# Supplementary material for: Mouse lemur cell atlas informs primate genes, physiology and disease
Source: Nature. 2025 Jul 30;644(8075):185–96. doi: 10.1038/s41586-025-09114-8 (PMC12328237; doi:10.1038/s41586-025-09114-8)
Supplement: Supplementary file 3 — Supplementary Tables 1–10. [file 41586_2025_9114_MOESM3_ESM.zip]

Archive with 10 entries (10 files):
- 2022-08-12364B-Table 1 uTARs characteristics and cellular expression.xlsx
- 2022-08-12364B-Table 10 Gene sets enriched in PS genes.csv
- 2022-08-12364B-Table 2 Expression count_cellxDEuTAR.txt
- 2022-08-12364B-Table 3 Spice junctions and categories identified by the SICILIAN analysis.csv
- 2022-08-12364B-Table 4 Genes differentially spliced across cell types.csv
- 2022-08-12364B-Table 5 Expression homolog triads of human, lemur, and mouse detected by SAMap.xlsx
- 2022-08-12364B-Table 6 Expression of immunoglobulin isotypes in atlas B cells and plasma cells.csv
- 2022-08-12364B-Table 7 Chemokine receptor and corresponding ligand genes.csv
- 2022-08-12364B-Table 8 Human genes orthology assignments.xlsx
- 2022-08-12364B-Table 9 Gene sets enriched in PS genes.xlsx
