# Supplementary material for: Mouse lemur cell atlas informs primate genes, physiology and disease
Source: Nature. 2025 Jul 30;644(8075):185–96. doi: 10.1038/s41586-025-09114-8 (PMC12328237; doi:10.1038/s41586-025-09114-8)
Supplement: Supplementary file 3 — Supplementary Tables 1–10. [file 41586_2025_9114_MOESM3_ESM.zip › 2022-08-12364B-Table 1 uTARs characteristics and cellular expression.xlsx]

## Sheet: 1a DE uTAR characteristics
index_uTAR	uTAR	fasta	fastaPeak	tissue_celltype_all	num_tissue_celltype	tissue_celltype_top	avg_logFC	p_val_adj	pct1	pct2	blastShort	blastShort_peak	is_H	is_HM	is_EnsemblOnly
1	NC-033670.1-76132099-76134299---605-0	NC_033670.1:76132099-76134299	NC_033670.1:76132808-76133039	Bladder__artery cell,Bladder__non-myelinating Schwann cell,Lung__capillary cell (CXCL10+),Lung__doublets_endothelial,Lung__lymphatic cell (CCL21+),Lung__lymphatic cell (CCL21+),Lung__doublets_endothelial,Pancreas__non-myelinating Schwann cell,Small_intestine__artery cell,Tongue__artery cell,Lung__capillary cell (FABP5+ RBP7-),Lung__vein cell,Lung__doublets_epithelial_stromal,Lung__pericyte,Bladde…	18	Bladder_artery cell	0.731785	2.39E-66	0.566	0.042	GEF	RAPGEF5	FALSE	FALSE	TRUE
2	NC-033692.1-65380149-65381599-+-4534-0	NC_033692.1:65380149-65381599	NC_033692.1:65381020-65381198	Bladder__artery cell,Lung__artery cell,Brain_cortex__capillary cell (FABP5- RBP7-),Lung__vein cell,Uterus__artery cell,Uterus__endothelial cell,Uterus__vein cell,Bladder__artery cell,Brain_cortex__capillary cell (FABP5- RBP7-),Brainstem__capillary cell (FABP5- RBP7-),Limb_muscle__artery cell,Small_intestine__artery cell	12	Bladder_artery cell	0.556426	7.72E-29	0.34	0.031	LOC105867558	LOC105867558	FALSE	FALSE	TRUE
3	NC-033690.1-27027849-27031249-+-235-0	NC_033690.1:27027849-27031249	NC_033690.1:27028975-27029328	Bladder__artery cell,Bladder__mature dendritic cell,Tongue__vein cell,Lung__B cell,Limb_muscle__artery cell	5	Bladder_artery cell	0.555519	4.36E-14	0.302	0.044	undetermined	NKC	FALSE	FALSE	FALSE
4	NC-033669.1-16534649-16536349-+-29034-0	NC_033669.1:16534649-16536349	NC_033669.1:16535907-16536110	Bladder__artery cell,Bladder__capillary cell (FABP5+ RBP7-),Bladder__capillary cell (FABP5+ RBP7lo),Bladder__doublets_endothelial_stromal,Bladder__vein cell,Bone__capillary cell (FABP5+ RBP7+),Bone__endothelial cell,Bone__fibroblast,Bone__osteo-CAR cell,Bone__osteoblast,Bone__sinusoid cell (MAFB+),Bone_marrow__doublets_erythroid-megakaryocyte_stromal,Bone_marrow__osteo-CAR cell,Bone_marrow__osteo…	150	Bladder_artery cell	0.821911	2.20E-11	0.642	0.223	TXNIP	TXNIP	FALSE	FALSE	FALSE
5	NC-033667.1-8465249-8468099---12575-0	NC_033667.1:8465249-8468099	NC_033667.1:8465276-8465572	Bladder__artery cell,Bladder__conventional dendritic cell,Bladder__vascular associated smooth muscle cell,Blood__B cell,Blood__doublets_erythroid-megakaryocyte_lymphoid,Blood__monocyte,Blood__T cell (CD4+ CD8- CCL5-),Bone__B cell (PF),Bone__conventional dendritic cell,Bone__erythroid progenitor cell,Bone__granulocyte monocyte progenitor cell,Bone__hematopoietic precursor cell,Bone__megakaryocyte …	152	Bladder_artery cell	0.822385	3.91E-08	0.906	0.806	PTMA	PTMA	FALSE	FALSE	FALSE
6	NC-033667.1-8459149-8461949---79087-0	NC_033667.1:8459149-8461949	NC_033667.1:8461215-8461799	Bladder__artery cell,Bladder__basophil,Bladder__dendritic cell (FLT3+ IGSF6+),Bladder__T cell (CD4+ CD8- CCL5-),Bladder__vascular associated smooth muscle cell,Blood__doublets_erythroid-megakaryocyte_lymphoid,Blood__monocyte,Blood__natural killer cell,Blood__T cell (CD4+ CD8- CCL5-),Bone__B cell (PF),Bone__conventional dendritic cell,Bone__erythroid progenitor cell,Bone__granulocyte monocyte prog…	237	Bladder_artery cell	0.582202	6.71E-07	0.962	0.945	PTMA	PTMA	FALSE	FALSE	FALSE
7	NC-033671.1-80333049-80333549---18-0	NC_033671.1:80333049-80333549	NC_033671.1:80333248-80333394	Bladder__B cell	1	Bladder_B cell	0.801622	0	0.4	0	Roswell Park Cancer Institute Human BAC Library	Roswell Park Cancer Institute Human BAC Library	FALSE	FALSE	FALSE
8	NC-033666.1-51567149-51568449-+-84-0	NC_033666.1:51567149-51568449	NC_033666.1:51568050-51568213	Bladder__B cell	1	Bladder_B cell	0.534839	2.88E-54	0.4	0.002	LOC105102935	undetermined	FALSE	FALSE	TRUE
9	NC-033672.1-36774049-36774849---67-0	NC_033672.1:36774049-36774849	NC_033672.1:36774301-36774386	Bladder__B cell,Fat__pericyte	2	Bladder_B cell	0.535301	3.43E-09	0.4	0.013	NKC	NKC	FALSE	FALSE	FALSE
10	NC-033676.1-58848749-58864449---1010-0	NC_033676.1:58848749-58864449	NC_033676.1:58858363-58860157	Bladder__B cell,Blood__natural killer T cell,Bone_marrow__natural killer cell,Bone_marrow__T cell (CD4+ CD8+ CCL5+),Fat__basophil,Pancreas__B cell (SOX5+),Blood__natural killer cell,Blood__natural killer T cell,Lung__neutrophil (IL18BP+),Bone_marrow__natural killer cell,Bone_marrow__T cell (CD4+ CD8+ CCL5+),Kidney__plasmacytoid dendritic cell,Bone__T cell (CD4- CD8+ CCL5+),Bone_marrow__natural ki…	16	Bladder_B cell	0.865333	0.00123488	0.4	0.021	SPN	SPN	FALSE	TRUE	TRUE
11	NC-033662.1-92197399-92201049-+-14496-0	NC_033662.1:92197399-92201049	NC_033662.1:92200223-92200573	Bladder__basal urothelial cell,Bladder__intermediate urothelial cell,Bone__unknown_Bone_stromal_G1 (NGFR+ TNNT2+),Colon__enterocyte,Colon__enterocyte_goblet cell,Kidney__loop of Henle thin descending limb epithelial cell,Small_intestine__enterocyte,Small_intestine__enterocyte_goblet cell,Small_intestine__goblet cell,Small_intestine__M cell of gut,Trachea__secretory cell,Lung__alveolar epithelial …	21	Bladder_basal urothelial cell	0.738787	0	0.822	0.044	DISP2	LOC111725917	FALSE	FALSE	TRUE
12	NC-033661.1-115490999-115493999---112-0	NC_033661.1:115490999-115493999	NC_033661.1:115492993-115493296	Bladder__basal urothelial cell,Bladder__intermediate urothelial cell	2	Bladder_basal urothelial cell	0.640767	5.66E-302	0.769	0.04	NKC	Roswell Park Cancer Institute Human BAC Library	FALSE	FALSE	FALSE
13	NC-033670.1-2594199-2594799-+-6532-0	NC_033670.1:2594199-2594799	NC_033670.1:2594265-2594377	Bladder__basal urothelial cell,Bladder__doublets_epithelial_stromal,Bladder__intermediate urothelial cell,Bladder__luminal urothelial cell,Kidney__urothelial cell,Kidney__fibroblast (TNC+),Kidney__loop of Henle epithelial cell (AKR1B1+),Kidney__vasa recta descending limb cell (SLC14A1+),Kidney__fibroblast (TNC+),Kidney__loop of Henle epithelial cell (AKR1B1+),Kidney__vasa recta descending limb ce…	13	Bladder_basal urothelial cell	0.759665	1.41E-193	0.957	0.137	LOC105857397	LOC105857397	FALSE	FALSE	FALSE
14	NW-017968532.1-117249-127599-+-6640-0	NW_017968532.1:117249-127599	NW_017968532.1:117280-118363	Bladder__basal urothelial cell,Bladder__doublets_epithelial_stromal,Bladder__intermediate urothelial cell,Bladder__luminal urothelial cell,Brainstem__oligodendrocyte precursor cell,Kidney__alpha-intercalated cell,Kidney__distal convoluted tubule epithelial cell,Kidney__doublets_endothelial_epithelial,Kidney__intercalated cell_principal cell,Kidney__loop of Henle thick ascending limb epithelial ce…	52	Bladder_basal urothelial cell	0.657853	1.26E-171	0.837	0.11	undetermined	undetermined	FALSE	FALSE	FALSE
15	NC-033679.1-29605599-29606649---144301-0	NC_033679.1:29605599-29606649	NC_033679.1:29606288-29606402	Bladder__basal urothelial cell,Bladder__intermediate urothelial cell,Blood__T cell (CD4+ CD8- CCL5-),Bone__erythroid progenitor cell,Bone_marrow__erythroid progenitor cell,Bone_marrow__granulocyte monocyte progenitor cell,Brainstem__leptomeningeal cell,Colon__mesothelial cell,Colon__T cell (CD4- CD8+ CCL5+),Eye_retina__doublets_myeloid_neural,Fat__adipocyte (UCP1lo),Fat__mesothelial cell (CXCL10-…	90	Bladder_basal urothelial cell	0.922523	3.61E-105	1	0.863	ZC3H10	LOC105815929	FALSE	FALSE	FALSE
16	NC-033676.1-46824199-46824649---23213-0	NC_033676.1:46824199-46824649	NC_033676.1:46824313-46824401	Bladder__basal urothelial cell,Bladder__intermediate urothelial cell,Blood__doublets_erythroid-megakaryocyte_lymphoid,Blood__monocyte,Blood__T cell (CD4+ CD8- CCL5-),Bone__erythroid progenitor cell,Bone__granulocyte monocyte progenitor cell,Bone_marrow__conventional dendritic cell,Bone_marrow__erythroid progenitor cell,Bone_marrow__granulocyte monocyte progenitor cell,Bone_marrow__macrophage_mono…	201	Bladder_basal urothelial cell	0.790984	1.75E-93	1	0.916	RPLP1	RPLP1	FALSE	FALSE	FALSE
17	NC-033680.1-25967899-25969649-+-31918-0	NC_033680.1:25967899-25969649	NC_033680.1:25969271-25969469	Bladder__basal urothelial cell,Blood__doublets_erythroid-megakaryocyte_lymphoid,Blood__monocyte,Blood__natural killer cell,Blood__T cell (CD4+ CD8- CCL5-),Bone__erythroid progenitor cell,Bone__granulocyte monocyte progenitor cell,Bone_marrow__erythroid progenitor cell,Bone_marrow__granulocyte monocyte progenitor cell,Bone_marrow__macrophage_monocyte (PF),Brain_cortex__natural killer cell_T cell,B…	135	Bladder_basal urothelial cell	0.557283	3.15E-73	1	0.872	RPS17	RPS17	FALSE	FALSE	TRUE
18	NC-033660.1-27168399-27168999---15612-0	NC_033660.1:27168399-27168999	NC_033660.1:27168666-27168759	Bladder__basal urothelial cell,Blood__doublets_erythroid-megakaryocyte_lymphoid,Blood__T cell (CD4+ CD8- CCL5-),Bone__erythroid progenitor cell,Brain_cortex__natural killer cell_T cell,Brainstem__natural killer cell_T cell,Colon__T cell (CD4- CD8+ CCL5+),Eye_retina__macrophage (microglial cell),Fat__adipocyte (UCP1lo),Fat__B cell,Fat__T cell (CD4+ CD8- CCL5- CCR10+),Fat__T cell (CD4+ CD8- CCL5-),…	82	Bladder_basal urothelial cell	0.611608	6.36E-73	1	0.712	RPL37A	LOC109729875	FALSE	FALSE	TRUE
19	NC-033665.1-69358799-69360349---4287-0	NC_033665.1:69358799-69360349	NC_033665.1:69359656-69359799	Bladder__basal urothelial cell,Bone__erythroid progenitor cell,Heart__doublets_immune_stromal,Heart__neutrophil,Hypothalamus_Pituitary__lactotroph,Hypothalamus_Pituitary__somatotroph,Blood__erythroid progenitor cell,Blood__mesothelial cell,Kidney__principal cell (FXYD4+),Lung__doublets_lymphoid_myeloid,Spleen__erythroid progenitor cell	11	Bladder_basal urothelial cell	0.562596	2.13E-71	0.981	0.451	ZC3H10	ZC3H10	FALSE	FALSE	FALSE
20	NC-033661.1-123404399-123407549---32935-0	NC_033661.1:123404399-123407549	NC_033661.1:123405522-123405836	Bladder__basal urothelial cell,Bladder__doublets_epithelial_stromal,Bladder__intermediate urothelial cell,Bladder__luminal urothelial cell,Skin__channel cell (TPM1+),Skin__inner bulge cell,Skin__interfollicular differentiated suprabasal cell,Skin__interfollicular suprabasal cell (APOE+),Skin__upper hair follicle cell,Tongue__suprabasal cell (KRT4+),Tongue__suprabasal cell (WIF1+),Skin__interfolli…	15	Bladder_basal urothelial cell	0.640302	1.50E-52	0.577	0.146	LOC100997035	LOC105821820	FALSE	FALSE	FALSE
21	NC-033663.1-40728349-40729649-+-27-0	NC_033663.1:40728349-40729649	NC_033663.1:40728971-40729111	Bladder__basophil,Lung__innate lymphoid cell,Lung__innate lymphoid cell,Bladder__basophil,Liver__doublets_endothelial_erythroid-megakaryocyte	5	Bladder_basophil	1.70452	7.18E-165	0.667	0.004	undetermined	Rowswell Park Cancer Institute Human BAC Library	FALSE	FALSE	FALSE
22	NC-033692.1-50941199-50943449-+-319-0	NC_033692.1:50941199-50943449	NC_033692.1:50942509-50942984	Bladder__basophil,Bone_marrow__basophil,Fat__basophil,Liver__doublets_endothelial_erythroid-megakaryocyte,Liver__hepatic sinusoid cell,Tongue__basophil,Lung__basophil,Bone_marrow__sinusoid cell (MAFB+),Liver__doublets_endothelial_immune,Bladder__basophil,Limb_muscle__basophil,Tongue__basophil	12	Bladder_basophil	1.67666	1.77E-19	0.667	0.035	undetermined	undetermined	FALSE	FALSE	TRUE
23	NC-033670.1-79162149-79164299-+-432-0	NC_033670.1:79162149-79164299	NC_033670.1:79162800-79163027	Bladder__basophil,Lung__club cell	2	Bladder_basophil	0.758293	2.07E-14	0.444	0.02	undetermined	undetermined	FALSE	FALSE	TRUE
24	NC-033692.1-50858099-50859149-+-196-0	NC_033692.1:50858099-50859149	NC_033692.1:50858209-50858311	Bladder__basophil	1	Bladder_basophil	0.942257	7.21E-09	0.556	0.045	LOC105878173	undetermined	FALSE	FALSE	TRUE
25	NC-033683.1-13687049-13688849---215-0	NC_033683.1:13687049-13688849	NC_033683.1:13688425-13688592	Bladder__basophil,Fat__basophil,Spleen__macrophage (MARCO+),Lung__basophil,Spleen__macrophage (MARCO+),Bladder__basophil	6	Bladder_basophil	0.50021	8.51E-08	0.333	0.017	undetermined	undetermined	FALSE	FALSE	FALSE
26	NC-033681.1-1635899-1636699---290-0	NC_033681.1:1635899-1636699	NC_033681.1:1635947-1636066	Bladder__basophil,Bladder__fibroblast (ENPP2+),Bone_marrow__basophil,Lung__basophil,Lung__capillary cell (FABP5+ RBP7-),Lung__megakaryocyte progenitor cell,Bone_marrow__megakaryocyte progenitor cell,Bladder__basophil,Limb_muscle__basophil,Lung__capillary aerocyte cell,Tongue__basophil	11	Bladder_basophil	0.892214	0.000123235	0.444	0.041	undetermined	undetermined	FALSE	FALSE	TRUE
27	NC-033681.1-1632599-1633549-+-256-0	NC_033681.1:1632599-1633549	NC_033681.1:1632614-1632718	Bladder__basophil,Fat__basophil,Small_intestine__artery cell,Tongue__basophil,Lung__basophil,Lung__capillary cell (FABP5+ RBP7-),Lung__megakaryocyte progenitor cell,Bladder__basophil,Bone_marrow__basophil,Limb_muscle__artery cell,Limb_muscle__basophil,Lung__capillary aerocyte cell,Tongue__basophil	13	Bladder_basophil	0.73556	0.0026741	0.444	0.048	undetermined	undetermined	FALSE	FALSE	FALSE
28	NC-033662.1-5837299-5838749-+-802-0	NC_033662.1:5837299-5838749	NC_033662.1:5838365-5838551	Bladder__capillary cell (FABP5+ RBP7-),Liver__cholangiocyte,Liver__mesothelial cell,Skin__melanocyte,Tongue__unknown_Tongue_stromal_G1 (COL15A1+ PTGDS+),Brain_cortex__capillary cell (FABP5- RBP7-),Brain_cortex__doublets_endothelial_stromal,Brain_cortex__non-myelinating Schwann cell,Lung__mesothelial cell,Lung__non-myelinating Schwann cell,Mammary_gland__doublets_endothelial_immune	11	Bladder_capillary cell (FABP5+ RBP7-)	1.14341	1.92E-134	0.523	0.012	LOC105856780	undetermined	FALSE	FALSE	FALSE
29	NW-017968520.1-1209999-1212899---977-0	NW_017968520.1:1209999-1212899	NW_017968520.1:1211322-1211673	Bladder__capillary cell (FABP5+ RBP7-),Bladder__capillary cell (FABP5+ RBP7lo),Bladder__doublets_endothelial_stromal,Bone__sinusoid cell (MAFB+),Bone_marrow__sinusoid cell (MAFB+),Fat__capillary cell (FABP5+ RBP7+),Kidney__capillary cell (FABP5+ RBP7+),Kidney__doublets_endothelial_immune,Kidney__doublets_endothelial_stromal,Kidney__glomerular endothelial cell,Kidney__lymphatic cell (CCL21+),Kidne…	73	Bladder_capillary cell (FABP5+ RBP7-)	1.07917	4.02E-89	0.727	0.045	KDR	KDR	FALSE	FALSE	FALSE
30	NC-033664.1-43718999-43720799-+-3043-0	NC_033664.1:43718999-43720799	NC_033664.1:43719634-43719822	Bladder__capillary cell (FABP5+ RBP7-),Bladder__capillary cell (FABP5+ RBP7lo),Bladder__doublets_endothelial_stromal,Bladder__vein cell,Brain_cortex__capillary cell (FABP5- RBP7-),Brainstem__capillary cell (FABP5- RBP7-),Brainstem__doublets_endothelial_stromal,Hypothalamus_Pituitary__capillary cell (FABP5- RBP7-),Hypothalamus_Pituitary__doublets_endothelial_stromal,Kidney__macula densa epithelial…	24	Bladder_capillary cell (FABP5+ RBP7-)	0.689795	2.15E-11	0.545	0.146	PIK3C2A	PIK3C2A	FALSE	FALSE	FALSE
31	NC-033677.1-45600899-45606899-+-5497-0	NC_033677.1:45600899-45606899	NC_033677.1:45601921-45602477	Bladder__capillary cell (FABP5+ RBP7-),Bladder__capillary cell (FABP5+ RBP7lo),Bladder__doublets_endothelial_stromal,Bladder__lymphatic cell (CCL21+),Bladder__vein cell,Bone__capillary cell (FABP5+ RBP7+),Bone__endothelial cell,Bone__fibroblast,Bone__sinusoid cell (MAFB+),Bone__tendon cell,Bone__unknown_Bone_stromal_G1 (NGFR+ TNNT2+),Bone_marrow__sinusoid cell (MAFB+),Brain_cortex__capillary cell…	112	Bladder_capillary cell (FABP5+ RBP7-)	0.816671	4.89E-09	0.682	0.275	TSHZ2	TSHZ2	FALSE	FALSE	FALSE
32	NC-033683.1-1184799-1186149---9995-0	NC_033683.1:1184799-1186149	NC_033683.1:1185850-1186019	Bladder__capillary cell (FABP5+ RBP7-),Bladder__capillary cell (FABP5+ RBP7lo),Bladder__doublets_endothelial_stromal,Bladder__lymphatic cell (CCL21+),Bladder__pericyte,Bone__capillary cell (FABP5+ RBP7+),Bone__endothelial cell,Bone__osteo-CAR cell,Bone__sinusoid cell (MAFB+),Bone_marrow__doublets_erythroid-megakaryocyte_stromal,Bone_marrow__osteo-CAR cell,Bone_marrow__osteoblast,Bone_marrow__sinu…	128	Bladder_capillary cell (FABP5+ RBP7-)	0.531967	0.000713063	0.295	0.071	BST2	undetermined	FALSE	FALSE	FALSE
33	NC-033662.1-2176549-2177049---10702-0	NC_033662.1:2176549-2177049	NC_033662.1:2176702-2176806	Bladder__artery cell,Bladder__capillary cell (FABP5+ RBP7-),Bladder__capillary cell (FABP5+ RBP7lo),Bladder__doublets_endothelial_stromal,Bladder__doublets_epithelial_stromal,Bladder__fibroblast (PTN+),Bladder__luminal urothelial cell,Bladder__mesothelial cell,Bone__capillary cell (FABP5+ RBP7+),Colon__enterocyte,Fat__adipocyte (UCP1lo),Fat__mesothelial cell (SBSN+),Fat__vein cell,Hypothalamus_Pi…	90	Bladder_capillary cell (FABP5+ RBP7-)	1.03137	0.0196993	0.455	0.176	LOC112131561	LOC112131561	FALSE	FALSE	FALSE
34	NC-033675.1-4300649-4301499-+-1142-0	NC_033675.1:4300649-4301499	NC_033675.1:4300908-4301100	Bladder__capillary cell (FABP5+ RBP7lo),Small_intestine__capillary cell (FABP5+ RBP7-),Brain_cortex__vein cell,Lung__capillary cell (FABP5+ RBP7-),Aorta__endothelial cell (FABP5+ RBP7+),Bladder__capillary cell (FABP5+ RBP7+),Bladder__vein cell,Bladder__vein cell (LQ),Brain_cortex__vein cell,Brainstem__vein cell,Diaphragm__capillary cell (FABP5+ RBP7lo),Fat__capillary cell (FABP5+ RBP7+),Fat__capi…	29	Bladder_capillary cell (FABP5+ RBP7lo)	0.622134	7.01E-139	0.459	0.007	undetermined	undetermined	FALSE	FALSE	TRUE
35	NC-033672.1-78935299-78935899---158-0	NC_033672.1:78935299-78935899	NC_033672.1:78935456-78935632	Bladder__capillary cell (FABP5+ RBP7lo),Small_intestine__capillary cell (FABP5+ RBP7-),Tongue__capillary cell (FABP5+ RBP7lo),Tongue__doublets_endothelial_stromal	4	Bladder_capillary cell (FABP5+ RBP7lo)	0.764325	3.94E-120	0.541	0.013	undetermined	undetermined	FALSE	FALSE	FALSE
36	NC-033677.1-45626799-45642549-+-1538-0	NC_033677.1:45626799-45642549	NC_033677.1:45630049-45631504	Bladder__capillary cell (FABP5+ RBP7lo),Bladder__vein cell,Hypothalamus_Pituitary__neuroendocrine cell,Kidney__myofibroblast,Liver__doublets_endothelial_erythroid-megakaryocyte,Lung__doublets_endothelial,Pancreas__lymphatic cell (ACKR4+ CCDC80+),Pancreas__lymphatic cell (CCL21+),Small_intestine__capillary cell (FABP5+ RBP7-),Small_intestine__fibroblast (GGT5+),Tongue__artery cell,Tongue__capillar…	22	Bladder_capillary cell (FABP5+ RBP7lo)	0.504213	5.90E-11	0.486	0.098	TSHZ2	TSHZ2	FALSE	FALSE	FALSE
37	NC-033687.1-7523249-7524299---27729-0	NC_033687.1:7523249-7524299	NC_033687.1:7523453-7523556	Bladder__capillary cell (FABP5+ RBP7lo),Bladder__fibroblast (ENPP2+),Bladder__fibroblast (LY6H+),Bladder__vascular associated smooth muscle cell,Bone__chondrocyte,Bone__myelinating Schwann cell,Bone__non-myelinating Schwann cell,Bone__sinusoid cell (MAFB+),Bone__tendon cell,Brain_cortex__astrocyte (LHX2+ SLC7A10-),Brain_cortex__capillary cell (FABP5- RBP7-),Brain_cortex__ependymal cell,Brainstem_…	256	Bladder_capillary cell (FABP5+ RBP7lo)	0.894043	3.79E-06	0.919	0.499	LOC105820862	LOC105866554	FALSE	FALSE	TRUE
38	NC-033681.1-1822949-1836549---3284-0	NC_033681.1:1822949-1836549	NC_033681.1:1835549-1836550	Bladder__capillary cell (FABP5+ RBP7lo),Brainstem__capillary cell (FABP5- RBP7-),Brainstem__doublets_endothelial_stromal,Colon__enterocyte progenitor cell,Fat__capillary cell (FABP5+ RBP7+),Hypothalamus_Pituitary__doublets_endothelial_stromal,Kidney__vasa recta descending limb cell (MGP+),Kidney__vasa recta descending limb cell (SLC14A1+),Pancreas__capillary cell (FABP5+ RBP7-),Pancreas__capillar…	44	Bladder_capillary cell (FABP5+ RBP7lo)	0.521272	0.000470451	0.514	0.162	NKC	NKC	FALSE	FALSE	TRUE
39	NC-033678.1-48957049-48963899---512-0	NC_033678.1:48957049-48963899	NC_033678.1:48960962-48962113	Bladder__conventional dendritic cell,Fat__doublets_endothelial_immune,Fat__macrophage,Kidney__macrophage,Liver__dendritic cell (PF),Lung__interstitial macrophage (ABCA8+),Lung__interstitial macrophage (ABCA8+),Kidney__conventional dendritic cell,Kidney__conventional dendritic cell,Liver__conventional dendritic cell,Colon__macrophage_monocyte,Kidney__conventional dendritic cell,Kidney__macrophage,…	15	Bladder_conventional dendritic cell	0.528465	1.49E-25	0.478	0.032	LOC111824138	AUTS2	FALSE	FALSE	FALSE
40	NC-033667.1-6146099-6154549-+-1065-0	NC_033667.1:6146099-6154549	NC_033667.1:6152825-6153624	Bladder__conventional dendritic cell,Bladder__dendritic cell (FLT3+ IGSF6+),Bladder__macrophage,Bladder__plasmacytoid dendritic cell,Lung__doublets_myeloid,Lung__interstitial macrophage (ABCA8+),Lung__interstitial macrophage (ABCA8+),Pancreas__neutrophil,Skin__dendritic cell (Langerhans cell),Small_intestine__macrophage,Tongue__mature dendritic cell,Uterus__neutrophil (IL18BP+),Kidney__macrophage	13	Bladder_conventional dendritic cell	0.597125	3.85E-11	0.522	0.068	Children's Hospital Oakland Research Institute Rhesus macaque Adult Male BAC Library	undetermined	FALSE	FALSE	FALSE
41	NC-033664.1-10262999-10265849-+-28165-0	NC_033664.1:10262999-10265849	NC_033664.1:10264616-10264910	Bladder__conventional dendritic cell,Bladder__dendritic cell (FLT3+ IGSF6+),Bone__conventional dendritic cell,Bone__neutrophil,Bone__plasmacytoid dendritic cell,Bone_marrow__monocyte,Bone_marrow__neutrophil,Bone_marrow__plasma cell (PF),Bone_marrow__plasmacytoid dendritic cell,Brainstem__macrophage (microglial cell),Colon__T cell (CD4- CD8+ CCL5+),Fat__macrophage,Fat__T cell (CD4- CD8+ CCL5+),Hyp…	180	Bladder_conventional dendritic cell	0.934535	6.19E-08	0.957	0.419	LSP1	LSP1	FALSE	FALSE	TRUE
42	NC-033663.1-8099299-8108099---9199-0	NC_033663.1:8099299-8108099	NC_033663.1:8102226-8103031	Bladder__B cell,Bladder__basophil,Bladder__conventional dendritic cell,Bladder__dendritic cell (FLT3+ IGSF6+),Bladder__doublets_immune_stromal,Bladder__macrophage,Bladder__mature dendritic cell,Bladder__natural killer cell_T cell,Bladder__T cell (CD4+ CD8- CCL5-),Blood__T cell (CD4- CD8+ CCL5+),Bone__B cell,Bone_marrow__B cell,Bone_marrow__natural killer T cell,Bone_marrow__T cell (CD4+ CD8+ CCL5…	101	Bladder_conventional dendritic cell	1.12408	1.00E-07	1	0.532	undetermined	VLDLR	FALSE	FALSE	FALSE
43	NC-033671.1-10133499-10160549---3142-0	NC_033671.1:10133499-10160549	NC_033671.1:10136209-10139727	Bladder__conventional dendritic cell,Bladder__mature dendritic cell,Bone__doublets_lymphoid_myeloid,Brainstem__macrophage (microglial cell),Fat__neutrophil,Hypothalamus_Pituitary__macrophage (microglial cell),Liver__mature dendritic cell,Liver__neutrophil,Lung__mature dendritic cell,Lung__mature dendritic cell,Pancreas__mature dendritic cell,Tongue__mature dendritic cell,Trachea__neutrophil,Brain…	42	Bladder_conventional dendritic cell	0.644013	1.58E-07	0.609	0.126	NKC	NKC	FALSE	FALSE	FALSE
44	NC-033661.1-63122049-63130799-+-185-0	NC_033661.1:63122049-63130799	NC_033661.1:63122257-63123231	Bladder__dendritic cell (FLT3+ IGSF6+),Small_intestine__macrophage (MS4A7+)	2	Bladder_dendritic cell (FLT3+ IGSF6+)	0.526342	1.25E-25	0.7	0.033	LOC106633950	LOC106633950	FALSE	FALSE	FALSE
45	NC-033663.1-40299999-40306999-+-242-0	NC_033663.1:40299999-40306999	NC_033663.1:40304047-40304701	Bladder__dendritic cell (FLT3+ IGSF6+),Tongue__mature dendritic cell	2	Bladder_dendritic cell (FLT3+ IGSF6+)	0.69525	4.36E-18	0.8	0.06	ACACB	undetermined	FALSE	FALSE	FALSE
46	NC-033676.1-9612849-9613549-+-342-0	NC_033676.1:9612849-9613549	NC_033676.1:9613073-9613271	Bladder__dendritic cell (FLT3+ IGSF6+),Tongue__mature dendritic cell,Mammary_gland__dendritic cell (FLT3+ IGSF6+),Tongue__mature dendritic cell	4	Bladder_dendritic cell (FLT3+ IGSF6+)	0.51731	8.55E-11	0.4	0.022	CIITA	CIITA	FALSE	FALSE	FALSE
47	NC-033676.1-58853849-58869599-+-4237-0	NC_033676.1:58853849-58869599	NC_033676.1:58858408-58860140	Bladder__dendritic cell (FLT3+ IGSF6+),Bladder__mature dendritic cell,Bladder__plasmacytoid dendritic cell,Bladder__T cell (CD4+ CD8- CCL5-),Blood__T cell (CD4- CD8+ CCL5+),Bone_marrow__natural killer T cell,Bone_marrow__T cell (CD4+ CD8+ CCL5+),Colon__T cell (CD4- CD8+ CCL5+),Fat__natural killer cell,Fat__T cell (CD4- CD8+ CCL5+),Fat__T cell (CD4+ CD8- CCL5- CCR10+),Fat__T cell (CD4+ CD8- CCL5-)…	86	Bladder_dendritic cell (FLT3+ IGSF6+)	0.59185	1.20E-07	0.5	0.041	SPN	SPN	FALSE	TRUE	FALSE
48	NC-033663.1-9915499-9917199---32-0	NC_033663.1:9915499-9917199	NC_033663.1:9915513-9915701	Bladder__doublets_endothelial_immune	1	Bladder_doublets_endothelial_immune	0.506829	1.74E-102	0.667	0.002	LOC104666619	CLDN3	FALSE	FALSE	FALSE
49	NC-033678.1-31150399-31153049-+-550-0	NC_033678.1:31150399-31153049	NC_033678.1:31150508-31150887	Bladder__doublets_endothelial_immune,Fat__basophil,Kidney__innate lymphoid cell,Kidney__natural killer cell_T cell (PF),Bone__T cell (CD4+ CD8- CCL5-),Fat__natural killer T cell,Kidney__neutrophil (CCL13+)	7	Bladder_doublets_endothelial_immune	0.533506	7.62E-11	0.333	0.005	EGR1	undetermined	FALSE	FALSE	FALSE
50	NC-033665.1-4158049-4160899---38-0	NC_033665.1:4158049-4160899	NC_033665.1:4158550-4158827	Bladder__doublets_endothelial_immune	1	Bladder_doublets_endothelial_immune	0.649272	0.000306403	0.333	0.008	undetermined	undetermined	FALSE	FALSE	FALSE
51	NC-033676.1-23452599-23456699---580-0	NC_033676.1:23452599-23456699	NC_033676.1:23453209-23453595	Bladder__doublets_endothelial_immune,Liver__doublets_endothelial_immune,Fat__pericyte	3	Bladder_doublets_endothelial_immune	0.585649	0.0186127	0.667	0.042	NKC	undetermined	FALSE	FALSE	FALSE
52	NC-033662.1-24198249-24202499---478-0	NC_033662.1:24198249-24202499	NC_033662.1:24201905-24202345	Bladder__doublets_endothelial_stromal,Small_intestine__capillary cell (FABP5+ RBP7-),Lung__doublets_endothelial_epithelial	3	Bladder_doublets_endothelial_stromal	0.558958	4.41E-09	0.524	0.076	SPTLC2	SPTLC2	FALSE	FALSE	FALSE
53	NC-033662.1-39962649-39964699---161-0	NC_033662.1:39962649-39964699	NC_033662.1:39962737-39962999	Bladder__doublets_epithelial_stromal	1	Bladder_doublets_epithelial_stromal	0.505794	1.83E-16	0.467	0.03	Human	SYT16	FALSE	FALSE	FALSE
54	NC-033692.1-52087199-52092349-+-2488-0	NC_033692.1:52087199-52092349	NC_033692.1:52089332-52089815	Bladder__fibroblast,Bone__chondrocyte,Bone__fibroblast,Bone__non-myelinating Schwann cell,Bone__tendon cell,Fat__fibroblast,Fat__fibroblast (ACKR2+),Fat__fibroblast (ITIH5+),Kidney__fibroblast,Kidney__unknown_Kidney_stromal_G1 (ST6GAL2+),Lung__adventitial fibroblast,Lung__fibroblast (NNAT+),Lung__pericyte,Lung__adventitial fibroblast,Lung__alveolar fibroblast,Lung__adventitial fibroblast,Lung__fi…	51	Bladder_fibroblast	0.707141	2.88E-237	0.786	0.337	PTPN3	undetermined	FALSE	FALSE	TRUE
55	NC-033692.1-52032599-52036399-+-3599-0	NC_033692.1:52032599-52036399	NC_033692.1:52033691-52034052	Bladder__fibroblast,Bone__tendon cell,Colon__mesothelial cell,Liver__mesothelial cell,Lung__adventitial fibroblast,Lung__doublets_endothelial,Lung__fibroblast (NNAT+),Lung__lymphatic cell (CCL21+),Lung__adventitial fibroblast,Lung__pericyte,Pancreas__fibroblast (PI16+),Pancreas__fibroblast (PTN+),Pancreas__non-myelinating Schwann cell,Pancreas__unknown_Pancreas_stromal_G1 (NGFR+ TNNT2+),Pancreas_…	40	Bladder_fibroblast	0.663418	7.53E-203	0.813	0.463	ARSB	undetermined	FALSE	FALSE	TRUE
56	NC-033662.1-12564299-12565449-+-3268-0	NC_033662.1:12564299-12565449	NC_033662.1:12565057-12565231	Bladder__fibroblast,Brainstem__choroid plexus epithelial cell,Brainstem__glutamatergic neuron (CBLN1+),Hypothalamus_Pituitary__corticotroph,Hypothalamus_Pituitary__ependymal cell,Hypothalamus_Pituitary__gonadotroph,Hypothalamus_Pituitary__lactotroph,Hypothalamus_Pituitary__neuroendocrine cell,Hypothalamus_Pituitary__somatotroph,Hypothalamus_Pituitary__thyrotroph,Kidney__macula densa epithelial ce…	46	Bladder_fibroblast	0.612247	2.00E-169	0.66	0.245	MEG8	LOC104851785	FALSE	FALSE	FALSE
57	NC-033681.1-28991699-28994599---114-0	NC_033681.1:28991699-28994599	NC_033681.1:28993101-28993466	Bladder__fibroblast (ENPP2+)	1	Bladder_fibroblast (ENPP2+)	0.606576	9.78E-84	0.58	0.032	undetermined	undetermined	FALSE	FALSE	FALSE
58	NC-033662.1-7327849-7330949-+-596-0	NC_033662.1:7327849-7330949	NC_033662.1:7328545-7328841	Bladder__fibroblast (ENPP2+),Bladder__myofibroblast,Small_intestine__smooth muscle cell,Tongue__artery cell,Tongue__vein cell,Bladder__fibroblast,Small_intestine__fibroblast (CHODL+),Small_intestine__smooth muscle cell	8	Bladder_fibroblast (ENPP2+)	1.55301	6.42E-42	0.94	0.22	BDKRB2	undetermined	FALSE	FALSE	FALSE
59	NC-033664.1-87131749-87140149---997-0	NC_033664.1:87131749-87140149	NC_033664.1:87135468-87136248	Bladder__fibroblast (ENPP2+),Bladder__pericyte,Brain_cortex__doublets_endothelial_stromal,Brainstem__doublets_endothelial_stromal,Brainstem__pericyte,Colon__mesothelial cell,Fat__doublets_endothelial_stromal,Fat__pericyte,Kidney__doublets_epithelial_stromal,Kidney__myofibroblast,Kidney__vascular associated smooth muscle cell,Liver__fibroblast,Lung__pericyte,Lung__alveolar fibroblast,Lung__doublet…	47	Bladder_fibroblast (ENPP2+)	0.687158	3.75E-29	0.54	0.079	GUCY1A2	FRMPD4	FALSE	FALSE	FALSE
60	NC-033681.1-10660999-10666649-+-6805-0	NC_033681.1:10660999-10666649	NC_033681.1:10662880-10663400	Bladder__dendritic cell (FLT3+ IGSF6+),Bladder__fibroblast (ENPP2+),Bladder__natural killer cell_T cell,Bladder__T cell (CD4+ CD8- CCL5-),Bladder__vascular associated smooth muscle cell,Bone__T cell (CD4+ CD8- CCL5-),Brainstem__vascular associated smooth muscle cell,Fat__B cell,Fat__T cell (CD4- CD8+ CCL5+),Fat__T cell (CD4+ CD8- CCL5- CCR10+),Fat__T cell (CD4+ CD8- CCL5-),Fat__vascular associate…	91	Bladder_fibroblast (ENPP2+)	0.764394	1.29E-15	0.86	0.297	undetermined	NKC	FALSE	FALSE	FALSE
61	NC-033665.1-121761699-121765099---1116-0	NC_033665.1:121761699-121765099	NC_033665.1:121763978-121764300	Bladder__fibroblast (ENPP2+),Bladder__myofibroblast,Bone__tendon cell,Fat__fibroblast (ITIH5+),Small_intestine__fibroblast,Small_intestine__fibroblast (KCNN3+),Tongue__fibroblast,Tongue__fibroblast (WIF1+),Lung__alveolar fibroblast,Uterus__fibroblast,Bladder__fibroblast,Bone__adipo-CAR cell,Bone__doublets_immune_stromal,Bone__osteoblast,Bone__adipo-CAR cell,Bone__osteoblast,Bone_marrow__doublets_…	23	Bladder_fibroblast (ENPP2+)	0.627963	5.26E-08	0.9	0.437	THBS2	THBS2	FALSE	FALSE	FALSE
62	NC-033673.1-57611349-57614199---482-0	NC_033673.1:57611349-57614199	NC_033673.1:57613340-57613616	Bladder__fibroblast (LY6H+),Brain_cortex__oligodendrocyte,Brainstem__oligodendrocyte,Eye_retina__OFF-bipolar cell,Hypothalamus_Pituitary__oligodendrocyte,Lung__alveolar epithelial cell type 2,Lung__doublets_epithelial_stromal,Lung__adventitial fibroblast,Lung__alveolar epithelial cell type 2,Lung__doublets_epithelial_immune,Lung__doublets_epithelial_stromal,Lung__alveolar epithelial cell type 2,L…	21	Bladder_fibroblast (LY6H+)	1.26033	1.77E-52	0.716	0.138	HHIP	undetermined	FALSE	FALSE	FALSE
63	NC-033692.1-56226049-56226299---310-0	NC_033692.1:56226049-56226299	NC_033692.1:56226126-56226213	Bladder__fibroblast (LY6H+),Bone__capillary cell (FABP5+ RBP7+),Brain_cortex__doublets_endothelial_stromal,Fat__capillary cell (FABP5+ RBP7+),Fat__fibroblast (ACKR2+),Kidney__capillary cell (FABP5+ RBP7+),Pancreas__capillary cell (FABP5+ RBP7+),Pancreas__fibroblast (PI16+),Trachea__fibroblast	9	Bladder_fibroblast (LY6H+)	0.528657	2.11E-28	0.481	0.087	NKC	undetermined	FALSE	FALSE	TRUE
64	NC-033666.1-16147049-16147399-+-8293-0	NC_033666.1:16147049-16147399	NC_033666.1:16147071-16147137	Bladder__fibroblast (PTN+),Small_intestine__enterocyte (CA2+),Kidney__proximal convoluted tubule epithelial cell,Kidney__proximal straight tubule epithelial cell,Kidney__proximal convoluted tubule epithelial cell,Kidney__proximal straight tubule epithelial cell,Liver__hepatic sinusoid cell,Liver__macrophage (Kupffer cell CD5L+ MARCO+),Lung__doublets_epithelial_stromal,Uterus__non-ciliated epithel…	15	Bladder_fibroblast (PTN+)	0.756246	7.88E-08	0.429	0.058	LOC109730557	PLCG2	FALSE	FALSE	TRUE
65	NC-033670.1-1117599-1118799-+-91-0	NC_033670.1:1117599-1118799	NC_033670.1:1118273-1118481	Bladder__intermediate urothelial cell,Kidney__urothelial cell	2	Bladder_intermediate urothelial cell	0.519529	2.96E-118	0.725	0.067	Shh	undetermined	FALSE	FALSE	FALSE
66	NC-033663.1-15327799-15329449-+-1350-0	NC_033663.1:15327799-15329449	NC_033663.1:15328041-15328252	Bladder__intermediate urothelial cell,Bladder__luminal urothelial cell,Brain_cortex__ependymal cell,Brainstem__oligodendrocyte precursor cell,Kidney__doublets_endothelial_epithelial,Kidney__intercalated cell_principal cell,Kidney__loop of Henle thick ascending limb epithelial cell,Kidney__loop of Henle thin ascending limb epithelial cell (SLC14A2+),Kidney__loop of Henle thin descending limb epith…	36	Bladder_intermediate urothelial cell	0.508076	3.68E-66	0.706	0.107	undetermined	NKC	FALSE	FALSE	FALSE
67	NC-033692.1-70617349-70618249-+-5320-0	NC_033692.1:70617349-70618249	NC_033692.1:70617350-70617449	Bladder__doublets_epithelial_stromal,Bladder__intermediate urothelial cell,Bladder__luminal urothelial cell,Bone__granulocyte monocyte progenitor cell,Bone__monocyte,Bone__monocyte (PF),Bone_marrow__macrophage_monocyte (PF),Colon__enterocyte progenitor cell,Fat__fibroblast (ITIH5+),Hypothalamus_Pituitary__granulocyte monocyte progenitor cell,Kidney__beta-intercalated cell,Kidney__innate lymphoid …	67	Bladder_intermediate urothelial cell	0.576969	9.85E-07	0.608	0.26	CDCA8	undetermined	FALSE	FALSE	TRUE
68	NC-033663.1-35343949-35344899-+-196-0	NC_033663.1:35343949-35344899	NC_033663.1:35344093-35344306	Bladder__luminal urothelial cell,Lung__alveolar epithelial cell type 2_uterine metastasis cell,Lung__uterine metastasis cell	3	Bladder_luminal urothelial cell	0.651216	7.27E-125	0.839	0.054	LOC109265021	PROM2	FALSE	FALSE	FALSE
69	NC-033675.1-58355799-58356649-+-177-0	NC_033675.1:58355799-58356649	NC_033675.1:58356288-58356448	Bladder__luminal urothelial cell,Small_intestine__tuft cell	2	Bladder_luminal urothelial cell	0.535196	2.46E-110	0.768	0.05	LOC105717713	undetermined	FALSE	FALSE	FALSE
70	NC-033671.1-68567549-68570149---873-0	NC_033671.1:68567549-68570149	NC_033671.1:68567699-68567989	Bladder__luminal urothelial cell,Bone__non-myelinating Schwann cell,Brain_cortex__oligodendrocyte,Brainstem__oligodendrocyte,Hypothalamus_Pituitary__oligodendrocyte,Hypothalamus_Pituitary__oligodendrocyte precursor cell,Brain_cortex__oligodendrocyte,Kidney__principal cell,Brain_cortex__oligodendrocyte,Brainstem__oligodendrocyte,Fat__granulosa cell	11	Bladder_luminal urothelial cell	0.929097	2.59E-81	0.929	0.118	SERINC5	SERINC5	FALSE	FALSE	FALSE
71	NC-033665.1-72479149-72485699-+-32630-0	NC_033665.1:72479149-72485699	NC_033665.1:72482693-72483313	Bladder__conventional dendritic cell,Bladder__luminal urothelial cell,Bladder__myofibroblast,Bone__doublets_lymphoid_myeloid,Bone__neutrophil,Bone__neutrophil (PF),Bone_marrow__neutrophil,Bone_marrow__neutrophil (PF),Brain_cortex__ependymal cell,Fat__B cell,Hypothalamus_Pituitary__neutrophil,Hypothalamus_Pituitary__neutrophil (PF),Kidney__alpha-intercalated cell,Kidney__distal convoluted tubule e…	142	Bladder_luminal urothelial cell	0.810592	7.62E-22	0.893	0.35	CD24	CD24P4	FALSE	TRUE	TRUE
72	NC-033685.1-13307799-13308849-+-31030-0	NC_033685.1:13307799-13308849	NC_033685.1:13308451-13308556	Bladder__dendritic cell (FLT3+ IGSF6+),Bladder__macrophage,Bladder__mature dendritic cell,Blood__neutrophil,Bone__erythroid lineage cell (PF),Bone__macrophage (osteoclast),Brain_cortex__macrophage (microglial cell),Brainstem__macrophage (microglial cell),Fat__macrophage,Fat__macrophage (MRC1+),Hypothalamus_Pituitary__erythroid lineage cell (PF),Hypothalamus_Pituitary__plasmacytoid dendritic cell,…	127	Bladder_macrophage	1.57999	5.24E-183	0.952	0.47	NKC	FTH1	FALSE	FALSE	TRUE
73	NC-033688.1-18583349-18583949-+-1047-0	NC_033688.1:18583349-18583949	NC_033688.1:18583423-18583531	Bladder__dendritic cell (FLT3+ IGSF6+),Bladder__macrophage,Bone__plasmacytoid dendritic cell,Fat__macrophage (MRC1+),Kidney__macrophage (MRC1+),Lung__interstitial macrophage (CXCL10+),Skin__dendritic cell (Langerhans cell),Small_intestine__enterocyte (CA2+),Tongue__macrophage (CTSD+),Tongue__mature dendritic cell,Kidney__plasmacytoid dendritic cell,Kidney__plasmacytoid dendritic cell,Liver__macro…	40	Bladder_macrophage	0.598992	9.39E-147	0.511	0.067	undetermined	undetermined	FALSE	FALSE	FALSE
74	NC-033688.1-18819799-18825449-+-424-0	NC_033688.1:18819799-18825449	NC_033688.1:18820973-18821506	Bladder__macrophage,Tongue__macrophage (CTSD+),Tongue__mature dendritic cell	3	Bladder_macrophage	0.514819	2.77E-136	0.478	0.065	LOC105877112	undetermined	FALSE	FALSE	FALSE
75	NC-033662.1-113890349-113900549---1037-0	NC_033662.1:113890349-113900549	NC_033662.1:113890349-113890729	Bladder__macrophage,Tongue__macrophage,Tongue__macrophage (CTSD+),Lung__pericyte,Lung__doublets_epithelial_immune,Fat__natural killer cell	6	Bladder_macrophage	0.593571	4.19E-126	0.514	0.086	LOC105873447	LOC105873447	FALSE	FALSE	FALSE
76	NC-033685.1-13787749-13792499-+-11854-0	NC_033685.1:13787749-13792499	NC_033685.1:13787957-13788442	Bladder__capillary cell (FABP5+ RBP7lo),Bladder__macrophage,Bladder__vein cell,Bone__chondrocyte,Bone_marrow__osteo-CAR cell,Brainstem__capillary cell (FABP5- RBP7-),Brainstem__doublets_endothelial_stromal,Fat__macrophage (MRC1+),Fat__vein cell,Hypothalamus_Pituitary__capillary cell (FABP5- RBP7-),Hypothalamus_Pituitary__doublets_endothelial_stromal,Liver__cholangiocyte,Liver__doublets_endothelia…	142	Bladder_macrophage	1.47021	5.48E-65	0.798	0.525	undetermined	LOC113924855	FALSE	FALSE	FALSE
77	NC-033664.1-112874749-112877099---40-0	NC_033664.1:112874749-112877099	NC_033664.1:112876773-112877007	Bladder__mature dendritic cell,Hypothalamus_Pituitary__pericyte,Kidney__podocyte	3	Bladder_mature dendritic cell	0.586416	5.38E-174	0.333	0	Roswell Park Cancer Institute Human BAC Library	undetermined	FALSE	FALSE	FALSE
78	NC-033664.1-104001449-104005449-+-58-0	NC_033664.1:104001449-104005449	NC_033664.1:104003194-104003536	Bladder__mature dendritic cell,Lung__mature dendritic cell,Lung__mature dendritic cell	3	Bladder_mature dendritic cell	0.733571	4.41E-146	0.5	0.001	undetermined	undetermined	FALSE	FALSE	FALSE
79	NC-033661.1-118276699-118278399-+-160-0	NC_033661.1:118276699-118278399	NC_033661.1:118278042-118278218	Bladder__mature dendritic cell,Kidney__dendritic cell (FLT3+ IGSF6+),Lung__dendritic cell (FLT3+ IGSF6+),Lung__mature dendritic cell,Lung__dendritic cell (FLT3+ IGSF6+),Skin__dendritic cell (Langerhans cell),Tongue__mature dendritic cell,Skin__dendritic cell (Langerhans cell)	8	Bladder_mature dendritic cell	0.542298	4.10E-96	0.5	0.002	LOC105862448	LOC105862453	FALSE	FALSE	FALSE
80	NW-017968519.1-3195449-3196799---205-0	NW_017968519.1:3195449-3196799	NW_017968519.1:3196571-3196718	Bladder__mature dendritic cell,Fat__neutrophil	2	Bladder_mature dendritic cell	0.590588	8.08E-22	0.5	0.012	NKC	undetermined	FALSE	FALSE	FALSE
81	NC-033663.1-38761949-38763549-+-186-0	NC_033663.1:38761949-38763549	NC_033663.1:38762065-38762275	Bladder__B cell,Bladder__mature dendritic cell,Fat__pericyte,Tongue__mature dendritic cell	4	Bladder_mature dendritic cell	0.600165	4.04E-10	0.667	0.039	undetermined	undetermined	FALSE	FALSE	FALSE
82	NC-033663.1-38760599-38761149---173-0	NC_033663.1:38760599-38761149	NC_033663.1:38760830-38760951	Bladder__mature dendritic cell	1	Bladder_mature dendritic cell	0.53295	4.65E-10	0.5	0.022	undetermined	undetermined	FALSE	FALSE	FALSE
83	NC-033661.1-49850749-49853099---653-0	NC_033661.1:49850749-49853099	NC_033661.1:49851362-49851614	Bladder__mature dendritic cell,Lung__interstitial macrophage (ABCA8+),Lung__interstitial macrophage (ABCA8+),Lung__interstitial macrophage (CXCL10+),Lung__mature dendritic cell,Pancreas__macrophage (ENPP2+),Small_intestine__macrophage,Trachea__macrophage_monocyte,Mammary_gland__macrophage (ENPP2+),Uterus__macrophage (LTC4S+)	10	Bladder_mature dendritic cell	1.40576	8.88E-09	0.333	0.011	PLA2G2D	PLA2G2D	FALSE	FALSE	FALSE
84	NW-017968519.1-3272399-3275099-+-257-0	NW_017968519.1:3272399-3275099	NW_017968519.1:3273221-3273526	Bladder__doublets_endothelial_immune,Bladder__mature dendritic cell,Fat__doublets_endothelial_immune,Lung__basophil,Kidney__dendritic cell (FLT3+ IGSF6+),Fat__conventional dendritic cell,Tongue__mature dendritic cell	7	Bladder_mature dendritic cell	0.504979	3.83E-08	0.5	0.025	undetermined	undetermined	FALSE	FALSE	FALSE
85	NC-033660.1-99474199-99477199---376-0	NC_033660.1:99474199-99477199	NC_033660.1:99474199-99477199	Bladder__mature dendritic cell,Pancreas__mature dendritic cell,Liver__mature dendritic cell,Bladder__mature dendritic cell	4	Bladder_mature dendritic cell	0.655049	6.41E-07	0.5	0.028	undetermined	undetermined	FALSE	FALSE	TRUE
86	NC-033679.1-17426999-17430999-+-491-0	NC_033679.1:17426999-17430999	NC_033679.1:17427668-17428042	Bladder__mature dendritic cell	1	Bladder_mature dendritic cell	0.639018	0.00196329	0.5	0.039	undetermined	undetermined	FALSE	FALSE	FALSE
87	NC-033662.1-21940849-21942599-+-79-0	NC_033662.1:21940849-21942599	NC_033662.1:21941108-21941361	Bladder__mesothelial cell,Colon__mesothelial cell,Fat__mesothelial cell (CXCL10- PRG4+),Liver__mesothelial cell,Pancreas__mesothelial cell (CXCL10- PRG4+),Small_intestine__mesothelial cell,Lung__mesothelial cell	7	Bladder_mesothelial cell	0.658603	2.53E-117	0.536	0.01	NKC	NKC	FALSE	FALSE	FALSE
88	NW-017968519.1-2463149-2465549---510-0	NW_017968519.1:2463149-2465549	NW_017968519.1:2463256-2463518	Bladder__myelinating Schwann cell,Bone__myelinating Schwann cell,Lung__mature dendritic cell,Pancreas__mature dendritic cell,Tongue__myelinating Schwann cell,Tongue__unknown_Tongue_stromal_G2 (NGFR+ TNNT2+),Kidney__podocyte	7	Bladder_myelinating Schwann cell	1.46975	1.91E-118	1	0.008	SCD5	SCD5	FALSE	TRUE	FALSE
89	NC-033692.1-141523899-141524499-+-59-0	NC_033692.1:141523899-141524499	NC_033692.1:141524045-141524131	Bladder__myelinating Schwann cell	1	Bladder_myelinating Schwann cell	0.644214	1.16E-102	0.4	0.001	LOC105882170	undetermined	FALSE	FALSE	TRUE
90	NC-033668.1-25079749-25085599-+-1256-0	NC_033668.1:25079749-25085599	NC_033668.1:25081844-25082389	Bladder__myelinating Schwann cell,Bone__non-myelinating Schwann cell,Bone__unknown_Bone_stromal_G1 (NGFR+ TNNT2+),Kidney__vasa recta descending limb cell (MGP+),Kidney__vasa recta descending limb cell (SLC14A1+),Lung__alveolar epithelial cell type 2,Lung__doublets_epithelial_immune,Lung__doublets_epithelial_stromal,Lung__alveolar epithelial cell type 2,Lung__doublets_epithelial_immune,Lung__doubl…	33	Bladder_myelinating Schwann cell	0.959404	1.71E-38	0.6	0.008	SBSPON	SBSPON	FALSE	FALSE	FALSE
91	NC-033663.1-16086349-16087849---50-0	NC_033663.1:16086349-16087849	NC_033663.1:16086501-16086778	Bladder__myelinating Schwann cell	1	Bladder_myelinating Schwann cell	0.503715	9.30E-24	0.4	0.006	undetermined	undetermined	FALSE	FALSE	FALSE
92	NC-033662.1-81062499-81064249---191-0	NC_033662.1:81062499-81064249	NC_033662.1:81062640-81062873	Bladder__myelinating Schwann cell,Bone__myelinating Schwann cell,Bone__non-myelinating Schwann cell,Tongue__myelinating Schwann cell,Tongue__non-myelinating Schwann cell,Tongue__unknown_Tongue_stromal_G2 (NGFR+ TNNT2+)	6	Bladder_myelinating Schwann cell	1.0476	1.27E-18	0.6	0.017	GLDN	GLDN	FALSE	FALSE	FALSE
93	NW-017968525.1-70499-72149---1597-0	NW_017968525.1:70499-72149	NW_017968525.1:70639-70889	Bladder__myelinating Schwann cell,Bone__myelinating Schwann cell,Bone__non-myelinating Schwann cell,Bone__osteoblast,Bone_marrow__osteo-CAR cell,Brain_cortex__oligodendrocyte,Brainstem__oligodendrocyte,Hypothalamus_Pituitary__oligodendrocyte,Kidney__fibroblast (ASPN+),Liver__doublets_endothelial_erythroid-megakaryocyte,Liver__hepatic sinusoid cell,Lung__alveolar epithelial cell type 1,Lung__alveo…	49	Bladder_myelinating Schwann cell	0.880204	1.36E-10	0.6	0.026	LIMCH1	LIMCH1	FALSE	FALSE	FALSE
94	NC-033681.1-29280649-29281649---58-0	NC_033681.1:29280649-29281649	NC_033681.1:29280984-29281126	Bladder__myelinating Schwann cell	1	Bladder_myelinating Schwann cell	0.864764	1.69E-08	0.6	0.03	undetermined	undetermined	FALSE	FALSE	FALSE
95	NC-033670.1-62947499-62948449---46-0	NC_033670.1:62947499-62948449	NC_033670.1:62947605-62947836	Bladder__myelinating Schwann cell,Bladder__non-myelinating Schwann cell,Fat__non-myelinating Schwann cell,Pancreas__non-myelinating Schwann cell,Small_intestine__non-myelinating Schwann cell,Tongue__non-myelinating Schwann cell	6	Bladder_myelinating Schwann cell	0.742611	9.07E-07	0.6	0.035	COL28A1	undetermined	FALSE	FALSE	TRUE
96	NC-033681.1-29271499-29272449---27-0	NC_033681.1:29271499-29272449	NC_033681.1:29272122-29272262	Bladder__myelinating Schwann cell	1	Bladder_myelinating Schwann cell	0.702228	2.64E-06	0.4	0.016	undetermined	undetermined	FALSE	FALSE	FALSE
97	NC-033679.1-3391549-3397299---110-0	NC_033679.1:3391549-3397299	NC_033679.1:3394936-3395503	Bladder__myofibroblast	1	Bladder_myofibroblast	0.519628	1.05E-212	0.611	0.04	LOC112614513	undetermined	FALSE	FALSE	TRUE
98	NC-033681.1-4051849-4052299---714-0	NC_033681.1:4051849-4052299	NC_033681.1:4051952-4052056	Bladder__natural killer cell_T cell,Colon__T cell (CD4- CD8+ CCL5+),Fat__natural killer cell,Fat__T cell (CD4- CD8+ CCL5+),Kidney__natural killer cell,Liver__macrophage (Kupffer cell MS4A7+),Lung__natural killer cell (KLRD1+),Lung__T cell (CD4- CD8+ CCL5+),Lung__natural killer cell (GZMB+),Lung__T cell (CD4+ CD8- CCL5-),Skin__T cell (CD4- CD8+ CCL5-),Small_intestine__macrophage (MS4A7+),Small_int…	17	Bladder_natural killer cell_T cell	0.678008	1.05E-160	0.391	0.002	LOC105866341	LOC105882132	FALSE	FALSE	FALSE
99	NC-033664.1-8257299-8258649---65581-0	NC_033664.1:8257299-8258649	NC_033664.1:8257835-8258147	Bladder__dendritic cell (FLT3+ IGSF6+),Bladder__mesothelial cell,Bladder__natural killer cell_T cell,Bladder__T cell (CD4+ CD8- CCL5-),Blood__doublets_erythroid-megakaryocyte_lymphoid,Blood__natural killer cell,Blood__T cell (CD4- CD8+ CCL5+),Bone__natural killer T cell,Bone__T cell (CD4- CD8+ CCL5+),Bone__T cell (CD4+ CD8- CCL5-),Bone_marrow__B cell,Bone_marrow__conventional dendritic cell,Bone_…	299	Bladder_natural killer cell_T cell	1.11544	0.000370829	0.826	0.455	LOC105867540	LOC105867541	FALSE	FALSE	FALSE
100	NC-033678.1-40890249-40890649---44-0	NC_033678.1:40890249-40890649	NC_033678.1:40890370-40890485	Bladder__non-myelinating Schwann cell,Bone__non-myelinating Schwann cell,Fat__non-myelinating Schwann cell,Pancreas__non-myelinating Schwann cell,Small_intestine__non-myelinating Schwann cell,Fat__non-myelinating Schwann cell,Kidney__non-myelinating Schwann cell,Pancreas__non-myelinating Schwann cell,Small_intestine__non-myelinating Schwann cell	9	Bladder_non-myelinating Schwann cell	1.09164	0	0.667	0.002	CDH19	CDH19	FALSE	FALSE	FALSE
101	NC-033678.1-40891399-40893349---52-0	NC_033678.1:40891399-40893349	NC_033678.1:40892698-40892915	Bladder__non-myelinating Schwann cell,Fat__non-myelinating Schwann cell,Pancreas__non-myelinating Schwann cell,Small_intestine__non-myelinating Schwann cell,Tongue__non-myelinating Schwann cell,Fat__non-myelinating Schwann cell,Kidney__non-myelinating Schwann cell,Pancreas__non-myelinating Schwann cell,Small_intestine__non-myelinating Schwann cell	9	Bladder_non-myelinating Schwann cell	0.892534	0	0.556	0	CDH19	CDH19	FALSE	FALSE	FALSE
102	NC-033692.1-129565499-129567899-+-356-0	NC_033692.1:129565499-129567899	NC_033692.1:129567737-129567900	Bladder__non-myelinating Schwann cell	1	Bladder_non-myelinating Schwann cell	0.579197	6.41E-81	0.296	0.004	undetermined	undetermined	FALSE	FALSE	TRUE
103	NC-033675.1-59178749-59179949---3079-0	NC_033675.1:59178749-59179949	NC_033675.1:59179304-59179486	Bladder__non-myelinating Schwann cell,Bone__myelinating Schwann cell,Bone_marrow__doublets_immune_stromal,Eye_retina__doublets_myeloid_neural,Fat__non-myelinating Schwann cell,Small_intestine__macrophage (MS4A7+),Small_intestine__non-myelinating Schwann cell,Lung__neutrophil (IL18BP+),Diaphragm__fibroadipogenic progenitor cell,Fat__non-myelinating Schwann cell,Fat__reticular cell,Kidney__non-myel…	16	Bladder_non-myelinating Schwann cell	0.540395	0.00821276	0.519	0.166	GAS7	GAS7	FALSE	FALSE	FALSE
104	NC-033667.1-88234899-88237649---525-0	NC_033667.1:88234899-88237649	NC_033667.1:88237271-88237574	Bladder__pericyte,Bone_marrow__doublets_lymphoid,Kidney__podocyte,Kidney__non-myelinating Schwann cell,Kidney__podocyte	5	Bladder_pericyte	0.606906	1.54E-06	0.667	0.027	alpha-1	-6	FALSE	FALSE	FALSE
105	NW-017968524.1-292099-296799-+-750-0	NW_017968524.1:292099-296799	NW_017968524.1:294116-294557	Bladder__pericyte,Colon__enterocyte progenitor cell,Mammary_gland__neutrophil	3	Bladder_pericyte	0.581953	0.0358093	0.667	0.044	AFF1	undetermined	FALSE	FALSE	FALSE
106	NC-033671.1-8520699-8524999-+-1187-0	NC_033671.1:8520699-8524999	NC_033671.1:8520893-8521321	Bladder__pericyte,Small_intestine__smooth muscle cell	2	Bladder_pericyte	0.647326	0.0388202	1	0.101	PSMB1	PSMB1	FALSE	FALSE	TRUE
107	NC-033663.1-4387099-4389949---20-0	NC_033663.1:4387099-4389949	NC_033663.1:4389653-4389904	Bladder__plasmacytoid dendritic cell	1	Bladder_plasmacytoid dendritic cell	0.548233	5.71E-263	0.333	0	NKC	NKC	FALSE	FALSE	FALSE
108	NC-033665.1-92920799-92921399---19-0	NC_033665.1:92920799-92921399	NC_033665.1:92920959-92921049	Bladder__plasmacytoid dendritic cell	1	Bladder_plasmacytoid dendritic cell	0.548233	5.71E-263	0.333	0	undetermined	undetermined	FALSE	FALSE	FALSE
109	NC-033667.1-89849099-89850649---19-0	NC_033667.1:89849099-89850649	NC_033667.1:89849379-89849620	Bladder__plasmacytoid dendritic cell	1	Bladder_plasmacytoid dendritic cell	0.548233	5.71E-263	0.333	0	undetermined	undetermined	FALSE	FALSE	FALSE
110	NC-033669.1-4525649-4527099---20-0	NC_033669.1:4525649-4527099	NC_033669.1:4526713-4526846	Bladder__plasmacytoid dendritic cell	1	Bladder_plasmacytoid dendritic cell	0.548233	5.71E-263	0.333	0	KCNQ1	undetermined	FALSE	FALSE	FALSE
111	NC-033674.1-3212849-3214949-+-32-0	NC_033674.1:3212849-3214949	NC_033674.1:3214515-3214666	Bladder__plasmacytoid dendritic cell	1	Bladder_plasmacytoid dendritic cell	0.548233	5.71E-263	0.333	0	undetermined	undetermined	FALSE	FALSE	FALSE
112	NC-033666.1-102619599-102622649---73-0	NC_033666.1:102619599-102622649	NC_033666.1:102620431-102620693	Bladder__plasmacytoid dendritic cell,Bone_marrow__plasmacytoid dendritic cell,Lung__plasmacytoid dendritic cell,Kidney__plasmacytoid dendritic cell	4	Bladder_plasmacytoid dendritic cell	0.584759	1.37E-209	0.667	0.001	undetermined	undetermined	FALSE	FALSE	FALSE
113	NC-033679.1-3626649-3628149---33-0	NC_033679.1:3626649-3628149	NC_033679.1:3627100-3627309	Bladder__plasmacytoid dendritic cell,Pancreas__plasmacytoid dendritic cell	2	Bladder_plasmacytoid dendritic cell	0.752323	6.74E-149	0.667	0.001	chondrodysplasia punctata 1	undetermined	FALSE	FALSE	FALSE
114	NC-033682.1-10451749-10452399-+-72-0	NC_033682.1:10451749-10452399	NC_033682.1:10452226-10452316	Bladder__plasmacytoid dendritic cell,Liver__plasmacytoid dendritic cell,Lung__plasmacytoid dendritic cell,Pancreas__plasmacytoid dendritic cell,Kidney__plasmacytoid dendritic cell,Fat__conventional dendritic cell	6	Bladder_plasmacytoid dendritic cell	0.584857	6.74E-149	0.667	0.001	undetermined	undetermined	FALSE	FALSE	FALSE
115	NC-033660.1-27289349-27290799---16-0	NC_033660.1:27289349-27290799	NC_033660.1:27290127-27290299	Bladder__plasmacytoid dendritic cell	1	Bladder_plasmacytoid dendritic cell	0.900015	1.13E-129	0.333	0	undetermined	undetermined	FALSE	FALSE	FALSE
116	NC-033671.1-74521649-74522249-+-462-0	NC_033671.1:74521649-74522249	NC_033671.1:74521741-74521828	Bladder__plasmacytoid dendritic cell	1	Bladder_plasmacytoid dendritic cell	0.548192	1.13E-129	0.333	0	NKC	undetermined	FALSE	FALSE	FALSE
117	NC-033676.1-38612199-38612899-+-17-0	NC_033676.1:38612199-38612899	NC_033676.1:38612725-38612791	Bladder__plasmacytoid dendritic cell	1	Bladder_plasmacytoid dendritic cell	0.5481	1.13E-129	0.333	0	NKC	PACRG	FALSE	FALSE	FALSE
118	NC-033671.1-37352499-37352949-+-50-0	NC_033671.1:37352499-37352949	NC_033671.1:37352528-37352594	Bladder__plasmacytoid dendritic cell	1	Bladder_plasmacytoid dendritic cell	0.548056	1.13E-129	0.333	0	NKC	undetermined	FALSE	FALSE	FALSE
119	NC-033668.1-65586049-65587499---22-0	NC_033668.1:65586049-65587499	NC_033668.1:65586474-65586602	Bladder__plasmacytoid dendritic cell	1	Bladder_plasmacytoid dendritic cell	0.548036	1.13E-129	0.333	0	undetermined	SWS1	FALSE	FALSE	FALSE
120	NC-033692.1-75185499-75185849-+-69-0	NC_033692.1:75185499-75185849	NC_033692.1:75185499-75185849	Bladder__plasmacytoid dendritic cell	1	Bladder_plasmacytoid dendritic cell	0.54802	1.13E-129	0.333	0	undetermined	undetermined	FALSE	FALSE	TRUE
121	NC-033667.1-55793949-55794999---27-0	NC_033667.1:55793949-55794999	NC_033667.1:55794086-55794237	Bladder__plasmacytoid dendritic cell,Colon__macrophage_monocyte	2	Bladder_plasmacytoid dendritic cell	0.547981	1.13E-129	0.333	0	TRA	ERAP1	TRUE	FALSE	FALSE
122	NC-033692.1-111807849-111809649-+-39-0	NC_033692.1:111807849-111809649	NC_033692.1:111808489-111808720	Bladder__plasmacytoid dendritic cell	1	Bladder_plasmacytoid dendritic cell	0.547953	1.13E-129	0.333	0	Roswell Park Cancer Institute Human BAC Library	undetermined	FALSE	FALSE	TRUE
123	NC-033661.1-45641799-45644349---22-0	NC_033661.1:45641799-45644349	NC_033661.1:45642340-45642712	Bladder__plasmacytoid dendritic cell,Brainstem__B cell	2	Bladder_plasmacytoid dendritic cell	0.548118	3.35E-85	0.333	0.001	undetermined	undetermined	FALSE	FALSE	FALSE
124	NC-033676.1-48611549-48613549-+-21-0	NC_033676.1:48611549-48613549	NC_033676.1:48612642-48612846	Bladder__plasmacytoid dendritic cell	1	Bladder_plasmacytoid dendritic cell	0.547781	3.35E-85	0.333	0.001	LOC105604916	undetermined	FALSE	FALSE	FALSE
125	NC-033662.1-14469849-14472499---42-0	NC_033662.1:14469849-14472499	NC_033662.1:14471566-14471815	Bladder__plasmacytoid dendritic cell	1	Bladder_plasmacytoid dendritic cell	0.547771	3.35E-85	0.333	0.001	undetermined	undetermined	FALSE	FALSE	FALSE
126	NC-033662.1-42309149-42309299---35-0	NC_033662.1:42309149-42309299	NC_033662.1:42309149-42309299	Bladder__plasmacytoid dendritic cell	1	Bladder_plasmacytoid dendritic cell	0.547702	3.35E-85	0.333	0.001	LOC110121447	LOC110121447	FALSE	FALSE	FALSE
127	NC-033672.1-77522999-77524649---37-0	NC_033672.1:77522999-77524649	NC_033672.1:77523950-77524119	Bladder__plasmacytoid dendritic cell	1	Bladder_plasmacytoid dendritic cell	0.547608	6.00E-63	0.333	0.001	undetermined	ATG13	FALSE	FALSE	FALSE
128	NC-033661.1-137115749-137116949-+-85-0	NC_033661.1:137115749-137116949	NC_033661.1:137116609-137116787	Bladder__plasmacytoid dendritic cell	1	Bladder_plasmacytoid dendritic cell	0.547413	6.00E-63	0.333	0.001	NKC	undetermined	FALSE	FALSE	FALSE
129	NC-033681.1-268849-270349---21-0	NC_033681.1:268849-270349	NC_033681.1:269030-269142	Bladder__plasmacytoid dendritic cell	1	Bladder_plasmacytoid dendritic cell	0.547332	6.00E-63	0.333	0.001	NKC	undetermined	FALSE	FALSE	TRUE
130	NC-033672.1-28627499-28629699-+-23-0	NC_033672.1:28627499-28629699	NC_033672.1:28628436-28628620	Bladder__plasmacytoid dendritic cell	1	Bladder_plasmacytoid dendritic cell	0.54706	7.09E-63	0.333	0.001	NKC	undetermined	FALSE	FALSE	FALSE
131	NW-017968519.1-1093849-1097699---35-0	NW_017968519.1:1093849-1097699	NW_017968519.1:1097360-1097618	Bladder__plasmacytoid dendritic cell	1	Bladder_plasmacytoid dendritic cell	0.751904	2.70E-52	0.667	0.005	NKC	undetermined	FALSE	FALSE	FALSE
132	NC-033680.1-17156699-17158099---334-0	NC_033680.1:17156699-17158099	NC_033680.1:17156949-17157102	Bladder__plasmacytoid dendritic cell	1	Bladder_plasmacytoid dendritic cell	0.547396	1.38E-49	0.333	0.001	undetermined	undetermined	FALSE	FALSE	FALSE
133	NC-033672.1-11163149-11164099---297-0	NC_033672.1:11163149-11164099	NC_033672.1:11163321-11163435	Bladder__plasmacytoid dendritic cell	1	Bladder_plasmacytoid dendritic cell	0.547173	1.38E-49	0.333	0.001	NKC	NKC	FALSE	FALSE	FALSE
134	NC-033668.1-32705199-32705849-+-61-0	NC_033668.1:32705199-32705849	NC_033668.1:32705221-32705536	Bladder__plasmacytoid dendritic cell	1	Bladder_plasmacytoid dendritic cell	0.547097	1.38E-49	0.333	0.001	undetermined	undetermined	FALSE	FALSE	FALSE
135	NC-033674.1-58271749-58272549-+-20-0	NC_033674.1:58271749-58272549	NC_033674.1:58272353-58272441	Bladder__plasmacytoid dendritic cell	1	Bladder_plasmacytoid dendritic cell	0.546747	1.38E-49	0.333	0.001	NKC	NKC	FALSE	FALSE	FALSE
136	NC-033678.1-34607199-34607699---27-0	NC_033678.1:34607199-34607699	NC_033678.1:34607455-34607556	Bladder__plasmacytoid dendritic cell	1	Bladder_plasmacytoid dendritic cell	0.54673	1.38E-49	0.333	0.001	NKC	undetermined	FALSE	FALSE	FALSE
137	NC-033661.1-119134049-119135449---19-0	NC_033661.1:119134049-119135449	NC_033661.1:119135247-119135356	Bladder__plasmacytoid dendritic cell	1	Bladder_plasmacytoid dendritic cell	0.546968	1.58E-49	0.333	0.001	undetermined	undetermined	FALSE	FALSE	FALSE
138	NC-033668.1-76558549-76558849---24-0	NC_033668.1:76558549-76558849	NC_033668.1:76558549-76558849	Bladder__plasmacytoid dendritic cell	1	Bladder_plasmacytoid dendritic cell	0.546947	1.58E-49	0.333	0.001	NKC	NKC	FALSE	FALSE	FALSE
139	NC-033663.1-7993999-7995849-+-39-0	NC_033663.1:7993999-7995849	NC_033663.1:7995435-7995651	Bladder__plasmacytoid dendritic cell	1	Bladder_plasmacytoid dendritic cell	0.749506	3.69E-47	0.667	0.005	LYRM7	PPP4R2	FALSE	FALSE	FALSE
140	NC-033663.1-26529299-26529399-+-98-0	NC_033663.1:26529299-26529399	NC_033663.1:26529299-26529399	Bladder__plasmacytoid dendritic cell	1	Bladder_plasmacytoid dendritic cell	0.752116	1.16E-42	0.667	0.006	undetermined	undetermined	FALSE	FALSE	FALSE
141	NC-033681.1-13166849-13168299---135-0	NC_033681.1:13166849-13168299	NC_033681.1:13167553-13167687	Bladder__plasmacytoid dendritic cell,Lung__pericyte	2	Bladder_plasmacytoid dendritic cell	0.747306	1.05E-40	0.667	0.006	NKC	undetermined	FALSE	FALSE	TRUE
142	NC-033685.1-813199-814949---61-0	NC_033685.1:813199-814949	NC_033685.1:814037-814235	Bladder__plasmacytoid dendritic cell,Bone__plasmacytoid dendritic cell,Kidney__plasmacytoid dendritic cell,Lung__plasmacytoid dendritic cell,Pancreas__plasmacytoid dendritic cell,Kidney__plasmacytoid dendritic cell	6	Bladder_plasmacytoid dendritic cell	0.779601	1.14E-40	0.333	0.001	undetermined	undetermined	FALSE	FALSE	FALSE
143	NC-033668.1-70884899-70885449---53-0	NC_033668.1:70884899-70885449	NC_033668.1:70885142-70885255	Bladder__plasmacytoid dendritic cell	1	Bladder_plasmacytoid dendritic cell	0.547484	1.14E-40	0.333	0.001	undetermined	NKC	FALSE	FALSE	FALSE
144	NC-033664.1-99602549-99604349---36-0	NC_033664.1:99602549-99604349	NC_033664.1:99604098-99604253	Bladder__plasmacytoid dendritic cell	1	Bladder_plasmacytoid dendritic cell	0.547446	1.14E-40	0.333	0.001	ITPR2	undetermined	FALSE	FALSE	FALSE
145	NC-033661.1-137121549-137122099-+-122-0	NC_033661.1:137121549-137122099	NC_033661.1:137121744-137121901	Bladder__plasmacytoid dendritic cell	1	Bladder_plasmacytoid dendritic cell	0.54728	1.14E-40	0.333	0.001	BHLHB9	undetermined	FALSE	FALSE	FALSE
146	NC-033667.1-6102699-6104099---20-0	NC_033667.1:6102699-6104099	NC_033667.1:6103741-6103865	Bladder__plasmacytoid dendritic cell	1	Bladder_plasmacytoid dendritic cell	0.547158	1.14E-40	0.333	0.001	undetermined	undetermined	FALSE	FALSE	FALSE
147	NC-033674.1-33278299-33278649-+-19-0	NC_033674.1:33278299-33278649	NC_033674.1:33278299-33278649	Bladder__plasmacytoid dendritic cell	1	Bladder_plasmacytoid dendritic cell	0.547059	1.14E-40	0.333	0.001	undetermined	undetermined	FALSE	FALSE	FALSE
148	NC-033679.1-53615949-53616399-+-105-0	NC_033679.1:53615949-53616399	NC_033679.1:53616000-53616081	Bladder__plasmacytoid dendritic cell	1	Bladder_plasmacytoid dendritic cell	0.546933	1.14E-40	0.333	0.001	undetermined	undetermined	FALSE	FALSE	FALSE
149	NC-033680.1-18085799-18086399-+-18-0	NC_033680.1:18085799-18086399	NC_033680.1:18085948-18086053	Bladder__plasmacytoid dendritic cell	1	Bladder_plasmacytoid dendritic cell	0.546816	1.14E-40	0.333	0.001	undetermined	undetermined	FALSE	FALSE	FALSE
150	NC-033661.1-62421199-62423899-+-70-0	NC_033661.1:62421199-62423899	NC_033661.1:62421470-62421742	Bladder__plasmacytoid dendritic cell	1	Bladder_plasmacytoid dendritic cell	0.546694	1.28E-40	0.333	0.001	undetermined	LZIC	FALSE	FALSE	FALSE
151	NC-033670.1-50667399-50668099---39-0	NC_033670.1:50667399-50668099	NC_033670.1:50667401-50667471	Bladder__plasmacytoid dendritic cell	1	Bladder_plasmacytoid dendritic cell	0.546521	1.43E-40	0.333	0.001	undetermined	undetermined	FALSE	FALSE	FALSE
152	NC-033687.1-5030049-5033099---214-0	NC_033687.1:5030049-5033099	NC_033687.1:5032118-5032408	Bladder__plasmacytoid dendritic cell,Lung__basophil	2	Bladder_plasmacytoid dendritic cell	0.578422	1.42E-35	0.667	0.007	NKC	undetermined	FALSE	FALSE	FALSE
153	NC-033681.1-16420999-16422299---25-0	NC_033681.1:16420999-16422299	NC_033681.1:16421034-16421149	Bladder__plasmacytoid dendritic cell	1	Bladder_plasmacytoid dendritic cell	0.547343	2.70E-34	0.333	0.002	STK24	undetermined	FALSE	FALSE	FALSE
154	NC-033673.1-92758599-92760199-+-61-0	NC_033673.1:92758599-92760199	NC_033673.1:92759769-92759916	Bladder__plasmacytoid dendritic cell	1	Bladder_plasmacytoid dendritic cell	0.547261	2.70E-34	0.333	0.002	undetermined	NKC	FALSE	FALSE	FALSE
155	NC-033663.1-11810899-11813199-+-51-0	NC_033663.1:11810899-11813199	NC_033663.1:11811939-11812158	Bladder__plasmacytoid dendritic cell	1	Bladder_plasmacytoid dendritic cell	0.547257	2.70E-34	0.333	0.002	undetermined	undetermined	FALSE	FALSE	FALSE
156	NC-033676.1-59753149-59754149---30-0	NC_033676.1:59753149-59754149	NC_033676.1:59753656-59753754	Bladder__plasmacytoid dendritic cell	1	Bladder_plasmacytoid dendritic cell	0.546794	2.70E-34	0.333	0.002	NKC	NKC	FALSE	FALSE	FALSE
157	NC-033672.1-43277549-43278249---37-0	NC_033672.1:43277549-43278249	NC_033672.1:43277862-43277940	Bladder__plasmacytoid dendritic cell	1	Bladder_plasmacytoid dendritic cell	0.546789	2.70E-34	0.333	0.002	NKC	undetermined	FALSE	FALSE	FALSE
158	NC-033691.1-5010449-5012049-+-41-0	NC_033691.1:5010449-5012049	NC_033691.1:5011984-5012050	Bladder__plasmacytoid dendritic cell	1	Bladder_plasmacytoid dendritic cell	0.546706	2.70E-34	0.333	0.002	undetermined	undetermined	FALSE	FALSE	FALSE
159	NC-033679.1-14146449-14148849---93-0	NC_033679.1:14146449-14148849	NC_033679.1:14146753-14146970	Bladder__plasmacytoid dendritic cell	1	Bladder_plasmacytoid dendritic cell	0.546525	2.97E-34	0.333	0.002	NKC	NKC	FALSE	FALSE	FALSE
160	NC-033670.1-1549799-1551249-+-77-0	NC_033670.1:1549799-1551249	NC_033670.1:1549907-1550203	Bladder__plasmacytoid dendritic cell	1	Bladder_plasmacytoid dendritic cell	0.547777	1.64E-29	0.333	0.002	NKC	undetermined	FALSE	FALSE	FALSE
161	NC-033687.1-3794549-3795649---41-0	NC_033687.1:3794549-3795649	NC_033687.1:3795224-3795369	Bladder__plasmacytoid dendritic cell	1	Bladder_plasmacytoid dendritic cell	0.547579	1.64E-29	0.333	0.002	ARSB	undetermined	FALSE	FALSE	FALSE
162	NC-033662.1-114218349-114221149---59-0	NC_033662.1:114218349-114221149	NC_033662.1:114220975-114221150	Bladder__plasmacytoid dendritic cell	1	Bladder_plasmacytoid dendritic cell	0.546633	1.64E-29	0.333	0.002	undetermined	NKC	FALSE	FALSE	FALSE
163	NC-033680.1-28193999-28197149---42-0	NC_033680.1:28193999-28197149	NC_033680.1:28196095-28196365	Bladder__plasmacytoid dendritic cell,Kidney__plasmacytoid dendritic cell,Kidney__plasmacytoid dendritic cell	3	Bladder_plasmacytoid dendritic cell	0.546464	1.78E-29	0.333	0.002	NKC	undetermined	FALSE	FALSE	FALSE
164	NC-033661.1-105906149-105908549---281-0	NC_033661.1:105906149-105908549	NC_033661.1:105907632-105907898	Bladder__plasmacytoid dendritic cell,Bone_marrow__plasmacytoid dendritic cell,Hypothalamus_Pituitary__plasmacytoid dendritic cell,Kidney__plasmacytoid dendritic cell,Liver__plasmacytoid dendritic cell,Lung__plasmacytoid dendritic cell,Lung__plasmacytoid dendritic cell,Pancreas__plasmacytoid dendritic cell,Spleen__plasmacytoid dendritic cell,Bone_marrow__plasmacytoid dendritic cell,Kidney__plasmac…	13	Bladder_plasmacytoid dendritic cell	0.574647	4.22E-29	0.667	0.008	KCNA3	KCNA3	FALSE	FALSE	FALSE
165	NC-033690.1-35428899-35430399-+-17-0	NC_033690.1:35428899-35430399	NC_033690.1:35429169-35429323	Bladder__plasmacytoid dendritic cell	1	Bladder_plasmacytoid dendritic cell	0.545937	8.33E-23	0.333	0.002	Roswell Park Cancer Institute Human BAC Library	undetermined	FALSE	FALSE	FALSE
166	NC-033669.1-21035999-21037149-+-29-0	NC_033669.1:21035999-21037149	NC_033669.1:21036036-21036134	Bladder__plasmacytoid dendritic cell	1	Bladder_plasmacytoid dendritic cell	0.546324	2.30E-20	0.333	0.003	NKC	undetermined	FALSE	FALSE	FALSE
167	NC-033676.1-48551949-48554249-+-48-0	NC_033676.1:48551949-48554249	NC_033676.1:48553741-48553961	Bladder__plasmacytoid dendritic cell,Blood__mesothelial cell,Fat__pericyte	3	Bladder_plasmacytoid dendritic cell	0.896634	2.50E-18	0.333	0.003	undetermined	undetermined	FALSE	FALSE	FALSE
168	NC-033692.1-50261549-50261849---56-0	NC_033692.1:50261549-50261849	NC_033692.1:50261686-50261753	Bladder__plasmacytoid dendritic cell	1	Bladder_plasmacytoid dendritic cell	0.546142	2.50E-18	0.333	0.003	NKC	NKC	FALSE	FALSE	TRUE
169	NC-033684.1-25334499-25336649---82-0	NC_033684.1:25334499-25336649	NC_033684.1:25336290-25336502	Bladder__plasmacytoid dendritic cell	1	Bladder_plasmacytoid dendritic cell	0.545205	2.50E-18	0.333	0.003	undetermined	NKC	FALSE	FALSE	FALSE
170	NC-033666.1-57516449-57518549-+-56-0	NC_033666.1:57516449-57518549	NC_033666.1:57517219-57517512	Bladder__plasmacytoid dendritic cell	1	Bladder_plasmacytoid dendritic cell	0.545717	2.64E-18	0.333	0.003	PRR13	PRR13	FALSE	FALSE	TRUE
171	NC-033674.1-66606199-66608349---37-0	NC_033674.1:66606199-66608349	NC_033674.1:66606501-66606692	Bladder__plasmacytoid dendritic cell	1	Bladder_plasmacytoid dendritic cell	0.54568	2.64E-18	0.333	0.003	undetermined	undetermined	FALSE	FALSE	FALSE
172	NC-033690.1-35439099-35440899-+-20-0	NC_033690.1:35439099-35440899	NC_033690.1:35440615-35440790	Bladder__plasmacytoid dendritic cell	1	Bladder_plasmacytoid dendritic cell	1.15513	1.33E-16	0.333	0.003	undetermined	undetermined	FALSE	FALSE	FALSE
173	NC-033678.1-59625549-59626299---86-0	NC_033678.1:59625549-59626299	NC_033678.1:59626150-59626239	Bladder__plasmacytoid dendritic cell	1	Bladder_plasmacytoid dendritic cell	0.544971	1.33E-16	0.333	0.003	undetermined	undetermined	FALSE	FALSE	FALSE
174	NC-033668.1-48981949-48984349-+-50-0	NC_033668.1:48981949-48984349	NC_033668.1:48983313-48983536	Bladder__plasmacytoid dendritic cell	1	Bladder_plasmacytoid dendritic cell	0.544444	1.33E-16	0.333	0.003	undetermined	undetermined	FALSE	FALSE	FALSE
175	NC-033661.1-89064399-89065849-+-41-0	NC_033661.1:89064399-89065849	NC_033661.1:89064885-89065003	Bladder__plasmacytoid dendritic cell	1	Bladder_plasmacytoid dendritic cell	0.545741	1.40E-16	0.333	0.003	undetermined	undetermined	FALSE	FALSE	FALSE
176	NC-033669.1-75132749-75133549---32-0	NC_033669.1:75132749-75133549	NC_033669.1:75133299-75133384	Bladder__plasmacytoid dendritic cell	1	Bladder_plasmacytoid dendritic cell	0.54431	8.01E-14	0.333	0.004	NKC	NKC	FALSE	FALSE	FALSE
177	NC-033663.1-10416649-10417449-+-23-0	NC_033663.1:10416649-10417449	NC_033663.1:10416682-10416787	Bladder__plasmacytoid dendritic cell	1	Bladder_plasmacytoid dendritic cell	0.543218	8.01E-14	0.333	0.004	undetermined	undetermined	FALSE	FALSE	FALSE
178	NC-033679.1-7464299-7466699-+-46-0	NC_033679.1:7464299-7466699	NC_033679.1:7464736-7464968	Bladder__plasmacytoid dendritic cell	1	Bladder_plasmacytoid dendritic cell	0.586427	1.02E-12	0.333	0.004	undetermined	PDE3A	FALSE	FALSE	FALSE
179	NC-033671.1-23383099-23384099-+-24-0	NC_033671.1:23383099-23384099	NC_033671.1:23383412-23383547	Bladder__plasmacytoid dendritic cell	1	Bladder_plasmacytoid dendritic cell	0.546137	1.02E-12	0.333	0.004	undetermined	undetermined	FALSE	FALSE	FALSE
180	NW-017968520.1-543649-544949-+-18-0	NW_017968520.1:543649-544949	NW_017968520.1:544594-544693	Bladder__plasmacytoid dendritic cell	1	Bladder_plasmacytoid dendritic cell	0.545699	1.06E-12	0.333	0.004	undetermined	undetermined	FALSE	FALSE	FALSE
181	NC-033673.1-17863099-17863599---49-0	NC_033673.1:17863099-17863599	NC_033673.1:17863186-17863297	Bladder__plasmacytoid dendritic cell	1	Bladder_plasmacytoid dendritic cell	1.03305	8.22E-12	0.667	0.018	undetermined	undetermined	FALSE	FALSE	FALSE
182	NC-033691.1-6856949-6858049-+-21-0	NC_033691.1:6856949-6858049	NC_033691.1:6856949-6858049	Bladder__plasmacytoid dendritic cell	1	Bladder_plasmacytoid dendritic cell	0.545973	9.99E-12	0.333	0.004	Roswell Park Cancer Institute Human BAC Library	Roswell Park Cancer Institute Human BAC Library	FALSE	FALSE	FALSE
183	NC-033673.1-8275649-8279499---71-0	NC_033673.1:8275649-8279499	NC_033673.1:8277433-8277773	Bladder__plasmacytoid dendritic cell	1	Bladder_plasmacytoid dendritic cell	0.544471	9.99E-12	0.333	0.004	undetermined	undetermined	FALSE	FALSE	FALSE
184	NC-033675.1-54895749-54896849---42-0	NC_033675.1:54895749-54896849	NC_033675.1:54896581-54896744	Bladder__plasmacytoid dendritic cell	1	Bladder_plasmacytoid dendritic cell	0.544391	1.04E-11	0.333	0.004	NKC	NKC	FALSE	FALSE	FALSE
185	NC-033677.1-24486399-24486849---36-0	NC_033677.1:24486399-24486849	NC_033677.1:24486700-24486767	Bladder__plasmacytoid dendritic cell	1	Bladder_plasmacytoid dendritic cell	0.544512	7.62E-11	0.333	0.005	undetermined	LOC105861135	FALSE	FALSE	FALSE
186	NC-033660.1-94316449-94319049-+-68-0	NC_033660.1:94316449-94319049	NC_033660.1:94317144-94317394	Bladder__plasmacytoid dendritic cell	1	Bladder_plasmacytoid dendritic cell	0.544229	7.91E-11	0.333	0.005	SLC4A1	undetermined	FALSE	FALSE	FALSE
187	NC-033670.1-42741049-42748599---76-0	NC_033670.1:42741049-42748599	NC_033670.1:42744324-42745005	Bladder__plasmacytoid dendritic cell	1	Bladder_plasmacytoid dendritic cell	0.544874	2.42E-09	0.333	0.005	LOC105866963	undetermined	FALSE	FALSE	TRUE
188	NC-033681.1-29220199-29221949-+-97-0	NC_033681.1:29220199-29221949	NC_033681.1:29220304-29220475	Bladder__plasmacytoid dendritic cell	1	Bladder_plasmacytoid dendritic cell	0.544278	2.42E-09	0.333	0.005	ZNF536	undetermined	FALSE	FALSE	FALSE
189	NC-033662.1-114001299-114001749-+-48-0	NC_033662.1:114001299-114001749	NC_033662.1:114001396-114001501	Bladder__plasmacytoid dendritic cell	1	Bladder_plasmacytoid dendritic cell	0.543799	1.07E-08	0.333	0.005	NKC	undetermined	FALSE	FALSE	FALSE
190	NC-033666.1-24055749-24060099---158-0	NC_033666.1:24055749-24060099	NC_033666.1:24056138-24056576	Bladder__plasmacytoid dendritic cell	1	Bladder_plasmacytoid dendritic cell	0.542917	1.07E-08	0.333	0.005	undetermined	Roswell Park Cancer Institute Human BAC Library	FALSE	FALSE	FALSE
191	NC-033679.1-3538299-3542299---212-0	NC_033679.1:3538299-3542299	NC_033679.1:3539347-3539713	Bladder__plasmacytoid dendritic cell,Lung__plasmacytoid dendritic cell	2	Bladder_plasmacytoid dendritic cell	0.543493	1.41E-07	0.333	0.006	LOC109494992	undetermined	FALSE	FALSE	FALSE
192	NC-033663.1-52212249-52213899-+-164-0	NC_033663.1:52212249-52213899	NC_033663.1:52212600-52212753	Bladder__plasmacytoid dendritic cell	1	Bladder_plasmacytoid dendritic cell	0.54239	1.41E-07	0.333	0.006	NKC	undetermined	FALSE	FALSE	FALSE
193	NW-017968521.1-544999-546699-+-43-0	NW_017968521.1:544999-546699	NW_017968521.1:546310-546523	Bladder__plasmacytoid dendritic cell	1	Bladder_plasmacytoid dendritic cell	0.543572	1.46E-07	0.333	0.006	TMLHE	MERTK	FALSE	FALSE	FALSE
194	NC-033672.1-7877399-7879399-+-56-0	NC_033672.1:7877399-7879399	NC_033672.1:7878819-7879033	Bladder__plasmacytoid dendritic cell	1	Bladder_plasmacytoid dendritic cell	0.542822	1.54E-07	0.333	0.006	LOC114233844	PAFAH1B1	FALSE	FALSE	FALSE
195	NC-033665.1-946199-946699-+-900-0	NC_033665.1:946199-946699	NC_033665.1:946253-946356	Bladder__plasmacytoid dendritic cell,Colon__T cell (CD4- CD8+ CCL5+),Fat__B cell,Blood__doublets_lymphoid,Brain_cortex__macrophage (microglial cell),Kidney__B cell,Kidney__macrophage (EPCAM+),Kidney__monocyte,Kidney__natural killer T cell,Kidney__T cell (CD4+ CD8- CCL5-),Kidney__macrophage,Kidney__macrophage (EPCAM+),Kidney__monocyte,Kidney__natural killer T cell,Kidney__T cell (CD4+ CD8- CCL5-),…	30	Bladder_plasmacytoid dendritic cell	0.695354	2.46E-07	0.667	0.024	NKC	NKC	FALSE	FALSE	TRUE
196	NC-033665.1-106217399-106221649-+-263-0	NC_033665.1:106217399-106221649	NC_033665.1:106219437-106219870	Bladder__plasmacytoid dendritic cell	1	Bladder_plasmacytoid dendritic cell	0.543744	4.39E-07	0.333	0.006	MAP3K7	undetermined	FALSE	FALSE	FALSE
197	NC-033660.1-92218049-92222549---63-0	NC_033660.1:92218049-92222549	NC_033660.1:92221129-92221497	Bladder__plasmacytoid dendritic cell	1	Bladder_plasmacytoid dendritic cell	0.540868	1.35E-06	0.333	0.007	Roswell Park Cancer Institute Human BAC Library	Human	FALSE	FALSE	FALSE
198	NC-033676.1-26923199-26924449-+-71-0	NC_033676.1:26923199-26924449	NC_033676.1:26924065-26924185	Bladder__plasmacytoid dendritic cell	1	Bladder_plasmacytoid dendritic cell	0.543362	3.26E-06	0.333	0.007	undetermined	NKC	FALSE	FALSE	FALSE
199	NC-033685.1-826949-830199-+-221-0	NC_033685.1:826949-830199	NC_033685.1:828532-828891	Bladder__plasmacytoid dendritic cell	1	Bladder_plasmacytoid dendritic cell	0.538752	3.80E-06	0.333	0.007	NKC	HAS3	FALSE	FALSE	FALSE
200	NC-033678.1-60346699-60346799---54-0	NC_033678.1:60346699-60346799	NC_033678.1:60346699-60346799	Bladder__plasmacytoid dendritic cell	1	Bladder_plasmacytoid dendritic cell	0.54386	7.94E-06	0.333	0.007	undetermined	undetermined	FALSE	FALSE	FALSE
201	NC-033667.1-30510749-30512799-+-22-0	NC_033667.1:30510749-30512799	NC_033667.1:30511381-30511564	Bladder__plasmacytoid dendritic cell,Lung__doublets_epithelial_stromal	2	Bladder_plasmacytoid dendritic cell	0.542971	7.94E-06	0.333	0.007	undetermined	undetermined	FALSE	FALSE	FALSE
202	NC-033676.1-48449949-48451949-+-262-0	NC_033676.1:48449949-48451949	NC_033676.1:48451089-48451293	Bladder__plasmacytoid dendritic cell	1	Bladder_plasmacytoid dendritic cell	0.541654	1.86E-05	0.333	0.007	undetermined	undetermined	FALSE	FALSE	FALSE
203	NC-033683.1-5562549-5564649-+-49-0	NC_033683.1:5562549-5564649	NC_033683.1:5563933-5564126	Bladder__plasmacytoid dendritic cell,Kidney__plasmacytoid dendritic cell	2	Bladder_plasmacytoid dendritic cell	0.540721	3.94E-05	0.333	0.008	GHRL	undetermined	FALSE	FALSE	FALSE
204	NC-033680.1-23978699-23982099-+-2873-0	NC_033680.1:23978699-23982099	NC_033680.1:23980661-23980985	Bladder__B cell,Bladder__basophil,Bladder__plasmacytoid dendritic cell,Bone__T cell (CD4+ CD8- CCL5-),Hypothalamus_Pituitary__ependymal cell,Lung__plasmacytoid dendritic cell,Blood__T cell (CD4+ CD8- CCL5-),Brain_cortex__GABAergic neuron (GIRK1- MEIS2+ NECAB1+),Brain_cortex__GABAergic neuron (LQ RBP1+),Lung__T cell (CD4- CD8+ CCL5+),Lung__T cell (CD4+ CD8- CCL5-),Bone_marrow__natural killer cell,…	22	Bladder_plasmacytoid dendritic cell	0.838007	9.42E-05	1	0.073	Roswell Park Cancer Institute Human BAC Library	LOC111156459	FALSE	FALSE	FALSE
205	NC-033667.1-121794349-121798699-+-561-0	NC_033667.1:121794349-121798699	NC_033667.1:121797116-121797527	Bladder__plasmacytoid dendritic cell,Lung__T cell (PF),Kidney__plasmacytoid dendritic cell	3	Bladder_plasmacytoid dendritic cell	0.883871	0.000972997	0.333	0.009	LOC106826363	LOC103787987	FALSE	FALSE	FALSE
206	NC-033660.1-48599299-48603499---145-0	NC_033660.1:48599299-48603499	NC_033660.1:48600714-48601110	Bladder__plasmacytoid dendritic cell	1	Bladder_plasmacytoid dendritic cell	0.58121	0.000972997	0.333	0.009	NKC	NKC	FALSE	FALSE	FALSE
207	NC-033680.1-6630249-6634549-+-192-0	NC_033680.1:6630249-6634549	NC_033680.1:6630459-6631089	Bladder__plasmacytoid dendritic cell	1	Bladder_plasmacytoid dendritic cell	0.543785	0.000972997	0.333	0.009	undetermined	Roswell Park Cancer Institute Human BAC Library	FALSE	FALSE	FALSE
208	NC-033675.1-46166899-46167449---54-0	NC_033675.1:46166899-46167449	NC_033675.1:46166929-46167017	Bladder__plasmacytoid dendritic cell	1	Bladder_plasmacytoid dendritic cell	0.539485	0.000972997	0.333	0.009	NKC	NKC	FALSE	FALSE	TRUE
209	NC-033665.1-120486649-120493149---288-0	NC_033665.1:120486649-120493149	NC_033665.1:120490872-120491478	Bladder__plasmacytoid dendritic cell	1	Bladder_plasmacytoid dendritic cell	0.771484	0.00161942	0.333	0.009	undetermined	undetermined	FALSE	FALSE	FALSE
210	NC-033685.1-830999-832849-+-140-0	NC_033685.1:830999-832849	NC_033685.1:831687-831959	Bladder__plasmacytoid dendritic cell	1	Bladder_plasmacytoid dendritic cell	0.542434	0.00161942	0.333	0.009	NKC	NKC	FALSE	FALSE	FALSE
211	NC-033670.1-41761449-41762749-+-92-0	NC_033670.1:41761449-41762749	NC_033670.1:41762369-41762565	Bladder__plasmacytoid dendritic cell	1	Bladder_plasmacytoid dendritic cell	0.540807	0.00267092	0.333	0.01	OCA2	undetermined	FALSE	FALSE	FALSE
212	NC-033667.1-159810249-159813199---3803-0	NC_033667.1:159810249-159813199	NC_033667.1:159811667-159812052	Bladder__plasmacytoid dendritic cell,Trachea__ciliated cell	2	Bladder_plasmacytoid dendritic cell	0.540528	0.00267092	0.333	0.01	undetermined	undetermined	FALSE	FALSE	FALSE
213	NW-017968521.1-930449-938399-+-2513-0	NW_017968521.1:930449-938399	NW_017968521.1:930449-931137	Bladder__plasmacytoid dendritic cell,Trachea__ciliated cell	2	Bladder_plasmacytoid dendritic cell	0.717308	0.00290659	0.667	0.039	LOC101376400	undetermined	FALSE	FALSE	FALSE
214	NC-033676.1-48614249-48623149---242-0	NC_033676.1:48614249-48623149	NC_033676.1:48619511-48620503	Bladder__plasmacytoid dendritic cell	1	Bladder_plasmacytoid dendritic cell	0.540534	0.0102936	0.333	0.01	undetermined	undetermined	FALSE	FALSE	FALSE
215	NC-033679.1-2128399-2130099-+-42-0	NC_033679.1:2128399-2130099	NC_033679.1:2129792-2129997	Bladder__plasmacytoid dendritic cell	1	Bladder_plasmacytoid dendritic cell	0.538441	0.016246	0.333	0.011	undetermined	undetermined	FALSE	FALSE	FALSE
216	NC-033671.1-45481649-45482299-+-198-0	NC_033671.1:45481649-45482299	NC_033671.1:45481883-45481973	Bladder__plasmacytoid dendritic cell	1	Bladder_plasmacytoid dendritic cell	0.534845	0.016246	0.333	0.011	undetermined	undetermined	FALSE	FALSE	FALSE
217	NC-033672.1-24860249-24864349---273-0	NC_033672.1:24860249-24864349	NC_033672.1:24861497-24861887	Bladder__plasmacytoid dendritic cell	1	Bladder_plasmacytoid dendritic cell	0.537038	0.0234745	0.333	0.011	undetermined	undetermined	FALSE	FALSE	FALSE
218	NC-033681.1-3077599-3078749-+-108-0	NC_033681.1:3077599-3078749	NC_033681.1:3077994-3078123	Bladder__plasmacytoid dendritic cell	1	Bladder_plasmacytoid dendritic cell	0.538791	0.0242657	0.333	0.011	undetermined	undetermined	FALSE	FALSE	FALSE
219	NC-033691.1-767899-771449---545-0	NC_033691.1:767899-771449	NC_033691.1:769110-769444	Bladder__plasmacytoid dendritic cell,Liver__hepatocyte (APOB+),Fat__artery cell	3	Bladder_plasmacytoid dendritic cell	0.550523	0.0319794	0.667	0.045	undetermined	NKC	FALSE	FALSE	FALSE
220	NC-033677.1-56361599-56364349-+-216-0	NC_033677.1:56361599-56364349	NC_033677.1:56362035-56362321	Bladder__plasmacytoid dendritic cell	1	Bladder_plasmacytoid dendritic cell	0.538013	0.0333383	0.333	0.011	NKC	undetermined	FALSE	FALSE	FALSE
221	NC-033690.1-18418949-18420549---229-0	NC_033690.1:18418949-18420549	NC_033690.1:18419456-18419609	Bladder__plasmacytoid dendritic cell,Mammary_gland__artery cell	2	Bladder_plasmacytoid dendritic cell	0.875198	0.0461584	0.667	0.047	undetermined	undetermined	FALSE	FALSE	TRUE
222	NC-033668.1-32751599-32752199---445-0	NC_033668.1:32751599-32752199	NC_033668.1:32751795-32751899	Bladder__plasmacytoid dendritic cell	1	Bladder_plasmacytoid dendritic cell	0.539232	0.0480906	0.333	0.011	NKC	NKC	FALSE	FALSE	FALSE
223	NC-033683.1-5835399-5835849-+-93-0	NC_033683.1:5835399-5835849	NC_033683.1:5835500-5835611	Bladder__smooth muscle cell,Pancreas__non-myelinating Schwann cell	2	Bladder_smooth muscle cell	0.548266	4.72E-20	0.7	0.04	LOC103669583	LOC103669583	FALSE	FALSE	FALSE
224	NC-033686.1-26751699-26752499-+-762-0	NC_033686.1:26751699-26752499	NC_033686.1:26752075-26752243	Bladder__smooth muscle cell,Bone__vascular associated smooth muscle cell,Brain_cortex__vascular associated smooth muscle cell,Brainstem__vascular associated smooth muscle cell,Fat__vascular associated smooth muscle cell,Kidney__vascular associated smooth muscle cell,Lung__alveolar epithelial cell type 1,Lung__vascular associated smooth muscle cell,Pancreas__vascular associated smooth muscle cell,…	29	Bladder_smooth muscle cell	0.967214	1.58E-13	0.7	0.058	SYT2	PPP1R12B	FALSE	FALSE	FALSE
225	NC-033683.1-8337949-8340949---681-0	NC_033683.1:8337949-8340949	NC_033683.1:8340138-8340439	Bladder__smooth muscle cell,Bone_marrow__megakaryocyte progenitor cell,Brain_cortex__vascular associated smooth muscle cell,Brainstem__pericyte,Fat__vascular associated smooth muscle cell,Lung__vascular associated smooth muscle cell,Lung__pericyte,Tongue__vascular associated smooth muscle cell,Blood__platelet,Brain_cortex__vascular associated smooth muscle cell,Bone_marrow__megakaryocyte progenit…	20	Bladder_smooth muscle cell	1.045	9.77E-08	1	0.188	PDE5A	PDE5A	FALSE	FALSE	FALSE
226	NC-033679.1-13727049-13731649---1816-0	NC_033679.1:13727049-13731649	NC_033679.1:13730957-13731525	Bladder__T cell (CD4+ CD8- CCL5-),Brainstem__natural killer cell_T cell,Kidney__loop of Henle thin ascending limb epithelial cell (SLC14A2+),Small_intestine__innate lymphoid cell,Small_intestine__T cell (CD4+ CD8- CCL5-),Lung__T cell (CD4- CD8+ CCL5+),Lung__T cell (CD4+ CD8- CCL5-),Kidney__T cell (CD4+ CD8- CCL5-),Kidney__T cell (CD4+ CD8- CCL5-),Liver__T cell (CD4+ CD8- CCL5-),Mammary_gland__T c…	23	Bladder_T cell (CD4+ CD8- CCL5-)	1.12559	5.22E-165	0.381	0.012	undetermined	TRIM26	FALSE	FALSE	FALSE
227	NC-033684.1-14213749-14216399-+-281-0	NC_033684.1:14213749-14216399	NC_033684.1:14214104-14214383	Bladder__vascular associated smooth muscle cell,Bone__vascular associated smooth muscle cell,Brain_cortex__vascular associated smooth muscle cell,Fat__vascular associated smooth muscle cell,Kidney__fibroblast (ASPN+),Lung__alveolar fibroblast,Lung__doublets_endothelial_stromal,Lung__alveolar fibroblast,Lung__doublets_endothelial_stromal,Lung__doublets_epithelial_stromal,Lung__doublets_immune_stro…	33	Bladder_vascular associated smooth muscle cell	0.502128	3.04E-257	0.426	0.006	ITGA8	ITGA8	FALSE	FALSE	FALSE
228	NC-033679.1-4420599-4425099-+-227-0	NC_033679.1:4420599-4425099	NC_033679.1:4424489-4424948	Bladder__vascular associated smooth muscle cell	1	Bladder_vascular associated smooth muscle cell	0.628878	2.97E-71	0.458	0.081	undetermined	undetermined	FALSE	FALSE	FALSE
229	NC-033666.1-106547699-106549799-+-2122-0	NC_033666.1:106547699-106549799	NC_033666.1:106549311-106549552	Bladder__natural killer cell_T cell,Bladder__vascular associated smooth muscle cell,Blood__T cell (CD4- CD8+ CCL5+),Bone_marrow__T cell (CD4+ CD8+ CCL5+),Brain_cortex__natural killer cell_T cell,Brain_cortex__vascular associated smooth muscle cell,Colon__T cell (CD4- CD8+ CCL5+),Fat__natural killer cell,Fat__T cell (CD4- CD8+ CCL5+),Hypothalamus_Pituitary__oligodendrocyte precursor cell,Kidney__T…	18	Bladder_vascular associated smooth muscle cell	0.576297	2.88E-51	0.616	0.206	CCND2	CCND2	FALSE	FALSE	FALSE
230	NC-033692.1-8010449-8014299-+-3105-0	NC_033692.1:8010449-8014299	NC_033692.1:8011084-8011436	Bladder__vascular associated smooth muscle cell,Kidney__alpha-intercalated cell,Kidney__beta-intercalated cell,Kidney__distal convoluted tubule epithelial cell,Kidney__loop of Henle thick ascending limb epithelial cell,Liver__hepatocyte (PHYH+),Lung__doublets_epithelial_immune,Small_intestine__eosinophil,Small_intestine__smooth muscle cell,Small_intestine__tuft cell,Kidney__distal convoluted tubu…	27	Bladder_vascular associated smooth muscle cell	0.519878	1.69E-39	0.667	0.317	COX7B	LOC105826189	FALSE	FALSE	TRUE
231	NC-033664.1-6532199-6546199---2602278-0	NC_033664.1:6532199-6546199	NC_033664.1:6539619-6541191	Bladder__myelinating Schwann cell,Bladder__vascular associated smooth muscle cell,Blood__neutrophil,Bone__capillary cell (FABP5+ RBP7+),Bone__doublets_lymphoid_myeloid,Bone__fibroblast,Bone__myelinating Schwann cell,Bone_marrow__B cell,Bone_marrow__doublets_lymphoid_myeloid,Bone_marrow__doublets_myeloid,Bone_marrow__monocyte,Bone_marrow__neutrophil,Bone_marrow__osteo-CAR cell,Bone_marrow__osteobl…	233	Bladder_vascular associated smooth muscle cell	0.576993	1.48E-38	1	0.997	MALAT1	from clone DKFZp686J04183	FALSE	FALSE	FALSE
232	NC-033688.1-19975349-19982449-+-2353-0	NC_033688.1:19975349-19982449	NC_033688.1:19976556-19977198	Bladder__vascular associated smooth muscle cell,Small_intestine__T cell (CD4- CD8- CCL5+ GZMB- LYG1+),Small_intestine__T cell (CD4- CD8- CCL5+ GZMB+ LYG1-),Small_intestine__T cell (CD4- CD8- CCL5+ GZMB+ LYG1+),Kidney__dendritic cell (FLT3+ IGSF6+),Kidney__plasmacytoid dendritic cell,Small_intestine__T cell (CD4- CD8- CCL5+ GZMB- LYG1+)	7	Bladder_vascular associated smooth muscle cell	0.731413	7.31E-34	0.625	0.318	PAQR3	Paqr3	FALSE	FALSE	FALSE
233	NC-033662.1-57450249-57466899-+-4294-0	NC_033662.1:57450249-57466899	NC_033662.1:57464634-57466289	Bladder__vein cell,Bone__capillary cell (FABP5+ RBP7+),Bone__osteo-CAR cell,Bone__unknown_Bone_stromal_G1 (NGFR+ TNNT2+),Bone_marrow__conventional dendritic cell,Bone_marrow__megakaryocyte progenitor cell,Bone_marrow__osteo-CAR cell,Bone_marrow__sinusoid cell (MAFB+),Brain_cortex__doublets_endothelial_stromal,Brainstem__doublets_endothelial_stromal,Fat__vein cell,Hypothalamus_Pituitary__capillary…	80	Bladder_vein cell	0.597508	3.65E-05	0.61	0.251	LOC105864060	NKC	FALSE	FALSE	FALSE
234	NC-033682.1-29781949-29787849-+-13534-0	NC_033682.1:29781949-29787849	NC_033682.1:29785918-29786456	Bladder__vein cell,Bone__endothelial cell,Bone_marrow__megakaryocyte progenitor cell,Brain_cortex__capillary cell (FABP5- RBP7-),Brainstem__capillary cell (FABP5- RBP7-),Hypothalamus_Pituitary__capillary cell (FABP5- RBP7-),Hypothalamus_Pituitary__corticotroph,Hypothalamus_Pituitary__gonadotroph,Hypothalamus_Pituitary__lactotroph,Kidney__proximal convoluted tubule epithelial cell,Liver__hepatocyt…	57	Bladder_vein cell	0.513839	0.000134204	0.829	0.458	yeast	yeast	FALSE	FALSE	TRUE
235	NC-033665.1-88672949-88674599-+-16-0	NC_033665.1:88672949-88674599	NC_033665.1:88672949-88674599	Blood__B cell	1	Blood_B cell	0.505843	1.40E-14	0.4	0	NKC	NKC	FALSE	FALSE	FALSE
236	NC-033666.1-100499949-100502149-+-293-0	NC_033666.1:100499949-100502149	NC_033666.1:100500430-100500734	Blood__natural killer cell,Blood__natural killer T cell,Bone_marrow__natural killer cell,Kidney__natural killer cell,Lung__natural killer cell (KLRD1+),Pancreas__natural killer cell,Blood__natural killer cell	7	Blood_natural killer cell	0.502726	2.29E-12	0.583	0.02	NKC	NKC	FALSE	FALSE	TRUE
237	NC-033681.1-13541449-13551699---3215-0	NC_033681.1:13541449-13551699	NC_033681.1:13542725-13543710	Blood__natural killer cell,Bone__B cell (PF),Bone__natural killer T cell,Bone_marrow__B cell,Bone_marrow__natural killer cell,Bone_marrow__natural killer T cell,Bone_marrow__plasma cell,Bone_marrow__T cell (CD4- CD8+ CCL5+),Brain_cortex__doublets_lymphoid_myeloid,Brain_cortex__natural killer cell_T cell,Fat__natural killer cell,Fat__natural killer T cell,Hypothalamus_Pituitary__B cell,Kidney__nat…	95	Blood_natural killer cell	0.908579	7.26E-10	0.833	0.085	LOC109729930	undetermined	FALSE	FALSE	FALSE
238	NC-033689.1-10488999-10489749-+-284-0	NC_033689.1:10488999-10489749	NC_033689.1:10489360-10489481	Blood__natural killer cell,Lung__natural killer cell (KLRD1+),Fat__T cell (CD4- CD8+ CCL5-)	3	Blood_natural killer cell	0.551044	3.51E-05	0.667	0.075	NKC	undetermined	FALSE	FALSE	FALSE
239	NC-033664.1-99749049-99750899-+-22-0	NC_033664.1:99749049-99750899	NC_033664.1:99749384-99749534	Blood__natural killer T cell	1	Blood_natural killer T cell	0.508515	5.73E-27	0.667	0	undetermined	undetermined	FALSE	FALSE	FALSE
240	NC-033673.1-83305399-83306349---22-0	NC_033673.1:83305399-83306349	NC_033673.1:83305433-83305510	Blood__natural killer T cell	1	Blood_natural killer T cell	0.506877	8.52E-17	0.667	0.005	undetermined	undetermined	FALSE	FALSE	FALSE
241	NC-033670.1-10979299-10985649-+-249-0	NC_033670.1:10979299-10985649	NC_033670.1:10980598-10981202	Blood__natural killer T cell	1	Blood_natural killer T cell	0.64376	0.000555266	0.667	0.029	undetermined	undetermined	FALSE	FALSE	FALSE
242	NC-033681.1-17443699-17451149---496-0	NC_033681.1:17443699-17451149	NC_033681.1:17448953-17449618	Blood__neutrophil,Fat__neutrophil,Lung__doublets_myeloid,Lung__neutrophil,Spleen__neutrophil,Trachea__neutrophil	6	Blood_neutrophil	1.08943	5.80E-16	0.802	0.233	undetermined	undetermined	FALSE	FALSE	FALSE
243	NC-033681.1-16376149-16381299-+-109712-0	NC_033681.1:16376149-16381299	NC_033681.1:16377924-16378407	Blood__neutrophil,Fat__neutrophil,Kidney__doublets_lymphoid_myeloid,Kidney__neutrophil,Lung__neutrophil,Pancreas__neutrophil,Spleen__neutrophil,Trachea__neutrophil,Brain_cortex__macrophage (microglial cell),Brain_cortex__neutrophil,Brain_cortex__neutrophil (PF),Blood__neutrophil,Kidney__neutrophil,Liver__neutrophil,Lung__neutrophil,Spleen__neutrophil,Uterus__neutrophil,Uterus__neutrophil (IL18BP+…	40	Blood_neutrophil	1.09414	2.68E-14	0.75	0.216	PGLYRP1	PGLYRP1	FALSE	FALSE	TRUE
244	NC-033692.1-141856099-141857049-+-29282-0	NC_033692.1:141856099-141857049	NC_033692.1:141856439-141856535	Blood__neutrophil,Bone__macrophage (osteoclast),Bone_marrow__doublets_lymphoid,Bone_marrow__macrophage (CD5L+),Brain_cortex__macrophage (microglial cell),Brainstem__macrophage (microglial cell),Eye_retina__doublets_myeloid_neural,Eye_retina__macrophage (microglial cell),Fat__macrophage (MRC1+),Fat__neutrophil,Kidney__macrophage (MRC1+),Liver__doublets_erythroid-megakaryocyte_myeloid,Liver__macrop…	84	Blood_neutrophil	0.956532	1.37E-12	0.708	0.181	FTL	FTL	FALSE	FALSE	TRUE
245	NC-033669.1-3366899-3367849-+-70081-0	NC_033669.1:3366899-3367849	NC_033669.1:3367559-3367655	Bladder__basophil,Bladder__dendritic cell (FLT3+ IGSF6+),Bladder__mature dendritic cell,Blood__neutrophil,Fat__neutrophil,Hypothalamus_Pituitary__erythroid lineage cell (PF),Kidney__natural killer cell_T cell (PF),Kidney__neutrophil,Liver__dendritic cell (PF),Lung__neutrophil,Lung__neutrophil,Lung__neutrophil (PF),Pancreas__B cell (PF),Pancreas__neutrophil,Small_intestine__dendritic cell (FLT3- I…	64	Blood_neutrophil	0.696807	1.29E-07	0.823	0.69	LOC105812697	LOC114898674	FALSE	FALSE	FALSE
246	NC-033662.1-96736949-96737849-+-50728-0	NC_033662.1:96736949-96737849	NC_033662.1:96737459-96737667	Blood__neutrophil,Bone__neutrophil,Bone_marrow__neutrophil,Bone_marrow__osteo-CAR cell,Colon__T cell (CD4- CD8+ CCL5+),Eye_retina__ON-bipolar cell,Fat__adipocyte (UCP1lo),Fat__neutrophil,Hypothalamus_Pituitary__neutrophil,Kidney__neutrophil,Liver__macrophage (Kupffer cell MS4A7+),Lung__doublets_myeloid,Lung__neutrophil,Lung__neutrophil,Lung__neutrophil,Pancreas__neutrophil,Small_intestine__eosino…	91	Blood_neutrophil	0.744691	6.10E-07	0.771	0.569	LDHA	LDHA	FALSE	FALSE	FALSE
247	NC-033661.1-130080699-130081549---408-0	NC_033661.1:130080699-130081549	NC_033661.1:130080890-130080976	Blood__neutrophil,Fat__neutrophil,Lung__neutrophil,Spleen__neutrophil	4	Blood_neutrophil	0.704473	9.81E-07	0.469	0.069	undetermined	NKC	FALSE	FALSE	TRUE
248	NC-033664.1-6567499-6570149---1786-0	NC_033664.1:6567499-6570149	NC_033664.1:6568881-6569204	Bladder__plasmacytoid dendritic cell,Blood__neutrophil,Kidney__doublets_lymphoid_myeloid,Kidney__neutrophil,Lung__neutrophil	5	Blood_neutrophil	0.754905	0.000138891	0.448	0.103	FAM209B	FAM209B	FALSE	TRUE	FALSE
249	NC-033678.1-40045849-40046349---152291-0	NC_033678.1:40045849-40046349	NC_033678.1:40045877-40046161	Blood__doublets_erythroid-megakaryocyte_myeloid,Blood__neutrophil,Bone__doublets_lymphoid_myeloid,Bone__neutrophil,Bone_marrow__neutrophil,Fat__neutrophil,Hypothalamus_Pituitary__neutrophil,Kidney__doublets_lymphoid_myeloid,Kidney__neutrophil,Liver__neutrophil,Lung__doublets_myeloid,Lung__neutrophil,Lung__neutrophil,Lung__neutrophil,Pancreas__neutrophil,Spleen__neutrophil,Trachea__neutrophil,Bloo…	67	Blood_neutrophil	1.34545	0.000785482	0.469	0.112	LOC105883741	LOC105883741	FALSE	FALSE	FALSE
250	NC-033664.1-6558349-6561599-+-417-0	NC_033664.1:6558349-6561599	NC_033664.1:6560353-6560673	Blood__neutrophil	1	Blood_neutrophil	0.681936	0.013241	0.26	0.017	undetermined	undetermined	FALSE	FALSE	FALSE
251	NC-033674.1-628499-633599---529-0	NC_033674.1:628499-633599	NC_033674.1:630951-631445	Blood__neutrophil,Colon__macrophage_monocyte	2	Blood_neutrophil	0.528939	0.0317411	0.344	0.069	undetermined	undetermined	FALSE	FALSE	FALSE
252	NC-033671.1-10126199-10132699---1395-0	NC_033671.1:10126199-10132699	NC_033671.1:10130994-10131591	Blood__neutrophil,Fat__neutrophil,Lung__neutrophil,Small_intestine__eosinophil,Trachea__neutrophil,Blood__neutrophil,Uterus__neutrophil,Uterus__neutrophil (IL18BP+),Aorta__neutrophil,Diaphragm__neutrophil,Fat__neutrophil,Fat__mature dendritic cell,Trachea__neutrophil	13	Blood_neutrophil	0.517245	0.032084	0.271	0.026	undetermined	undetermined	FALSE	FALSE	FALSE
253	NC-033662.1-3801549-3804249---5880-0	NC_033662.1:3801549-3804249	NC_033662.1:3803781-3804065	Blood__neutrophil,Brainstem__choroid plexus epithelial cell,Fat__adipocyte (UCP1lo),Kidney__distal convoluted tubule epithelial cell,Kidney__principal cell (KCNE1+),Liver__hepatocyte (PHYH+),Pancreas__vein cell,Small_intestine__dendritic cell (FLT3+ IGSF6+),Small_intestine__eosinophil,Kidney__alpha-intercalated cell,Kidney__beta-intercalated cell,Kidney__distal convoluted tubule epithelial cell,K…	27	Blood_neutrophil	0.596468	0.035947	0.635	0.483	undetermined	Human	FALSE	FALSE	TRUE
254	NC-033666.1-57516299-57519349---16921-0	NC_033666.1:57516299-57519349	NC_033666.1:57517206-57517526	Bladder__plasmacytoid dendritic cell,Blood__neutrophil,Bone_marrow__neutrophil,Bone_marrow__neutrophil (PF),Colon__enterocyte_goblet cell,Eye_retina__doublets_myeloid_neural,Hypothalamus_Pituitary__neutrophil (PF),Kidney__macrophage (ABCG1+),Kidney__plasmacytoid dendritic cell,Liver__macrophage (Kupffer cell MS4A7+),Liver__macrophage (Kupffer cell PF),Lung__neutrophil (PF),Lung__mature dendritic …	45	Blood_neutrophil	0.553091	0.0481942	0.573	0.362	PRR13	PRR13	FALSE	FALSE	TRUE
255	NC-033674.1-27743099-27745049---207666-0	NC_033674.1:27743099-27745049	NC_033674.1:27744027-27744227	Blood__doublets_erythroid-megakaryocyte_lymphoid,Blood__natural killer cell,Blood__T cell (CD4+ CD8- CCL5-),Bone__erythroid progenitor cell,Bone__granulocyte monocyte progenitor cell,Bone__hematopoietic precursor cell,Bone__megakaryocyte progenitor cell,Bone_marrow__B cell,Bone_marrow__basophil,Bone_marrow__erythroid progenitor cell,Bone_marrow__granulocyte monocyte progenitor cell,Bone_marrow__h…	286	Blood_T cell (CD4+ CD8- CCL5-)	1.12297	1.43E-08	1	0.424	RPS20	LOC105884565	FALSE	FALSE	FALSE
256	NC-033687.1-1473699-1476399-+-14351-0	NC_033687.1:1473699-1476399	NC_033687.1:1474491-1474739	Blood__T cell (CD4+ CD8- CCL5-),Brain_cortex__natural killer cell_T cell,Brainstem__natural killer cell_T cell,Colon__T cell (CD4- CD8+ CCL5+),Fat__lymphatic cell (CCL21+),Hypothalamus_Pituitary__granulocyte monocyte progenitor cell,Hypothalamus_Pituitary__hematopoietic precursor cell,Kidney__plasma cell (PF),Small_intestine__enterocyte progenitor cell,Trachea__respiratory basal cell,Blood__eryth…	50	Blood_T cell (CD4+ CD8- CCL5-)	0.700139	0.000629537	0.929	0.408	RPL36	RPL36	FALSE	FALSE	FALSE
257	NC-033688.1-21210399-21211699---84-0	NC_033688.1:21210399-21211699	NC_033688.1:21210617-21210740	Bone__B cell,Bone__B cell (PF)	2	Bone_B cell	0.666315	5.26E-91	0.288	0.007	undetermined	NKC	FALSE	FALSE	FALSE
258	NC-033668.1-4600899-4605899-+-102-0	NC_033668.1:4600899-4605899	NC_033668.1:4601953-4602391	Bone__B cell (PF)	1	Bone_B cell (PF)	0.5902	5.38E-31	0.278	0.006	NKC	undetermined	FALSE	FALSE	TRUE
259	NC-033681.1-13534699-13539349-+-245-0	NC_033681.1:13534699-13539349	NC_033681.1:13534859-13535424	Bone__B cell (PF)	1	Bone_B cell (PF)	0.638555	9.87E-28	0.278	0.007	undetermined	undetermined	FALSE	FALSE	FALSE
260	NC-033664.1-82032149-82043849---453-0	NC_033664.1:82032149-82043849	NC_033664.1:82032149-82032539	Bone__B cell (PF),Kidney__beta-intercalated cell,Uterus__doublets_immune_stromal,Uterus__myofibroblast,Kidney__beta-intercalated cell	5	Bone_B cell (PF)	0.883341	1.90E-14	0.333	0.02	PGR	undetermined	FALSE	FALSE	FALSE
261	NC-033691.1-3251849-3263599---769-0	NC_033691.1:3251849-3263599	NC_033691.1:3255591-3256814	Bone__B cell (PF),Brain_cortex__leptomeningeal cell,Lung__doublets_epithelial_stromal,Bladder__basophil	4	Bone_B cell (PF)	0.647445	0.000316686	0.5	0.098	FOXP1	FOXP1	FALSE	FALSE	FALSE
262	NC-033670.1-70291699-70292799-+-119-0	NC_033670.1:70291699-70292799	NC_033670.1:70292617-70292744	Bone__capillary cell (FABP5+ RBP7+),Small_intestine__capillary cell (FABP5+ RBP7-)	2	Bone_capillary cell (FABP5+ RBP7+)	0.643666	1.74E-201	0.714	0.002	undetermined	undetermined	FALSE	FALSE	TRUE
263	NC-033670.1-70294249-70297499-+-236-0	NC_033670.1:70294249-70297499	NC_033670.1:70295021-70295320	Bone__capillary cell (FABP5+ RBP7+),Pancreas__capillary cell (FABP5+ RBP7+),Small_intestine__capillary cell (FABP5+ RBP7-)	3	Bone_capillary cell (FABP5+ RBP7+)	0.874428	3.79E-150	0.714	0.003	NKC	undetermined	FALSE	FALSE	TRUE
264	NC-033684.1-4877799-4882099---99-0	NC_033684.1:4877799-4882099	NC_033684.1:4877799-4877919	Bone__capillary cell (FABP5+ RBP7+)	1	Bone_capillary cell (FABP5+ RBP7+)	0.546893	1.23E-94	0.286	0	NKC	PCSK5	FALSE	FALSE	FALSE
265	NC-033670.1-70157099-70159149-+-136-0	NC_033670.1:70157099-70159149	NC_033670.1:70157961-70158213	Bone__capillary cell (FABP5+ RBP7+),Pancreas__capillary cell (FABP5+ RBP7+),Small_intestine__capillary cell (FABP5+ RBP7-)	3	Bone_capillary cell (FABP5+ RBP7+)	0.612424	4.47E-91	0.429	0.002	MEOX2	MEOX2	FALSE	FALSE	TRUE
266	NC-033688.1-6202099-6210099---671-0	NC_033688.1:6202099-6210099	NC_033688.1:6207227-6208108	Bone__capillary cell (FABP5+ RBP7+),Fat__capillary cell (FABP5+ RBP7+),Kidney__capillary cell (FABP5+ RBP7+),Kidney__vasa recta descending limb cell (SLC14A1+),Kidney__vasa recta descending limb cell (SLC14A1+),Mammary_gland__capillary cell (FABP5+ RBP7lo),Aorta__endothelial cell (FABP5+ RBP7+),Bladder__capillary cell (FABP5+ RBP7+),Fat__capillary cell (FABP5+ RBP7+),Fat__capillary cell (FABP5+ R…	16	Bone_capillary cell (FABP5+ RBP7+)	0.51234	3.69E-87	0.571	0.004	ACTR2	ACTR2	FALSE	FALSE	FALSE
267	NC-033683.1-1187049-1188949---939-0	NC_033683.1:1187049-1188949	NC_033683.1:1187638-1187812	Bone__capillary cell (FABP5+ RBP7+),Bone__sinusoid cell (MAFB+),Bone_marrow__sinusoid cell (MAFB+),Fat__capillary cell (FABP5+ RBP7+),Kidney__capillary cell (FABP5+ RBP7+),Liver__hepatic sinusoid cell,Lung__capillary aerocyte cell,Lung__capillary cell (FABP5- RBP7-),Lung__lymphatic cell (CCL21+),Lung__capillary aerocyte cell,Small_intestine__lymphatic cell (CCL21+),Trachea__endothelial cell,Lung_…	14	Bone_capillary cell (FABP5+ RBP7+)	0.620635	8.66E-20	0.571	0.019	HPS5	undetermined	FALSE	FALSE	FALSE
268	NC-033677.1-45607449-45612349-+-458-0	NC_033677.1:45607449-45612349	NC_033677.1:45611644-45612139	Bone__capillary cell (FABP5+ RBP7+),Spleen__hematopoietic precursor cell,Tongue__vein cell,Bone_marrow__doublets_lymphoid	4	Bone_capillary cell (FABP5+ RBP7+)	0.54302	6.14E-17	0.286	0.005	TSHZ2	undetermined	FALSE	FALSE	FALSE
269	NC-033669.1-66910099-66912749-+-369-0	NC_033669.1:66910099-66912749	NC_033669.1:66911947-66912189	Bone__capillary cell (FABP5+ RBP7+)	1	Bone_capillary cell (FABP5+ RBP7+)	0.526731	9.38E-10	0.286	0.008	undetermined	undetermined	FALSE	FALSE	FALSE
270	NC-033681.1-1697649-1699499---972-0	NC_033681.1:1697649-1699499	NC_033681.1:1697958-1698322	Bone__capillary cell (FABP5+ RBP7+),Fat__capillary cell (FABP5+ RBP7+),Small_intestine__enterocyte (CA2+),Kidney__plasmacytoid dendritic cell,Kidney__glomerular endothelial cell,Kidney__plasmacytoid dendritic cell,Lung__capillary cell (FABP5- RBP7-),Mammary_gland__capillary cell (FABP5+ RBP7lo)	8	Bone_capillary cell (FABP5+ RBP7+)	0.926401	4.48E-07	0.714	0.067	NKC	LOC101059045	FALSE	FALSE	FALSE
271	NC-033666.1-107491499-107492149---447-0	NC_033666.1:107491499-107492149	NC_033666.1:107491611-107491713	Bone__capillary cell (FABP5+ RBP7+),Small_intestine__artery cell,Aorta__lymphatic cell,Kidney__capillary cell (CXCL10+),Limb_muscle__artery cell,Liver__endothelial cell,Lung__capillary aerocyte cell	7	Bone_capillary cell (FABP5+ RBP7+)	0.514436	7.27E-05	0.286	0.013	LOC105815784	TSPAN9	FALSE	FALSE	FALSE
272	NC-033677.1-3540099-3541149---1093-0	NC_033677.1:3540099-3541149	NC_033677.1:3540900-3541110	Bone__capillary cell (FABP5+ RBP7+),Bone__endothelial cell,Bone_marrow__sinusoid cell (MAFB+),Kidney__vasa recta descending limb cell (MGP+),Kidney__vasa recta descending limb cell (SLC14A1+),Lung__capillary cell (FABP5- RBP7-),Lung__interstitial macrophage (ABCA8+),Lung__artery cell,Lung__capillary cell (FABP5- RBP7-),Lung__capillary cell (FABP5- RBP7-),Small_intestine__capillary cell (FABP5+ RB…	22	Bone_capillary cell (FABP5+ RBP7+)	0.649588	0.0126209	0.429	0.037	undetermined	undetermined	FALSE	FALSE	FALSE
273	NC-033686.1-27588849-27590699-+-331-0	NC_033686.1:27588849-27590699	NC_033686.1:27589961-27590162	Bone__chondrocyte,Lung__fibromyocyte,Tongue__tendon cell,Trachea__chondrocyte,Liver__fibroblast	5	Bone_chondrocyte	1.16263	0	0.916	0.013	PRELP	PRELP	FALSE	FALSE	FALSE
274	NC-033686.1-9384299-9385649---245-0	NC_033686.1:9384299-9385649	NC_033686.1:9384971-9385212	Bone__chondrocyte,Brain_cortex__oligodendrocyte,Fat__pericyte	3	Bone_chondrocyte	0.695035	2.82E-214	0.673	0.017	1-O	1-O	FALSE	FALSE	FALSE
275	NC-033671.1-12399449-12401849-+-347-0	NC_033671.1:12399449-12401849	NC_033671.1:12399625-12399913	Bone__chondrocyte,Trachea__chondrocyte	2	Bone_chondrocyte	0.53384	7.96E-89	0.514	0.039	ANKH	ANKH	FALSE	FALSE	FALSE
276	NC-033683.1-12141699-12152949-+-7703-0	NC_033683.1:12141699-12152949	NC_033683.1:12152390-12152950	Bone__chondrocyte,Bone__tendon cell,Bone_marrow__osteoblast,Bone_marrow__sinusoid cell (MAFB+),Brain_cortex__leptomeningeal cell,Colon__mesothelial cell,Hypothalamus_Pituitary__fibroblast,Liver__fibroblast,Lung__fibromyocyte,Lung__adventitial fibroblast,Lung__alveolar fibroblast,Lung__fibroblast (NNAT+),Pancreas__unknown_Pancreas_stromal_G1 (NGFR+ TNNT2+),Pancreas__vascular associated smooth musc…	38	Bone_chondrocyte	0.543614	3.80E-81	0.785	0.116	CCAAT-binding transcription factor	NFIC	FALSE	FALSE	FALSE
277	NW-017968520.1-2637299-2639149---19983-0	NW_017968520.1:2637299-2639149	NW_017968520.1:2638874-2639069	Bone__chondrocyte,Bone_marrow__hematopoietic precursor cell,Brain_cortex__astrocyte (LHX2+ SLC7A10-),Brainstem__astrocyte (S100B+),Brainstem__leptomeningeal cell,Hypothalamus_Pituitary__astrocyte (LHX2+ SLC7A10+),Hypothalamus_Pituitary__gonadotroph,Hypothalamus_Pituitary__hematopoietic precursor cell,Hypothalamus_Pituitary__leptomeningeal cell,Hypothalamus_Pituitary__somatotroph,Kidney__proximal …	44	Bone_chondrocyte	0.504686	2.18E-45	0.374	0.04	SPINK2	LOC105880557	FALSE	TRUE	FALSE
278	NC-033670.1-5106699-5109449-+-1092-0	NC_033670.1:5106699-5109449	NC_033670.1:5108377-5108662	Bone__erythroid lineage cell,Bone_marrow__erythroid lineage cell,Hypothalamus_Pituitary__erythroid lineage cell,Blood__erythroid lineage cell,Spleen__erythroid lineage cell,Bone__erythroid lineage cell,Bone__erythroid lineage cell (PF),Bone__erythroid lineage cell,Bone__erythroid lineage cell (PF),Bone_marrow__erythroid lineage cell,Bone_marrow__erythroid lineage cell (PF),Spleen__erythroid linea…	13	Bone_erythroid lineage cell	0.749664	4.14E-26	0.5	0.037	LOC105878172	LOC105878172	FALSE	FALSE	FALSE
279	NC-033669.1-1842099-1845949-+-833-0	NC_033669.1:1842099-1845949	NC_033669.1:1844101-1844455	Bone__erythroid lineage cell,Bone_marrow__erythroid lineage cell,Hypothalamus_Pituitary__erythroid lineage cell,Spleen__erythroid lineage cell,Bone__erythroid lineage cell,Bone__erythroid lineage cell (PF),Bone__erythroid lineage cell,Bone__erythroid lineage cell (PF),Bone_marrow__erythroid lineage cell,Spleen__erythroid lineage cell	10	Bone_erythroid lineage cell	0.534516	6.04E-25	0.375	0.02	LOC105861040	LOC105878172	FALSE	FALSE	FALSE
280	NC-033668.1-73558099-73562349---1333-0	NC_033668.1:73558099-73562349	NC_033668.1:73560108-73560546	Bone__erythroid lineage cell,Bone_marrow__erythroid lineage cell,Hypothalamus_Pituitary__erythroid lineage cell,Lung__erythroid lineage cell,Bone__erythroid lineage cell,Bone__erythroid lineage cell (PF),Bone__erythroid lineage cell,Bone__erythroid lineage cell (PF),Bone_marrow__erythroid lineage cell,Bone_marrow__erythroid lineage cell (PF),Spleen__erythroid lineage cell,Spleen__erythroid lineag…	12	Bone_erythroid lineage cell	0.775926	3.39E-15	0.583	0.08	LOC105858187	LOC105858187	FALSE	FALSE	FALSE
281	NC-033661.1-106185549-106186449---786-0	NC_033661.1:106185549-106186449	NC_033661.1:106186123-106186216	Bladder__doublets_endothelial_immune,Bone__erythroid progenitor cell,Mammary_gland__artery cell,Fat__epithelial cell (LQ KLF5+)	4	Bone_erythroid progenitor cell	0.579354	1.71E-101	0.942	0.216	LOC101392674	RPL22L1	FALSE	FALSE	TRUE
282	NC-033675.1-25221249-25222349---20494-0	NC_033675.1:25221249-25222349	NC_033675.1:25221465-25221584	Bladder__plasmacytoid dendritic cell,Bladder__smooth muscle cell,Blood__natural killer T cell,Blood__T cell (CD4- CD8+ CCL5+),Bone__granulocyte monocyte progenitor cell,Bone_marrow__granulocyte monocyte progenitor cell,Bone_marrow__macrophage_monocyte (PF),Fat__adipocyte (UCP1lo),Hypothalamus_Pituitary__granulocyte monocyte progenitor cell,Kidney__alpha-intercalated cell,Kidney__beta-intercalated…	109	Bone_granulocyte monocyte progenitor cell	0.7246	4.74E-07	0.967	0.45	LOC105854855	LOC105854855	FALSE	FALSE	TRUE
283	NC-033666.1-87898099-87898749---1697-0	NC_033666.1:87898099-87898749	NC_033666.1:87898252-87898355	Bone__macrophage (osteoclast),Bone_marrow__macrophage (CD5L+),Kidney__proximal straight tubule epithelial cell,Liver__macrophage (Kupffer cell CD5L- MARCO+),Lung__adventitial fibroblast,Lung__alveolar macrophage,Skin__melanocyte,Small_intestine__macrophage_monocyte,Spleen__macrophage,Testes__macrophage,Lung__alveolar macrophage,Lung__alveolar macrophage (PF),Lung__interstitial macrophage,Bone_mar…	30	Bone_macrophage (osteoclast)	1.29802	6.67E-107	0.643	0.008	transmembrane	GPNMB	FALSE	FALSE	FALSE
284	NC-033666.1-7679799-7681399-+-697-0	NC_033666.1:7679799-7681399	NC_033666.1:7680238-7680455	Bone__megakaryocyte progenitor cell,Bone_marrow__megakaryocyte progenitor cell,Hypothalamus_Pituitary__megakaryocyte progenitor cell,Blood__megakaryocyte progenitor cell,Blood__platelet,Lung__megakaryocyte progenitor cell,Bone_marrow__megakaryocyte progenitor cell,Bone_marrow__megakaryocyte progenitor cell,Fat__adipocyte (UCP1hi)	9	Bone_megakaryocyte progenitor cell	0.795726	1.18E-16	0.75	0.107	undetermined	undetermined	FALSE	FALSE	FALSE
285	NC-033681.1-3536099-3538549-+-435-0	NC_033681.1:3536099-3538549	NC_033681.1:3537359-3537621	Bone__monocyte,Bone__conventional dendritic cell,Colon__macrophage_monocyte	3	Bone_monocyte	0.632775	2.19E-84	0.365	0.039	undetermined	undetermined	FALSE	FALSE	FALSE
286	NC-033672.1-63998249-64021999-+-3970-0	NC_033672.1:63998249-64021999	NC_033672.1:64004184-64006806	Bladder__myelinating Schwann cell,Bone__monocyte,Bone__monocyte (PF),Bone_marrow__monocyte,Bone_marrow__monocyte (PF),Hypothalamus_Pituitary__doublets_endothelial_stromal,Hypothalamus_Pituitary__monocyte (PF),Lung__doublets_endothelial,Lung__doublets_epithelial_stromal,Pancreas__macrophage,Spleen__monocyte,Kidney__macrophage (EPCAM+),Kidney__monocyte,Kidney__macrophage (EPCAM+),Kidney__monocyte,L…	21	Bone_monocyte	0.742086	6.25E-76	0.668	0.216	undetermined	undetermined	FALSE	FALSE	TRUE
287	NC-033672.1-63975299-63989599-+-3610-0	NC_033672.1:63975299-63989599	NC_033672.1:63976904-63978280	Bone__monocyte,Bone_marrow__monocyte,Bone_marrow__monocyte (PF),Bone_marrow__sinusoid cell (MAFB+),Colon__doublets_epithelial_erythroid-megakaryocyte,Colon__enterocyte progenitor cell,Hypothalamus_Pituitary__doublets_endothelial_stromal,Hypothalamus_Pituitary__monocyte,Kidney__monocyte,Kidney__monocyte,Liver__monocyte,Lung__monocyte,Mammary_gland__monocyte,Uterus__doublets_immune,Bone__monocyte,C…	19	Bone_monocyte	0.543577	8.82E-65	0.521	0.131	RFP2	RFP2	FALSE	FALSE	FALSE
288	NC-033690.1-20892049-20892499-+-4330-0	NC_033690.1:20892049-20892499	NC_033690.1:20892070-20892141	Bone__monocyte,Bone__monocyte (PF),Bone__plasmacytoid dendritic cell,Brain_cortex__macrophage (microglial cell),Brainstem__oligodendrocyte precursor cell,Colon__enterocyte,Eye_retina__macrophage (microglial cell),Hypothalamus_Pituitary__granulocyte monocyte progenitor cell,Hypothalamus_Pituitary__neutrophil (PF),Kidney__glomerular endothelial cell,Lung__alveolar fibroblast,Small_intestine__entero…	24	Bone_monocyte	0.934511	1.01E-47	0.811	0.546	NKC	undetermined	FALSE	FALSE	FALSE
289	NC-033674.1-34188899-34190199---41-0	NC_033674.1:34188899-34190199	NC_033674.1:34189040-34189245	Bone__myelinating Schwann cell	1	Bone_myelinating Schwann cell	0.688855	9.16E-255	0.5	0	CTNNA3	CTNNA3	FALSE	FALSE	FALSE
290	NC-033684.1-25000099-25003199-+-51-0	NC_033684.1:25000099-25003199	NC_033684.1:25001827-25002106	Bone__myelinating Schwann cell	1	Bone_myelinating Schwann cell	0.800747	2.56E-190	0.75	0.001	undetermined	undetermined	FALSE	FALSE	FALSE
291	NC-033661.1-28965599-28967399-+-33-0	NC_033661.1:28965599-28967399	NC_033661.1:28966965-28967174	Bone__myelinating Schwann cell,Kidney__principal cell (KCNE1+)	2	Bone_myelinating Schwann cell	0.688633	1.19E-168	0.5	0	undetermined	undetermined	FALSE	FALSE	FALSE
292	NC-033664.1-2698199-2699499-+-44-0	NC_033664.1:2698199-2699499	NC_033664.1:2698885-2699045	Bone__myelinating Schwann cell,Tongue__myelinating Schwann cell	2	Bone_myelinating Schwann cell	0.944112	2.50E-82	0.5	0.002	CNTF	CNTF	FALSE	FALSE	FALSE
293	NC-033666.1-107702549-107705299---98-0	NC_033666.1:107702549-107705299	NC_033666.1:107702875-107703156	Bone__myelinating Schwann cell	1	Bone_myelinating Schwann cell	0.536271	1.16E-53	0.5	0.003	NKC	undetermined	FALSE	FALSE	FALSE
294	NC-033665.1-60105849-60108049-+-61-0	NC_033665.1:60105849-60108049	NC_033665.1:60107668-60107885	Bone__myelinating Schwann cell,Tongue__myelinating Schwann cell	2	Bone_myelinating Schwann cell	0.672646	3.08E-43	0.5	0.004	undetermined	undetermined	FALSE	FALSE	FALSE
295	NC-033665.1-14225699-14226699-+-312-0	NC_033665.1:14225699-14226699	NC_033665.1:14226138-14226334	Bone__myelinating Schwann cell,Kidney__podocyte,Liver__hepatocyte (APOB+),Kidney__podocyte	4	Bone_myelinating Schwann cell	0.582154	2.31E-23	0.5	0.007	LOC105826662	undetermined	FALSE	FALSE	FALSE
296	NC-033664.1-93921349-93921899-+-133-0	NC_033664.1:93921349-93921899	NC_033664.1:93921514-93921612	Bone__myelinating Schwann cell	1	Bone_myelinating Schwann cell	0.596251	1.38E-20	0.5	0.008	NKC	undetermined	FALSE	FALSE	FALSE
297	NC-033679.1-8086249-8092199-+-347-0	NC_033679.1:8086249-8092199	NC_033679.1:8088615-8089307	Bone__myelinating Schwann cell	1	Bone_myelinating Schwann cell	0.528191	1.43E-12	0.5	0.012	APBB2	undetermined	FALSE	FALSE	FALSE
298	NC-033669.1-87265999-87267249-+-543-0	NC_033669.1:87265999-87267249	NC_033669.1:87266371-87266573	Bone__myelinating Schwann cell,Brainstem__vascular associated smooth muscle cell,Lung__doublets_endothelial_stromal,Tongue__non-myelinating Schwann cell,Brain_cortex__vascular associated smooth muscle cell,Mammary_gland__artery cell,Uterus__artery cell,Uterus__smooth muscle cell,Bone__endothelial cell,Bone__vascular associated smooth muscle cell,Brain_cortex__vascular associated smooth muscle cel…	14	Bone_myelinating Schwann cell	0.853124	3.58E-12	0.5	0.013	OLFML2A	LOC111145998	FALSE	FALSE	FALSE
299	NC-033686.1-25910549-25915349-+-527-0	NC_033686.1:25910549-25915349	NC_033686.1:25910570-25911100	Bone__myelinating Schwann cell,Spleen__mature dendritic cell	2	Bone_myelinating Schwann cell	0.669751	0.000412955	0.5	0.025	undetermined	undetermined	FALSE	FALSE	FALSE
300	NC-033678.1-21625449-21628899-+-7504-0	NC_033678.1:21625449-21628899	NC_033678.1:21627780-21628094	Blood__neutrophil,Bone__neutrophil,Bone_marrow__doublets_myeloid,Bone_marrow__neutrophil,Fat__neutrophil,Hypothalamus_Pituitary__neutrophil,Kidney__neutrophil,Liver__neutrophil,Lung__neutrophil,Tongue__suprabasal cell (KRT4+),Brain_cortex__neutrophil,Lung__neutrophil (CCL13+),Blood__neutrophil,Bone_marrow__neutrophil,Kidney__doublets_lymphoid_myeloid,Kidney__neutrophil,Kidney__doublets_lymphoid_m…	53	Bone_neutrophil	1.26437	7.29E-152	0.423	0.018	SERPINB4	LOC105883741	FALSE	FALSE	FALSE
301	NC-033674.1-21917649-21920949---3223-0	NC_033674.1:21917649-21920949	NC_033674.1:21918275-21918593	Bone__neutrophil,Bone__neutrophil (PF),Bone_marrow__neutrophil,Hypothalamus_Pituitary__neutrophil,Lung__ciliated cell,Lung__neutrophil,Lung__neutrophil (PF),Lung__neutrophil (PF),Spleen__hematopoietic precursor cell,Spleen__neutrophil (PF),Fat__non-myelinating Schwann cell,Small_intestine__doublets_epithelial	12	Bone_neutrophil	0.986292	6.79E-104	0.577	0.152	TRPC5	undetermined	FALSE	FALSE	FALSE
302	NC-033673.1-43149-50999---726-0	NC_033673.1:43149-50999	NC_033673.1:43456-44284	Bone__neutrophil,Bone__neutrophil (PF),Bone_marrow__neutrophil	3	Bone_neutrophil	0.617344	1.29E-79	0.298	0.027	undetermined	undetermined	FALSE	FALSE	TRUE
303	NC-033673.1-16869949-16871599---554-0	NC_033673.1:16869949-16871599	NC_033673.1:16870617-16870815	Bone__neutrophil	1	Bone_neutrophil	0.582142	1.56E-76	0.287	0.027	BTRC	undetermined	FALSE	FALSE	FALSE
304	NC-033692.1-129050399-129052799---447-0	NC_033692.1:129050399-129052799	NC_033692.1:129052047-129052264	Bone__neutrophil,Hypothalamus_Pituitary__neutrophil,Liver__neutrophil (PF)	3	Bone_neutrophil	0.546573	1.45E-68	0.298	0.037	undetermined	undetermined	FALSE	FALSE	TRUE
305	NC-033676.1-10141649-10156349-+-3871-0	NC_033676.1:10141649-10156349	NC_033676.1:10143757-10145127	Blood__neutrophil,Bone__neutrophil,Pancreas__neutrophil,Trachea__neutrophil,Lung__neutrophil (IL18BP+),Blood__neutrophil,Liver__neutrophil,Lung__neutrophil,Mammary_gland__neutrophil,Uterus__doublets_immune_stromal,Uterus__neutrophil,Uterus__neutrophil (IL18BP+),Aorta__neutrophil,Bladder__neutrophil (IL18BP+),Bone__monocyte,Bone__monocyte,Colon__macrophage_monocyte,Fat__neutrophil,Fat__neutrophil …	26	Bone_neutrophil	0.531658	2.33E-25	0.26	0.082	undetermined	NKC	FALSE	FALSE	FALSE
306	NC-033664.1-103320599-103321949-+-1228-0	NC_033664.1:103320599-103321949	NC_033664.1:103321309-103321445	Bone__neutrophil (PF),Hypothalamus_Pituitary__neutrophil (PF),Kidney__natural killer cell_T cell (PF),Liver__dendritic cell (PF),Lung__neutrophil (PF),Small_intestine__natural killer cell_T cell (PF),Spleen__natural killer cell_T cell (PF),Spleen__neutrophil (PF),Bone_marrow__monocyte (PF),Bone_marrow__neutrophil (PF),Liver__B cell (PF),Liver__dendritic cell (PF),Liver__macrophage (Kupffer cell P…	47	Bone_neutrophil (PF)	0.552357	1.77E-11	0.427	0.122	UBE2C	UBE2C	FALSE	FALSE	TRUE
307	NC-033675.1-31616749-31619999-+-5061-0	NC_033675.1:31616749-31619999	NC_033675.1:31616749-31616861	Bone__neutrophil (PF),Bone__vascular associated smooth muscle cell,Eye_retina__macrophage (microglial cell),Fat__basophil,Kidney__natural killer cell (CHN1+),Kidney__plasmacytoid dendritic cell,Lung__alveolar fibroblast,Lung__vein cell,Spleen__plasmacytoid dendritic cell,Trachea__lymphatic cell,Brain_cortex__capillary cell (FABP5- RBP7-),Lung__alveolar fibroblast,Lung__capillary cell (FABP5+ RBP7…	29	Bone_neutrophil (PF)	0.826792	0.000776548	0.547	0.282	undetermined	LOC109496912	FALSE	FALSE	TRUE
308	NC-033685.1-23175649-23177549---23-0	NC_033685.1:23175649-23177549	NC_033685.1:23175989-23176205	Bone__non-myelinating Schwann cell	1	Bone_non-myelinating Schwann cell	0.619441	0	0.667	0	ADGRL3	undetermined	FALSE	FALSE	FALSE
309	NC-033685.1-23164299-23167149---54-0	NC_033685.1:23164299-23167149	NC_033685.1:23166191-23166462	Bone__non-myelinating Schwann cell	1	Bone_non-myelinating Schwann cell	0.619318	5.44E-226	0.667	0	ADGRL3	undetermined	FALSE	FALSE	FALSE
310	NC-033671.1-5191549-5193099-+-19-0	NC_033671.1:5191549-5193099	NC_033671.1:5191916-5192088	Bone__non-myelinating Schwann cell	1	Bone_non-myelinating Schwann cell	0.580486	1.19E-168	0.333	0	NKC	undetermined	FALSE	FALSE	TRUE
311	NC-033675.1-16774899-16776549---32-0	NC_033675.1:16774899-16776549	NC_033675.1:16775283-16775500	Bone__non-myelinating Schwann cell	1	Bone_non-myelinating Schwann cell	0.580486	1.19E-168	0.333	0	Roswell Park Cancer Institute Human BAC Library	undetermined	FALSE	FALSE	FALSE
312	NC-033685.1-23175799-23176399-+-19-0	NC_033685.1:23175799-23176399	NC_033685.1:23176052-23176161	Bone__non-myelinating Schwann cell	1	Bone_non-myelinating Schwann cell	0.580486	1.19E-168	0.333	0	undetermined	undetermined	FALSE	FALSE	FALSE
313	NC-033692.1-141794949-141796749---54-0	NC_033692.1:141794949-141796749	NC_033692.1:141795990-141796167	Bone__non-myelinating Schwann cell	1	Bone_non-myelinating Schwann cell	0.580486	1.19E-168	0.333	0	undetermined	undetermined	FALSE	FALSE	TRUE
314	NW-017968525.1-363449-367849---125-0	NW_017968525.1:363449-367849	NW_017968525.1:364782-365203	Bone__non-myelinating Schwann cell,Lung__doublets_epithelial_stromal	2	Bone_non-myelinating Schwann cell	0.502203	5.30E-134	0.667	0.001	undetermined	LOC105877624	FALSE	FALSE	FALSE
315	NC-033669.1-73569949-73570799---192-0	NC_033669.1:73569949-73570799	NC_033669.1:73570082-73570304	Bone__non-myelinating Schwann cell	1	Bone_non-myelinating Schwann cell	0.502695	2.77E-111	0.667	0.002	FRRS1L	FRRS1L	FALSE	FALSE	FALSE
316	NC-033667.1-69602599-69602749---27-0	NC_033667.1:69602599-69602749	NC_033667.1:69602599-69602749	Bone__non-myelinating Schwann cell	1	Bone_non-myelinating Schwann cell	0.5023	8.41E-95	0.667	0.002	LOC110305626	LOC110305626	FALSE	FALSE	FALSE
317	NC-033660.1-74563649-74570299-+-516-0	NC_033660.1:74563649-74570299	NC_033660.1:74565810-74566614	Bone__non-myelinating Schwann cell,Brain_cortex__oligodendrocyte,Brainstem__oligodendrocyte,Hypothalamus_Pituitary__oligodendrocyte,Brain_cortex__GABAergic neuron (LQ RBP1+),Brain_cortex__oligodendrocyte,Brain_cortex__GABAergic neuron (GIRK1- MEIS2+ NECAB1+),Brain_cortex__GABAergic neuron (LQ RBP1+),Brain_cortex__oligodendrocyte,Brainstem__oligodendrocyte	10	Bone_non-myelinating Schwann cell	0.694481	1.23E-94	0.667	0.002	SRY	SOX2	FALSE	TRUE	FALSE
318	NC-033685.1-23181199-23181849-+-70-0	NC_033685.1:23181199-23181849	NC_033685.1:23181667-23181759	Bone__non-myelinating Schwann cell	1	Bone_non-myelinating Schwann cell	0.617712	1.23E-94	0.667	0.002	NKC	undetermined	FALSE	FALSE	FALSE
319	NC-033681.1-10509899-10510599---42-0	NC_033681.1:10509899-10510599	NC_033681.1:10510013-10510096	Bone__non-myelinating Schwann cell	1	Bone_non-myelinating Schwann cell	0.580421	1.79E-82	0.333	0	NKC	undetermined	FALSE	FALSE	FALSE
320	NC-033674.1-55465049-55465649-+-24-0	NC_033674.1:55465049-55465649	NC_033674.1:55465263-55465362	Bone__non-myelinating Schwann cell	1	Bone_non-myelinating Schwann cell	0.580404	1.79E-82	0.333	0	NKC	undetermined	FALSE	FALSE	FALSE
321	NC-033678.1-6734599-6735499---27-0	NC_033678.1:6734599-6735499	NC_033678.1:6734599-6735499	Bone__non-myelinating Schwann cell	1	Bone_non-myelinating Schwann cell	0.580348	1.79E-82	0.333	0	NKC	NKC	FALSE	FALSE	FALSE
322	NC-033665.1-30887849-30889949-+-24-0	NC_033665.1:30887849-30889949	NC_033665.1:30889586-30889803	Bone__non-myelinating Schwann cell	1	Bone_non-myelinating Schwann cell	0.580291	1.79E-82	0.333	0	LOC113898717	FMN2	FALSE	FALSE	FALSE
323	NC-033678.1-70814449-70818399---358-0	NC_033678.1:70814449-70818399	NC_033678.1:70816383-70816754	Bone__non-myelinating Schwann cell	1	Bone_non-myelinating Schwann cell	0.944611	1.04E-53	0.333	0.001	undetermined	undetermined	FALSE	FALSE	FALSE
324	NC-033681.1-29246999-29249599---30-0	NC_033681.1:29246999-29249599	NC_033681.1:29249241-29249504	Bone__non-myelinating Schwann cell	1	Bone_non-myelinating Schwann cell	0.771465	1.04E-53	0.333	0.001	undetermined	undetermined	FALSE	FALSE	FALSE
325	NC-033692.1-14545899-14549149-+-45-0	NC_033692.1:14545899-14549149	NC_033692.1:14548775-14549034	Bone__non-myelinating Schwann cell	1	Bone_non-myelinating Schwann cell	0.58031	1.04E-53	0.333	0.001	SATL1	NKC	FALSE	FALSE	TRUE
326	NC-033685.1-2384599-2385399-+-16-0	NC_033685.1:2384599-2385399	NC_033685.1:2384619-2384724	Bone__non-myelinating Schwann cell	1	Bone_non-myelinating Schwann cell	0.580266	1.04E-53	0.333	0.001	NKC	undetermined	FALSE	FALSE	FALSE
327	NC-033665.1-78815999-78819099-+-33-0	NC_033665.1:78815999-78819099	NC_033665.1:78816450-78816730	Bone__non-myelinating Schwann cell	1	Bone_non-myelinating Schwann cell	0.580242	1.04E-53	0.333	0.001	undetermined	NKC	FALSE	FALSE	FALSE
328	NC-033668.1-104552199-104553699-+-17-0	NC_033668.1:104552199-104553699	NC_033668.1:104552324-104552501	Bone__non-myelinating Schwann cell	1	Bone_non-myelinating Schwann cell	0.579894	1.04E-53	0.333	0.001	undetermined	undetermined	FALSE	FALSE	FALSE
329	NC-033686.1-3238749-3240499---114-0	NC_033686.1:3238749-3240499	NC_033686.1:3238917-3239121	Bone__non-myelinating Schwann cell	1	Bone_non-myelinating Schwann cell	0.500208	4.85E-42	0.667	0.005	GPATCH2	GPATCH2	FALSE	FALSE	FALSE
330	NC-033670.1-106145699-106146299---216-0	NC_033670.1:106145699-106146299	NC_033670.1:106146180-106146237	Bone__non-myelinating Schwann cell	1	Bone_non-myelinating Schwann cell	0.858205	1.31E-34	0.667	0.007	undetermined	undetermined	FALSE	FALSE	FALSE
331	NC-033685.1-7223799-7226649-+-56-0	NC_033685.1:7223799-7226649	NC_033685.1:7224645-7224888	Bone__non-myelinating Schwann cell	1	Bone_non-myelinating Schwann cell	0.5794	1.17E-30	0.333	0.002	NKC	undetermined	FALSE	FALSE	FALSE
332	NC-033662.1-14969299-14972499-+-66-0	NC_033662.1:14969299-14972499	NC_033662.1:14970375-14970676	Bone__non-myelinating Schwann cell	1	Bone_non-myelinating Schwann cell	0.579508	6.94E-25	0.333	0.002	Human	undetermined	FALSE	FALSE	FALSE
333	NC-033670.1-5309299-5313049---101-0	NC_033670.1:5309299-5313049	NC_033670.1:5310012-5310366	Bone__non-myelinating Schwann cell	1	Bone_non-myelinating Schwann cell	0.578742	6.94E-25	0.333	0.002	NKC	NKC	FALSE	FALSE	FALSE
334	NC-033668.1-82631099-82636149-+-165-0	NC_033668.1:82631099-82636149	NC_033668.1:82632096-82633074	Bone__non-myelinating Schwann cell	1	Bone_non-myelinating Schwann cell	0.579012	7.76E-25	0.333	0.002	undetermined	LRP4	FALSE	FALSE	FALSE
335	NC-033670.1-103227899-103231149---460-0	NC_033670.1:103227899-103231149	NC_033670.1:103228086-103228456	Bone__non-myelinating Schwann cell,Tongue__basophil	2	Bone_non-myelinating Schwann cell	0.612831	1.12E-24	0.667	0.009	undetermined	undetermined	FALSE	FALSE	FALSE
336	NC-033664.1-102880599-102882749---148-0	NC_033664.1:102880599-102882749	NC_033664.1:102882246-102882467	Bone__non-myelinating Schwann cell	1	Bone_non-myelinating Schwann cell	0.611054	1.91E-23	0.667	0.01	undetermined	undetermined	FALSE	FALSE	FALSE
337	NC-033660.1-5774849-5776799-+-73-0	NC_033660.1:5774849-5776799	NC_033660.1:5776418-5776673	Bone__non-myelinating Schwann cell	1	Bone_non-myelinating Schwann cell	0.577281	1.03E-20	0.333	0.003	undetermined	NKC	FALSE	FALSE	FALSE
338	NC-033686.1-24883349-24884549---32-0	NC_033686.1:24883349-24884549	NC_033686.1:24883824-24884003	Bone__non-myelinating Schwann cell	1	Bone_non-myelinating Schwann cell	0.576644	1.13E-20	0.333	0.003	NKC	undetermined	FALSE	FALSE	FALSE
339	NC-033692.1-73037099-73038349-+-432-0	NC_033692.1:73037099-73038349	NC_033692.1:73037901-73038032	Bone__non-myelinating Schwann cell	1	Bone_non-myelinating Schwann cell	0.578876	1.18E-17	0.333	0.003	USF3	USF3	FALSE	FALSE	TRUE
340	NC-033663.1-64256599-64256999---43-0	NC_033663.1:64256599-64256999	NC_033663.1:64256797-64256890	Bone__non-myelinating Schwann cell	1	Bone_non-myelinating Schwann cell	0.578762	1.18E-17	0.333	0.003	NKC	NKC	FALSE	FALSE	FALSE
341	NC-033678.1-34082149-34085749---362-0	NC_033678.1:34082149-34085749	NC_033678.1:34084549-34084902	Bone__non-myelinating Schwann cell	1	Bone_non-myelinating Schwann cell	0.646295	1.63E-17	0.667	0.013	PCDH1	Pcdh1	FALSE	FALSE	FALSE
342	NC-033692.1-138252199-138253499-+-25-0	NC_033692.1:138252199-138253499	NC_033692.1:138252428-138252546	Bone__non-myelinating Schwann cell	1	Bone_non-myelinating Schwann cell	0.579184	3.07E-15	0.333	0.003	NKC	NKC	FALSE	FALSE	TRUE
343	NC-033676.1-57876049-57876449---27-0	NC_033676.1:57876049-57876449	NC_033676.1:57876179-57876292	Bone__non-myelinating Schwann cell	1	Bone_non-myelinating Schwann cell	0.578576	3.07E-15	0.333	0.003	undetermined	undetermined	FALSE	FALSE	FALSE
344	NC-033671.1-80448499-80451199-+-72-0	NC_033671.1:80448499-80451199	NC_033671.1:80449713-80449991	Bone__non-myelinating Schwann cell	1	Bone_non-myelinating Schwann cell	0.578397	3.07E-15	0.333	0.003	undetermined	undetermined	FALSE	FALSE	FALSE
345	NC-033672.1-60919699-60921099-+-104-0	NC_033672.1:60919699-60921099	NC_033672.1:60920201-60920351	Bone__non-myelinating Schwann cell	1	Bone_non-myelinating Schwann cell	0.578191	3.07E-15	0.333	0.003	HBD	HBA-LCR	TRUE	FALSE	FALSE
346	NC-033675.1-4867849-4868499-+-86-0	NC_033675.1:4867849-4868499	NC_033675.1:4867885-4867962	Bone__non-myelinating Schwann cell	1	Bone_non-myelinating Schwann cell	0.5786	2.64E-13	0.333	0.004	LOC109276869	undetermined	FALSE	FALSE	FALSE
347	NC-033663.1-20105599-20109149---134-0	NC_033663.1:20105599-20109149	NC_033663.1:20107768-20108109	Bone__non-myelinating Schwann cell	1	Bone_non-myelinating Schwann cell	0.578467	2.64E-13	0.333	0.004	undetermined	SLC4A5	FALSE	FALSE	FALSE
348	NC-033660.1-70727099-70727549-+-50-0	NC_033660.1:70727099-70727549	NC_033660.1:70727174-70727261	Bone__non-myelinating Schwann cell	1	Bone_non-myelinating Schwann cell	0.578204	2.64E-13	0.333	0.004	undetermined	undetermined	FALSE	FALSE	FALSE
349	NC-033664.1-27339449-27339899-+-39-0	NC_033664.1:27339449-27339899	NC_033664.1:27339535-27339622	Bone__non-myelinating Schwann cell	1	Bone_non-myelinating Schwann cell	0.578318	1.01E-11	0.333	0.004	undetermined	undetermined	FALSE	FALSE	FALSE
350	NC-033673.1-23951949-23952849-+-72-0	NC_033673.1:23951949-23952849	NC_033673.1:23951949-23951999	Bone__non-myelinating Schwann cell	1	Bone_non-myelinating Schwann cell	0.57802	2.13E-10	0.333	0.005	undetermined	undetermined	FALSE	FALSE	FALSE
351	NC-033692.1-19336049-19341949---96-0	NC_033692.1:19336049-19341949	NC_033692.1:19336049-19336260	Bone__non-myelinating Schwann cell	1	Bone_non-myelinating Schwann cell	0.576724	2.25E-10	0.333	0.005	NKC	NKC	FALSE	FALSE	TRUE
352	NC-033675.1-5883049-5886149-+-69-0	NC_033675.1:5883049-5886149	NC_033675.1:5883322-5883589	Bone__non-myelinating Schwann cell,Kidney__non-myelinating Schwann cell	2	Bone_non-myelinating Schwann cell	0.575191	2.25E-10	0.333	0.005	NKC	NKC	FALSE	FALSE	FALSE
353	NC-033671.1-60047499-60048999---146-0	NC_033671.1:60047499-60048999	NC_033671.1:60048649-60048786	Bone__non-myelinating Schwann cell	1	Bone_non-myelinating Schwann cell	0.576662	2.81E-09	0.333	0.005	NKC	NKC	FALSE	FALSE	FALSE
354	NC-033662.1-56930849-56931499-+-46-0	NC_033662.1:56930849-56931499	NC_033662.1:56930865-56930925	Bone__non-myelinating Schwann cell	1	Bone_non-myelinating Schwann cell	0.576397	2.81E-09	0.333	0.005	LOC105879993	undetermined	FALSE	FALSE	FALSE
355	NC-033686.1-420049-423549---84-0	NC_033686.1:420049-423549	NC_033686.1:420324-420636	Bone__non-myelinating Schwann cell	1	Bone_non-myelinating Schwann cell	0.576325	2.81E-09	0.333	0.005	LOC107521636	undetermined	FALSE	FALSE	FALSE
356	NC-033673.1-72027399-72027949---76-0	NC_033673.1:72027399-72027949	NC_033673.1:72027558-72027644	Bone__non-myelinating Schwann cell	1	Bone_non-myelinating Schwann cell	0.573321	3.64E-09	0.333	0.005	undetermined	NKC	FALSE	FALSE	FALSE
357	NC-033668.1-108869149-108870399---83-0	NC_033668.1:108869149-108870399	NC_033668.1:108869314-108869479	Bone__non-myelinating Schwann cell	1	Bone_non-myelinating Schwann cell	0.574244	2.97E-08	0.333	0.005	APTX	undetermined	FALSE	FALSE	FALSE
358	NC-033692.1-57765299-57765749-+-30-0	NC_033692.1:57765299-57765749	NC_033692.1:57765348-57765437	Bone__non-myelinating Schwann cell	1	Bone_non-myelinating Schwann cell	0.574337	1.75E-07	0.333	0.006	NKC	NKC	FALSE	FALSE	TRUE
359	NC-033661.1-108474199-108475699-+-66-0	NC_033661.1:108474199-108475699	NC_033661.1:108474282-108474511	Bone__non-myelinating Schwann cell	1	Bone_non-myelinating Schwann cell	0.574839	4.33E-06	0.333	0.007	undetermined	undetermined	FALSE	FALSE	FALSE
360	NC-033661.1-82689149-82694199-+-187-0	NC_033661.1:82689149-82694199	NC_033661.1:82690331-82690838	Bone__non-myelinating Schwann cell	1	Bone_non-myelinating Schwann cell	0.57454	4.51E-06	0.333	0.007	LOC105482748	undetermined	FALSE	FALSE	FALSE
361	NC-033680.1-10633149-10636799---402-0	NC_033680.1:10633149-10636799	NC_033680.1:10635689-10636035	Bone__non-myelinating Schwann cell	1	Bone_non-myelinating Schwann cell	0.843343	1.45E-05	0.667	0.03	UBE3B	UBE3B	FALSE	FALSE	FALSE
362	NC-033680.1-25928199-25931499-+-135-0	NC_033680.1:25928199-25931499	NC_033680.1:25929221-25929521	Bone__non-myelinating Schwann cell,Trachea__ciliated cell	2	Bone_non-myelinating Schwann cell	0.576098	1.56E-05	0.333	0.007	undetermined	undetermined	FALSE	FALSE	FALSE
363	NC-033672.1-59184599-59184999-+-130-0	NC_033672.1:59184599-59184999	NC_033672.1:59184680-59184757	Bone__non-myelinating Schwann cell	1	Bone_non-myelinating Schwann cell	0.573067	5.11E-05	0.333	0.008	NKC	NKC	FALSE	FALSE	FALSE
364	NC-033663.1-15740949-15742549---36-0	NC_033663.1:15740949-15742549	NC_033663.1:15742323-15742472	Bone__non-myelinating Schwann cell	1	Bone_non-myelinating Schwann cell	0.575731	0.000403764	0.333	0.008	undetermined	undetermined	FALSE	FALSE	FALSE
365	NC-033672.1-60907899-60911099-+-163-0	NC_033672.1:60907899-60911099	NC_033672.1:60910544-60911013	Bone__non-myelinating Schwann cell	1	Bone_non-myelinating Schwann cell	0.572459	0.000972208	0.333	0.009	undetermined	undetermined	FALSE	FALSE	FALSE
366	NC-033666.1-37937849-37938199-+-340-0	NC_033666.1:37937849-37938199	NC_033666.1:37937849-37938199	Bone__non-myelinating Schwann cell,Colon__enterocyte_goblet cell	2	Bone_non-myelinating Schwann cell	0.59581	0.00200899	0.667	0.037	undetermined	undetermined	FALSE	FALSE	FALSE
367	NC-033662.1-76292349-76294349---97-0	NC_033662.1:76292349-76294349	NC_033662.1:76293374-76293549	Bone__non-myelinating Schwann cell	1	Bone_non-myelinating Schwann cell	0.575223	0.00217077	0.333	0.009	NKC	undetermined	FALSE	FALSE	FALSE
368	NC-033692.1-72936999-72937099-+-109-0	NC_033692.1:72936999-72937099	NC_033692.1:72936999-72937099	Bone__non-myelinating Schwann cell	1	Bone_non-myelinating Schwann cell	0.572669	0.00217077	0.333	0.009	undetermined	undetermined	FALSE	FALSE	TRUE
369	NC-033660.1-21935949-21943899-+-1576-0	NC_033660.1:21935949-21943899	NC_033660.1:21935956-21936878	Bone__non-myelinating Schwann cell,Bone__osteo-CAR cell,Bone__unknown_Bone_stromal_G1 (NGFR+ TNNT2+),Bone_marrow__doublets_erythroid-megakaryocyte_stromal,Bone_marrow__osteo-CAR cell,Bone_marrow__sinusoid cell (MAFB+),Brain_cortex__doublets_endothelial_stromal,Brain_cortex__pericyte,Brainstem__capillary cell (FABP5- RBP7-),Brainstem__doublets_endothelial_stromal,Brainstem__pericyte,Fat__mesotheli…	51	Bone_non-myelinating Schwann cell	0.790864	0.00366927	0.667	0.04	RBMS3	RBMS3	FALSE	FALSE	FALSE
370	NC-033669.1-5291899-5296049---165-0	NC_033669.1:5291899-5296049	NC_033669.1:5293546-5293928	Bone__non-myelinating Schwann cell	1	Bone_non-myelinating Schwann cell	0.574188	0.00870676	0.333	0.01	undetermined	undetermined	FALSE	FALSE	FALSE
371	NC-033674.1-51017249-51017699---36-0	NC_033674.1:51017249-51017699	NC_033674.1:51017269-51017332	Bone__non-myelinating Schwann cell	1	Bone_non-myelinating Schwann cell	0.571062	0.0163239	0.333	0.011	undetermined	undetermined	FALSE	FALSE	FALSE
372	NC-033680.1-10449-11349---100-0	NC_033680.1:10449-11349	NC_033680.1:10449-11349	Bone__non-myelinating Schwann cell	1	Bone_non-myelinating Schwann cell	0.569612	0.0176553	0.333	0.011	RORB	RORB	FALSE	FALSE	TRUE
373	NC-033665.1-9229849-9230799---65-0	NC_033665.1:9229849-9230799	NC_033665.1:9230414-9230698	Bone__non-myelinating Schwann cell	1	Bone_non-myelinating Schwann cell	0.566364	0.0176553	0.333	0.011	undetermined	undetermined	FALSE	FALSE	FALSE
374	NC-033667.1-44320849-44321399---3664-0	NC_033667.1:44320849-44321399	NC_033667.1:44321112-44321209	Bone__osteoblast,Small_intestine__enterocyte progenitor cell,Lung__ciliated cell,Blood__B cell,Kidney__beta-intercalated cell,Kidney__intercalated cell_principal cell,Kidney__beta-intercalated cell,Kidney__intercalated cell (LQ),Aorta__vascular associated smooth muscle cell	9	Bone_osteoblast	0.517629	1.18E-05	0.821	0.3	MINOS1	MINOS1	FALSE	FALSE	FALSE
375	NC-033661.1-101121299-101121499---3497-0	NC_033661.1:101121299-101121499	NC_033661.1:101121339-101121428	Bladder__plasma cell,Blood__natural killer cell,Bone__plasma cell,Bone_marrow__macrophage_monocyte (PF),Bone_marrow__plasma cell,Colon__mesothelial cell,Fat__mesothelial cell (CXCL10- PRG4+),Hypothalamus_Pituitary__megakaryocyte progenitor cell,Hypothalamus_Pituitary__plasma cell,Kidney__conventional dendritic cell,Kidney__plasma cell,Liver__plasma cell,Liver__plasma cell (PF),Lung__plasma cell,P…	57	Bone_plasma cell	0.88546	9.88E-40	0.799	0.38	SSR4	SSR4	FALSE	FALSE	FALSE
376	NC-033674.1-21391849-21392349-+-2679-0	NC_033674.1:21391849-21392349	NC_033674.1:21391849-21392349	Bladder__plasma cell,Bone__plasma cell,Hypothalamus_Pituitary__plasma cell,Kidney__plasma cell,Small_intestine__plasma cell,Spleen__plasma cell,Brain_cortex__erythroid lineage cell,Bone_marrow__plasma cell,Kidney__plasma cell,Kidney__plasma cell,Liver__plasma cell,Lung__plasma cell,Mammary_gland__plasma cell,Mammary_gland__vascular associated smooth muscle cell,Spleen__plasma cell,Fat__plasma cell	16	Bone_plasma cell	0.545752	6.17E-38	0.73	0.284	undetermined	undetermined	FALSE	FALSE	FALSE
377	NC-033679.1-3534899-3537399---29-0	NC_033679.1:3534899-3537399	NC_033679.1:3536520-3536728	Bone__plasmacytoid dendritic cell,Kidney__plasmacytoid dendritic cell	2	Bone_plasmacytoid dendritic cell	0.714417	6.00E-85	0.348	0.003	undetermined	FGD2	FALSE	FALSE	FALSE
378	NC-033685.1-810349-811999-+-55-0	NC_033685.1:810349-811999	NC_033685.1:811430-811615	Bone__plasmacytoid dendritic cell	1	Bone_plasmacytoid dendritic cell	1.04945	7.61E-74	0.391	0.006	undetermined	undetermined	FALSE	FALSE	FALSE
379	NC-033679.1-3567449-3568099---241-0	NC_033679.1:3567449-3568099	NC_033679.1:3567739-3567928	Bone__plasmacytoid dendritic cell,Hypothalamus_Pituitary__conventional dendritic cell,Hypothalamus_Pituitary__plasmacytoid dendritic cell,Kidney__conventional dendritic cell,Liver__plasmacytoid dendritic cell,Lung__conventional dendritic cell,Lung__conventional dendritic cell,Lung__plasmacytoid dendritic cell,Pancreas__conventional dendritic cell,Spleen__conventional dendritic cell,Spleen__plasma…	29	Bone_plasmacytoid dendritic cell	0.584244	6.05E-32	0.522	0.031	undetermined	undetermined	FALSE	FALSE	FALSE
380	NC-033666.1-179549-182049-+-2155-0	NC_033666.1:179549-182049	NC_033666.1:180353-180615	Bladder__doublets_endothelial_immune,Bone__sinusoid cell (MAFB+),Bone_marrow__osteo-CAR cell,Brainstem__B cell,Kidney__glomerular endothelial cell,Lung__T cell (CD4+ CD8- CCL5-),Pancreas__capillary cell (FABP5+ RBP7-),Lung__T cell (CD4- CD8+ CCL5+),Lung__T cell (CD4+ CD8- CCL5-),Uterus__T cell (CD4- CD8+ CCL5+),Aorta__adipocyte (UCP1lo),Bladder__adipocyte (UCP1lo),Bladder__doublets_lymphoid_myelo…	25	Bone_sinusoid cell (MAFB+)	0.986764	4.32E-35	0.722	0.045	LOC105883708	LOC105883708	FALSE	FALSE	FALSE
381	NC-033664.1-51051299-51052199---19-0	NC_033664.1:51051299-51052199	NC_033664.1:51051970-51052078	Bone__tendon cell	1	Bone_tendon cell	0.695455	1.19E-168	0.333	0	undetermined	undetermined	FALSE	FALSE	FALSE
382	NC-033678.1-21110399-21110899---25-0	NC_033678.1:21110399-21110899	NC_033678.1:21110569-21110676	Bone__tendon cell	1	Bone_tendon cell	0.695455	1.19E-168	0.333	0	undetermined	undetermined	FALSE	FALSE	FALSE
383	NC-033665.1-32690849-32691399-+-35-0	NC_033665.1:32690849-32691399	NC_033665.1:32691127-32691277	Bone__tendon cell	1	Bone_tendon cell	0.695388	1.79E-82	0.333	0	LOC105292492	LOC107196750	FALSE	FALSE	FALSE
384	NC-033661.1-46552849-46554849-+-19-0	NC_033661.1:46552849-46554849	NC_033661.1:46553252-46553391	Bone__tendon cell	1	Bone_tendon cell	0.695383	1.79E-82	0.333	0	NKC	NKC	FALSE	FALSE	FALSE
385	NC-033665.1-122787549-122788249---25-0	NC_033665.1:122787549-122788249	NC_033665.1:122788152-122788226	Bone__tendon cell	1	Bone_tendon cell	0.695374	1.79E-82	0.333	0	undetermined	undetermined	FALSE	FALSE	FALSE
386	NC-033674.1-31849299-31849999-+-17-0	NC_033674.1:31849299-31849999	NC_033674.1:31849863-31849916	Bone__tendon cell	1	Bone_tendon cell	0.694998	1.79E-82	0.333	0	undetermined	undetermined	FALSE	FALSE	FALSE
387	NC-033670.1-85603399-85604599-+-46-0	NC_033670.1:85603399-85604599	NC_033670.1:85604182-85604395	Bone__tendon cell	1	Bone_tendon cell	0.695006	1.04E-53	0.333	0.001	undetermined	NKC	FALSE	FALSE	FALSE
388	NC-033686.1-17747699-17748049---17-0	NC_033686.1:17747699-17748049	NC_033686.1:17747758-17747836	Bone__tendon cell	1	Bone_tendon cell	0.694682	1.04E-53	0.333	0.001	NKC	NKC	FALSE	FALSE	FALSE
389	NC-033677.1-6468499-6469199---32-0	NC_033677.1:6468499-6469199	NC_033677.1:6468690-6468902	Bone__tendon cell	1	Bone_tendon cell	0.694581	1.04E-53	0.333	0.001	undetermined	NKC	FALSE	FALSE	FALSE
390	NC-033661.1-89110899-89114549---20-0	NC_033661.1:89110899-89114549	NC_033661.1:89112785-89112882	Bone__tendon cell,Small_intestine__eosinophil	2	Bone_tendon cell	0.694199	1.04E-53	0.333	0.001	undetermined	undetermined	FALSE	FALSE	FALSE
391	NC-033678.1-25052699-25055199-+-51-0	NC_033678.1:25052699-25055199	NC_033678.1:25053647-25053931	Bone__tendon cell	1	Bone_tendon cell	0.694146	1.04E-53	0.333	0.001	undetermined	undetermined	FALSE	FALSE	FALSE
392	NC-033661.1-105826599-105826949---34-0	NC_033661.1:105826599-105826949	NC_033661.1:105826599-105826949	Bone__tendon cell	1	Bone_tendon cell	0.695196	2.61E-39	0.333	0.001	undetermined	undetermined	FALSE	FALSE	FALSE
393	NC-033665.1-64500649-64501699---112-0	NC_033665.1:64500649-64501699	NC_033665.1:64501357-64501450	Bone__tendon cell	1	Bone_tendon cell	0.695076	2.61E-39	0.333	0.001	NKC	undetermined	FALSE	FALSE	FALSE
394	NC-033669.1-64936399-64937549---30-0	NC_033669.1:64936399-64937549	NC_033669.1:64936519-64936677	Bone__tendon cell	1	Bone_tendon cell	0.695059	2.61E-39	0.333	0.001	NTRK2	NTRK2	FALSE	FALSE	FALSE
395	NW-017968519.1-1190399-1191349-+-45-0	NW_017968519.1:1190399-1191349	NW_017968519.1:1190399-1190494	Bone__tendon cell	1	Bone_tendon cell	0.694864	2.61E-39	0.333	0.001	Drosophila	undetermined	FALSE	FALSE	FALSE
396	NC-033667.1-19289999-19290749---17-0	NC_033667.1:19289999-19290749	NC_033667.1:19289999-19290749	Bone__tendon cell	1	Bone_tendon cell	0.694806	2.61E-39	0.333	0.001	NKC	NKC	FALSE	FALSE	FALSE
397	NC-033675.1-60179349-60182649---36-0	NC_033675.1:60179349-60182649	NC_033675.1:60182471-60182582	Bone__tendon cell	1	Bone_tendon cell	0.694571	2.61E-39	0.333	0.001	NKC	undetermined	FALSE	FALSE	FALSE
398	NC-033664.1-6310149-6312099---40-0	NC_033664.1:6310149-6312099	NC_033664.1:6311081-6311264	Bone__tendon cell	1	Bone_tendon cell	0.694569	2.61E-39	0.333	0.001	NKC	NKC	FALSE	FALSE	FALSE
399	NC-033666.1-56868949-56869349-+-22-0	NC_033666.1:56868949-56869349	NC_033666.1:56869054-56869130	Bone__tendon cell	1	Bone_tendon cell	0.694493	2.61E-39	0.333	0.001	undetermined	undetermined	FALSE	FALSE	FALSE
400	NC-033673.1-56683899-56688299---35-0	NC_033673.1:56683899-56688299	NC_033673.1:56687420-56687668	Bone__tendon cell	1	Bone_tendon cell	0.694486	2.61E-39	0.333	0.001	LOC103884677	LOC103884677	FALSE	FALSE	FALSE
401	NC-033671.1-105576999-105577549-+-1628-0	NC_033671.1:105576999-105577549	NC_033671.1:105577145-105577210	Bone__tendon cell	1	Bone_tendon cell	0.694262	2.61E-39	0.333	0.001	PRDX3	PRDX3	FALSE	FALSE	FALSE
402	NC-033664.1-107220649-107221749---17-0	NC_033664.1:107220649-107221749	NC_033664.1:107221306-107221430	Bone__tendon cell	1	Bone_tendon cell	0.69421	2.61E-39	0.333	0.001	LOC105885140	LOC105885140	FALSE	FALSE	FALSE
403	NC-033666.1-77422449-77422999---20-0	NC_033666.1:77422449-77422999	NC_033666.1:77422496-77422548	Bone__tendon cell	1	Bone_tendon cell	0.694115	2.61E-39	0.333	0.001	LOC106782846	undetermined	FALSE	FALSE	FALSE
404	NC-033669.1-13304649-13304749-+-23-0	NC_033669.1:13304649-13304749	NC_033669.1:13304649-13304749	Bone__tendon cell	1	Bone_tendon cell	0.693925	2.61E-39	0.333	0.001	undetermined	undetermined	FALSE	FALSE	FALSE
405	NC-033664.1-21772899-21774399-+-51-0	NC_033664.1:21772899-21774399	NC_033664.1:21773376-21773499	Bone__tendon cell	1	Bone_tendon cell	0.694914	1.17E-30	0.333	0.002	undetermined	undetermined	FALSE	FALSE	TRUE
406	NC-033664.1-51051699-51052949-+-37-0	NC_033664.1:51051699-51052949	NC_033664.1:51051956-51052091	Bone__tendon cell	1	Bone_tendon cell	0.694562	1.17E-30	0.333	0.002	SCUBE2	undetermined	FALSE	FALSE	FALSE
407	NC-033689.1-10744949-10745349---25-0	NC_033689.1:10744949-10745349	NC_033689.1:10744982-10745069	Bone__tendon cell	1	Bone_tendon cell	0.694425	1.17E-30	0.333	0.002	undetermined	undetermined	FALSE	FALSE	FALSE
408	NC-033672.1-50368149-50368949---29-0	NC_033672.1:50368149-50368949	NC_033672.1:50368310-50368394	Bone__tendon cell	1	Bone_tendon cell	0.694083	1.17E-30	0.333	0.002	undetermined	NKC	FALSE	FALSE	FALSE
409	NC-033673.1-92566849-92568249-+-46-0	NC_033673.1:92566849-92568249	NC_033673.1:92567491-92567622	Bone__tendon cell	1	Bone_tendon cell	0.693254	1.17E-30	0.333	0.002	undetermined	NKC	FALSE	FALSE	FALSE
410	NC-033690.1-6518399-6519599---23-0	NC_033690.1:6518399-6519599	NC_033690.1:6519447-6519553	Bone__tendon cell	1	Bone_tendon cell	0.693054	1.17E-30	0.333	0.002	undetermined	NKC	FALSE	FALSE	FALSE
411	NC-033669.1-47632599-47633299-+-77-0	NC_033669.1:47632599-47633299	NC_033669.1:47632599-47633299	Bone__tendon cell	1	Bone_tendon cell	0.694761	6.94E-25	0.333	0.002	BNC2	BNC2	FALSE	FALSE	FALSE
412	NC-033672.1-72245449-72245799---41-0	NC_033672.1:72245449-72245799	NC_033672.1:72245449-72245799	Bone__tendon cell	1	Bone_tendon cell	0.694448	6.94E-25	0.333	0.002	undetermined	undetermined	FALSE	FALSE	FALSE
413	NC-033676.1-29949999-29953399---170-0	NC_033676.1:29949999-29953399	NC_033676.1:29952713-29953082	Bone__tendon cell	1	Bone_tendon cell	0.693814	6.94E-25	0.333	0.002	undetermined	undetermined	FALSE	FALSE	FALSE
414	NC-033683.1-2455699-2457649-+-47-0	NC_033683.1:2455699-2457649	NC_033683.1:2456331-2456501	Bone__tendon cell	1	Bone_tendon cell	0.692538	6.94E-25	0.333	0.002	undetermined	NKC	FALSE	FALSE	FALSE
415	NC-033667.1-8573999-8576699-+-28-0	NC_033667.1:8573999-8576699	NC_033667.1:8574959-8575256	Bone__tendon cell	1	Bone_tendon cell	0.693541	9.36E-21	0.333	0.003	LOC108348027	LOC108348027	FALSE	FALSE	FALSE
416	NC-033688.1-5643099-5643749---28-0	NC_033688.1:5643099-5643749	NC_033688.1:5643314-5643392	Bone__tendon cell	1	Bone_tendon cell	0.693468	9.36E-21	0.333	0.003	undetermined	undetermined	FALSE	FALSE	FALSE
417	NC-033670.1-98563749-98564749---31-0	NC_033670.1:98563749-98564749	NC_033670.1:98564072-98564172	Bone__tendon cell	1	Bone_tendon cell	0.693436	9.36E-21	0.333	0.003	SETMAR	CACNA1C	FALSE	FALSE	FALSE
418	NC-033678.1-34483549-34486899-+-189-0	NC_033678.1:34483549-34486899	NC_033678.1:34486453-34486808	Bone__tendon cell	1	Bone_tendon cell	0.692721	9.36E-21	0.333	0.003	LOC105811552	LOC105811552	FALSE	FALSE	FALSE
419	NC-033675.1-14140299-14141949-+-56-0	NC_033675.1:14140299-14141949	NC_033675.1:14140423-14140646	Bone__tendon cell	1	Bone_tendon cell	0.694295	1.18E-17	0.333	0.003	undetermined	ACACA	FALSE	FALSE	FALSE
420	NC-033665.1-107269349-107270699---40-0	NC_033665.1:107269349-107270699	NC_033665.1:107269903-107270004	Bone__tendon cell	1	Bone_tendon cell	0.694147	1.18E-17	0.333	0.003	CDKL5	undetermined	FALSE	FALSE	FALSE
421	NC-033670.1-5159749-5164049-+-159-0	NC_033670.1:5159749-5164049	NC_033670.1:5160887-5161307	Bone__tendon cell	1	Bone_tendon cell	0.692417	1.18E-17	0.333	0.003	NKC	undetermined	FALSE	FALSE	FALSE
422	NC-033688.1-5642749-5644199-+-53-0	NC_033688.1:5642749-5644199	NC_033688.1:5643297-5643412	Bone__tendon cell	1	Bone_tendon cell	0.69169	1.18E-17	0.333	0.003	undetermined	undetermined	FALSE	FALSE	FALSE
423	NC-033688.1-5756949-5759149---54-0	NC_033688.1:5756949-5759149	NC_033688.1:5757306-5757532	Bone__tendon cell	1	Bone_tendon cell	0.693277	3.07E-15	0.333	0.003	NKC	undetermined	FALSE	FALSE	FALSE
424	NC-033671.1-103385499-103388999---49-0	NC_033671.1:103385499-103388999	NC_033671.1:103387587-103387965	Bone__tendon cell	1	Bone_tendon cell	0.691851	2.64E-13	0.333	0.004	undetermined	undetermined	FALSE	FALSE	FALSE
425	NC-033692.1-91610299-91610699-+-53-0	NC_033692.1:91610299-91610699	NC_033692.1:91610521-91610571	Bone__tendon cell	1	Bone_tendon cell	0.694203	1.01E-11	0.333	0.004	NKC	undetermined	FALSE	FALSE	TRUE
426	NC-033671.1-70398799-70399549---54-0	NC_033671.1:70398799-70399549	NC_033671.1:70399039-70399120	Bone__tendon cell	1	Bone_tendon cell	0.693193	1.01E-11	0.333	0.004	undetermined	NKC	FALSE	FALSE	FALSE
427	NC-033667.1-128410499-128412299-+-23-0	NC_033667.1:128410499-128412299	NC_033667.1:128410681-128410838	Bone__tendon cell	1	Bone_tendon cell	0.692364	1.01E-11	0.333	0.004	undetermined	undetermined	FALSE	FALSE	FALSE
428	NC-033660.1-95956949-95957699---140-0	NC_033660.1:95956949-95957699	NC_033660.1:95957455-95957552	Bone__tendon cell	1	Bone_tendon cell	0.691289	1.01E-11	0.333	0.004	undetermined	NKC	FALSE	FALSE	FALSE
429	NC-033679.1-2350849-2354049---45-0	NC_033679.1:2350849-2354049	NC_033679.1:2351043-2351366	Bone__tendon cell	1	Bone_tendon cell	0.68915	1.01E-11	0.333	0.004	undetermined	undetermined	FALSE	FALSE	FALSE
430	NC-033677.1-39897649-39898599-+-167-0	NC_033677.1:39897649-39898599	NC_033677.1:39898170-39898310	Bone__tendon cell,Colon__macrophage_monocyte,Kidney__non-myelinating Schwann cell	3	Bone_tendon cell	0.692008	2.13E-10	0.333	0.005	LOC105542293	DOCK5	FALSE	FALSE	FALSE
431	NC-033665.1-60689049-60690349-+-9255-0	NC_033665.1:60689049-60690349	NC_033665.1:60689806-60689966	Bone__tendon cell,Brainstem__oligodendrocyte precursor cell,Brain_cortex__ependymal cell,Brain_cortex__non-myelinating Schwann cell,Brain_cortex__oligodendrocyte precursor cell,Blood__mesothelial cell,Lung__club cell,Lung__doublets_epithelial_stromal,Lung__mesothelial cell,Brainstem__cell (LQ)	10	Bone_tendon cell	0.691581	2.13E-10	0.333	0.005	LOC105813797	LOC105869190	FALSE	FALSE	FALSE
432	NW-017968519.1-1188099-1190949---302-0	NW_017968519.1:1188099-1190949	NW_017968519.1:1188991-1189280	Bone__tendon cell	1	Bone_tendon cell	0.692577	2.81E-09	0.333	0.005	Drosophila	Drosophila	FALSE	FALSE	FALSE
433	NC-033661.1-107467549-107470749---112-0	NC_033661.1:107467549-107470749	NC_033661.1:107469020-107469328	Bone__tendon cell	1	Bone_tendon cell	0.690774	2.81E-09	0.333	0.005	undetermined	undetermined	FALSE	FALSE	FALSE
434	NC-033669.1-13625749-13632399---2548-0	NC_033669.1:13625749-13632399	NC_033669.1:13630564-13631168	Bone__non-myelinating Schwann cell,Bone__tendon cell,Bone_marrow__osteo-CAR cell,Brain_cortex__astrocyte (LHX2+ SLC7A10-),Brain_cortex__ependymal cell,Brainstem__astrocyte (LHX2- SLC7A10+),Brainstem__astrocyte (S100B+),Brainstem__ependymal cell,Fat__fibroblast,Fat__fibroblast (ITIH5+),Hypothalamus_Pituitary__astrocyte (LHX2+ SLC7A10+),Hypothalamus_Pituitary__ependymal cell,Hypothalamus_Pituitary_…	53	Bone_tendon cell	0.836309	1.08E-08	0.667	0.022	NTRK2	NTRK2	FALSE	FALSE	FALSE
435	NC-033664.1-7990199-7992849---98-0	NC_033664.1:7990199-7992849	NC_033664.1:7991981-7992224	Bone__tendon cell,Brain_cortex__GABAergic neuron (GIRK1- MEIS2+ NECAB1+)	2	Bone_tendon cell	0.691192	9.42E-07	0.333	0.006	undetermined	undetermined	FALSE	FALSE	TRUE
436	NC-033665.1-60685349-60688249-+-1156-0	NC_033665.1:60685349-60688249	NC_033665.1:60687916-60688189	Bone__tendon cell,Hypothalamus_Pituitary__oligodendrocyte precursor cell	2	Bone_tendon cell	0.692078	4.16E-06	0.333	0.007	GSTA3	LOC105813797	FALSE	TRUE	FALSE
437	NC-033665.1-1388449-1393099-+-585-0	NC_033665.1:1388449-1393099	NC_033665.1:1389055-1389479	Bone__tendon cell	1	Bone_tendon cell	0.689327	4.16E-06	0.333	0.007	A	A	FALSE	FALSE	TRUE
438	NC-033676.1-33216799-33219649-+-152-0	NC_033676.1:33216799-33219649	NC_033676.1:33217671-33217972	Bone__tendon cell	1	Bone_tendon cell	0.687641	1.56E-05	0.333	0.007	METTL27	GOLGA4	FALSE	FALSE	FALSE
439	NC-033665.1-122787299-122788449-+-72-0	NC_033665.1:122787299-122788449	NC_033665.1:122788145-122788245	Bone__tendon cell	1	Bone_tendon cell	0.690724	5.11E-05	0.333	0.008	undetermined	undetermined	FALSE	FALSE	FALSE
440	NC-033665.1-77849949-77850449---42-0	NC_033665.1:77849949-77850449	NC_033665.1:77850164-77850250	Bone__tendon cell	1	Bone_tendon cell	0.689504	5.11E-05	0.333	0.008	undetermined	NKC	FALSE	FALSE	FALSE
441	NC-033677.1-17134449-17135999-+-125-0	NC_033677.1:17134449-17135999	NC_033677.1:17135165-17135306	Bone__tendon cell	1	Bone_tendon cell	0.689466	5.11E-05	0.333	0.008	undetermined	undetermined	FALSE	FALSE	FALSE
442	NC-033671.1-89950899-89952849-+-136-0	NC_033671.1:89950899-89952849	NC_033671.1:89952504-89952711	Bone__tendon cell	1	Bone_tendon cell	0.685002	0.000942701	0.333	0.009	NKC	undetermined	FALSE	FALSE	FALSE
443	NC-033692.1-48713299-48715099-+-169-0	NC_033692.1:48713299-48715099	NC_033692.1:48714917-48715099	Bone__tendon cell	1	Bone_tendon cell	0.685801	0.00210766	0.333	0.009	NKC	undetermined	FALSE	FALSE	TRUE
444	NW-017968525.1-56749-59449-+-152-0	NW_017968525.1:56749-59449	NW_017968525.1:56749-56830	Bone__tendon cell	1	Bone_tendon cell	0.688887	0.00441047	0.333	0.01	undetermined	undetermined	FALSE	FALSE	FALSE
445	NC-033674.1-25918399-25920149---306-0	NC_033674.1:25918399-25920149	NC_033674.1:25918399-25918518	Bone__tendon cell	1	Bone_tendon cell	0.749523	0.0166141	0.667	0.043	NKC	undetermined	FALSE	FALSE	FALSE
446	NC-033684.1-19953199-19953899---164-0	NC_033684.1:19953199-19953899	NC_033684.1:19953605-19953692	Bone__tendon cell	1	Bone_tendon cell	0.688447	0.0292325	0.333	0.011	undetermined	undetermined	FALSE	FALSE	FALSE
447	NC-033684.1-9543299-9545749---104-0	NC_033684.1:9543299-9545749	NC_033684.1:9544280-9544503	Bone__tendon cell	1	Bone_tendon cell	0.688318	0.0292325	0.333	0.011	NKC	Drosophila	FALSE	FALSE	FALSE
448	NC-033661.1-70988849-70994649-+-216-0	NC_033661.1:70988849-70994649	NC_033661.1:70989634-70990187	Bone__tendon cell,Fat__pericyte	2	Bone_tendon cell	0.688366	0.0299786	0.333	0.011	NKC	undetermined	FALSE	FALSE	FALSE
449	NC-033662.1-92172649-92173599-+-70-0	NC_033662.1:92172649-92173599	NC_033662.1:92173399-92173515	Bone__unknown_Bone_stromal_G1 (NGFR+ TNNT2+)	1	Bone_unknown_Bone_stromal_G1 (NGFR+ TNNT2+)	0.712886	0	0.7	0	undetermined	undetermined	FALSE	FALSE	TRUE
450	NC-033662.1-3861249-3863399---2823-0	NC_033662.1:3861249-3863399	NC_033662.1:3862175-3862389	Bone__tendon cell,Bone__unknown_Bone_stromal_G1 (NGFR+ TNNT2+),Liver__hepatocyte (PHYH+)	3	Bone_unknown_Bone_stromal_G1 (NGFR+ TNNT2+)	0.673269	6.72E-11	0.9	0.113	AK3	LOC105877291	FALSE	FALSE	TRUE
451	NC-033677.1-16399399-16409999-+-14213-0	NC_033677.1:16399399-16409999	NC_033677.1:16399401-16400507	Bone__myelinating Schwann cell,Bone__unknown_Bone_stromal_G1 (NGFR+ TNNT2+),Bone_marrow__basophil,Bone_marrow__doublets_immune_stromal,Bone_marrow__hematopoietic precursor cell,Bone_marrow__macrophage (CD5L+),Bone_marrow__megakaryocyte progenitor cell,Bone_marrow__osteo-CAR cell,Bone_marrow__osteoblast,Bone_marrow__plasma cell,Bone_marrow__sinusoid cell (MAFB+),Hypothalamus_Pituitary__corticotrop…	40	Bone_unknown_Bone_stromal_G1 (NGFR+ TNNT2+)	0.727123	0.0219592	0.9	0.276	LOC107974996	LOC103889146	FALSE	FALSE	FALSE
452	NC-033669.1-64778249-64780049-+-331-0	NC_033669.1:64778249-64780049	NC_033669.1:64779518-64779718	Bone_marrow__B cell,Liver__B cell (PF),Spleen__B cell (PF)	3	Bone_marrow_B cell	0.621019	1.76E-280	0.273	0.001	PAX5	PAX5	FALSE	FALSE	FALSE
453	NC-033681.1-1635899-1636949-+-186-0	NC_033681.1:1635899-1636949	NC_033681.1:1635944-1636078	Bone_marrow__basophil,Bladder__basophil,Tongue__basophil	3	Bone_marrow_basophil	0.587243	2.59E-96	0.4	0.002	undetermined	undetermined	FALSE	FALSE	TRUE
454	NC-033660.1-27253199-27256399-+-63-0	NC_033660.1:27253199-27256399	NC_033660.1:27255942-27256252	Bone_marrow__conventional dendritic cell,Bone_marrow__conventional dendritic cell	2	Bone_marrow_conventional dendritic cell	0.605354	0	0.4	0	undetermined	undetermined	FALSE	FALSE	FALSE
455	NC-033660.1-27261499-27263399-+-30-0	NC_033660.1:27261499-27263399	NC_033660.1:27262325-27262496	Bone_marrow__conventional dendritic cell,Lung__conventional dendritic cell	2	Bone_marrow_conventional dendritic cell	0.516985	0	0.4	0	GABRB2	undetermined	FALSE	FALSE	FALSE
456	NW-017968520.1-472199-474249---116-0	NW_017968520.1:472199-474249	NW_017968520.1:472726-473032	Bone_marrow__doublets_erythroid-megakaryocyte_stromal,Brainstem__oligodendrocyte precursor cell,Hypothalamus_Pituitary__oligodendrocyte precursor cell,Kidney__fibroblast,Liver__fibroblast,Lung__adventitial fibroblast,Small_intestine__fibroblast (KCNN3+)	7	Bone_marrow_doublets_erythroid-megakaryocyte_stromal	0.573997	0	0.364	0.001	PDGFRA	PDGFRA	FALSE	FALSE	FALSE
457	NC-033661.1-57772399-57777099-+-454-0	NC_033661.1:57772399-57777099	NC_033661.1:57775140-57775582	Bone_marrow__doublets_immune_stromal,Lung__ciliated cell,Uterus__ciliated epithelial cell of uterus,Brain_cortex__ependymal cell,Lung__ciliated cell	5	Bone_marrow_doublets_immune_stromal	0.575905	2.48E-57	0.5	0.003	undetermined	CCDC68	FALSE	FALSE	FALSE
458	NC-033664.1-17714199-17721349---837-0	NC_033664.1:17714199-17721349	NC_033664.1:17715187-17715836	Bone_marrow__doublets_immune_stromal	1	Bone_marrow_doublets_immune_stromal	0.557284	1.68E-11	0.5	0.014	undetermined	PTPRJ	FALSE	FALSE	FALSE
459	NC-033663.1-16462699-16463199---69-0	NC_033663.1:16462699-16463199	NC_033663.1:16462877-16463067	Bone_marrow__doublets_immune_stromal	1	Bone_marrow_doublets_immune_stromal	0.5466	1.32E-09	0.5	0.015	undetermined	undetermined	FALSE	FALSE	FALSE
460	NC-033681.1-1711699-1715399-+-650-0	NC_033681.1:1711699-1715399	NC_033681.1:1713815-1714201	Bone__capillary cell (FABP5+ RBP7+),Bone_marrow__doublets_immune_stromal,Kidney__plasmacytoid dendritic cell,Kidney__plasmacytoid dendritic cell,Liver__hepatocyte (APOB+)	5	Bone_marrow_doublets_immune_stromal	0.562646	4.50E-08	0.5	0.018	NKC	undetermined	FALSE	FALSE	FALSE
461	NC-033662.1-22092849-22094149---232-0	NC_033662.1:22092849-22094149	NC_033662.1:22092942-22093077	Bone_marrow__doublets_immune_stromal,Lung__pericyte	2	Bone_marrow_doublets_immune_stromal	0.605126	7.40E-06	0.5	0.021	undetermined	NKC	FALSE	FALSE	FALSE
462	NC-033674.1-21974199-21978249-+-243-0	NC_033674.1:21974199-21978249	NC_033674.1:21975734-21976113	Bone_marrow__doublets_immune_stromal,Lung__doublets_epithelial_stromal	2	Bone_marrow_doublets_immune_stromal	0.663588	0.000157694	0.5	0.025	LOC105805908	ZNF33B	FALSE	FALSE	FALSE
463	NC-033688.1-20091349-20096049-+-1259-0	NC_033688.1:20091349-20096049	NC_033688.1:20091704-20092209	Bone_marrow__doublets_immune_stromal,Kidney__plasmacytoid dendritic cell,Liver__fibroblast,Lung__doublets_immune_stromal	4	Bone_marrow_doublets_immune_stromal	0.538781	0.0144264	0.5	0.031	undetermined	undetermined	FALSE	FALSE	FALSE
464	NC-033673.1-16866199-16867899-+-523-0	NC_033673.1:16866199-16867899	NC_033673.1:16866817-16867018	Bone_marrow__doublets_immune_stromal	1	Bone_marrow_doublets_immune_stromal	1.13512	0.0415157	0.75	0.079	undetermined	undetermined	FALSE	FALSE	FALSE
465	NC-033688.1-20538199-20545799-+-2175-0	NC_033688.1:20538199-20545799	NC_033688.1:20539981-20540696	Bone_marrow__doublets_immune_stromal,Fat__T cell (CD4+ CD8- CCL5- CCR10+),Small_intestine__macrophage (MS4A7+),Tongue__macrophage,Tongue__mature dendritic cell,Lung__doublets_epithelial_immune,Mammary_gland__neutrophil,Uterus__neutrophil,Colon__macrophage_monocyte,Heart__neutrophil,Tongue__basophil	11	Bone_marrow_doublets_immune_stromal	0.853937	0.0449939	0.75	0.076	undetermined	ACACA	FALSE	FALSE	FALSE
466	NC-033667.1-151648899-151651399---527-0	NC_033667.1:151648899-151651399	NC_033667.1:151649699-151649936	Bone_marrow__doublets_lymphoid,Trachea__ciliated cell	2	Bone_marrow_doublets_lymphoid	0.589105	2.01E-14	0.667	0.015	LOC105880216	LOC105880216	FALSE	FALSE	FALSE
467	NC-033686.1-31225349-31227499-+-2893-0	NC_033686.1:31225349-31227499	NC_033686.1:31226207-31226444	Bone_marrow__doublets_lymphoid,Bone_marrow__plasmacytoid dendritic cell,Brain_cortex__capillary cell (FABP5- RBP7-),Brain_cortex__doublets_endothelial_stromal,Fat__capillary cell (FABP5+ RBP7+),Hypothalamus_Pituitary__capillary cell (FABP5- RBP7-),Kidney__alpha-intercalated cell,Kidney__macula densa epithelial cell,Liver__plasmacytoid dendritic cell,Lung__innate lymphoid cell,Small_intestine__tuf…	28	Bone_marrow_doublets_lymphoid	0.642167	3.92E-13	1	0.037	LOC100947569	undetermined	FALSE	FALSE	FALSE
468	NC-033663.1-32392099-32393399---421-0	NC_033663.1:32392099-32393399	NC_033663.1:32392537-32392680	Bone_marrow__doublets_lymphoid,Brainstem__B cell	2	Bone_marrow_doublets_lymphoid	1.51478	6.27E-10	0.333	0.005	undetermined	undetermined	FALSE	FALSE	TRUE
469	NC-033679.1-37403749-37404499-+-1082-0	NC_033679.1:37403749-37404499	NC_033679.1:37404150-37404260	Bone_marrow__doublets_lymphoid,Lung__alveolar epithelial cell type 1,Lung__alveolar epithelial cell type 1,Lung__pericyte,Lung__alveolar epithelial cell type 1,Small_intestine__tuft cell,Lung__alveolar epithelial cell type 1,Lung__doublets_epithelial_immune,Lung__mesothelial cell,Kidney__loop of Henle epithelial cell (AKR1B1+),Kidney__loop of Henle thin ascending limb epithelial cell (SLC14A2+),L…	13	Bone_marrow_doublets_lymphoid	0.566851	7.92E-08	0.667	0.024	class I	undetermined	FALSE	FALSE	FALSE
470	NC-033684.1-21437199-21439999-+-1457-0	NC_033684.1:21437199-21439999	NC_033684.1:21438645-21438904	Bone_marrow__doublets_lymphoid,Kidney__vascular associated smooth muscle cell,Fat__pericyte	3	Bone_marrow_doublets_lymphoid	0.58092	0.00771095	1	0.087	UPF2	UPF2	FALSE	FALSE	FALSE
471	NC-033664.1-10320349-10329999-+-32787-0	NC_033664.1:10320349-10329999	NC_033664.1:10328297-10329292	Bone_marrow__erythroid progenitor cell,Bone_marrow__macrophage_monocyte (PF),Bone_marrow__plasma cell (PF),Colon__mesothelial cell,Lung__doublets_epithelial_stromal,Testes__spermatogonium,Blood__erythroid progenitor cell,Blood__megakaryocyte progenitor cell,Lung__alveolar epithelial cell type 2,Lung__erythroid progenitor cell,Lung__granulocyte monocyte progenitor cell,Blood__mesothelial cell,Bone…	30	Bone_marrow_erythroid progenitor cell	0.568389	2.04E-146	0.878	0.271	undetermined	MRPL23	FALSE	FALSE	TRUE
472	NC-033677.1-8128899-8135599-+-13609-0	NC_033677.1:8128899-8135599	NC_033677.1:8131807-8132425	Bone_marrow__granulocyte monocyte progenitor cell,Bone_marrow__hematopoietic precursor cell,Bone_marrow__plasmacytoid dendritic cell,Liver__hepatocyte (PHYH+),Small_intestine__eosinophil,Blood__erythroid progenitor cell,Blood__hematopoietic precursor cell,Blood__megakaryocyte progenitor cell,Blood__platelet,Lung__alveolar macrophage (PF),Lung__ciliated cell,Lung__club cell,Lung__doublets_erythroi…	37	Bone_marrow_granulocyte monocyte progenitor cell	0.584065	2.89E-27	0.854	0.165	undetermined	undetermined	FALSE	FALSE	FALSE
473	NC-033663.1-6218899-6229599-+-78-0	NC_033663.1:6218899-6229599	NC_033663.1:6218899-6219099	Bone_marrow__hematopoietic precursor cell	1	Bone_marrow_hematopoietic precursor cell	0.508839	2.34E-189	0.367	0.006	Roswell Park Cancer Institute Human BAC Library	undetermined	FALSE	FALSE	TRUE
474	NC-033663.1-7944849-7945799---9442-0	NC_033663.1:7944849-7945799	NC_033663.1:7945528-7945621	Bladder__natural killer cell_T cell,Blood__B cell,Blood__doublets_erythroid-megakaryocyte_lymphoid,Blood__natural killer cell,Blood__T cell (CD4- CD8+ CCL5+),Blood__T cell (CD4+ CD8- CCL5-),Bone_marrow__hematopoietic precursor cell,Brainstem__natural killer cell_T cell,Colon__T cell (CD4- CD8+ CCL5+),Fat__T cell (CD4+ CD8- CCL5-),Heart__doublets_immune_stromal,Hypothalamus_Pituitary__erythroid pr…	56	Bone_marrow_hematopoietic precursor cell	0.52563	1.21E-11	0.673	0.214	LOC100955019	RPL14	FALSE	FALSE	TRUE
475	NC-033683.1-14901849-14903449---65-0	NC_033683.1:14901849-14903449	NC_033683.1:14902573-14902781	Bone_marrow__macrophage (CD5L+)	1	Bone_marrow_macrophage (CD5L+)	0.684234	4.42E-269	0.333	0.002	undetermined	undetermined	FALSE	FALSE	FALSE
476	NC-033680.1-25517099-25520699---612-0	NC_033680.1:25517099-25520699	NC_033680.1:25520101-25520489	Bone_marrow__megakaryocyte progenitor cell,Skin__dendritic cell (Langerhans cell),Tongue__mature dendritic cell,Bladder__basophil,Bone__macrophage (osteoclast),Fat__macrophage (PF),Skin__dendritic cell (Langerhans cell)	7	Bone_marrow_megakaryocyte progenitor cell	0.524966	3.64E-234	0.6	0.004	NKC	undetermined	FALSE	FALSE	FALSE
477	NC-033678.1-43332049-43337149---273-0	NC_033678.1:43332049-43337149	NC_033678.1:43333090-43333564	Bone_marrow__megakaryocyte progenitor cell,Bone_marrow__natural killer cell,Fat__natural killer cell,Heart__doublets_immune_stromal,Lung__natural killer cell (KLRD1+),Pancreas__natural killer cell,Bone_marrow__megakaryocyte progenitor cell,Lung__natural killer cell (KLRD1+),Bone__T cell (CD4- CD8+ CCL5+)	9	Bone_marrow_megakaryocyte progenitor cell	0.516641	4.94E-135	0.467	0.004	CD226	CD226	FALSE	FALSE	FALSE
478	NC-033677.1-29101399-29103499---7451-0	NC_033677.1:29101399-29103499	NC_033677.1:29103178-29103407	Bone_marrow__megakaryocyte progenitor cell,Kidney__beta-intercalated cell,Liver__hepatocyte (PHYH+),Lung__natural killer T cell,Bone_marrow__megakaryocyte progenitor cell,Kidney__intercalated cell (LQ),Kidney__beta-intercalated cell,Aorta__endothelial cell,Heart__macrophage_monocyte,Kidney__beta-intercalated cell,Kidney__proximal convoluted_straight tubule epithelial cell,Liver__hepatocyte (PHYH+…	13	Bone_marrow_megakaryocyte progenitor cell	0.525873	2.24E-10	0.8	0.119	MKKS	MKKS	FALSE	FALSE	FALSE
479	NC-033672.1-63990199-63996899-+-2188-0	NC_033672.1:63990199-63996899	NC_033672.1:63993435-63994046	Bone_marrow__monocyte,Kidney__unknown_Kidney_stromal_G1 (ST6GAL2+),Kidney__monocyte,Kidney__natural killer cell_T cell (PF),Kidney__monocyte,Liver__monocyte,Colon__enteroendocrine cell	7	Bone_marrow_monocyte	0.630027	2.75E-37	0.376	0.081	RFP2	RFP2	FALSE	FALSE	TRUE
480	NC-033672.1-64022599-64054249-+-2185-0	NC_033672.1:64022599-64054249	NC_033672.1:64053298-64054250	Bone_marrow__monocyte,Bone_marrow__monocyte (PF),Kidney__unknown_Kidney_stromal_G1 (ST6GAL2+),Blood__erythroid lineage cell (PF),Kidney__dendritic cell (FLT3+ IGSF6+),Kidney__monocyte,Diaphragm__pericyte	7	Bone_marrow_monocyte	0.579853	2.91E-07	0.517	0.354	RFP2	undetermined	FALSE	FALSE	TRUE
481	NC-033665.1-112546549-112551249---647-0	NC_033665.1:112546549-112551249	NC_033665.1:112548411-112548837	Bone_marrow__natural killer cell,Bone_marrow__natural killer T cell,Pancreas__natural killer cell (CHN1+),Spleen__hematopoietic precursor cell,Bone__T cell (CD4- CD8+ CCL5+),Bone_marrow__doublets_lymphoid	6	Bone_marrow_natural killer cell	0.661771	9.20E-40	0.394	0.023	LOC112644348	undetermined	FALSE	FALSE	FALSE
482	NC-033661.1-48368049-48372349-+-18205-0	NC_033661.1:48368049-48372349	NC_033661.1:48368794-48369208	Bladder__plasmacytoid dendritic cell,Bone_marrow__neutrophil,Eye_retina__macrophage (microglial cell),Hypothalamus_Pituitary__neutrophil,Kidney__natural killer cell_T cell (PF),Lung__neutrophil,Skin__dendritic cell (Langerhans cell),Small_intestine__dendritic cell (FLT3- IGSF6+ TCF4+),Spleen__neutrophil,Testes__natural killer cell_T cell,Tongue__mature dendritic cell,Liver__neutrophil,Lung__neutr…	22	Bone_marrow_neutrophil	0.596231	1.45E-124	0.507	0.39	CDC42	CDC42	FALSE	FALSE	FALSE
483	NC-033679.1-13903749-13908649-+-14530-0	NC_033679.1:13903749-13908649	NC_033679.1:13906542-13906970	Bone_marrow__neutrophil (PF),Hypothalamus_Pituitary__neutrophil (PF),Small_intestine__enterocyte progenitor cell,Spleen__neutrophil (PF),Lung__neutrophil (PF),Bone_marrow__neutrophil (PF),Liver__neutrophil (PF),Spleen__neutrophil (PF),Blood__neutrophil (PF),Bone__neutrophil (PF),Bone__neutrophil (PF),Bone_marrow__neutrophil (PF),Kidney__neutrophil (PF),Liver__neutrophil (PF),Small_intestine__gobl…	16	Bone_marrow_neutrophil (PF)	2.12181	4.75E-146	0.55	0.259	LOC105881501	LOC105881499	FALSE	FALSE	FALSE
484	NC-033673.1-85148999-85157049---271-0	NC_033673.1:85148999-85157049	NC_033673.1:85155350-85156308	Bone_marrow__basophil,Bone_marrow__osteo-CAR cell,Lung__basophil,Bone_marrow__basophil,Limb_muscle__basophil	5	Bone_marrow_osteo-CAR cell	0.542424	5.23E-11	0.588	0.077	undetermined	undetermined	FALSE	FALSE	FALSE
485	NC-033680.1-28397699-28400599-+-24-0	NC_033680.1:28397699-28400599	NC_033680.1:28399081-28399315	Bone_marrow__osteoblast	1	Bone_marrow_osteoblast	0.930977	0	0.6	0	undetermined	undetermined	FALSE	FALSE	FALSE
486	NC-033686.1-487349-488649-+-213-0	NC_033686.1:487349-488649	NC_033686.1:487840-487977	Bone_marrow__osteoblast,Kidney__vasa recta descending limb cell (SLC14A1+),Kidney__lymphatic cell (ACKR4- CCDC80+),Kidney__vasa recta descending limb cell (SLC14A1+),Lung__doublets_epithelial_immune,Lung__lymphatic cell (CCL21+),Mammary_gland__lymphatic cell (ACKR4- CCDC80+)	7	Bone_marrow_osteoblast	0.751779	1.73E-68	0.4	0.002	undetermined	undetermined	FALSE	FALSE	FALSE
487	NC-033676.1-3261999-3264499---365-0	NC_033676.1:3261999-3264499	NC_033676.1:3263060-3263314	Bone_marrow__osteoblast	1	Bone_marrow_osteoblast	0.661252	7.54E-31	0.4	0.005	undetermined	undetermined	FALSE	FALSE	TRUE
488	NC-033681.1-17672299-17677349---1265-0	NC_033681.1:17672299-17677349	NC_033681.1:17675152-17675721	Bone_marrow__osteoblast	1	Bone_marrow_osteoblast	0.536404	4.90E-25	0.4	0.006	HNRNPK	HNRNPK	FALSE	FALSE	TRUE
489	NC-033668.1-53733349-53734699---1004-0	NC_033668.1:53733349-53734699	NC_033668.1:53734199-53734355	Bone_marrow__osteoblast,Lung__megakaryocyte progenitor cell	2	Bone_marrow_osteoblast	0.534088	1.29E-13	0.4	0.01	C5H11orf74	C5H11orf74	FALSE	FALSE	FALSE
490	NC-033662.1-90233249-90241999-+-1036-0	NC_033662.1:90233249-90241999	NC_033662.1:90236639-90237458	Bone__non-myelinating Schwann cell,Bone_marrow__osteoblast,Bone_marrow__sinusoid cell (MAFB+),Liver__fibroblast,Lung__pericyte,Skin__melanocyte,Tongue__fibroblast,Tongue__unknown_Tongue_stromal_G1 (COL15A1+ PTGDS+),Mammary_gland__capillary cell (FABP5+ RBP7lo),Mammary_gland__vein cell,Spleen__macrophage (MARCO+),Skin__melanocyte	12	Bone_marrow_osteoblast	0.653506	1.06E-09	0.4	0.012	SPRED1	SPRED1	FALSE	FALSE	FALSE
491	NC-033682.1-19567849-19567999---860-0	NC_033682.1:19567849-19567999	NC_033682.1:19567849-19567999	Bone_marrow__osteoblast,Heart__doublets_immune_stromal	2	Bone_marrow_osteoblast	0.667224	5.03E-05	0.6	0.041	undetermined	undetermined	FALSE	FALSE	FALSE
492	NC-033674.1-32365799-32367749-+-903-0	NC_033674.1:32365799-32367749	NC_033674.1:32366548-32366803	Bone_marrow__osteoblast,Heart__doublets_immune_stromal,Hypothalamus_Pituitary__fibroblast,Blood__mesothelial cell,Brainstem__oligodendrocyte	5	Bone_marrow_osteoblast	0.515747	0.000341423	0.4	0.02	REEP3	undetermined	FALSE	FALSE	FALSE
493	NW-017968521.1-77249-81599---192-0	NW_017968521.1:77249-81599	NW_017968521.1:77397-77853	Bone_marrow__plasma cell (PF),Liver__plasma cell (PF)	2	Bone_marrow_plasma cell (PF)	0.63461	6.97E-95	0.8	0.007	NKC	NKC	FALSE	FALSE	FALSE
494	NC-033681.1-3659749-3662599---4847-0	NC_033681.1:3659749-3662599	NC_033681.1:3661948-3662219	Bone_marrow__doublets_lymphoid,Bone_marrow__plasma cell (PF),Kidney__plasma cell (PF),Liver__plasma cell (PF),Spleen__plasma cell (PF),Blood__capillary cell (FABP5- RBP7-),Blood__natural killer T cell,Bone_marrow__macrophage_monocyte (PF),Bone_marrow__plasma cell (PF),Spleen__plasma cell (PF),Bladder__adipocyte (UCP1lo),Fat__adipocyte (UCP1lo),Fat__plasma cell (PF),Kidney__adipocyte (UCP1lo)	14	Bone_marrow_plasma cell (PF)	0.718693	5.70E-07	1	0.097	undetermined	undetermined	FALSE	FALSE	FALSE
495	NC-033673.1-20732549-20733149---64-0	NC_033673.1:20732549-20733149	NC_033673.1:20732704-20732806	Bone_marrow__plasmacytoid dendritic cell,Kidney__plasmacytoid dendritic cell,Liver__plasmacytoid dendritic cell,Lung__plasmacytoid dendritic cell,Lung__plasmacytoid dendritic cell,Pancreas__plasmacytoid dendritic cell,Small_intestine__conventional dendritic cell,Spleen__plasmacytoid dendritic cell,Bone_marrow__plasmacytoid dendritic cell,Kidney__plasmacytoid dendritic cell,Liver__plasmacytoid den…	14	Bone_marrow_plasmacytoid dendritic cell	0.664133	0	0.407	0.001	undetermined	undetermined	FALSE	FALSE	FALSE
496	NC-033677.1-45709349-45714499-+-125-0	NC_033677.1:45709349-45714499	NC_033677.1:45711225-45711735	Bone_marrow__sinusoid cell (MAFB+)	1	Bone_marrow_sinusoid cell (MAFB+)	0.576929	0	0.333	0	TSHZ2	undetermined	FALSE	FALSE	FALSE
497	NC-033675.1-9262299-9264599---194-0	NC_033675.1:9262299-9264599	NC_033675.1:9262932-9263203	Bone_marrow__sinusoid cell (MAFB+),Kidney__doublets_endothelial_stromal	2	Bone_marrow_sinusoid cell (MAFB+)	0.543358	0	0.333	0	undetermined	undetermined	FALSE	FALSE	FALSE
498	NC-033675.1-59032199-59034149---602-0	NC_033675.1:59032199-59034149	NC_033675.1:59033269-59033509	Bone_marrow__sinusoid cell (MAFB+),Lung__T cell (CD4+ CD8- CCL5-),Lung__alveolar fibroblast	3	Bone_marrow_sinusoid cell (MAFB+)	0.587012	4.12E-11	0.333	0.018	undetermined	undetermined	FALSE	FALSE	FALSE
499	NC-033675.1-48472899-48475649-+-2047-0	NC_033675.1:48472899-48475649	NC_033675.1:48475169-48475478	Bone_marrow__T cell (CD4+ CD8+ CCL5+),Fat__natural killer cell,Fat__natural killer T cell,Kidney__natural killer cell_T cell (PF),Lung__natural killer cell (GZMB+),Lung__T cell (CD4- CD8+ CCL5+),Lung__T cell (CD4+ CD8+ CCL5+),Lung__natural killer cell (GZMB+),Lung__natural killer T cell,Lung__T cell (CD4- CD8+ CCL5+),Kidney__natural killer cell_T cell (PF),Bone_marrow__T cell (CD4+ CD8+ CCL5+)	12	Bone_marrow_T cell (CD4+ CD8+ CCL5+)	0.853737	1.45E-11	0.435	0.098	RAP1GAP2	undetermined	FALSE	FALSE	FALSE
500	NC-033682.1-14245949-14248149-+-438-0	NC_033682.1:14245949-14248149	NC_033682.1:14246944-14247184	Brain_cortex__astrocyte (LHX2+ SLC7A10-),Brainstem__astrocyte (LHX2- SLC7A10+),Brainstem__astrocyte (S100B+),Hypothalamus_Pituitary__astrocyte (LHX2+ SLC7A10+),Hypothalamus_Pituitary__oligodendrocyte,Hypothalamus_Pituitary__oligodendrocyte precursor cell,Brain_cortex__astrocyte (LHX2+ SLC7A10-),Brain_cortex__oligodendrocyte precursor cell,Brain_cortex__astrocyte (LHX2+ SLC7A10-),Brain_cortex__GAB…	14	Brain_cortex_astrocyte (LHX2+ SLC7A10-)	1.27773	5.32E-27	0.889	0.038	SLC6A1	SLC6A1	FALSE	FALSE	FALSE
501	NC-033678.1-56548199-56552149---758-0	NC_033678.1:56548199-56552149	NC_033678.1:56551670-56552066	Brain_cortex__astrocyte (LHX2+ SLC7A10-),Brainstem__astrocyte (LHX2- SLC7A10+),Brainstem__astrocyte (S100B+),Brainstem__ependymal cell,Hypothalamus_Pituitary__astrocyte (LHX2+ SLC7A10+),Lung__club cell,Brain_cortex__astrocyte (LHX2+ SLC7A10-),Lung__club cell,Lung__club cell,Brainstem__astrocyte (LHX2- SLC7A10+)	10	Brain_cortex_astrocyte (LHX2+ SLC7A10-)	1.13098	5.25E-21	0.889	0.068	AQP4	LOC101395295	FALSE	FALSE	FALSE
502	NC-033660.1-95964399-95972149-+-210-0	NC_033660.1:95964399-95972149	NC_033660.1:95965017-95965957	Brain_cortex__astrocyte (LHX2+ SLC7A10-),Hypothalamus_Pituitary__astrocyte (LHX2+ SLC7A10+),Hypothalamus_Pituitary__gonadotroph,Brain_cortex__GABAergic neuron (PPP1R1B+)	4	Brain_cortex_astrocyte (LHX2+ SLC7A10-)	0.749503	1.05E-20	0.556	0.008	NKC	MAMLD1	FALSE	FALSE	FALSE
503	NC-033678.1-47113049-47115099-+-261-0	NC_033678.1:47113049-47115099	NC_033678.1:47113419-47113655	Brain_cortex__astrocyte (LHX2+ SLC7A10-),Brain_cortex__astrocyte (LHX2+ SLC7A10-),Brain_cortex__oligodendrocyte precursor cell	3	Brain_cortex_astrocyte (LHX2+ SLC7A10-)	0.77916	2.84E-17	0.556	0.017	undetermined	undetermined	FALSE	FALSE	FALSE
504	NC-033679.1-52983949-52988149-+-19596-0	NC_033679.1:52983949-52988149	NC_033679.1:52985349-52985736	Brain_cortex__astrocyte (LHX2+ SLC7A10-),Brain_cortex__ependymal cell,Brainstem__astrocyte (LHX2- SLC7A10+),Brainstem__astrocyte (S100B+),Brainstem__ependymal cell,Brainstem__oligodendrocyte precursor cell,Eye_retina__rod cell,Hypothalamus_Pituitary__astrocyte (LHX2+ SLC7A10+),Hypothalamus_Pituitary__ependymal cell,Hypothalamus_Pituitary__oligodendrocyte precursor cell,Small_intestine__non-myelin…	34	Brain_cortex_astrocyte (LHX2+ SLC7A10-)	2.16811	1.56E-08	1	0.458	growth inhibitory factor	growth inhibitory factor	FALSE	FALSE	TRUE
505	NC-033678.1-57119499-57121299---320-0	NC_033678.1:57119499-57121299	NC_033678.1:57120662-57120865	Brain_cortex__astrocyte (LHX2+ SLC7A10-),Brainstem__astrocyte (LHX2- SLC7A10+),Brainstem__astrocyte (S100B+),Hypothalamus_Pituitary__astrocyte (LHX2+ SLC7A10+),Brain_cortex__astrocyte (LHX2+ SLC7A10-),Brain_cortex__astrocyte (LHX2+ SLC7A10-),Brainstem__astrocyte (LHX2- SLC7A10+)	7	Brain_cortex_astrocyte (LHX2+ SLC7A10-)	0.571284	5.44E-08	0.444	0.03	AQP4	AQP4	FALSE	FALSE	FALSE
506	NC-033685.1-27960349-27963999---139-0	NC_033685.1:27960349-27963999	NC_033685.1:27960349-27960617	Brain_cortex__astrocyte (LHX2+ SLC7A10-),Brainstem__astrocyte (S100B+),Lung__ciliated cell	3	Brain_cortex_astrocyte (LHX2+ SLC7A10-)	0.545881	3.82E-07	0.389	0.021	GABA	undetermined	FALSE	FALSE	FALSE
507	NC-033676.1-4759749-4761799---598-0	NC_033676.1:4759749-4761799	NC_033676.1:4761202-4761405	Brain_cortex__capillary cell (FABP5- RBP7-),Brain_cortex__doublets_endothelial_stromal,Brainstem__capillary cell (FABP5- RBP7-),Brainstem__doublets_endothelial_stromal,Hypothalamus_Pituitary__capillary cell (FABP5- RBP7-),Hypothalamus_Pituitary__doublets_endothelial_stromal,Brain_cortex__capillary cell (FABP5- RBP7-),Lung__club cell,Brain_cortex__capillary cell (FABP5- RBP7-),Brain_cortex__double…	14	Brain_cortex_capillary cell (FABP5- RBP7-)	0.89857	2.05E-23	0.744	0.051	undetermined	undetermined	FALSE	FALSE	FALSE
508	NC-033688.1-15891799-15899949---520-0	NC_033688.1:15891799-15899949	NC_033688.1:15897939-15898786	Brain_cortex__capillary cell (FABP5- RBP7-),Brain_cortex__doublets_endothelial_stromal,Brainstem__capillary cell (FABP5- RBP7-),Brainstem__doublets_endothelial_stromal,Hypothalamus_Pituitary__capillary cell (FABP5- RBP7-),Hypothalamus_Pituitary__doublets_endothelial_stromal,Brain_cortex__capillary cell (FABP5- RBP7-),Brain_cortex__capillary cell (FABP5- RBP7-),Brainstem__capillary cell (FABP5- RB…	10	Brain_cortex_capillary cell (FABP5- RBP7-)	0.84183	2.44E-12	0.564	0.065	undetermined	PICALM	FALSE	FALSE	FALSE
509	NC-033677.1-53151349-53154949---103-0	NC_033677.1:53151349-53154949	NC_033677.1:53152630-53152993	Brain_cortex__doublets_endothelial_stromal,Aorta__lymphatic cell,Fat__lymphatic cell (CCL21+),Limb_muscle__lymphatic cell (ACKR4- CCDC80+)	4	Brain_cortex_doublets_endothelial_stromal	0.513571	4.72E-08	0.571	0.024	NKC	undetermined	FALSE	FALSE	FALSE
510	NC-033662.1-95823699-95825149-+-225-0	NC_033662.1:95823699-95825149	NC_033662.1:95824726-95824869	Brain_cortex__doublets_endothelial_stromal,Kidney__podocyte,Kidney__vasa recta descending limb cell (MGP+),Small_intestine__capillary cell (FABP5+ RBP7-),Trachea__endothelial cell,Kidney__glomerular endothelial cell,Kidney__vasa recta descending limb cell (MGP+),Kidney__podocyte,Lung__capillary aerocyte cell,Lung__pericyte,Mammary_gland__artery cell,Uterus__artery cell	12	Brain_cortex_doublets_endothelial_stromal	0.601731	3.01E-05	0.714	0.057	NKC	undetermined	FALSE	FALSE	FALSE
511	NC-033666.1-44862399-44869399---150-0	NC_033666.1:44862399-44869399	NC_033666.1:44868356-44869194	Brain_cortex__doublets_lymphoid_myeloid,Pancreas__T cell (CD4- CD8+ CCL5+)	2	Brain_cortex_doublets_lymphoid_myeloid	0.640229	1.64E-20	0.667	0.004	undetermined	undetermined	FALSE	FALSE	FALSE
512	NC-033668.1-105694149-105701299-+-104-0	NC_033668.1:105694149-105701299	NC_033668.1:105700274-105701007	Brain_cortex__ependymal cell,Brainstem__ependymal cell,Brain_cortex__ependymal cell,Brain_cortex__ependymal cell	4	Brain_cortex_ependymal cell	0.774896	2.27E-41	0.909	0.009	NKC	KIRREL3	FALSE	FALSE	FALSE
513	NC-033679.1-48343199-48344849-+-2420-0	NC_033679.1:48343199-48344849	NC_033679.1:48344520-48344705	Brain_cortex__ependymal cell,Brainstem__ependymal cell,Lung__ciliated cell,Uterus__ciliated epithelial cell of uterus,Brain_cortex__ependymal cell,Trachea__ciliated cell	6	Brain_cortex_ependymal cell	0.706948	1.29E-28	0.727	0.013	LOC105861217	LOC105861217	FALSE	FALSE	FALSE
514	NC-033692.1-91361699-91365949-+-486-0	NC_033692.1:91361699-91365949	NC_033692.1:91363360-91363744	Brain_cortex__ependymal cell,Brainstem__ependymal cell	2	Brain_cortex_ependymal cell	0.757742	1.31E-26	0.773	0.026	LOC105878151	undetermined	FALSE	FALSE	TRUE
515	NC-033671.1-90844499-90846299---149-0	NC_033671.1:90844499-90846299	NC_033671.1:90844617-90844847	Brain_cortex__ependymal cell,Brain_cortex__GABAergic neuron (LQ RBP1+)	2	Brain_cortex_ependymal cell	0.552786	5.52E-21	0.591	0.013	NKC	LOC105739474	FALSE	FALSE	FALSE
516	NC-033687.1-1492549-1495499---78-0	NC_033687.1:1492549-1495499	NC_033687.1:1494075-1494358	Brain_cortex__ependymal cell,Brain_cortex__ependymal cell	2	Brain_cortex_ependymal cell	0.513817	7.60E-21	0.545	0.009	undetermined	undetermined	FALSE	FALSE	FALSE
517	NC-033667.1-132965499-132968599---84-0	NC_033667.1:132965499-132968599	NC_033667.1:132968337-132968565	Brain_cortex__ependymal cell,Brainstem__ependymal cell,Brain_cortex__ependymal cell,Brainstem__ependymal cell,Brainstem__ependymal cell (NPY+)	5	Brain_cortex_ependymal cell	0.516992	4.90E-20	0.5	0.004	undetermined	undetermined	FALSE	FALSE	TRUE
518	NC-033667.1-123468499-123471249---60-0	NC_033667.1:123468499-123471249	NC_033667.1:123470612-123470881	Brain_cortex__ependymal cell,Brainstem__ependymal cell	2	Brain_cortex_ependymal cell	0.514952	9.99E-18	0.455	0.004	undetermined	undetermined	FALSE	FALSE	FALSE
519	NC-033682.1-32097699-32101399-+-358-0	NC_033682.1:32097699-32101399	NC_033682.1:32099718-32100070	Brain_cortex__leptomeningeal cell,Brainstem__leptomeningeal cell,Hypothalamus_Pituitary__leptomeningeal cell,Kidney__distal convoluted tubule epithelial cell,Kidney__loop of Henle thick ascending limb epithelial cell,Brain_cortex__leptomeningeal cell,Kidney__loop of Henle thick ascending limb epithelial cell,Kidney__loop of Henle thick ascending limb epithelial cell	8	Brain_cortex_leptomeningeal cell	0.607146	1.09E-17	0.556	0.008	SLC26A2	SLC26A2	FALSE	FALSE	FALSE
520	NC-033692.1-58524199-58528399-+-5140-0	NC_033692.1:58524199-58528399	NC_033692.1:58524527-58524980	Brain_cortex__macrophage (microglial cell),Brainstem__macrophage (microglial cell),Fat__B cell,Hypothalamus_Pituitary__macrophage (microglial cell),Pancreas__dendritic cell (FLT3+ IGSF6+),Small_intestine__enterocyte (CA2+),Spleen__macrophage (MARCO+),Brain_cortex__macrophage (microglial cell),Kidney__plasmacytoid dendritic cell,Uterus__ciliated epithelial cell of uterus,Bladder__urothelial cell,B…	29	Brain_cortex_macrophage (microglial cell)	1.0858	1.40E-18	0.645	0.075	LOC109731149	LOC109731149	FALSE	FALSE	TRUE
521	NC-033673.1-63932399-63933999-+-2013-0	NC_033673.1:63932399-63933999	NC_033673.1:63932416-63932653	Brain_cortex__macrophage (microglial cell),Brainstem__macrophage (microglial cell),Small_intestine__enterocyte (CA2+),Brain_cortex__macrophage (microglial cell),Brainstem__macrophage (microglial cell),Fat__urothelial cell,Fat__mature dendritic cell	7	Brain_cortex_macrophage (microglial cell)	0.821784	2.23E-13	0.514	0.048	NKC	LOC109731149	FALSE	FALSE	FALSE
522	NC-033668.1-77113499-77121749---8842-0	NC_033668.1:77113499-77121749	NC_033668.1:77115991-77116747	Brain_cortex__macrophage (microglial cell),Brainstem__macrophage (microglial cell),Eye_retina__macrophage (microglial cell),Fat__neutrophil,Hypothalamus_Pituitary__macrophage (microglial cell),Kidney__neutrophil,Liver__macrophage (Kupffer cell MS4A7+),Lung__conventional dendritic cell,Lung__neutrophil,Lung__neutrophil (PF),Lung__neutrophil (PF),Small_intestine__dendritic cell (FLT3- IGSF6+ TCF4+)…	52	Brain_cortex_macrophage (microglial cell)	0.620415	4.72E-09	0.533	0.116	FAM49B	FAM49B	FALSE	FALSE	TRUE
523	NC-033674.1-12258149-12259449---4815-0	NC_033674.1:12258149-12259449	NC_033674.1:12258471-12258612	Brain_cortex__macrophage (microglial cell),Tongue__suprabasal cell (PF WIF1+),Liver__fibroblast,Liver__macrophage (Kupffer cell PF),Spleen__dendritic cell (FLT3+ IGSF6+),Uterus__ciliated epithelial cell of uterus,Aorta__macrophage_monocyte,Bladder__urothelial cell,Brain_cortex__doublets_myeloid,Brain_cortex__macrophage (microglial cell),Brainstem__macrophage (microglial cell),Colon__enterocyte_go…	21	Brain_cortex_macrophage (microglial cell)	0.517745	0.0339562	0.346	0.102	NKC	undetermined	FALSE	FALSE	FALSE
524	NC-033666.1-44856999-44861699---172-0	NC_033666.1:44856999-44861699	NC_033666.1:44859148-44859589	Brain_cortex__natural killer cell_T cell,Kidney__natural killer T cell	2	Brain_cortex_natural killer cell_T cell	0.670855	6.54E-21	0.6	0.004	TEX11	Roswell Park Cancer Institute Human BAC Library	FALSE	FALSE	FALSE
525	NC-033667.1-52220249-52220799-+-71-0	NC_033667.1:52220249-52220799	NC_033667.1:52220492-52220650	Brain_cortex__natural killer cell_T cell,Liver__doublets_endothelial_immune	2	Brain_cortex_natural killer cell_T cell	0.504093	4.36E-18	0.4	0	undetermined	undetermined	FALSE	FALSE	FALSE
526	NC-033667.1-97613849-97614249---296-0	NC_033667.1:97613849-97614249	NC_033667.1:97614020-97614106	Brain_cortex__natural killer cell_T cell,Fat__natural killer T cell,Fat__T cell (CD4- CD8+ CCL5+),Small_intestine__T cell (CD4- CD8- CCL5+ GZMK+),Bone_marrow__natural killer T cell	5	Brain_cortex_natural killer cell_T cell	0.616076	9.74E-16	0.6	0.008	NKC	NKC	FALSE	FALSE	FALSE
527	NC-033666.1-44882949-44887449---320-0	NC_033666.1:44882949-44887449	NC_033666.1:44884257-44884668	Brain_cortex__natural killer cell_T cell,Pancreas__T cell (CD4- CD8+ CCL5+)	2	Brain_cortex_natural killer cell_T cell	0.526231	0.000105742	0.4	0.012	undetermined	undetermined	FALSE	FALSE	FALSE
528	NC-033674.1-46830049-46831899-+-133-0	NC_033674.1:46830049-46831899	NC_033674.1:46830103-46830332	Brain_cortex__oligodendrocyte,Brainstem__oligodendrocyte,Hypothalamus_Pituitary__oligodendrocyte,Brain_cortex__oligodendrocyte,Brain_cortex__oligodendrocyte,Brainstem__oligodendrocyte	6	Brain_cortex_oligodendrocyte	1.24981	1.65E-26	0.562	0	NKC	OPALIN	FALSE	FALSE	FALSE
529	NC-033666.1-2116199-2118899-+-50-0	NC_033666.1:2116199-2118899	NC_033666.1:2117428-2117676	Brain_cortex__oligodendrocyte	1	Brain_cortex_oligodendrocyte	0.559856	3.51E-16	0.375	0	LOC114798907	undetermined	FALSE	FALSE	TRUE
530	NC-033672.1-79345149-79345999---136-0	NC_033672.1:79345149-79345999	NC_033672.1:79345270-79345455	Brain_cortex__oligodendrocyte,Hypothalamus_Pituitary__oligodendrocyte	2	Brain_cortex_oligodendrocyte	0.730483	2.57E-13	0.562	0.025	AMER2	AMER2	FALSE	FALSE	FALSE
531	NC-033660.1-74575299-74578499-+-62-0	NC_033660.1:74575299-74578499	NC_033660.1:74577197-74577906	Brain_cortex__oligodendrocyte,Brainstem__oligodendrocyte,Hypothalamus_Pituitary__oligodendrocyte	3	Brain_cortex_oligodendrocyte	0.693649	3.72E-13	0.375	0.004	Roswell Park Cancer Institute Human BAC Library	Roswell Park Cancer Institute Human BAC Library	FALSE	FALSE	FALSE
532	NC-033660.1-74499399-74502349-+-71-0	NC_033660.1:74499399-74502349	NC_033660.1:74501072-74501346	Brain_cortex__oligodendrocyte	1	Brain_cortex_oligodendrocyte	0.512785	5.17E-13	0.375	0.004	Roswell Park Cancer Institute Human BAC Library	Roswell Park Cancer Institute Human BAC Library	FALSE	FALSE	FALSE
533	NC-033660.1-74579099-74579949-+-22-0	NC_033660.1:74579099-74579949	NC_033660.1:74579219-74579394	Brain_cortex__oligodendrocyte	1	Brain_cortex_oligodendrocyte	0.612814	8.80E-13	0.312	0	Roswell Park Cancer Institute Human BAC Library	undetermined	FALSE	FALSE	FALSE
534	NC-033660.1-74555249-74558199-+-95-0	NC_033660.1:74555249-74558199	NC_033660.1:74557828-74558131	Brain_cortex__oligodendrocyte,Hypothalamus_Pituitary__oligodendrocyte,Brain_cortex__oligodendrocyte,Brainstem__oligodendrocyte	4	Brain_cortex_oligodendrocyte	0.54539	1.78E-05	0.375	0.025	Roswell Park Cancer Institute Human BAC Library	undetermined	FALSE	FALSE	FALSE
535	NC-033668.1-114800649-114802699---1866-0	NC_033668.1:114800649-114802699	NC_033668.1:114801352-114801624	Brain_cortex__oligodendrocyte,Hypothalamus_Pituitary__oligodendrocyte,Pancreas__non-myelinating Schwann cell,Brain_cortex__oligodendrocyte,Kidney__podocyte,Liver__fibroblast,Liver__hepatocyte (APOB+),Bone__doublets_immune_stromal,Brain_cortex__leptomeningeal cell,Brain_cortex__oligodendrocyte,Brainstem__oligodendrocyte	11	Brain_cortex_oligodendrocyte	0.502409	0.0200321	0.438	0.063	NRBP2	NRBP2	FALSE	FALSE	FALSE
536	NC-033661.1-50214349-50218199---4052-0	NC_033661.1:50214349-50218199	NC_033661.1:50214712-50215114	Brain_cortex__oligodendrocyte,Lung__mesothelial cell	2	Brain_cortex_oligodendrocyte	0.533587	0.0330672	0.375	0.046	LOC105884681	LOC105884681	FALSE	FALSE	FALSE
537	NC-033678.1-77818149-77821899---250-0	NC_033678.1:77818149-77821899	NC_033678.1:77820217-77820571	Brain_cortex__pericyte,Brain_cortex__pericyte,Kidney__alpha-intercalated cell,Lung__pericyte,Brain_cortex__pericyte,Brainstem__pericyte,Diaphragm__pericyte,Heart__pericyte,Kidney__beta-intercalated cell,Limb_muscle__doublets_endothelial_stromal,Limb_muscle__pericyte	11	Brain_cortex_pericyte	0.967494	3.24E-29	0.833	0.008	undetermined	undetermined	FALSE	FALSE	FALSE
538	NC-033669.1-84359849-84364799-+-74-0	NC_033669.1:84359849-84364799	NC_033669.1:84360054-84360543	Brain_cortex__pericyte,Hypothalamus_Pituitary__pericyte,Brain_cortex__pericyte,Fat__pericyte	4	Brain_cortex_pericyte	0.70334	1.16E-16	0.5	0.004	undetermined	APBB2	FALSE	FALSE	FALSE
539	NC-033678.1-39419249-39419899---43-0	NC_033678.1:39419249-39419899	NC_033678.1:39419330-39419538	Brain_cortex__pericyte,Brainstem__pericyte,Brainstem__pericyte	3	Brain_cortex_pericyte	0.697478	1.49E-16	0.5	0.004	undetermined	undetermined	FALSE	FALSE	FALSE
540	NC-033690.1-46100399-46105299---130-0	NC_033690.1:46100399-46105299	NC_033690.1:46102404-46102922	Brain_cortex__pericyte,Fat__pericyte	2	Brain_cortex_pericyte	0.713035	3.74E-08	0.333	0.004	undetermined	undetermined	FALSE	FALSE	FALSE
541	NC-033690.1-24570549-24570949-+-31-0	NC_033690.1:24570549-24570949	NC_033690.1:24570629-24570711	Brain_cortex__pericyte	1	Brain_cortex_pericyte	0.533086	0.00386781	0.333	0.012	undetermined	NKC	FALSE	FALSE	FALSE
542	NC-033689.1-8273649-8274549---34-0	NC_033689.1:8273649-8274549	NC_033689.1:8273886-8273977	Brain_cortex__pericyte	1	Brain_cortex_pericyte	0.500297	0.00386781	0.333	0.012	undetermined	undetermined	FALSE	FALSE	FALSE
543	NC-033660.1-24393849-24396899-+-124-0	NC_033660.1:24393849-24396899	NC_033660.1:24395695-24396009	Brain_cortex__vascular associated smooth muscle cell,Trachea__chondrocyte	2	Brain_cortex_vascular associated smooth muscle cell	0.763156	5.37E-24	0.625	0.008	SUSD5	SUSD5	FALSE	FALSE	FALSE
544	NC-033688.1-22488999-22491549---2196-0	NC_033688.1:22488999-22491549	NC_033688.1:22489183-22491417	Brain_cortex__vascular associated smooth muscle cell,Liver__doublets_endothelial_erythroid-megakaryocyte,Lung__vein cell,Blood__capillary cell (FABP5- RBP7-),Colon__macrophage_monocyte,Limb_muscle__basophil,Small_intestine__pericyte	7	Brain_cortex_vascular associated smooth muscle cell	0.508083	0.00542754	0.75	0.172	PDLIM5	PDLIM5	FALSE	FALSE	FALSE
545	NC-033676.1-26560299-26561299---218-0	NC_033676.1:26560299-26561299	NC_033676.1:26560506-26560678	Brainstem__astrocyte (LHX2- SLC7A10+),Hypothalamus_Pituitary__astrocyte (LHX2+ SLC7A10+),Brainstem__astrocyte (LHX2- SLC7A10+)	3	Brainstem_astrocyte (LHX2- SLC7A10+)	0.526469	2.79E-54	0.485	0.035	undetermined	undetermined	FALSE	FALSE	FALSE
546	NC-033678.1-38392849-38393599-+-154-0	NC_033678.1:38392849-38393599	NC_033678.1:38393221-38393376	Brainstem__astrocyte (LHX2- SLC7A10+)	1	Brainstem_astrocyte (LHX2- SLC7A10+)	0.558791	1.57E-47	0.465	0.039	PPP2R2B	PPP2R2B	FALSE	FALSE	FALSE
547	NC-033678.1-38332949-38340899---184-0	NC_033678.1:38332949-38340899	NC_033678.1:38333574-38334397	Brainstem__astrocyte (LHX2- SLC7A10+),Hypothalamus_Pituitary__astrocyte (LHX2+ SLC7A10+),Hypothalamus_Pituitary__oligodendrocyte precursor cell	3	Brainstem_astrocyte (LHX2- SLC7A10+)	0.621575	1.50E-45	0.566	0.073	UBL3	Human	FALSE	FALSE	FALSE
548	NC-033692.1-49835749-49836999---53-0	NC_033692.1:49835749-49836999	NC_033692.1:49836654-49836782	Brainstem__astrocyte (LHX2- SLC7A10+),Lung__capillary aerocyte cell	2	Brainstem_astrocyte (LHX2- SLC7A10+)	0.575607	5.14E-36	0.455	0.055	LOC102153048	undetermined	FALSE	FALSE	TRUE
549	NC-033678.1-38366199-38374449---211-0	NC_033678.1:38366199-38374449	NC_033678.1:38372951-38373679	Brainstem__astrocyte (LHX2- SLC7A10+),Hypothalamus_Pituitary__astrocyte (LHX2+ SLC7A10+),Brain_cortex__oligodendrocyte,Brain_cortex__oligodendrocyte precursor cell	4	Brainstem_astrocyte (LHX2- SLC7A10+)	0.53391	8.43E-33	0.505	0.079	NKC	undetermined	FALSE	FALSE	FALSE
550	NC-033660.1-24665049-24665999-+-3606-0	NC_033660.1:24665049-24665999	NC_033660.1:24665113-24665252	Brainstem__astrocyte (S100B+),Kidney__proximal convoluted tubule epithelial cell,Liver__hepatocyte (APOB+),Liver__hepatocyte (PHYH+),Small_intestine__enterocyte_goblet cell,Brain_cortex__astrocyte (LHX2+ SLC7A10-),Kidney__proximal convoluted tubule epithelial cell,Kidney__proximal straight tubule epithelial cell,Kidney__proximal convoluted tubule epithelial cell,Kidney__proximal straight tubule e…	16	Brainstem_astrocyte (S100B+)	0.855372	4.27E-43	0.73	0.065	undetermined	RIDA	FALSE	FALSE	FALSE
551	NW-017968520.1-2654049-2654799-+-1137-0	NW_017968520.1:2654049-2654799	NW_017968520.1:2654108-2654200	Brainstem__astrocyte (S100B+),Brainstem__leptomeningeal cell,Hypothalamus_Pituitary__leptomeningeal cell,Kidney__proximal convoluted tubule epithelial cell,Kidney__proximal straight tubule epithelial cell,Pancreas__acinar cell,Small_intestine__enterocyte,Small_intestine__enteroendocrine cell,Spleen__hematopoietic precursor cell,Trachea__chondrocyte,Brain_cortex__astrocyte (LHX2+ SLC7A10-),Brain_c…	20	Brainstem_astrocyte (S100B+)	0.523562	3.21E-41	0.595	0.038	SPINK2	SPINK2	FALSE	TRUE	FALSE
552	NC-033664.1-33565549-33566449---1802-0	NC_033664.1:33565549-33566449	NC_033664.1:33565671-33565764	Bone__non-myelinating Schwann cell,Brainstem__astrocyte (S100B+),Brainstem__oligodendrocyte precursor cell,Eye_retina__macrophage (microglial cell),Fat__adipocyte (UCP1lo),Fat__non-myelinating Schwann cell,Hypothalamus_Pituitary__oligodendrocyte precursor cell,Liver__hepatocyte (PHYH+),Skin__sweat gland cell,Small_intestine__eosinophil,Brain_cortex__astrocyte (LHX2+ SLC7A10-),Brain_cortex__oligod…	24	Brainstem_astrocyte (S100B+)	1.17493	4.65E-23	0.973	0.309	DBI	DBI	FALSE	FALSE	FALSE
553	NC-033666.1-57320399-57320849-+-3668-0	NC_033666.1:57320399-57320849	NC_033666.1:57320514-57320603	Brainstem__astrocyte (S100B+),Kidney__alpha-intercalated cell,Kidney__distal convoluted tubule epithelial cell,Kidney__loop of Henle thick ascending limb epithelial cell,Kidney__principal cell (KCNE1+),Lung__lymphatic cell (CCL21+),Tongue__fast muscle cell,Blood__mesothelial cell,Bone_marrow__plasma cell (PF),Kidney__distal convoluted tubule epithelial cell,Kidney__loop of Henle thick ascending l…	20	Brainstem_astrocyte (S100B+)	0.567461	2.88E-07	0.946	0.531	MYEOV	Cops9	TRUE	FALSE	TRUE
554	NC-033670.1-28613549-28614399---51-0	NC_033670.1:28613549-28614399	NC_033670.1:28614069-28614169	Brainstem__B cell	1	Brainstem_B cell	0.761896	1.22E-73	0.333	0	undetermined	undetermined	FALSE	FALSE	FALSE
555	NC-033661.1-129488149-129488699---25-0	NC_033661.1:129488149-129488699	NC_033661.1:129488192-129488265	Brainstem__B cell	1	Brainstem_B cell	0.556876	1.22E-73	0.333	0	NKC	undetermined	FALSE	FALSE	FALSE
556	NC-033671.1-46775549-46775949-+-17-0	NC_033671.1:46775549-46775949	NC_033671.1:46775549-46775949	Brainstem__B cell	1	Brainstem_B cell	0.556876	1.22E-73	0.333	0	undetermined	undetermined	FALSE	FALSE	FALSE
557	NC-033678.1-25030999-25031349---25-0	NC_033678.1:25030999-25031349	NC_033678.1:25031027-25031118	Brainstem__B cell	1	Brainstem_B cell	0.556876	1.22E-73	0.333	0	NKC	undetermined	FALSE	FALSE	FALSE
558	NC-033666.1-92948549-92949299---23-0	NC_033666.1:92948549-92949299	NC_033666.1:92948574-92948634	Brainstem__B cell	1	Brainstem_B cell	0.788977	5.61E-48	0.667	0.004	Roswell Park Cancer Institute Human BAC Library	undetermined	FALSE	FALSE	FALSE
559	NC-033686.1-27853749-27854399-+-27-0	NC_033686.1:27853749-27854399	NC_033686.1:27853749-27854399	Brainstem__B cell	1	Brainstem_B cell	0.556596	7.11E-35	0.333	0.001	ZC3H11A	ZC3H11A	FALSE	FALSE	FALSE
560	NC-033661.1-107274899-107279349-+-416-0	NC_033661.1:107274899-107279349	NC_033661.1:107276232-107276653	Brainstem__B cell,Limb_muscle__basophil,Trachea__ciliated cell	3	Brainstem_B cell	0.556499	7.11E-35	0.333	0.001	undetermined	undetermined	FALSE	FALSE	FALSE
561	NC-033671.1-15803549-15805199-+-57-0	NC_033671.1:15803549-15805199	NC_033671.1:15803863-15804038	Brainstem__B cell	1	Brainstem_B cell	0.55554	7.11E-35	0.333	0.001	TERF2IP	undetermined	FALSE	FALSE	FALSE
562	NC-033684.1-7074649-7076699-+-27-0	NC_033684.1:7074649-7076699	NC_033684.1:7074649-7074755	Brainstem__B cell	1	Brainstem_B cell	0.556349	6.47E-22	0.333	0.002	undetermined	undetermined	FALSE	FALSE	FALSE
563	NC-033686.1-3829849-3830149---20-0	NC_033686.1:3829849-3830149	NC_033686.1:3829967-3830041	Brainstem__B cell	1	Brainstem_B cell	0.556194	6.47E-22	0.333	0.002	undetermined	NKC	FALSE	FALSE	FALSE
564	NC-033692.1-47131149-47133149-+-67-0	NC_033692.1:47131149-47133149	NC_033692.1:47131388-47131660	Brainstem__B cell	1	Brainstem_B cell	0.555831	6.47E-22	0.333	0.002	undetermined	SWS1	FALSE	FALSE	TRUE
565	NC-033679.1-3330149-3332249-+-62-0	NC_033679.1:3330149-3332249	NC_033679.1:3330711-3330922	Brainstem__B cell	1	Brainstem_B cell	0.555656	6.47E-22	0.333	0.002	Fxyd2	Fxyd2	FALSE	FALSE	TRUE
566	NC-033663.1-32852099-32853399-+-23-0	NC_033663.1:32852099-32853399	NC_033663.1:32853097-32853182	Brainstem__B cell,Lung__basophil	2	Brainstem_B cell	0.654443	2.04E-15	0.333	0.003	NKC	undetermined	FALSE	FALSE	FALSE
567	NC-033666.1-1328649-1333199-+-33-0	NC_033666.1:1328649-1333199	NC_033666.1:1330587-1330983	Brainstem__B cell	1	Brainstem_B cell	0.554653	2.04E-15	0.333	0.003	undetermined	undetermined	FALSE	FALSE	FALSE
568	NC-033665.1-38334849-38337349-+-24-0	NC_033665.1:38334849-38337349	NC_033665.1:38336497-38336602	Brainstem__B cell	1	Brainstem_B cell	0.554563	2.04E-15	0.333	0.003	Roswell Park Cancer Institute Human BAC Library	undetermined	FALSE	FALSE	FALSE
569	NC-033669.1-51039699-51040299---86-0	NC_033669.1:51039699-51040299	NC_033669.1:51039916-51040008	Brainstem__B cell,Eye_retina__OFF-bipolar cell	2	Brainstem_B cell	0.554528	2.04E-15	0.333	0.003	undetermined	NKC	FALSE	FALSE	FALSE
570	NC-033682.1-4770399-4774199-+-20-0	NC_033682.1:4770399-4774199	NC_033682.1:4770399-4774199	Brainstem__B cell	1	Brainstem_B cell	0.554183	2.04E-15	0.333	0.003	NKC	NKC	FALSE	FALSE	FALSE
571	NC-033675.1-14434499-14435549---48-0	NC_033675.1:14434499-14435549	NC_033675.1:14434948-14435178	Brainstem__B cell	1	Brainstem_B cell	0.554084	2.04E-15	0.333	0.003	NKC	undetermined	FALSE	FALSE	FALSE
572	NC-033679.1-7737449-7740099---84-0	NC_033679.1:7737449-7740099	NC_033679.1:7737510-7737832	Brainstem__B cell,Lung__doublets_epithelial_immune	2	Brainstem_B cell	0.553931	2.04E-15	0.333	0.003	NKC	NKC	FALSE	FALSE	FALSE
573	NC-033684.1-20447249-20448949---19-0	NC_033684.1:20447249-20448949	NC_033684.1:20447490-20447650	Brainstem__B cell	1	Brainstem_B cell	0.552797	2.41E-15	0.333	0.003	undetermined	undetermined	FALSE	FALSE	FALSE
574	NC-033664.1-14645099-14645999---88-0	NC_033664.1:14645099-14645999	NC_033664.1:14645765-14645860	Brainstem__B cell	1	Brainstem_B cell	0.555166	1.65E-11	0.333	0.004	undetermined	undetermined	FALSE	FALSE	FALSE
575	NC-033663.1-33380849-33382799---20-0	NC_033663.1:33380849-33382799	NC_033663.1:33382365-33382664	Brainstem__B cell	1	Brainstem_B cell	0.554088	1.65E-11	0.333	0.004	SWS1	SWS1	FALSE	FALSE	FALSE
576	NC-033687.1-4434899-4435749-+-16-0	NC_033687.1:4434899-4435749	NC_033687.1:4434962-4435059	Brainstem__B cell	1	Brainstem_B cell	0.553851	1.65E-11	0.333	0.004	undetermined	NKC	FALSE	FALSE	FALSE
577	NC-033668.1-92169499-92171499---119-0	NC_033668.1:92169499-92171499	NC_033668.1:92170622-92170787	Brainstem__B cell	1	Brainstem_B cell	0.553735	1.65E-11	0.333	0.004	undetermined	undetermined	FALSE	FALSE	FALSE
578	NC-033662.1-14046899-14048149---39-0	NC_033662.1:14046899-14048149	NC_033662.1:14047780-14047939	Brainstem__B cell	1	Brainstem_B cell	0.55322	1.65E-11	0.333	0.004	undetermined	undetermined	FALSE	FALSE	FALSE
579	NC-033670.1-13683099-13685399-+-25-0	NC_033670.1:13683099-13685399	NC_033670.1:13685013-13685238	Brainstem__B cell	1	Brainstem_B cell	0.552771	1.65E-11	0.333	0.004	undetermined	undetermined	FALSE	FALSE	FALSE
580	NC-033674.1-21163649-21166349---33-0	NC_033674.1:21163649-21166349	NC_033674.1:21163818-21164133	Brainstem__B cell	1	Brainstem_B cell	0.552673	1.65E-11	0.333	0.004	NKC	NKC	FALSE	FALSE	TRUE
581	NC-033667.1-27078649-27079299-+-26-0	NC_033667.1:27078649-27079299	NC_033667.1:27078712-27078794	Brainstem__B cell	1	Brainstem_B cell	0.551988	1.65E-11	0.333	0.004	NKC	NKC	FALSE	FALSE	FALSE
582	NC-033662.1-110715149-110716199---152-0	NC_033662.1:110715149-110716199	NC_033662.1:110715493-110715556	Brainstem__B cell	1	Brainstem_B cell	0.551151	1.89E-11	0.333	0.004	SNRNP40	LOC105861135	FALSE	FALSE	TRUE
583	NC-033679.1-7776149-7778099---124-0	NC_033679.1:7776149-7778099	NC_033679.1:7776728-7776931	Brainstem__B cell	1	Brainstem_B cell	0.552805	6.79E-09	0.333	0.005	LOC109550509	undetermined	FALSE	FALSE	FALSE
584	NC-033677.1-31683199-31685749---65-0	NC_033677.1:31683199-31685749	NC_033677.1:31683272-31683544	Brainstem__B cell	1	Brainstem_B cell	0.552343	5.05E-07	0.333	0.006	undetermined	undetermined	FALSE	FALSE	FALSE
585	NC-033685.1-5540149-5543549-+-54-0	NC_033685.1:5540149-5543549	NC_033685.1:5542315-5542596	Brainstem__B cell	1	Brainstem_B cell	0.552234	5.05E-07	0.333	0.006	NKC	undetermined	FALSE	FALSE	FALSE
586	NC-033669.1-64805149-64805249---40-0	NC_033669.1:64805149-64805249	NC_033669.1:64805149-64805249	Brainstem__B cell	1	Brainstem_B cell	0.553565	1.29E-05	0.333	0.007	undetermined	undetermined	FALSE	FALSE	FALSE
587	NC-033666.1-43602799-43602899-+-38-0	NC_033666.1:43602799-43602899	NC_033666.1:43602799-43602899	Brainstem__B cell	1	Brainstem_B cell	0.552125	1.29E-05	0.333	0.007	undetermined	undetermined	FALSE	FALSE	FALSE
588	NC-033661.1-74958149-74958549---17-0	NC_033661.1:74958149-74958549	NC_033661.1:74958393-74958477	Brainstem__B cell	1	Brainstem_B cell	0.549169	1.29E-05	0.333	0.007	undetermined	NKC	FALSE	FALSE	FALSE
589	NC-033671.1-38221699-38222649---148-0	NC_033671.1:38221699-38222649	NC_033671.1:38221979-38222091	Brainstem__B cell	1	Brainstem_B cell	0.547678	1.29E-05	0.333	0.007	undetermined	undetermined	FALSE	FALSE	TRUE
590	NC-033672.1-63997599-64000049---28-0	NC_033672.1:63997599-64000049	NC_033672.1:63998447-63998695	Brainstem__B cell	1	Brainstem_B cell	0.552709	1.41E-05	0.333	0.007	undetermined	PPARA	FALSE	FALSE	FALSE
591	NC-033670.1-23671799-23672749-+-240-0	NC_033670.1:23671799-23672749	NC_033670.1:23672381-23672540	Brainstem__B cell	1	Brainstem_B cell	0.690447	1.72E-05	0.667	0.029	ZNF800	ZNF800	FALSE	FALSE	FALSE
592	NC-033679.1-7748799-7752849---512-0	NC_033679.1:7748799-7752849	NC_033679.1:7752272-7752720	Brainstem__B cell,Fat__B cell	2	Brainstem_B cell	0.904205	0.00016175	0.333	0.008	undetermined	EXOC3L2	FALSE	FALSE	FALSE
593	NC-033669.1-3329999-3330099-+-77-0	NC_033669.1:3329999-3330099	NC_033669.1:3329999-3330099	Brainstem__B cell	1	Brainstem_B cell	0.552265	0.00016175	0.333	0.008	undetermined	undetermined	FALSE	FALSE	FALSE
594	NC-033681.1-694749-698849---205-0	NC_033681.1:694749-698849	NC_033681.1:698284-698715	Brainstem__B cell	1	Brainstem_B cell	0.550808	0.00016175	0.333	0.008	undetermined	undetermined	FALSE	FALSE	FALSE
595	NC-033679.1-7695999-7696799---116-0	NC_033679.1:7695999-7696799	NC_033679.1:7696535-7696640	Brainstem__B cell	1	Brainstem_B cell	0.550386	0.00016175	0.333	0.008	undetermined	undetermined	FALSE	FALSE	FALSE
596	NC-033678.1-67991799-67992149-+-38-0	NC_033678.1:67991799-67992149	NC_033678.1:67991932-67992016	Brainstem__B cell	1	Brainstem_B cell	0.549974	0.00016175	0.333	0.008	NKC	LOC109730540	FALSE	FALSE	FALSE
597	NC-033668.1-34215649-34216549-+-171-0	NC_033668.1:34215649-34216549	NC_033668.1:34216397-34216498	Brainstem__B cell	1	Brainstem_B cell	0.678657	0.00106265	0.667	0.036	NKC	undetermined	FALSE	FALSE	FALSE
598	NC-033671.1-54735649-54738999---391-0	NC_033671.1:54735649-54738999	NC_033671.1:54736882-54737264	Brainstem__B cell,Bladder__innate lymphoid cell	2	Brainstem_B cell	0.549554	0.00122827	0.333	0.008	undetermined	PDE4D	FALSE	FALSE	FALSE
599	NC-033681.1-25195649-25196749---27-0	NC_033681.1:25195649-25196749	NC_033681.1:25196273-25196352	Brainstem__B cell	1	Brainstem_B cell	0.547548	0.00122827	0.333	0.008	CACNB2	undetermined	FALSE	FALSE	FALSE
600	NC-033679.1-6904699-6905349-+-265-0	NC_033679.1:6904699-6905349	NC_033679.1:6904787-6905179	Brainstem__B cell	1	Brainstem_B cell	0.547614	0.00131441	0.333	0.008	undetermined	NKC	FALSE	FALSE	FALSE
601	NC-033674.1-28906999-28909849---157-0	NC_033674.1:28906999-28909849	NC_033674.1:28908023-28908299	Brainstem__B cell,Kidney__podocyte,Liver__mesothelial cell	3	Brainstem_B cell	0.550167	0.00647957	0.333	0.009	TMC1	undetermined	FALSE	FALSE	FALSE
602	NC-033674.1-39591099-39592199---112-0	NC_033674.1:39591099-39592199	NC_033674.1:39591810-39591911	Brainstem__B cell	1	Brainstem_B cell	0.548378	0.00647957	0.333	0.009	NKC	undetermined	FALSE	FALSE	FALSE
603	NC-033686.1-18241149-18243549---81-0	NC_033686.1:18241149-18243549	NC_033686.1:18241785-18242018	Brainstem__B cell,Kidney__natural killer cell_T cell (PF)	2	Brainstem_B cell	0.550035	0.0260007	0.333	0.01	NKC	undetermined	FALSE	FALSE	FALSE
604	NC-033692.1-56192249-56192649-+-85-0	NC_033692.1:56192249-56192649	NC_033692.1:56192437-56192521	Brainstem__B cell	1	Brainstem_B cell	0.548378	0.0260007	0.333	0.01	NKC	NKC	FALSE	FALSE	TRUE
605	NC-033672.1-36737349-36738449-+-81-0	NC_033672.1:36737349-36738449	NC_033672.1:36737609-36737712	Brainstem__B cell	1	Brainstem_B cell	0.545757	0.0260007	0.333	0.01	NKC	NKC	FALSE	FALSE	FALSE
606	NC-033662.1-101950399-101951649-+-364-0	NC_033662.1:101950399-101951649	NC_033662.1:101951139-101951335	Brainstem__choroid plexus epithelial cell,Kidney__alpha-intercalated cell,Kidney__beta-intercalated cell,Kidney__distal convoluted tubule epithelial cell,Kidney__intercalated cell_principal cell,Kidney__loop of Henle thick ascending limb epithelial cell,Kidney__macula densa epithelial cell,Kidney__principal cell (KCNE1+),Kidney__alpha-intercalated cell,Kidney__beta-intercalated cell,Kidney__inter…	22	Brainstem_choroid plexus epithelial cell	0.768107	2.03E-175	0.836	0.004	CA12	undetermined	FALSE	FALSE	FALSE
607	NC-033666.1-79996399-80003599-+-802-0	NC_033666.1:79996399-80003599	NC_033666.1:80000566-80001259	Brainstem__choroid plexus epithelial cell,Brainstem__glutamatergic neuron (CBLN1+),Hypothalamus_Pituitary__corticotroph,Hypothalamus_Pituitary__lactotroph,Kidney__macula densa epithelial cell,Brain_cortex__GABAergic neuron (PPP1R1B+),Kidney__macula densa epithelial cell,Kidney__macula densa epithelial cell,Brain_cortex__GABAergic neuron (GRIK1+ MEIS2+ NECAB1-),Brain_cortex__neuron,Brainstem__glut…	14	Brainstem_choroid plexus epithelial cell	0.543969	1.52E-119	0.781	0.022	undetermined	NKC	FALSE	FALSE	FALSE
608	NC-033667.1-30177349-30177899---149-0	NC_033667.1:30177349-30177899	NC_033667.1:30177477-30177645	Brainstem__choroid plexus epithelial cell,Hypothalamus_Pituitary__astrocyte (LHX2+ SLC7A10+)	2	Brainstem_choroid plexus epithelial cell	0.549586	9.19E-72	0.822	0.068	ZDBF2	ZDBF2	FALSE	FALSE	FALSE
609	NC-033667.1-132956749-132958099---19-0	NC_033667.1:132956749-132958099	NC_033667.1:132957750-132957877	Brainstem__ependymal cell,Brainstem__ependymal cell	2	Brainstem_ependymal cell	0.522651	1.81E-129	0.585	0	undetermined	undetermined	FALSE	FALSE	FALSE
610	NC-033665.1-68205499-68206999---81-0	NC_033665.1:68205499-68206999	NC_033665.1:68205748-68205941	Brainstem__ependymal cell	1	Brainstem_ependymal cell	0.551406	3.23E-80	0.547	0.013	LAMA4	LAMA4	FALSE	FALSE	FALSE
611	NC-033671.1-83021549-83023849---42-0	NC_033671.1:83021549-83023849	NC_033671.1:83022483-83022738	Brainstem__ependymal cell	1	Brainstem_ependymal cell	0.563789	8.54E-75	0.528	0.014	Children's Hospital Oakland Research Institute Rhesus macaque Adult Male BAC Library	undetermined	FALSE	FALSE	FALSE
612	NC-033670.1-98150299-98152449-+-286-0	NC_033670.1:98150299-98152449	NC_033670.1:98150528-98150789	Brainstem__glutamatergic neuron (CBLN1+),Brain_cortex__GABAergic neuron (PPP1R1B+),Brain_cortex__glutamatergic neuron (NPTX1+)	3	Brainstem_glutamatergic neuron (CBLN1+)	0.609257	4.58E-44	0.538	0.01	ADCY1	ADCY1	FALSE	FALSE	FALSE
613	NC-033670.1-2605249-2606049-+-24-0	NC_033670.1:2605249-2606049	NC_033670.1:2605590-2605718	Brainstem__glutamatergic neuron (CBLN1+)	1	Brainstem_glutamatergic neuron (CBLN1+)	0.679002	1.64E-19	0.538	0.027	undetermined	undetermined	FALSE	FALSE	FALSE
614	NC-033679.1-15010649-15012449---205-0	NC_033679.1:15010649-15012449	NC_033679.1:15010854-15011028	Brainstem__glutamatergic neuron (CBLN1+),Lung__pericyte,Lung__pericyte,Brain_cortex__GABAergic neuron (PPP1R1B+),Brain_cortex__neuron,Lung__pericyte,Brain_cortex__GABAergic neuron (PPP1R1B+),Brain_cortex__glutamatergic neuron (NPTX1+),Brainstem__glutamatergic neuron (CBLN1+),Brainstem__neuron	10	Brainstem_glutamatergic neuron (CBLN1+)	0.9136	1.51E-13	0.692	0.066	XKR6	XKR6	FALSE	FALSE	FALSE
615	NC-033668.1-102475449-102482649-+-693-0	NC_033668.1:102475449-102482649	NC_033668.1:102475788-102476653	Brainstem__glutamatergic neuron (CBLN1+),Eye_retina__ON-bipolar cell,Hypothalamus_Pituitary__corticotroph,Hypothalamus_Pituitary__gonadotroph,Hypothalamus_Pituitary__somatotroph,Pancreas__alpha cell_beta cell,Pancreas__beta cell,Brain_cortex__GABAergic neuron (GIRK1- MEIS2+ NECAB1-),Brain_cortex__GABAergic neuron (GRIK1+ MEIS2+ NECAB1-),Brain_cortex__GABAergic neuron (LQ RBP1+),Brain_cortex__GABA…	14	Brainstem_glutamatergic neuron (CBLN1+)	0.751091	1.19E-09	0.538	0.049	CCND3	undetermined	FALSE	FALSE	FALSE
616	NC-033685.1-5089549-5089849---1385-0	NC_033685.1:5089549-5089849	NC_033685.1:5089623-5089704	Bone__myelinating Schwann cell,Brainstem__leptomeningeal cell,Kidney__fibroblast,Kidney__fibroblast (ASPN+),Lung__alveolar fibroblast,Lung__adventitial fibroblast,Lung__alveolar fibroblast,Lung__doublets_immune_stromal,Lung__alveolar fibroblast,Lung__doublets_immune_stromal,Small_intestine__smooth muscle cell,Lung__alveolar fibroblast,Lung__alveolar fibroblast,Lung__doublets_immune_stromal,Uterus…	16	Brainstem_leptomeningeal cell	1.20366	1.54E-12	0.667	0.03	undetermined	NKC	FALSE	FALSE	FALSE
617	NC-033675.1-63645749-63647849-+-1519-0	NC_033675.1:63645749-63647849	NC_033675.1:63646037-63646245	Brainstem__leptomeningeal cell,Lung__alveolar fibroblast,Lung__alveolar fibroblast,Lung__alveolar fibroblast,Lung__alveolar fibroblast,Fat__fibroblast (LCN2+),Pancreas__delta cell	7	Brainstem_leptomeningeal cell	1.05351	3.17E-12	0.5	0.017	undetermined	undetermined	FALSE	FALSE	TRUE
618	NC-033665.1-116877749-116882649---129-0	NC_033665.1:116877749-116882649	NC_033665.1:116877955-116878446	Brainstem__leptomeningeal cell	1	Brainstem_leptomeningeal cell	0.522598	1.52E-10	0.5	0.019	PRKN	undetermined	FALSE	FALSE	FALSE
619	NC-033690.1-18343449-18347499-+-124-0	NC_033690.1:18343449-18347499	NC_033690.1:18344865-18345238	Brainstem__leptomeningeal cell	1	Brainstem_leptomeningeal cell	0.536181	3.15E-06	0.5	0.027	LOC100611147	undetermined	FALSE	FALSE	TRUE
620	NC-033668.1-34649149-34649799---36-0	NC_033668.1:34649149-34649799	NC_033668.1:34649273-34649340	Brainstem__leptomeningeal cell	1	Brainstem_leptomeningeal cell	0.502866	0.0122384	0.333	0.019	undetermined	undetermined	FALSE	FALSE	FALSE
621	NC-033664.1-30272699-30275849---163-0	NC_033664.1:30272699-30275849	NC_033664.1:30272933-30273257	Brainstem__macrophage (microglial cell)	1	Brainstem_macrophage (microglial cell)	0.634756	5.41E-66	0.533	0.053	undetermined	undetermined	FALSE	FALSE	FALSE
622	NC-033678.1-76856049-76859549---1036-0	NC_033678.1:76856049-76859549	NC_033678.1:76856792-76857128	Brainstem__macrophage (microglial cell),Hypothalamus_Pituitary__macrophage (microglial cell),Lung__interstitial macrophage (ABCA8+),Tongue__mature dendritic cell,Bone__doublets_immune_stromal,Skin__dendritic cell (Langerhans cell),Tongue__mature dendritic cell	7	Brainstem_macrophage (microglial cell)	0.578976	4.66E-45	0.569	0.172	undetermined	Roswell Park Cancer Institute Human BAC Library	FALSE	FALSE	FALSE
623	NC-033660.1-72815649-72818849---206-0	NC_033660.1:72815649-72818849	NC_033660.1:72815992-72816315	Brainstem__oligodendrocyte,Hypothalamus_Pituitary__oligodendrocyte	2	Brainstem_oligodendrocyte	1.1164	7.31E-110	0.622	0.007	PEX5L	PEX5L	FALSE	FALSE	TRUE
624	NC-033661.1-82492849-82494699---407-0	NC_033661.1:82492849-82494699	NC_033661.1:82494147-82494330	Brain_cortex__oligodendrocyte,Brainstem__oligodendrocyte,Brain_cortex__oligodendrocyte,Trachea__ciliated cell	4	Brainstem_oligodendrocyte	0.665955	9.46E-54	0.533	0.024	undetermined	TTLL7	FALSE	FALSE	FALSE
625	NC-033661.1-136275749-136276999---249-0	NC_033661.1:136275749-136276999	NC_033661.1:136276324-136276518	Brainstem__oligodendrocyte precursor cell,Hypothalamus_Pituitary__oligodendrocyte precursor cell,Brain_cortex__oligodendrocyte precursor cell,Brain_cortex__oligodendrocyte precursor cell	4	Brainstem_oligodendrocyte precursor cell	1.0854	1.49E-127	0.784	0.015	TNR	TNR	FALSE	FALSE	FALSE
626	NC-033672.1-37169349-37171049-+-107-0	NC_033672.1:37169349-37171049	NC_033672.1:37169928-37170118	Brainstem__oligodendrocyte precursor cell,Hypothalamus_Pituitary__oligodendrocyte precursor cell	2	Brainstem_oligodendrocyte precursor cell	0.674246	2.71E-78	0.608	0.02	undetermined	undetermined	FALSE	FALSE	FALSE
627	NC-033677.1-15628599-15630149---1756-0	NC_033677.1:15628599-15630149	NC_033677.1:15628787-15628948	Brainstem__oligodendrocyte precursor cell,Hypothalamus_Pituitary__oligodendrocyte,Hypothalamus_Pituitary__oligodendrocyte precursor cell,Hypothalamus_Pituitary__pericyte,Lung__alveolar fibroblast,Lung__capillary aerocyte cell,Lung__pericyte,Lung__alveolar fibroblast,Lung__pericyte,Lung__capillary aerocyte cell,Lung__pericyte,Blood__capillary cell (FABP5- RBP7-),Brain_cortex__oligodendrocyte,Brain…	23	Brainstem_oligodendrocyte precursor cell	0.534913	1.99E-15	0.608	0.136	SOGA1	SCTR	FALSE	FALSE	FALSE
628	NC-033661.1-125370199-125372249---36-0	NC_033661.1:125370199-125372249	NC_033661.1:125370396-125370614	Brainstem__pericyte,Fat__pericyte	2	Brainstem_pericyte	0.581601	8.14E-36	0.391	0.011	undetermined	NKC	FALSE	FALSE	FALSE
629	NC-033666.1-88581749-88583599-+-65-0	NC_033666.1:88581749-88583599	NC_033666.1:88582556-88582769	Brainstem__pericyte,Hypothalamus_Pituitary__pericyte,Lung__pericyte	3	Brainstem_pericyte	0.605699	3.25E-19	0.261	0.009	undetermined	undetermined	FALSE	FALSE	FALSE
630	NC-033690.1-5729949-5732799-+-46-0	NC_033690.1:5729949-5732799	NC_033690.1:5730340-5730718	Brainstem__pericyte	1	Brainstem_pericyte	0.672987	4.34E-15	0.261	0.011	Roswell Park Cancer Institute Human BAC Library	undetermined	FALSE	FALSE	FALSE
631	NW-017968520.1-2905149-2909899---279-0	NW_017968520.1:2905149-2909899	NW_017968520.1:2906900-2907348	Brainstem__pericyte,Kidney__unknown_Kidney_stromal_G1 (ST6GAL2+),Pancreas__pericyte,Small_intestine__capillary cell (FABP5+ RBP7-),Liver__doublets_endothelial_immune	5	Brainstem_pericyte	0.509215	7.68E-06	0.348	0.047	IGFBP7	Roswell Park Cancer Institute Human BAC Library	FALSE	FALSE	FALSE
632	NC-033661.1-49227899-49228499-+-16-0	NC_033661.1:49227899-49228499	NC_033661.1:49227962-49228044	Colon__doublets_epithelial_erythroid-megakaryocyte	1	Colon_doublets_epithelial_erythroid-megakaryocyte	0.760039	7.06E-05	0.75	0.048	undetermined	undetermined	FALSE	FALSE	FALSE
633	NC-033668.1-62332599-62335349---40-0	NC_033668.1:62332599-62335349	NC_033668.1:62334904-62335200	Colon__doublets_epithelial_erythroid-megakaryocyte	1	Colon_doublets_epithelial_erythroid-megakaryocyte	0.61889	0.000127334	0.75	0.051	EXT1	undetermined	FALSE	FALSE	FALSE
634	NC-033673.1-41169799-41171349---36-0	NC_033673.1:41169799-41171349	NC_033673.1:41171283-41171350	Colon__doublets_epithelial_erythroid-megakaryocyte	1	Colon_doublets_epithelial_erythroid-megakaryocyte	0.635682	0.0498512	0.75	0.073	undetermined	undetermined	FALSE	FALSE	FALSE
635	NC-033662.1-85154499-85155349-+-2155-0	NC_033662.1:85154499-85155349	NC_033662.1:85154754-85154998	Colon__enterocyte,Colon__enterocyte_goblet cell,Small_intestine__enterocyte,Small_intestine__enterocyte (CA2+),Small_intestine__enterocyte_goblet cell,Small_intestine__goblet cell,Small_intestine__tuft cell,Trachea__secretory cell,Lung__ciliated cell,Liver__cholangiocyte,Trachea__secretory cell,Colon__enterocyte,Lung__ciliated cell,Small_intestine__doublets_epithelial_lymphoid,Small_intestine__en…	19	Colon_enterocyte	1.02543	1.13E-28	0.747	0.314	LOC105872437	undetermined	FALSE	FALSE	FALSE
636	NC-033679.1-52281199-52281449---4379-0	NC_033679.1:52281199-52281449	NC_033679.1:52281248-52281336	Colon__enterocyte,Small_intestine__enterocyte (CA2+),Trachea__neutrophil,Lung__erythroid lineage cell (PF)	4	Colon_enterocyte	0.876275	1.68E-27	0.992	0.703	undetermined	undetermined	FALSE	FALSE	FALSE
637	NC-033683.1-561999-566749-+-2329-0	NC_033683.1:561999-566749	NC_033683.1:563115-563549	Colon__enterocyte,Colon__enterocyte_goblet cell,Kidney__loop of Henle thin ascending limb epithelial cell,Kidney__principal cell,Lung__alveolar epithelial cell type 1,Lung__club cell,Lung__alveolar epithelial cell type 1,Lung__tuft cell,Small_intestine__enterocyte,Small_intestine__goblet cell,Small_intestine__M cell of gut,Small_intestine__tuft cell,Trachea__secretory cell,Lung__alveolar epitheli…	39	Colon_enterocyte	0.596839	1.41E-21	0.545	0.135	undetermined	LOC103789822	FALSE	FALSE	TRUE
638	NC-033673.1-14168899-14170949-+-970-0	NC_033673.1:14168899-14170949	NC_033673.1:14169805-14169992	Colon__enterocyte,Small_intestine__enterocyte (CA2+),Uterus__non-ciliated epithelial cell of uterus (FXYD4+ MUC16+),Fat__adipocyte (UCP1hi),Fat__adipocyte (UCP1hi),Fat__adipocyte (UCP1hi)	6	Colon_enterocyte	0.531889	3.69E-08	0.7	0.392	LOC114112704	LOC114112704	FALSE	FALSE	FALSE
639	NC-033675.1-9136299-9140099---3225-0	NC_033675.1:9136299-9140099	NC_033675.1:9138254-9139290	Colon__enterocyte progenitor cell,Fat__basophil,Fat__macrophage (MRC1+),Kidney__innate lymphoid cell,Kidney__plasmacytoid dendritic cell,Lung__innate lymphoid cell,Testes__macrophage,Kidney__plasmacytoid dendritic cell,Uterus__natural killer T cell,Aorta__endothelial cell (FABP5+ RBP7+),Bone__doublets_immune_stromal,Colon__enterocyte_goblet cell,Fat__macrophage (MRC1+),Kidney__capillary cell (FAB…	15	Colon_enterocyte progenitor cell	1.60922	5.32E-49	0.951	0.261	FAM163A	LOC109246615	FALSE	FALSE	TRUE
640	NC-033678.1-31160699-31163149---2629-0	NC_033678.1:31160699-31163149	NC_033678.1:31162015-31162261	Colon__doublets_epithelial_erythroid-megakaryocyte,Colon__enterocyte progenitor cell,Kidney__fibroblast (ASPN+),Lung__adventitial fibroblast,Lung__alveolar fibroblast,Lung__fibroblast (NNAT+),Lung__fibromyocyte,Lung__alveolar fibroblast,Lung__innate lymphoid cell,Lung__adventitial fibroblast,Lung__alveolar fibroblast,Lung__doublets_epithelial_stromal,Lung__doublets_immune_stromal,Lung__neutrophil…	34	Colon_enterocyte progenitor cell	1.02717	2.13E-45	0.846	0.146	NKC	NKC	FALSE	FALSE	FALSE
641	NC-033686.1-34790249-34791649-+-70-0	NC_033686.1:34790249-34791649	NC_033686.1:34790283-34790429	Colon__enterocyte progenitor cell	1	Colon_enterocyte progenitor cell	0.791991	4.65E-42	0.715	0.094	undetermined	undetermined	FALSE	FALSE	FALSE
642	NC-033665.1-114567399-114574199---1069-0	NC_033665.1:114567399-114574199	NC_033665.1:114572605-114573690	Colon__enterocyte progenitor cell,Lung__doublets_epithelial_stromal,Colon__macrophage_monocyte,Fat__neutrophil (IL18BP+),Fat__mesothelial cell (SBSN+)	5	Colon_enterocyte progenitor cell	0.992253	5.53E-42	0.829	0.167	undetermined	Roswell Park Cancer Institute Human BAC Library	FALSE	FALSE	FALSE
643	NC-033675.1-18039349-18044299-+-736-0	NC_033675.1:18039349-18044299	NC_033675.1:18040464-18040961	Colon__enterocyte progenitor cell,Kidney__plasmacytoid dendritic cell,Kidney__plasmacytoid dendritic cell,Bone__doublets_immune_stromal,Tongue__basophil	5	Colon_enterocyte progenitor cell	1.10531	6.98E-42	0.74	0.11	undetermined	LOC111751805	FALSE	FALSE	TRUE
644	NC-033689.1-7864149-7865649---89-0	NC_033689.1:7864149-7865649	NC_033689.1:7864350-7864489	Colon__enterocyte progenitor cell	1	Colon_enterocyte progenitor cell	0.803552	1.55E-41	0.707	0.089	NKC	undetermined	FALSE	FALSE	FALSE
645	NC-033676.1-33163349-33168149---240-0	NC_033676.1:33163349-33168149	NC_033676.1:33163915-33164346	Colon__enterocyte progenitor cell	1	Colon_enterocyte progenitor cell	0.74491	3.31E-41	0.634	0.066	NKC	TENM4	FALSE	FALSE	TRUE
646	NC-033676.1-2108049-2109449-+-250-0	NC_033676.1:2108049-2109449	NC_033676.1:2108285-2108427	Colon__enterocyte progenitor cell	1	Colon_enterocyte progenitor cell	0.748264	3.04E-40	0.772	0.141	undetermined	undetermined	FALSE	FALSE	FALSE
647	NC-033677.1-55272899-55279049-+-376-0	NC_033677.1:55272899-55279049	NC_033677.1:55273595-55274324	Colon__doublets_epithelial_erythroid-megakaryocyte,Colon__enterocyte progenitor cell,Small_intestine__doublets_epithelial_lymphoid	3	Colon_enterocyte progenitor cell	0.873151	7.71E-40	0.659	0.077	undetermined	undetermined	FALSE	FALSE	FALSE
648	NC-033684.1-26068399-26071299-+-175-0	NC_033684.1:26068399-26071299	NC_033684.1:26068569-26068892	Colon__doublets_epithelial_erythroid-megakaryocyte,Colon__enterocyte progenitor cell	2	Colon_enterocyte progenitor cell	0.651214	3.16E-34	0.528	0.045	undetermined	undetermined	FALSE	FALSE	FALSE
649	NC-033675.1-1434499-1435649-+-153-0	NC_033675.1:1434499-1435649	NC_033675.1:1434729-1434921	Colon__enterocyte progenitor cell	1	Colon_enterocyte progenitor cell	0.631609	2.38E-33	0.683	0.117	undetermined	Roswell Park Cancer Institute Human BAC Library	FALSE	FALSE	FALSE
650	NC-033667.1-8736349-8742349-+-416-0	NC_033667.1:8736349-8742349	NC_033667.1:8737715-8738266	Colon__doublets_epithelial_erythroid-megakaryocyte,Colon__enterocyte progenitor cell	2	Colon_enterocyte progenitor cell	0.606364	1.80E-32	0.642	0.099	undetermined	undetermined	FALSE	FALSE	FALSE
651	NC-033675.1-9140699-9142949---181-0	NC_033675.1:9140699-9142949	NC_033675.1:9141920-9142147	Colon__enterocyte progenitor cell	1	Colon_enterocyte progenitor cell	0.756094	9.55E-32	0.561	0.07	undetermined	undetermined	FALSE	FALSE	FALSE
652	NC-033671.1-16715849-16722899---884-0	NC_033671.1:16715849-16722899	NC_033671.1:16718611-16719252	Colon__doublets_epithelial_erythroid-megakaryocyte,Colon__enterocyte progenitor cell,Lung__club cell,Pancreas__ductal cell (UPK1A+),Lung__alveolar epithelial cell type 2,Lung__club cell,Brain_cortex__pericyte,Kidney__pericyte,Lung__alveolar epithelial cell type 1,Lung__alveolar epithelial cell type 2,Lung__vascular associated smooth muscle cell,Pancreas__ductal cell (SPOCK3+)	12	Colon_enterocyte progenitor cell	0.711982	4.77E-31	0.699	0.138	SEMA5A	LOC106847487	FALSE	FALSE	FALSE
653	NC-033684.1-6185649-6190749---748-0	NC_033684.1:6185649-6190749	NC_033684.1:6188160-6188666	Colon__doublets_epithelial_erythroid-megakaryocyte,Colon__enterocyte progenitor cell,Fat__basophil,Kidney__innate lymphoid cell	4	Colon_enterocyte progenitor cell	0.65488	1.71E-28	0.65	0.122	SPAG6	CALD1	FALSE	FALSE	FALSE
654	NC-033662.1-100133549-100139749---810-0	NC_033662.1:100133549-100139749	NC_033662.1:100139015-100139702	Bladder__plasmacytoid dendritic cell,Colon__enterocyte progenitor cell,Fat__basophil	3	Colon_enterocyte progenitor cell	0.82002	1.95E-28	0.659	0.138	undetermined	LOC111820228	FALSE	FALSE	TRUE
655	NC-033679.1-824999-829099---351-0	NC_033679.1:824999-829099	NC_033679.1:828273-828696	Colon__enterocyte progenitor cell,Small_intestine__capillary cell (FABP5+ RBP7-),Kidney__glomerular endothelial cell,Kidney__doublets_endothelial_stromal,Kidney__glomerular endothelial cell	5	Colon_enterocyte progenitor cell	0.508569	7.79E-26	0.634	0.124	NKC	undetermined	FALSE	FALSE	FALSE
656	NW-017968519.1-2331699-2337799---863-0	NW_017968519.1:2331699-2337799	NW_017968519.1:2336444-2337390	Colon__enterocyte progenitor cell,Lung__non-myelinating Schwann cell,Limb_muscle__artery cell,Limb_muscle__lymphatic cell (CCL21+)	4	Colon_enterocyte progenitor cell	0.509834	3.55E-25	0.667	0.146	SLC4A1	undetermined	FALSE	FALSE	FALSE
657	NC-033663.1-29451599-29454849-+-85-0	NC_033663.1:29451599-29454849	NC_033663.1:29451599-29451734	Colon__enterocyte progenitor cell	1	Colon_enterocyte progenitor cell	0.50914	6.02E-25	0.423	0.035	undetermined	undetermined	FALSE	FALSE	FALSE
658	NC-033660.1-85415099-85418999---282-0	NC_033660.1:85415099-85418999	NC_033660.1:85417192-85417590	Colon__enterocyte progenitor cell,Small_intestine__M cell of gut,Small_intestine__M cell of gut	3	Colon_enterocyte progenitor cell	0.868103	1.25E-24	0.724	0.185	Roswell Park Cancer Institute Human BAC Library	ABHD15	FALSE	FALSE	FALSE
659	NC-033686.1-26311199-26316899-+-143-0	NC_033686.1:26311199-26316899	NC_033686.1:26314205-26314646	Colon__enterocyte progenitor cell	1	Colon_enterocyte progenitor cell	0.50471	5.28E-24	0.545	0.094	NKC	undetermined	FALSE	FALSE	TRUE
660	NC-033668.1-7808449-7818099---186-0	NC_033668.1:7808449-7818099	NC_033668.1:7815046-7815820	Colon__enterocyte progenitor cell	1	Colon_enterocyte progenitor cell	0.529887	4.96E-23	0.48	0.063	undetermined	undetermined	FALSE	FALSE	FALSE
661	NC-033662.1-22228749-22239949-+-734-0	NC_033662.1:22228749-22239949	NC_033662.1:22229893-22231218	Colon__enterocyte progenitor cell,Kidney__innate lymphoid cell,Kidney__loop of Henle epithelial cell (AKR1B1+),Colon__macrophage_monocyte	4	Colon_enterocyte progenitor cell	0.57275	8.08E-21	0.496	0.085	LOC103229353	LOC103229353	FALSE	FALSE	FALSE
662	NC-033682.1-29752949-29759099---1305-0	NC_033682.1:29752949-29759099	NC_033682.1:29755882-29756467	Colon__enterocyte progenitor cell	1	Colon_enterocyte progenitor cell	0.587933	6.55E-19	0.764	0.3	LOC115294929	undetermined	FALSE	FALSE	FALSE
663	NC-033676.1-2761399-2766449-+-1126-0	NC_033676.1:2761399-2766449	NC_033676.1:2764330-2764929	Colon__enterocyte progenitor cell,Liver__hepatocyte (PHYH+),Small_intestine__enterocyte progenitor cell,Colon__enterocyte,Colon__enterocyte_goblet cell,Liver__hepatocyte (PHYH+),Small_intestine__enterocyte progenitor cell,Small_intestine__goblet cell,Small_intestine__goblet cell (PF)	9	Colon_enterocyte progenitor cell	0.594257	2.74E-17	0.846	0.333	undetermined	undetermined	FALSE	FALSE	TRUE
664	NC-033681.1-647499-661049-+-922-0	NC_033681.1:647499-661049	NC_033681.1:647499-648093	Colon__enterocyte progenitor cell,Bone_marrow__erythroid progenitor cell	2	Colon_enterocyte progenitor cell	0.536242	5.09E-17	0.683	0.237	NKC	undetermined	FALSE	FALSE	TRUE
665	NC-033686.1-7586399-7587149---1275-0	NC_033686.1:7586399-7587149	NC_033686.1:7586689-7586762	Colon__enterocyte progenitor cell,Small_intestine__enterocyte (CA2+),Brain_cortex__macrophage (microglial cell),Brain_cortex__doublets_endothelial_myeloid,Brain_cortex__doublets_myeloid,Brain_cortex__macrophage (microglial cell),Brain_cortex__neutrophil,Colon__enterocyte progenitor cell,Colon__enterocyte_goblet cell,Fat__neutrophil (IL18BP+),Fat__urothelial cell,Fat__macrophage (MRC1+),Limb_muscl…	15	Colon_enterocyte progenitor cell	0.849822	2.08E-15	0.862	0.455	undetermined	LOC105861135	FALSE	FALSE	FALSE
666	NC-033667.1-1646949-1648449-+-302-0	NC_033667.1:1646949-1648449	NC_033667.1:1648102-1648438	Colon__enterocyte progenitor cell,Colon__enterocyte progenitor cell	2	Colon_enterocyte progenitor cell	0.544348	1.61E-14	0.715	0.261	KALRN	TYW1	FALSE	FALSE	FALSE
667	NC-033681.1-1524699-1527649---1582-0	NC_033681.1:1524699-1527649	NC_033681.1:1524814-1525188	Colon__enterocyte progenitor cell	1	Colon_enterocyte progenitor cell	0.615708	2.93E-14	0.821	0.354	LOC105864878	undetermined	FALSE	FALSE	FALSE
668	NC-033681.1-1519599-1522549---672-0	NC_033681.1:1519599-1522549	NC_033681.1:1521638-1522126	Colon__enterocyte progenitor cell	1	Colon_enterocyte progenitor cell	0.579337	2.93E-12	0.772	0.34	NKC	Genome Systems Human BAC Library	FALSE	FALSE	FALSE
669	NC-033662.1-27728049-27731099---329-0	NC_033662.1:27728049-27731099	NC_033662.1:27730864-27731100	Brainstem__B cell,Colon__enterocyte progenitor cell,Small_intestine__enterocyte (CA2+),Colon__enterocyte progenitor cell	4	Colon_enterocyte progenitor cell	0.772471	7.57E-11	0.447	0.124	undetermined	undetermined	FALSE	FALSE	FALSE
670	NC-033660.1-88153049-88154299---20-0	NC_033660.1:88153049-88154299	NC_033660.1:88153380-88153499	Colon__enterocyte progenitor cell	1	Colon_enterocyte progenitor cell	0.742909	7.35E-08	0.333	0.08	SLC4A1	ARSG	FALSE	FALSE	FALSE
671	NC-033684.1-27672549-27674349-+-198-0	NC_033684.1:27672549-27674349	NC_033684.1:27672673-27672861	Colon__enterocyte progenitor cell,Small_intestine__enterocyte (CA2+),Colon__enterocyte progenitor cell,Limb_muscle__artery cell	4	Colon_enterocyte progenitor cell	0.68993	0.00371625	0.268	0.08	NKC	undetermined	FALSE	FALSE	FALSE
672	NC-033666.1-59711549-59713949-+-2057-0	NC_033666.1:59711549-59713949	NC_033666.1:59712901-59713132	Colon__enterocyte_goblet cell,Liver__fibroblast	2	Colon_enterocyte_goblet cell	0.576562	0.00954478	0.467	0.082	GOLGA7	GOLGA7	FALSE	FALSE	TRUE
673	NC-033683.1-572949-573849---703-0	NC_033683.1:572949-573849	NC_033683.1:573690-573789	Colon__enterocyte_goblet cell,Kidney__principal cell,Kidney__urothelial cell,Lung__club cell,Lung__alveolar epithelial cell type 1,Small_intestine__enterocyte,Small_intestine__goblet cell,Small_intestine__tuft cell,Lung__club cell,Kidney__natural killer cell_T cell (PF),Liver__cholangiocyte,Lung__club cell,Trachea__secretory cell,Uterus__non-ciliated epithelial cell of uterus (FXYD4+ MUC16-),Uter…	26	Colon_enterocyte_goblet cell	0.789718	0.0241765	0.667	0.185	NKC	undetermined	FALSE	FALSE	FALSE
674	NC-033692.1-10816599-10819649-+-4361-0	NC_033692.1:10816599-10819649	NC_033692.1:10817437-10817780	Bladder__myelinating Schwann cell,Colon__mesothelial cell,Small_intestine__eosinophil,Bone__vascular associated smooth muscle cell	4	Colon_mesothelial cell	0.565844	7.12E-64	0.857	0.006	LOC105865012	LOC105865012	FALSE	FALSE	TRUE
675	NC-033672.1-31407549-31409749---103-0	NC_033672.1:31407549-31409749	NC_033672.1:31409417-31409654	Colon__mesothelial cell	1	Colon_mesothelial cell	0.513114	3.22E-47	0.429	0	Human	undetermined	FALSE	FALSE	FALSE
676	NC-033688.1-18279299-18287299-+-319-0	NC_033688.1:18279299-18287299	NC_033688.1:18283103-18283832	Colon__mesothelial cell,Hypothalamus_Pituitary__ependymal cell,Kidney__podocyte,Brain_cortex__leptomeningeal cell,Bone__adipo-CAR cell,Bone__adipo-CAR cell,Lung__vascular associated smooth muscle cell	7	Colon_mesothelial cell	0.527016	2.68E-43	0.714	0.007	LOC108590844	LOC108590844	FALSE	FALSE	FALSE
677	NC-033672.1-31369649-31372199---133-0	NC_033672.1:31369649-31372199	NC_033672.1:31371818-31372080	Colon__mesothelial cell	1	Colon_mesothelial cell	0.500946	3.07E-21	0.429	0.006	undetermined	undetermined	FALSE	FALSE	FALSE
678	NC-033681.1-4271449-4272249---881-0	NC_033681.1:4271449-4272249	NC_033681.1:4271829-4271988	Colon__T cell (CD4- CD8+ CCL5+),Kidney__natural killer cell,Liver__macrophage (Kupffer cell MS4A7+),Liver__macrophage (Kupffer cell PF),Lung__natural killer cell (GZMB+),Lung__natural killer cell (KLRD1+),Lung__natural killer cell (PF),Lung__natural killer cell (GZMB+),Lung__natural killer cell (GZMB+),Lung__natural killer cell (KLRD1+),Small_intestine__macrophage (MS4A7+),Blood__natural killer c…	20	Colon_T cell (CD4- CD8+ CCL5+)	0.596873	1.38E-37	0.44	0.007	LOC105882132	LOC105882132	FALSE	FALSE	FALSE
679	NC-033661.1-104973499-104974849---109-0	NC_033661.1:104973499-104974849	NC_033661.1:104974731-104974850	Eye_retina__cone cell	1	Eye_retina_cone cell	1.9822	7.02E-125	1	0.003	GNAI3	GNAI3	FALSE	FALSE	TRUE
680	NC-033666.1-95292499-95297849---31-0	NC_033666.1:95292499-95297849	NC_033666.1:95295417-95295726	Eye_retina__cone cell	1	Eye_retina_cone cell	0.637193	4.17E-78	0.4	0	NKC	undetermined	FALSE	FALSE	FALSE
681	NC-033675.1-1535699-1537199-+-258-0	NC_033675.1:1535699-1537199	NC_033675.1:1536583-1536775	Eye_retina__cone cell,Brainstem__glutamatergic neuron (ROM1+)	2	Eye_retina_cone cell	1.18464	9.71E-76	1	0.009	BAHCC1	undetermined	FALSE	FALSE	FALSE
682	NC-033673.1-13922699-13924649---103-0	NC_033673.1:13922699-13924649	NC_033673.1:13923751-13923966	Eye_retina__cone cell	1	Eye_retina_cone cell	0.58449	4.15E-57	0.6	0.003	LOC108594169	LOC110569310	FALSE	FALSE	FALSE
683	NC-033671.1-15712049-15716149---439-0	NC_033671.1:15712049-15716149	NC_033671.1:15713823-15714216	Eye_retina__cone cell,Blood__mesothelial cell,Kidney__loop of Henle epithelial cell (AKR1B1+)	3	Eye_retina_cone cell	0.681234	8.83E-06	1	0.092	ANKRD33B	ANKRD33B	FALSE	FALSE	FALSE
684	NC-033665.1-12570599-12571049---30-0	NC_033665.1:12570599-12571049	NC_033665.1:12570599-12571049	Eye_retina__doublets_myeloid_neural	1	Eye_retina_doublets_myeloid_neural	0.533151	1.62E-18	0.5	0.007	undetermined	undetermined	FALSE	FALSE	FALSE
685	NC-033679.1-51799949-51801349---91-0	NC_033679.1:51799949-51801349	NC_033679.1:51801064-51801126	Eye_retina__doublets_myeloid_neural	1	Eye_retina_doublets_myeloid_neural	0.659211	1.12E-11	0.5	0.012	undetermined	undetermined	FALSE	FALSE	FALSE
686	NC-033667.1-90264399-90265099-+-31-0	NC_033667.1:90264399-90265099	NC_033667.1:90264429-90264518	Eye_retina__doublets_myeloid_neural	1	Eye_retina_doublets_myeloid_neural	0.526243	7.77E-08	0.5	0.016	COPS5	COPS5	FALSE	FALSE	FALSE
687	NC-033676.1-38974449-38976899---134-0	NC_033676.1:38974449-38976899	NC_033676.1:38976424-38976718	Eye_retina__doublets_myeloid_neural	1	Eye_retina_doublets_myeloid_neural	0.674143	5.02E-07	0.5	0.017	SLC4A1	undetermined	FALSE	FALSE	FALSE
688	NC-033662.1-1184899-1186249---149-0	NC_033662.1:1184899-1186249	NC_033662.1:1185214-1185337	Eye_retina__doublets_myeloid_neural	1	Eye_retina_doublets_myeloid_neural	0.64328	6.13E-07	0.75	0.041	Human	undetermined	FALSE	FALSE	FALSE
689	NC-033675.1-59183049-59184249---685-0	NC_033675.1:59183049-59184249	NC_033675.1:59183581-59183698	Eye_retina__doublets_myeloid_neural	1	Eye_retina_doublets_myeloid_neural	0.621592	4.02E-06	0.75	0.042	GAS7	undetermined	FALSE	FALSE	FALSE
690	NC-033661.1-104792399-104793499-+-240-0	NC_033661.1:104792399-104793499	NC_033661.1:104793349-104793454	Eye_retina__doublets_myeloid_neural,Lung__doublets_epithelial_immune	2	Eye_retina_doublets_myeloid_neural	0.649765	4.41E-06	0.5	0.019	undetermined	undetermined	FALSE	FALSE	FALSE
691	NC-033676.1-8086799-8086949-+-98-0	NC_033676.1:8086799-8086949	NC_033676.1:8086799-8086949	Eye_retina__doublets_myeloid_neural	1	Eye_retina_doublets_myeloid_neural	0.667647	5.97E-05	0.5	0.021	undetermined	undetermined	FALSE	FALSE	FALSE
692	NC-033688.1-7978899-7980649---67-0	NC_033688.1:7978899-7980649	NC_033688.1:7980077-7980293	Eye_retina__macrophage (microglial cell)	1	Eye_retina_macrophage (microglial cell)	0.610101	3.40E-81	0.417	0	undetermined	undetermined	FALSE	FALSE	FALSE
693	NC-033670.1-30438999-30441699-+-2881-0	NC_033670.1:30438999-30441699	NC_033670.1:30439887-30440295	Eye_retina__macrophage (microglial cell),Kidney__plasmacytoid dendritic cell,Liver__plasmacytoid dendritic cell,Lung__alveolar macrophage,Small_intestine__conventional dendritic cell,Small_intestine__dendritic cell (FLT3- IGSF6+ TCF4+),Lung__alveolar macrophage (PF),Fat__pericyte	8	Eye_retina_macrophage (microglial cell)	0.675228	4.22E-57	0.5	0.004	HDGFL3	LOC101146717	FALSE	FALSE	FALSE
694	NC-033671.1-99964649-99965249---1496-0	NC_033671.1:99964649-99965249	NC_033671.1:99964982-99965072	Eye_retina__macrophage (microglial cell)	1	Eye_retina_macrophage (microglial cell)	0.745234	8.30E-43	0.5	0.008	GNG5	LOC105884173	FALSE	FALSE	TRUE
695	NC-033683.1-5393399-5395799---4369-0	NC_033683.1:5393399-5395799	NC_033683.1:5394372-5394638	Eye_retina__macrophage (microglial cell),Lung__alveolar epithelial cell type 1,Lung__alveolar epithelial cell type 1,Lung__alveolar epithelial cell type 1	4	Eye_retina_macrophage (microglial cell)	0.567714	2.33E-09	0.333	0.016	choline transporter	SLC44A2	FALSE	FALSE	FALSE
696	NC-033670.1-58213749-58216949---2875-0	NC_033670.1:58213749-58216949	NC_033670.1:58213898-58215721	Blood__natural killer cell,Brainstem__natural killer cell_T cell,Eye_retina__macrophage (microglial cell),Fat__epithelial cell (LQ KLF5+)	4	Eye_retina_macrophage (microglial cell)	0.563468	1.76E-06	0.667	0.083	RPL13A	SDHAF3	FALSE	FALSE	TRUE
697	NC-033662.1-1298499-1301549-+-17-0	NC_033662.1:1298499-1301549	NC_033662.1:1301093-1301233	Eye_retina__OFF-bipolar cell	1	Eye_retina_OFF-bipolar cell	0.894949	1.44E-111	0.75	0.001	ROBO2	undetermined	FALSE	FALSE	FALSE
698	NC-033660.1-62405849-62407199-+-41-0	NC_033660.1:62405849-62407199	NC_033660.1:62406069-62406234	Eye_retina__OFF-bipolar cell	1	Eye_retina_OFF-bipolar cell	0.892107	1.34E-88	0.75	0.002	undetermined	undetermined	FALSE	FALSE	FALSE
699	NC-033669.1-51142299-51149399-+-76-0	NC_033669.1:51142299-51149399	NC_033669.1:51146199-51146796	Eye_retina__OFF-bipolar cell	1	Eye_retina_OFF-bipolar cell	0.547031	1.63E-72	0.75	0.003	LOC108590371	undetermined	FALSE	FALSE	FALSE
700	NC-033661.1-12450899-12452599-+-31-0	NC_033661.1:12450899-12452599	NC_033661.1:12452261-12452482	Eye_retina__OFF-bipolar cell	1	Eye_retina_OFF-bipolar cell	0.515443	1.67E-64	0.5	0.001	NFIA	undetermined	FALSE	FALSE	FALSE
701	NC-033662.1-1308249-1309199-+-24-0	NC_033662.1:1308249-1309199	NC_033662.1:1308898-1309070	Eye_retina__OFF-bipolar cell	1	Eye_retina_OFF-bipolar cell	1.00758	2.34E-64	0.5	0.001	undetermined	undetermined	FALSE	FALSE	FALSE
702	NC-033690.1-31122099-31123899---24-0	NC_033690.1:31122099-31123899	NC_033690.1:31122601-31122766	Eye_retina__OFF-bipolar cell	1	Eye_retina_OFF-bipolar cell	1.1825	1.98E-47	0.5	0.002	undetermined	undetermined	FALSE	FALSE	FALSE
703	NC-033662.1-55667149-55669249---23-0	NC_033662.1:55667149-55669249	NC_033662.1:55668240-55668433	Eye_retina__OFF-bipolar cell	1	Eye_retina_OFF-bipolar cell	0.539397	1.98E-47	0.5	0.002	undetermined	undetermined	FALSE	FALSE	FALSE
704	NC-033669.1-51233199-51235249-+-40-0	NC_033669.1:51233199-51235249	NC_033669.1:51233539-51233701	Eye_retina__OFF-bipolar cell	1	Eye_retina_OFF-bipolar cell	0.672652	2.54E-47	0.5	0.002	undetermined	undetermined	FALSE	FALSE	FALSE
705	NC-033669.1-51115899-51116949---121-0	NC_033669.1:51115899-51116949	NC_033669.1:51116601-51116729	Eye_retina__OFF-bipolar cell	1	Eye_retina_OFF-bipolar cell	1.08162	2.43E-42	0.75	0.007	NKC	undetermined	FALSE	FALSE	FALSE
706	NC-033691.1-8970599-8971199---72-0	NC_033691.1:8970599-8971199	NC_033691.1:8970757-8970942	Eye_retina__OFF-bipolar cell,Trachea__ciliated cell	2	Eye_retina_OFF-bipolar cell	0.637978	5.67E-39	1	0.016	undetermined	undetermined	FALSE	FALSE	FALSE
707	NC-033669.1-33147049-33147699---32-0	NC_033669.1:33147049-33147699	NC_033669.1:33147262-33147350	Eye_retina__OFF-bipolar cell	1	Eye_retina_OFF-bipolar cell	0.615547	7.17E-35	1	0.018	undetermined	undetermined	FALSE	FALSE	FALSE
708	NC-033669.1-51087549-51088499---36-0	NC_033669.1:51087549-51088499	NC_033669.1:51088177-51088292	Eye_retina__OFF-bipolar cell	1	Eye_retina_OFF-bipolar cell	0.6771	2.93E-30	0.5	0.004	Roswell Park Cancer Institute Human BAC Library	undetermined	FALSE	FALSE	FALSE
709	NC-033687.1-7421399-7421849-+-37-0	NC_033687.1:7421399-7421849	NC_033687.1:7421538-7421627	Eye_retina__OFF-bipolar cell	1	Eye_retina_OFF-bipolar cell	0.507328	1.09E-17	1	0.034	undetermined	undetermined	FALSE	FALSE	FALSE
710	NC-033691.1-3797249-3797649---63-0	NC_033691.1:3797249-3797649	NC_033691.1:3797453-3797513	Eye_retina__OFF-bipolar cell	1	Eye_retina_OFF-bipolar cell	0.524214	3.20E-13	0.75	0.025	undetermined	undetermined	FALSE	FALSE	FALSE
711	NC-033663.1-25279449-25280049---160-0	NC_033663.1:25279449-25280049	NC_033663.1:25279630-25279785	Eye_retina__OFF-bipolar cell	1	Eye_retina_OFF-bipolar cell	0.528402	4.53E-05	0.5	0.021	LOC103787870	LOC103787870	FALSE	FALSE	FALSE
712	NC-033668.1-90557799-90559049-+-47-0	NC_033668.1:90557799-90559049	NC_033668.1:90557997-90558149	Eye_retina__OFF-bipolar cell	1	Eye_retina_OFF-bipolar cell	0.505884	0.000226638	0.5	0.023	undetermined	undetermined	FALSE	FALSE	FALSE
713	NC-033692.1-123544149-123546099-+-27-0	NC_033692.1:123544149-123546099	NC_033692.1:123544740-123544901	Eye_retina__ON-bipolar cell	1	Eye_retina_ON-bipolar cell	1.27911	8.54E-180	0.957	0.003	NKC	NKC	FALSE	FALSE	TRUE
714	NC-033692.1-139582449-139584899---21-0	NC_033692.1:139582449-139584899	NC_033692.1:139583394-139583956	Eye_retina__ON-bipolar cell	1	Eye_retina_ON-bipolar cell	1.08749	1.09E-169	0.891	0.002	NKC	NKC	FALSE	FALSE	TRUE
715	NC-033678.1-45837499-45837799-+-45-0	NC_033678.1:45837499-45837799	NC_033678.1:45837532-45837680	Eye_retina__ON-bipolar cell	1	Eye_retina_ON-bipolar cell	0.752911	2.67E-155	0.826	0.002	LOC100455491	undetermined	FALSE	FALSE	FALSE
716	NC-033692.1-95643749-95644999---31-0	NC_033692.1:95643749-95644999	NC_033692.1:95644796-95644932	Eye_retina__ON-bipolar cell	1	Eye_retina_ON-bipolar cell	0.665668	2.70E-155	0.804	0.001	NKC	NKC	FALSE	FALSE	TRUE
717	NC-033692.1-89608649-89611699---37-0	NC_033692.1:89608649-89611699	NC_033692.1:89608649-89608735	Eye_retina__ON-bipolar cell	1	Eye_retina_ON-bipolar cell	0.705079	9.93E-147	0.783	0.002	NKC	NKC	FALSE	FALSE	TRUE
718	NC-033668.1-100742999-100747149---86-0	NC_033668.1:100742999-100747149	NC_033668.1:100745939-100746416	Eye_retina__ON-bipolar cell	1	Eye_retina_ON-bipolar cell	0.781768	1.86E-144	0.848	0.007	undetermined	undetermined	FALSE	FALSE	FALSE
719	NC-033661.1-46803899-46805299-+-51-0	NC_033661.1:46803899-46805299	NC_033661.1:46804370-46804578	Eye_retina__ON-bipolar cell	1	Eye_retina_ON-bipolar cell	0.838178	1.37E-142	0.804	0.004	NKC	Roswell Park Cancer Institute Human BAC Library	FALSE	FALSE	FALSE
720	NC-033661.1-79835299-79836549---104-0	NC_033661.1:79835299-79836549	NC_033661.1:79835455-79835629	Eye_retina__ON-bipolar cell	1	Eye_retina_ON-bipolar cell	0.841189	1.59E-136	0.717	0.001	undetermined	undetermined	FALSE	FALSE	FALSE
721	NC-033690.1-11673949-11677599---104-0	NC_033690.1:11673949-11677599	NC_033690.1:11673952-11674022	Eye_retina__ON-bipolar cell	1	Eye_retina_ON-bipolar cell	1.16951	2.72E-132	0.804	0.008	undetermined	undetermined	FALSE	FALSE	FALSE
722	NC-033692.1-92895649-92896349-+-379-0	NC_033692.1:92895649-92896349	NC_033692.1:92895980-92896103	Eye_retina__ON-bipolar cell,Lung__alveolar epithelial cell type 1,Lung__doublets_epithelial_immune,Lung__alveolar epithelial cell type 1,Lung__alveolar epithelial cell type 1,Kidney__doublets_endothelial_stromal,Lung__alveolar epithelial cell type 1,Brain_cortex__astrocyte (LHX2+ SLC7A10-),Lung__alveolar epithelial cell type 1	9	Eye_retina_ON-bipolar cell	0.843629	8.74E-125	0.717	0.004	ANOS1	ANOS1	FALSE	FALSE	TRUE
723	NC-033672.1-57102749-57115049-+-1128-0	NC_033672.1:57102749-57115049	NC_033672.1:57109163-57110306	Eye_retina__ON-bipolar cell,Kidney__vascular associated smooth muscle cell,Liver__doublets_endothelial_erythroid-megakaryocyte,Lung__pericyte,Lung__pericyte,Lung__pericyte,Lung__capillary aerocyte cell,Lung__pericyte,Bone__endothelial cell,Kidney__non-myelinating Schwann cell	10	Eye_retina_ON-bipolar cell	0.783984	1.69E-120	0.696	0.004	DGKH	DGKH	FALSE	FALSE	FALSE
724	NC-033671.1-47118049-47118949-+-100-0	NC_033671.1:47118049-47118949	NC_033671.1:47118233-47118431	Eye_retina__ON-bipolar cell	1	Eye_retina_ON-bipolar cell	0.654752	1.19E-119	0.674	0.003	undetermined	undetermined	FALSE	FALSE	FALSE
725	NC-033661.1-46803199-46805299---30-0	NC_033661.1:46803199-46805299	NC_033661.1:46804355-46804593	Eye_retina__ON-bipolar cell	1	Eye_retina_ON-bipolar cell	0.596116	1.17E-111	0.717	0.009	undetermined	Roswell Park Cancer Institute Human BAC Library	FALSE	FALSE	FALSE
726	NC-033688.1-21644899-21648449---116-0	NC_033688.1:21644899-21648449	NC_033688.1:21644899-21645498	Eye_retina__ON-bipolar cell	1	Eye_retina_ON-bipolar cell	0.841966	1.62E-111	0.717	0.009	NKC	PRDM8	FALSE	FALSE	FALSE
727	NC-033662.1-42304599-42312199-+-240-0	NC_033662.1:42304599-42312199	NC_033662.1:42307103-42308437	Eye_retina__OFF-bipolar cell,Eye_retina__ON-bipolar cell	2	Eye_retina_ON-bipolar cell	0.561274	3.26E-31	0.674	0.078	Human	Human	FALSE	FALSE	FALSE
728	NC-033664.1-32766549-32766999---362-0	NC_033664.1:32766549-32766999	NC_033664.1:32766549-32766999	Eye_retina__ON-bipolar cell,Trachea__neutrophil,Brain_cortex__GABAergic neuron (GRIK1+ MEIS2+ NECAB1-),Tongue__basophil	4	Eye_retina_ON-bipolar cell	0.515508	9.46E-17	0.696	0.146	NKC	NKC	FALSE	FALSE	FALSE
729	NC-033679.1-49650549-49651899-+-2597-0	NC_033679.1:49650549-49651899	NC_033679.1:49651635-49651774	Eye_retina__ON-bipolar cell,Fat__T cell (CD4- CD8+ CCL5+),Kidney__fibroblast (ASPN+),Small_intestine__innate lymphoid cell,Tongue__doublets_epithelial_myeloid,Spleen__natural killer T cell,Brain_cortex__GABAergic neuron (GIRK1- MEIS2+ NECAB1+),Brainstem__natural killer cell_T cell,Fat__lymphatic cell (CCL21+),Pancreas__T cell (CD4+ CD8- CCL5-)	10	Eye_retina_ON-bipolar cell	0.641854	1.10E-06	1	0.429	NKC	NKC	FALSE	FALSE	FALSE
730	NC-033664.1-6533149-6547599-+-2213-0	NC_033664.1:6533149-6547599	NC_033664.1:6539595-6541186	Eye_retina__OFF-bipolar cell,Eye_retina__ON-bipolar cell,Kidney__fibroblast (ASPN+),Bone__vascular associated smooth muscle cell,Fat__urothelial cell,Pancreas__delta cell,Small_intestine__pericyte,Small_intestine__tuft cell	8	Eye_retina_ON-bipolar cell	0.528272	1.12E-06	0.957	0.414	MALAT1	from clone DKFZp686J04183	FALSE	FALSE	FALSE
731	NC-033683.1-1158549-1161599-+-1938-0	NC_033683.1:1158549-1161599	NC_033683.1:1159240-1159568	Eye_retina__rod cell	1	Eye_retina_rod cell	1.2451	7.40E-22	0.841	0.329	undetermined	undetermined	FALSE	FALSE	FALSE
732	NC-033663.1-55382349-55385199-+-1017-0	NC_033663.1:55382349-55385199	NC_033663.1:55382837-55383108	Eye_retina__rod cell	1	Eye_retina_rod cell	1.08816	2.29E-12	0.657	0.19	undetermined	undetermined	FALSE	FALSE	FALSE
733	NC-033674.1-22286849-22289149---621-0	NC_033674.1:22286849-22289149	NC_033674.1:22287654-22287892	Eye_retina__rod cell	1	Eye_retina_rod cell	0.74342	9.53E-05	0.4	0.051	NKC	NKC	FALSE	FALSE	FALSE
734	NC-033663.1-55400499-55403399-+-427-0	NC_033663.1:55400499-55403399	NC_033663.1:55401508-55401799	Eye_retina__rod cell	1	Eye_retina_rod cell	0.745725	0.000111741	0.425	0.076	undetermined	undetermined	FALSE	FALSE	FALSE
735	NC-033660.1-104480199-104484649-+-916-0	NC_033660.1:104480199-104484649	NC_033660.1:104483131-104483572	Eye_retina__rod cell	1	Eye_retina_rod cell	0.73972	0.000543585	0.499	0.19	Roswell Park Cancer Institute Human BAC Library	undetermined	FALSE	FALSE	FALSE
736	NC-033667.1-8641749-8645249---610-0	NC_033667.1:8641749-8645249	NC_033667.1:8641845-8642208	Eye_retina__rod cell	1	Eye_retina_rod cell	0.70936	0.0371266	0.469	0.241	BC228680	undetermined	FALSE	FALSE	FALSE
737	NC-033685.1-29143899-29144249-+-76-0	NC_033685.1:29143899-29144249	NC_033685.1:29144043-29144114	Eye_retina__rod cell	1	Eye_retina_rod cell	0.583847	0.0435856	0.358	0.076	CNGA1	CNGA1	FALSE	FALSE	FALSE
738	NC-033672.1-73325549-73327449-+-104-0	NC_033672.1:73325549-73327449	NC_033672.1:73326541-73326767	Fat__adipocyte (UCP1lo),Limb_muscle__adipocyte (UCP1lo)	2	Fat_adipocyte (UCP1lo)	0.568647	2.81E-101	0.32	0	KL	undetermined	FALSE	FALSE	FALSE
739	NC-033692.1-51778999-51780149---317-0	NC_033692.1:51778999-51780149	NC_033692.1:51779516-51779733	Fat__adipocyte (UCP1lo),Bladder__adipocyte (UCP1lo),Fat__adipocyte (UCP1hi),Fat__adipocyte (UCP1lo),Fat__adipocyte (UCP1lo),Fat__adipocyte (UCP1hi),Fat__adipocyte (UCP1lo),Fat__adipocyte (UCP1lo),Kidney__adipocyte (UCP1hi),Kidney__adipocyte (UCP1lo),Pancreas__adipocyte (UCP1hi),Pancreas__adipocyte (UCP1lo)	12	Fat_adipocyte (UCP1lo)	0.623484	3.49E-90	0.48	0.005	GYG2	GYG2	FALSE	FALSE	TRUE
740	NC-033688.1-15571299-15573399-+-996-0	NC_033688.1:15571299-15573399	NC_033688.1:15572964-15573216	Fat__adipocyte (UCP1lo),Liver__hepatocyte (APOB+),Liver__hepatocyte (PHYH+),Small_intestine__enterocyte,Aorta__adipocyte (UCP1lo),Bladder__adipocyte (UCP1lo),Fat__adipocyte (UCP1hi),Fat__adipocyte (UCP1lo),Fat__adipocyte (UCP1hi),Fat__adipocyte (UCP1lo),Fat__adipocyte (UCP1hi),Fat__adipocyte (UCP1lo),Fat__adipocyte (UCP1lo),Kidney__adipocyte (UCP1hi),Kidney__adipocyte (UCP1lo),Limb_muscle__adipoc…	19	Fat_adipocyte (UCP1lo)	0.71153	3.39E-72	0.32	0.002	Children's Hospital Oakland Research Institute Rhesus macaque Adult Male BAC Library	class II	FALSE	FALSE	FALSE
741	NC-033675.1-46118949-46120249---189-0	NC_033675.1:46118949-46120249	NC_033675.1:46119464-46119658	Fat__adipocyte (UCP1lo),Bladder__adipocyte (UCP1lo),Fat__adipocyte (UCP1hi),Fat__adipocyte (UCP1lo),Fat__adipocyte (UCP1hi),Fat__adipocyte (UCP1lo),Fat__adipocyte (UCP1hi),Fat__adipocyte (UCP1lo),Fat__adipocyte (UCP1lo),Kidney__adipocyte (UCP1lo),Limb_muscle__adipocyte (UCP1lo)	11	Fat_adipocyte (UCP1lo)	0.89624	1.89E-68	0.4	0.005	undetermined	undetermined	FALSE	FALSE	TRUE
742	NC-033667.1-15915849-15919899---460-0	NC_033667.1:15915849-15919899	NC_033667.1:15919256-15919715	Fat__adipocyte (UCP1lo),Bladder__adipocyte (UCP1lo),Fat__adipocyte (UCP1hi),Fat__adipocyte (UCP1lo),Fat__adipocyte (UCP1hi),Fat__adipocyte (UCP1lo),Fat__adipocyte (UCP1hi),Fat__adipocyte (UCP1lo),Fat__adipocyte (UCP1lo),Kidney__adipocyte (UCP1hi),Limb_muscle__adipocyte (UCP1lo),Pancreas__adipocyte (UCP1hi),Pancreas__adipocyte (UCP1lo)	13	Fat_adipocyte (UCP1lo)	0.693378	1.05E-62	0.48	0.011	undetermined	Mogat1	FALSE	FALSE	FALSE
743	NC-033687.1-7710599-7711549-+-86-0	NC_033687.1:7710599-7711549	NC_033687.1:7710751-7710889	Fat__adipocyte (UCP1lo)	1	Fat_adipocyte (UCP1lo)	0.527864	6.97E-58	0.36	0.005	ELOVL6	undetermined	FALSE	FALSE	FALSE
744	NC-033673.1-25101399-25104849-+-759-0	NC_033673.1:25101399-25104849	NC_033673.1:25104053-25104696	Bladder__myelinating Schwann cell,Fat__adipocyte (UCP1lo),Bladder__adipocyte (UCP1lo),Fat__adipocyte (UCP1hi),Fat__adipocyte (UCP1hi),Fat__adipocyte (UCP1hi),Kidney__adipocyte (UCP1hi),Lung__doublets_endothelial_epithelial	8	Fat_adipocyte (UCP1lo)	0.509154	1.01E-17	0.4	0.031	PDK1	PDK1	FALSE	FALSE	FALSE
745	NC-033674.1-52971799-52972599---5062-0	NC_033674.1:52971799-52972599	NC_033674.1:52972382-52972466	Bone__macrophage (osteoclast),Fat__adipocyte (UCP1lo),Kidney__proximal convoluted tubule epithelial cell,Liver__hepatocyte (PHYH+),Lung__ciliated cell,Kidney__intercalated cell (LQ),Kidney__proximal straight tubule epithelial cell,Kidney__proximal straight tubule epithelial cell,Lung__alveolar epithelial cell type 1,Spleen__B cell (PF),Uterus__non-ciliated epithelial cell of uterus (FXYD4+ MUC16-…	17	Fat_adipocyte (UCP1lo)	1.58548	1.74E-12	0.84	0.262	MPC2	MPC2	FALSE	FALSE	FALSE
746	NW-017968524.1-568149-570249---303-0	NW_017968524.1:568149-570249	NW_017968524.1:569915-570147	Fat__B cell	1	Fat_B cell	0.531544	2.16E-43	0.5	0.003	undetermined	undetermined	FALSE	FALSE	FALSE
747	NC-033665.1-13377399-13380049-+-94-0	NC_033665.1:13377399-13380049	NC_033665.1:13379549-13379832	Fat__B cell,Lung__doublets_epithelial_immune	2	Fat_B cell	0.790002	1.43E-15	0.5	0.01	undetermined	undetermined	FALSE	FALSE	FALSE
748	NC-033678.1-44045649-44049999-+-3816-0	NC_033678.1:44045649-44049999	NC_033678.1:44045649-44045869	Fat__B cell,Small_intestine__enterocyte (CA2+),Bladder__urothelial cell,Fat__urothelial cell,Fat__mature dendritic cell,Skin__dendritic cell (Langerhans cell),Spleen__dendritic cell (FLT3+ IGSF6+)	7	Fat_B cell	0.779426	1.48E-12	0.5	0.012	LOC105874833	undetermined	FALSE	FALSE	FALSE
749	NC-033681.1-20323899-20335249-+-332-0	NC_033681.1:20323899-20335249	NC_033681.1:20324122-20325205	Fat__B cell,Bone__T cell (CD4+ CD8- CCL5-)	2	Fat_B cell	0.525585	5.91E-07	0.5	0.018	undetermined	undetermined	FALSE	FALSE	FALSE
750	NC-033667.1-54738749-54742049---188-0	NC_033667.1:54738749-54742049	NC_033667.1:54739468-54739846	Fat__B cell	1	Fat_B cell	0.510895	0.000140581	0.5	0.024	PLEKHA3	PLEKHA3	FALSE	FALSE	FALSE
751	NC-033672.1-56336249-56341149-+-922-0	NC_033672.1:56336249-56341149	NC_033672.1:56338582-56339041	Fat__B cell,Kidney__innate lymphoid cell,Lung__doublets_immune_stromal	3	Fat_B cell	0.517095	0.030523	0.5	0.032	undetermined	undetermined	FALSE	FALSE	FALSE
752	NC-033670.1-103187999-103195949---435-0	NC_033670.1:103187999-103195949	NC_033670.1:103188344-103189387	Fat__basophil,Kidney__non-myelinating Schwann cell,Limb_muscle__basophil	3	Fat_basophil	0.804664	1.37E-182	0.75	0.001	NKC	IQSEC2	FALSE	FALSE	FALSE
753	NC-033663.1-32334349-32334749---45-0	NC_033663.1:32334349-32334749	NC_033663.1:32334392-32334477	Fat__basophil	1	Fat_basophil	0.699088	9.56E-162	0.5	0	NKC	NKC	FALSE	FALSE	FALSE
754	NC-033692.1-50977199-50978099-+-22-0	NC_033692.1:50977199-50978099	NC_033692.1:50977251-50977363	Fat__basophil,Bladder__basophil,Tongue__basophil	3	Fat_basophil	0.529382	9.56E-162	0.5	0	LOC105870818	LOC105870818	FALSE	FALSE	TRUE
755	NC-033684.1-26079549-26083699-+-85-0	NC_033684.1:26079549-26083699	NC_033684.1:26080680-26081143	Fat__basophil,Lung__basophil,Limb_muscle__basophil	3	Fat_basophil	0.681871	1.30E-106	0.5	0.001	LOC110121449	undetermined	FALSE	FALSE	FALSE
756	NC-033666.1-55025049-55026349---164-0	NC_033666.1:55025049-55026349	NC_033666.1:55025729-55025928	Fat__basophil,Limb_muscle__basophil	2	Fat_basophil	0.778307	1.44E-89	0.75	0.003	TESPA1	undetermined	FALSE	FALSE	FALSE
757	NC-033667.1-107930849-107931699-+-50-0	NC_033667.1:107930849-107931699	NC_033667.1:107930958-107931049	Fat__basophil,Lung__basophil	2	Fat_basophil	0.526638	1.55E-37	0.5	0.004	undetermined	NKC	FALSE	FALSE	FALSE
758	NC-033667.1-6156199-6159799---331-0	NC_033667.1:6156199-6159799	NC_033667.1:6158447-6158878	Fat__basophil,Lung__doublets_immune_stromal	2	Fat_basophil	0.502253	2.26E-37	0.5	0.004	RN7SL664P	SUGCT	FALSE	FALSE	TRUE
759	NC-033670.1-90551449-90559399-+-673-0	NC_033670.1:90551449-90559399	NC_033670.1:90554363-90555089	Fat__basophil,Kidney__natural killer cell (CHN1+),Lung__innate lymphoid cell,Lung__T cell (CD4+ CD8- CCL5+),Lung__T cell (CD4+ CD8- CCL5-),Lung__T cell (CD4+ CD8- CCL5+),Lung__T cell (CD4+ CD8- CCL5+),Pancreas__natural killer cell (CHN1+),Tongue__basophil,Lung__basophil,Spleen__natural killer cell_T cell,Brainstem__doublets_lymphoid_myeloid,Kidney__natural killer cell (CHN1+),Limb_muscle__natural…	14	Fat_basophil	0.605237	9.62E-35	0.75	0.011	LOC100060638	LOC106505000	FALSE	FALSE	TRUE
760	NC-033662.1-100698949-100704199---60-0	NC_033662.1:100698949-100704199	NC_033662.1:100700447-100700882	Fat__basophil	1	Fat_basophil	0.556617	5.62E-33	0.5	0.005	LOC105859845	undetermined	FALSE	FALSE	TRUE
761	NC-033668.1-65006199-65007749-+-66-0	NC_033668.1:65006199-65007749	NC_033668.1:65007149-65007277	Fat__basophil	1	Fat_basophil	0.556016	6.28E-33	0.5	0.005	NKC	NKC	FALSE	FALSE	FALSE
762	NC-033661.1-109615099-109619149-+-200-0	NC_033661.1:109615099-109619149	NC_033661.1:109615642-109616172	Fat__basophil,Kidney__plasmacytoid dendritic cell	2	Fat_basophil	0.660693	3.70E-18	0.5	0.009	undetermined	LOC115300612	FALSE	FALSE	TRUE
763	NC-033668.1-39627349-39629049---74-0	NC_033668.1:39627349-39629049	NC_033668.1:39627598-39627756	Fat__basophil	1	Fat_basophil	0.500805	1.52E-15	0.5	0.01	undetermined	undetermined	FALSE	FALSE	FALSE
764	NC-033675.1-31624249-31627099-+-253-0	NC_033675.1:31624249-31627099	NC_033675.1:31624389-31624732	Fat__basophil	1	Fat_basophil	0.623939	2.61E-07	0.5	0.018	LOC109246615	LOC109246615	FALSE	FALSE	FALSE
765	NC-033681.1-1631649-1633549---98-0	NC_033681.1:1631649-1633549	NC_033681.1:1632577-1632752	Fat__basophil,Lung__basophil,Lung__megakaryocyte progenitor cell,Mammary_gland__artery cell,Bladder__basophil,Limb_muscle__basophil,Lung__capillary aerocyte cell,Tongue__basophil	8	Fat_basophil	0.878541	0.0446262	0.75	0.078	undetermined	undetermined	FALSE	FALSE	FALSE
766	NC-033668.1-34059249-34062899---1263-0	NC_033668.1:34059249-34062899	NC_033668.1:34062134-34062471	Fat__capillary cell (FABP5+ RBP7+),Bone_marrow__sinusoid cell (MAFB+)	2	Fat_capillary cell (FABP5+ RBP7+)	0.572943	2.74E-86	0.553	0.074	NKC	NKC	FALSE	FALSE	FALSE
767	NC-033662.1-91213499-91214699-+-96-0	NC_033662.1:91213499-91214699	NC_033662.1:91213944-91214123	Fat__doublets_endothelial_immune	1	Fat_doublets_endothelial_immune	0.586229	2.05E-51	0.333	0.001	Roswell Park Cancer Institute Human BAC Library	undetermined	FALSE	FALSE	FALSE
768	NC-033674.1-17960849-17961499---60-0	NC_033674.1:17960849-17961499	NC_033674.1:17961232-17961346	Fat__doublets_endothelial_immune	1	Fat_doublets_endothelial_immune	0.793105	9.66E-24	0.333	0.002	NKC	undetermined	FALSE	FALSE	FALSE
769	NC-033660.1-18102799-18104849---439-0	NC_033660.1:18102799-18104849	NC_033660.1:18103287-18103476	Fat__doublets_endothelial_immune	1	Fat_doublets_endothelial_immune	0.588985	2.82E-08	0.333	0.005	NKC	G3BP1	FALSE	FALSE	FALSE
770	NW-017968519.1-3248199-3250049-+-61-0	NW_017968519.1:3248199-3250049	NW_017968519.1:3249736-3249951	Fat__doublets_endothelial_immune	1	Fat_doublets_endothelial_immune	0.956595	4.96E-07	0.333	0.006	NKC	undetermined	FALSE	FALSE	FALSE
771	NC-033684.1-20053299-20055199---76-0	NC_033684.1:20053299-20055199	NC_033684.1:20053685-20053958	Fat__doublets_endothelial_immune	1	Fat_doublets_endothelial_immune	0.587007	3.71E-05	0.333	0.007	undetermined	undetermined	FALSE	FALSE	FALSE
772	NC-033691.1-3200499-3204099---630-0	NC_033691.1:3200499-3204099	NC_033691.1:3203380-3203761	Fat__doublets_endothelial_immune,Bladder__basophil	2	Fat_doublets_endothelial_immune	0.514008	0.000873608	0.667	0.035	FOXP1	undetermined	FALSE	FALSE	FALSE
773	NC-033682.1-8660299-8661799---861-0	NC_033682.1:8660299-8661799	NC_033682.1:8660825-8661037	Fat__fibroblast (ACKR2+),Small_intestine__non-myelinating Schwann cell,Lung__non-myelinating Schwann cell,Bladder__fibroblast	4	Fat_fibroblast (ACKR2+)	0.549607	5.25E-54	0.672	0.066	SH3PXD2B	undetermined	FALSE	FALSE	FALSE
774	NC-033688.1-20584749-20601399-+-2408-0	NC_033688.1:20584749-20601399	NC_033688.1:20595744-20597259	Bone_marrow__doublets_immune_stromal,Fat__fibroblast (ITIH5+),Fat__non-myelinating Schwann cell,Liver__fibroblast,Small_intestine__fibroblast (KCNN3+),Tongue__fibroblast,Brain_cortex__neutrophil,Lung__alveolar fibroblast,Kidney__neutrophil,Kidney__plasmacytoid dendritic cell,Lung__neutrophil,Mammary_gland__unknown_Mammary_gland_stromal_G1 (NGFR+ TNNT2+),Spleen__neutrophil,Uterus__fibroblast,Uteru…	15	Fat_fibroblast (ITIH5+)	0.662438	3.73E-33	0.673	0.159	undetermined	undetermined	FALSE	FALSE	FALSE
775	NC-033688.1-20596099-20596849---502-0	NC_033688.1:20596099-20596849	NC_033688.1:20596320-20596622	Bone__tendon cell,Fat__fibroblast (ITIH5+),Fat__non-myelinating Schwann cell,Kidney__doublets_lymphoid_myeloid	4	Fat_fibroblast (ITIH5+)	0.55177	1.58E-25	0.52	0.112	undetermined	undetermined	FALSE	FALSE	FALSE
776	NC-033661.1-119446949-119448049---794-0	NC_033661.1:119446949-119448049	NC_033661.1:119447672-119447885	Fat__lymphatic cell (CCL21+),Fat__non-myelinating Schwann cell,Pancreas__non-myelinating Schwann cell	3	Fat_lymphatic cell (CCL21+)	0.65142	8.28E-15	0.75	0.024	LOC101928202	undetermined	FALSE	FALSE	FALSE
777	NC-033664.1-61631099-61638049-+-172-0	NC_033664.1:61631099-61638049	NC_033664.1:61637433-61638050	Fat__lymphatic cell (CCL21+),Pancreas__unknown_Pancreas_stromal_G1 (NGFR+ TNNT2+)	2	Fat_lymphatic cell (CCL21+)	0.525191	1.17E-11	0.5	0.013	LOC105873256	CFAP70	FALSE	FALSE	FALSE
778	NC-033675.1-3799-4649---2780-0	NC_033675.1:3799-4649	NC_033675.1:4247-4419	Fat__macrophage (MRC1+),Pancreas__macrophage (MRC1+),Tongue__macrophage (CTSD+),Mammary_gland__macrophage (ENPP2+),Fat__macrophage (MRC1+),Fat__macrophage (MRC1+),Fat__doublets_erythroid-megakaryocyte_immune,Fat__doublets_immune_stromal,Fat__macrophage (MRC1+),Fat__macrophage (MRC1+),Limb_muscle__macrophage,Pancreas__macrophage (MRC1+)	12	Fat_macrophage (MRC1+)	2.32306	5.68E-35	0.294	0.014	LOC105878906	LOC105878906	FALSE	FALSE	TRUE
779	NC-033677.1-42693349-42698549---117-0	NC_033677.1:42693349-42698549	NC_033677.1:42697377-42697849	Fat__mesothelial cell (SBSN+)	1	Fat_mesothelial cell (SBSN+)	0.519219	1.21E-47	0.667	0.009	undetermined	undetermined	FALSE	FALSE	FALSE
780	NC-033667.1-151426149-151430599---204-0	NC_033667.1:151426149-151430599	NC_033667.1:151428571-151429003	Fat__natural killer cell,Lung__natural killer cell (GZMB+),Blood__natural killer cell	3	Fat_natural killer cell	0.50923	4.31E-84	0.4	0.001	undetermined	undetermined	FALSE	FALSE	FALSE
781	NC-033662.1-59895599-59901199-+-183-0	NC_033662.1:59895599-59901199	NC_033662.1:59897025-59897539	Fat__natural killer cell	1	Fat_natural killer cell	0.501672	7.64E-31	0.4	0.007	Human	undetermined	FALSE	FALSE	FALSE
782	NC-033661.1-109916299-109918799---473-0	NC_033661.1:109916299-109918799	NC_033661.1:109917805-109918069	Fat__natural killer T cell,Lung__natural killer T cell,Skin__T cell (CD4- CD8+ CCL5-),Small_intestine__natural killer cell,Small_intestine__T cell (CD4- CD8- CCL5+ GZMB- LYG1+),Small_intestine__T cell (CD4- CD8- CCL5+ GZMB+ LYG1-),Small_intestine__T cell (CD4- CD8- CCL5+ GZMB+ LYG1+),Spleen__natural killer T cell,Blood__natural killer T cell,Bone_marrow__T cell (CD4- CD8+ CCL5+),Liver__natural ki…	24	Fat_natural killer T cell	1.02922	7.09E-34	0.4	0.003	undetermined	CD160	FALSE	FALSE	FALSE
783	NC-033662.1-79919299-79927549---377-0	NC_033662.1:79919299-79927549	NC_033662.1:79926726-79927550	Fat__neutrophil	1	Fat_neutrophil	1.03929	2.14E-25	0.429	0.022	undetermined	NKC	FALSE	FALSE	FALSE
784	NC-033662.1-77200499-77206849-+-820-0	NC_033662.1:77200499-77206849	NC_033662.1:77200742-77201441	Fat__neutrophil,Lung__neutrophil	2	Fat_neutrophil	0.899692	0.00013752	0.333	0.047	undetermined	Human	FALSE	FALSE	FALSE
785	NC-033668.1-108954499-108962649---1004-0	NC_033668.1:108954499-108962649	NC_033668.1:108959977-108960955	Fat__neutrophil	1	Fat_neutrophil	0.556724	0.000148226	0.333	0.047	undetermined	NKC	FALSE	FALSE	FALSE
786	NC-033662.1-79906149-79920349-+-1163-0	NC_033662.1:79906149-79920349	NC_033662.1:79911665-79913425	Fat__neutrophil,Liver__neutrophil,Liver__monocyte,Limb_muscle__neutrophil	4	Fat_neutrophil	0.588165	0.000236317	0.286	0.035	NKC	undetermined	FALSE	FALSE	FALSE
787	NC-033678.1-40892599-40893199-+-16-0	NC_033678.1:40892599-40893199	NC_033678.1:40892709-40892891	Fat__non-myelinating Schwann cell,Kidney__non-myelinating Schwann cell,Pancreas__non-myelinating Schwann cell	3	Fat_non-myelinating Schwann cell	1.01077	3.15E-163	0.562	0.001	CDH19	CDH19	FALSE	FALSE	FALSE
788	NC-033670.1-64474199-64476499---74-0	NC_033670.1:64474199-64476499	NC_033670.1:64475876-64476103	Fat__non-myelinating Schwann cell,Pancreas__non-myelinating Schwann cell,Small_intestine__non-myelinating Schwann cell	3	Fat_non-myelinating Schwann cell	0.724128	4.56E-148	0.562	0.001	MACROD2	MACROD2	FALSE	FALSE	TRUE
789	NC-033666.1-99648599-99649049---236-0	NC_033666.1:99648599-99649049	NC_033666.1:99648654-99648823	Fat__non-myelinating Schwann cell,Pancreas__non-myelinating Schwann cell,Tongue__unknown_Tongue_stromal_G1 (COL15A1+ PTGDS+)	3	Fat_non-myelinating Schwann cell	0.85294	7.50E-120	0.375	0	undetermined	undetermined	FALSE	FALSE	FALSE
790	NC-033678.1-74855699-74856299---18-0	NC_033678.1:74855699-74856299	NC_033678.1:74855740-74855820	Fat__non-myelinating Schwann cell	1	Fat_non-myelinating Schwann cell	0.516785	9.29E-53	0.375	0.005	ZFP30	ZFP30	FALSE	FALSE	FALSE
791	NC-033680.1-28034199-28035499---47-0	NC_033680.1:28034199-28035499	NC_033680.1:28034244-28034388	Fat__non-myelinating Schwann cell	1	Fat_non-myelinating Schwann cell	0.501711	1.10E-27	0.312	0.007	NKC	undetermined	FALSE	FALSE	FALSE
792	NC-033661.1-119412299-119416099---957-0	NC_033661.1:119412299-119416099	NC_033661.1:119412327-119412728	Fat__lymphatic cell (CCL21+),Fat__non-myelinating Schwann cell,Pancreas__non-myelinating Schwann cell,Spleen__macrophage_monocyte	4	Fat_non-myelinating Schwann cell	0.963901	2.01E-23	0.562	0.034	LOC105873094	undetermined	FALSE	FALSE	FALSE
793	NC-033675.1-59182449-59188499-+-1387-0	NC_033675.1:59182449-59188499	NC_033675.1:59186487-59187067	Bone__non-myelinating Schwann cell,Fat__non-myelinating Schwann cell,Lung__doublets_myeloid,Pancreas__non-myelinating Schwann cell,Small_intestine__non-myelinating Schwann cell,Tongue__unknown_Tongue_stromal_G1 (COL15A1+ PTGDS+),Mammary_gland__fibroblast,Aorta__fibroblast,Brain_cortex__glutamatergic neuron (NPTX1+),Colon__macrophage_monocyte,Heart__macrophage_monocyte,Limb_muscle__lymphatic cell …	14	Fat_non-myelinating Schwann cell	0.734783	0.00139302	0.625	0.161	GAS7	GAS7	FALSE	FALSE	FALSE
794	NC-033668.1-45376949-45377899-+-19-0	NC_033668.1:45376949-45377899	NC_033668.1:45377584-45377720	Fat__pericyte	1	Fat_pericyte	0.542445	2.41E-25	0.417	0.012	undetermined	undetermined	FALSE	FALSE	FALSE
795	NC-033664.1-87135099-87136399-+-94-0	NC_033664.1:87135099-87136399	NC_033664.1:87135727-87135898	Fat__pericyte,Lung__pericyte,Pancreas__ductal cell (UPK1A+),Mammary_gland__vascular associated smooth muscle cell,Uterus__pericyte	5	Fat_pericyte	0.666707	9.65E-08	0.5	0.048	RADX	undetermined	FALSE	FALSE	FALSE
796	NC-033679.1-59468249-59468849---41-0	NC_033679.1:59468249-59468849	NC_033679.1:59468485-59468626	Fat__T cell (CD4+ CD8- CCL5- CCR10+)	1	Fat_T cell (CD4+ CD8- CCL5- CCR10+)	0.613012	1.26E-128	0.4	0	undetermined	undetermined	FALSE	FALSE	FALSE
797	NC-033664.1-15744749-15747349---172-0	NC_033664.1:15744749-15747349	NC_033664.1:15746645-15746900	Fat__T cell (CD4+ CD8- CCL5- CCR10+),Bone_marrow__megakaryocyte progenitor cell	2	Fat_T cell (CD4+ CD8- CCL5- CCR10+)	0.602043	4.84E-18	0.4	0.007	undetermined	undetermined	FALSE	FALSE	FALSE
798	NC-033668.1-33708349-33717199---815-0	NC_033668.1:33708349-33717199	NC_033668.1:33711863-33712811	Fat__T cell (CD4+ CD8- CCL5- CCR10+)	1	Fat_T cell (CD4+ CD8- CCL5- CCR10+)	0.607181	2.86E-07	0.4	0.014	NKC	Roswell Park Cancer Institute Human BAC Library	FALSE	FALSE	FALSE
799	NC-033669.1-34820999-34822899-+-87-0	NC_033669.1:34820999-34822899	NC_033669.1:34822699-34822896	Fat__T cell (CD4+ CD8- CCL5- CCR10+)	1	Fat_T cell (CD4+ CD8- CCL5- CCR10+)	0.598648	7.34E-07	0.4	0.014	undetermined	NKC	FALSE	FALSE	FALSE
800	NC-033668.1-33653599-33672799---1689-0	NC_033668.1:33653599-33672799	NC_033668.1:33661911-33664779	Fat__T cell (CD4+ CD8- CCL5- CCR10+),Skin__T cell (CD4- CD8+ CCL5-),Kidney__monocyte,Fat__neutrophil,Limb_muscle__neutrophil	5	Fat_T cell (CD4+ CD8- CCL5- CCR10+)	0.889345	7.65E-05	0.4	0.018	PAG1	undetermined	FALSE	FALSE	FALSE
801	NC-033684.1-3288749-3289899---367-0	NC_033684.1:3288749-3289899	NC_033684.1:3289143-3289271	Fat__T cell (CD4+ CD8- CCL5-),Kidney__innate lymphoid cell,Lung__T cell (CD4+ CD8- CCL5-)	3	Fat_T cell (CD4+ CD8- CCL5-)	0.509011	2.24E-48	0.412	0.014	NKC	NKC	FALSE	FALSE	FALSE
802	NC-033667.1-146489699-146492699---5189-0	NC_033667.1:146489699-146492699	NC_033667.1:146491692-146491966	Heart__doublets_erythroid-megakaryocyte_myeloid,Hypothalamus_Pituitary__ependymal cell,Kidney__unknown_Kidney_stromal_G1 (ST6GAL2+),Small_intestine__enterocyte (CA2+),Brain_cortex__oligodendrocyte precursor cell,Fat__erythroid lineage cell	6	Heart_doublets_erythroid-megakaryocyte_myeloid	1.3756	0.0455219	0.308	0.034	GABRB3	undetermined	FALSE	FALSE	FALSE
803	NC-033663.1-29880799-29884649-+-120-0	NC_033663.1:29880799-29884649	NC_033663.1:29883466-29883837	Heart__doublets_immune_stromal	1	Heart_doublets_immune_stromal	2.22471	9.07E-70	0.333	0	undetermined	undetermined	FALSE	FALSE	FALSE
804	NC-033690.1-40287249-40287899---16-0	NC_033690.1:40287249-40287899	NC_033690.1:40287303-40287485	Heart__doublets_immune_stromal	1	Heart_doublets_immune_stromal	2.22471	9.07E-70	0.333	0	STARD13	undetermined	FALSE	FALSE	FALSE
805	NW-017968522.1-295749-297599-+-62-0	NW_017968522.1:295749-297599	NW_017968522.1:296100-296270	Heart__doublets_immune_stromal	1	Heart_doublets_immune_stromal	2.22471	9.07E-70	0.333	0	undetermined	undetermined	FALSE	FALSE	FALSE
806	NC-033661.1-107293149-107294199---74-0	NC_033661.1:107293149-107294199	NC_033661.1:107293920-107294017	Heart__doublets_immune_stromal	1	Heart_doublets_immune_stromal	1.94061	9.07E-70	0.333	0	undetermined	undetermined	FALSE	FALSE	FALSE
807	NC-033666.1-12761449-12763399---218-0	NC_033666.1:12761449-12763399	NC_033666.1:12761906-12762151	Heart__doublets_immune_stromal	1	Heart_doublets_immune_stromal	1.94061	9.07E-70	0.333	0	undetermined	undetermined	FALSE	FALSE	FALSE
808	NC-033666.1-72122049-72122199-+-71-0	NC_033666.1:72122049-72122199	NC_033666.1:72122049-72122199	Heart__doublets_immune_stromal	1	Heart_doublets_immune_stromal	1.94061	9.07E-70	0.333	0	undetermined	undetermined	FALSE	FALSE	FALSE
809	NC-033673.1-61656949-61658349-+-17-0	NC_033673.1:61656949-61658349	NC_033673.1:61657033-61657183	Heart__doublets_immune_stromal	1	Heart_doublets_immune_stromal	1.94061	9.07E-70	0.333	0	NKC	undetermined	FALSE	FALSE	FALSE
810	NC-033674.1-19541799-19543499-+-34-0	NC_033674.1:19541799-19543499	NC_033674.1:19543027-19543289	Heart__doublets_immune_stromal	1	Heart_doublets_immune_stromal	1.94061	9.07E-70	0.333	0	undetermined	undetermined	FALSE	FALSE	FALSE
811	NC-033675.1-48476199-48478149-+-172-0	NC_033675.1:48476199-48478149	NC_033675.1:48477033-48477326	Heart__doublets_immune_stromal	1	Heart_doublets_immune_stromal	1.94061	9.07E-70	0.333	0	KCNQ1	KLHL3	FALSE	FALSE	FALSE
812	NC-033660.1-100427399-100428099---91-0	NC_033660.1:100427399-100428099	NC_033660.1:100427594-100427700	Heart__doublets_immune_stromal	1	Heart_doublets_immune_stromal	1.87749	9.07E-70	0.333	0	Roswell Park Cancer Institute Human BAC Library	undetermined	FALSE	FALSE	FALSE
813	NC-033664.1-79518599-79518849-+-21-0	NC_033664.1:79518599-79518849	NC_033664.1:79518664-79518721	Heart__doublets_immune_stromal	1	Heart_doublets_immune_stromal	1.87749	9.07E-70	0.333	0	NKC	undetermined	FALSE	FALSE	FALSE
814	NC-033672.1-15154549-15155799-+-35-0	NC_033672.1:15154549-15155799	NC_033672.1:15155053-15155171	Heart__doublets_immune_stromal	1	Heart_doublets_immune_stromal	1.87749	9.07E-70	0.333	0	undetermined	undetermined	FALSE	FALSE	FALSE
815	NC-033678.1-52445049-52446049-+-57-0	NC_033678.1:52445049-52446049	NC_033678.1:52445312-52445409	Heart__doublets_immune_stromal	1	Heart_doublets_immune_stromal	1.87749	9.07E-70	0.333	0	undetermined	NKC	FALSE	FALSE	FALSE
816	NC-033681.1-16272399-16274849---268-0	NC_033681.1:16272399-16274849	NC_033681.1:16272582-16272938	Heart__doublets_immune_stromal	1	Heart_doublets_immune_stromal	2.20426	3.57E-33	0.333	0.001	NOVA2	from clone DKFZp547A0515	FALSE	FALSE	FALSE
817	NC-033664.1-29467349-29467949-+-455-0	NC_033664.1:29467349-29467949	NC_033664.1:29467590-29467764	Bladder__pericyte,Heart__doublets_immune_stromal,Lung__mesothelial cell,Skin__interfollicular differentiated suprabasal cell	4	Heart_doublets_immune_stromal	1.92591	3.57E-33	0.333	0.001	POZ	POZ	FALSE	FALSE	FALSE
818	NC-033667.1-3401599-3401999-+-96-0	NC_033667.1:3401599-3401999	NC_033667.1:3401599-3401999	Heart__doublets_immune_stromal,Diaphragm__pericyte	2	Heart_doublets_immune_stromal	2.19449	4.98E-33	0.333	0.001	undetermined	undetermined	FALSE	FALSE	FALSE
819	NC-033686.1-9643749-9643899-+-146-0	NC_033686.1:9643749-9643899	NC_033686.1:9643749-9643899	Heart__doublets_immune_stromal	1	Heart_doublets_immune_stromal	2.18958	4.98E-33	0.333	0.001	undetermined	undetermined	FALSE	FALSE	FALSE
820	NC-033667.1-43908299-43908649-+-165-0	NC_033667.1:43908299-43908649	NC_033667.1:43908386-43908480	Heart__doublets_immune_stromal	1	Heart_doublets_immune_stromal	1.92264	4.98E-33	0.333	0.001	undetermined	undetermined	FALSE	FALSE	FALSE
821	NC-033677.1-5378549-5379299-+-155-0	NC_033677.1:5378549-5379299	NC_033677.1:5378820-5378888	Heart__doublets_immune_stromal	1	Heart_doublets_immune_stromal	2.19351	6.14E-21	0.333	0.002	undetermined	undetermined	FALSE	FALSE	FALSE
822	NC-033681.1-1730499-1734999-+-700-0	NC_033681.1:1730499-1734999	NC_033681.1:1733640-1734089	Heart__doublets_immune_stromal,Pancreas__doublets_endothelial_stromal,Kidney__plasmacytoid dendritic cell	3	Heart_doublets_immune_stromal	2.17869	7.67E-21	0.333	0.002	NKC	NKC	FALSE	FALSE	FALSE
823	NC-033674.1-9053799-9054049---252-0	NC_033674.1:9053799-9054049	NC_033674.1:9053799-9054049	Heart__doublets_immune_stromal	1	Heart_doublets_immune_stromal	2.17563	7.67E-21	0.333	0.002	undetermined	undetermined	FALSE	FALSE	FALSE
824	NC-033671.1-5930199-5930299---47-0	NC_033671.1:5930199-5930299	NC_033671.1:5930199-5930299	Heart__doublets_immune_stromal	1	Heart_doublets_immune_stromal	2.18252	8.39E-15	0.333	0.003	undetermined	undetermined	FALSE	FALSE	FALSE
825	NC-033684.1-13560499-13561149-+-41-0	NC_033684.1:13560499-13561149	NC_033684.1:13561011-13561067	Heart__doublets_immune_stromal	1	Heart_doublets_immune_stromal	2.15021	1.17E-14	0.333	0.003	undetermined	undetermined	FALSE	FALSE	FALSE
826	NC-033672.1-55052049-55052899-+-1678-0	NC_033672.1:55052049-55052899	NC_033672.1:55052336-55052414	Heart__doublets_immune_stromal,Lung__natural killer T cell	2	Heart_doublets_immune_stromal	2.15062	1.39E-14	0.333	0.003	undetermined	undetermined	FALSE	FALSE	FALSE
827	NC-033688.1-1541799-1543499-+-444-0	NC_033688.1:1541799-1543499	NC_033688.1:1542937-1543106	Heart__doublets_immune_stromal,Kidney__doublets_epithelial_stromal	2	Heart_doublets_immune_stromal	2.1446	1.39E-14	0.333	0.003	AFF1	AFF1	FALSE	FALSE	FALSE
828	NC-033669.1-396949-397099-+-614-0	NC_033669.1:396949-397099	NC_033669.1:396949-397099	Heart__doublets_immune_stromal	1	Heart_doublets_immune_stromal	1.7969	1.39E-14	0.333	0.003	undetermined	undetermined	FALSE	FALSE	FALSE
829	NC-033671.1-16379849-16380399---22-0	NC_033671.1:16379849-16380399	NC_033671.1:16379849-16380399	Heart__doublets_immune_stromal	1	Heart_doublets_immune_stromal	2.14523	4.73E-11	0.333	0.004	undetermined	undetermined	FALSE	FALSE	FALSE
830	NC-033665.1-1616349-1616549-+-1317-0	NC_033665.1:1616349-1616549	NC_033665.1:1616380-1616433	Heart__doublets_immune_stromal	1	Heart_doublets_immune_stromal	1.81013	5.40E-11	0.333	0.004	undetermined	undetermined	FALSE	FALSE	FALSE
831	NC-033681.1-18708549-18709699-+-40-0	NC_033681.1:18708549-18709699	NC_033681.1:18708826-18708926	Heart__doublets_immune_stromal	1	Heart_doublets_immune_stromal	1.82067	1.90E-08	0.333	0.005	undetermined	undetermined	FALSE	FALSE	FALSE
832	NC-033662.1-109119699-109119899---3658-0	NC_033662.1:109119699-109119899	NC_033662.1:109119751-109119821	Heart__doublets_immune_stromal,Trachea__ciliated cell	2	Heart_doublets_immune_stromal	1.78285	1.90E-08	0.333	0.005	undetermined	undetermined	FALSE	FALSE	FALSE
833	NC-033664.1-79803699-79804549-+-71-0	NC_033664.1:79803699-79804549	NC_033664.1:79803699-79804549	Heart__doublets_immune_stromal	1	Heart_doublets_immune_stromal	2.10516	7.85E-07	0.333	0.006	MFSD1	MFSD1	FALSE	FALSE	FALSE
834	NC-033680.1-30381199-30382699---82-0	NC_033680.1:30381199-30382699	NC_033680.1:30381199-30381253	Heart__doublets_immune_stromal	1	Heart_doublets_immune_stromal	1.80655	1.96E-05	0.333	0.007	undetermined	undetermined	FALSE	FALSE	FALSE
835	NC-033664.1-20840349-20841749-+-667-0	NC_033664.1:20840349-20841749	NC_033664.1:20841592-20841727	Heart__doublets_immune_stromal	1	Heart_doublets_immune_stromal	2.05832	0.000193003	0.333	0.008	undetermined	undetermined	FALSE	FALSE	FALSE
836	NC-033685.1-645999-647399---315-0	NC_033685.1:645999-647399	NC_033685.1:647189-647332	Heart__doublets_immune_stromal	1	Heart_doublets_immune_stromal	1.70886	0.00147895	0.333	0.009	undetermined	undetermined	FALSE	FALSE	FALSE
837	NC-033673.1-79383249-79390849---874-0	NC_033673.1:79383249-79390849	NC_033673.1:79384306-79384993	Heart__doublets_immune_stromal,Kidney__vasa recta descending limb cell (MGP+),Liver__mesothelial cell,Lung__doublets_endothelial,Lung__lymphatic cell (CCL21+),Lung__doublets_endothelial,Lung__lymphatic cell (CCL21+),Pancreas__lymphatic cell (ACKR4+ CCDC80+),Pancreas__lymphatic cell (CCL21+),Brain_cortex__GABAergic neuron (GRIK1+ MEIS2+ NECAB1-),Mammary_gland__artery cell,Brain_cortex__GABAergic n…	15	Heart_doublets_immune_stromal	1.98347	0.00943675	0.333	0.01	Human	undetermined	FALSE	FALSE	FALSE
838	NC-033670.1-71529549-71530699---333-0	NC_033670.1:71529549-71530699	NC_033670.1:71530063-71530207	Heart__lymphatic cell	1	Heart_lymphatic cell	2.34478	1.07E-69	0.333	0	NKC	NKC	FALSE	FALSE	TRUE
839	NC-033664.1-111233749-111234899---48-0	NC_033664.1:111233749-111234899	NC_033664.1:111233765-111233861	Heart__lymphatic cell	1	Heart_lymphatic cell	1.8524	1.07E-69	0.333	0	undetermined	undetermined	FALSE	FALSE	FALSE
840	NC-033671.1-35695749-35696549-+-466-0	NC_033671.1:35695749-35696549	NC_033671.1:35696370-35696445	Heart__neutrophil	1	Heart_neutrophil	2.31774	6.05E-13	0.5	0.011	undetermined	undetermined	FALSE	FALSE	FALSE
841	NC-033660.1-95895199-95900599-+-152-0	NC_033660.1:95895199-95900599	NC_033660.1:95899143-95899614	Hypothalamus_Pituitary__astrocyte (LHX2+ SLC7A10+)	1	Hypothalamus_Pituitary_astrocyte (LHX2+ SLC7A10+)	0.635316	1.99E-143	0.514	0.006	Roswell Park Cancer Institute Human BAC Library	Roswell Park Cancer Institute Human BAC Library	FALSE	FALSE	FALSE
842	NC-033688.1-18304649-18312549-+-290-0	NC_033688.1:18304649-18312549	NC_033688.1:18304649-18305170	Hypothalamus_Pituitary__astrocyte (LHX2+ SLC7A10+),Kidney__podocyte,Liver__mesothelial cell,Bone__adipo-CAR cell,Bone__adipo-CAR cell,Lung__alveolar fibroblast	6	Hypothalamus_Pituitary_astrocyte (LHX2+ SLC7A10+)	0.520468	3.21E-59	0.4	0.013	undetermined	undetermined	FALSE	FALSE	FALSE
843	NC-033678.1-38284449-38291049---95-0	NC_033678.1:38284449-38291049	NC_033678.1:38288003-38288523	Hypothalamus_Pituitary__astrocyte (LHX2+ SLC7A10+)	1	Hypothalamus_Pituitary_astrocyte (LHX2+ SLC7A10+)	0.5257	1.56E-37	0.314	0.013	undetermined	undetermined	FALSE	FALSE	FALSE
844	NC-033668.1-89153549-89158999-+-527-0	NC_033668.1:89153549-89158999	NC_033668.1:89155845-89156355	Hypothalamus_Pituitary__astrocyte (LHX2+ SLC7A10+),Hypothalamus_Pituitary__ependymal cell	2	Hypothalamus_Pituitary_astrocyte (LHX2+ SLC7A10+)	0.5258	2.11E-29	0.457	0.038	IPW	undetermined	FALSE	FALSE	FALSE
845	NC-033669.1-96996049-96997599-+-1675-0	NC_033669.1:96996049-96997599	NC_033669.1:96996996-96997197	Hypothalamus_Pituitary__astrocyte (LHX2+ SLC7A10+),Hypothalamus_Pituitary__oligodendrocyte precursor cell,Brain_cortex__astrocyte (LHX2+ SLC7A10-),Kidney__podocyte,Liver__cholangiocyte,Brain_cortex__astrocyte (LHX2+ SLC7A10-),Brainstem__astrocyte (LHX2- SLC7A10+),Brainstem__glutamatergic neuron (NEFH+),Colon__macrophage_monocyte	9	Hypothalamus_Pituitary_astrocyte (LHX2+ SLC7A10+)	0.580197	7.82E-29	0.486	0.043	NACC2	undetermined	FALSE	FALSE	FALSE
846	NC-033672.1-80355499-80356749---297323-0	NC_033672.1:80355499-80356749	NC_033672.1:80356162-80356617	Heart__doublets_erythroid-megakaryocyte_stromal,Hypothalamus_Pituitary__astrocyte (LHX2+ SLC7A10+),Hypothalamus_Pituitary__ependymal cell,Hypothalamus_Pituitary__oligodendrocyte precursor cell,Small_intestine__enterocyte (CA2+),Liver__hepatocyte (APOB+),Colon__enterocyte_goblet cell,Pancreas__acinar cell (PNISR+)	8	Hypothalamus_Pituitary_astrocyte (LHX2+ SLC7A10+)	0.599441	7.27E-14	1	1	undetermined	undetermined	FALSE	FALSE	FALSE
847	NC-033661.1-114969599-114970199-+-604-0	NC_033661.1:114969599-114970199	NC_033661.1:114969875-114969988	Eye_retina__rod cell,Hypothalamus_Pituitary__corticotroph,Small_intestine__goblet cell,Small_intestine__goblet cell	4	Hypothalamus_Pituitary_corticotroph	0.731828	2.75E-78	0.3	0.001	LOC105873589	LOC105873589	FALSE	FALSE	FALSE
848	NC-033677.1-52447099-52448599-+-36-0	NC_033677.1:52447099-52448599	NC_033677.1:52447160-52447327	Hypothalamus_Pituitary__corticotroph,Kidney__macula densa epithelial cell,Kidney__macula densa epithelial cell	3	Hypothalamus_Pituitary_corticotroph	0.540017	1.87E-67	0.5	0.006	undetermined	undetermined	FALSE	FALSE	FALSE
849	NC-033661.1-115690099-115693899-+-3680-0	NC_033661.1:115690099-115693899	NC_033661.1:115693428-115693794	Hypothalamus_Pituitary__corticotroph,Testes__diplotene spermatocyte,Mammary_gland__conventional dendritic cell	3	Hypothalamus_Pituitary_corticotroph	0.934935	8.39E-31	0.5	0.014	LOC105862709	LOC105862709	FALSE	FALSE	FALSE
850	NC-033674.1-16220499-16228549-+-524-0	NC_033674.1:16220499-16228549	NC_033674.1:16223159-16223951	Hypothalamus_Pituitary__corticotroph	1	Hypothalamus_Pituitary_corticotroph	0.50965	5.50E-25	0.7	0.032	undetermined	FAM135A	FALSE	FALSE	FALSE
851	NC-033663.1-35951449-35971349-+-2738-0	NC_033663.1:35951449-35971349	NC_033663.1:35953775-35955959	Bladder__artery cell,Bladder__capillary cell (FABP5+ RBP7lo),Bladder__doublets_endothelial_stromal,Bladder__non-myelinating Schwann cell,Fat__artery cell,Hypothalamus_Pituitary__doublets_endothelial_stromal,Skin__vein cell,Small_intestine__artery cell,Small_intestine__capillary cell (FABP5+ RBP7-),Small_intestine__fibroblast,Small_intestine__fibroblast (GGT5+),Small_intestine__fibroblast (KCNN3+)…	52	Hypothalamus_Pituitary_doublets_endothelial_stromal	0.811837	2.75E-40	0.6	0.015	MRF1-like	undetermined	FALSE	FALSE	FALSE
852	NC-033667.1-120143999-120144999-+-22-0	NC_033667.1:120143999-120144999	NC_033667.1:120144034-120144143	Hypothalamus_Pituitary__ependymal cell	1	Hypothalamus_Pituitary_ependymal cell	0.729259	7.44E-134	0.75	0.002	undetermined	undetermined	FALSE	FALSE	FALSE
853	NC-033692.1-49854049-49857699-+-35-0	NC_033692.1:49854049-49857699	NC_033692.1:49855544-49855785	Hypothalamus_Pituitary__ependymal cell	1	Hypothalamus_Pituitary_ependymal cell	0.557283	6.13E-106	0.5	0.001	NKC	NKC	FALSE	FALSE	TRUE
854	NC-033664.1-18106249-18111049-+-89-0	NC_033664.1:18106249-18111049	NC_033664.1:18106249-18106374	Hypothalamus_Pituitary__ependymal cell	1	Hypothalamus_Pituitary_ependymal cell	0.557584	6.63E-65	0.5	0.002	undetermined	NKC	FALSE	FALSE	FALSE
855	NC-033690.1-18383899-18387899-+-31-0	NC_033690.1:18383899-18387899	NC_033690.1:18385024-18385329	Hypothalamus_Pituitary__ependymal cell	1	Hypothalamus_Pituitary_ependymal cell	0.554281	2.78E-38	0.5	0.004	undetermined	undetermined	FALSE	FALSE	TRUE
856	NC-033666.1-86698849-86706599-+-159-0	NC_033666.1:86698849-86706599	NC_033666.1:86700050-86700848	Hypothalamus_Pituitary__ependymal cell,Brain_cortex__GABAergic neuron (GIRK1- MEIS2+ NECAB1+)	2	Hypothalamus_Pituitary_ependymal cell	0.554358	1.19E-32	0.5	0.005	SOX5	CDC42EP4	FALSE	FALSE	FALSE
857	NC-033673.1-77552599-77553849---131-0	NC_033673.1:77552599-77553849	NC_033673.1:77552787-77553162	Hypothalamus_Pituitary__ependymal cell,Limb_muscle__artery cell	2	Hypothalamus_Pituitary_ependymal cell	0.552933	2.31E-30	0.5	0.006	TLR3	undetermined	FALSE	FALSE	FALSE
858	NC-033678.1-61135149-61135699---100-0	NC_033678.1:61135149-61135699	NC_033678.1:61135289-61135392	Hypothalamus_Pituitary__ependymal cell	1	Hypothalamus_Pituitary_ependymal cell	0.707101	1.08E-19	0.5	0.008	undetermined	undetermined	FALSE	FALSE	FALSE
859	NC-033665.1-47460149-47471949---521-0	NC_033665.1:47460149-47471949	NC_033665.1:47470276-47471950	Hypothalamus_Pituitary__ependymal cell,Kidney__loop of Henle thick ascending limb epithelial cell,Kidney__macula densa epithelial cell,Kidney__principal cell (KCNE1+),Kidney__macula densa epithelial cell,Kidney__principal cell (FXYD4+)	6	Hypothalamus_Pituitary_ependymal cell	0.854295	9.13E-18	0.75	0.021	undetermined	undetermined	FALSE	FALSE	FALSE
860	NC-033665.1-47451249-47459349---430-0	NC_033665.1:47451249-47459349	NC_033665.1:47453307-47454111	Hypothalamus_Pituitary__ependymal cell,Kidney__macula densa epithelial cell,Brain_cortex__non-myelinating Schwann cell,Kidney__macula densa epithelial cell,Kidney__principal cell (KCNE1+),Kidney__macula densa epithelial cell	6	Hypothalamus_Pituitary_ependymal cell	0.695806	9.94E-15	0.5	0.011	undetermined	undetermined	FALSE	FALSE	TRUE
861	NC-033673.1-73334799-73344499---660-0	NC_033673.1:73334799-73344499	NC_033673.1:73341703-73342583	Hypothalamus_Pituitary__ependymal cell,Mammary_gland__vein cell,Bone__endothelial cell	3	Hypothalamus_Pituitary_ependymal cell	0.510588	1.97E-12	0.5	0.012	SPRY1	undetermined	FALSE	FALSE	FALSE
862	NC-033692.1-76855749-76856199-+-142-0	NC_033692.1:76855749-76856199	NC_033692.1:76855749-76856199	Hypothalamus_Pituitary__ependymal cell	1	Hypothalamus_Pituitary_ependymal cell	0.544362	1.30E-06	0.5	0.019	NKC	NKC	FALSE	FALSE	TRUE
863	NC-033674.1-25652099-25652249---112-0	NC_033674.1:25652099-25652249	NC_033674.1:25652099-25652249	Hypothalamus_Pituitary__ependymal cell,Colon__macrophage_monocyte	2	Hypothalamus_Pituitary_ependymal cell	0.556185	0.000233873	0.5	0.025	undetermined	undetermined	FALSE	FALSE	FALSE
864	NC-033661.1-72085149-72089949---551-0	NC_033661.1:72085149-72089949	NC_033661.1:72089006-72089508	Hypothalamus_Pituitary__ependymal cell,Lung__adventitial fibroblast	2	Hypothalamus_Pituitary_ependymal cell	0.511649	0.00224481	0.5	0.027	LOC108301200	LRIG2	FALSE	FALSE	FALSE
865	NC-033661.1-30229749-30229849-+-896-0	NC_033661.1:30229749-30229849	NC_033661.1:30229749-30229849	Bladder__B cell,Hypothalamus_Pituitary__ependymal cell	2	Hypothalamus_Pituitary_ependymal cell	0.505924	0.0023548	0.75	0.062	undetermined	undetermined	FALSE	FALSE	FALSE
866	NC-033666.1-9072649-9077849---218-0	NC_033666.1:9072649-9077849	NC_033666.1:9077632-9077850	Hypothalamus_Pituitary__erythroid lineage cell	1	Hypothalamus_Pituitary_erythroid lineage cell	0.636585	8.67E-128	0.597	0.045	undetermined	undetermined	FALSE	FALSE	FALSE
867	NC-033662.1-8181199-8183749-+-556-0	NC_033662.1:8181199-8183749	NC_033662.1:8182805-8183061	Hypothalamus_Pituitary__erythroid lineage cell	1	Hypothalamus_Pituitary_erythroid lineage cell	0.563667	1.78E-62	0.59	0.105	Human	Human	FALSE	FALSE	FALSE
868	NC-033675.1-40132349-40133399-+-29-0	NC_033675.1:40132349-40133399	NC_033675.1:40132492-40132648	Hypothalamus_Pituitary__fibroblast	1	Hypothalamus_Pituitary_fibroblast	0.538515	9.79E-271	0.5	0	Roswell Park Cancer Institute Human BAC Library	Roswell Park Cancer Institute Human BAC Library	FALSE	FALSE	FALSE
869	NC-033687.1-563999-568199-+-91-0	NC_033687.1:563999-568199	NC_033687.1:567504-567919	Hypothalamus_Pituitary__fibroblast,Lung__basophil	2	Hypothalamus_Pituitary_fibroblast	0.672164	5.57E-51	0.5	0.003	NKC	NKC	FALSE	FALSE	FALSE
870	NC-033665.1-6051049-6053799---129-0	NC_033665.1:6051049-6053799	NC_033665.1:6051418-6051706	Brain_cortex__pericyte,Hypothalamus_Pituitary__fibroblast,Fat__pericyte	3	Hypothalamus_Pituitary_fibroblast	0.664198	8.24E-21	0.5	0.008	undetermined	undetermined	FALSE	FALSE	FALSE
871	NC-033668.1-53698649-53702749-+-357-0	NC_033668.1:53698649-53702749	NC_033668.1:53702338-53702735	Hypothalamus_Pituitary__fibroblast	1	Hypothalamus_Pituitary_fibroblast	0.712276	2.92E-06	0.5	0.02	LOC109730957	Children's Hospital Oakland Research Institute Rhesus macaque Adult Male BAC Library	FALSE	FALSE	TRUE
872	NC-033677.1-44376999-44380799---537-0	NC_033677.1:44376999-44380799	NC_033677.1:44379415-44380280	Hypothalamus_Pituitary__fibroblast,Brain_cortex__GABAergic neuron (PPP1R1B+),Brain_cortex__neuron,Brain_cortex__GABAergic neuron (PPP1R1B+),Brain_cortex__glutamatergic neuron (NPTX1+)	5	Hypothalamus_Pituitary_fibroblast	0.698206	0.0116531	0.5	0.031	putative	putative	FALSE	FALSE	FALSE
873	NC-033685.1-18582149-18584799-+-24-0	NC_033685.1:18582149-18584799	NC_033685.1:18584598-18584800	Hypothalamus_Pituitary__gonadotroph	1	Hypothalamus_Pituitary_gonadotroph	0.656531	0	0.75	0	NKC	NKC	FALSE	FALSE	FALSE
874	NC-033664.1-32871949-32873499---16-0	NC_033664.1:32871949-32873499	NC_033664.1:32873222-32873391	Hypothalamus_Pituitary__gonadotroph	1	Hypothalamus_Pituitary_gonadotroph	1.96795	7.42E-109	0.75	0.003	FSHB	LOC101400478	FALSE	FALSE	FALSE
875	NC-033679.1-13850399-13851299---112-0	NC_033679.1:13850399-13851299	NC_033679.1:13850558-13850698	Hypothalamus_Pituitary__gonadotroph,Kidney__alpha-intercalated cell,Kidney__alpha-intercalated cell,Kidney__intercalated cell (LQ),Kidney__intercalated cell_principal cell,Kidney__alpha-intercalated cell,Kidney__intercalated cell (LQ),Fat__pericyte,Kidney__alpha-intercalated cell	9	Hypothalamus_Pituitary_gonadotroph	2.32159	2.14E-99	0.75	0.004	LOC109729779	undetermined	FALSE	FALSE	FALSE
876	NC-033679.1-13855899-13856199---265-0	NC_033679.1:13855899-13856199	NC_033679.1:13855936-13856015	Hypothalamus_Pituitary__gonadotroph,Kidney__alpha-intercalated cell,Kidney__distal convoluted tubule epithelial cell,Kidney__loop of Henle thick ascending limb epithelial cell,Kidney__principal cell (KCNE1+),Kidney__alpha-intercalated cell,Kidney__distal convoluted tubule epithelial cell,Kidney__intercalated cell (LQ),Kidney__intercalated cell_principal cell,Kidney__loop of Henle thick ascending …	19	Hypothalamus_Pituitary_gonadotroph	2.23134	2.18E-84	0.75	0.004	LOC109729780	LOC109729780	FALSE	FALSE	FALSE
877	NC-033668.1-107120549-107121949-+-77-0	NC_033668.1:107120549-107121949	NC_033668.1:107121544-107121715	Hypothalamus_Pituitary__lactotroph,Colon__enteroendocrine cell	2	Hypothalamus_Pituitary_lactotroph	0.70173	1.92E-115	0.778	0.007	AEN	undetermined	FALSE	FALSE	FALSE
878	NC-033661.1-138310749-138312849-+-64-0	NC_033661.1:138310749-138312849	NC_033661.1:138312347-138312567	Hypothalamus_Pituitary__lactotroph,Lung__fibroblast (NNAT+)	2	Hypothalamus_Pituitary_lactotroph	0.590614	2.83E-66	0.667	0.01	KIF6	undetermined	FALSE	FALSE	FALSE
879	NC-033692.1-76697999-76700449-+-9008-0	NC_033692.1:76697999-76700449	NC_033692.1:76698202-76698459	Colon__mesothelial cell,Hypothalamus_Pituitary__lactotroph,Kidney__doublets_epithelial_stromal,Liver__mesothelial cell,Lung__vascular associated smooth muscle cell,Blood__mesothelial cell,Kidney__lymphatic cell (ACKR4- CCDC80+),Lung__fibromyocyte,Spleen__hematopoietic precursor cell,Spleen__mature dendritic cell,Fat__smooth muscle cell	11	Hypothalamus_Pituitary_lactotroph	0.545318	4.71E-06	0.889	0.139	LOC105870980	LOC105863100	FALSE	FALSE	TRUE
880	NC-033672.1-23955699-23959149-+-81-0	NC_033672.1:23955699-23959149	NC_033672.1:23958105-23958434	Hypothalamus_Pituitary__leptomeningeal cell,Bone__fibroblast	2	Hypothalamus_Pituitary_leptomeningeal cell	0.707773	2.41E-247	0.8	0.001	GPC6	undetermined	FALSE	FALSE	FALSE
881	NC-033660.1-27410699-27413899-+-354-0	NC_033660.1:27410699-27413899	NC_033660.1:27412435-27412748	Hypothalamus_Pituitary__macrophage (microglial cell)	1	Hypothalamus_Pituitary_macrophage (microglial cell)	0.641126	3.84E-207	0.508	0.007	undetermined	undetermined	FALSE	FALSE	FALSE
882	NC-033690.1-39873649-39878449-+-1101-0	NC_033690.1:39873649-39878449	NC_033690.1:39873874-39874375	Hypothalamus_Pituitary__megakaryocyte progenitor cell,Small_intestine__eosinophil,Liver__plasmacytoid dendritic cell,Uterus__neutrophil,Colon__macrophage_monocyte,Fat__neutrophil (IL18BP+),Fat__doublets_erythroid-megakaryocyte_immune,Kidney__neutrophil (IL18BP+),Lung__neutrophil (IL18BP+)	9	Hypothalamus_Pituitary_megakaryocyte progenitor cell	0.695673	6.49E-11	0.333	0.013	NKC	undetermined	FALSE	FALSE	FALSE
883	NC-033663.1-25221999-25230949-+-208-0	NC_033663.1:25221999-25230949	NC_033663.1:25222394-25223469	Hypothalamus_Pituitary__neuroendocrine cell,Brain_cortex__GABAergic neuron (GIRK1- MEIS2+ NECAB1+)	2	Hypothalamus_Pituitary_neuroendocrine cell	0.55448	6.50E-46	0.8	0.012	undetermined	undetermined	FALSE	FALSE	FALSE
884	NC-033679.1-22324649-22326049-+-77-0	NC_033679.1:22324649-22326049	NC_033679.1:22325287-22325457	Hypothalamus_Pituitary__neuroendocrine cell	1	Hypothalamus_Pituitary_neuroendocrine cell	0.714146	1.95E-23	0.4	0.006	undetermined	undetermined	FALSE	FALSE	FALSE
885	NC-033665.1-515499-516449-+-1049-0	NC_033665.1:515499-516449	NC_033665.1:515721-515894	Brainstem__glutamatergic neuron (CBLN1+),Hypothalamus_Pituitary__neuroendocrine cell,Hypothalamus_Pituitary__pericyte,Brain_cortex__GABAergic neuron (GRIK1+ MEIS2+ NECAB1-),Lung__pericyte	5	Hypothalamus_Pituitary_neuroendocrine cell	0.608883	8.05E-12	1	0.062	LOC109027166	undetermined	FALSE	FALSE	FALSE
886	NC-033678.1-82839999-82853399-+-1529-0	NC_033678.1:82839999-82853399	NC_033678.1:82842183-82843531	Hypothalamus_Pituitary__neuroendocrine cell,Pancreas__fibroblast (PI16+),Lung__alveolar fibroblast,Lung__basophil,Bone_marrow__hematopoietic precursor cell,Bone_marrow__sinusoid cell (MAFB+),Liver__cholangiocyte,Liver__fibroblast,Pancreas__delta cell	9	Hypothalamus_Pituitary_neuroendocrine cell	0.52743	1.35E-05	0.6	0.037	LOC103792068	ZNF227	FALSE	FALSE	FALSE
887	NC-033674.1-16115049-16115949---404-0	NC_033674.1:16115049-16115949	NC_033674.1:16115436-16115524	Hypothalamus_Pituitary__neutrophil	1	Hypothalamus_Pituitary_neutrophil	0.585594	8.32E-61	0.285	0.051	NKC	NKC	FALSE	FALSE	FALSE
888	NC-033679.1-13949999-13951099---6662-0	NC_033679.1:13949999-13951099	NC_033679.1:13950840-13950946	Hypothalamus_Pituitary__neutrophil (PF)	1	Hypothalamus_Pituitary_neutrophil (PF)	0.686329	6.21E-109	0.342	0.016	LOC105881500	LOC105881500	FALSE	FALSE	FALSE
889	NC-033660.1-74524799-74528599-+-82-0	NC_033660.1:74524799-74528599	NC_033660.1:74525794-74526160	Hypothalamus_Pituitary__oligodendrocyte,Hypothalamus_Pituitary__oligodendrocyte precursor cell	2	Hypothalamus_Pituitary_oligodendrocyte	0.681415	3.00E-169	0.459	0.009	Roswell Park Cancer Institute Human BAC Library	Roswell Park Cancer Institute Human BAC Library	FALSE	FALSE	TRUE
890	NC-033670.1-82763499-82766799-+-652-0	NC_033670.1:82763499-82766799	NC_033670.1:82765835-82766146	Hypothalamus_Pituitary__oligodendrocyte,Lung__doublets_endothelial,Small_intestine__non-myelinating Schwann cell,Brain_cortex__oligodendrocyte,Aorta__lymphatic cell,Brain_cortex__oligodendrocyte,Limb_muscle__lymphatic cell (CCL21+)	7	Hypothalamus_Pituitary_oligodendrocyte	0.562122	2.64E-111	0.32	0.007	LOC101153965	CREB5	FALSE	FALSE	FALSE
891	NC-033692.1-69772099-69773399---2831-0	NC_033692.1:69772099-69773399	NC_033692.1:69772605-69772786	Bone__macrophage (osteoclast),Bone__myelinating Schwann cell,Bone__non-myelinating Schwann cell,Eye_retina__rod cell,Hypothalamus_Pituitary__oligodendrocyte,Lung__fibromyocyte,Pancreas__non-myelinating Schwann cell,Brain_cortex__oligodendrocyte,Uterus__doublets_immune,Aorta__adipocyte (UCP1lo),Bone__adipocyte (UCP1lo),Kidney__podocyte	12	Hypothalamus_Pituitary_oligodendrocyte	0.535355	4.51E-26	0.369	0.079	AIG1	AIG1	FALSE	FALSE	TRUE
892	NC-033669.1-59968949-59970399---42-0	NC_033669.1:59968949-59970399	NC_033669.1:59969641-59969827	Hypothalamus_Pituitary__oligodendrocyte precursor cell	1	Hypothalamus_Pituitary_oligodendrocyte precursor cell	0.684979	5.24E-256	0.533	0	LOC105805412	LOC105805412	FALSE	FALSE	FALSE
893	NC-033660.1-74314849-74315399---55-0	NC_033660.1:74314849-74315399	NC_033660.1:74314871-74314963	Hypothalamus_Pituitary__oligodendrocyte precursor cell,Brain_cortex__GABAergic neuron (LQ RBP1+),Brain_cortex__GABAergic neuron (LQ RBP1+)	3	Hypothalamus_Pituitary_oligodendrocyte precursor cell	0.502782	1.67E-89	0.4	0.003	NKC	NKC	FALSE	FALSE	FALSE
894	NC-033660.1-96338299-96339099---101-0	NC_033660.1:96338299-96339099	NC_033660.1:96338583-96338741	Hypothalamus_Pituitary__oligodendrocyte precursor cell	1	Hypothalamus_Pituitary_oligodendrocyte precursor cell	0.536549	3.85E-59	0.467	0.008	LOC105871519	undetermined	FALSE	FALSE	FALSE
895	NC-033662.1-55787149-55795799---270-0	NC_033662.1:55787149-55795799	NC_033662.1:55790191-55791302	Hypothalamus_Pituitary__oligodendrocyte precursor cell	1	Hypothalamus_Pituitary_oligodendrocyte precursor cell	0.541476	3.64E-23	0.467	0.022	Human	Human	FALSE	FALSE	FALSE
896	NC-033665.1-85098549-85100849-+-1779-0	NC_033665.1:85098549-85100849	NC_033665.1:85100439-85100708	Hypothalamus_Pituitary__oligodendrocyte precursor cell,Kidney__principal cell (KCNE1+),Pancreas__non-myelinating Schwann cell,Kidney__principal cell (KCNE1+)	4	Hypothalamus_Pituitary_oligodendrocyte precursor cell	0.585238	3.42E-13	0.667	0.072	HINT3	HINT3	FALSE	FALSE	FALSE
897	NC-033678.1-39423099-39424749---17-0	NC_033678.1:39423099-39424749	NC_033678.1:39423391-39423536	Hypothalamus_Pituitary__pericyte	1	Hypothalamus_Pituitary_pericyte	0.525371	4.48E-153	0.286	0	undetermined	undetermined	FALSE	FALSE	FALSE
898	NC-033660.1-114102349-114102949-+-100-0	NC_033660.1:114102349-114102949	NC_033660.1:114102466-114102624	Hypothalamus_Pituitary__pericyte	1	Hypothalamus_Pituitary_pericyte	0.731831	9.99E-101	0.286	0	Human	undetermined	FALSE	FALSE	FALSE
899	NC-033662.1-60400949-60402099---41-0	NC_033662.1:60400949-60402099	NC_033662.1:60401583-60401792	Hypothalamus_Pituitary__pericyte	1	Hypothalamus_Pituitary_pericyte	0.518808	9.99E-101	0.286	0	NKC	undetermined	FALSE	FALSE	FALSE
900	NC-033672.1-63925749-63926749-+-33-0	NC_033672.1:63925749-63926749	NC_033672.1:63925857-63926054	Hypothalamus_Pituitary__pericyte	1	Hypothalamus_Pituitary_pericyte	0.500279	9.99E-101	0.286	0	undetermined	undetermined	FALSE	FALSE	FALSE
901	NW-017968520.1-2910899-2912649---261-0	NW_017968520.1:2910899-2912649	NW_017968520.1:2911466-2911681	Hypothalamus_Pituitary__pericyte,Fat__pericyte,Heart__pericyte	3	Hypothalamus_Pituitary_pericyte	0.547904	1.56E-74	0.286	0.001	undetermined	undetermined	FALSE	FALSE	FALSE
902	NC-033690.1-5739649-5740749-+-57-0	NC_033690.1:5739649-5740749	NC_033690.1:5740369-5740528	Hypothalamus_Pituitary__pericyte	1	Hypothalamus_Pituitary_pericyte	0.695797	1.18E-66	0.429	0.003	undetermined	undetermined	FALSE	FALSE	FALSE
903	NC-033670.1-21891499-21897399---129-0	NC_033670.1:21891499-21897399	NC_033670.1:21893747-21894253	Hypothalamus_Pituitary__pericyte	1	Hypothalamus_Pituitary_pericyte	0.527396	1.04E-58	0.286	0.001	NKC	undetermined	FALSE	FALSE	FALSE
904	NC-033688.1-4132199-4133849-+-45-0	NC_033688.1:4132199-4133849	NC_033688.1:4132283-4132478	Hypothalamus_Pituitary__pericyte	1	Hypothalamus_Pituitary_pericyte	0.541892	8.11E-41	0.286	0.002	LOC107192756	LOC107192756	FALSE	FALSE	FALSE
905	NC-033671.1-86427549-86430099-+-115-0	NC_033671.1:86427549-86430099	NC_033671.1:86428718-86429185	Hypothalamus_Pituitary__pericyte	1	Hypothalamus_Pituitary_pericyte	0.531174	3.45E-35	0.286	0.002	LOC108292880	undetermined	FALSE	FALSE	TRUE
906	NC-033690.1-18434199-18436049-+-39-0	NC_033690.1:18434199-18436049	NC_033690.1:18434873-18435113	Hypothalamus_Pituitary__pericyte	1	Hypothalamus_Pituitary_pericyte	0.507767	3.98E-35	0.286	0.002	undetermined	undetermined	FALSE	FALSE	TRUE
907	NC-033665.1-115991499-115993449---87-0	NC_033665.1:115991499-115993449	NC_033665.1:115992436-115992639	Hypothalamus_Pituitary__pericyte	1	Hypothalamus_Pituitary_pericyte	0.523129	8.28E-31	0.286	0.003	PRKN	PRKN	FALSE	FALSE	FALSE
908	NC-033661.1-69753949-69765849-+-360-0	NC_033661.1:69753949-69765849	NC_033661.1:69758746-69759825	Hypothalamus_Pituitary__pericyte,Bone__doublets_immune_stromal,Lung__fibroblast	3	Hypothalamus_Pituitary_pericyte	0.693734	1.86E-29	0.429	0.007	NKC	undetermined	FALSE	FALSE	FALSE
909	NC-033671.1-63121699-63128049---93-0	NC_033671.1:63121699-63128049	NC_033671.1:63124331-63125479	Hypothalamus_Pituitary__pericyte	1	Hypothalamus_Pituitary_pericyte	0.694464	2.66E-27	0.286	0.003	undetermined	ZNF518A	FALSE	FALSE	FALSE
910	NC-033666.1-89585549-89589299---239-0	NC_033666.1:89585549-89589299	NC_033666.1:89588058-89588637	Hypothalamus_Pituitary__pericyte,Lung__artery cell,Pancreas__vein cell,Small_intestine__fibroblast (KCNN3+),Tongue__vascular associated smooth muscle cell,Lung__pericyte,Uterus__vascular associated smooth muscle cell,Fat__pericyte,Kidney__unknown_Kidney_stromal_G1 (ST6GAL2+),Small_intestine__fibroblast (KCNN3+)	10	Hypothalamus_Pituitary_pericyte	0.531167	2.66E-27	0.286	0.003	SLCO1C1	SLCO1C1	FALSE	FALSE	FALSE
911	NC-033692.1-129954799-129956299-+-116-0	NC_033692.1:129954799-129956299	NC_033692.1:129954918-129955133	Hypothalamus_Pituitary__pericyte	1	Hypothalamus_Pituitary_pericyte	0.536809	2.82E-27	0.286	0.003	undetermined	undetermined	FALSE	FALSE	TRUE
912	NC-033667.1-117635949-117638049-+-142-0	NC_033667.1:117635949-117638049	NC_033667.1:117636606-117636795	Hypothalamus_Pituitary__pericyte	1	Hypothalamus_Pituitary_pericyte	0.536452	5.22E-20	0.286	0.004	NKC	undetermined	FALSE	FALSE	FALSE
913	NC-033672.1-32720349-32720549-+-22-0	NC_033672.1:32720349-32720549	NC_033672.1:32720379-32720447	Hypothalamus_Pituitary__pericyte	1	Hypothalamus_Pituitary_pericyte	0.525969	5.46E-20	0.286	0.004	NKC	NKC	FALSE	FALSE	FALSE
914	NC-033692.1-5896599-5899299-+-231-0	NC_033692.1:5896599-5899299	NC_033692.1:5896661-5896940	Hypothalamus_Pituitary__pericyte	1	Hypothalamus_Pituitary_pericyte	0.728138	2.86E-18	0.286	0.005	undetermined	BCL2L11	FALSE	FALSE	TRUE
915	NC-033678.1-8411699-8412749-+-185-0	NC_033678.1:8411699-8412749	NC_033678.1:8411699-8412749	Hypothalamus_Pituitary__pericyte,Lung__pericyte,Brain_cortex__pericyte,Diaphragm__pericyte,Fat__pericyte	5	Hypothalamus_Pituitary_pericyte	0.505579	3.11E-18	0.286	0.005	NKC	NKC	FALSE	FALSE	FALSE
916	NC-033666.1-86708749-86715149-+-209-0	NC_033666.1:86708749-86715149	NC_033666.1:86709351-86709995	Hypothalamus_Pituitary__pericyte,Fat__pericyte	2	Hypothalamus_Pituitary_pericyte	0.512253	3.02E-14	0.286	0.006	SRY	SOX5	FALSE	TRUE	FALSE
917	NC-033677.1-40999349-41003199-+-259-0	NC_033677.1:40999349-41003199	NC_033677.1:41001122-41001478	Hypothalamus_Pituitary__pericyte,Kidney__plasma cell (PF),Lung__tuft cell,Trachea__tuft cell	4	Hypothalamus_Pituitary_pericyte	0.533714	3.50E-13	0.286	0.006	undetermined	LOC105477181	FALSE	FALSE	FALSE
918	NW-017968519.1-1500049-1505399-+-387-0	NW_017968519.1:1500049-1505399	NW_017968519.1:1502705-1503195	Hypothalamus_Pituitary__pericyte,Kidney__capillary cell (FABP5- RBP7-),Lung__artery cell,Lung__capillary aerocyte cell,Lung__capillary cell (FABP5- RBP7-),Lung__capillary aerocyte cell,Lung__capillary cell (FABP5- RBP7-),Lung__capillary aerocyte cell,Lung__capillary cell (FABP5- RBP7-),Lung__capillary aerocyte cell	10	Hypothalamus_Pituitary_pericyte	0.539498	2.86E-12	0.286	0.007	undetermined	undetermined	FALSE	FALSE	FALSE
919	NC-033692.1-14797249-14803599-+-203-0	NC_033692.1:14797249-14803599	NC_033692.1:14801408-14802074	Hypothalamus_Pituitary__pericyte	1	Hypothalamus_Pituitary_pericyte	0.679423	7.04E-10	0.429	0.019	PGM2L1	LOC101358074	FALSE	FALSE	TRUE
920	NC-033684.1-21018899-21019849---65-0	NC_033684.1:21018899-21019849	NC_033684.1:21019666-21019756	Hypothalamus_Pituitary__pericyte	1	Hypothalamus_Pituitary_pericyte	0.537745	8.44E-09	0.286	0.009	undetermined	undetermined	FALSE	FALSE	FALSE
921	NC-033672.1-63990199-63992149---245-0	NC_033672.1:63990199-63992149	NC_033672.1:63990793-63991020	Hypothalamus_Pituitary__pericyte	1	Hypothalamus_Pituitary_pericyte	0.841077	2.94E-08	0.429	0.021	RFP2	undetermined	FALSE	FALSE	FALSE
922	NC-033660.1-28645399-28649699-+-955-0	NC_033660.1:28645399-28649699	NC_033660.1:28648105-28648494	Hypothalamus_Pituitary__pericyte	1	Hypothalamus_Pituitary_pericyte	0.654813	0.000655508	0.429	0.032	undetermined	undetermined	FALSE	FALSE	FALSE
923	NW-017968522.1-242699-246399-+-1406-0	NW_017968522.1:242699-246399	NW_017968522.1:242932-243336	Hypothalamus_Pituitary__pericyte,Bone_marrow__sinusoid cell (MAFB+)	2	Hypothalamus_Pituitary_pericyte	0.54913	0.006371	0.286	0.016	NKC	LOC105855403	FALSE	FALSE	FALSE
924	NC-033660.1-106108999-106109349-+-120-0	NC_033660.1:106108999-106109349	NC_033660.1:106109046-106109125	Hypothalamus_Pituitary__pericyte	1	Hypothalamus_Pituitary_pericyte	0.509371	0.0217577	0.286	0.017	NKC	undetermined	FALSE	FALSE	FALSE
925	NC-033681.1-3782649-3785899-+-247-0	NC_033681.1:3782649-3785899	NC_033681.1:3782649-3782865	Hypothalamus_Pituitary__pericyte,Lung__doublets_epithelial_immune	2	Hypothalamus_Pituitary_pericyte	0.519473	0.0284831	0.286	0.018	EEFSEC	EEFSEC	FALSE	TRUE	FALSE
926	NC-033666.1-92302699-92303349-+-1493-0	NC_033666.1:92302699-92303349	NC_033666.1:92302746-92302814	Bladder__plasma cell,Hypothalamus_Pituitary__plasma cell,Kidney__plasma cell,Small_intestine__plasma cell,Blood__plasma cell,Bone_marrow__plasma cell,Kidney__plasma cell,Kidney__plasma cell,Liver__plasma cell,Lung__plasma cell,Mammary_gland__plasma cell,Fat__plasma cell	12	Hypothalamus_Pituitary_plasma cell	0.608995	2.06E-32	0.833	0.209	undetermined	undetermined	FALSE	FALSE	FALSE
927	NC-033667.1-154379999-154380099---725-0	NC_033667.1:154379999-154380099	NC_033667.1:154379999-154380099	Hypothalamus_Pituitary__plasma cell,Small_intestine__plasma cell,Spleen__plasma cell,Kidney__plasma cell,Lung__plasma cell,Mammary_gland__plasma cell,Spleen__doublets_erythroid-megakaryocyte_lymphoid	7	Hypothalamus_Pituitary_plasma cell	0.627235	4.50E-27	0.717	0.151	undetermined	undetermined	FALSE	FALSE	FALSE
928	NC-033670.1-99346649-99347549---1649-0	NC_033670.1:99346649-99347549	NC_033670.1:99346806-99346981	Bladder__plasmacytoid dendritic cell,Brain_cortex__pericyte,Fat__non-myelinating Schwann cell,Hypothalamus_Pituitary__plasmacytoid dendritic cell,Liver__mesothelial cell,Lung__pericyte,Lung__doublets_epithelial_stromal,Small_intestine__non-myelinating Schwann cell,Kidney__doublets_endothelial_stromal,Spleen__macrophage (MARCO+),Uterus__pericyte,Brain_cortex__oligodendrocyte precursor cell,Brainst…	14	Hypothalamus_Pituitary_plasmacytoid dendritic cell	0.526453	1.38E-13	0.571	0.026	TNS3	TNS3	FALSE	FALSE	FALSE
929	NC-033663.1-48969599-48970499---44-0	NC_033663.1:48969599-48970499	NC_033663.1:48969747-48969836	Hypothalamus_Pituitary__somatotroph	1	Hypothalamus_Pituitary_somatotroph	0.527276	1.31E-61	0.579	0.016	undetermined	undetermined	FALSE	FALSE	FALSE
930	NC-033677.1-7498149-7504749---5904-0	NC_033677.1:7498149-7504749	NC_033677.1:7501004-7501611	Hypothalamus_Pituitary__thyrotroph,Lung__alveolar epithelial cell type 1,Lung__pericyte,Small_intestine__fibroblast (GGT5+),Lung__club cell,Bone_marrow__macrophage_monocyte (PF),Bone_marrow__megakaryocyte progenitor cell,Heart__doublets_immune_stromal,Kidney__macula densa epithelial cell,Uterus__ciliated epithelial cell of uterus,Lung__alveolar epithelial cell type 1,Lung__alveolar macrophage (CX…	12	Hypothalamus_Pituitary_thyrotroph	0.504496	0.0403142	0.778	0.163	SMIM26	LOC111727994	FALSE	TRUE	FALSE
931	NC-033669.1-30242099-30243599---62-0	NC_033669.1:30242099-30243599	NC_033669.1:30243263-30243422	Kidney__alpha-intercalated cell	1	Kidney_alpha-intercalated cell	0.593125	0	0.552	0.004	NKC	NKC	FALSE	FALSE	FALSE
932	NC-033660.1-88404949-88405449---2141-0	NC_033660.1:88404949-88405449	NC_033660.1:88405097-88405259	Kidney__alpha-intercalated cell,Kidney__beta-intercalated cell,Kidney__doublets_epithelial_immune,Kidney__intercalated cell_principal cell,Kidney__macrophage (ABCG1+),Lung__alveolar macrophage,Lung__alveolar macrophage (PF),Lung__alveolar macrophage,Lung__alveolar macrophage,Lung__alveolar macrophage,Lung__alveolar macrophage (PF),Kidney__alpha-intercalated cell,Kidney__beta-intercalated cell,Kid…	22	Kidney_alpha-intercalated cell	0.892691	2.60E-212	0.724	0.02	undetermined	undetermined	FALSE	FALSE	TRUE
933	NC-033671.1-19281899-19283149---275-0	NC_033671.1:19281899-19283149	NC_033671.1:19282711-19282880	Kidney__alpha-intercalated cell,Kidney__alpha-intercalated cell,Kidney__beta-intercalated cell,Kidney__intercalated cell (LQ),Kidney__alpha-intercalated cell,Kidney__beta-intercalated cell,Brain_cortex__glutamatergic neuron (NPTX1+),Brainstem__glutamatergic neuron (CBLN1+),Kidney__alpha-intercalated cell,Kidney__beta-intercalated cell,Kidney__intercalated cell_principal cell	11	Kidney_alpha-intercalated cell	0.749314	2.66E-145	0.69	0.03	UBE2QL1	UBE2QL1	FALSE	FALSE	FALSE
934	NC-033666.1-84988399-84989499-+-76-0	NC_033666.1:84988399-84989499	NC_033666.1:84988807-84988943	Kidney__alpha-intercalated cell,Kidney__loop of Henle thin ascending limb epithelial cell (SLC14A2+)	2	Kidney_alpha-intercalated cell	0.727821	3.04E-103	0.621	0.035	Roswell Park Cancer Institute Human BAC Library	undetermined	FALSE	FALSE	FALSE
935	NC-033662.1-101952449-101953549-+-150-0	NC_033662.1:101952449-101953549	NC_033662.1:101952790-101952962	Kidney__alpha-intercalated cell,Kidney__beta-intercalated cell,Kidney__loop of Henle thick ascending limb epithelial cell,Kidney__macula densa epithelial cell,Kidney__alpha-intercalated cell,Kidney__intercalated cell_principal cell,Kidney__macula densa epithelial cell,Kidney__alpha-intercalated cell,Kidney__macula densa epithelial cell,Lung__pericyte,Kidney__loop of Henle thick ascending limb epi…	11	Kidney_alpha-intercalated cell	0.680653	2.47E-49	0.672	0.083	Roswell Park Cancer Institute Human PAC Library	undetermined	FALSE	FALSE	FALSE
936	NC-033667.1-103658149-103659649-+-70-0	NC_033667.1:103658149-103659649	NC_033667.1:103658552-103658743	Kidney__alpha-intercalated cell,Kidney__beta-intercalated cell,Kidney__loop of Henle thin ascending limb epithelial cell,Kidney__principal cell	4	Kidney_alpha-intercalated cell	0.554904	4.42E-19	0.655	0.166	TFCP2L1	undetermined	FALSE	FALSE	FALSE
937	NC-033692.1-8005349-8006049-+-6657-0	NC_033692.1:8005349-8006049	NC_033692.1:8005688-8005783	Bladder__non-myelinating Schwann cell,Fat__adipocyte (UCP1lo),Hypothalamus_Pituitary__plasmacytoid dendritic cell,Kidney__alpha-intercalated cell,Kidney__distal convoluted tubule epithelial cell,Kidney__principal cell (KCNE1+),Liver__hepatocyte (PHYH+),Small_intestine__tuft cell,Tongue__fast muscle cell,Kidney__alpha-intercalated cell,Kidney__beta-intercalated cell,Kidney__distal convoluted tubul…	39	Kidney_alpha-intercalated cell	0.597167	7.61E-13	0.931	0.486	COX7B	LOC109729584	FALSE	FALSE	TRUE
938	NC-033674.1-69962499-69963149-+-41-0	NC_033674.1:69962499-69963149	NC_033674.1:69962701-69962790	Kidney__beta-intercalated cell,Lung__tuft cell,Kidney__beta-intercalated cell,Kidney__beta-intercalated cell,Lung__doublets_epithelial_immune,Kidney__beta-intercalated cell,Kidney__intercalated cell_principal cell	7	Kidney_beta-intercalated cell	2.00142	0	0.889	0.005	HMX2	undetermined	FALSE	FALSE	FALSE
939	NC-033660.1-88405999-88406799---798-0	NC_033660.1:88405999-88406799	NC_033660.1:88406014-88406103	Kidney__beta-intercalated cell,Kidney__macrophage (ABCG1+),Lung__alveolar macrophage,Lung__alveolar macrophage,Kidney__beta-intercalated cell,Kidney__intercalated cell (LQ),Kidney__beta-intercalated cell,Lung__alveolar macrophage,Lung__alveolar macrophage (PF),Kidney__beta-intercalated cell	10	Kidney_beta-intercalated cell	1.58479	6.90E-220	0.852	0.014	LOC100602072	undetermined	FALSE	FALSE	TRUE
940	NC-033665.1-20460749-20462449---35-0	NC_033665.1:20460749-20462449	NC_033665.1:20461321-20461635	Kidney__beta-intercalated cell,Kidney__alpha-intercalated cell,Kidney__beta-intercalated cell,Kidney__beta-intercalated cell,Kidney__beta-intercalated cell,Kidney__intercalated cell_principal cell	6	Kidney_beta-intercalated cell	0.825135	3.14E-180	0.667	0.01	LOC103883839	LOC103883839	FALSE	FALSE	FALSE
941	NC-033668.1-114664949-114671299-+-111-0	NC_033668.1:114664949-114671299	NC_033668.1:114668505-114668993	Kidney__beta-intercalated cell,Pancreas__beta cell	2	Kidney_beta-intercalated cell	0.602635	7.17E-53	0.519	0.023	NKC	LOC105882565	FALSE	FALSE	FALSE
942	NC-033667.1-103653749-103655299---269-0	NC_033667.1:103653749-103655299	NC_033667.1:103654559-103654794	Kidney__beta-intercalated cell,Kidney__intercalated cell_principal cell,Kidney__alpha-intercalated cell,Kidney__beta-intercalated cell,Kidney__macula densa epithelial cell,Kidney__principal cell,Kidney__alpha-intercalated cell,Kidney__intercalated cell_principal cell,Kidney__macula densa epithelial cell,Kidney__principal cell (KCNE1+)	10	Kidney_beta-intercalated cell	0.703263	2.18E-12	0.741	0.165	TFCP2L1	undetermined	FALSE	FALSE	FALSE
943	NC-033677.1-44684249-44684899-+-1791-0	NC_033677.1:44684249-44684899	NC_033677.1:44684622-44684708	Kidney__beta-intercalated cell	1	Kidney_beta-intercalated cell	0.566335	2.59E-09	0.63	0.142	LSM6	LSM6	FALSE	FALSE	TRUE
944	NW-017968519.1-1452549-1454199-+-231-0	NW_017968519.1:1452549-1454199	NW_017968519.1:1453724-1453937	Kidney__capillary cell (FABP5- RBP7-),Lung__artery cell,Lung__capillary aerocyte cell,Lung__capillary cell (FABP5- RBP7-),Lung__artery cell,Lung__capillary aerocyte cell,Lung__capillary cell (FABP5- RBP7-),Lung__capillary aerocyte cell,Lung__capillary cell (CXCL10+),Lung__capillary cell (FABP5- RBP7-),Lung__capillary aerocyte cell	11	Kidney_capillary cell (FABP5- RBP7-)	0.928311	2.57E-93	0.514	0.016	undetermined	undetermined	FALSE	FALSE	FALSE
945	NW-017968519.1-1385349-1390749---410-0	NW_017968519.1:1385349-1390749	NW_017968519.1:1388031-1388536	Kidney__capillary cell (FABP5- RBP7-),Bone_marrow__doublets_immune_stromal	2	Kidney_capillary cell (FABP5- RBP7-)	0.54545	8.11E-65	0.314	0.008	undetermined	undetermined	FALSE	FALSE	FALSE
946	NW-017968519.1-1598949-1602249---118-0	NW_017968519.1:1598949-1602249	NW_017968519.1:1600199-1600566	Kidney__capillary cell (FABP5- RBP7-)	1	Kidney_capillary cell (FABP5- RBP7-)	0.581869	4.15E-60	0.343	0.011	undetermined	undetermined	FALSE	FALSE	FALSE
947	NW-017968519.1-1384749-1387899-+-190-0	NW_017968519.1:1384749-1387899	NW_017968519.1:1387087-1387405	Kidney__capillary cell (FABP5- RBP7-),Lung__artery cell,Lung__capillary aerocyte cell,Lung__capillary cell (FABP5- RBP7-),Lung__capillary aerocyte cell	5	Kidney_capillary cell (FABP5- RBP7-)	0.634747	7.92E-40	0.286	0.011	PRICKLE2	undetermined	FALSE	FALSE	FALSE
948	NW-017968519.1-1554349-1555699---72-0	NW_017968519.1:1554349-1555699	NW_017968519.1:1554952-1555088	Kidney__capillary cell (FABP5- RBP7-),Lung__capillary cell (CXCL10+)	2	Kidney_capillary cell (FABP5- RBP7-)	0.576637	5.58E-30	0.257	0.012	NKC	undetermined	FALSE	FALSE	FALSE
949	NW-017968519.1-1559249-1564249---304-0	NW_017968519.1:1559249-1564249	NW_017968519.1:1562395-1562858	Kidney__capillary cell (FABP5- RBP7-),Lung__artery cell,Lung__capillary aerocyte cell,Lung__capillary cell (FABP5- RBP7-),Lung__doublets_endothelial_epithelial,Lung__artery cell,Lung__capillary aerocyte cell,Lung__capillary cell (FABP5- RBP7-),Lung__doublets_endothelial_epithelial,Lung__capillary aerocyte cell,Lung__capillary cell (FABP5- RBP7-),Lung__capillary aerocyte cell	12	Kidney_capillary cell (FABP5- RBP7-)	0.725872	2.79E-26	0.371	0.029	LOC105876358	undetermined	FALSE	FALSE	FALSE
950	NW-017968519.1-1348149-1358949---526-0	NW_017968519.1:1348149-1358949	NW_017968519.1:1354639-1355684	Kidney__capillary cell (FABP5- RBP7-),Lung__capillary aerocyte cell,Lung__capillary cell (FABP5- RBP7-),Lung__capillary aerocyte cell,Lung__capillary cell (FABP5- RBP7-),Lung__capillary aerocyte cell,Lung__capillary cell (FABP5- RBP7-),Lung__capillary aerocyte cell	8	Kidney_capillary cell (FABP5- RBP7-)	0.867058	7.70E-26	0.314	0.021	undetermined	NKC	FALSE	FALSE	FALSE
951	NC-033674.1-74756349-74758499-+-337-0	NC_033674.1:74756349-74758499	NC_033674.1:74758143-74758374	Kidney__capillary cell (FABP5+ RBP7+),Kidney__pericyte	2	Kidney_capillary cell (FABP5+ RBP7+)	0.5854	1.22E-272	0.667	0.002	undetermined	undetermined	FALSE	FALSE	FALSE
952	NC-033688.1-14541949-14544449-+-439-0	NC_033688.1:14541949-14544449	NC_033688.1:14542913-14543168	Kidney__capillary cell (FABP5+ RBP7+),Kidney__glomerular endothelial cell	2	Kidney_capillary cell (FABP5+ RBP7+)	0.521648	4.95E-05	0.556	0.054	EMCN	undetermined	FALSE	FALSE	FALSE
953	NC-033678.1-12840249-12841199-+-176-0	NC_033678.1:12840249-12841199	NC_033678.1:12840812-12841033	Kidney__distal convoluted tubule epithelial cell,Kidney__principal cell (KCNE1+),Kidney__principal cell,Kidney__principal cell (KCNE1+),Kidney__principal cell,Kidney__principal cell (KCNE1+),Bladder__vein cell,Kidney__distal convoluted tubule epithelial cell,Lung__alveolar epithelial cell type 2_uterine metastasis cell,Lung__uterine metastasis cell	10	Kidney_distal convoluted tubule epithelial cell	0.533475	2.51E-38	0.38	0.044	LIPG	LIPG	FALSE	FALSE	FALSE
954	NC-033666.1-102413049-102415149---286-0	NC_033666.1:102413049-102415149	NC_033666.1:102414000-102414210	Kidney__doublets_epithelial_immune,Lung__alveolar epithelial cell type 1,Lung__alveolar epithelial cell type 1,Lung__alveolar epithelial cell type 1,Uterus__non-ciliated epithelial cell of uterus (IGFBP1+)	5	Kidney_doublets_epithelial_immune	0.523093	2.02E-42	1	0.018	undetermined	undetermined	FALSE	FALSE	FALSE
955	NC-033681.1-15939749-15941399-+-124-0	NC_033681.1:15939749-15941399	NC_033681.1:15940929-15941162	Kidney__fibroblast (ASPN+)	1	Kidney_fibroblast (ASPN+)	0.933952	1.16E-73	0.625	0.008	undetermined	ERCC1	FALSE	FALSE	FALSE
956	NC-033678.1-50321749-50322399---254-0	NC_033678.1:50321749-50322399	NC_033678.1:50321794-50321901	Kidney__fibroblast (ASPN+),Lung__alveolar fibroblast,Lung__adventitial fibroblast,Lung__alveolar fibroblast,Lung__doublets_immune_stromal,Lung__alveolar fibroblast,Lung__doublets_endothelial_stromal,Lung__alveolar fibroblast	8	Kidney_fibroblast (ASPN+)	0.663488	5.17E-68	0.375	0.003	undetermined	undetermined	FALSE	FALSE	FALSE
957	NC-033660.1-38015249-38018599-+-1235-0	NC_033660.1:38015249-38018599	NC_033660.1:38016637-38016952	Kidney__fibroblast (ASPN+),Lung__alveolar fibroblast,Lung__fibroblast (NNAT+),Lung__alveolar fibroblast,Lung__fibroblast (NNAT+),Blood__neutrophil,Lung__alveolar fibroblast,Spleen__neutrophil,Bone__osteoblast,Diaphragm__pericyte,Fat__pericyte,Fat__pericyte,Fat__pericyte,Kidney__adipocyte (UCP1lo),Kidney__pericyte,Limb_muscle__pericyte,Small_intestine__doublets_epithelial_lymphoid	17	Kidney_fibroblast (ASPN+)	0.808864	1.26E-29	0.875	0.037	YAF2	undetermined	FALSE	FALSE	FALSE
958	NC-033669.1-36262299-36262899---346-0	NC_033669.1:36262299-36262899	NC_033669.1:36262486-36262642	Kidney__fibroblast (ASPN+),Small_intestine__non-myelinating Schwann cell	2	Kidney_fibroblast (ASPN+)	0.555281	8.73E-23	0.375	0.008	NKC	NKC	FALSE	FALSE	FALSE
959	NC-033688.1-18341999-18357599-+-329-0	NC_033688.1:18341999-18357599	NC_033688.1:18351724-18353427	Kidney__fibroblast (ASPN+),Kidney__podocyte,Liver__cholangiocyte,Liver__mesothelial cell,Bone__adipo-CAR cell,Bone__adipo-CAR cell,Bone__adipocyte (UCP1lo),Bone__osteoblast,Lung__alveolar fibroblast,Small_intestine__fibroblast (CHODL+)	10	Kidney_fibroblast (ASPN+)	0.619723	6.93E-17	0.5	0.02	NKC	LOC111750784	FALSE	FALSE	FALSE
960	NC-033665.1-9061549-9062849-+-382-0	NC_033665.1:9061549-9062849	NC_033665.1:9061725-9061864	Kidney__fibroblast (ASPN+)	1	Kidney_fibroblast (ASPN+)	0.50328	5.14E-12	0.5	0.025	undetermined	TAF9	FALSE	FALSE	FALSE
961	NW-017968525.1-80899-81549---541-0	NW_017968525.1:80899-81549	NW_017968525.1:80964-81126	Kidney__fibroblast (ASPN+),Lung__alveolar fibroblast,Lung__doublets_endothelial_stromal,Lung__alveolar fibroblast,Lung__alveolar fibroblast,Liver__doublets_endothelial_immune,Lung__doublets_endothelial_stromal,Lung__alveolar fibroblast	8	Kidney_fibroblast (ASPN+)	0.759683	9.47E-09	0.625	0.051	Limch1	undetermined	FALSE	FALSE	FALSE
962	NC-033670.1-89732099-89732649-+-337-0	NC_033670.1:89732099-89732649	NC_033670.1:89732263-89732332	Kidney__fibroblast (ASPN+),Brain_cortex__GABAergic neuron (GRIK1+ MEIS2+ NECAB1-),Lung__basophil,Bone__T cell (CD4+ CD8- CCL5-)	4	Kidney_fibroblast (ASPN+)	0.718275	0.00399732	0.375	0.03	ELMO1	undetermined	FALSE	FALSE	FALSE
963	NC-033665.1-93568049-93569499---120-0	NC_033665.1:93568049-93569499	NC_033665.1:93568263-93568569	Kidney__innate lymphoid cell,Lung__basophil,Kidney__innate lymphoid cell	3	Kidney_innate lymphoid cell	0.692612	8.96E-126	0.5	0.004	TTI2	undetermined	FALSE	FALSE	FALSE
964	NC-033684.1-27516599-27521199---318-0	NC_033684.1:27516599-27521199	NC_033684.1:27519117-27519544	Kidney__innate lymphoid cell,Kidney__natural killer cell (CHN1+),Lung__innate lymphoid cell,Lung__innate lymphoid cell,Lung__T cell (CD4+ CD8- CCL5-),Lung__innate lymphoid cell,Pancreas__natural killer cell (CHN1+),Small_intestine__innate lymphoid cell,Testes__natural killer cell_T cell,Tongue__T cell,Kidney__innate lymphoid cell,Bladder__innate lymphoid cell,Lung__T cell (CD4+ CD8- CCL5-),Tongue…	14	Kidney_innate lymphoid cell	1.23525	1.70E-115	0.857	0.016	NKC	undetermined	FALSE	FALSE	FALSE
965	NC-033684.1-27508399-27516049---367-0	NC_033684.1:27508399-27516049	NC_033684.1:27512036-27512789	Kidney__innate lymphoid cell,Lung__innate lymphoid cell,Lung__innate lymphoid cell,Small_intestine__innate lymphoid cell,Kidney__innate lymphoid cell,Kidney__innate lymphoid cell,Mammary_gland__natural killer cell,Tongue__mature dendritic cell	8	Kidney_innate lymphoid cell	0.815634	8.06E-84	0.571	0.009	undetermined	undetermined	FALSE	FALSE	FALSE
966	NC-033684.1-27515799-27519649-+-291-0	NC_033684.1:27515799-27519649	NC_033684.1:27519129-27519521	Kidney__innate lymphoid cell,Lung__innate lymphoid cell,Lung__innate lymphoid cell,Lung__innate lymphoid cell,Pancreas__natural killer cell (CHN1+)	5	Kidney_innate lymphoid cell	0.933674	1.23E-80	0.429	0.005	NKC	undetermined	FALSE	FALSE	FALSE
967	NC-033683.1-1792249-1800149---522-0	NC_033683.1:1792249-1800149	NC_033683.1:1796830-1797599	Kidney__innate lymphoid cell,Kidney__innate lymphoid cell,Trachea__natural killer cell_T cell	3	Kidney_innate lymphoid cell	0.710029	1.78E-52	0.429	0.008	undetermined	undetermined	FALSE	FALSE	FALSE
968	NC-033679.1-617799-623649---1164-0	NC_033679.1:617799-623649	NC_033679.1:622790-623392	Kidney__innate lymphoid cell,Lung__pericyte	2	Kidney_innate lymphoid cell	0.755322	1.62E-21	0.5	0.027	undetermined	NKC	FALSE	FALSE	FALSE
969	NC-033663.1-43004449-43004849---823-0	NC_033663.1:43004449-43004849	NC_033663.1:43004640-43004778	Kidney__loop of Henle thick ascending limb epithelial cell,Kidney__loop of Henle thin ascending limb epithelial cell,Kidney__loop of Henle thin ascending limb epithelial cell (SLC14A2+),Kidney__macula densa epithelial cell,Kidney__principal cell,Brain_cortex__astrocyte (LHX2+ SLC7A10-),Brain_cortex__GABAergic neuron (LQ RBP1+),Kidney__doublets_epithelial_immune,Kidney__loop of Henle thick ascendi…	17	Kidney_loop of Henle thick ascending limb epithelial cell	0.80258	8.22E-88	0.57	0.132	PANTR1	LOC101145267	FALSE	FALSE	TRUE
970	NC-033663.1-43008799-43010949---460-0	NC_033663.1:43008799-43010949	NC_033663.1:43008799-43008902	Kidney__loop of Henle thick ascending limb epithelial cell,Kidney__loop of Henle thin ascending limb epithelial cell,Kidney__loop of Henle thin ascending limb epithelial cell (SLC14A2+),Kidney__macula densa epithelial cell,Brain_cortex__GABAergic neuron (LQ RBP1+),Kidney__doublets_epithelial_immune,Kidney__loop of Henle thick ascending limb epithelial cell,Kidney__loop of Henle thick ascending li…	10	Kidney_loop of Henle thick ascending limb epithelial cell	0.625041	1.10E-73	0.475	0.102	LOC105583624	undetermined	FALSE	FALSE	TRUE
971	NC-033671.1-23951049-23951899---267-0	NC_033671.1:23951049-23951899	NC_033671.1:23951197-23951398	Kidney__loop of Henle thick ascending limb epithelial cell,Small_intestine__enterocyte,Liver__cholangiocyte,Colon__enterocyte,Tongue__filiform papilla	5	Kidney_loop of Henle thick ascending limb epithelial cell	0.521108	9.62E-54	0.323	0.06	SLC9A3	SLC9A3	FALSE	FALSE	FALSE
972	NC-033679.1-69616399-69621199---617-0	NC_033679.1:69616399-69621199	NC_033679.1:69620168-69620862	Kidney__loop of Henle thin ascending limb epithelial cell (SLC14A2+),Liver__cholangiocyte,Lung__ciliated cell,Pancreas__ductal cell (SPOCK3+),Pancreas__ductal cell (UPK1A+),Lung__ciliated cell,Kidney__loop of Henle thin ascending limb epithelial cell (SLC14A2+),Liver__cholangiocyte,Lung__ciliated cell,Trachea__ciliated cell	10	Kidney_loop of Henle thin ascending limb epithelial cell (SLC14A2+)	0.613453	1.44E-23	0.762	0.085	LOC105371267	undetermined	FALSE	FALSE	FALSE
973	NC-033665.1-47425749-47439349---310-0	NC_033665.1:47425749-47439349	NC_033665.1:47438795-47439350	Kidney__capillary cell (FABP5- RBP7-),Kidney__loop of Henle thin ascending limb epithelial cell (SLC14A2+),Lung__capillary cell (FABP5- RBP7-),Kidney__doublets_endothelial_stromal	4	Kidney_loop of Henle thin ascending limb epithelial cell (SLC14A2+)	0.509999	1.36E-09	0.524	0.076	NKC	undetermined	FALSE	FALSE	FALSE
974	NC-033669.1-21836499-21836849-+-144-0	NC_033669.1:21836499-21836849	NC_033669.1:21836641-21836730	Kidney__loop of Henle thin descending limb epithelial cell,Kidney__macula densa epithelial cell,Kidney__principal cell,Lung__ciliated cell,Uterus__ciliated epithelial cell of uterus,Fat__urothelial cell	6	Kidney_loop of Henle thin descending limb epithelial cell	0.587387	1.06E-105	0.592	0.106	undetermined	undetermined	FALSE	FALSE	FALSE
975	NC-033673.1-5049-6349-+-127-0	NC_033673.1:5049-6349	NC_033673.1:5579-5734	Kidney__lymphatic cell (CCL21+)	1	Kidney_lymphatic cell (CCL21+)	0.703996	3.24E-296	0.667	0	ACKR2	ACKR2	FALSE	FALSE	TRUE
976	NC-033692.1-141488599-141490749---65-0	NC_033692.1:141488599-141490749	NC_033692.1:141490201-141490404	Kidney__lymphatic cell (CCL21+)	1	Kidney_lymphatic cell (CCL21+)	0.506287	4.40E-21	0.333	0.003	FAM156B	undetermined	FALSE	FALSE	TRUE
977	NW-017968534.1-64399-67999---31-0	NW_017968534.1:64399-67999	NW_017968534.1:64445-64559	Kidney__lymphatic cell (CCL21+)	1	Kidney_lymphatic cell (CCL21+)	0.500253	3.04E-06	0.333	0.007	Roswell Park Cancer Institute Human BAC Library	undetermined	FALSE	FALSE	FALSE
978	NC-033662.1-119606849-119611349---396-0	NC_033662.1:119606849-119611349	NC_033662.1:119606849-119611349	Kidney__lymphatic cell (CCL21+),Lung__doublets_epithelial_immune	2	Kidney_lymphatic cell (CCL21+)	0.51717	0.00359723	0.667	0.039	Human	Human	FALSE	FALSE	FALSE
979	NC-033673.1-79306299-79308349-+-207-0	NC_033673.1:79306299-79308349	NC_033673.1:79306918-79307142	Kidney__lymphatic cell (CCL21+),Lung__lymphatic cell (CCL21+),Skin__vein cell	3	Kidney_lymphatic cell (CCL21+)	0.513116	0.0122442	0.667	0.041	STOX2	STOX2	FALSE	FALSE	FALSE
980	NC-033666.1-48900949-48901749-+-292-0	NC_033666.1:48900949-48901749	NC_033666.1:48901205-48901288	Kidney__lymphatic cell (CCL21+),Kidney__innate lymphoid cell	2	Kidney_lymphatic cell (CCL21+)	0.577588	0.0164403	0.333	0.011	NKC	undetermined	FALSE	FALSE	FALSE
981	NC-033660.1-76150249-76151449---181-0	NC_033660.1:76150249-76151449	NC_033660.1:76150278-76150409	Kidney__macrophage (ABCG1+),Lung__alveolar macrophage	2	Kidney_macrophage (ABCG1+)	0.701227	0	0.786	0.001	Roswell Park Cancer Institute Human BAC Library	undetermined	FALSE	FALSE	FALSE
982	NC-033660.1-76147999-76149399---231-0	NC_033660.1:76147999-76149399	NC_033660.1:76148126-76148292	Kidney__macrophage (ABCG1+),Lung__alveolar macrophage	2	Kidney_macrophage (ABCG1+)	0.666092	0	0.857	0.003	Roswell Park Cancer Institute Human BAC Library	undetermined	FALSE	FALSE	FALSE
983	NC-033667.1-85414599-85417299-+-2666-0	NC_033667.1:85414599-85417299	NC_033667.1:85415225-85415484	Kidney__macrophage (ABCG1+),Lung__alveolar macrophage,Small_intestine__doublets_epithelial_lymphoid,Small_intestine__enterocyte,Tongue__basophil,Lung__alveolar macrophage,Lung__alveolar macrophage,Small_intestine__enterocyte,Trachea__ciliated cell	9	Kidney_macrophage (ABCG1+)	0.510404	7.48E-08	0.714	0.11	LOC105815499	LOC105876179	FALSE	FALSE	TRUE
984	NC-033661.1-106615549-106620949---3969-0	NC_033661.1:106615549-106620949	NC_033661.1:106617837-106618321	Kidney__macrophage (EPCAM+),Liver__macrophage (Kupffer cell MS4A7+),Testes__diplotene spermatocyte,Liver__macrophage (Kupffer cell MS4A7+)	4	Kidney_macrophage (EPCAM+)	0.600523	2.32E-108	0.473	0.017	ADORA3	ADORA3	FALSE	FALSE	FALSE
985	NC-033662.1-24210499-24212949-+-314-0	NC_033662.1:24210499-24212949	NC_033662.1:24210991-24211211	Kidney__macrophage (MRC1+),Small_intestine__artery cell,Small_intestine__capillary cell (FABP5+ RBP7-),Lung__capillary aerocyte cell	4	Kidney_macrophage (MRC1+)	0.520277	0.000237571	0.429	0.031	NKC	NKC	FALSE	FALSE	FALSE
986	NC-033667.1-12389349-12391549-+-296-0	NC_033667.1:12389349-12391549	NC_033667.1:12389871-12390083	Kidney__macula densa epithelial cell,Kidney__podocyte,Lung__alveolar epithelial cell type 1,Lung__alveolar epithelial cell type 1,Lung__alveolar epithelial cell type 1,Kidney__loop of Henle epithelial cell (AKR1B1+),Kidney__macula densa epithelial cell,Kidney__macula densa epithelial cell,Kidney__podocyte,Lung__alveolar epithelial cell type 1,Brainstem__pericyte,Kidney__podocyte	12	Kidney_macula densa epithelial cell	0.886643	1.08E-32	0.727	0.095	COL4A4	CNTNAP3	FALSE	FALSE	FALSE
987	NC-033665.1-47484849-47490199---659-0	NC_033665.1:47484849-47490199	NC_033665.1:47486074-47486571	Bladder__myelinating Schwann cell,Kidney__macula densa epithelial cell,Blood__capillary cell (FABP5- RBP7-),Kidney__macula densa epithelial cell,Mammary_gland__unknown_Mammary_gland_stromal_G1 (NGFR+ TNNT2+),Kidney__distal convoluted tubule epithelial cell	6	Kidney_macula densa epithelial cell	0.746163	4.41E-23	0.818	0.158	LOC102147024	undetermined	FALSE	FALSE	FALSE
988	NC-033665.1-47440199-47450499---531-0	NC_033665.1:47440199-47450499	NC_033665.1:47445122-47446410	Kidney__macula densa epithelial cell,Kidney__podocyte,Lung__capillary cell (CXCL10+),Kidney__macula densa epithelial cell	4	Kidney_macula densa epithelial cell	0.647631	2.30E-20	0.697	0.12	Roswell Park Cancer Institute Human BAC Library	undetermined	FALSE	FALSE	FALSE
989	NC-033666.1-100425499-100426299-+-470-0	NC_033666.1:100425499-100426299	NC_033666.1:100425641-100425793	Kidney__natural killer cell (CHN1+),Pancreas__natural killer cell (CHN1+),Small_intestine__T cell (CD4- CD8- CCL5+ GZMB- LYG1+),Small_intestine__T cell (CD4- CD8- CCL5+ GZMB+ LYG1+),Bladder__innate lymphoid cell,Kidney__natural killer cell (CHN1+),Small_intestine__T cell (CD4- CD8- CCL5+ GZMB- LYG1+)	7	Kidney_natural killer cell (CHN1+)	0.508604	4.30E-212	0.259	0	NKC	NKC	FALSE	FALSE	FALSE
990	NC-033672.1-15709149-15710949-+-1044-0	NC_033672.1:15709149-15710949	NC_033672.1:15710577-15710758	Kidney__natural killer cell_T cell (PF),Kidney__plasma cell (PF),Pancreas__T cell (PF)	3	Kidney_natural killer cell_T cell (PF)	0.581338	2.60E-61	0.667	0.019	TACC3	TACC3	FALSE	FALSE	FALSE
991	NC-033692.1-82602249-82609149---2315-0	NC_033692.1:82602249-82609149	NC_033692.1:82605551-82606250	Kidney__neutrophil,Blood__neutrophil,Lung__neutrophil,Spleen__neutrophil,Heart__neutrophil,Lung__neutrophil (IL18BP+),Spleen__neutrophil	7	Kidney_neutrophil	0.836957	2.88E-135	0.293	0.005	NKC	undetermined	FALSE	FALSE	TRUE
992	NC-033666.1-29640999-29656149-+-2837-0	NC_033666.1:29640999-29656149	NC_033666.1:29651775-29653223	Kidney__neutrophil,Lung__doublets_myeloid,Lung__neutrophil,Pancreas__neutrophil,Lung__B cell,Kidney__innate lymphoid cell,Kidney__neutrophil,Kidney__plasmacytoid dendritic cell,Kidney__T cell (CD4+ CD8- CCL5-),Kidney__doublets_endothelial_stromal,Kidney__innate lymphoid cell,Kidney__neutrophil,Kidney__T cell (CD4+ CD8- CCL5-),Kidney__vasa recta descending limb cell (MGP+),Bone__T cell (CD4+ CD8- …	17	Kidney_neutrophil	0.732094	1.56E-16	0.256	0.041	Roswell Park Cancer Institute Human BAC Library	Roswell Park Cancer Institute Human BAC Library	FALSE	FALSE	FALSE
993	NC-033680.1-18645199-18646649-+-304-0	NC_033680.1:18645199-18646649	NC_033680.1:18645783-18645951	Kidney__plasma cell,Kidney__plasma cell (PF),Spleen__plasma cell	3	Kidney_plasma cell	0.530387	1.47E-172	0.379	0.002	IGL	LOC107546402	TRUE	FALSE	FALSE
994	NC-033663.1-32507799-32508499---150-0	NC_033663.1:32507799-32508499	NC_033663.1:32507857-32508049	Kidney__plasma cell	1	Kidney_plasma cell	1.41301	2.43E-19	0.276	0.017	IGK	IGK	TRUE	FALSE	TRUE
995	NC-033673.1-14489499-14492349-+-159-0	NC_033673.1:14489499-14492349	NC_033673.1:14489622-14489933	Kidney__plasma cell (PF),Kidney__plasmacytoid dendritic cell	2	Kidney_plasma cell (PF)	0.61514	3.56E-217	0.8	0.002	undetermined	undetermined	FALSE	FALSE	FALSE
996	NC-033675.1-36711999-36716949---393-0	NC_033675.1:36711999-36716949	NC_033675.1:36714514-36714973	Kidney__plasma cell (PF),Kidney__plasmacytoid dendritic cell,Lung__plasma cell,Kidney__plasmacytoid dendritic cell	4	Kidney_plasma cell (PF)	1.56847	5.86E-59	0.8	0.01	undetermined	Roswell Park Cancer Institute Human BAC Library	FALSE	FALSE	FALSE
997	NC-033663.1-30362149-30367399---340-0	NC_033663.1:30362149-30367399	NC_033663.1:30366106-30366601	Kidney__plasma cell (PF),Liver__plasma cell (PF),Lung__B cell,Pancreas__B cell (SOX5+),Bladder__B cell,Fat__B cell,Fat__B cell,Fat__B cell,Limb_muscle__B cell,Liver__B cell	10	Kidney_plasma cell (PF)	0.999127	4.42E-27	0.4	0.005	undetermined	undetermined	FALSE	FALSE	TRUE
998	NC-033674.1-21982449-21987049---8664-0	NC_033674.1:21982449-21987049	NC_033674.1:21983343-21983761	Kidney__plasma cell (PF)	1	Kidney_plasma cell (PF)	0.671518	2.50E-15	1	0.053	undetermined	HMGB1	FALSE	FALSE	FALSE
999	NC-033679.1-7765449-7768649-+-203-0	NC_033679.1:7765449-7768649	NC_033679.1:7767419-7767979	Kidney__plasma cell (PF)	1	Kidney_plasma cell (PF)	0.51007	1.24E-14	0.4	0.009	undetermined	Roswell Park Cancer Institute Human BAC Library	FALSE	FALSE	FALSE
1000	NC-033662.1-68378449-68379099-+-453-0	NC_033662.1:68378449-68379099	NC_033662.1:68378788-68378872	Kidney__plasma cell (PF)	1	Kidney_plasma cell (PF)	0.73661	4.46E-14	0.4	0.009	PLK1	PLK1	FALSE	FALSE	FALSE
1001	NC-033667.1-52954399-52954749-+-849-0	NC_033667.1:52954399-52954749	NC_033667.1:52954399-52954749	Kidney__plasma cell (PF),Lung__vascular associated smooth muscle cell	2	Kidney_plasma cell (PF)	0.770826	0.000146916	0.8	0.071	undetermined	undetermined	FALSE	FALSE	FALSE
1002	NC-033663.1-31106049-31109999-+-128-0	NC_033663.1:31106049-31109999	NC_033663.1:31107113-31107500	Kidney__plasmacytoid dendritic cell,Lung__plasmacytoid dendritic cell,Lung__plasmacytoid dendritic cell,Pancreas__plasmacytoid dendritic cell,Liver__doublets_endothelial_immune,Liver__plasmacytoid dendritic cell,Bone_marrow__plasmacytoid dendritic cell,Kidney__plasmacytoid dendritic cell	8	Kidney_plasmacytoid dendritic cell	0.693419	1.60E-112	0.5	0.004	undetermined	undetermined	FALSE	FALSE	FALSE
1003	NC-033675.1-3736699-3739099---92-0	NC_033675.1:3736699-3739099	NC_033675.1:3737185-3737434	Kidney__plasmacytoid dendritic cell	1	Kidney_plasmacytoid dendritic cell	0.708727	5.76E-106	0.583	0.006	LOC113907997	undetermined	FALSE	FALSE	FALSE
1004	NC-033681.1-7816749-7818849---31-0	NC_033681.1:7816749-7818849	NC_033681.1:7818506-7818759	Kidney__podocyte,Kidney__podocyte	2	Kidney_podocyte	0.639635	1.18E-220	0.5	0.001	NLRP5	NLRP5	FALSE	FALSE	FALSE
1005	NC-033668.1-24081099-24085649-+-269-0	NC_033668.1:24081099-24085649	NC_033668.1:24083167-24083574	Kidney__podocyte	1	Kidney_podocyte	0.538264	3.89E-89	0.7	0.01	undetermined	undetermined	FALSE	FALSE	FALSE
1006	NC-033669.1-21825399-21826799---241-0	NC_033669.1:21825399-21826799	NC_033669.1:21825606-21825738	Kidney__principal cell,Kidney__principal cell,Uterus__ciliated epithelial cell of uterus,Bladder__urothelial cell,Brain_cortex__oligodendrocyte precursor cell,Colon__enteroendocrine cell,Fat__urothelial cell,Kidney__distal convoluted tubule epithelial cell,Kidney__intercalated cell_principal cell,Kidney__principal cell,Trachea__ciliated cell	11	Kidney_principal cell	0.582937	1.21E-08	0.577	0.117	NKC	NKC	FALSE	FALSE	FALSE
1007	NC-033670.1-26365049-26366199---20-0	NC_033670.1:26365049-26366199	NC_033670.1:26365867-26366023	Kidney__principal cell (FXYD4+),Kidney__principal cell (KCNE1+),Kidney__principal cell (FXYD4+),Kidney__principal cell (FXYD4+),Kidney__principal cell (KCNE1+)	5	Kidney_principal cell (FXYD4+)	0.70985	4.62E-299	0.735	0.007	Children's Hospital Oakland Research Institute Rhesus macaque Adult Male BAC Library	Human	FALSE	FALSE	FALSE
1008	NC-033668.1-113509749-113515899---598-0	NC_033668.1:113509749-113515899	NC_033668.1:113513662-113514272	Kidney__principal cell (FXYD4+),Kidney__principal cell (FXYD4+),Brain_cortex__GABAergic neuron (GIRK1- MEIS2+ NECAB1-)	3	Kidney_principal cell (FXYD4+)	0.612854	1.69E-72	0.647	0.034	HLA-DQA1	HLA-DQB1	FALSE	TRUE	FALSE
1009	NC-033690.1-39287149-39290249-+-529-0	NC_033690.1:39287149-39290249	NC_033690.1:39289791-39290115	Kidney__principal cell (FXYD4+),Kidney__principal cell (KCNE1+),Kidney__proximal convoluted tubule epithelial cell,Kidney__proximal straight tubule epithelial cell,Kidney__intercalated cell_principal cell,Kidney__principal cell (FXYD4+),Kidney__principal cell (KCNE1+),Kidney__proximal convoluted tubule epithelial cell,Kidney__intercalated cell_principal cell,Kidney__principal cell (FXYD4+),Kidney…	13	Kidney_principal cell (FXYD4+)	0.877165	4.79E-14	0.882	0.254	KCNJ15	undetermined	FALSE	FALSE	FALSE
1010	NC-033672.1-73323249-73324949---199-0	NC_033672.1:73323249-73324949	NC_033672.1:73323369-73323589	Kidney__principal cell (FXYD4+),Kidney__principal cell (KCNE1+),Kidney__principal cell (FXYD4+),Kidney__proximal convoluted tubule epithelial cell,Kidney__principal cell (FXYD4+)	5	Kidney_principal cell (FXYD4+)	0.534521	1.49E-10	0.676	0.172	undetermined	undetermined	FALSE	FALSE	FALSE
1011	NC-033667.1-124492949-124495049-+-194-0	NC_033667.1:124492949-124495049	NC_033667.1:124494672-124494923	Kidney__principal cell (KCNE1+),Brain_cortex__GABAergic neuron (GRIK1+ MEIS2+ NECAB1-),Brainstem__GABAergic neuron (OTX2+)	3	Kidney_principal cell (KCNE1+)	0.667558	9.97E-74	0.391	0.008	SLC8A1	SLC8A1	FALSE	FALSE	FALSE
1012	NC-033679.1-13864499-13865149---347-0	NC_033679.1:13864499-13865149	NC_033679.1:13864912-13864984	Kidney__principal cell (KCNE1+),Kidney__principal cell (KCNE1+)	2	Kidney_principal cell (KCNE1+)	0.512614	2.63E-24	0.348	0.018	LOC109729780	LOC109729780	FALSE	FALSE	FALSE
1013	NC-033675.1-9723149-9723799-+-380-0	NC_033675.1:9723149-9723799	NC_033675.1:9723437-9723614	Kidney__principal cell (KCNE1+),Kidney__principal cell (KCNE1+),Kidney__intercalated cell_principal cell,Kidney__principal cell (KCNE1+)	4	Kidney_principal cell (KCNE1+)	0.574188	2.34E-09	0.478	0.073	LOC103604551	undetermined	FALSE	FALSE	FALSE
1014	NC-033665.1-60754699-60757649-+-12401-0	NC_033665.1:60754699-60757649	NC_033665.1:60755569-60755848	Kidney__proximal convoluted tubule epithelial cell,Kidney__proximal straight tubule epithelial cell,Liver__hepatocyte (APOB+),Liver__hepatocyte (PHYH+),Pancreas__ductal cell (SPOCK3+),Small_intestine__enterocyte,Trachea__respiratory basal cell,Kidney__proximal convoluted tubule epithelial cell,Kidney__proximal straight tubule epithelial cell,Kidney__proximal convoluted tubule epithelial cell,Kidn…	24	Kidney_proximal convoluted tubule epithelial cell	1.93652	0	0.978	0.354	GSTA5	LOC105869212	FALSE	TRUE	FALSE
1015	NC-033666.1-68459849-68464249---1053-0	NC_033666.1:68459849-68464249	NC_033666.1:68460566-68460971	Kidney__proximal convoluted tubule epithelial cell,Kidney__proximal straight tubule epithelial cell,Skin__upper hair follicle cell,Small_intestine__enterocyte,Kidney__proximal convoluted tubule epithelial cell,Kidney__proximal convoluted tubule epithelial cell,Trachea__ciliated cell	7	Kidney_proximal convoluted tubule epithelial cell	1.12534	1.24E-268	0.706	0.134	LOC105865610	LOC105817786	FALSE	FALSE	TRUE
1016	NC-033681.1-21959399-21961249-+-177-0	NC_033681.1:21959399-21961249	NC_033681.1:21959400-21959591	Kidney__proximal convoluted tubule epithelial cell	1	Kidney_proximal convoluted tubule epithelial cell	0.744544	3.50E-223	0.517	0.065	LOC105873827	LOC105868192	FALSE	FALSE	FALSE
1017	NC-033671.1-37938999-37945149---188-0	NC_033671.1:37938999-37945149	NC_033671.1:37942814-37943404	Kidney__proximal convoluted tubule epithelial cell,Kidney__proximal convoluted tubule epithelial cell,Kidney__proximal convoluted tubule epithelial cell	3	Kidney_proximal convoluted tubule epithelial cell	0.675348	2.78E-210	0.441	0.042	undetermined	LOC105814424	FALSE	FALSE	FALSE
1018	NC-033666.1-61978449-61979449---1210-0	NC_033666.1:61978449-61979449	NC_033666.1:61978877-61978986	Kidney__proximal convoluted tubule epithelial cell,Liver__hepatocyte (PHYH+),Brain_cortex__astrocyte (LHX2+ SLC7A10-)	3	Kidney_proximal convoluted tubule epithelial cell	0.5558	4.07E-189	0.383	0.033	HRSP12	undetermined	FALSE	FALSE	FALSE
1019	NC-033666.1-80159249-80166949-+-524-0	NC_033666.1:80159249-80166949	NC_033666.1:80164449-80165154	Kidney__proximal convoluted tubule epithelial cell,Kidney__proximal straight tubule epithelial cell,Liver__hepatocyte (APOB+),Kidney__proximal convoluted tubule epithelial cell,Kidney__proximal convoluted tubule epithelial cell	5	Kidney_proximal convoluted tubule epithelial cell	0.816326	2.31E-174	0.622	0.143	LOC105865610	LOC109730877	FALSE	FALSE	FALSE
1020	NC-033675.1-9216249-9217949-+-5595-0	NC_033675.1:9216249-9217949	NC_033675.1:9217154-9217321	Bone__macrophage (osteoclast),Kidney__proximal convoluted tubule epithelial cell,Bone_marrow__macrophage,Kidney__proximal convoluted tubule epithelial cell,Kidney__proximal straight tubule epithelial cell,Kidney__proximal convoluted tubule epithelial cell,Kidney__proximal straight tubule epithelial cell,Spleen__conventional dendritic cell,Kidney__proximal convoluted_straight tubule epithelial cel…	12	Kidney_proximal convoluted tubule epithelial cell	0.888675	3.76E-170	0.75	0.304	TXNDC17	TXNDC17	FALSE	FALSE	TRUE
1021	NC-033666.1-68468949-68471299-+-363-0	NC_033666.1:68468949-68471299	NC_033666.1:68469022-68469267	Kidney__proximal convoluted tubule epithelial cell,Small_intestine__enterocyte,Kidney__proximal convoluted tubule epithelial cell,Kidney__proximal convoluted tubule epithelial cell,Trachea__ciliated cell	5	Kidney_proximal convoluted tubule epithelial cell	0.558698	8.34E-113	0.431	0.101	LOC105865610	LOC105817786	FALSE	FALSE	FALSE
1022	NC-033664.1-71906049-71908899---274-0	NC_033664.1:71906049-71908899	NC_033664.1:71908095-71908384	Kidney__proximal convoluted tubule epithelial cell,Lung__fibromyocyte,Diaphragm__fibroadipogenic progenitor cell	3	Kidney_proximal convoluted tubule epithelial cell	0.522104	7.48E-112	0.393	0.083	NOX4	NOX4	FALSE	FALSE	FALSE
1023	NC-033663.1-73159549-73160949-+-1170-0	NC_033663.1:73159549-73160949	NC_033663.1:73160654-73160806	Kidney__proximal convoluted tubule epithelial cell,Liver__hepatocyte (PHYH+),Lung__doublets_epithelial_immune,Aorta__adipocyte (UCP1lo),Bladder__adipocyte (UCP1lo),Fat__adipocyte (UCP1lo),Fat__adipocyte (UCP1lo),Fat__adipocyte (UCP1lo),Kidney__adipocyte (UCP1lo),Kidney__proximal convoluted_straight tubule epithelial cell,Limb_muscle__adipocyte (UCP1lo),Liver__hepatocyte (PHYH+),Pancreas__adipocyt…	15	Kidney_proximal convoluted tubule epithelial cell	0.513322	1.76E-94	0.41	0.111	CMBL	CMBL	FALSE	FALSE	TRUE
1024	NC-033679.1-5303549-5305549---12160-0	NC_033679.1:5303549-5305549	NC_033679.1:5305001-5305197	Bone__osteo-CAR cell,Hypothalamus_Pituitary__gonadotroph,Hypothalamus_Pituitary__oligodendrocyte precursor cell,Hypothalamus_Pituitary__thyrotroph,Kidney__proximal convoluted tubule epithelial cell,Lung__ciliated cell,Pancreas__ductal cell (UPK1A+),Pancreas__macrophage (ENPP2+),Pancreas__non-myelinating Schwann cell,Pancreas__unknown_Pancreas_stromal_G1 (NGFR+ TNNT2+),Testes__pachytene spermatocy…	33	Kidney_proximal convoluted tubule epithelial cell	0.67092	3.59E-93	0.776	0.491	HSBP1	HSBP1	FALSE	FALSE	FALSE
1025	NC-033678.1-26224199-26225599-+-411-0	NC_033678.1:26224199-26225599	NC_033678.1:26224563-26224759	Kidney__proximal convoluted tubule epithelial cell,Kidney__proximal straight tubule epithelial cell,Brain_cortex__leptomeningeal cell,Uterus__non-ciliated epithelial cell of uterus (FXYD4+ MUC16-),Uterus__non-ciliated epithelial cell of uterus (FXYD4+ MUC16+),Liver__endothelial cell,Lung__alveolar epithelial cell type 2_uterine metastasis cell,Lung__uterine metastasis cell	8	Kidney_proximal convoluted tubule epithelial cell	0.539602	5.93E-76	0.453	0.158	undetermined	LOC113109749	FALSE	FALSE	FALSE
1026	NC-033670.1-27209499-27211649-+-126-0	NC_033670.1:27209499-27211649	NC_033670.1:27209792-27210014	Kidney__proximal straight tubule epithelial cell	1	Kidney_proximal straight tubule epithelial cell	0.52913	5.64E-193	0.617	0.074	PRKN	SLC13A1	FALSE	FALSE	FALSE
1027	NW-017968523.1-1298899-1312449-+-9212-0	NW_017968523.1:1298899-1312449	NW_017968523.1:1302842-1304101	Kidney__proximal straight tubule epithelial cell,Uterus__ciliated epithelial cell of uterus	2	Kidney_proximal straight tubule epithelial cell	0.585558	3.01E-128	0.499	0.072	NKC	NKC	FALSE	FALSE	FALSE
1028	NC-033673.1-77786799-77801549-+-525-0	NC_033673.1:77786799-77801549	NC_033673.1:77787551-77789089	Kidney__unknown_Kidney_stromal_G1 (ST6GAL2+),Kidney__vascular associated smooth muscle cell,Liver__cholangiocyte,Pancreas__ductal cell (SPOCK3+),Pancreas__ductal cell (UPK1A+),Bone__endothelial cell	6	Kidney_unknown_Kidney_stromal_G1 (ST6GAL2+)	0.540087	0.0104774	0.6	0.055	SORBS2	SORBS2	FALSE	FALSE	FALSE
1029	NC-033692.1-136801349-136806099---2631-0	NC_033692.1:136801349-136806099	NC_033692.1:136805001-136805438	Kidney__unknown_Kidney_stromal_G1 (ST6GAL2+)	1	Kidney_unknown_Kidney_stromal_G1 (ST6GAL2+)	0.506972	0.012874	0.4	0.024	UBE2L3	LOC105868817	FALSE	FALSE	TRUE
1030	NC-033665.1-68780499-68781499-+-743-0	NC_033665.1:68780499-68781499	NC_033665.1:68781112-68781310	Eye_retina__OFF-bipolar cell,Kidney__unknown_Kidney_stromal_G1 (ST6GAL2+)	2	Kidney_unknown_Kidney_stromal_G1 (ST6GAL2+)	0.556012	0.0276108	0.4	0.026	NKC	NKC	FALSE	FALSE	FALSE
1031	NC-033675.1-45035699-45036099-+-944-0	NC_033675.1:45035699-45036099	NC_033675.1:45035699-45036099	Kidney__unknown_Kidney_stromal_G1 (ST6GAL2+),Lung__innate lymphoid cell	2	Kidney_unknown_Kidney_stromal_G1 (ST6GAL2+)	0.579004	0.0437268	0.6	0.059	undetermined	undetermined	FALSE	FALSE	FALSE
1032	NC-033662.1-33660399-33661399---176-0	NC_033662.1:33660399-33661399	NC_033662.1:33660961-33661160	Kidney__vascular associated smooth muscle cell,Brain_cortex__GABAergic neuron (PPP1R1B+),Fat__fibroblast (ACKR2+)	3	Kidney_vascular associated smooth muscle cell	0.68691	4.85E-32	0.4	0.004	GALNT16	GALNT16	FALSE	FALSE	FALSE
1033	NC-033672.1-57096949-57099449-+-199-0	NC_033672.1:57096949-57099449	NC_033672.1:57097786-57098014	Kidney__vascular associated smooth muscle cell,Lung__pericyte	2	Kidney_vascular associated smooth muscle cell	0.559867	7.18E-12	0.4	0.01	DGKH	DGKH	FALSE	FALSE	FALSE
1034	NC-033690.1-43630349-43633549-+-62-0	NC_033690.1:43630349-43633549	NC_033690.1:43630489-43630815	Liver__cholangiocyte,Pancreas__ductal cell (SPOCK3+),Pancreas__ductal cell (UPK1A+)	3	Liver_cholangiocyte	0.524472	1.80E-195	0.478	0	NKC	undetermined	FALSE	FALSE	FALSE
1035	NC-033673.1-77756049-77759549-+-162-0	NC_033673.1:77756049-77759549	NC_033673.1:77757764-77758088	Liver__cholangiocyte,Pancreas__ductal cell (SPOCK3+),Liver__hepatocyte (APOB+),Brain_cortex__GABAergic neuron (PPP1R1B+),Trachea__ciliated cell	5	Liver_cholangiocyte	0.697773	2.88E-82	0.522	0.009	SORBS2	undetermined	FALSE	FALSE	FALSE
1036	NC-033661.1-64042649-64050649-+-492-0	NC_033661.1:64042649-64050649	NC_033661.1:64047571-64048315	Colon__doublets_epithelial_erythroid-megakaryocyte,Liver__cholangiocyte,Bone__fibroblast	3	Liver_cholangiocyte	0.534038	8.61E-77	0.391	0.005	undetermined	undetermined	FALSE	FALSE	FALSE
1037	NC-033673.1-46435949-46439549-+-1669-0	NC_033673.1:46435949-46439549	NC_033673.1:46437834-46438185	Liver__conventional dendritic cell,Mammary_gland__conventional dendritic cell,Bone__vascular associated smooth muscle cell,Spleen__conventional dendritic cell	4	Liver_conventional dendritic cell	0.561031	1.50E-11	0.524	0.064	nuclear organelle	GEMIN8	FALSE	FALSE	FALSE
1038	NC-033666.1-79291799-79292999-+-137-0	NC_033666.1:79291799-79292999	NC_033666.1:79292018-79292199	Liver__doublets_endothelial_erythroid-megakaryocyte	1	Liver_doublets_endothelial_erythroid-megakaryocyte	0.548709	5.90E-52	0.4	0.002	undetermined	undetermined	FALSE	FALSE	FALSE
1039	NC-033686.1-7899749-7901299---39-0	NC_033686.1:7899749-7901299	NC_033686.1:7899788-7899970	Liver__doublets_endothelial_erythroid-megakaryocyte	1	Liver_doublets_endothelial_erythroid-megakaryocyte	0.518324	1.15E-51	0.4	0.002	NKC	undetermined	FALSE	FALSE	FALSE
1040	NC-033677.1-3572749-3574199-+-54-0	NC_033677.1:3572749-3574199	NC_033677.1:3573407-3573599	Liver__doublets_endothelial_erythroid-megakaryocyte	1	Liver_doublets_endothelial_erythroid-megakaryocyte	0.515758	8.30E-24	0.4	0.005	undetermined	undetermined	FALSE	FALSE	FALSE
1041	NC-033676.1-23472299-23476599---516-0	NC_033676.1:23472299-23476599	NC_033676.1:23473188-23473664	Liver__doublets_endothelial_erythroid-megakaryocyte	1	Liver_doublets_endothelial_erythroid-megakaryocyte	0.55773	9.29E-05	0.4	0.018	undetermined	undetermined	FALSE	FALSE	FALSE
1042	NC-033681.1-10843599-10850749---258-0	NC_033681.1:10843599-10850749	NC_033681.1:10846835-10847674	Liver__doublets_endothelial_erythroid-megakaryocyte,Liver__hepatic sinusoid cell	2	Liver_doublets_endothelial_erythroid-megakaryocyte	0.887099	0.0293842	0.6	0.057	NKC	undetermined	FALSE	FALSE	FALSE
1043	NC-033662.1-90236599-90238349---345-0	NC_033662.1:90236599-90238349	NC_033662.1:90236802-90237234	Liver__fibroblast,Skin__melanocyte,Lung__pericyte,Fat__myofibroblast,Skin__melanocyte	5	Liver_fibroblast	0.598635	1.28E-20	0.5	0.008	SPRED1	undetermined	FALSE	FALSE	FALSE
1044	NC-033668.1-44095949-44096349-+-165-0	NC_033668.1:44095949-44096349	NC_033668.1:44096047-44096132	Liver__fibroblast,Small_intestine__capillary cell (FABP5+ RBP7-)	2	Liver_fibroblast	0.702515	4.19E-18	0.75	0.02	undetermined	NKC	FALSE	FALSE	FALSE
1045	NC-033678.1-81961349-81963799-+-1107-0	NC_033678.1:81961349-81963799	NC_033678.1:81962765-81963019	Liver__fibroblast,Lung__adventitial fibroblast,Lung__adventitial fibroblast,Skin__vein cell,Tongue__fibroblast,Kidney__podocyte,Lung__adventitial fibroblast,Mammary_gland__fibroblast,Fat__fibroblast (ACKR2+),Fat__myofibroblast,Small_intestine__vascular associated smooth muscle cell	11	Liver_fibroblast	0.584954	1.55E-05	0.5	0.021	undetermined	LBNL H11	FALSE	FALSE	FALSE
1046	NC-033685.1-17830699-17831149-+-33-0	NC_033685.1:17830699-17831149	NC_033685.1:17830869-17831004	Liver__hepatocyte (APOB+),Liver__hepatocyte (APOB+)	2	Liver_hepatocyte (APOB+)	1.01079	0	0.844	0.007	LOC105883084	LOC105883086	FALSE	FALSE	FALSE
1047	NC-033675.1-31358549-31360899-+-73-0	NC_033675.1:31358549-31360899	NC_033675.1:31358591-31358847	Liver__hepatocyte (APOB+),Liver__hepatocyte (APOB+)	2	Liver_hepatocyte (APOB+)	0.820011	2.58E-297	0.79	0.005	undetermined	LOC105502980	FALSE	FALSE	FALSE
1048	NC-033676.1-29764149-29767599---182-0	NC_033676.1:29764149-29767599	NC_033676.1:29764186-29764561	Liver__hepatocyte (APOB+)	1	Liver_hepatocyte (APOB+)	0.999636	1.11E-294	0.814	0.009	LOC105868328	LOC105868328	FALSE	FALSE	FALSE
1049	NC-033685.1-17831899-17834749-+-57-0	NC_033685.1:17831899-17834749	NC_033685.1:17833529-17833788	Liver__hepatocyte (APOB+)	1	Liver_hepatocyte (APOB+)	0.876062	1.33E-288	0.838	0.013	LOC105883086	NKC	FALSE	FALSE	FALSE
1050	NC-033668.1-16087699-16088699---127-0	NC_033668.1:16087699-16088699	NC_033668.1:16087817-16087974	Liver__hepatocyte (APOB+),Liver__hepatocyte (PHYH+)	2	Liver_hepatocyte (APOB+)	0.847343	1.54E-269	0.832	0.018	TTPA	undetermined	FALSE	FALSE	FALSE
1051	NC-033692.1-8705899-8706949---67-0	NC_033692.1:8705899-8706949	NC_033692.1:8706492-8706639	Liver__hepatocyte (APOB+),Liver__hepatocyte (PHYH+)	2	Liver_hepatocyte (APOB+)	0.971116	4.05E-255	0.802	0.019	ZCCHC5	undetermined	FALSE	FALSE	TRUE
1052	NC-033668.1-17585199-17585849---201-0	NC_033668.1:17585199-17585849	NC_033668.1:17585322-17585494	Liver__hepatocyte (APOB+),Lung__doublets_endothelial,Small_intestine__fibroblast (GGT5+),Lung__capillary aerocyte cell	4	Liver_hepatocyte (APOB+)	0.787533	2.70E-242	0.802	0.022	LOC101318398	LOC101318398	FALSE	FALSE	FALSE
1053	NC-033678.1-19435299-19438499-+-105-0	NC_033678.1:19435299-19438499	NC_033678.1:19436168-19436464	Liver__hepatocyte (APOB+),Liver__cholangiocyte	2	Liver_hepatocyte (APOB+)	0.536911	4.37E-215	0.623	0.007	ONECUT2	ONECUT2	FALSE	FALSE	FALSE
1054	NC-033692.1-68285349-68286599-+-129-0	NC_033692.1:68285349-68286599	NC_033692.1:68285798-68285915	Liver__hepatocyte (APOB+),Liver__hepatocyte (PHYH+),Small_intestine__enterocyte	3	Liver_hepatocyte (APOB+)	0.887597	3.49E-207	0.772	0.031	undetermined	NKC	FALSE	FALSE	TRUE
1055	NC-033678.1-24797649-24798999-+-116-0	NC_033678.1:24797649-24798999	NC_033678.1:24797835-24797958	Liver__hepatocyte (APOB+),Liver__hepatocyte (PHYH+),Small_intestine__enterocyte	3	Liver_hepatocyte (APOB+)	0.614985	4.25E-180	0.641	0.02	NKC	undetermined	FALSE	FALSE	FALSE
1056	NC-033667.1-157218599-157220799-+-2891-0	NC_033667.1:157218599-157220799	NC_033667.1:157220138-157220375	Liver__hepatocyte (APOB+),Liver__hepatocyte (PHYH+),Lung__pericyte,Pancreas__pericyte,Liver__hepatocyte (APOB+),Liver__hepatocyte (PHYH+),Lung__alveolar epithelial cell type 2_uterine metastasis cell,Lung__uterine metastasis cell	8	Liver_hepatocyte (APOB+)	0.940406	6.19E-165	0.868	0.084	ADI1	undetermined	FALSE	FALSE	FALSE
1057	NC-033662.1-96455849-96456799-+-2430-0	NC_033662.1:96455849-96456799	NC_033662.1:96456293-96456396	Liver__hepatocyte (APOB+),Liver__hepatocyte (PHYH+),Small_intestine__enterocyte,Liver__doublets_epithelial_immune,Liver__hepatocyte (APOB+),Liver__hepatocyte (APOB+),Liver__hepatocyte (PHYH+),Small_intestine__doublets_epithelial_lymphoid,Small_intestine__enterocyte,Small_intestine__enterocyte_goblet cell	10	Liver_hepatocyte (APOB+)	2.55545	7.26E-151	0.982	0.191	SORD	NKC	FALSE	FALSE	FALSE
1058	NC-033681.1-4353649-4354449---123-0	NC_033681.1:4353649-4354449	NC_033681.1:4353980-4354080	Liver__macrophage (Kupffer cell MS4A7+),Liver__macrophage (Kupffer cell MS4A7+)	2	Liver_macrophage (Kupffer cell MS4A7+)	0.891277	2.11E-133	0.6	0.015	LOC105882132	LOC105866341	FALSE	FALSE	FALSE
1059	NC-033662.1-57903599-57907349---93-0	NC_033662.1:57903599-57907349	NC_033662.1:57905666-57906034	Liver__macrophage (Kupffer cell MS4A7+),Liver__macrophage (Kupffer cell MS4A7+),Small_intestine__macrophage (MS4A7+)	3	Liver_macrophage (Kupffer cell MS4A7+)	0.560537	8.28E-71	0.3	0.006	LOC110743647	LOC107966603	FALSE	FALSE	FALSE
1060	NC-033677.1-21625549-21627149---570-0	NC_033677.1:21625549-21627149	NC_033677.1:21626201-21626412	Liver__macrophage (Kupffer cell MS4A7+),Spleen__macrophage (MARCO+),Small_intestine__macrophage (MS4A7+)	3	Liver_macrophage (Kupffer cell MS4A7+)	0.521756	1.06E-41	0.483	0.045	LOC105827537	undetermined	FALSE	FALSE	TRUE
1061	NC-033679.1-67266899-67267299---18-0	NC_033679.1:67266899-67267299	NC_033679.1:67266984-67267079	Liver__mesothelial cell	1	Liver_mesothelial cell	1.05676	3.04E-275	0.667	0	undetermined	undetermined	FALSE	FALSE	FALSE
1062	NC-033660.1-95918599-95922299-+-100-0	NC_033660.1:95918599-95922299	NC_033660.1:95920433-95920766	Liver__mesothelial cell	1	Liver_mesothelial cell	0.54649	3.24E-182	0.667	0.001	Roswell Park Cancer Institute Human BAC Library	undetermined	FALSE	FALSE	FALSE
1063	NC-033666.1-76400649-76403299---92-0	NC_033666.1:76400649-76403299	NC_033666.1:76402929-76403204	Liver__mesothelial cell	1	Liver_mesothelial cell	0.544504	1.31E-51	0.667	0.004	GRIP1	undetermined	FALSE	FALSE	FALSE
1064	NC-033688.1-18368599-18369999-+-202-0	NC_033688.1:18368599-18369999	NC_033688.1:18368688-18368958	Liver__mesothelial cell	1	Liver_mesothelial cell	0.531487	7.44E-47	0.667	0.005	NKC	NKC	FALSE	FALSE	FALSE
1065	NC-033666.1-9326949-9328399---585-0	NC_033666.1:9326949-9328399	NC_033666.1:9327014-9327168	Liver__mesothelial cell,Fat__epithelial cell (LQ KLF5+)	2	Liver_mesothelial cell	0.545046	9.89E-07	1	0.055	NACA	NACA	FALSE	FALSE	FALSE
1066	NC-033682.1-18276649-18283099---2075-0	NC_033682.1:18276649-18283099	NC_033682.1:18280632-18281230	Liver__mesothelial cell,Lung__alveolar epithelial cell type 1,Kidney__mesothelial cell,Spleen__macrophage_monocyte,Lung__alveolar epithelial cell type 1	5	Liver_mesothelial cell	0.509491	2.95E-05	1	0.066	ERGIC1	ERGIC1	FALSE	FALSE	FALSE
1067	NC-033671.1-96496749-96497199-+-857-0	NC_033671.1:96496749-96497199	NC_033671.1:96496935-96497023	Liver__neutrophil,Limb_muscle__basophil	2	Liver_neutrophil	0.625261	2.39E-06	0.267	0.019	NKC	undetermined	FALSE	FALSE	FALSE
1068	NC-033692.1-143909799-143910799---359-0	NC_033692.1:143909799-143910799	NC_033692.1:143910006-143910110	Liver__plasma cell (PF),Kidney__natural killer cell_T cell (PF)	2	Liver_plasma cell (PF)	0.515291	2.26E-67	1	0.012	OIP5	OIP5	FALSE	FALSE	TRUE
1069	NC-033662.1-30881499-30883599-+-62-0	NC_033662.1:30881499-30883599	NC_033662.1:30881530-30881755	Lung__adventitial fibroblast,Lung__adventitial fibroblast	2	Lung_adventitial fibroblast	0.665938	0	0.375	0.003	Human	LOC109298861	FALSE	FALSE	FALSE
1070	NC-033672.1-69685099-69688699-+-118-0	NC_033672.1:69685099-69688699	NC_033672.1:69686753-69687075	Lung__alveolar epithelial cell type 2,Lung__doublets_epithelial_stromal,Lung__alveolar epithelial cell type 2,Lung__alveolar epithelial cell type 2,Lung__alveolar epithelial cell type 2,Lung__alveolar epithelial cell type 2	6	Lung_alveolar epithelial cell type 2	0.746164	0	0.689	0.017	AFAP1L1	undetermined	FALSE	FALSE	FALSE
1071	NC-033665.1-60682299-60684799-+-331-0	NC_033665.1:60682299-60684799	NC_033665.1:60682571-60682822	Lung__alveolar fibroblast,Brain_cortex__ependymal cell,Brain_cortex__non-myelinating Schwann cell	3	Lung_alveolar fibroblast	0.503559	2.48E-190	0.272	0.013	undetermined	undetermined	FALSE	FALSE	FALSE
1072	NC-033661.1-37099349-37099949---80-0	NC_033661.1:37099349-37099949	NC_033661.1:37099558-37099756	Lung__alveolar fibroblast,Lung__alveolar fibroblast	2	Lung_alveolar fibroblast	0.542408	5.48E-170	0.266	0.015	SLC17A8	undetermined	FALSE	FALSE	FALSE
1073	NW-017968525.1-372349-381449---607-0	NW_017968525.1:372349-381449	NW_017968525.1:374219-375249	Kidney__fibroblast (ASPN+),Lung__alveolar fibroblast,Lung__alveolar epithelial cell type 1,Lung__alveolar fibroblast,Lung__alveolar epithelial cell type 1,Lung__mesothelial cell,Lung__alveolar fibroblast	7	Lung_alveolar fibroblast	0.579381	4.92E-167	0.326	0.025	HAUS6	HAUS6	FALSE	FALSE	FALSE
1074	NC-033685.1-18963349-18965799---73-0	NC_033685.1:18963349-18965799	NC_033685.1:18963453-18963723	Lung__alveolar macrophage (LPL+)	1	Lung_alveolar macrophage (LPL+)	0.582354	1.71E-12	0.377	0.132	LOC105863862	undetermined	FALSE	FALSE	FALSE
1075	NW-017968519.1-1013399-1014699-+-184-0	NW_017968519.1:1013399-1014699	NW_017968519.1:1013442-1013590	Lung__capillary aerocyte cell,Lung__capillary cell (CXCL10+),Lung__capillary cell (FABP5- RBP7-),Lung__capillary aerocyte cell,Lung__capillary cell (FABP5- RBP7-),Lung__capillary aerocyte cell,Lung__capillary cell (FABP5- RBP7-),Lung__capillary aerocyte cell	8	Lung_capillary aerocyte cell	0.745828	1.27E-241	0.449	0.035	undetermined	undetermined	FALSE	FALSE	FALSE
1076	NW-017968519.1-1594299-1596699-+-163-0	NW_017968519.1:1594299-1596699	NW_017968519.1:1594388-1594638	Lung__capillary aerocyte cell,Lung__capillary cell (CXCL10+),Lung__capillary cell (FABP5- RBP7-),Lung__capillary aerocyte cell,Lung__capillary cell (FABP5- RBP7-),Lung__capillary aerocyte cell,Lung__capillary cell (FABP5- RBP7-)	7	Lung_capillary aerocyte cell	0.695	5.30E-227	0.416	0.032	undetermined	undetermined	FALSE	FALSE	FALSE
1077	NC-033667.1-66409599-66411549-+-375-0	NC_033667.1:66409599-66411549	NC_033667.1:66410841-66411046	Lung__capillary aerocyte cell,Lung__capillary cell (CXCL10+),Lung__capillary aerocyte cell,Lung__capillary aerocyte cell,Lung__capillary aerocyte cell,Lung__endothelial cell	6	Lung_capillary aerocyte cell	0.537248	6.69E-76	0.32	0.059	KYNU	undetermined	FALSE	FALSE	FALSE
1078	NW-017968519.1-1588949-1590749---55-0	NW_017968519.1:1588949-1590749	NW_017968519.1:1589761-1589965	Lung__capillary cell (CXCL10+)	1	Lung_capillary cell (CXCL10+)	0.503028	3.82E-23	0.429	0.019	NKC	undetermined	FALSE	FALSE	FALSE
1079	NC-033661.1-55694099-55695249---686-0	NC_033661.1:55694099-55695249	NC_033661.1:55694853-55694972	Lung__capillary cell (CXCL10+),Lung__capillary cell (CXCL10+),Fat__capillary cell (CXCL10+),Fat__capillary cell (CXCL10+),Fat__capillary cell (CXCL10+),Kidney__capillary cell (CXCL10+),Limb_muscle__capillary cell (CXCL10+),Lung__interstitial macrophage (CXCL10+),Pancreas__mesothelial cell (CXCL10+ PRG4+)	9	Lung_capillary cell (CXCL10+)	0.945005	3.63E-07	0.571	0.084	LOC105862727	LOC105862727	FALSE	FALSE	FALSE
1080	NW-017968519.1-1481899-1487999---128-0	NW_017968519.1:1481899-1487999	NW_017968519.1:1483308-1483902	Lung__capillary cell (CXCL10+)	1	Lung_capillary cell (CXCL10+)	0.502767	0.000182603	0.286	0.025	NKC	NKC	FALSE	FALSE	FALSE
1081	NC-033666.1-99948149-99949749---522-0	NC_033666.1:99948149-99949749	NC_033666.1:99949282-99949488	Lung__capillary cell (FABP5- RBP7-),Lung__capillary cell (FABP5- RBP7-),Lung__capillary cell (FABP5- RBP7-),Lung__endothelial cell,Lung__capillary cell (FABP5- RBP7-)	5	Lung_capillary cell (FABP5- RBP7-)	0.995495	5.32E-271	0.372	0.026	NKC	undetermined	FALSE	FALSE	FALSE
1082	NC-033666.1-56315099-56316449-+-143-0	NC_033666.1:56315099-56316449	NC_033666.1:56315534-56315660	Lung__ciliated cell,Skin__sweat gland cell,Lung__ciliated cell,Lung__ciliated cell,Trachea__ciliated cell	5	Lung_ciliated cell	1.81787	0	0.875	0.001	undetermined	undetermined	FALSE	FALSE	FALSE
1083	NC-033689.1-9574449-9577399---93-0	NC_033689.1:9574449-9577399	NC_033689.1:9576250-9576758	Lung__ciliated cell,Lung__ciliated cell,Uterus__ciliated epithelial cell of uterus,Lung__ciliated cell,Trachea__ciliated cell	5	Lung_ciliated cell	1.11347	0	0.812	0.003	from clone DKFZp434J035	LOC105863838	FALSE	FALSE	FALSE
1084	NC-033673.1-41424649-41428249---640-0	NC_033673.1:41424649-41428249	NC_033673.1:41426439-41426805	Lung__ciliated cell,Lung__ciliated cell,Kidney__proximal convoluted_straight tubule epithelial cell	3	Lung_ciliated cell	0.693627	0	0.5	0	undetermined	undetermined	FALSE	FALSE	TRUE
1085	NC-033668.1-9132999-9133699---28-0	NC_033668.1:9132999-9133699	NC_033668.1:9133381-9133454	Lung__ciliated cell,Lung__ciliated cell,Lung__ciliated cell,Trachea__ciliated cell	4	Lung_ciliated cell	0.656823	0	0.562	0.001	Roswell Park Cancer Institute Human BAC Library	undetermined	FALSE	FALSE	FALSE
1086	NC-033661.1-91944749-91945499---16-0	NC_033661.1:91944749-91945499	NC_033661.1:91944828-91944940	Lung__ciliated cell	1	Lung_ciliated cell	0.555589	0	0.375	0	undetermined	undetermined	FALSE	FALSE	FALSE
1087	NC-033666.1-32520349-32520799-+-32-0	NC_033666.1:32520349-32520799	NC_033666.1:32520391-32520508	Lung__ciliated cell,Lung__ciliated cell	2	Lung_ciliated cell	0.879478	1.70E-242	0.688	0.005	NKC	NKC	FALSE	FALSE	FALSE
1088	NC-033665.1-1362899-1365699---466-0	NC_033665.1:1362899-1365699	NC_033665.1:1363275-1363541	Colon__doublets_epithelial_erythroid-megakaryocyte,Lung__ciliated cell,Uterus__artery cell,Uterus__ciliated epithelial cell of uterus,Brainstem__ependymal cell (NPY+),Fat__unknown_Fat_GAT_epithelial_G1 (CRISP3+),Fat__T cell (CD4- CD8- CCL5-),Lung__ciliated cell,Trachea__ciliated cell	9	Lung_ciliated cell	0.514417	2.19E-196	0.375	0.002	undetermined	undetermined	FALSE	FALSE	FALSE
1089	NC-033661.1-92030549-92032949-+-522-0	NC_033661.1:92030549-92032949	NC_033661.1:92031937-92032165	Lung__ciliated cell,Lung__ciliated cell,Lung__ciliated cell	3	Lung_ciliated cell	0.59861	1.17E-156	0.562	0.006	SMUG1	SMUG1	FALSE	FALSE	TRUE
1090	NC-033668.1-81368999-81386949---850-0	NC_033668.1:81368999-81386949	NC_033668.1:81374269-81376530	Lung__ciliated cell,Lung__alveolar epithelial cell type 1,Blood__natural killer T cell,Kidney__principal cell,Lung__doublets_epithelial_immune	5	Lung_ciliated cell	0.677193	9.17E-13	0.438	0.036	LOC104007768	LOC102723694	FALSE	FALSE	TRUE
1091	NC-033687.1-11646499-11647799---25-0	NC_033687.1:11646499-11647799	NC_033687.1:11647288-11647520	Lung__doublets_endothelial	1	Lung_doublets_endothelial	0.567793	2.48E-294	0.667	0.001	undetermined	undetermined	FALSE	FALSE	FALSE
1092	NC-033677.1-53117849-53122749---101-0	NC_033677.1:53117849-53122749	NC_033677.1:53120690-53121177	Lung__doublets_endothelial,Aorta__lymphatic cell,Fat__lymphatic cell (CCL21+)	3	Lung_doublets_endothelial	0.509986	5.32E-145	0.667	0.002	PRKG1	undetermined	FALSE	FALSE	FALSE
1093	NC-033677.1-45777949-45781599-+-288-0	NC_033677.1:45777949-45781599	NC_033677.1:45779931-45780278	Lung__doublets_endothelial,Liver__cholangiocyte,Bone__endothelial cell	3	Lung_doublets_endothelial	0.582422	1.77E-115	0.667	0.002	TSHZ2	undetermined	FALSE	FALSE	FALSE
1094	NC-033673.1-79372399-79373799-+-432-0	NC_033673.1:79372399-79373799	NC_033673.1:79372579-79372752	Lung__doublets_endothelial,Lung__lymphatic cell (CCL21+),Lung__doublets_endothelial,Lung__lymphatic cell (CCL21+),Brain_cortex__GABAergic neuron (GRIK1+ MEIS2+ NECAB1-)	5	Lung_doublets_endothelial	0.732946	2.25E-52	1	0.011	undetermined	LOC105874732	FALSE	FALSE	FALSE
1095	NC-033677.1-53161299-53166549---181-0	NC_033677.1:53161299-53166549	NC_033677.1:53165265-53165757	Lung__doublets_endothelial	1	Lung_doublets_endothelial	0.633858	6.00E-36	0.333	0.002	NKC	NKC	FALSE	FALSE	FALSE
1096	NC-033673.1-79309299-79313199---376-0	NC_033673.1:79309299-79313199	NC_033673.1:79309896-79310452	Lung__doublets_endothelial,Lung__lymphatic cell (CCL21+),Fat__lymphatic cell (CCL21+)	3	Lung_doublets_endothelial	0.502281	6.09E-32	0.667	0.008	undetermined	undetermined	FALSE	FALSE	FALSE
1097	NC-033665.1-116714899-116718649---124-0	NC_033665.1:116714899-116718649	NC_033665.1:116717628-116717973	Lung__doublets_endothelial	1	Lung_doublets_endothelial	0.506145	5.47E-26	0.667	0.009	undetermined	MYO16	FALSE	FALSE	FALSE
1098	NC-033691.1-3064199-3071099---576-0	NC_033691.1:3064199-3071099	NC_033691.1:3065794-3066419	Lung__doublets_endothelial,Colon__fibroblast	2	Lung_doublets_endothelial	0.718904	2.91E-15	1	0.034	FOXP1	LOC110120994	FALSE	FALSE	FALSE
1099	NC-033675.1-5866599-5868999-+-283-0	NC_033675.1:5866599-5868999	NC_033675.1:5867449-5867725	Lung__doublets_endothelial	1	Lung_doublets_endothelial	0.571391	1.28E-14	0.667	0.015	undetermined	undetermined	FALSE	FALSE	FALSE
1100	NC-033662.1-100551649-100554199---444-0	NC_033662.1:100551649-100554199	NC_033662.1:100552437-100552799	Lung__doublets_endothelial,Tongue__doublets_epithelial_myeloid,Colon__macrophage_monocyte	3	Lung_doublets_endothelial	0.564375	7.10E-10	0.667	0.02	undetermined	Roswell Park Cancer Institute Human BAC Library	FALSE	FALSE	FALSE
1101	NC-033688.1-15889399-15889949-+-174-0	NC_033688.1:15889399-15889949	NC_033688.1:15889428-15889505	Lung__doublets_endothelial,Lung__lymphatic cell (CCL21+)	2	Lung_doublets_endothelial	0.524315	1.43E-08	0.667	0.022	undetermined	undetermined	FALSE	FALSE	FALSE
1102	NC-033672.1-47045249-47046099-+-676-0	NC_033672.1:47045249-47046099	NC_033672.1:47045927-47046018	Lung__doublets_endothelial	1	Lung_doublets_endothelial	0.548518	0.0227615	0.667	0.044	undetermined	undetermined	FALSE	FALSE	FALSE
1103	NC-033666.1-29870649-29871999-+-24-0	NC_033666.1:29870649-29871999	NC_033666.1:29871946-29872000	Lung__doublets_myeloid	1	Lung_doublets_myeloid	0.511707	0	0.333	0	Roswell Park Cancer Institute Human BAC Library	undetermined	FALSE	FALSE	FALSE
1104	NC-033661.1-105162949-105164049-+-21-0	NC_033661.1:105162949-105164049	NC_033661.1:105163231-105163360	Lung__doublets_myeloid	1	Lung_doublets_myeloid	0.511631	8.40E-295	0.333	0	undetermined	undetermined	FALSE	FALSE	FALSE
1105	NC-033671.1-52463749-52464649---20-0	NC_033671.1:52463749-52464649	NC_033671.1:52463855-52463990	Lung__doublets_myeloid	1	Lung_doublets_myeloid	0.511385	2.41E-195	0.333	0	LOC115238325	LOC115238325	FALSE	FALSE	FALSE
1106	NC-033692.1-21906649-21907949-+-16-0	NC_033692.1:21906649-21907949	NC_033692.1:21907202-21907290	Lung__doublets_myeloid	1	Lung_doublets_myeloid	0.511268	2.41E-195	0.333	0	NKC	NKC	FALSE	FALSE	TRUE
1107	NC-033665.1-67039349-67041299-+-28-0	NC_033665.1:67039349-67041299	NC_033665.1:67039977-67040153	Lung__doublets_myeloid	1	Lung_doublets_myeloid	0.511181	9.71E-116	0.333	0	undetermined	undetermined	FALSE	FALSE	FALSE
1108	NC-033661.1-106600249-106602749-+-45-0	NC_033661.1:106600249-106602749	NC_033661.1:106601630-106601876	Lung__doublets_myeloid	1	Lung_doublets_myeloid	0.511094	7.95E-96	0.333	0.001	LOC115071322	undetermined	FALSE	FALSE	FALSE
1109	NC-033663.1-39616249-39617599-+-18-0	NC_033663.1:39616249-39617599	NC_033663.1:39617069-39617197	Lung__doublets_myeloid	1	Lung_doublets_myeloid	0.510967	8.89E-96	0.333	0.001	undetermined	undetermined	FALSE	FALSE	FALSE
1110	NC-033667.1-82267799-82272249-+-87-0	NC_033667.1:82267799-82272249	NC_033667.1:82271067-82271475	Lung__doublets_myeloid	1	Lung_doublets_myeloid	0.511044	1.35E-81	0.333	0.001	Roswell Park Cancer Institute	Roswell Park Cancer Institute	FALSE	FALSE	TRUE
1111	NC-033692.1-137070649-137072299---19-0	NC_033692.1:137070649-137072299	NC_033692.1:137071551-137071681	Lung__doublets_myeloid	1	Lung_doublets_myeloid	0.51066	1.63E-81	0.333	0.001	NKC	undetermined	FALSE	FALSE	TRUE
1112	NC-033667.1-82220549-82221049---101-0	NC_033667.1:82220549-82221049	NC_033667.1:82220607-82220781	Lung__doublets_myeloid	1	Lung_doublets_myeloid	0.702707	6.38E-71	0.333	0.001	TBXAS1	undetermined	FALSE	FALSE	TRUE
1113	NC-033664.1-27383599-27386399---45-0	NC_033664.1:27383599-27386399	NC_033664.1:27383724-27383977	Lung__doublets_myeloid	1	Lung_doublets_myeloid	0.51125	1.29E-62	0.333	0.001	undetermined	undetermined	FALSE	FALSE	FALSE
1114	NC-033680.1-22659199-22661449---46-0	NC_033680.1:22659199-22661449	NC_033680.1:22661125-22661347	Lung__doublets_myeloid	1	Lung_doublets_myeloid	0.510314	5.74E-56	0.333	0.001	undetermined	undetermined	FALSE	FALSE	FALSE
1115	NC-033671.1-79063049-79066449---237-0	NC_033671.1:79063049-79066449	NC_033671.1:79065854-79066206	Lung__doublets_myeloid	1	Lung_doublets_myeloid	0.510488	6.13E-56	0.333	0.001	undetermined	undetermined	FALSE	FALSE	FALSE
1116	NC-033673.1-60868899-60869999---125-0	NC_033673.1:60868899-60869999	NC_033673.1:60869589-60869702	Lung__doublets_myeloid,Colon__macrophage_monocyte	2	Lung_doublets_myeloid	0.510718	1.68E-50	0.333	0.001	undetermined	undetermined	FALSE	FALSE	FALSE
1117	NC-033672.1-64045199-64051149---45-0	NC_033672.1:64045199-64051149	NC_033672.1:64046457-64047003	Lung__doublets_myeloid	1	Lung_doublets_myeloid	0.510634	1.68E-50	0.333	0.001	RFP2	undetermined	FALSE	FALSE	FALSE
1118	NC-033675.1-12184199-12189899-+-114-0	NC_033675.1:12184199-12189899	NC_033675.1:12189546-12189900	Lung__doublets_myeloid	1	Lung_doublets_myeloid	0.510525	1.79E-50	0.333	0.001	Human	undetermined	FALSE	FALSE	FALSE
1119	NC-033674.1-32449049-32451099---107-0	NC_033674.1:32449049-32451099	NC_033674.1:32449537-32449774	Lung__doublets_myeloid	1	Lung_doublets_myeloid	0.702886	3.75E-42	0.333	0.001	undetermined	OGDH	FALSE	FALSE	FALSE
1120	NC-033675.1-53835299-53835849-+-32-0	NC_033675.1:53835299-53835849	NC_033675.1:53835477-53835623	Lung__doublets_myeloid	1	Lung_doublets_myeloid	0.509671	4.61E-42	0.333	0.001	undetermined	undetermined	FALSE	FALSE	FALSE
1121	NC-033692.1-74999849-75000599-+-23-0	NC_033692.1:74999849-75000599	NC_033692.1:75000428-75000501	Lung__doublets_myeloid	1	Lung_doublets_myeloid	0.509871	8.08E-39	0.333	0.002	undetermined	undetermined	FALSE	FALSE	TRUE
1122	NC-033667.1-996599-998749---29-0	NC_033667.1:996599-998749	NC_033667.1:997379-997575	Lung__doublets_myeloid	1	Lung_doublets_myeloid	0.509091	9.78E-39	0.333	0.002	Roswell Park Cancer Institute Human BAC Library	NKC	FALSE	FALSE	FALSE
1123	NC-033676.1-48440499-48441949---31-0	NC_033676.1:48440499-48441949	NC_033676.1:48440917-48441072	Lung__doublets_myeloid	1	Lung_doublets_myeloid	0.510931	5.25E-36	0.333	0.002	NKC	undetermined	FALSE	FALSE	FALSE
1124	NC-033666.1-101117849-101121399-+-467-0	NC_033666.1:101117849-101121399	NC_033666.1:101117974-101118361	Lung__doublets_myeloid	1	Lung_doublets_myeloid	0.768615	7.86E-36	0.667	0.007	NKC	undetermined	FALSE	FALSE	FALSE
1125	NC-033665.1-116096849-116097399-+-199-0	NC_033665.1:116096849-116097399	NC_033665.1:116096986-116097163	Lung__doublets_myeloid	1	Lung_doublets_myeloid	0.509922	1.80E-33	0.333	0.002	undetermined	NKC	FALSE	FALSE	FALSE
1126	NC-033674.1-32440049-32442449---98-0	NC_033674.1:32440049-32442449	NC_033674.1:32441136-32441378	Lung__doublets_myeloid,Kidney__neutrophil (CCL13+)	2	Lung_doublets_myeloid	0.510397	2.76E-31	0.333	0.002	undetermined	CSNK1G1	FALSE	FALSE	FALSE
1127	NC-033666.1-29865749-29868799-+-343-0	NC_033666.1:29865749-29868799	NC_033666.1:29868160-29868526	Lung__doublets_myeloid	1	Lung_doublets_myeloid	0.507384	1.76E-27	0.333	0.002	Roswell Park Cancer Institute Human BAC Library	undetermined	FALSE	FALSE	FALSE
1128	NC-033671.1-78646699-78648549---65-0	NC_033671.1:78646699-78648549	NC_033671.1:78647529-78647727	Lung__doublets_myeloid	1	Lung_doublets_myeloid	0.508226	1.76E-24	0.333	0.002	PAM	undetermined	FALSE	FALSE	FALSE
1129	NC-033667.1-96599499-96600049-+-55-0	NC_033667.1:96599499-96600049	NC_033667.1:96599763-96599874	Lung__doublets_myeloid	1	Lung_doublets_myeloid	0.507489	3.70E-23	0.333	0.003	undetermined	undetermined	FALSE	FALSE	FALSE
1130	NC-033673.1-8216199-8217599-+-94-0	NC_033673.1:8216199-8217599	NC_033673.1:8216887-8217021	Lung__doublets_myeloid	1	Lung_doublets_myeloid	0.509408	5.64E-21	0.333	0.003	PRKCD	undetermined	FALSE	FALSE	FALSE
1131	NC-033675.1-64163499-64164649---19-0	NC_033675.1:64163499-64164649	NC_033675.1:64164204-64164443	Lung__doublets_myeloid	1	Lung_doublets_myeloid	0.5089	5.80E-21	0.333	0.003	undetermined	undetermined	FALSE	FALSE	FALSE
1132	NC-033667.1-5429499-5429849---47-0	NC_033667.1:5429499-5429849	NC_033667.1:5429521-5429609	Lung__doublets_myeloid	1	Lung_doublets_myeloid	0.507546	6.48E-21	0.333	0.003	undetermined	undetermined	FALSE	FALSE	FALSE
1133	NC-033660.1-88272799-88274399---99-0	NC_033660.1:88272799-88274399	NC_033660.1:88273860-88274056	Lung__doublets_myeloid	1	Lung_doublets_myeloid	0.51002	5.36E-20	0.333	0.003	MAFF	CKM	FALSE	FALSE	FALSE
1134	NC-033671.1-5143249-5147599---126-0	NC_033671.1:5143249-5147599	NC_033671.1:5146818-5147291	Lung__doublets_myeloid	1	Lung_doublets_myeloid	0.509484	5.36E-20	0.333	0.003	CD180	CD180	FALSE	FALSE	FALSE
1135	NC-033667.1-152938349-152940399---315-0	NC_033667.1:152938349-152940399	NC_033667.1:152939349-152939561	Lung__doublets_myeloid	1	Lung_doublets_myeloid	0.506574	7.01E-20	0.333	0.003	NKC	undetermined	FALSE	FALSE	FALSE
1136	NC-033663.1-64108849-64109999---3692-0	NC_033663.1:64108849-64109999	NC_033663.1:64109456-64109560	Lung__doublets_myeloid	1	Lung_doublets_myeloid	0.509974	4.52E-19	0.333	0.003	ATP6V1G1	ATP6V1G1	FALSE	FALSE	FALSE
1137	NC-033661.1-105120349-105121799---85-0	NC_033661.1:105120349-105121799	NC_033661.1:105121264-105121456	Lung__doublets_myeloid	1	Lung_doublets_myeloid	0.508249	3.50E-18	0.333	0.003	MYBPC1	MYBPC1	FALSE	FALSE	FALSE
1138	NW-017968524.1-415849-418599-+-495-0	NW_017968524.1:415849-418599	NW_017968524.1:417413-417682	Lung__doublets_myeloid	1	Lung_doublets_myeloid	0.730015	2.14E-16	0.667	0.014	NKC	NKC	FALSE	FALSE	FALSE
1139	NC-033664.1-6554349-6561649---240-0	NC_033664.1:6554349-6561649	NC_033664.1:6560116-6560883	Lung__doublets_myeloid	1	Lung_doublets_myeloid	0.508205	2.68E-15	0.333	0.004	undetermined	undetermined	FALSE	FALSE	FALSE
1140	NC-033675.1-13058349-13061999---130-0	NC_033675.1:13058349-13061999	NC_033675.1:13061486-13061858	Lung__doublets_myeloid	1	Lung_doublets_myeloid	0.508433	1.06E-14	0.333	0.004	undetermined	undetermined	FALSE	FALSE	FALSE
1141	NC-033677.1-3009649-3011549-+-93-0	NC_033677.1:3009649-3011549	NC_033677.1:3011226-3011444	Lung__doublets_myeloid	1	Lung_doublets_myeloid	0.50743	1.06E-11	0.333	0.004	undetermined	NKC	FALSE	FALSE	FALSE
1142	NC-033678.1-33041949-33043249---311-0	NC_033678.1:33041949-33043249	NC_033678.1:33042683-33042857	Lung__doublets_myeloid	1	Lung_doublets_myeloid	0.506339	1.08E-11	0.333	0.004	undetermined	undetermined	FALSE	FALSE	FALSE
1143	NC-033663.1-35576949-35582199---491-0	NC_033663.1:35576949-35582199	NC_033663.1:35578793-35579298	Lung__doublets_myeloid	1	Lung_doublets_myeloid	0.504816	6.56E-11	0.333	0.005	LBNL H179	ZFAND2A	FALSE	FALSE	FALSE
1144	NC-033678.1-70812699-70813649---94-0	NC_033678.1:70812699-70813649	NC_033678.1:70813109-70813265	Lung__doublets_myeloid	1	Lung_doublets_myeloid	0.506318	7.18E-10	0.333	0.005	undetermined	undetermined	FALSE	FALSE	FALSE
1145	NC-033664.1-13635349-13635849-+-19-0	NC_033664.1:13635349-13635849	NC_033664.1:13635589-13635653	Lung__doublets_myeloid	1	Lung_doublets_myeloid	0.506483	1.54E-09	0.333	0.005	undetermined	undetermined	FALSE	FALSE	FALSE
1146	NC-033676.1-48684799-48690449-+-200-0	NC_033676.1:48684799-48690449	NC_033676.1:48687206-48687770	Lung__doublets_myeloid,Liver__hepatocyte (APOB+)	2	Lung_doublets_myeloid	0.507289	5.84E-09	0.333	0.005	LOC113613385	Rosewell Park Cancer Institute Human Bac Library	FALSE	FALSE	FALSE
1147	NC-033660.1-34115549-34116649---192-0	NC_033660.1:34115549-34116649	NC_033660.1:34115593-34115705	Lung__doublets_myeloid	1	Lung_doublets_myeloid	0.506152	5.42E-07	0.333	0.006	NKC	NKC	FALSE	FALSE	FALSE
1148	NC-033662.1-62237599-62242649-+-223-0	NC_033662.1:62237599-62242649	NC_033662.1:62240520-62241003	Lung__doublets_myeloid	1	Lung_doublets_myeloid	0.506178	3.15E-06	0.333	0.007	NKC	NKC	FALSE	FALSE	FALSE
1149	NC-033686.1-9110899-9118849-+-382-0	NC_033686.1:9110899-9118849	NC_033686.1:9112161-9112900	Lung__doublets_myeloid,Uterus__neutrophil (IL18BP+),Bladder__neutrophil (IL18BP+),Bone__endothelial cell	4	Lung_doublets_myeloid	0.508284	4.53E-06	0.333	0.007	undetermined	undetermined	FALSE	FALSE	FALSE
1150	NC-033674.1-31556749-31560299---59-0	NC_033674.1:31556749-31560299	NC_033674.1:31558699-31559016	Lung__doublets_myeloid	1	Lung_doublets_myeloid	0.506285	1.53E-05	0.333	0.007	Roswell Park Cancer Institute	undetermined	FALSE	FALSE	FALSE
1151	NC-033676.1-4695749-4701549---164-0	NC_033676.1:4695749-4701549	NC_033676.1:4698887-4699414	Lung__doublets_myeloid	1	Lung_doublets_myeloid	0.84399	0.000142576	0.333	0.008	LOC109278284	undetermined	FALSE	FALSE	FALSE
1152	NC-033685.1-12117899-12119599---109-0	NC_033685.1:12117899-12119599	NC_033685.1:12117936-12118108	Lung__doublets_myeloid	1	Lung_doublets_myeloid	0.501953	0.000482793	0.333	0.009	NKC	NKC	FALSE	FALSE	FALSE
1153	NC-033686.1-31809499-31810299-+-34-0	NC_033686.1:31809499-31810299	NC_033686.1:31809957-31810136	Lung__innate lymphoid cell,Lung__innate lymphoid cell,Lung__basophil,Bladder__basophil	4	Lung_innate lymphoid cell	0.660775	0	0.526	0.001	undetermined	MAVS	FALSE	FALSE	FALSE
1154	NC-033684.1-27484049-27484499---203-0	NC_033684.1:27484049-27484499	NC_033684.1:27484197-27484295	Lung__innate lymphoid cell,Lung__innate lymphoid cell,Lung__innate lymphoid cell,Lung__T cell (CD4+ CD8- CCL5-),Tongue__mature dendritic cell	5	Lung_innate lymphoid cell	0.723755	5.01E-135	0.526	0.007	undetermined	undetermined	FALSE	FALSE	FALSE
1155	NC-033684.1-28142099-28142849-+-155-0	NC_033684.1:28142099-28142849	NC_033684.1:28142670-28142769	Lung__innate lymphoid cell,Lung__innate lymphoid cell,Lung__innate lymphoid cell,Lung__T cell (CD4+ CD8- CCL5-)	4	Lung_innate lymphoid cell	0.665465	8.50E-124	0.474	0.006	IL2RA	undetermined	FALSE	FALSE	FALSE
1156	NC-033673.1-79346199-79352499---545-0	NC_033673.1:79346199-79352499	NC_033673.1:79348366-79348946	Lung__lymphatic cell (CCL21+),Lung__lymphatic cell (CCL21+),Lung__doublets_endothelial,Lung__lymphatic cell (CCL21+),Brain_cortex__GABAergic neuron (GRIK1+ MEIS2+ NECAB1-)	5	Lung_lymphatic cell (CCL21+)	0.713659	2.89E-282	0.44	0.008	STOX2	undetermined	FALSE	FALSE	FALSE
1157	NC-033673.1-79329599-79332199-+-227-0	NC_033673.1:79329599-79332199	NC_033673.1:79331574-79331827	Kidney__lymphatic cell (CCL21+),Lung__lymphatic cell (CCL21+),Lung__lymphatic cell (CCL21+)	3	Lung_lymphatic cell (CCL21+)	0.638973	2.55E-223	0.345	0.006	GABBR2	undetermined	FALSE	FALSE	FALSE
1158	NC-033673.1-79384049-79384949-+-638-0	NC_033673.1:79384049-79384949	NC_033673.1:79384550-79384718	Lung__lymphatic cell (CCL21+),Lung__lymphatic cell (CCL21+),Lung__lymphatic cell (CCL21+),Brain_cortex__GABAergic neuron (GRIK1+ MEIS2+ NECAB1-),Lung__lymphatic cell (CCL21+)	5	Lung_lymphatic cell (CCL21+)	0.833013	2.62E-203	0.464	0.014	undetermined	undetermined	FALSE	FALSE	FALSE
1159	NC-033665.1-66839999-66843399---139-0	NC_033665.1:66839999-66843399	NC_033665.1:66842575-66842903	Lung__mature dendritic cell,Liver__mature dendritic cell,Mammary_gland__conventional dendritic cell,Mammary_gland__dendritic cell (FLT3+ IGSF6+),Mammary_gland__doublets_lymphoid_myeloid,Mammary_gland__mature dendritic cell,Bladder__mature dendritic cell,Colon__macrophage_monocyte,Fat__mature dendritic cell,Fat__mature dendritic cell,Tongue__mature dendritic cell	11	Lung_mature dendritic cell	0.515052	0	0.409	0.001	mouse	undetermined	FALSE	FALSE	FALSE
1160	NC-033664.1-58494449-58495049-+-82-0	NC_033664.1:58494449-58495049	NC_033664.1:58494872-58494958	Lung__neutrophil (PF)	1	Lung_neutrophil (PF)	0.87644	0	0.75	0	undetermined	NKC	FALSE	FALSE	FALSE
1161	NC-033677.1-39770649-39770999-+-151-0	NC_033677.1:39770649-39770999	NC_033677.1:39770686-39770755	Lung__neutrophil (PF),Lung__doublets_epithelial_immune	2	Lung_neutrophil (PF)	0.79122	5.38E-252	0.5	0.001	NKC	undetermined	FALSE	FALSE	FALSE
1162	NC-033668.1-33684749-33685099-+-51-0	NC_033668.1:33684749-33685099	NC_033668.1:33684921-33685015	Lung__neutrophil (PF)	1	Lung_neutrophil (PF)	0.503369	7.78E-58	0.5	0.003	undetermined	undetermined	FALSE	FALSE	FALSE
1163	NC-033674.1-21936749-21940799-+-476-0	NC_033674.1:21936749-21940799	NC_033674.1:21937904-21938351	Lung__neutrophil (PF)	1	Lung_neutrophil (PF)	0.53073	4.10E-06	0.5	0.021	NKC	undetermined	FALSE	FALSE	FALSE
1164	NC-033666.1-85408749-85410549-+-785-0	NC_033666.1:85408749-85410549	NC_033666.1:85409792-85409995	Lung__neutrophil (PF),Lung__tuft cell,Small_intestine__tuft cell,Lung__doublets_epithelial_immune,Small_intestine__tuft cell	5	Lung_neutrophil (PF)	0.636609	0.00438265	0.5	0.03	undetermined	undetermined	FALSE	FALSE	FALSE
1165	NC-033669.1-56376349-56378699---122-0	NC_033669.1:56376349-56378699	NC_033669.1:56377440-56377683	Lung__pericyte,Lung__pericyte,Lung__pericyte	3	Lung_pericyte	0.669618	1.31E-104	0.345	0.006	undetermined	undetermined	FALSE	FALSE	FALSE
1166	NC-033665.1-74399999-74400949-+-100-0	NC_033665.1:74399999-74400949	NC_033665.1:74400675-74400769	Brain_cortex__pericyte,Lung__pericyte,Lung__alveolar fibroblast,Lung__pericyte,Lung__alveolar fibroblast,Lung__pericyte,Lung__pericyte	7	Lung_pericyte	0.600911	4.14E-33	0.379	0.021	undetermined	undetermined	FALSE	FALSE	FALSE
1167	NC-033668.1-28477399-28479149---219-0	NC_033668.1:28477399-28479149	NC_033668.1:28478723-28478912	Lung__pericyte	1	Lung_pericyte	0.539113	6.32E-20	0.276	0.018	undetermined	undetermined	FALSE	FALSE	FALSE
1168	NC-033662.1-17409299-17410099---186-0	NC_033662.1:17409299-17410099	NC_033662.1:17409764-17409855	Lung__plasma cell	1	Lung_plasma cell	0.855837	2.02E-89	0.263	0.002	IGH	undetermined	TRUE	FALSE	FALSE
1169	NC-033686.1-26202099-26205849---326-0	NC_033686.1:26202099-26205849	NC_033686.1:26204054-26204381	Lung__vascular associated smooth muscle cell,Limb_muscle__vascular associated smooth muscle cell	2	Lung_vascular associated smooth muscle cell	0.550759	3.62E-32	0.333	0.006	NKC	undetermined	FALSE	FALSE	FALSE
1170	NC-033674.1-41012949-41013499-+-113-0	NC_033674.1:41012949-41013499	NC_033674.1:41013127-41013288	Lung__vein cell	1	Lung_vein cell	0.572233	1.17E-76	0.275	0.007	undetermined	undetermined	FALSE	FALSE	FALSE
1171	NC-033674.1-16106599-16107849-+-23-0	NC_033674.1:16106599-16107849	NC_033674.1:16106979-16107099	Lung__adventitial fibroblast	1	Lung_adventitial fibroblast	0.676196	1.16E-192	0.333	0	undetermined	undetermined	FALSE	FALSE	FALSE
1172	NC-033665.1-105406099-105408949-+-27-0	NC_033665.1:105406099-105408949	NC_033665.1:105406099-105406209	Lung__adventitial fibroblast	1	Lung_adventitial fibroblast	0.675635	7.79E-75	0.333	0.001	LOC103240163	undetermined	FALSE	FALSE	FALSE
1173	NC-033685.1-13906249-13907499---359-0	NC_033685.1:13906249-13907499	NC_033685.1:13906388-13906593	Lung__adventitial fibroblast,Bone__osteoblast,Kidney__unknown_Kidney_stromal_G1 (ST6GAL2+),Small_intestine__fibroblast (GGT5+),Small_intestine__smooth muscle cell	5	Lung_adventitial fibroblast	0.674609	1.12E-61	0.333	0.001	CXCL6	undetermined	FALSE	FALSE	FALSE
1174	NC-033673.1-16639949-16643349-+-1931-0	NC_033673.1:16639949-16643349	NC_033673.1:16640486-16640809	Lung__adventitial fibroblast	1	Lung_adventitial fibroblast	0.536733	4.13E-24	0.667	0.01	LOC107033401	undetermined	FALSE	FALSE	TRUE
1175	NC-033676.1-24807649-24808649-+-337-0	NC_033676.1:24807649-24808649	NC_033676.1:24808203-24808332	Lung__adventitial fibroblast,Lung__doublets_epithelial_stromal	2	Lung_adventitial fibroblast	0.649018	9.57E-24	1	0.023	AFF3	undetermined	FALSE	FALSE	FALSE
1176	NC-033678.1-82589999-82591499-+-134-0	NC_033678.1:82589999-82591499	NC_033678.1:82590964-82591124	Lung__adventitial fibroblast	1	Lung_adventitial fibroblast	0.533509	2.33E-19	0.667	0.012	NKC	undetermined	FALSE	FALSE	FALSE
1177	NC-033691.1-3703099-3703549---112-0	NC_033691.1:3703099-3703549	NC_033691.1:3703300-3703388	Lung__adventitial fibroblast,Lung__doublets_immune_stromal	2	Lung_adventitial fibroblast	0.669318	1.02E-16	0.333	0.003	undetermined	undetermined	FALSE	FALSE	FALSE
1178	NC-033667.1-110233749-110235899-+-150-0	NC_033667.1:110233749-110235899	NC_033667.1:110234548-110234744	Lung__adventitial fibroblast	1	Lung_adventitial fibroblast	0.771098	1.18E-13	0.667	0.016	NKC	undetermined	FALSE	FALSE	FALSE
1179	NC-033686.1-20992549-20993449-+-279-0	NC_033686.1:20992549-20993449	NC_033686.1:20993235-20993355	Lung__adventitial fibroblast	1	Lung_adventitial fibroblast	0.521286	2.20E-12	0.667	0.017	TIMM17A	undetermined	FALSE	FALSE	FALSE
1180	NC-033661.1-52493249-52495899---602-0	NC_033661.1:52493249-52495899	NC_033661.1:52494840-52495100	Lung__adventitial fibroblast	1	Lung_adventitial fibroblast	0.521195	6.50E-09	0.667	0.022	caspase-activated DNase	undetermined	FALSE	FALSE	FALSE
1181	NC-033661.1-72086599-72090099-+-547-0	NC_033661.1:72086599-72090099	NC_033661.1:72089078-72089409	Lung__adventitial fibroblast,Lung__basophil	2	Lung_adventitial fibroblast	0.51156	1.54E-08	0.667	0.022	LOC108301200	undetermined	FALSE	FALSE	FALSE
1182	NC-033662.1-8619949-8620899-+-179-0	NC_033662.1:8619949-8620899	NC_033662.1:8620750-8620849	Lung__adventitial fibroblast	1	Lung_adventitial fibroblast	0.517254	7.36E-08	0.667	0.023	Human	undetermined	FALSE	FALSE	FALSE
1183	NC-033662.1-99595699-99597249---150-0	NC_033662.1:99595699-99597249	NC_033662.1:99595812-99595974	Lung__adventitial fibroblast	1	Lung_adventitial fibroblast	0.51101	3.59E-05	0.667	0.03	NKC	undetermined	FALSE	FALSE	FALSE
1184	NC-033681.1-2564399-2565349---2277-0	NC_033681.1:2564399-2565349	NC_033681.1:2564853-2564961	Lung__vascular associated smooth muscle cell,Lung__alveolar epithelial cell type 1,Spleen__doublets_erythroid-megakaryocyte_lymphoid,Lung__mesothelial cell,Bladder__macrophage,Kidney__macrophage (PF)	6	Lung_alveolar epithelial cell type 1	0.535985	1.35E-41	0.84	0.073	CHCHD6	undetermined	FALSE	FALSE	FALSE
1185	NC-033681.1-1531049-1531749-+-3450-0	NC_033681.1:1531049-1531749	NC_033681.1:1531183-1531302	Lung__alveolar epithelial cell type 1,Lung__alveolar fibroblast,Small_intestine__mesothelial cell,Lung__club cell,Bone_marrow__megakaryocyte progenitor cell,Liver__hepatic sinusoid cell,Liver__mesothelial cell,Liver__plasma cell (PF),Lung__alveolar epithelial cell type 1,Spleen__plasmacytoid dendritic cell,Aorta__lymphatic cell,Liver__macrophage (Kupffer cell CD5L+ MARCO+)	12	Lung_alveolar epithelial cell type 1	0.545936	3.41E-13	1	0.234	undetermined	undetermined	FALSE	FALSE	FALSE
1186	NC-033675.1-52618499-52621599-+-16871-0	NC_033675.1:52618499-52621599	NC_033675.1:52621142-52621483	Bone_marrow__plasma cell (PF),Liver__dendritic cell (PF),Liver__hepatocyte (PHYH+),Lung__adventitial fibroblast,Lung__alveolar epithelial cell type 1,Testes__early spermatocyte,Bone_marrow__conventional dendritic cell,Bone_marrow__monocyte (PF),Kidney__distal convoluted tubule epithelial cell,Lung__vascular associated smooth muscle cell,Lung__vein cell,Spleen__macrophage (MARCO+),Spleen__plasma c…	19	Lung_alveolar epithelial cell type 1	0.584357	7.85E-09	0.88	0.243	LOC111185979	undetermined	FALSE	FALSE	TRUE
1187	NC-033666.1-99907599-99909349---391-0	NC_033666.1:99907599-99909349	NC_033666.1:99907850-99908014	Lung__alveolar epithelial cell type 2,Lung__doublets_epithelial_stromal,Lung__tuft cell	3	Lung_alveolar epithelial cell type 2	0.644184	0	0.59	0.007	LOC105885836	undetermined	FALSE	FALSE	FALSE
1188	NC-033690.1-45804149-45807049---216-0	NC_033690.1:45804149-45807049	NC_033690.1:45804237-45804572	Lung__alveolar fibroblast,Lung__alveolar fibroblast,Lung__alveolar fibroblast,Lung__alveolar fibroblast	4	Lung_alveolar fibroblast	0.513994	4.34E-78	0.364	0.006	undetermined	undetermined	FALSE	FALSE	FALSE
1189	NC-033692.1-65398399-65400449---4570-0	NC_033692.1:65398399-65400449	NC_033692.1:65399836-65400029	Lung__artery cell,Brain_cortex__capillary cell (FABP5- RBP7-),Lung__vein cell,Uterus__artery cell,Uterus__endothelial cell,Uterus__vein cell,Bladder__artery cell,Brain_cortex__capillary cell (FABP5- RBP7-),Brain_cortex__doublets_endothelial_erythroid-megakaryocyte,Brain_cortex__doublets_endothelial_stromal,Brainstem__capillary cell (FABP5- RBP7-),Fat__artery cell,Pancreas__artery cell,Small_intes…	14	Lung_artery cell	0.817404	1.74E-43	0.476	0.019	LOC105867558	undetermined	FALSE	FALSE	TRUE
1190	NC-033689.1-9959849-9971199---1112-0	NC_033689.1:9959849-9971199	NC_033689.1:9969260-9970599	Lung__artery cell,Fat__natural killer T cell,Lung__ciliated cell	3	Lung_artery cell	0.500258	8.85E-11	0.381	0.038	NKC	undetermined	FALSE	FALSE	FALSE
1191	NC-033670.1-30506599-30507299-+-232-0	NC_033670.1:30506599-30507299	NC_033670.1:30506630-30506715	Lung__capillary cell (CXCL10+),Lung__alveolar macrophage (CXCL10+),Lung__capillary aerocyte cell,Spleen__macrophage,Lung__capillary aerocyte cell,Lung__vein cell,Spleen__macrophage,Spleen__macrophage (MARCO+),Uterus__vein cell	9	Lung_capillary aerocyte cell	0.654965	3.08E-30	0.679	0.12	NKC	undetermined	FALSE	FALSE	FALSE
1192	NW-017968519.1-1684249-1684749-+-112-0	NW_017968519.1:1684249-1684749	NW_017968519.1:1684437-1684537	Lung__capillary cell (FABP5- RBP7-)	1	Lung_capillary cell (FABP5- RBP7-)	0.604233	5.69E-175	0.324	0.005	undetermined	undetermined	FALSE	FALSE	FALSE
1193	NC-033662.1-60670149-60670449-+-23-0	NC_033662.1:60670149-60670449	NC_033662.1:60670240-60670316	Lung__capillary cell (FABP5- RBP7-)	1	Lung_capillary cell (FABP5- RBP7-)	0.537015	9.72E-107	0.257	0.006	undetermined	undetermined	FALSE	FALSE	FALSE
1194	NC-033684.1-27498249-27500749---46-0	NC_033684.1:27498249-27500749	NC_033684.1:27499965-27500178	Lung__innate lymphoid cell	1	Lung_innate lymphoid cell	0.561345	1.16E-257	0.667	0.001	undetermined	undetermined	FALSE	FALSE	FALSE
1195	NC-033679.1-13093399-13093999---24-0	NC_033679.1:13093399-13093999	NC_033679.1:13093562-13093712	Lung__innate lymphoid cell	1	Lung_innate lymphoid cell	0.561176	1.26E-192	0.667	0.001	undetermined	undetermined	FALSE	FALSE	FALSE
1196	NC-033692.1-52032599-52038199---408-0	NC_033692.1:52032599-52038199	NC_033692.1:52033598-52034113	Lung__innate lymphoid cell	1	Lung_innate lymphoid cell	0.576121	7.53E-14	0.667	0.016	PLCXD1	undetermined	FALSE	FALSE	TRUE
1197	NC-033674.1-17956649-17958599---109-0	NC_033674.1:17956649-17958599	NC_033674.1:17956649-17956721	Lung__innate lymphoid cell	1	Lung_innate lymphoid cell	0.650775	4.03E-13	0.333	0.004	Human	undetermined	FALSE	FALSE	FALSE
1198	NC-033665.1-47852199-47852399-+-154-0	NC_033665.1:47852199-47852399	NC_033665.1:47852199-47852399	Lung__innate lymphoid cell	1	Lung_innate lymphoid cell	0.578781	8.48E-13	0.667	0.017	undetermined	undetermined	FALSE	FALSE	FALSE
1199	NC-033667.1-35208349-35210399---342-0	NC_033667.1:35208349-35210399	NC_033667.1:35208871-35209098	Lung__innate lymphoid cell	1	Lung_innate lymphoid cell	0.536061	7.41E-07	0.667	0.026	NKC	undetermined	FALSE	FALSE	FALSE
1200	NC-033669.1-62780199-62781249-+-264-0	NC_033669.1:62780199-62781249	NC_033669.1:62780571-62780717	Lung__innate lymphoid cell	1	Lung_innate lymphoid cell	0.635678	1.55E-05	0.667	0.029	undetermined	undetermined	FALSE	FALSE	FALSE
1201	NC-033684.1-26211049-26214199-+-73-0	NC_033684.1:26211049-26214199	NC_033684.1:26211267-26211598	Lung__innate lymphoid cell	1	Lung_innate lymphoid cell	0.703198	0.000638284	0.333	0.009	LOC108515808	undetermined	FALSE	FALSE	FALSE
1202	NC-033678.1-255799-256499---1755-0	NC_033678.1:255799-256499	NC_033678.1:255799-256499	Lung__innate lymphoid cell	1	Lung_innate lymphoid cell	0.756819	0.0042917	0.667	0.04	LOC105859979	undetermined	FALSE	FALSE	TRUE
1203	NC-033675.1-53703449-53704899---87-0	NC_033675.1:53703449-53704899	NC_033675.1:53704413-53704585	Lung__lymphatic cell (CCL21+),Tongue__lymphatic cell (CCL21+),Aorta__lymphatic cell	3	Lung_lymphatic cell (CCL21+)	0.585782	1.53E-257	0.5	0.001	LOC105371531	undetermined	FALSE	FALSE	FALSE
1204	NC-033667.1-102319649-102324349-+-762-0	NC_033667.1:102319649-102324349	NC_033667.1:102322574-102323010	Lung__natural killer cell (GZMB+),Spleen__natural killer cell_T cell	2	Lung_natural killer cell (GZMB+)	0.537079	3.06E-14	0.286	0.012	PTPN4	undetermined	FALSE	FALSE	FALSE
1205	NC-033675.1-19379699-19384199---139-0	NC_033675.1:19379699-19384199	NC_033675.1:19381735-19382188	Lung__natural killer cell (KLRD1+)	1	Lung_natural killer cell (KLRD1+)	0.587784	0	0.6	0.001	undetermined	undetermined	FALSE	FALSE	FALSE
1206	NC-033669.1-1543649-1546399-+-149-0	NC_033669.1:1543649-1546399	NC_033669.1:1545065-1545332	Lung__natural killer cell (KLRD1+)	1	Lung_natural killer cell (KLRD1+)	0.517262	2.19E-24	0.4	0.006	NKC	undetermined	FALSE	FALSE	FALSE
1207	NC-033684.1-27895449-27898249---380-0	NC_033684.1:27895449-27898249	NC_033684.1:27896050-27896428	Lung__natural killer T cell,Liver__doublets_endothelial_immune,Lung__doublets_immune_stromal	3	Lung_natural killer T cell	0.612323	1.37E-14	0.667	0.015	undetermined	undetermined	FALSE	FALSE	FALSE
1208	NC-033668.1-892849-895899-+-1478-0	NC_033668.1:892849-895899	NC_033668.1:892849-893066	Lung__natural killer T cell,Bone__endothelial cell	2	Lung_natural killer T cell	0.576521	0.0115266	0.667	0.041	LOC105858092	undetermined	FALSE	FALSE	TRUE
1209	NC-033692.1-89154799-89155849-+-446-0	NC_033692.1:89154799-89155849	NC_033692.1:89155226-89155320	Lung__natural killer T cell	1	Lung_natural killer T cell	0.568461	0.0143939	0.667	0.041	NKC	undetermined	FALSE	FALSE	TRUE
1210	NC-033669.1-19691399-19696899---858-0	NC_033669.1:19691399-19696899	NC_033669.1:19693402-19694019	Lung__natural killer T cell,Spleen__hematopoietic precursor cell,Lung__doublets_epithelial_immune	3	Lung_natural killer T cell	0.565738	0.0484717	0.667	0.045	undetermined	undetermined	FALSE	FALSE	FALSE
1211	NC-033676.1-1511749-1512349---25-0	NC_033676.1:1511749-1512349	NC_033676.1:1511937-1512009	Lung__pericyte	1	Lung_pericyte	0.534438	7.98E-232	0.4	0	undetermined	undetermined	FALSE	FALSE	FALSE
1212	NC-033666.1-57048849-57049049---17-0	NC_033666.1:57048849-57049049	NC_033666.1:57048874-57048956	Lung__pericyte	1	Lung_pericyte	0.534351	7.98E-232	0.4	0	undetermined	undetermined	FALSE	FALSE	FALSE
1213	NC-033675.1-7681349-7681999-+-34-0	NC_033675.1:7681349-7681999	NC_033675.1:7681686-7681764	Lung__pericyte	1	Lung_pericyte	0.54009	9.86E-101	0.4	0.001	undetermined	undetermined	FALSE	FALSE	FALSE
1214	NC-033667.1-152691449-152694599-+-44-0	NC_033667.1:152691449-152694599	NC_033667.1:152693184-152693424	Lung__pericyte	1	Lung_pericyte	0.53926	6.49E-59	0.4	0.002	undetermined	undetermined	FALSE	FALSE	FALSE
1215	NC-033662.1-119611599-119612249-+-65-0	NC_033662.1:119611599-119612249	NC_033662.1:119611760-119611927	Lung__pericyte	1	Lung_pericyte	0.53182	2.07E-51	0.4	0.003	Human	undetermined	FALSE	FALSE	FALSE
1216	NC-033672.1-57115799-57119899-+-406-0	NC_033672.1:57115799-57119899	NC_033672.1:57117656-57118044	Lung__doublets_endothelial,Lung__pericyte,Lung__pericyte	3	Lung_pericyte	0.913116	7.27E-23	0.4	0.006	DGKH	undetermined	FALSE	FALSE	FALSE
1217	NC-033663.1-34265549-34266099-+-53-0	NC_033663.1:34265549-34266099	NC_033663.1:34265703-34265816	Lung__pericyte	1	Lung_pericyte	0.542926	1.21E-11	0.4	0.011	undetermined	undetermined	FALSE	FALSE	FALSE
1218	NC-033661.1-981949-982349-+-96-0	NC_033661.1:981949-982349	NC_033661.1:982091-982182	Lung__pericyte	1	Lung_pericyte	0.522206	7.25E-10	0.4	0.012	NKC	undetermined	FALSE	FALSE	FALSE
1219	NC-033671.1-91124649-91125699---620-0	NC_033671.1:91124649-91125699	NC_033671.1:91124775-91124966	Lung__doublets_endothelial,Lung__pericyte	2	Lung_pericyte	0.587042	5.40E-09	0.6	0.029	TMEM68	undetermined	FALSE	FALSE	FALSE
1220	NC-033664.1-59685799-59686999---132-0	NC_033664.1:59685799-59686999	NC_033664.1:59686160-59686295	Lung__pericyte,Small_intestine__B cell	2	Lung_pericyte	0.526215	5.68E-07	0.4	0.015	undetermined	undetermined	FALSE	FALSE	FALSE
1221	NC-033666.1-656149-658399-+-685-0	NC_033666.1:656149-658399	NC_033666.1:656369-656615	Lung__pericyte,Kidney__unknown_Kidney_stromal_G1 (ST6GAL2+)	2	Lung_pericyte	0.830086	0.00546643	0.6	0.05	undetermined	undetermined	FALSE	FALSE	FALSE
1222	NC-033660.1-27387449-27392099---109-0	NC_033660.1:27387449-27392099	NC_033660.1:27389243-27389679	Lung__T cell (CD4+ CD8- CCL5-)	1	Lung_T cell (CD4+ CD8- CCL5-)	0.596437	0	0.4	0	CCR3	CCR2	FALSE	FALSE	FALSE
1223	NC-033660.1-27430199-27434499---779-0	NC_033660.1:27430199-27434499	NC_033660.1:27432793-27433206	Lung__T cell (CD4+ CD8- CCL5-),Bone_marrow__T cell (CD4- CD8+ CCL5+),Kidney__T cell (CD4- CD8+ CCL5+),Liver__T cell (CD4- CD8+ CCL5+),Spleen__T cell (CD4- CD8+ CCL5+),Uterus__T cell (CD4- CD8+ CCL5+),Tongue__T cell	7	Lung_T cell (CD4+ CD8- CCL5-)	0.594742	1.30E-130	0.4	0.001	ccr2	undetermined	FALSE	FALSE	FALSE
1224	NC-033664.1-114338149-114340899-+-81-0	NC_033664.1:114338149-114340899	NC_033664.1:114339809-114340065	Lung__T cell (CD4+ CD8- CCL5-)	1	Lung_T cell (CD4+ CD8- CCL5-)	0.605969	5.58E-114	0.4	0.001	NKC	undetermined	FALSE	FALSE	FALSE
1225	NC-033678.1-61250049-61250149---51-0	NC_033678.1:61250049-61250149	NC_033678.1:61250049-61250149	Lung__T cell (CD4+ CD8- CCL5-)	1	Lung_T cell (CD4+ CD8- CCL5-)	0.593643	1.90E-48	0.4	0.003	undetermined	undetermined	FALSE	FALSE	FALSE
1226	NC-033671.1-65491649-65492299-+-119-0	NC_033671.1:65491649-65492299	NC_033671.1:65491672-65491739	Lung__T cell (CD4+ CD8- CCL5-)	1	Lung_T cell (CD4+ CD8- CCL5-)	0.719344	2.73E-32	0.4	0.004	undetermined	undetermined	FALSE	FALSE	FALSE
1227	NC-033669.1-69771299-69771949-+-38-0	NC_033669.1:69771299-69771949	NC_033669.1:69771299-69771949	Lung__T cell (CD4+ CD8- CCL5-)	1	Lung_T cell (CD4+ CD8- CCL5-)	0.588713	2.20E-26	0.4	0.005	undetermined	undetermined	FALSE	FALSE	FALSE
1228	NC-033681.1-29393049-29396499-+-63-0	NC_033681.1:29393049-29396499	NC_033681.1:29395265-29395569	Lung__T cell (CD4+ CD8- CCL5-)	1	Lung_T cell (CD4+ CD8- CCL5-)	0.595711	4.27E-15	0.4	0.009	LOC110120927	undetermined	FALSE	FALSE	FALSE
1229	NC-033688.1-20592499-20595099---264-0	NC_033688.1:20592499-20595099	NC_033688.1:20593337-20593600	Lung__T cell (CD4+ CD8- CCL5-)	1	Lung_T cell (CD4+ CD8- CCL5-)	0.561049	0.0201969	0.4	0.025	undetermined	undetermined	FALSE	FALSE	FALSE
1230	NC-033666.1-77721449-77722949---185-0	NC_033666.1:77721449-77722949	NC_033666.1:77722160-77722330	Lung__T cell (CD4+ CD8+ CCL5+)	1	Lung_T cell (CD4+ CD8+ CCL5+)	0.943465	3.31E-230	0.833	0.003	Roswell Park Cancer Institute Human BAC Library	undetermined	FALSE	FALSE	FALSE
1231	NC-033684.1-24286049-24286949---57-0	NC_033684.1:24286049-24286949	NC_033684.1:24286597-24286767	Lung__vein cell,Lung__capillary cell (FABP5- RBP7-)	2	Lung_vein cell	0.604829	2.06E-88	0.4	0.006	undetermined	undetermined	FALSE	FALSE	FALSE
1232	NC-033669.1-26454549-26455799---130-0	NC_033669.1:26454549-26455799	NC_033669.1:26455048-26455242	Lung__alveolar epithelial cell type 1	1	Lung_alveolar epithelial cell type 1	0.51037	7.34E-98	0.6	0.007	undetermined	undetermined	FALSE	FALSE	FALSE
1233	NC-033671.1-17371299-17374249---71-0	NC_033671.1:17371299-17374249	NC_033671.1:17372544-17372817	Lung__alveolar epithelial cell type 2	1	Lung_alveolar epithelial cell type 2	0.62036	0	0.545	0.001	undetermined	undetermined	FALSE	FALSE	FALSE
1234	NC-033664.1-97065649-97066599-+-137-0	NC_033664.1:97065649-97066599	NC_033664.1:97065690-97065816	Lung__alveolar macrophage	1	Lung_alveolar macrophage	0.809925	0	0.75	0.001	HIKESHI	undetermined	FALSE	FALSE	FALSE
1235	NC-033664.1-97031699-97031999-+-25-0	NC_033664.1:97031699-97031999	NC_033664.1:97031844-97031922	Lung__alveolar macrophage	1	Lung_alveolar macrophage	0.701049	0	0.5	0	undetermined	undetermined	FALSE	FALSE	FALSE
1236	NC-033675.1-32755349-32757949-+-620-0	NC_033675.1:32755349-32757949	NC_033675.1:32756839-32757091	Lung__doublets_endothelial,Uterus__lymphatic cell	2	Lung_doublets_endothelial	0.639036	3.47E-26	0.625	0.021	undetermined	undetermined	FALSE	FALSE	FALSE
1237	NC-033665.1-43485349-43487149---879-0	NC_033665.1:43485349-43487149	NC_033665.1:43486227-43486440	Lung__doublets_endothelial,Limb_muscle__basophil	2	Lung_doublets_endothelial	0.503517	4.65E-19	0.375	0.01	CD109	undetermined	FALSE	FALSE	FALSE
1238	NC-033675.1-19351549-19352099-+-4283-0	NC_033675.1:19351549-19352099	NC_033675.1:19351782-19351967	Bone__myelinating Schwann cell,Bone_marrow__doublets_immune_stromal,Liver__plasma cell (PF),Lung__fibromyocyte,Lung__doublets_endothelial_epithelial,Spleen__plasma cell (PF),Brain_cortex__GABAergic neuron (PPP1R1B+),Lung__ciliated cell,Blood__plasma cell,Bone_marrow__plasma cell (PF),Liver__plasma cell (PF),Lung__club cell,Spleen__plasma cell (PF),Uterus__ciliated epithelial cell of uterus,Aorta_…	15	Lung_doublets_endothelial_epithelial	0.506779	0.011154	0.667	0.127	DAD1	undetermined	FALSE	FALSE	TRUE
1239	NC-033663.1-60756149-60757299---23-0	NC_033663.1:60756149-60757299	NC_033663.1:60756705-60756887	Lung__doublets_epithelial_stromal	1	Lung_doublets_epithelial_stromal	0.642877	0	0.667	0	undetermined	undetermined	FALSE	FALSE	FALSE
[truncated: 2,764 more rows]

## Sheet: 1b uTAR cellular expression
index_cell	cell_name	method	individual	tissue	compartment	cell_ontology_class	free_annotation	dendrogram_annotation_number	percent_aTAR	percent_uTAR	percent_uTAR_DE	percent_uTAR_nonDE
[truncated: 231,752+ more rows]
