# Supplementary material for: Mouse lemur cell atlas informs primate genes, physiology and disease
Source: Nature. 2025 Jul 30;644(8075):185–96. doi: 10.1038/s41586-025-09114-8 (PMC12328237; doi:10.1038/s41586-025-09114-8)
Supplement: Supplementary file 3 — Supplementary Tables 1–10. [file 41586_2025_9114_MOESM3_ESM.zip › 2022-08-12364B-Table 10 Gene sets enriched in PS genes.csv]

query	significant	p_value	term_size	query_size	intersection_size	precision	recall	term_id	source	term_name	effective_domain_size	source_order	intersection
HumanLemurOrthologs_NotMouse	TRUE	3.6093210430030286e-26	3460	380	154	0.4052631578947368	0.04450867052023121	GO:2001141	GO:BP	regulation of RNA biosynthetic process	21010	27454	FOXO3B,CXCL8,MAGEB3,S100A12,ZNF10,ZNF19,ZNF26,ZNF33A,ZNF33B,ZNF41,ZNF74,ZNF75D,ZNF79,ZNF84,ZNF90,ZNF99,ZNF132,ZNF133,ZNF135,ZNF136,ZNF140,ZNF157,ZNF165,ZNF177,ZSCAN9,ZNF214,ZNF215,ZNF225,ZNF227,ZNF229,ZNF232,FCN3,PAGE4,ZNF197,ZNF211,ZNF234,ZNF268,ADIRF,PRAME,ZNF500,ZNF285,ZNF544,APOBEC3C,ZNF117,ETV7,ZNF581,ZSCAN32,RBM23,ZNF331,ZNF701,ZNF83,ZNF415,IL26,WWC3,ZNF302,SLC2A4RG,THAP10,ZNF630,ZNF490,ZNF…
HumanLemurOrthologs_NotMouse	TRUE	8.928456365219247e-25	3600	380	155	0.40789473684210525	0.043055555555555555	GO:0032774	GO:BP	RNA biosynthetic process	21010	8184	FOXO3B,CXCL8,MAGEB3,S100A12,ZNF10,ZNF19,ZNF26,ZNF33A,ZNF33B,ZNF41,ZNF74,ZNF75D,ZNF79,ZNF84,ZNF90,ZNF99,ZNF132,ZNF133,ZNF135,ZNF136,ZNF140,ZNF157,ZNF165,ZNF177,ZSCAN9,ZNF214,ZNF215,ZNF225,ZNF227,ZNF229,ZNF232,FCN3,PAGE4,ZNF197,ZNF211,ZNF234,ZNF268,ADIRF,PRAME,ZNF500,ZNF285,ZNF544,APOBEC3C,ZNF117,ETV7,ZNF581,ZSCAN32,RBM23,ZNF331,ZNF701,ZNF83,ZNF415,IL26,WWC3,ZNF302,SLC2A4RG,THAP10,ZNF630,ZNF490,ZNF…
HumanLemurOrthologs_NotMouse	TRUE	8.18402928378141e-24	3753	380	157	0.4131578947368421	0.041833200106581404	GO:0051252	GO:BP	regulation of RNA metabolic process	21010	14280	DAZ1,FOXO3B,CXCL8,MAGEB3,S100A12,ZNF10,ZNF19,ZNF26,ZNF33A,ZNF33B,ZNF41,ZNF74,ZNF75D,ZNF79,ZNF84,ZNF90,ZNF99,ZNF132,ZNF133,ZNF135,ZNF136,ZNF140,ZNF157,ZNF165,ZNF177,ZSCAN9,ZNF214,ZNF215,ZNF225,ZNF227,ZNF229,ZNF232,FCN3,PAGE4,ZNF197,ZNF211,ZNF234,ZNF268,ADIRF,PRAME,ZNF500,ZNF285,ZNF544,APOBEC3C,ZNF117,ETV7,ZNF581,ZSCAN32,RBM23,ZNF331,ZNF701,ZNF83,ZNF415,IL26,WWC3,ZNF302,SLC2A4RG,THAP10,DAZ3,DAZ4,ZN…
HumanLemurOrthologs_NotMouse	TRUE	3.1120349671469814e-23	3437	380	148	0.3894736842105263	0.043060808844922895	GO:0006355	GO:BP	regulation of DNA-templated transcription	21010	2165	FOXO3B,MAGEB3,S100A12,ZNF10,ZNF19,ZNF26,ZNF33A,ZNF33B,ZNF41,ZNF74,ZNF75D,ZNF79,ZNF84,ZNF90,ZNF99,ZNF132,ZNF133,ZNF135,ZNF136,ZNF140,ZNF157,ZNF165,ZNF177,ZSCAN9,ZNF214,ZNF215,ZNF225,ZNF227,ZNF229,ZNF232,PAGE4,ZNF197,ZNF211,ZNF234,ZNF268,ADIRF,PRAME,ZNF500,ZNF285,ZNF544,ZNF117,ETV7,ZNF581,ZSCAN32,RBM23,ZNF331,ZNF701,ZNF83,ZNF415,IL26,WWC3,ZNF302,SLC2A4RG,THAP10,ZNF630,ZNF490,ZNF529,HES4,ZNF71,MAGEF…
HumanLemurOrthologs_NotMouse	TRUE	4.2005257021081234e-22	3563	380	149	0.39210526315789473	0.041818692113387596	GO:0006351	GO:BP	DNA-templated transcription	21010	2161	FOXO3B,MAGEB3,S100A12,ZNF10,ZNF19,ZNF26,ZNF33A,ZNF33B,ZNF41,ZNF74,ZNF75D,ZNF79,ZNF84,ZNF90,ZNF99,ZNF132,ZNF133,ZNF135,ZNF136,ZNF140,ZNF157,ZNF165,ZNF177,ZSCAN9,ZNF214,ZNF215,ZNF225,ZNF227,ZNF229,ZNF232,PAGE4,ZNF197,ZNF211,ZNF234,ZNF268,ADIRF,PRAME,ZNF500,ZNF285,ZNF544,ZNF117,ETV7,ZNF581,ZSCAN32,RBM23,ZNF331,ZNF701,ZNF83,ZNF415,IL26,WWC3,ZNF302,SLC2A4RG,THAP10,ZNF630,ZNF490,ZNF529,HES4,ZNF71,MAGEF…
HumanLemurOrthologs_NotMouse	TRUE	8.193707364317712e-21	4038	380	158	0.41578947368421054	0.0391282813273898	GO:0019219	GO:BP	regulation of nucleobase-containing compound metabolic process	21010	5852	DAZ1,FOXO3B,CXCL8,MAGEB3,S100A12,ZNF10,ZNF19,ZNF26,ZNF33A,ZNF33B,ZNF41,ZNF74,ZNF75D,ZNF79,ZNF84,ZNF90,ZNF99,ZNF132,ZNF133,ZNF135,ZNF136,ZNF140,ZNF157,ZNF165,ZNF177,ZSCAN9,ZNF214,ZNF215,ZNF225,ZNF227,ZNF229,ZNF232,FCN3,PAGE4,ZNF197,ZNF211,ZNF234,ZNF268,ADIRF,PRAME,ZNF500,ZNF285,ZNF544,APOBEC3C,ZNF117,ETV7,ZNF581,ZSCAN32,RBM23,ZNF331,ZNF701,ZNF83,ZNF415,IL26,WWC3,ZNF302,SLC2A4RG,THAP10,DAZ3,DAZ4,ZN…
HumanLemurOrthologs_NotMouse	TRUE	5.583508855038425e-20	4026	380	156	0.4105263157894737	0.038748137108792845	GO:0034654	GO:BP	nucleobase-containing compound biosynthetic process	21010	9112	FOXO3B,CXCL8,MAGEB3,S100A12,ZNF10,ZNF19,ZNF26,ZNF33A,ZNF33B,ZNF41,ZNF74,ZNF75D,ZNF79,ZNF84,ZNF90,ZNF99,ZNF132,ZNF133,ZNF135,ZNF136,ZNF140,ZNF157,ZNF165,ZNF177,ZSCAN9,ZNF214,ZNF215,ZNF225,ZNF227,ZNF229,ZNF232,FCN3,PAGE4,ZNF197,ZNF211,ZNF234,ZNF268,ADIRF,PRAME,ZNF500,ZNF285,ZNF544,APOBEC3C,ZNF117,ETV7,ZNF581,ADA2,ZSCAN32,RBM23,ZNF331,ZNF701,ZNF83,ZNF415,IL26,WWC3,ZNF302,SLC2A4RG,THAP10,ZNF630,ZNF49…
HumanLemurOrthologs_NotMouse	TRUE	3.726483546074048e-19	4099	380	156	0.4105263157894737	0.03805806294218102	GO:0018130	GO:BP	heterocycle biosynthetic process	21010	5461	FOXO3B,CXCL8,MAGEB3,S100A12,ZNF10,ZNF19,ZNF26,ZNF33A,ZNF33B,ZNF41,ZNF74,ZNF75D,ZNF79,ZNF84,ZNF90,ZNF99,ZNF132,ZNF133,ZNF135,ZNF136,ZNF140,ZNF157,ZNF165,ZNF177,ZSCAN9,ZNF214,ZNF215,ZNF225,ZNF227,ZNF229,ZNF232,FCN3,PAGE4,ZNF197,ZNF211,ZNF234,ZNF268,ADIRF,PRAME,ZNF500,ZNF285,ZNF544,APOBEC3C,ZNF117,ETV7,ZNF581,ADA2,ZSCAN32,RBM23,ZNF331,ZNF701,ZNF83,ZNF415,IL26,WWC3,ZNF302,SLC2A4RG,THAP10,ZNF630,ZNF49…
HumanLemurOrthologs_NotMouse	TRUE	4.936462654840997e-19	4110	380	156	0.4105263157894737	0.03795620437956204	GO:0019438	GO:BP	aromatic compound biosynthetic process	21010	6052	FOXO3B,CXCL8,MAGEB3,S100A12,ZNF10,ZNF19,ZNF26,ZNF33A,ZNF33B,ZNF41,ZNF74,ZNF75D,ZNF79,ZNF84,ZNF90,ZNF99,ZNF132,ZNF133,ZNF135,ZNF136,ZNF140,ZNF157,ZNF165,ZNF177,ZSCAN9,ZNF214,ZNF215,ZNF225,ZNF227,ZNF229,ZNF232,FCN3,PAGE4,ZNF197,ZNF211,ZNF234,ZNF268,ADIRF,PRAME,ZNF500,ZNF285,ZNF544,APOBEC3C,ZNF117,ETV7,ZNF581,ADA2,ZSCAN32,RBM23,ZNF331,ZNF701,ZNF83,ZNF415,IL26,WWC3,ZNF302,SLC2A4RG,THAP10,ZNF630,ZNF49…
HumanLemurOrthologs_NotMouse	TRUE	1.7918465204831144e-17	4255	380	156	0.4105263157894737	0.036662749706227966	GO:1901362	GO:BP	organic cyclic compound biosynthetic process	21010	22266	FOXO3B,CXCL8,MAGEB3,S100A12,ZNF10,ZNF19,ZNF26,ZNF33A,ZNF33B,ZNF41,ZNF74,ZNF75D,ZNF79,ZNF84,ZNF90,ZNF99,ZNF132,ZNF133,ZNF135,ZNF136,ZNF140,ZNF157,ZNF165,ZNF177,ZSCAN9,ZNF214,ZNF215,ZNF225,ZNF227,ZNF229,ZNF232,FCN3,PAGE4,ZNF197,ZNF211,ZNF234,ZNF268,ADIRF,PRAME,ZNF500,ZNF285,ZNF544,APOBEC3C,ZNF117,ETV7,ZNF581,ADA2,ZSCAN32,RBM23,ZNF331,ZNF701,ZNF83,ZNF415,IL26,WWC3,ZNF302,SLC2A4RG,THAP10,ZNF630,ZNF49…
HumanLemurOrthologs_NotMouse	TRUE	1.4862783172860428e-15	5587	380	181	0.4763157894736842	0.03239663504564167	GO:0051171	GO:BP	regulation of nitrogen compound metabolic process	21010	14228	AZU1,C4BPB,CASP10,CTSL,DAZ1,FOXO3B,IFI6,CXCL8,ANOS1,MAGEB3,PI3,SERPINA4,S100A12,ZNF10,ZNF19,ZNF26,ZNF33A,ZNF33B,ZNF41,ZNF74,ZNF75D,ZNF79,ZNF84,ZNF90,ZNF99,ZNF132,ZNF133,ZNF135,ZNF136,ZNF140,ZNF157,ZNF165,ZNF177,ZSCAN9,ZNF214,ZNF215,ZNF225,ZNF227,ZNF229,ZNF232,FCN3,DIRAS3,PAGE4,ZNF197,ZNF211,ZNF234,ZNF268,ADIRF,PRAME,ZNF500,ZNF285,CPAMD8,ZNF544,APOBEC3C,HERC5,ZNF117,ETV7,ZNF581,ZSCAN32,RBM23,ZNF33…
HumanLemurOrthologs_NotMouse	TRUE	3.575482806563832e-15	5631	380	181	0.4763157894736842	0.03214349138696501	GO:0010556	GO:BP	regulation of macromolecule biosynthetic process	21010	4280	AZU1,CD58,DAZ1,FOXO3B,GBP1,HLA-DPA1,HLA-DPB1,CXCL8,MAGEB3,S100A12,ZNF10,ZNF19,ZNF26,ZNF33A,ZNF33B,ZNF41,ZNF74,ZNF75D,ZNF79,ZNF84,ZNF90,ZNF99,ZNF132,ZNF133,ZNF135,ZNF136,ZNF140,ZNF157,ZNF165,ZNF177,ZSCAN9,ZNF214,ZNF215,ZNF225,ZNF227,ZNF229,ZNF232,FCN3,DIRAS3,IL32,PAGE4,ZNF197,BTN3A3,ZNF211,ZNF234,ZNF268,ADIRF,BTN3A2,PRAME,ZNF500,ZNF285,IL37,ZNF544,APOBEC3C,ZNF117,ETV7,ZNF581,ZSCAN32,RBM23,ZNF331,Z…
HumanLemurOrthologs_NotMouse	TRUE	5.010533928151984e-15	4860	380	164	0.43157894736842106	0.03374485596707819	GO:0044271	GO:BP	cellular nitrogen compound biosynthetic process	21010	11501	DAZ1,FOXO3B,CXCL8,MAGEB3,S100A12,ZNF10,ZNF19,ZNF26,ZNF33A,ZNF33B,ZNF41,ZNF74,ZNF75D,ZNF79,ZNF84,ZNF90,ZNF99,ZNF132,ZNF133,ZNF135,ZNF136,ZNF140,ZNF157,ZNF165,ZNF177,ZSCAN9,ZNF214,ZNF215,ZNF225,ZNF227,ZNF229,ZNF232,FCN3,PAGE4,ZNF197,ZNF211,ZNF234,ZNF268,ADIRF,PRAME,ZNF500,ZNF285,ZNF544,APOBEC3C,RPL26L1,ZNF117,ETV7,ZNF581,ADA2,ZSCAN32,RBM23,ZNF331,ZNF701,ZNF83,ZNF415,IL26,WWC3,ZNF302,SLC2A4RG,THAP10…
HumanLemurOrthologs_NotMouse	TRUE	2.750924292096531e-14	5499	380	176	0.4631578947368421	0.032005819239861795	GO:0010468	GO:BP	regulation of gene expression	21010	4230	AZU1,CD58,DAZ1,FOXO3B,GBP1,HLA-DPA1,HLA-DPB1,CXCL8,MAGEB3,S100A12,ZNF10,ZNF19,ZNF26,ZNF33A,ZNF33B,ZNF41,ZNF74,ZNF75D,ZNF79,ZNF84,ZNF90,ZNF99,ZNF132,ZNF133,ZNF135,ZNF136,ZNF140,ZNF157,ZNF165,ZNF177,ZSCAN9,ZNF214,ZNF215,ZNF225,ZNF227,ZNF229,ZNF232,DIRAS3,IL32,PAGE4,ZNF197,BTN3A3,ZNF211,ZNF234,ZNF268,ADIRF,BTN3A2,PRAME,ZNF500,ZNF285,IL37,ZNF544,ZNF117,ETV7,ZNF581,ZSCAN32,RBM23,ZNF331,ZNF701,ZNF83,ZN…
HumanLemurOrthologs_NotMouse	TRUE	4.1126235653773006e-14	5757	380	181	0.4763157894736842	0.031439986103873545	GO:0031326	GO:BP	regulation of cellular biosynthetic process	21010	7464	AZU1,CD58,DAZ1,FOXO3B,GBP1,HLA-DPA1,HLA-DPB1,CXCL8,MAGEB3,S100A12,ZNF10,ZNF19,ZNF26,ZNF33A,ZNF33B,ZNF41,ZNF74,ZNF75D,ZNF79,ZNF84,ZNF90,ZNF99,ZNF132,ZNF133,ZNF135,ZNF136,ZNF140,ZNF157,ZNF165,ZNF177,ZSCAN9,ZNF214,ZNF215,ZNF225,ZNF227,ZNF229,ZNF232,FCN3,DIRAS3,IL32,PAGE4,ZNF197,BTN3A3,ZNF211,ZNF234,ZNF268,ADIRF,BTN3A2,PRAME,ZNF500,ZNF285,IL37,ZNF544,APOBEC3C,ZNF117,ETV7,ZNF581,ZSCAN32,RBM23,ZNF331,Z…
HumanLemurOrthologs_NotMouse	TRUE	4.877146234001016e-14	5766	380	181	0.4763157894736842	0.03139091224419008	GO:0080090	GO:BP	regulation of primary metabolic process	21010	18641	AZU1,C4BPB,CASP10,CTSL,DAZ1,FOXO3B,IFI6,CXCL8,ANOS1,MAGEB3,PI3,SERPINA4,S100A12,ZNF10,ZNF19,ZNF26,ZNF33A,ZNF33B,ZNF41,ZNF74,ZNF75D,ZNF79,ZNF84,ZNF90,ZNF99,ZNF132,ZNF133,ZNF135,ZNF136,ZNF140,ZNF157,ZNF165,ZNF177,ZSCAN9,ZNF214,ZNF215,ZNF225,ZNF227,ZNF229,ZNF232,FCN3,DIRAS3,PAGE4,ZNF197,ZNF211,ZNF234,ZNF268,ADIRF,PRAME,ZNF500,ZNF285,CPAMD8,ZNF544,APOBEC3C,HERC5,ZNF117,ETV7,ZNF581,ZSCAN32,RBM23,ZNF33…
HumanLemurOrthologs_NotMouse	TRUE	7.522612255154931e-14	5789	380	181	0.4763157894736842	0.03126619450682329	GO:0009889	GO:BP	regulation of biosynthetic process	21010	3807	AZU1,CD58,DAZ1,FOXO3B,GBP1,HLA-DPA1,HLA-DPB1,CXCL8,MAGEB3,S100A12,ZNF10,ZNF19,ZNF26,ZNF33A,ZNF33B,ZNF41,ZNF74,ZNF75D,ZNF79,ZNF84,ZNF90,ZNF99,ZNF132,ZNF133,ZNF135,ZNF136,ZNF140,ZNF157,ZNF165,ZNF177,ZSCAN9,ZNF214,ZNF215,ZNF225,ZNF227,ZNF229,ZNF232,FCN3,DIRAS3,IL32,PAGE4,ZNF197,BTN3A3,ZNF211,ZNF234,ZNF268,ADIRF,BTN3A2,PRAME,ZNF500,ZNF285,IL37,ZNF544,APOBEC3C,ZNF117,ETV7,ZNF581,ZSCAN32,RBM23,ZNF331,Z…
HumanLemurOrthologs_NotMouse	TRUE	4.584939524862174e-13	6772	380	199	0.5236842105263158	0.029385705847607798	GO:0060255	GO:BP	regulation of macromolecule metabolic process	21010	15204	AZU1,C4BPB,CASP10,CD58,CTSL,DAZ1,FOXO3B,IFI6,GBP1,HLA-DPA1,HLA-DPB1,CXCL8,ANOS1,MAGEB3,PI3,SERPINA4,S100A12,ZNF10,ZNF19,ZNF26,ZNF33A,ZNF33B,ZNF41,ZNF74,ZNF75D,ZNF79,ZNF84,ZNF90,ZNF99,ZNF132,ZNF133,ZNF135,ZNF136,ZNF140,ZNF157,ZNF165,ZNF177,ZSCAN9,ZNF214,ZNF215,ZNF225,ZNF227,ZNF229,ZNF232,FCN3,DIRAS3,IL32,PAGE4,ZNF197,BTN3A3,ZNF211,ZNF234,ZNF268,ADIRF,BTN3A2,PRAME,ZNF500,ZNF285,CPAMD8,IL37,ZNF544,A…
HumanLemurOrthologs_NotMouse	TRUE	1.6379233174353145e-11	12331	380	294	0.7736842105263158	0.023842348552428838	GO:0050789	GO:BP	regulation of biological process	21010	13916	AZU1,C4BPB,CAPS,CASP5,CASP10,CD1B,CD1E,CD58,CTSL,DAZ1,DEFB1,FCAR,FCN2,FOXO3B,IFI6,GBP1,GNRH2,MLNR,HLA-DPA1,HLA-DPB1,HTR1E,CXCL8,ANOS1,KIF25,MAGEB3,MLN,MT1A,MT1B,MT1F,MT1G,MT1H,MX2,MYL5,P2RY11,PI3,SERPINA4,PLAAT4,S100A12,CCL14,CCL16,XG,ZNF10,ZNF16,ZNF19,ZNF26,ZNF33A,ZNF33B,ZNF41,ZNF74,ZNF75D,ZNF79,ZNF84,ZNF90,ZNF99,ZNF132,ZNF133,ZNF135,ZNF136,ZNF140,ZNF157,ZNF165,ZNF177,ZSCAN9,ZNF214,ZNF215,ZNF225…
HumanLemurOrthologs_NotMouse	TRUE	2.8973387404319358e-11	12751	380	300	0.7894736842105263	0.023527566465375266	GO:0065007	GO:BP	biological regulation	21010	16682	AZU1,C4BPB,CAPS,CASP5,CASP10,CD1B,CD1E,CD58,CTSL,DAZ1,DEFB1,FCAR,FCN2,FOXO3B,IFI6,GBP1,GNRH2,MLNR,HLA-DPA1,HLA-DPB1,HTR1E,CXCL8,ANOS1,KIF25,MAGEB3,MLN,MT1A,MT1B,MT1F,MT1G,MT1H,MX2,MYL5,P2RY11,PI3,SERPINA4,PLAAT4,S100A12,CCL14,CCL16,UGT2B4,UGT2B15,XG,ZNF10,ZNF16,ZNF19,ZNF26,ZNF33A,ZNF33B,ZNF41,ZNF74,ZNF75D,ZNF79,ZNF84,ZNF90,ZNF99,ZNF132,ZNF133,ZNF135,ZNF136,ZNF140,ZNF157,ZNF165,ZNF177,ZSCAN9,ZNF21…
HumanLemurOrthologs_NotMouse	TRUE	3.76923298785398e-11	7295	380	204	0.5368421052631579	0.02796435915010281	GO:0019222	GO:BP	regulation of metabolic process	21010	5855	AZU1,C4BPB,CASP10,CD58,CTSL,DAZ1,FOXO3B,IFI6,GBP1,HLA-DPA1,HLA-DPB1,CXCL8,ANOS1,KIF25,MAGEB3,PI3,SERPINA4,S100A12,ZNF10,ZNF16,ZNF19,ZNF26,ZNF33A,ZNF33B,ZNF41,ZNF74,ZNF75D,ZNF79,ZNF84,ZNF90,ZNF99,ZNF132,ZNF133,ZNF135,ZNF136,ZNF140,ZNF157,ZNF165,ZNF177,ZSCAN9,ZNF214,ZNF215,ZNF225,ZNF227,ZNF229,ZNF232,FCN3,DIRAS3,IL32,STK17A,PAGE4,ZNF197,BTN3A3,ZNF211,ZNF234,ZNF268,ADIRF,BTN3A2,PRAME,ZNF500,ZNF285,C…
HumanLemurOrthologs_NotMouse	TRUE	7.245316684218578e-11	2408	380	96	0.25263157894736843	0.03986710963455149	GO:0006357	GO:BP	regulation of transcription by RNA polymerase II	21010	2167	FOXO3B,MAGEB3,ZNF10,ZNF19,ZNF33A,ZNF33B,ZNF75D,ZNF79,ZNF90,ZNF99,ZNF133,ZNF136,ZNF140,ZNF165,ZNF177,ZSCAN9,ZNF215,ZNF225,ZNF227,ZNF229,ZNF232,ZNF197,ZNF268,ADIRF,ZNF500,ZNF544,ZNF117,ETV7,ZNF581,ZSCAN32,ZNF331,ZNF83,IL26,WWC3,SLC2A4RG,THAP10,ZNF529,HES4,ZNF71,MAGEF1,ZFP69B,ZNF649,ZNF343,ZBED2,ZNF671,ZNF696,ZNF614,ZSCAN16,MAGED4B,ZNF594,RAX2,ZNF835,ZNF486,ZNF300,ZNF501,ZNF441,ZNF684,ZNF280A,ZNF572…
HumanLemurOrthologs_NotMouse	TRUE	1.5836092601363748e-10	6726	380	191	0.5026315789473684	0.02839726434730895	GO:0031323	GO:BP	regulation of cellular metabolic process	21010	7461	AZU1,CD58,DAZ1,FOXO3B,GBP1,HLA-DPA1,HLA-DPB1,CXCL8,KIF25,MAGEB3,S100A12,ZNF10,ZNF16,ZNF19,ZNF26,ZNF33A,ZNF33B,ZNF41,ZNF74,ZNF75D,ZNF79,ZNF84,ZNF90,ZNF99,ZNF132,ZNF133,ZNF135,ZNF136,ZNF140,ZNF157,ZNF165,ZNF177,ZSCAN9,ZNF214,ZNF215,ZNF225,ZNF227,ZNF229,ZNF232,FCN3,DIRAS3,IL32,STK17A,PAGE4,ZNF197,BTN3A3,ZNF211,ZNF234,ZNF268,ADIRF,BTN3A2,PRAME,ZNF500,ZNF285,IL37,ZNF544,APOBEC3C,HERC5,ZNF117,ETV7,ZNF5…
HumanLemurOrthologs_NotMouse	TRUE	4.5057454734584116e-10	2521	380	97	0.25526315789473686	0.03847679492264974	GO:0006366	GO:BP	transcription by RNA polymerase II	21010	2174	FOXO3B,MAGEB3,ZNF10,ZNF19,ZNF33A,ZNF33B,ZNF75D,ZNF79,ZNF90,ZNF99,ZNF133,ZNF136,ZNF140,ZNF165,ZNF177,ZSCAN9,ZNF215,ZNF225,ZNF227,ZNF229,ZNF232,ZNF197,ZNF268,ADIRF,ZNF500,ZNF544,ZNF117,ETV7,ZNF581,ZSCAN32,ZNF331,ZNF83,IL26,WWC3,SLC2A4RG,THAP10,ZNF529,HES4,ZNF71,MAGEF1,ZFP69B,ZNF649,ZNF343,ZBED2,ZNF671,ZNF696,ZNF614,PAAF1,ZSCAN16,MAGED4B,ZNF594,RAX2,ZNF835,ZNF486,ZNF300,ZNF501,ZNF441,ZNF684,ZNF280A,…
HumanLemurOrthologs_NotMouse	TRUE	3.882972213505708e-7	11758	380	272	0.7157894736842105	0.023133185915972104	GO:0050794	GO:BP	regulation of cellular process	21010	13920	AZU1,C4BPB,CAPS,CASP5,CASP10,CD1B,CD1E,CD58,CTSL,DAZ1,DEFB1,FCAR,FCN2,FOXO3B,IFI6,GBP1,GNRH2,MLNR,HLA-DPA1,HLA-DPB1,HTR1E,CXCL8,KIF25,MAGEB3,MLN,MX2,P2RY11,PLAAT4,S100A12,CCL14,CCL16,XG,ZNF10,ZNF16,ZNF19,ZNF26,ZNF33A,ZNF33B,ZNF41,ZNF74,ZNF75D,ZNF79,ZNF84,ZNF90,ZNF99,ZNF132,ZNF133,ZNF135,ZNF136,ZNF140,ZNF157,ZNF165,ZNF177,ZSCAN9,ZNF214,ZNF215,ZNF225,ZNF227,ZNF229,ZNF232,CLTCL1,OR1E1,FCN3,STX10,TNF…
HumanLemurOrthologs_NotMouse	TRUE	0.009281676830855257	25	380	6	0.015789473684210527	0.24	GO:0071280	GO:BP	cellular response to copper ion	21010	17346	MT1A,MT1B,MT1F,MT1G,MT1H,MT1HL1
HumanLemurOrthologs_NotMouse	TRUE	0.025734827037744254	9	380	4	0.010526315789473684	0.4444444444444444	GO:0070383	GO:BP	DNA cytosine deamination	21010	16886	APOBEC3C,APOBEC3G,APOBEC3D,APOBEC3F
HumanLemurOrthologs_NotMouse	TRUE	0.03705821706885656	19	380	5	0.013157894736842105	0.2631578947368421	GO:0045091	GO:BP	regulation of single stranded viral RNA replication via double stranded DNA intermediate	21010	11878	CXCL8,APOBEC3C,APOBEC3G,APOBEC3D,APOBEC3F
HumanLemurOrthologs_NotMouse	TRUE	0.04867996481101715	20	380	5	0.013157894736842105	0.25	GO:0042454	GO:BP	ribonucleoside catabolic process	21010	10693	APOBEC3C,ADA2,APOBEC3G,APOBEC3D,APOBEC3F
HumanLemurOrthologs_NotMouse	TRUE	0.04867996481101715	20	380	5	0.013157894736842105	0.25	GO:0071294	GO:BP	cellular response to zinc ion	21010	17360	MT1A,MT1B,MT1F,MT1G,MT1H
HumanLemurOrthologs_NotMouse	TRUE	0.04867996481101715	20	380	5	0.013157894736842105	0.25	GO:0039692	GO:BP	single stranded viral RNA replication via double stranded DNA intermediate	21010	10360	CXCL8,APOBEC3C,APOBEC3G,APOBEC3D,APOBEC3F
HumanLemurOrthologs_NotMouse	TRUE	0.02289672543527845	5	424	3	0.007075471698113208	0.6	GO:1904602	GO:CC	serotonin-activated cation-selective channel complex	22090	3703	HTR3C,HTR3D,HTR3E
HumanLemurOrthologs_NotMouse	TRUE	8.184074699169737e-31	1293	441	106	0.24036281179138322	0.08197989172467131	GO:0000977	GO:MF	RNA polymerase II transcription regulatory region sequence-specific DNA binding	20139	116	FOXO3B,ZNF16,ZNF26,ZNF33A,ZNF33B,ZNF41,ZNF74,ZNF75D,ZNF84,ZNF90,ZNF99,ZNF132,ZNF135,ZNF136,ZNF140,ZNF157,ZNF165,ZSCAN9,ZNF215,ZNF225,ZNF227,ZNF229,ZNF232,ZNF197,ZNF211,ZNF268,ZNF500,ZNF544,ZNF117,ETV7,ZNF581,ZSCAN32,ZNF331,ZNF701,ZNF83,ZNF415,ZNF302,SLC2A4RG,THAP10,ZNF630,ZNF490,HES4,ZNF71,ZNF649,ZBED2,ZNF671,ZNF696,ZSCAN16,ZNF333,ZNF527,ZNF594,ZNF607,RAX2,ZNF514,ZNF30,ZNF468,ZNF835,ZNF486,ZNF765…
HumanLemurOrthologs_NotMouse	TRUE	1.2744675395277665e-30	1160	441	100	0.22675736961451248	0.08620689655172414	GO:0000978	GO:MF	RNA polymerase II cis-regulatory region sequence-specific DNA binding	20139	117	FOXO3B,ZNF16,ZNF26,ZNF33A,ZNF33B,ZNF41,ZNF74,ZNF75D,ZNF84,ZNF90,ZNF99,ZNF132,ZNF135,ZNF136,ZNF140,ZNF157,ZNF165,ZSCAN9,ZNF215,ZNF225,ZNF227,ZNF229,ZNF232,ZNF197,ZNF211,ZNF268,ZNF500,ZNF544,ZNF117,ZNF581,ZSCAN32,ZNF331,ZNF701,ZNF83,ZNF415,ZNF302,SLC2A4RG,THAP10,ZNF630,ZNF490,HES4,ZNF71,ZNF649,ZNF671,ZSCAN16,ZNF333,ZNF527,ZNF594,ZNF607,RAX2,ZNF514,ZNF30,ZNF468,ZNF835,ZNF486,ZNF765,ZNF300,ZNF461,ZNF…
HumanLemurOrthologs_NotMouse	TRUE	4.904278771416723e-30	1466	441	112	0.25396825396825395	0.07639836289222374	GO:1990837	GO:MF	sequence-specific double-stranded DNA binding	20139	11191	FOXO3B,ZNF16,ZNF26,ZNF33A,ZNF33B,ZNF41,ZNF74,ZNF75D,ZNF84,ZNF90,ZNF99,ZNF132,ZNF135,ZNF136,ZNF140,ZNF157,ZNF165,ZNF177,ZSCAN9,ZNF215,ZNF225,ZNF227,ZNF229,ZNF232,ZNF197,ZNF211,ZNF268,ZNF500,ZNF544,ZNF117,ETV7,ZNF581,ZSCAN32,ZNF331,ZNF701,ZNF83,ZNF415,ZNF302,SLC2A4RG,THAP10,ZNF630,ZNF490,HES4,ZNF71,ZNF649,ZNF343,ZBED2,ZNF385D,ZNF671,ZNF696,ZSCAN16,ZNF333,ZNF527,ZNF594,ZNF607,RAX2,ZNF514,ZNF30,ZNF46…
HumanLemurOrthologs_NotMouse	TRUE	5.703979258267593e-30	1181	441	100	0.22675736961451248	0.0846740050804403	GO:0000987	GO:MF	cis-regulatory region sequence-specific DNA binding	20139	120	FOXO3B,ZNF16,ZNF26,ZNF33A,ZNF33B,ZNF41,ZNF74,ZNF75D,ZNF84,ZNF90,ZNF99,ZNF132,ZNF135,ZNF136,ZNF140,ZNF157,ZNF165,ZSCAN9,ZNF215,ZNF225,ZNF227,ZNF229,ZNF232,ZNF197,ZNF211,ZNF268,ZNF500,ZNF544,ZNF117,ZNF581,ZSCAN32,ZNF331,ZNF701,ZNF83,ZNF415,ZNF302,SLC2A4RG,THAP10,ZNF630,ZNF490,HES4,ZNF71,ZNF649,ZNF671,ZSCAN16,ZNF333,ZNF527,ZNF594,ZNF607,RAX2,ZNF514,ZNF30,ZNF468,ZNF835,ZNF486,ZNF765,ZNF300,ZNF461,ZNF…
HumanLemurOrthologs_NotMouse	TRUE	2.1359789482987177e-29	1391	441	108	0.24489795918367346	0.07764198418404025	GO:0000976	GO:MF	transcription cis-regulatory region binding	20139	115	FOXO3B,ZNF16,ZNF26,ZNF33A,ZNF33B,ZNF41,ZNF74,ZNF75D,ZNF84,ZNF90,ZNF99,ZNF132,ZNF135,ZNF136,ZNF140,ZNF157,ZNF165,ZSCAN9,ZNF215,ZNF225,ZNF227,ZNF229,ZNF232,ZNF197,ZNF211,ZNF268,ZNF500,ZNF544,ZNF117,ETV7,ZNF581,ZSCAN32,ZNF331,ZNF701,ZNF83,ZNF415,ZNF302,SLC2A4RG,THAP10,ZNF630,ZNF490,HES4,ZNF71,ZNF649,ZBED2,ZNF671,ZNF696,ZSCAN16,ZNF333,ZNF527,ZNF594,ZNF607,RAX2,ZNF514,ZNF30,ZNF468,ZNF835,ZNF486,ZNF765…
HumanLemurOrthologs_NotMouse	TRUE	2.4229615018822359e-29	1393	441	108	0.24489795918367346	0.07753050969131371	GO:0001067	GO:MF	transcription regulatory region nucleic acid binding	20139	151	FOXO3B,ZNF16,ZNF26,ZNF33A,ZNF33B,ZNF41,ZNF74,ZNF75D,ZNF84,ZNF90,ZNF99,ZNF132,ZNF135,ZNF136,ZNF140,ZNF157,ZNF165,ZSCAN9,ZNF215,ZNF225,ZNF227,ZNF229,ZNF232,ZNF197,ZNF211,ZNF268,ZNF500,ZNF544,ZNF117,ETV7,ZNF581,ZSCAN32,ZNF331,ZNF701,ZNF83,ZNF415,ZNF302,SLC2A4RG,THAP10,ZNF630,ZNF490,HES4,ZNF71,ZNF649,ZBED2,ZNF671,ZNF696,ZSCAN16,ZNF333,ZNF527,ZNF594,ZNF607,RAX2,ZNF514,ZNF30,ZNF468,ZNF835,ZNF486,ZNF765…
HumanLemurOrthologs_NotMouse	TRUE	2.2761155104166426e-28	1581	441	114	0.2585034013605442	0.07210626185958255	GO:0043565	GO:MF	sequence-specific DNA binding	20139	5815	FOXO3B,ZNF16,ZNF26,ZNF33A,ZNF33B,ZNF41,ZNF74,ZNF75D,ZNF84,ZNF90,ZNF99,ZNF132,ZNF135,ZNF136,ZNF140,ZNF157,ZNF165,ZNF177,ZSCAN9,ZNF215,ZNF225,ZNF227,ZNF229,ZNF232,ZNF197,ZNF211,ZNF268,ZNF500,ZNF544,ZNF117,ETV7,ZNF581,ZSCAN32,ZNF331,ZNF701,ZNF83,ZNF415,ZNF302,SLC2A4RG,THAP10,ZNF630,ZNF490,HES4,ZNF71,ZNF649,ZNF343,ZBED2,THAP9,ZNF385D,ZNF671,ZNF696,ZSCAN16,ZNF333,ZNF527,ZNF594,ZNF607,RAX2,ZNF514,ZNF30…
HumanLemurOrthologs_NotMouse	TRUE	3.3390254146641524e-28	1562	441	113	0.2562358276643991	0.07234314980793854	GO:0003690	GO:MF	double-stranded DNA binding	20139	332	FOXO3B,ZNF16,ZNF26,ZNF33A,ZNF33B,ZNF41,ZNF74,ZNF75D,ZNF84,ZNF90,ZNF99,ZNF132,ZNF135,ZNF136,ZNF140,ZNF157,ZNF165,ZNF177,ZSCAN9,ZNF215,ZNF225,ZNF227,ZNF229,ZNF232,ZNF197,ZNF211,ZNF268,IFIT5,ZNF500,ZNF544,ZNF117,ETV7,ZNF581,ZSCAN32,ZNF331,ZNF701,ZNF83,ZNF415,ZNF302,SLC2A4RG,THAP10,ZNF630,ZNF490,HES4,ZNF71,ZNF649,ZNF343,ZBED2,ZNF385D,ZNF671,ZNF696,ZSCAN16,ZNF333,ZNF527,ZNF594,ZNF607,RAX2,ZNF514,ZNF30…
HumanLemurOrthologs_NotMouse	TRUE	3.1882195364006878e-27	2530	441	146	0.3310657596371882	0.057707509881422925	GO:0003677	GO:MF	DNA binding	20139	324	FOXO3B,ZNF10,ZNF16,ZNF19,ZNF26,ZNF33A,ZNF33B,ZNF41,ZNF70,ZNF74,ZNF75D,ZNF79,ZNF80,ZNF84,ZNF90,ZNF99,ZNF132,ZNF133,ZNF135,ZNF136,ZNF140,ZNF157,ZNF165,ZNF177,ZSCAN9,ZNF214,ZNF215,ZNF225,ZNF227,ZNF229,ZNF232,H2BC21,PAGE4,ZNF197,ZNF211,ZNF234,ZNF268,IFIT5,ZNF500,ZNF285,ZNF544,ZNF117,ETV7,ZNF581,ZSCAN32,ZNF331,ZNF701,ZNF83,ZNF415,ZNF302,SLC2A4RG,THAP10,ZNF630,ZNF490,ZNF529,HES4,ZNF71,ZFP69B,ZNF649,ZNF…
HumanLemurOrthologs_NotMouse	TRUE	1.8012262974447598e-20	4320	441	186	0.4217687074829932	0.043055555555555555	GO:0046872	GO:MF	metal ion binding	20139	6274	AMY1A,AMY1C,ARSD,ARSL,CAPS,FCN2,HBM,LCN1,MT1A,MT1B,MT1F,MT1G,MT1H,MYL5,S100A12,ZNF10,ZNF16,ZNF19,ZNF26,ZNF33A,ZNF33B,ZNF41,ZNF70,ZNF74,ZNF75D,ZNF79,ZNF80,ZNF84,ZNF90,ZNF99,ZNF132,ZNF133,ZNF135,ZNF136,ZNF140,ZNF157,ZNF165,ZNF177,ZSCAN9,ZNF214,ZNF215,ZNF225,ZNF227,ZNF229,ZNF232,FCN3,GYG2,GUCA1C,ZNF197,ZNF211,ZNF234,ZNF268,ZNF500,ZNF285,ZNF544,APOBEC3C,ADGRE2,ZNF117,ZNF581,ADA2,ZSCAN32,ZNF331,ENOSF1…
HumanLemurOrthologs_NotMouse	TRUE	7.653014343912675e-20	4409	441	187	0.42403628117913833	0.0424132456339306	GO:0043169	GO:MF	cation binding	20139	5755	AMY1A,AMY1C,ARSD,ARSL,CAPS,FCN2,HBM,HTR1E,LCN1,MT1A,MT1B,MT1F,MT1G,MT1H,MYL5,S100A12,ZNF10,ZNF16,ZNF19,ZNF26,ZNF33A,ZNF33B,ZNF41,ZNF70,ZNF74,ZNF75D,ZNF79,ZNF80,ZNF84,ZNF90,ZNF99,ZNF132,ZNF133,ZNF135,ZNF136,ZNF140,ZNF157,ZNF165,ZNF177,ZSCAN9,ZNF214,ZNF215,ZNF225,ZNF227,ZNF229,ZNF232,FCN3,GYG2,GUCA1C,ZNF197,ZNF211,ZNF234,ZNF268,ZNF500,ZNF285,ZNF544,APOBEC3C,ADGRE2,ZNF117,ZNF581,ADA2,ZSCAN32,ZNF331,…
HumanLemurOrthologs_NotMouse	TRUE	8.32220011416664e-20	1243	441	87	0.19727891156462585	0.06999195494770716	GO:0003700	GO:MF	DNA-binding transcription factor activity	20139	338	FOXO3B,ZNF10,ZNF19,ZNF33A,ZNF33B,ZNF75D,ZNF79,ZNF90,ZNF99,ZNF133,ZNF140,ZNF165,ZNF177,ZSCAN9,ZNF215,ZNF225,ZNF227,ZNF229,ZNF232,ZNF197,ZNF268,ZNF500,ZNF544,ZNF117,ETV7,ZNF581,ZSCAN32,ZNF331,ZNF83,SLC2A4RG,THAP10,ZNF529,HES4,ZNF71,ZFP69B,ZNF649,ZNF343,ZBED2,THAP9,ZNF671,ZNF696,ZNF614,ZSCAN16,ZNF594,RAX2,ZNF835,ZNF486,ZNF300,ZNF501,ZNF441,ZNF684,ZNF280A,PASD1,ZNF785,ZNF599,ZNF425,ZNF550,ZNF564,ZNF7…
HumanLemurOrthologs_NotMouse	TRUE	7.57831554909857e-15	1181	441	76	0.17233560090702948	0.06435224386113463	GO:0000981	GO:MF	DNA-binding transcription factor activity, RNA polymerase II-specific	20139	119	FOXO3B,ZNF10,ZNF19,ZNF33A,ZNF33B,ZNF75D,ZNF79,ZNF90,ZNF99,ZNF133,ZNF140,ZNF165,ZNF177,ZSCAN9,ZNF215,ZNF225,ZNF227,ZNF229,ZNF232,ZNF197,ZNF268,ZNF500,ZNF544,ZNF117,ETV7,ZSCAN32,ZNF331,ZNF83,ZNF529,HES4,ZNF71,ZFP69B,ZNF343,ZBED2,ZNF696,ZNF614,ZSCAN16,ZNF594,RAX2,ZNF486,ZNF300,ZNF441,ZNF684,ZNF280A,PASD1,ZNF785,ZNF599,ZNF425,ZNF550,ZNF709,ZNF883,ZNF525,ZSCAN4,ZNF485,ZSCAN23,ZNF396,ZNF620,ZSCAN1,ZNF6…
HumanLemurOrthologs_NotMouse	TRUE	1.2650791448732663e-11	1742	441	89	0.2018140589569161	0.05109070034443169	GO:0140110	GO:MF	transcription regulator activity	20139	10515	FOXO3B,ZNF10,ZNF19,ZNF33A,ZNF33B,ZNF75D,ZNF79,ZNF90,ZNF99,ZNF133,ZNF140,ZNF165,ZNF177,ZSCAN9,ZNF215,ZNF225,ZNF227,ZNF229,ZNF232,PAGE4,ZNF197,ZNF268,ZNF500,ZNF544,ZNF117,ETV7,ZNF581,ZSCAN32,ZNF331,ZNF83,SLC2A4RG,THAP10,ZNF529,HES4,ZNF71,ZFP69B,ZNF649,ZNF343,ZBED2,THAP9,ZNF671,ZNF696,ZNF614,ZSCAN16,ZNF594,RAX2,ZNF835,ZNF486,ZNF300,ZNF501,ZNF441,ZNF684,ZNF280A,PASD1,ZNF785,ZNF599,ZNF425,ZNF550,ZNF56…
HumanLemurOrthologs_NotMouse	TRUE	1.314136531234766e-11	6115	441	209	0.47392290249433106	0.034178250204415374	GO:0043167	GO:MF	ion binding	20139	5753	AMY1A,AMY1C,ARSD,ARSL,CAPS,FCN2,GBP1,HBM,HSPA6,HTR1E,KIF25,LCN1,MT1A,MT1B,MT1F,MT1G,MT1H,MX2,MYL5,S100A12,ZNF10,ZNF16,ZNF19,ZNF26,ZNF33A,ZNF33B,ZNF41,ZNF70,ZNF74,ZNF75D,ZNF79,ZNF80,ZNF84,ZNF90,ZNF99,ZNF132,ZNF133,ZNF135,ZNF136,ZNF140,ZNF157,ZNF165,ZNF177,ZSCAN9,ZNF214,ZNF215,ZNF225,ZNF227,ZNF229,ZNF232,FCN3,GYG2,DIRAS3,STK17A,GUCA1C,ZNF197,ABCA10,ZNF211,ZNF234,ZNF268,ZNF500,GIMAP2,ZNF285,ZNF544,A…
HumanLemurOrthologs_NotMouse	TRUE	2.7741619162151125e-4	5480	441	167	0.3786848072562358	0.030474452554744527	GO:0003676	GO:MF	nucleic acid binding	20139	323	DAZ1,FOXO3B,ZNF10,ZNF16,ZNF19,ZNF26,ZNF33A,ZNF33B,ZNF41,ZNF70,ZNF74,ZNF75D,ZNF79,ZNF80,ZNF84,ZNF90,ZNF99,ZNF132,ZNF133,ZNF135,ZNF136,ZNF140,ZNF157,ZNF165,ZNF177,ZSCAN9,ZNF214,ZNF215,ZNF225,ZNF227,ZNF229,ZNF232,H2BC21,PAGE4,ZNF197,ZNF211,ZNF234,ZNF268,IFIT5,ZNF500,ZNF285,ZNF544,APOBEC3C,RPL26L1,HERC5,LUZP4,ZNF117,ETV7,ZNF581,ZSCAN32,RBM23,ZNF331,ZNF701,ZNF83,ZNF415,ZNF302,SLC2A4RG,THAP10,DAZ3,DAZ4…
HumanLemurOrthologs_NotMouse	TRUE	0.0024611486284031995	308	441	21	0.047619047619047616	0.06818181818181818	GO:0001227	GO:MF	DNA-binding transcription repressor activity, RNA polymerase II-specific	20139	184	ZNF10,ZNF19,ZNF79,ZNF133,ZNF140,ZNF177,ETV7,ZNF529,ZFP69B,ZNF343,ZBED2,ZNF614,ZNF684,ZNF785,ZNF599,ZNF425,ZNF550,ZNF620,ZNF875,ZNF619,ZNF404
HumanLemurOrthologs_NotMouse	TRUE	0.0034828925049192458	315	441	21	0.047619047619047616	0.06666666666666667	GO:0001217	GO:MF	DNA-binding transcription repressor activity	20139	180	ZNF10,ZNF19,ZNF79,ZNF133,ZNF140,ZNF177,ETV7,ZNF529,ZFP69B,ZNF343,ZBED2,ZNF614,ZNF684,ZNF785,ZNF599,ZNF425,ZNF550,ZNF620,ZNF875,ZNF619,ZNF404
HumanLemurOrthologs_NotMouse	TRUE	0.01336416171599962	9	441	4	0.009070294784580499	0.4444444444444444	GO:0047844	GO:MF	deoxycytidine deaminase activity	20139	7144	APOBEC3C,APOBEC3G,APOBEC3D,APOBEC3F
HumanLemurOrthologs_NotMouse	TRUE	0.04982565464145082	12	441	4	0.009070294784580499	0.3333333333333333	GO:0004126	GO:MF	cytidine deaminase activity	20139	610	APOBEC3C,APOBEC3G,APOBEC3D,APOBEC3F
HumanLemurOrthologs_NotMouse	TRUE	0.02795586796617803	60	28	5	0.17857142857142858	0.08333333333333333	HP:0003565	HP	Elevated erythrocyte sedimentation rate	4962	2561	CASP10,HLA-DPA1,HLA-DPB1,IL37,ADA2
HumanLemurOrthologs_NotMouse	TRUE	0.032866671150610365	62	28	5	0.17857142857142858	0.08064516129032258	HP:0025021	HP	Abnormal erythrocyte sedimentation rate	4962	9476	CASP10,HLA-DPA1,HLA-DPB1,IL37,ADA2
HumanLemurOrthologs_NotMouse	TRUE	0.04953408203128607	2	28	2	0.07142857142857142	1	HP:0007436	HP	Hair-nail ectodermal dysplasia	4962	4756	KRT85,KRT74
HumanLemurOrthologs_NotMouse	TRUE	4.357311896786589e-56	505	205	92	0.44878048780487806	0.18217821782178217	KEGG:05168	KEGG	Herpes simplex virus 1 infection	8161	442	HLA-DPA1,HLA-DPB1,ZNF10,ZNF19,ZNF26,ZNF33A,ZNF33B,ZNF41,ZNF74,ZNF79,ZNF84,ZNF90,ZNF99,ZNF132,ZNF133,ZNF135,ZNF136,ZNF140,ZNF157,ZNF177,ZNF214,ZNF225,ZNF227,ZNF229,ZNF211,ZNF234,ZNF268,ZNF285,ZNF544,ZSCAN32,ZNF331,ZNF701,ZNF83,ZNF415,ZNF302,ZNF630,ZNF490,ZNF529,ZFP69B,ZNF649,ZNF343,ZNF671,ZNF614,ZNF333,ZNF527,ZNF607,ZNF514,ZNF30,ZNF468,ZNF486,ZNF765,ZNF300,ZNF461,ZNF816,ZNF543,ZNF813,ZNF441,ZNF573…
HumanLemurOrthologs_NotMouse	TRUE	0.0027022135627398224	65	283	9	0.03180212014134275	0.13846153846153847	MIRNA:hsa-miR-4712-5p	MIRNA	hsa-miR-4712-5p	14846	1321	ZNF90,ZNF99,ZNF544,ZNF117,ZNF701,ZNF83,ZFP69B,ZNF594,ZNF468
HumanLemurOrthologs_NotMouse	TRUE	0.024961521758759486	85	283	9	0.03180212014134275	0.10588235294117647	MIRNA:hsa-miR-770-5p	MIRNA	hsa-miR-770-5p	14846	2482	ZNF90,ZNF99,ZNF544,ZNF117,ZNF701,ZNF83,ZFP69B,ZNF594,ZNF468
HumanLemurOrthologs_NotMouse	TRUE	4.185648602766747e-18	1236	224	78	0.3482142857142857	0.06310679611650485	REAC:R-HSA-212436	REAC	Generic Transcription Pathway	10835	998	CASP10,CTSL,ZNF10,ZNF19,ZNF26,ZNF33A,ZNF33B,ZNF41,ZNF70,ZNF74,ZNF75D,ZNF79,ZNF99,ZNF133,ZNF135,ZNF136,ZNF140,ZNF157,ZNF214,ZNF215,ZNF225,ZNF227,H2BC21,ZNF197,ZNF211,ZNF234,ZNF268,ZNF500,ZNF285,ZNF544,ZSCAN32,ZNF331,ZNF701,ZNF415,ZNF302,ZNF490,ZNF529,ZNF71,ZFP69B,ZNF649,ZNF343,ZNF671,ZNF696,ZNF614,ZNF333,ZNF607,ZNF514,ZNF30,ZNF468,ZNF486,ZNF300,ZNF461,ZNF543,ZNF441,ZNF573,ZNF684,ZNF785,ZNF599,ZNF4…
HumanLemurOrthologs_NotMouse	TRUE	3.0820247035639977e-16	1357	224	79	0.35267857142857145	0.05821665438467207	REAC:R-HSA-73857	REAC	RNA Polymerase II Transcription	10835	1807	CASP10,CTSL,ZNF10,ZNF19,ZNF26,ZNF33A,ZNF33B,ZNF41,ZNF70,ZNF74,ZNF75D,ZNF79,ZNF99,ZNF133,ZNF135,ZNF136,ZNF140,ZNF157,ZNF214,ZNF215,ZNF225,ZNF227,H2BC21,ZNF197,ZNF211,ZNF234,ZNF268,ZNF500,ZNF285,ZNF544,LUZP4,ZSCAN32,ZNF331,ZNF701,ZNF415,ZNF302,ZNF490,ZNF529,ZNF71,ZFP69B,ZNF649,ZNF343,ZNF671,ZNF696,ZNF614,ZNF333,ZNF607,ZNF514,ZNF30,ZNF468,ZNF486,ZNF300,ZNF461,ZNF543,ZNF441,ZNF573,ZNF684,ZNF785,ZNF59…
HumanLemurOrthologs_NotMouse	TRUE	9.109221785734035e-14	1493	224	79	0.35267857142857145	0.05291359678499665	REAC:R-HSA-74160	REAC	Gene expression (Transcription)	10835	996	CASP10,CTSL,ZNF10,ZNF19,ZNF26,ZNF33A,ZNF33B,ZNF41,ZNF70,ZNF74,ZNF75D,ZNF79,ZNF99,ZNF133,ZNF135,ZNF136,ZNF140,ZNF157,ZNF214,ZNF215,ZNF225,ZNF227,H2BC21,ZNF197,ZNF211,ZNF234,ZNF268,ZNF500,ZNF285,ZNF544,LUZP4,ZSCAN32,ZNF331,ZNF701,ZNF415,ZNF302,ZNF490,ZNF529,ZNF71,ZFP69B,ZNF649,ZNF343,ZNF671,ZNF696,ZNF614,ZNF333,ZNF607,ZNF514,ZNF30,ZNF468,ZNF486,ZNF300,ZNF461,ZNF543,ZNF441,ZNF573,ZNF684,ZNF785,ZNF59…
HumanLemurOrthologs_NotMouse	TRUE	6.854214817644023e-4	11	224	5	0.022321428571428572	0.45454545454545453	REAC:R-HSA-5661231	REAC	Metallothioneins bind metals	10835	1377	MT1A,MT1B,MT1F,MT1G,MT1H
HumanLemurOrthologs_NotMouse	TRUE	0.0028229455369105844	14	224	5	0.022321428571428572	0.35714285714285715	REAC:R-HSA-5660526	REAC	Response to metal ions	10835	1985	MT1A,MT1B,MT1F,MT1G,MT1H
HumanLemurOrthologs_NotMouse	TRUE	0.004371663952050962	215	224	16	0.07142857142857142	0.07441860465116279	REAC:R-HSA-6805567	REAC	Keratinization	10835	1235	KRT3,KRT85,PI3,KRT38,KRT37,KRT74,LIPJ,KRTAP6-1,KRTAP6-2,KRTAP19-7,LCE1D,LCE1E,LCE1F,KRTAP12-3,KRTAP19-8,KRTAP25-1
HumanLemurOrthologs_NotMouse	TRUE	3.069065593152929e-8	12144	473	356	0.7526427061310782	0.029314888010540184	TF:M03564_1	TF	Factor: SATB1; motif: NTTTAT; match class: 1	20011	7445	AMY1A,AMY1C,ARSD,ARSL,C4BPB,CASP5,CASP10,CD1B,CTSL,DAZ1,DEFB1,FCAR,FOXO3B,IFI6,GBP1,GSTA4,HLA-DPA1,HLA-DPB1,HSPA6,HTR1E,CXCL8,KIF25,KPNA5,KRT85,MAGEB3,MLN,MT1A,MT1B,MT1G,PI3,SERPINA4,S100A12,CCL14,CCL16,TCN1,UGT2B4,UGT2B15,XG,ZNF10,ZNF16,ZNF19,ZNF26,ZNF33A,ZNF33B,ZNF41,ZNF79,ZNF84,ZNF90,ZNF99,ZNF133,ZNF136,ZNF140,ZNF157,ZNF165,ZNF177,ZSCAN9,ZNF214,ZNF215,ZNF225,ZNF227,ZNF229,ZNF232,PNPLA4,H2BC21,…
HumanLemurOrthologs_NotMouse	TRUE	3.132283019807709e-7	13596	473	383	0.8097251585623678	0.028170050014710207	TF:M01292	TF	Factor: HOXA13; motif: ATAAMA	20011	3688	AMY1A,AMY1C,ARSD,ARSL,C4BPB,CASP5,CASP10,CD1B,CD1E,CTSL,DAZ1,DEFB1,FCAR,FOXO3B,IFI6,GAGE1,GAGE2C,GBP1,GSTA4,HLA-DPA1,HLA-DPB1,HSPA6,HTR1E,CXCL8,KIF25,KPNA5,KRT85,LCN1,MAGEB3,MLN,MT1A,MT1G,MX2,P2RY11,PI3,SERPINA4,PLAAT4,S100A12,CCL16,TCN1,UGT2B4,UGT2B15,XG,ZNF10,ZNF16,ZNF19,ZNF33A,ZNF33B,ZNF41,ZNF75D,ZNF79,ZNF84,ZNF90,ZNF99,ZNF132,ZNF133,ZNF136,ZNF140,ZNF157,ZNF165,ZNF177,ZSCAN9,ZNF214,ZNF215,ZNF2…
HumanLemurOrthologs_NotMouse	TRUE	5.363693309860788e-7	3707	473	144	0.3044397463002114	0.03884542756946318	TF:M00991	TF	Factor: Cdx; motif: NAYNRHNARAKTHATAAA	20011	706	ARSD,CASP5,CASP10,GAGE1,GAGE2C,GBP1,CXCL8,KPNA5,SERPINA4,UGT2B4,UGT2B15,ZNF10,ZNF19,ZNF33A,ZNF99,ZNF136,ZNF157,ZSCAN9,ZNF215,GYG2,XAGE2,PAGE4,MUC12,ZNF197,ABCA10,SCGB1D1,ZNF268,CFHR3,BTN3A2,LAMB4,NLGN4Y,ZNF500,OR1C1,OR2M4,TSPAN16,CLUL1,IL37,ADGRE2,TAS2R8,RPL26L1,ZSCAN32,COA1,ZNF415,ZNF302,TRIM49,ZNF490,NLGN4X,PBOV1,ERAP2,ZFP69B,SLC2A11,FCRL2,ZBED2,ZNF385D,PAAF1,ZSCAN16,APOL5,GJA9,OR2G3,TLR10,FGFB…
HumanLemurOrthologs_NotMouse	TRUE	2.7120850495537365e-6	9216	473	283	0.5983086680761099	0.030707465277777776	TF:M03849_1	TF	Factor: Sox-4; motif: AACAAA; match class: 1	20011	7757	AMY1A,AMY1C,ARSD,ARSL,C4BPB,CASP10,CD1B,CD1E,CTSL,FCAR,FCN2,FOXO3B,GAGE1,GAGE2C,GBP1,GSTA4,HLA-DPB1,HSPA6,HTR1E,ICAM3,CXCL8,ANOS1,KPNA5,KRT3,MLN,PI3,SERPINA4,PLAAT4,S100A12,CCL16,TCN1,UGT2B15,XG,ZNF10,ZNF16,ZNF19,ZNF33A,ZNF33B,ZNF41,ZNF79,ZNF80,ZNF90,ZNF99,ZNF135,ZNF136,ZNF157,ZSCAN9,ZNF225,ZNF227,ZNF229,ZNF232,CLTCL1,TMEM187,H2BC21,OR1E1,FCN3,KRT37,VNN2,DIRAS3,TMSB4Y,XAGE2,GUCA1C,CLEC2B,ZNF197,A…
HumanLemurOrthologs_NotMouse	TRUE	6.418867764150574e-6	13277	473	372	0.7864693446088795	0.02801837764555246	TF:M03813	TF	Factor: BRN1; motif: HAATGCN	20011	598	ARSL,AZU1,C4BPB,CAPS,CASP5,CASP10,CD1B,CD1E,CD58,CHI3L2,CTSL,DAZ1,DEFB1,FCAR,FCN2,FOXO3B,IFI6,GAGE1,GAGE2C,GBP1,MLNR,GSTA4,HBM,HSPA6,HTR1E,ICAM3,CXCL8,ANOS1,KRT85,LCN1,MAGEB3,MLN,MT1A,MT1B,MT1F,MT1G,MT1H,MX2,PGA5,PI3,SERPINA4,PLAAT4,S100A12,CCL14,CCL16,TCN1,UGT2B4,UGT2B15,XG,ZNF16,ZNF19,ZNF26,ZNF33A,ZNF33B,ZNF41,ZNF70,ZNF74,ZNF79,ZNF80,ZNF84,ZNF90,ZNF99,ZNF132,ZNF135,ZNF136,ZNF157,ZNF177,ZSCAN9,Z…
HumanLemurOrthologs_NotMouse	TRUE	7.965230086819317e-6	9852	473	296	0.6257928118393234	0.030044660982541615	TF:M02086_1	TF	Factor: Cdx-1; motif: TTTATK; match class: 1	20011	673	AMY1A,AMY1C,ARSD,ARSL,C4BPB,CASP5,CASP10,CD1B,CTSL,DAZ1,DEFB1,FCAR,IFI6,GBP1,GSTA4,HBM,CXCL8,KIF25,KPNA5,KRT85,MLN,MT1A,PI3,PLAAT4,S100A12,CCL16,TCN1,UGT2B4,UGT2B15,XG,ZNF10,ZNF16,ZNF19,ZNF33A,ZNF33B,ZNF41,ZNF75D,ZNF84,ZNF90,ZNF99,ZNF133,ZNF136,ZNF140,ZNF157,ZNF165,ZNF177,ZSCAN9,ZNF214,ZNF215,ZNF225,ZNF227,ZNF229,ZNF232,KRT38,VNN2,GYG2,TMSB4Y,STK17A,XAGE2,PAGE4,GUCA1C,CLEC2B,ZNF197,ABCA10,BTN3A3,…
HumanLemurOrthologs_NotMouse	TRUE	1.1482082346002394e-5	8442	473	262	0.5539112050739958	0.03103529969201611	TF:M01292_1	TF	Factor: HOXA13; motif: ATAAMA; match class: 1	20011	3689	AMY1A,AMY1C,ARSD,ARSL,CASP5,CASP10,CD1B,CTSL,DAZ1,DEFB1,FCAR,FOXO3B,GBP1,GSTA4,HLA-DPA1,HSPA6,CXCL8,KPNA5,KRT85,MAGEB3,MLN,MT1A,PI3,SERPINA4,S100A12,CCL16,TCN1,UGT2B4,UGT2B15,XG,ZNF10,ZNF16,ZNF19,ZNF33B,ZNF79,ZNF90,ZNF99,ZNF133,ZNF136,ZNF157,ZSCAN9,ZNF215,ZNF225,ZNF227,ZNF229,ZNF232,OR1E1,KRT38,KRT37,VNN2,DIRAS3,STK17A,GUCA1C,CLEC2B,ABCA10,BTN3A3,ZNF268,CFHR3,BTN3A2,LAMB4,NLGN4Y,PRAME,IFIT5,ZNF50…
HumanLemurOrthologs_NotMouse	TRUE	1.449363029172115e-5	7842	473	247	0.5221987315010571	0.03149706707472583	TF:M02025_1	TF	Factor: MEF-2C; motif: TATTTWT; match class: 1	20011	5049	AMY1A,AMY1C,ARSD,ARSL,AZU1,C4BPB,CASP5,CASP10,CTSL,DAZ1,DEFB1,FCAR,GBP1,GSTA4,HLA-DPB1,CXCL8,KPNA5,SERPINA4,CCL14,TCN1,UGT2B4,UGT2B15,ZNF10,ZNF19,ZNF33A,ZNF33B,ZNF84,ZNF90,ZNF99,ZNF136,ZNF140,ZNF157,ZNF165,ZNF177,ZNF214,ZNF225,ZNF229,ZNF232,OR1E1,VNN2,DIRAS3,TMSB4Y,XAGE2,PAGE4,GUCA1C,CLEC2B,ZNF197,ABCA10,SCGB1D1,ZNF234,CFHR3,BTN3A2,LAMB4,NLGN4Y,MCF2L2,ZNF500,GIMAP2,OR1C1,OR2M4,TSPAN16,OR1L3,CLUL1…
HumanLemurOrthologs_NotMouse	TRUE	3.8959979543766626e-5	12987	473	363	0.7674418604651163	0.02795102795102795	TF:M02025	TF	Factor: MEF-2C; motif: TATTTWT	20011	5048	AMY1A,AMY1C,ARSD,ARSL,AZU1,C4BPB,CAPS,CASP5,CASP10,CD1E,CD58,CHI3L2,CTSL,DAZ1,DEFB1,FCAR,FOXO3B,IFI6,GBP1,GSTA4,HBM,HLA-DPB1,CXCL8,KPNA5,MLN,MT1A,MT1B,MT1G,MT1H,MX2,P2RY11,PI3,SERPINA4,S100A12,CCL14,CCL16,TCN1,UGT2B4,UGT2B15,ZNF10,ZNF16,ZNF19,ZNF26,ZNF33A,ZNF33B,ZNF41,ZNF74,ZNF84,ZNF90,ZNF99,ZNF133,ZNF135,ZNF136,ZNF140,ZNF157,ZNF165,ZNF177,ZSCAN9,ZNF214,ZNF215,ZNF225,ZNF227,ZNF229,ZNF232,TMEM187,…
HumanLemurOrthologs_NotMouse	TRUE	4.01901242677612e-5	10064	473	298	0.6300211416490487	0.029610492845786963	TF:M12689_1	TF	Factor: ZBTB39; motif: CNCTGY; match class: 1	20011	9143	ARSD,ARSL,AZU1,C4BPB,CAPS,CASP5,CASP10,CD1E,CHI3L2,CTSL,DAZ1,DEFB1,FCAR,FCN2,IFI6,GNRH2,HBM,HLA-DPA1,HLA-DPB1,HTR1E,ICAM3,CXCL8,MT1B,MT1F,MT1H,MX2,MYL5,PGA5,PI3,SERPINA4,PLAAT4,S100A12,CCL14,CCL16,UGT2B15,XG,ZNF10,ZNF33A,ZNF33B,ZNF41,ZNF70,ZNF74,ZNF79,ZNF80,ZNF84,ZNF99,ZNF133,ZNF136,ZNF157,ZNF165,ZNF177,ZNF215,ZNF225,ZNF227,ZNF229,CLTCL1,OR1E1,FCN3,STX10,KRT38,KRT37,PAGE1,VNN2,TMSB4Y,IL32,STK17A,…
HumanLemurOrthologs_NotMouse	TRUE	5.011487321867279e-5	4616	473	162	0.34249471458773784	0.03509532062391681	TF:M00293	TF	Factor: Freac-7; motif: WNNANATAAAYANNNN	20011	2850	AMY1A,AMY1C,ARSD,CASP5,CASP10,CD1B,CTSL,FCAR,HBM,HTR1E,CXCL8,KRT85,MT1H,SERPINA4,CCL14,CCL16,ZNF26,ZNF41,ZNF136,ZNF157,ZNF229,ZNF232,KRT38,VNN2,GYG2,DIRAS3,NCR2,XAGE2,CLEC2B,ZNF197,ABCA10,BTN3A3,ZNF234,ZNF268,CFHR3,BTN3A2,LAMB4,ZNF500,GIMAP2,OR1C1,OR1L3,CPAMD8,IL37,SULT1C4,ADGRE2,TAS2R8,KLRF1,ETV7,ADA2,DCAF16,COA1,ZNF415,IL26,THAP10,ZNF490,OPRPN,PBOV1,ZBED8,ERAP2,ZFP69B,SLC2A11,SMIM2,FCRL2,ZBED2,…
HumanLemurOrthologs_NotMouse	TRUE	5.0623324466013044e-5	7046	473	225	0.47568710359408034	0.031933011637808685	TF:M00423	TF	Factor: FOXJ2; motif: AYMATAATATTTKN	20011	2642	AMY1A,AMY1C,ARSD,C4BPB,CASP5,CASP10,CD1B,CTSL,DAZ1,FCAR,GBP1,HLA-DPB1,HSPA6,HTR1E,CXCL8,MX2,SERPINA4,CCL14,UGT2B4,UGT2B15,ZNF10,ZNF16,ZNF19,ZNF33B,ZNF84,ZNF99,ZNF136,ZNF177,ZSCAN9,ZNF225,ZNF227,ZNF229,TMEM187,OR1E1,KRT37,PAGE1,VNN2,DIRAS3,STK17A,NCR2,CLEC2B,ABCA10,BTN3A3,ZNF234,ZNF268,CFHR3,BTN3A2,LAMB4,NLGN4Y,GIMAP2,OR1C1,ZNF285,CLUL1,APOBEC3C,CHMP4A,TAS2R8,HERC5,LUZP4,KLRF1,ZNF117,TAS2R5,DCAF16…
HumanLemurOrthologs_NotMouse	TRUE	9.645212918691235e-5	1197	473	60	0.12684989429175475	0.05012531328320802	TF:M07038_1	TF	Factor: DBP; motif: TTRCATAANN; match class: 1	20011	1211	AMY1A,AMY1C,CTSL,DAZ1,MLNR,UGT2B4,UGT2B15,ZNF19,ZNF33B,ZNF90,ZNF229,DIRAS3,ZNF197,BTN3A3,ZNF268,CFHR3,LAMB4,GIMAP2,CLUL1,ZNF117,THAP10,DAZ3,DAZ4,VN1R1,APOBEC3G,DHRS12,ZNF594,ZNF30,TIGD7,TRIM64,NXPE1,TMPRSS11B,PXDNL,APOBEC3D,ACSM6,A2ML1,APOBEC3F,CD163L1,ZNF615,ZNF875,RTP5,ZNF621,FAM200B,OVCH1,OR10R2,ZNF391,ARSH,LCE1D,LCE1E,KRTAP12-3,BLID,ZNF506,PPDPFL,DUXA,NBDY,TRIM64B,KRTAP25-1,HSFX4,HSFX3,SMIM28
HumanLemurOrthologs_NotMouse	TRUE	9.833238672570487e-5	2461	473	100	0.21141649048625794	0.04063388866314506	TF:M02112_1	TF	Factor: OC-2; motif: TCAATA; match class: 1	20011	6111	AMY1A,AMY1C,ARSL,C4BPB,HLA-DPB1,CXCL8,MLN,S100A12,TCN1,ZNF33B,ZNF177,ZNF214,ZNF227,VNN2,GUCA1C,CLEC2B,BTN3A3,SCGB1D1,CFHR3,NLGN4Y,IFIT5,GIMAP2,OR1C1,OR2M4,TSPAN16,KLRF1,ZSCAN32,TRIM49,VN1R1,ZP4,OPRPN,PBOV1,APOBEC3G,ZBED8,ELSPBP1,ERAP2,SLC2A11,SMIM2,FCRL2,ZBED2,CCDC102B,PAAF1,ZSCAN16,TIGD6,TLR10,FCRL4,MCHR2,ZNF594,ZNF607,RAX2,PSKH2,ZNF501,TRIM64,CSNK1A1L,ZNF816,PXDNL,ACSM6,TSPAN19,ZNF578,PARP15,HT…
HumanLemurOrthologs_NotMouse	TRUE	1.0693354345797902e-4	16098	473	424	0.8964059196617337	0.026338675611877253	TF:M03564	TF	Factor: SATB1; motif: NTTTAT	20011	7444	AMY1A,AMY1C,ARSD,ARSL,C4BPB,CASP5,CASP10,CD1B,CD1E,CHI3L2,CTSL,DAZ1,DEFB1,FCAR,FOXO3B,IFI6,GAGE1,GAGE2C,GBP1,GNRH2,GSTA4,HBM,HLA-DPA1,HLA-DPB1,HSPA6,HTR1E,CXCL8,ANOS1,KIF25,KPNA5,KRT3,KRT85,LCN1,MAGEB3,MLN,MT1A,MT1B,MT1F,MT1G,MX2,P2RY11,PI3,SERPINA4,PLAAT4,S100A12,CCL14,CCL16,TCN1,UGT2B4,UGT2B15,XG,ZNF10,ZNF16,ZNF19,ZNF26,ZNF33A,ZNF33B,ZNF41,ZNF75D,ZNF79,ZNF80,ZNF84,ZNF90,ZNF99,ZNF132,ZNF133,ZNF1…
HumanLemurOrthologs_NotMouse	TRUE	1.2319027885008405e-4	3509	473	130	0.2748414376321353	0.037047591906526074	TF:M04611_1	TF	Factor: FOXM1; motif: NAGASTGATTA; match class: 1	20011	2699	AMY1A,AMY1C,C4BPB,CD58,CHI3L2,FOXO3B,HLA-DPB1,CXCL8,MX2,PI3,SERPINA4,PLAAT4,S100A12,CCL16,TCN1,UGT2B15,ZNF84,ZNF136,ZNF177,ZNF214,ZNF215,ZNF225,ZNF227,KRT37,VNN2,GUCA1C,CLEC2B,ZNF197,ABCA10,ZNF234,ZNF268,CFHR3,BTN3A2,LAMB4,GIMAP2,OR1C1,OR1L3,SULT1C4,HERC5,KLRF1,ZNF117,ZNF581,TAS2R5,TRMT61B,MTMR8,COA1,IL26,TRIM49,NLGN4X,OPRPN,CARD18,ZNF649,SMIM2,FCRL2,TCEAL4,ZNF696,ZNF614,GJA9,OR2AE1,OR2G3,TIGD6,T…
HumanLemurOrthologs_NotMouse	TRUE	1.6806603711672424e-4	7097	473	224	0.47357293868921774	0.03156263209806961	TF:M03813_1	TF	Factor: BRN1; motif: HAATGCN; match class: 1	20011	599	ARSL,C4BPB,CASP5,CD1B,CD1E,CHI3L2,DAZ1,FCAR,FOXO3B,IFI6,GBP1,GSTA4,HSPA6,HTR1E,CXCL8,KRT85,LCN1,MLN,MT1A,MT1B,MT1F,MT1G,MT1H,PGA5,SERPINA4,PLAAT4,S100A12,CCL16,TCN1,UGT2B4,UGT2B15,XG,ZNF16,ZNF26,ZNF33B,ZNF41,ZNF70,ZNF80,ZNF84,ZNF90,ZNF135,ZNF157,ZNF177,ZSCAN9,ZNF214,ZNF225,ZNF229,PNPLA4,FCN3,KRT37,PAGE1,GYG2,DIRAS3,STK17A,PAGE4,GUCA1C,CLEC2B,ZNF197,BTN3A3,ZNF211,ZNF234,ZNF268,CFHR3,ADIRF,LAMB4,NL…
HumanLemurOrthologs_NotMouse	TRUE	2.2831749507575816e-4	7161	473	225	0.47568710359408034	0.03142019271051529	TF:M04555	TF	Factor: SRY; motif: AACAATANCATTGTT	20011	8062	AMY1A,AMY1C,CASP10,CD1B,CHI3L2,DAZ1,FCAR,FOXO3B,GAGE1,GAGE2C,MLNR,HLA-DPA1,HSPA6,CXCL8,KRT3,MAGEB3,MT1F,PI3,SERPINA4,S100A12,CCL16,TCN1,UGT2B4,UGT2B15,XG,ZNF16,ZNF19,ZNF33A,ZNF33B,ZNF41,ZNF75D,ZNF80,ZNF135,ZNF136,ZSCAN9,ZNF214,ZNF215,ZNF225,ZNF229,CLTCL1,PNPLA4,OR1E1,VNN2,TMSB4Y,STK17A,CLEC2B,ABCA10,BTN3A3,CFHR3,BTN3A2,LAMB4,NLGN4Y,PRAME,GIMAP2,OR2M4,OR1L3,GPR78,SULT1C4,APOBEC3C,ADGRE2,TAS2R8,KLR…
HumanLemurOrthologs_NotMouse	TRUE	3.902228544137996e-4	8181	473	249	0.5264270613107822	0.030436376971030438	TF:M08976_1	TF	Factor: SRY; motif: AACAATNR; match class: 1	20011	8069	AMY1A,AMY1C,ARSL,C4BPB,CASP5,CASP10,CD1B,CHI3L2,CTSL,DEFB1,FCAR,FOXO3B,IFI6,GAGE1,GAGE2C,GBP1,HLA-DPB1,ICAM3,KRT85,MT1B,MT1F,MT1H,MX2,PGA5,PI3,CCL16,TCN1,UGT2B15,XG,ZNF19,ZNF26,ZNF41,ZNF79,ZNF99,ZNF133,ZNF135,ZNF165,ZNF177,ZSCAN9,ZNF214,ZNF215,ZNF229,PNPLA4,OR1E1,STX10,KRT38,KRT37,PAGE1,VNN2,DIRAS3,TMSB4Y,GUCA1C,CLEC2B,ZNF197,ABCA10,BTN3A3,SCGB1D1,ZNF234,ZNF268,CFHR3,BTN3A2,LAMB4,NLGN4Y,PRAME,IFI…
HumanLemurOrthologs_NotMouse	TRUE	4.883441915774613e-4	6110	473	197	0.4164904862579281	0.03224222585924714	TF:M11950	TF	Factor: Pit-1; motif: NTAATGAKATGCRN	20011	6666	ARSL,CASP5,CASP10,CTSL,DAZ1,DEFB1,FOXO3B,GAGE1,GAGE2C,GBP1,HBM,HLA-DPB1,CXCL8,KIF25,MAGEB3,MT1G,MT1H,PGA5,PI3,UGT2B4,XG,ZNF16,ZNF19,ZNF33A,ZNF33B,ZNF75D,ZNF90,ZNF136,ZNF157,ZSCAN9,ZNF214,ZNF229,ZNF232,CLTCL1,TMEM187,FCN3,PAGE1,VNN2,DIRAS3,STK17A,GUCA1C,ZNF197,ABCA10,BTN3A3,ZNF234,CFHR3,BTN3A2,LAMB4,NLGN4Y,MCF2L2,IFIT5,OR1C1,OR2M4,ZNF285,CLUL1,IL37,SULT1C4,APOBEC3C,CHMP4A,ADGRE2,RPL26L1,KLRF1,ZNF1…
HumanLemurOrthologs_NotMouse	TRUE	5.354346656162481e-4	5612	473	184	0.3890063424947146	0.03278688524590164	TF:M11899	TF	Factor: Oct-2; motif: NTGCATATGCAN	20011	6712	AMY1A,AMY1C,CAPS,CASP5,CASP10,CD1B,CTSL,DAZ1,FCN2,GNRH2,GSTA4,HBM,HLA-DPB1,KIF25,KRT85,LCN1,MT1A,MT1B,MT1F,MT1G,MT1H,MX2,MYL5,PGA5,TCN1,UGT2B15,XG,ZNF10,ZNF74,ZNF80,ZNF84,ZNF90,ZNF132,ZNF140,ZNF229,FCN3,PAGE1,STK17A,XAGE2,PAGE4,CLEC2B,ABCA10,BTN3A3,CFHR3,BTN3A2,NLGN4Y,IFIT5,OR1C1,OR2M4,ZNF285,CLUL1,CHMP4A,ADGRE2,TAS2R8,KLRF1,ZNF117,ETV7,ZNF581,TRMT61B,NIPSNAP3B,ZNF331,COA1,ZNF701,IL26,MMP26,DAZ3,…
HumanLemurOrthologs_NotMouse	TRUE	5.458942247449384e-4	10979	473	314	0.6638477801268499	0.028600054649785954	TF:M01884	TF	Factor: IRF-7; motif: AAGWGAA	20011	4344	ARSD,ARSL,C4BPB,CASP5,CASP10,CD1B,CD58,CHI3L2,CTSL,DAZ1,DEFB1,FCAR,IFI6,GBP1,GNRH2,GSTA4,HBM,HLA-DPA1,HLA-DPB1,HTR1E,ICAM3,CXCL8,ANOS1,KIF25,KPNA5,KRT3,KRT85,LCN1,MLN,MT1A,MT1F,MT1G,MT1H,MX2,P2RY11,PGA5,PI3,SERPINA4,PLAAT4,CCL14,TCN1,UGT2B15,XG,ZNF16,ZNF19,ZNF33A,ZNF33B,ZNF70,ZNF80,ZNF84,ZNF90,ZNF133,ZNF136,ZNF140,ZNF157,ZNF165,ZNF177,ZSCAN9,ZNF229,ZNF232,CLTCL1,PNPLA4,TMEM187,H2BC21,OR1E1,FCN3,S…
HumanLemurOrthologs_NotMouse	TRUE	5.714935634795296e-4	3139	473	117	0.24735729386892177	0.03727301688435808	TF:M08201_1	TF	Factor: CDP:HOXA13; motif: ATCGATYAYSYCRTAAA; match class: 1	20011	1169	C4BPB,CASP10,FOXO3B,GBP1,GNRH2,HLA-DPB1,CXCL8,TCN1,UGT2B4,UGT2B15,ZNF33A,ZNF33B,ZNF41,ZNF136,ZNF140,ZNF157,ZNF215,ZNF229,OR1E1,VNN2,GYG2,DIRAS3,CLEC2B,ABCA10,BTN3A3,ZNF234,CFHR3,BTN3A2,LAMB4,IFIT5,OR1C1,OR2M4,CLUL1,SULT1C4,ADGRE2,TAS2R8,HERC5,KLRF1,TAS2R5,CT55,ZNF415,IL26,VN1R1,NLGN4X,ZNF529,OPRPN,CARD18,PBOV1,ELSPBP1,ERAP2,SMIM2,FCRL2,CCDC102B,DBF4B,OR2G3,TLR10,RBP5,ZNF333,TRIM4,ZNF30,ZNF835,GCN…
HumanLemurOrthologs_NotMouse	TRUE	5.852017641707608e-4	9556	473	281	0.5940803382663847	0.029405609041439934	TF:M00148	TF	Factor: SRY; motif: AAACWAM	20011	8058	AMY1A,AMY1C,ARSD,ARSL,C4BPB,CASP10,CD1B,CD1E,CTSL,DAZ1,FCAR,FOXO3B,GAGE1,GAGE2C,GBP1,HLA-DPB1,HTR1E,ICAM3,CXCL8,ANOS1,KPNA5,KRT3,MT1B,PGA5,PI3,PLAAT4,S100A12,CCL16,XG,ZNF10,ZNF16,ZNF19,ZNF26,ZNF33A,ZNF33B,ZNF41,ZNF70,ZNF79,ZNF90,ZNF99,ZNF135,ZNF136,ZNF140,ZNF157,ZSCAN9,ZNF225,ZNF227,ZNF229,CLTCL1,TMEM187,H2BC21,OR1E1,FCN3,KRT38,PAGE1,TMSB4Y,XAGE2,PAGE4,GUCA1C,CLEC2B,ZNF197,ABCA10,ZNF268,CFHR3,ADI…
HumanLemurOrthologs_NotMouse	TRUE	6.647540463526089e-4	4490	473	154	0.32558139534883723	0.03429844097995546	TF:M11899_1	TF	Factor: Oct-2; motif: NTGCATATGCAN; match class: 1	20011	6713	AMY1A,AMY1C,CASP5,CASP10,CD1B,CTSL,DAZ1,FCN2,GNRH2,GSTA4,HBM,HLA-DPB1,KIF25,MT1A,MT1B,MT1F,MT1G,MT1H,MYL5,PGA5,TCN1,UGT2B15,XG,ZNF74,ZNF80,ZNF84,ZNF90,ZNF132,ZNF140,ZNF229,PAGE1,STK17A,XAGE2,PAGE4,ABCA10,BTN3A3,CFHR3,BTN3A2,NLGN4Y,IFIT5,OR1C1,OR2M4,CLUL1,CHMP4A,ADGRE2,TAS2R8,KLRF1,ZNF117,ETV7,ZNF581,TRMT61B,NIPSNAP3B,ZNF331,COA1,ZNF701,IL26,MMP26,DAZ3,DAZ4,ZNF490,KIAA1586,ZNF71,OPRPN,CARD18,APOBE…
HumanLemurOrthologs_NotMouse	TRUE	0.0014343313322023414	4172	473	144	0.3044397463002114	0.03451581975071908	TF:M00210	TF	Factor: OCT-x; motif: CTNATTTGCATAY	20011	6148	AMY1A,AMY1C,C4BPB,CASP5,CASP10,CD1B,DEFB1,HLA-DPA1,MLN,MT1B,MT1F,MT1G,PGA5,SERPINA4,TCN1,UGT2B4,UGT2B15,XG,ZNF16,ZNF19,ZNF33A,ZNF33B,ZNF99,ZNF225,H2BC21,FCN3,KRT38,DIRAS3,GUCA1C,CLEC2B,ZNF197,ABCA10,ZNF268,CFHR3,PRAME,GIMAP2,OR1C1,OR2M4,CLUL1,IL37,ADGRE2,TAS2R8,KLRF1,ADA2,TAS2R5,PLAAT2,TRMT61B,NIPSNAP3B,ENOSF1,ZNF701,ZNF83,IL26,MMP26,TRIM49,VN1R1,ZNF630,NLGN4X,KIAA1586,OPRPN,CARD18,ZBED8,ZNF576,F…
HumanLemurOrthologs_NotMouse	TRUE	0.0016651394850189438	7242	473	223	0.4714587737843552	0.0307925987296327	TF:M05405_1	TF	Factor: Zbtb44; motif: CKGTGA; match class: 1	20011	9163	ARSD,CAPS,CASP10,CD1B,CD1E,CHI3L2,DAZ1,DEFB1,FCAR,FCN2,GAGE1,GAGE2C,GNRH2,HLA-DPB1,KIF25,KRT85,LCN1,MAGEB3,MT1B,MT1G,MX2,P2RY11,PGA5,PI3,SERPINA4,S100A12,UGT2B15,ZNF19,ZNF74,ZNF75D,ZNF79,ZNF90,ZNF99,ZNF132,ZNF157,ZNF214,ZNF215,ZNF225,OR1E1,FCN3,PAGE1,TNFRSF6B,DIRAS3,TMSB4Y,IL32,NCR2,XAGE2,PAGE4,GUCA1C,BTN3A3,SCGB1D1,ZNF234,TSPAN16,OR1L3,CPAMD8,IL37,SULT1C4,APOBEC3C,ADGRE2,RPL26L1,HERC5,LUZP4,KLRF…
HumanLemurOrthologs_NotMouse	TRUE	0.0019402558151739142	749	473	41	0.08668076109936575	0.05473965287049399	TF:M01665_1	TF	Factor: IRF-8; motif: AGTTTCW; match class: 1	20011	4361	AMY1A,AMY1C,C4BPB,CASP5,FCAR,IFI6,GBP1,UGT2B4,ZNF133,ZNF165,FCN3,PAGE4,CLEC2B,CFHR3,LAMB4,KLRF1,ZNF117,PLAAT2,NIPSNAP3B,CARD18,SLC2A11,THAP9,ZNF765,TRIM64,C12orf54,TMPRSS11B,ZNF572,LIPJ,CT83,OR6T1,GLYATL2,KRTAP19-7,OR10R2,ZNF530,GJB7,NBDY,TRIM64B,DUXB,HSFX4,HSFX3,GAGE10
HumanLemurOrthologs_NotMouse	TRUE	0.0020101390294706705	5947	473	190	0.40169133192389006	0.03194888178913738	TF:M00672	TF	Factor: TEF; motif: ATGTTWAYATAA	20011	8548	CASP10,CD58,CTSL,FCAR,FCN2,GSTA4,HLA-DPB1,HTR1E,CXCL8,MAGEB3,SERPINA4,S100A12,CCL16,TCN1,UGT2B4,UGT2B15,ZNF16,ZNF26,ZNF84,ZNF90,ZNF99,ZNF135,ZNF140,ZNF157,ZNF177,ZSCAN9,ZNF215,ZNF229,PAGE1,VNN2,STK17A,NCR2,GUCA1C,CLEC2B,ABCA10,BTN3A3,ZNF268,CFHR3,BTN3A2,LAMB4,GIMAP2,OR1C1,OR2M4,TSPAN16,OR1L3,ZNF285,CLUL1,SULT1C4,ZNF544,ADGRE2,TAS2R8,HERC5,KLRF1,ZNF117,TAS2R5,CT55,TRMT61B,C19orf73,BCAS4,COA1,ZNF41…
HumanLemurOrthologs_NotMouse	TRUE	0.002030238675669416	340	473	25	0.052854122621564484	0.07352941176470588	TF:M09629	TF	Factor: IRF-1; motif: NAAANNGAAAGTGAAASTRN	20011	4264	C4BPB,GBP1,PGA5,PLAAT4,OR1E1,FCN3,CLEC2B,ABCA10,BTN3A3,GIMAP2,ZNF544,APOBEC3C,LUZP4,PLAAT2,PBOV1,APOBEC3G,ERAP2,TIGD7,APOBEC3D,APOBEC3F,IFNL1,ZNF493,HTR3E,OR10R2,MSANTD3-TMEFF1
HumanLemurOrthologs_NotMouse	TRUE	0.002251436816665984	5839	473	187	0.3953488372093023	0.032026031854769654	TF:M07255	TF	Factor: Foxm1; motif: NTGTTTRT	20011	2702	C4BPB,CASP5,CASP10,CTSL,FCAR,GAGE1,GAGE2C,HTR1E,ICAM3,CXCL8,KRT3,KRT85,MT1H,MX2,SERPINA4,PLAAT4,S100A12,CCL16,TCN1,ZNF16,ZNF26,ZNF33A,ZNF33B,ZNF41,ZNF74,ZNF90,ZNF136,ZNF157,ZNF214,CLTCL1,H2BC21,OR1E1,KRT38,GYG2,TMSB4Y,XAGE2,GUCA1C,CLEC2B,ZNF197,ABCA10,CFHR3,BTN3A2,LAMB4,IFIT5,GIMAP2,OR1C1,TSPAN16,OR1L3,CLUL1,IL37,SULT1C4,ZNF544,ADGRE2,TAS2R8,RPL26L1,HERC5,KLRF1,ADA2,DCAF16,RBM23,BCAS4,IL26,THAP10…
HumanLemurOrthologs_NotMouse	TRUE	0.003221710914785782	5712	473	183	0.386892177589852	0.03203781512605042	TF:M08817	TF	Factor: HOXD13; motif: WNNAATAAWAY	20011	4080	ARSL,CASP5,CASP10,DAZ1,DEFB1,FCAR,GBP1,HLA-DPA1,KPNA5,MAGEB3,MT1A,PI3,CCL16,TCN1,ZNF10,ZNF26,ZNF41,ZNF90,ZNF99,ZNF157,ZSCAN9,ZNF214,ZNF225,ZNF232,KRT37,VNN2,STK17A,NCR2,XAGE2,GUCA1C,BTN3A3,CFHR3,BTN3A2,NLGN4Y,MCF2L2,IFIT5,ZNF500,OR1C1,OR2M4,OR1L3,ZNF285,CPAMD8,IL37,APOBEC3C,TAS2R8,RPL26L1,LUZP4,KLRF1,ZNF117,ZSCAN32,PLAAT2,RBM23,ZNF331,COA1,ZNF701,ZNF83,IL26,GSDMB,THAP10,DAZ3,TRIM49,DAZ4,VN1R1,NLG…
HumanLemurOrthologs_NotMouse	TRUE	0.003245606246069616	9623	473	279	0.5898520084566596	0.028993037514288684	TF:M03803_1	TF	Factor: Sox-17; motif: TTGTYY; match class: 1	20011	7707	AMY1A,AMY1C,ARSL,C4BPB,CAPS,CASP5,CD58,CHI3L2,CTSL,DEFB1,FCN2,FOXO3B,IFI6,GAGE1,GAGE2C,GNRH2,GSTA4,HBM,HLA-DPB1,HSPA6,HTR1E,ICAM3,CXCL8,KRT3,MAGEB3,MLN,MT1A,MT1B,MT1F,MT1G,MT1H,SERPINA4,S100A12,CCL16,UGT2B4,XG,ZNF10,ZNF16,ZNF19,ZNF74,ZNF80,ZNF84,ZNF133,ZNF136,ZNF157,ZNF165,ZSCAN9,ZNF214,ZNF215,ZNF225,ZNF227,ZNF229,ZNF232,PNPLA4,H2BC21,OR1E1,FCN3,KRT38,KRT37,PAGE1,VNN2,GYG2,DIRAS3,TMSB4Y,IL32,XAGE…
HumanLemurOrthologs_NotMouse	TRUE	0.003916285752207289	8091	473	242	0.5116279069767442	0.029909776294648374	TF:M08201	TF	Factor: CDP:HOXA13; motif: ATCGATYAYSYCRTAAA	20011	1168	AMY1A,AMY1C,C4BPB,CASP5,CASP10,CD1B,CD1E,CHI3L2,CTSL,DAZ1,FCAR,FOXO3B,GAGE1,GAGE2C,GBP1,GNRH2,HLA-DPB1,CXCL8,KPNA5,KRT85,MLN,PGA5,SERPINA4,CCL14,TCN1,UGT2B4,UGT2B15,ZNF10,ZNF16,ZNF33A,ZNF33B,ZNF41,ZNF79,ZNF99,ZNF132,ZNF136,ZNF140,ZNF157,ZSCAN9,ZNF215,ZNF229,OR1E1,STX10,KRT38,KRT37,VNN2,GYG2,DIRAS3,TMSB4Y,CLEC2B,ZNF197,ABCA10,BTN3A3,ZNF211,SCGB1D1,ZNF234,CFHR3,ADIRF,BTN3A2,LAMB4,IFIT5,GIMAP2,OR1C1…
HumanLemurOrthologs_NotMouse	TRUE	0.004275085131374694	1245	473	57	0.12050739957716702	0.04578313253012048	TF:M00451	TF	Factor: Nkx3-1; motif: NWATAAGTATWT	20011	5858	DAZ1,MT1H,MX2,SERPINA4,UGT2B15,ZNF33A,ZNF136,ABCA10,BTN3A3,CFHR3,BTN3A2,CLUL1,APOBEC3C,KLRF1,PLAAT2,ENOSF1,IL26,GSDMB,DAZ3,DAZ4,ZP4,PBOV1,ZBED2,ZNF696,DBF4B,GJA9,FGFBP2,PSKH2,ZNF765,ZNF501,MUCL1,ZNF813,ZNF573,OR10T2,TMPRSS11B,PXDNL,LIPJ,TSPAN19,A2ML1,C2orf15,FAAH2,XAGE5,ZNF525,ZNF485,DEFB114,ZNF619,VN1R5,REELD1,ZNF391,FAM111B,OR6M1,OR2M2,LOC400499,BLID,ARGFX,TRIM64B,MT1HL1
HumanLemurOrthologs_NotMouse	TRUE	0.00481093054125902	2291	473	89	0.18816067653276955	0.03884766477520733	TF:M11795_1	TF	Factor: NR1B1; motif: NRGGTCANNRGGTCAN; match class: 1	20011	7063	AZU1,FCAR,IFI6,GAGE1,GAGE2C,GNRH2,ANOS1,KIF25,KPNA5,KRT85,MLN,MT1F,MYL5,CCL16,UGT2B4,ZNF70,ZNF90,ZNF165,ZNF177,CLTCL1,FCN3,KRT38,KRT37,PAGE1,GYG2,ZNF211,TSPAN16,ZNF285,APOBEC3C,CHMP4A,RPL26L1,ZNF581,ADA2,PLAAT2,TRMT61B,WWC3,GSDMB,ZNF302,MMP26,VN1R1,APOBEC3G,SMIM2,ZNF343,TCEAL4,APOL5,TLR10,FBN3,AQP10,ZNF486,TM4SF18,TMIGD2,ZNF572,APOBEC3D,ITLN2,A2ML1,THAP6,ZNF550,ZNF564,ZSCAN4,OR6T1,OR6Q1,NCR3,IFNL…
HumanLemurOrthologs_NotMouse	TRUE	0.005263251601779731	10268	473	293	0.6194503171247357	0.028535255161667317	TF:M01878	TF	Factor: GATA-3; motif: AGATAA	20011	2964	AMY1A,AMY1C,ARSD,ARSL,C4BPB,CASP5,CASP10,CD1B,CHI3L2,CTSL,DAZ1,FCAR,IFI6,GAGE1,GAGE2C,GBP1,GSTA4,HLA-DPB1,HSPA6,ICAM3,CXCL8,KIF25,KRT3,KRT85,LCN1,MAGEB3,MLN,MT1A,MT1H,MX2,SERPINA4,CCL14,CCL16,TCN1,UGT2B4,UGT2B15,ZNF10,ZNF16,ZNF19,ZNF26,ZNF33A,ZNF41,ZNF70,ZNF75D,ZNF79,ZNF80,ZNF90,ZNF99,ZNF132,ZNF136,ZNF157,ZNF177,ZSCAN9,ZNF215,ZNF227,ZNF229,ZNF232,PNPLA4,OR1E1,STX10,KRT38,KRT37,PAGE1,VNN2,DIRAS3,T…
HumanLemurOrthologs_NotMouse	TRUE	0.006052923533504083	14021	473	376	0.7949260042283298	0.026816917480921475	TF:M08976	TF	Factor: SRY; motif: AACAATNR	20011	8068	AMY1A,AMY1C,ARSL,C4BPB,CAPS,CASP5,CASP10,CD1B,CHI3L2,CTSL,DAZ1,DEFB1,FCAR,FCN2,FOXO3B,IFI6,GAGE1,GAGE2C,GBP1,HBM,HLA-DPA1,HLA-DPB1,HSPA6,HTR1E,ICAM3,CXCL8,KIF25,KRT3,KRT85,LCN1,MAGEB3,MLN,MT1B,MT1F,MT1G,MT1H,MX2,P2RY11,PGA5,PI3,SERPINA4,PLAAT4,S100A12,CCL14,CCL16,TCN1,UGT2B4,UGT2B15,XG,ZNF10,ZNF16,ZNF19,ZNF26,ZNF33B,ZNF41,ZNF75D,ZNF79,ZNF90,ZNF99,ZNF132,ZNF133,ZNF135,ZNF136,ZNF165,ZNF177,ZSCAN9,Z…
HumanLemurOrthologs_NotMouse	TRUE	0.0066261605102545685	4619	473	153	0.32346723044397463	0.03312405282528686	TF:M00795	TF	Factor: Octamer; motif: TNATTTGCATN	20011	6150	AMY1A,AMY1C,C4BPB,CASP5,CASP10,CD1B,DEFB1,FCAR,IFI6,HLA-DPA1,HLA-DPB1,KPNA5,MLN,MT1B,MT1F,MT1G,SERPINA4,TCN1,UGT2B4,UGT2B15,XG,ZNF16,ZNF19,ZNF33A,ZNF33B,ZNF84,ZNF99,ZNF136,ZNF225,ZNF229,H2BC21,FCN3,STX10,KRT38,PAGE1,DIRAS3,GUCA1C,CLEC2B,ZNF197,ABCA10,BTN3A3,ZNF211,ZNF268,BTN3A2,IFIT5,GIMAP2,OR1C1,OR2M4,CLUL1,IL37,ADGRE2,TAS2R8,KLRF1,ADA2,TAS2R5,PLAAT2,TRMT61B,ENOSF1,COA1,MMP26,TRIM49,VN1R1,ZNF630…
HumanLemurOrthologs_NotMouse	TRUE	0.006939051111281982	14510	473	386	0.8160676532769556	0.02660234321157822	TF:M03849	TF	Factor: Sox-4; motif: AACAAA	20011	7756	AMY1A,AMY1C,ARSD,ARSL,C4BPB,CAPS,CASP5,CASP10,CD1B,CD1E,CD58,CHI3L2,CTSL,DAZ1,FCAR,FCN2,FOXO3B,IFI6,GAGE1,GAGE2C,GBP1,GSTA4,HLA-DPA1,HLA-DPB1,HSPA6,HTR1E,ICAM3,CXCL8,ANOS1,KPNA5,KRT3,MAGEB3,MLN,MT1A,MT1B,MT1H,MX2,PGA5,PI3,SERPINA4,PLAAT4,S100A12,CCL16,TCN1,UGT2B4,UGT2B15,XG,ZNF10,ZNF16,ZNF19,ZNF26,ZNF33A,ZNF33B,ZNF41,ZNF70,ZNF74,ZNF79,ZNF80,ZNF90,ZNF99,ZNF132,ZNF135,ZNF136,ZNF140,ZNF157,ZNF165,ZN…
HumanLemurOrthologs_NotMouse	TRUE	0.0085864374513454	14625	473	388	0.8202959830866807	0.02652991452991453	TF:M02086	TF	Factor: Cdx-1; motif: TTTATK	20011	672	AMY1A,AMY1C,ARSD,ARSL,AZU1,C4BPB,CASP5,CASP10,CD1B,CD1E,CTSL,DAZ1,DEFB1,FCAR,IFI6,GBP1,GSTA4,HBM,HLA-DPA1,HLA-DPB1,HSPA6,HTR1E,CXCL8,ANOS1,KIF25,KPNA5,KRT3,KRT85,MAGEB3,MLN,MT1A,MT1G,P2RY11,PI3,PLAAT4,S100A12,CCL14,CCL16,TCN1,UGT2B4,UGT2B15,XG,ZNF10,ZNF16,ZNF19,ZNF26,ZNF33A,ZNF33B,ZNF41,ZNF75D,ZNF80,ZNF84,ZNF90,ZNF99,ZNF132,ZNF133,ZNF135,ZNF136,ZNF140,ZNF157,ZNF165,ZNF177,ZSCAN9,ZNF214,ZNF215,ZNF…
HumanLemurOrthologs_NotMouse	TRUE	0.008797051465444704	3673	473	127	0.26849894291754756	0.03457664034848897	TF:M00195	TF	Factor: Oct-1; motif: NNNNATGCAAATNAN	20011	6132	C4BPB,CASP5,CASP10,CD1B,DEFB1,HLA-DPA1,MT1B,MT1F,MT1G,PGA5,SERPINA4,TCN1,UGT2B4,UGT2B15,XG,ZNF16,ZNF19,ZNF33A,ZNF33B,ZNF99,ZNF225,H2BC21,FCN3,STX10,KRT38,PAGE1,DIRAS3,STK17A,GUCA1C,CLEC2B,ZNF197,ABCA10,ZNF268,CFHR3,PRAME,IFIT5,GIMAP2,OR1C1,OR2M4,IL37,ADGRE2,TAS2R8,KLRF1,ADA2,TAS2R5,PLAAT2,TRMT61B,NIPSNAP3B,ENOSF1,ZNF701,ZNF83,MMP26,TRIM49,VN1R1,ZNF630,NLGN4X,OPRPN,CARD18,ZBED8,ZNF576,FCRL2,CCDC10…
HumanLemurOrthologs_NotMouse	TRUE	0.009367220542648127	602	473	34	0.07188160676532769	0.05647840531561462	TF:M09958	TF	Factor: IRF-3; motif: RAAARGGAAANNGAAASNGA	20011	4286	C4BPB,CASP5,CASP10,MT1F,PGA5,PLAAT4,TCN1,ZNF19,ZNF99,OR1E1,FCN3,CLEC2B,ZNF544,APOBEC3C,HERC5,LUZP4,PBOV1,APOBEC3G,MAGEF1,ERAP2,FBN3,MCHR2,TRIM64,APOBEC3D,APCDD1L,SPIN3,APOBEC3F,IFNL1,ZNF677,OR10R2,ZNF808,ZNF805,TRIM64B,MSANTD3-TMEFF1
HumanLemurOrthologs_NotMouse	TRUE	0.0098714660090501085	11730	473	325	0.6871035940803383	0.027706734867860187	TF:M01230_1	TF	Factor: ZNF333; motif: ATAAT; match class: 1	20011	9997	AMY1A,AMY1C,ARSD,ARSL,AZU1,C4BPB,CASP5,CASP10,CD1B,CD1E,CHI3L2,CTSL,DAZ1,FCAR,FCN2,IFI6,GBP1,GNRH2,MLNR,GSTA4,HLA-DPB1,HTR1E,CXCL8,KIF25,KPNA5,KRT3,KRT85,MT1B,MX2,PI3,SERPINA4,S100A12,CCL14,CCL16,TCN1,UGT2B4,UGT2B15,XG,ZNF10,ZNF16,ZNF19,ZNF26,ZNF33A,ZNF33B,ZNF41,ZNF79,ZNF84,ZNF90,ZNF99,ZNF135,ZNF157,ZNF177,ZSCAN9,ZNF214,ZNF215,ZNF225,ZNF227,ZNF229,ZNF232,PNPLA4,OR1E1,FCN3,STX10,KRT38,KRT37,PAGE1,…
HumanLemurOrthologs_NotMouse	TRUE	0.01064659990015282	6481	473	200	0.42283298097251587	0.030859435272334517	TF:M12193	TF	Factor: GATA-3; motif: AGATAAGATCT	20011	2958	C4BPB,CASP5,CD1B,DAZ1,FCAR,GAGE1,GAGE2C,GBP1,HLA-DPB1,CXCL8,KIF25,KRT85,LCN1,MAGEB3,MLN,MT1A,PGA5,S100A12,CCL16,TCN1,UGT2B4,XG,ZNF16,ZNF26,ZNF33A,ZNF33B,ZNF41,ZNF75D,ZNF80,ZNF90,ZNF99,ZNF165,ZSCAN9,ZNF229,ZNF232,PNPLA4,FCN3,STK17A,NCR2,GUCA1C,CLEC2B,MUC12,BTN3A3,ZNF211,ZNF234,ADIRF,NLGN4Y,IFIT5,GIMAP2,OR1C1,TSPAN16,OR1L3,CLUL1,IL37,SULT1C4,CHMP4A,TAS2R8,KLRF1,ZNF117,TAS2R5,DCAF16,TRMT61B,NIPSNAP3…
HumanLemurOrthologs_NotMouse	TRUE	0.01087077484038595	9609	473	276	0.5835095137420718	0.028723072119887606	TF:M00655	TF	Factor: PEA3; motif: ACWTCCK	20011	6520	ARSD,C4BPB,CAPS,CASP5,CD1B,CD1E,CHI3L2,CTSL,DAZ1,DEFB1,FCAR,FOXO3B,IFI6,GAGE1,GAGE2C,GNRH2,GSTA4,HLA-DPA1,ICAM3,CXCL8,KIF25,KPNA5,KRT3,LCN1,MT1A,MT1F,MT1H,MX2,P2RY11,PGA5,PI3,S100A12,TCN1,UGT2B4,UGT2B15,XG,ZNF10,ZNF19,ZNF33B,ZNF41,ZNF74,ZNF80,ZNF90,ZNF132,ZNF133,ZNF136,ZNF157,ZNF165,ZSCAN9,ZNF214,ZNF225,ZNF229,ZNF232,CLTCL1,OR1E1,FCN3,KRT37,TNFRSF6B,VNN2,GYG2,DIRAS3,IL32,XAGE2,PAGE4,GUCA1C,CLEC2B…
HumanLemurOrthologs_NotMouse	TRUE	0.01164606177966437	2375	473	90	0.19027484143763213	0.037894736842105266	TF:M11286_1	TF	Factor: Fra-1; motif: NATGAWTCAYN; match class: 1	20011	2493	AMY1A,AMY1C,ARSD,ARSL,IFI6,GAGE1,GAGE2C,HLA-DPB1,S100A12,UGT2B15,XG,ZNF16,ZNF99,ZNF133,ZSCAN9,ZNF229,PAGE1,VNN2,GUCA1C,CLEC2B,ABCA10,BTN3A3,CFHR3,BTN3A2,NLGN4Y,OR2M4,CLUL1,APOBEC3C,HERC5,ADA2,ZNF83,ZNF415,TRIM49,NLGN4X,CARD18,PBOV1,THAP9,GJA9,FCRL4,AQP10,ZNF486,TIGD7,ZNF765,ZNF300,NXPE1,ZNF280A,A2ML1,ZNF578,ZNF599,ZNF564,ZNF525,C7orf33,ZNF485,NCR3,DAOA,WFDC10B,TRIM49B,ZNF841,ZNF875,ZNF619,ZNF789,…
HumanLemurOrthologs_NotMouse	TRUE	0.013559641871643711	9503	473	273	0.5771670190274841	0.028727770177838577	TF:M04611	TF	Factor: FOXM1; motif: NAGASTGATTA	20011	2698	AMY1A,AMY1C,ARSD,ARSL,C4BPB,CAPS,CASP5,CD1B,CD1E,CD58,CHI3L2,FCAR,FOXO3B,GAGE1,GAGE2C,GBP1,HLA-DPB1,HSPA6,CXCL8,ANOS1,KRT85,MAGEB3,MLN,MT1B,MT1F,MT1G,MT1H,MX2,PI3,SERPINA4,PLAAT4,S100A12,CCL14,CCL16,TCN1,UGT2B4,UGT2B15,XG,ZNF16,ZNF19,ZNF33A,ZNF41,ZNF74,ZNF80,ZNF84,ZNF99,ZNF136,ZNF140,ZNF157,ZNF165,ZNF177,ZSCAN9,ZNF214,ZNF215,ZNF225,ZNF227,ZNF229,KRT37,PAGE1,VNN2,TMSB4Y,NCR2,XAGE2,PAGE4,GUCA1C,CLE…
HumanLemurOrthologs_NotMouse	TRUE	0.014139293040966908	3670	473	126	0.266384778012685	0.03433242506811989	TF:M09849	TF	Factor: TIF2; motif: ANANAGAWAAGN	20011	8786	AMY1A,AMY1C,ARSD,ARSL,CASP5,CASP10,CD1B,DEFB1,GAGE1,GAGE2C,HLA-DPA1,CXCL8,KIF25,MLN,MT1F,PGA5,PLAAT4,CCL16,XG,ZNF16,ZNF70,ZNF99,ZNF136,ZNF140,ZSCAN9,ZNF229,OR1E1,VNN2,CLEC2B,IFIT5,OR1C1,OR2M4,ZNF285,CHMP4A,TAS2R8,LUZP4,KLRF1,ZNF581,DCAF16,ZNF701,ZNF83,KIAA1586,ZNF529,ZNF71,PBOV1,ZBED8,ELSPBP1,MAGEF1,ERAP2,TTC31,ZBED2,ZNF385D,CCDC102B,APOL5,GJA9,FCRL4,FBN3,ZNF527,ABCC11,AQP10,ZNF30,ZNF468,ZNF765,Z…
HumanLemurOrthologs_NotMouse	TRUE	0.014756968424361106	12306	473	337	0.7124735729386892	0.027385015439622948	TF:M02027_1	TF	Factor: PARP; motif: TTTCYN; match class: 1	20011	6317	AMY1A,AMY1C,ARSD,ARSL,CASP5,CASP10,CD1B,CD1E,CD58,CHI3L2,DEFB1,FCAR,GAGE1,GAGE2C,GBP1,GNRH2,MLNR,GSTA4,HLA-DPA1,HLA-DPB1,HTR1E,CXCL8,ANOS1,KIF25,KRT3,KRT85,MAGEB3,MLN,MT1F,MX2,PGA5,PI3,PLAAT4,S100A12,CCL14,CCL16,TCN1,UGT2B4,UGT2B15,XG,ZNF10,ZNF16,ZNF19,ZNF33A,ZNF33B,ZNF41,ZNF70,ZNF75D,ZNF79,ZNF80,ZNF84,ZNF99,ZNF133,ZNF136,ZNF140,ZNF157,ZNF165,ZNF177,ZSCAN9,ZNF215,ZNF225,ZNF227,ZNF229,PNPLA4,H2BC2…
HumanLemurOrthologs_NotMouse	TRUE	0.015915039695835114	8097	473	239	0.5052854122621564	0.029517105100654563	TF:M02116_1	TF	Factor: Sox-10; motif: NACAAWG; match class: 1	20011	7681	AMY1A,AMY1C,ARSD,ARSL,C4BPB,CASP5,CASP10,CD1E,CTSL,FCAR,FOXO3B,IFI6,GAGE1,GAGE2C,GBP1,HBM,HLA-DPB1,HTR1E,ICAM3,MAGEB3,MLN,MT1F,P2RY11,PGA5,S100A12,CCL16,TCN1,UGT2B15,XG,ZNF10,ZNF19,ZNF26,ZNF41,ZNF80,ZNF135,ZNF136,ZNF140,ZNF165,ZSCAN9,ZNF215,ZNF225,ZNF227,PNPLA4,TMEM187,H2BC21,FCN3,STX10,KRT38,KRT37,PAGE1,VNN2,TMSB4Y,GUCA1C,CLEC2B,ZNF197,ABCA10,BTN3A3,ZNF211,SCGB1D1,ZNF234,ZNF268,CFHR3,BTN3A2,LAMB…
HumanLemurOrthologs_NotMouse	TRUE	0.021269196952875866	1899	473	75	0.15856236786469344	0.03949447077409163	TF:M10147_1	TF	Factor: ZNF394; motif: NRARWRGAANNNAMWGNAAK; match class: 1	20011	10141	AMY1A,AMY1C,ARSL,C4BPB,CASP5,CASP10,CTSL,GAGE1,GAGE2C,MLNR,HSPA6,MT1F,PGA5,PLAAT4,TCN1,ZNF19,ZNF70,ZNF99,ZSCAN9,ZNF215,H2BC21,OR1E1,STX10,DIRAS3,CLEC2B,BTN3A2,LAMB4,GIMAP2,TAS2R8,LUZP4,ZNF581,ZNF701,ZNF83,THAP10,ZNF490,ZNF71,PBOV1,ELSPBP1,ERAP2,ZBED2,APOL5,FGFBP2,TRIM64,NXPE1,KRT74,KRBA2,ZNF441,ZNF684,TMPRSS11B,TCEAL2,TSPAN19,A2ML1,APCDD1L,PARP15,DEFB114,ZNF493,KRTAP6-2,ZNF677,OR10R2,REELD1,OR6M1…
HumanLemurOrthologs_NotMouse	TRUE	0.021551541346437227	1064	473	49	0.10359408033826638	0.046052631578947366	TF:M10816_1	TF	Factor: HOXC11; motif: NGYMATWAANN; match class: 1	20011	3965	CASP5,CTSL,CXCL8,PI3,UGT2B4,UGT2B15,ZNF84,ZNF99,ZNF136,OR1E1,GUCA1C,BTN3A2,LAMB4,OR1C1,OR2M4,OR1L3,ZNF285,ZNF415,IL26,ZNF490,PBOV1,ZFP69B,FCRL2,CCDC102B,GJA9,ZNF594,TRIM64,NXPE1,CST9,TRABD2A,TMPRSS11B,LIPJ,THAP6,ZNF550,OR6Q1,DEFB114,ZNF283,ZNF493,HTR3E,KRTAP19-7,OR5F1,EYS,FTCDNL1,CLEC20A,PPDPFL,NBDY,TRIM64B,MT1HL1,TDRD15
HumanLemurOrthologs_NotMouse	TRUE	0.02196516330943799	5096	473	163	0.34460887949260044	0.03198587127158556	TF:M02087_1	TF	Factor: CDX-2; motif: TTTATN; match class: 1	20011	695	AMY1A,AMY1C,ARSL,C4BPB,CD1B,FCAR,IFI6,GBP1,GSTA4,HLA-DPB1,HTR1E,CXCL8,KPNA5,MT1B,PI3,SERPINA4,CCL14,TCN1,UGT2B4,UGT2B15,XG,ZNF79,ZNF99,ZNF229,PNPLA4,H2BC21,PAGE1,VNN2,XAGE2,GUCA1C,CLEC2B,ZNF197,ABCA10,ZNF234,ZNF268,CFHR3,BTN3A2,LAMB4,PRAME,OR1C1,OR2M4,ZNF285,CLUL1,IL37,ADGRE2,TAS2R8,KLRF1,ZNF117,TAS2R5,CT55,ZNF331,COA1,MMP26,TRIM49,VN1R1,ZNF490,NLGN4X,ZNF529,OPRPN,CARD18,PBOV1,APOBEC3G,ZBED8,ZNF6…
HumanLemurOrthologs_NotMouse	TRUE	0.024926452022568876	3418	473	118	0.24947145877378435	0.03452311293153891	TF:M00464	TF	Factor: POU3F2; motif: TTATGYTAAT	20011	6752	ARSL,CHI3L2,GBP1,CXCL8,MT1F,PI3,CCL16,TCN1,UGT2B4,ZNF41,ZNF84,ZNF157,ZNF177,ZNF215,ZNF225,ZNF227,ZNF229,H2BC21,OR1E1,VNN2,XAGE2,ABCA10,ZNF268,CFHR3,BTN3A2,LAMB4,OR1C1,OR2M4,OR1L3,IL37,KLRF1,ZNF117,ZSCAN32,CT55,TRMT61B,BCAS4,ZNF415,TRIM49,ZNF630,NLGN4X,OPRPN,ELSPBP1,FCRL2,ZNF385D,DHRS12,CCDC102B,ZNF614,PAAF1,ZSCAN16,GJA9,COL21A1,FCRL4,ZNF333,MCHR2,ZNF594,ZNF835,ZNF300,TM4SF18,NXPE1,ZNF573,ZNF684,O…
HumanLemurOrthologs_NotMouse	TRUE	0.027567802075248827	4923	473	158	0.33403805496828753	0.03209425147267926	TF:M00097_1	TF	Factor: Pax-6; motif: NNNNTTCACGCWTGANTKNNN; match class: 1	20011	6405	ARSD,ARSL,C4BPB,CAPS,CASP5,CASP10,CD1E,DEFB1,IFI6,HTR1E,CXCL8,KPNA5,MT1B,MT1F,SERPINA4,S100A12,UGT2B4,XG,ZNF19,ZNF33A,ZNF33B,ZNF41,ZNF99,ZNF135,ZNF136,ZNF177,ZSCAN9,ZNF215,ZNF227,TMEM187,FCN3,PAGE1,GYG2,NCR2,PAGE4,GUCA1C,CLEC2B,ZNF197,ABCA10,BTN3A3,SCGB1D1,ZNF234,ZNF268,NLGN4Y,ZNF500,OR1C1,OR2M4,ZNF285,CLUL1,ZNF544,CHMP4A,TAS2R8,TAS2R5,ENOSF1,COA1,SLC2A4RG,ZNF490,KIAA1586,ZNF529,ZP4,OPRPN,CARD18,…
HumanLemurOrthologs_NotMouse	TRUE	0.029971933501743202	4930	473	158	0.33403805496828753	0.03204868154158215	TF:M03549	TF	Factor: GATA-4; motif: AGATAAN	20011	2974	AMY1A,AMY1C,ARSD,ARSL,CASP5,CASP10,CD1B,CHI3L2,CTSL,GSTA4,HSPA6,CXCL8,KRT3,LCN1,MAGEB3,MT1H,SERPINA4,CCL16,TCN1,UGT2B4,ZNF16,ZNF26,ZNF33A,ZNF41,ZNF70,ZNF75D,ZNF79,ZNF90,ZNF132,ZNF136,ZNF215,OR1E1,VNN2,GUCA1C,MUC12,ABCA10,BTN3A3,BTN3A2,IFIT5,ZNF500,OR1C1,OR1L3,CLUL1,IL37,APOBEC3C,TAS2R8,KLRF1,ADA2,MTMR8,TRIM49,VN1R1,KIAA1586,ZNF529,ZP4,CARD18,APOBEC3G,ZBED8,ERAP2,ZFP69B,ZNF649,SLC2A11,SMIM2,ZBED2,…
HumanLemurOrthologs_NotMouse	TRUE	0.03086838371559342	4665	473	151	0.3192389006342495	0.03236870310825295	TF:M01884_1	TF	Factor: IRF-7; motif: AAGWGAA; match class: 1	20011	4345	C4BPB,CASP10,CD1B,CHI3L2,DAZ1,FCAR,GBP1,HLA-DPB1,KIF25,KRT3,MT1F,MT1G,MT1H,SERPINA4,PLAAT4,TCN1,ZNF16,ZNF33A,ZNF33B,ZNF70,ZNF90,ZNF133,ZNF136,ZSCAN9,PNPLA4,H2BC21,OR1E1,FCN3,KRT38,KRT37,VNN2,GYG2,TMSB4Y,GUCA1C,CLEC2B,ABCA10,ZNF211,ZNF268,BTN3A2,IFIT5,GIMAP2,OR1C1,TSPAN16,OR1L3,GPR78,SULT1C4,ZNF544,APOBEC3C,TAS2R8,LUZP4,KLRF1,ZSCAN32,PLAAT2,MTMR8,BCAS4,ZNF83,GSDMB,THAP10,DAZ3,TRIM49,DAZ4,OPRPN,CAR…
HumanLemurOrthologs_NotMouse	TRUE	0.0333540738472871	2790	473	100	0.21141649048625794	0.035842293906810034	TF:M08775_1	TF	Factor: IRF-2; motif: NAANYGAAASYR; match class: 1	20011	4275	C4BPB,CD1B,CD1E,IFI6,GBP1,HLA-DPB1,ICAM3,KRT3,PGA5,PLAAT4,ZNF79,ZNF90,ZNF99,ZNF136,ZNF177,ZNF225,H2BC21,OR1E1,FCN3,STX10,DIRAS3,GUCA1C,CLEC2B,ABCA10,BTN3A3,ZNF211,BTN3A2,IFIT5,GIMAP2,OR1L3,ZNF544,APOBEC3C,HERC5,LUZP4,KLRF1,ETV7,ZNF581,PLAAT2,BCAS4,ZNF701,ZNF83,GSDMB,ZNF302,THAP10,CARD18,PBOV1,APOBEC3G,ELSPBP1,ERAP2,CCDC102B,PAAF1,APOL5,FBN3,ZNF486,ZNF461,TRIM64,KRBA2,ZNF816,ZNF684,OR10T2,ZNF280A,…
HumanLemurOrthologs_NotMouse	TRUE	0.03863106690340768	3231	473	112	0.23678646934460887	0.03466419065304859	TF:M01723	TF	Factor: SATB1; motif: AKWAWTAAHGRYMNWW	20011	7442	ARSL,C4BPB,CASP5,CASP10,CD1E,CTSL,GBP1,GSTA4,HLA-DPB1,CXCL8,KPNA5,MLN,PI3,PLAAT4,UGT2B4,ZNF10,ZNF16,ZNF79,ZNF157,KRT37,NCR2,CLEC2B,MUC12,SCGB1D1,ZNF268,CFHR3,NLGN4Y,IFIT5,ZNF500,GIMAP2,OR1L3,ZNF285,KLRF1,ZSCAN32,TRMT61B,C19orf73,GSDMB,MMP26,TRIM49,NLGN4X,CARD18,PBOV1,ELSPBP1,THAP9,ZNF385D,ZNF614,PAAF1,OR2G3,FCRL4,FBN3,MCHR2,AQP10,ZNF30,ZNF765,TM4SF18,ZNF813,NLRP8,ZNF280A,PXDNL,ITLN2,ACSM6,LIPJ,TS…
HumanLemurOrthologs_NotMouse	TRUE	0.04064781589999809	3785	473	127	0.26849894291754756	0.03355350066050198	TF:M03836	TF	Factor: oct-2; motif: NNWNATGCAAATNN	20011	6138	AMY1A,AMY1C,C4BPB,CASP5,CASP10,FCAR,HLA-DPA1,MT1A,MT1B,MT1F,MT1G,MX2,PGA5,SERPINA4,PLAAT4,UGT2B4,ZNF10,ZNF19,ZNF41,ZNF70,ZNF99,ZNF132,ZNF135,H2BC21,FCN3,PAGE1,STK17A,CLEC2B,ZNF197,ZNF268,PRAME,IFIT5,GIMAP2,OR1C1,OR2M4,IL37,TAS2R8,ADA2,TAS2R5,NIPSNAP3B,ENOSF1,ZNF701,ZNF83,MMP26,TRIM49,VN1R1,ZNF630,OPRPN,CARD18,APOBEC3G,ZBED8,FCRL2,ZBED2,CCDC102B,GJA9,MAGED4B,FGFBP2,ZNF333,MCHR2,ZNF594,ZNF30,ZNF468…
HumanLemurOrthologs_NotMouse	TRUE	0.04080742897232586	5615	473	175	0.3699788583509514	0.031166518254674976	TF:M11585	TF	Factor: FOXJ2; motif: NNTGTTGTAAAYAN	20011	2652	AMY1A,AMY1C,ARSL,C4BPB,CASP10,CHI3L2,CTSL,DAZ1,FCAR,FOXO3B,GSTA4,CXCL8,ANOS1,KIF25,KPNA5,MT1B,MT1F,PI3,PLAAT4,CCL14,TCN1,UGT2B4,UGT2B15,ZNF19,ZNF33A,ZNF33B,ZNF80,ZNF84,ZNF99,ZNF135,ZNF225,ZNF227,ZNF229,TMEM187,VNN2,DIRAS3,PAGE4,GUCA1C,CLEC2B,ABCA10,ZNF234,ADIRF,BTN3A2,LAMB4,NLGN4Y,GIMAP2,OR2M4,OR1L3,CLUL1,IL37,SULT1C4,APOBEC3C,ADGRE2,TAS2R8,KLRF1,ZNF117,ETV7,ZNF581,DCAF16,CT55,BCAS4,GSDMB,ZNF302,…
HumanLemurOrthologs_NotMouse	TRUE	0.045130357184843074	3645	473	123	0.26004228329809725	0.03374485596707819	TF:M04082	TF	Factor: POU3F3; motif: WTNAATAWKNAW	20011	6778	AMY1A,AMY1C,ARSD,CASP5,CASP10,GSTA4,KIF25,MT1B,MT1H,SERPINA4,TCN1,UGT2B15,ZNF90,ZNF136,ZNF140,ZNF157,ZNF177,ZNF225,ZNF229,ZNF232,FCN3,XAGE2,ZNF197,ABCA10,ZNF268,CFHR3,BTN3A2,NLGN4Y,ZNF500,GIMAP2,OR1C1,OR2M4,SULT1C4,ADGRE2,RPL26L1,KLRF1,ZNF581,DCAF16,GSDMB,OPRPN,PBOV1,APOBEC3G,ELSPBP1,MAGEF1,ERAP2,ZNF576,FCRL2,ZBED2,CCDC102B,TCEAL4,DBF4B,APOL5,GJA9,OR2G3,TLR10,FCRL4,ZNF594,ABCC11,PSKH2,ZNF30,ZNF46…
HumanLemurOrthologs_NotMouse	TRUE	0.04799565302258733	6940	473	208	0.4397463002114165	0.029971181556195964	TF:M00622	TF	Factor: C/EBPgamma; motif: YTBATTTCARAAW	20011	798	AMY1A,AMY1C,ARSL,C4BPB,CD58,CTSL,FCAR,FOXO3B,IFI6,GBP1,MLNR,HLA-DPB1,HTR1E,KIF25,KPNA5,MT1A,PI3,S100A12,CCL14,UGT2B4,UGT2B15,XG,ZNF10,ZNF26,ZNF70,ZNF74,ZNF84,ZNF90,ZNF99,ZNF132,ZNF133,ZNF157,ZNF165,ZSCAN9,ZNF215,ZNF225,ZNF229,KRT38,PAGE1,VNN2,TMSB4Y,PAGE4,GUCA1C,CLEC2B,ZNF197,ABCA10,BTN3A3,ZNF211,SCGB1D1,CFHR3,BTN3A2,LAMB4,NLGN4Y,IFIT5,GIMAP2,OR1C1,OR2M4,CLUL1,TAS2R8,KLRF1,DCAF16,PLAAT2,RBM23,ENO…
HumanLemurOrthologs_NotMouse	TRUE	0.04805053310899405	3283	473	113	0.23890063424947147	0.03441973804447152	TF:M00791	TF	Factor: HNF3; motif: NWRARYAAAYANN	20011	3562	AMY1A,AMY1C,C4BPB,GAGE1,GAGE2C,ICAM3,KRT3,MX2,SERPINA4,PLAAT4,S100A12,CCL16,ZNF16,ZNF26,ZNF33A,ZNF33B,ZNF74,ZNF157,OR1E1,KRT37,GYG2,TMSB4Y,CLEC2B,ZNF197,BTN3A3,BTN3A2,LAMB4,IFIT5,TSPAN16,OR1L3,CLUL1,CPAMD8,SULT1C4,TAS2R8,RPL26L1,HERC5,ETV7,ADA2,DCAF16,RBM23,ZNF302,MMP26,THAP10,ZNF490,KIAA1586,ZNF529,ZBED8,ERAP2,ZNF649,ZBED2,TCEAL4,CCNP,GJA9,COL21A1,ZNF594,ZNF607,TRIM4,ZNF30,ZNF468,ZNF461,TRIM64,T…
HumanLemurOrthologs_NotMouse	TRUE	0.005897746951051527	36	93	5	0.053763440860215055	0.1388888888888889	WP:WP3529	WP	Zinc homeostasis	8625	697	MT1A,MT1B,MT1F,MT1G,MT1H
HumanLemurOrthologs_NotMouse	TRUE	0.03549311262995411	52	93	5	0.053763440860215055	0.09615384615384616	WP:WP3286	WP	Copper homeostasis	8625	102	MT1A,MT1B,MT1F,MT1G,MT1H
