# Supplementary material for: Mouse lemur cell atlas informs primate genes, physiology and disease
Source: Nature. 2025 Jul 30;644(8075):185–96. doi: 10.1038/s41586-025-09114-8 (PMC12328237; doi:10.1038/s41586-025-09114-8)
Supplement: Supplementary file 3 — Supplementary Tables 1–10. [file 41586_2025_9114_MOESM3_ESM.zip › 2022-08-12364B-Table 4 Genes differentially spliced across cell types.csv]

gene	tissue	lemur	pval_zscore_adj	num_cell_types
ABCF1	Spleen	L4	1.62E-37	21
ABCF1	Spleen	L3	2.69E-17	14
ACADM	Spleen	L4	7.00E-19	21
ACADM	Spleen	L3	3.68E-18	14
ACAP2	Brainstem	L4	7.84E-68	12
ACAP2	Brainstem	L2	4.37E-33	13
ACAP2	Liver	L4	9.95E-34	22
ACAP2	Liver	L3	1.31E-20	20
ACAT1	Brainstem	L2	7.00E-30	13
ACAT1	Brainstem	L4	1.27E-19	12
ACTB	Spleen	L3	3.11E-68	14
ACTB	Spleen	L4	6.42E-23	21
ACTB	Lung	L2	7.49E-68	19
ACTB	Lung	L4	2.15E-26	32
ADIRF	Skin	L4	1.16E-125	15
ADIRF	Tongue	L2	1.45E-103	8
ADIRF	Tongue	L4	1.79E-31	25
ADIRF	Skin	L2	2.07E-107	10
ADRM1	Small_intestine	L4	5.97E-99	23
ADRM1	Small_intestine	L2	5.00E-33	27
AIF1	Blood	L3	2.62E-117	8
AIF1	Blood	L1	3.28E-132	15
AIF1	Blood	L2	0	6
AIMP1	Small_intestine	L4	2.53E-19	23
AIMP1	Spleen	L3	1.31E-21	14
AIMP1	Spleen	L4	9.24E-61	21
AIMP1	Spleen	L2	2.56E-24	18
AIMP1	Small_intestine	L2	8.24E-41	27
AKAP13	Spleen	L4	4.23E-36	21
AKAP13	Spleen	L2	1.59E-90	18
AKAP9	Brain_cortex	L2	6.19E-42	17
AKAP9	Spleen	L4	4.60E-71	21
AKAP9	Small_intestine	L2	9.78E-80	27
AKAP9	Bladder	L4	6.48E-26	22
AKAP9	Bladder	L2	4.54E-25	16
AKAP9	Spleen	L3	2.80E-24	14
AKAP9	Small_intestine	L4	1.36E-86	23
AKAP9	Brainstem	L4	8.80E-20	12
AKAP9	Brain_cortex	L1	7.66E-35	14
AKAP9	Brainstem	L2	9.93E-44	13
AKR1A1	Small_intestine	L2	1.08E-40	27
AKR1A1	Small_intestine	L4	9.59E-28	23
AKR1A1	Bladder	L2	2.71E-59	16
AKR1A1	Bladder	L4	2.54E-84	22
ALB	Liver	L3	1.13E-31	20
ALB	Liver	L2	2.93E-31	16
ALB	Liver	L4	2.01E-300	22
ALDOA	Lung	L2	1.68E-96	19
ALDOA	Lung	L4	1.31E-49	32
ALDOA	Blood	L1	2.08E-20	15
ALDOA	Blood	L2	1.92E-19	6
ALDOA	Lung	L1	1.98E-26	27
ALG5	Small_intestine	L2	3.26E-18	27
ALG5	Bladder	L2	1.03E-38	16
ALG5	Bladder	L4	2.20E-32	22
ALG5	Small_intestine	L4	9.16E-30	23
ANAPC15	Spleen	L4	8.41E-27	21
ANAPC15	Spleen	L2	1.68E-47	18
ANP32B	Skin	L2	5.08E-31	10
ANP32B	Spleen	L3	8.15E-20	14
ANP32B	Skin	L4	6.24E-52	15
ANP32B	Spleen	L2	3.33E-72	18
ANP32B	Bone	L4	1.80E-69	27
ANP32B	Bone	L2	3.16E-20	20
ANXA1	Tongue	L2	1.50E-42	8
ANXA1	Tongue	L4	3.12E-47	25
ANXA2	Bone_marrow	L4	1.12E-18	22
ANXA2	Spleen	L4	1.67E-20	21
ANXA2	Bone_marrow	L2	2.55E-60	22
ANXA2	Spleen	L3	5.85E-39	14
ANXA2	Bone_marrow	L3	6.74E-37	16
APOA2	Liver	L2	2.79E-18	16
APOA2	Liver	L4	6.48E-87	22
APPL1	Bone	L2	8.58E-43	20
APPL1	Bone	L4	2.18E-49	27
ARFGEF1	Brainstem	L4	1.10E-37	12
ARFGEF1	Brainstem	L2	2.07E-27	13
ARHGAP15	Spleen	L3	3.64E-27	14
ARHGAP15	Spleen	L4	1.42E-19	21
ARID4A	Blood	L3	1.90E-26	8
ARID4A	Brain_cortex	L2	3.06E-69	17
ARID4A	Blood	L2	1.37E-20	6
ARID4A	Brain_cortex	L1	1.46E-92	14
ARID4B	Spleen	L4	1.85E-35	21
ARID4B	Spleen	L3	4.08E-46	14
ARID4B	Bone_marrow	L4	7.35E-17	22
ARID4B	Brain_cortex	L1	4.55E-35	14
ARID4B	Spleen	L2	1.30E-21	18
ARID4B	Brain_cortex	L2	4.78E-32	17
ARID4B	Bone_marrow	L3	1.30E-39	16
ARPC1B	Bone	L2	1.81E-92	20
ARPC1B	Spleen	L2	1.20E-25	18
ARPC1B	Bone_marrow	L2	1.46E-25	22
ARPC1B	Bone_marrow	L4	7.39E-37	22
ARPC1B	Bone	L4	1.33E-156	27
ARPC1B	Spleen	L4	3.28E-52	21
ARPC1B	Bladder	L4	2.05E-40	22
ARPC1B	Spleen	L3	1.22E-39	14
ARPC1B	Bladder	L2	4.53E-32	16
ARPC2	Lung	L2	1.71E-85	19
ARPC2	Bone_marrow	L3	4.47E-41	16
ARPC2	Bladder	L2	3.26E-44	16
ARPC2	Skin	L4	5.51E-22	15
ARPC2	Blood	L1	3.73E-59	15
ARPC2	Lung	L4	4.25E-51	32
ARPC2	Bladder	L4	8.23E-57	22
ARPC2	Liver	L4	2.01E-33	22
ARPC2	Kidney	L2	5.90E-50	35
ARPC2	Brainstem	L4	1.38E-18	12
ARPC2	Spleen	L3	1.51E-49	14
ARPC2	Small_intestine	L2	5.76E-56	27
ARPC2	Bone	L2	3.32E-94	20
ARPC2	Brainstem	L2	6.96E-19	13
ARPC2	Lung	L1	2.58E-53	27
ARPC2	Spleen	L4	3.89E-28	21
ARPC2	Bone_marrow	L2	2.05E-32	22
ARPC2	Bone	L4	3.36E-41	27
ARPC2	Blood	L3	9.36E-28	8
ARPC2	Brain_cortex	L2	8.70E-20	17
ARPC2	Liver	L2	4.33E-45	16
ARPC2	Spleen	L2	2.29E-95	18
ARPC2	Brain_cortex	L1	2.05E-19	14
ARPC2	Small_intestine	L4	6.35E-22	23
ARPC2	Bone_marrow	L4	1.28E-22	22
ARPC2	Skin	L2	3.21E-105	10
ARPC2	Kidney	L4	2.96E-32	41
ARPC3	Spleen	L4	4.44E-22	21
ARPC3	Lung	L4	1.42E-21	32
ARPC3	Spleen	L3	7.37E-20	14
ARPC3	Liver	L4	1.82E-23	22
ARPC3	Liver	L3	1.56E-20	20
ARPC3	Lung	L1	4.46E-60	27
ARPC4	Bone	L4	7.46E-20	27
ARPC4	Bone	L2	3.29E-20	20
ASPSCR1	Spleen	L2	3.36E-21	18
ASPSCR1	Spleen	L4	4.87E-27	21
ASPSCR1	Small_intestine	L4	4.83E-23	23
ASPSCR1	Small_intestine	L2	1.39E-20	27
ATG3	Fat	L2	4.28E-132	44
ATG3	Brainstem	L2	4.75E-54	13
ATG3	Spleen	L4	9.86E-39	21
ATG3	Liver	L4	5.70E-20	22
ATG3	Spleen	L3	6.59E-28	14
ATG3	Blood	L1	1.93E-32	15
ATG3	Blood	L2	2.33E-22	6
ATG3	Liver	L3	1.27E-21	20
ATG3	Fat	L4	2.34E-36	16
ATG3	Brainstem	L4	1.17E-30	12
ATP1A1	Bladder	L4	2.27E-19	22
ATP1A1	Bladder	L2	4.26E-58	16
ATP2B1	Bladder	L4	7.12E-47	22
ATP2B1	Bladder	L2	2.54E-32	16
ATP5D	Bone	L4	6.45E-24	27
ATP5D	Spleen	L3	1.62E-40	14
ATP5D	Kidney	L4	2.31E-57	41
ATP5D	Small_intestine	L2	1.90E-37	27
ATP5D	Bladder	L4	1.36E-119	22
ATP5D	Tongue	L4	7.96E-85	25
ATP5D	Bladder	L2	2.34E-32	16
ATP5D	Fat	L2	2.43E-188	44
ATP5D	Skin	L4	2.80E-28	15
ATP5D	Lung	L4	6.87E-36	32
ATP5D	Spleen	L2	5.87E-26	18
ATP5D	Lung	L2	3.34E-64	19
ATP5D	Lung	L1	1.70E-58	27
ATP5D	Bone	L2	2.30E-25	20
ATP5D	Fat	L4	3.58E-23	16
ATP5D	Small_intestine	L4	6.15E-26	23
ATP5D	Kidney	L2	6.59E-35	35
ATP5D	Skin	L2	2.98E-24	10
ATP5D	Tongue	L2	7.44E-26	8
ATP5D	Spleen	L4	7.84E-23	21
ATP5E	Fat	L4	1.36E-46	16
ATP5E	Brainstem	L2	2.66E-25	13
ATP5E	Bladder	L2	1.58E-26	16
ATP5E	Liver	L3	9.50E-33	20
ATP5E	Bone	L2	4.45E-87	20
ATP5E	Blood	L1	2.46E-21	15
ATP5E	Bone	L4	5.54E-20	27
ATP5E	Bladder	L4	4.05E-179	22
ATP5E	Lung	L4	2.41E-77	32
ATP5E	Lung	L1	8.99E-38	27
ATP5E	Lung	L2	1.48E-31	19
ATP5E	Brainstem	L4	1.16E-18	12
ATP5E	Liver	L4	6.64E-20	22
ATP5E	Spleen	L4	1.30E-21	21
ATP5E	Small_intestine	L4	6.12E-23	23
ATP5E	Kidney	L2	1.61E-27	35
ATP5E	Small_intestine	L2	2.68E-46	27
ATP5E	Fat	L2	1.53E-79	44
ATP5E	Blood	L3	2.29E-23	8
ATP5E	Kidney	L4	2.98E-138	41
ATP5E	Spleen	L2	1.13E-42	18
ATP5G3	Bone	L4	1.03E-17	27
ATP5G3	Bone	L2	1.94E-20	20
ATP5J	Spleen	L4	3.44E-21	21
ATP5J	Spleen	L3	2.85E-24	14
ATP5J	Kidney	L4	0	41
ATP5J	Small_intestine	L4	1.21E-25	23
ATP5J	Small_intestine	L2	2.50E-20	27
ATP5J	Kidney	L2	3.51E-18	35
ATP5J2	Spleen	L4	2.13E-34	21
ATP5J2	Blood	L3	4.79E-22	8
ATP5J2	Small_intestine	L4	7.47E-22	23
ATP5J2	Spleen	L2	2.10E-22	18
ATP5J2	Lung	L1	2.23E-18	27
ATP5J2	Spleen	L3	4.45E-21	14
ATP5J2	Lung	L4	6.75E-29	32
ATP5J2	Blood	L1	6.97E-20	15
ATP5J2	Small_intestine	L2	1.82E-61	27
ATP5O	Bladder	L2	2.89E-17	16
ATP5O	Bladder	L4	6.73E-31	22
ATP5O	Lung	L4	1.19E-26	32
ATP5O	Lung	L1	6.72E-35	27
ATP5O	Spleen	L4	1.33E-17	21
ATP5O	Bone	L2	3.33E-21	20
ATP5O	Bone	L4	6.07E-27	27
ATP5O	Spleen	L3	3.70E-20	14
ATP5O	Lung	L2	7.41E-37	19
ATP5O	Blood	L1	1.86E-21	15
ATP5O	Blood	L2	2.50E-32	6
ATRX	Lung	L1	2.80E-50	27
ATRX	Lung	L4	1.01E-58	32
BAZ1A	Blood	L3	5.56E-23	8
BAZ1A	Bladder	L2	6.54E-32	16
BAZ1A	Trachea	L2	7.74E-17	6
BAZ1A	Spleen	L2	3.37E-106	18
BAZ1A	Spleen	L3	2.20E-21	14
BAZ1A	Blood	L2	9.42E-116	6
BAZ1A	Trachea	L4	9.60E-28	7
BAZ1A	Spleen	L4	1.54E-31	21
BAZ1A	Bladder	L4	6.58E-41	22
BBX	Brainstem	L4	7.20E-30	12
BBX	Brainstem	L2	1.47E-39	13
BCL7C	Small_intestine	L2	1.02E-17	27
BCL7C	Liver	L4	4.52E-71	22
BCL7C	Small_intestine	L4	9.27E-48	23
BCL7C	Liver	L3	5.56E-19	20
BCLAF1	Bladder	L2	1.95E-18	16
BCLAF1	Bladder	L4	6.47E-27	22
BDP1	Brain_cortex	L2	3.86E-60	17
BDP1	Brain_cortex	L1	1.98E-21	14
BDP1	Spleen	L2	8.51E-25	18
BDP1	Lung	L4	6.77E-42	32
BDP1	Spleen	L4	3.69E-31	21
BDP1	Lung	L1	4.18E-39	27
BDP1	Bone	L4	2.95E-47	27
BDP1	Bone	L2	8.67E-28	20
BLOC1S1	Brain_cortex	L1	1.38E-26	14
BLOC1S1	Bone	L4	7.80E-56	27
BLOC1S1	Brainstem	L4	7.09E-27	12
BLOC1S1	Lung	L4	6.88E-37	32
BLOC1S1	Spleen	L4	1.04E-39	21
BLOC1S1	Spleen	L3	1.08E-38	14
BLOC1S1	Lung	L1	2.30E-84	27
BLOC1S1	Brain_cortex	L2	4.88E-22	17
BLOC1S1	Brainstem	L2	2.34E-21	13
BLOC1S1	Bone	L2	1.24E-17	20
BLVRB	Spleen	L4	6.05E-28	21
BLVRB	Spleen	L2	5.42E-17	18
BRD4	Bladder	L2	1.08E-55	16
BRD4	Fat	L2	3.76E-62	44
BRD4	Bladder	L4	4.79E-29	22
BRD4	Fat	L4	8.89E-33	16
BSCL2	Spleen	L4	2.57E-22	21
BSCL2	Spleen	L3	4.83E-101	14
C24H19orf60	Spleen	L3	5.55E-67	14
C24H19orf60	Bone	L4	2.77E-28	27
C24H19orf60	Liver	L2	3.97E-17	16
C24H19orf60	Bladder	L4	2.86E-18	22
C24H19orf60	Liver	L3	2.22E-70	20
C24H19orf60	Bladder	L2	2.71E-29	16
C24H19orf60	Spleen	L2	8.40E-18	18
C24H19orf60	Bone	L2	5.28E-43	20
CALM1	Blood	L1	8.24E-21	15
CALM1	Bladder	L2	4.90E-31	16
CALM1	Bladder	L4	6.77E-19	22
CALM1	Blood	L2	1.98E-21	6
CALM3	Small_intestine	L4	1.89E-44	23
CALM3	Liver	L4	5.20E-18	22
CALM3	Small_intestine	L2	2.39E-18	27
CALM3	Lung	L2	1.82E-18	19
CALM3	Lung	L4	3.24E-29	32
CALM3	Liver	L3	2.37E-34	20
CAMP	Bone_marrow	L4	0	22
CAMP	Bone_marrow	L3	1.06E-93	16
CAMTA1	Brainstem	L4	2.99E-67	12
CAMTA1	Brainstem	L2	2.01E-40	13
CAPG	Skin	L4	2.84E-143	15
CAPG	Bone_marrow	L4	4.22E-74	22
CAPG	Bone_marrow	L2	5.58E-245	22
CAPG	Skin	L2	3.32E-62	10
CAST	Brain_cortex	L1	3.94E-239	14
CAST	Brainstem	L4	1.56E-101	12
CAST	Fat	L4	2.34E-150	16
CAST	Bladder	L2	0	16
CAST	Small_intestine	L4	4.76E-80	23
CAST	Spleen	L2	0	18
CAST	Lung	L2	2.01E-111	19
CAST	Fat	L2	0	44
CAST	Bone	L4	0	27
CAST	Colon	L2	7.49E-24	6
CAST	Bladder	L4	0	22
CAST	Liver	L2	1.78E-72	16
CAST	Lung	L4	0	32
CAST	Colon	L4	9.94E-23	4
CAST	Liver	L3	1.05E-130	20
CAST	Brain_cortex	L2	0	17
CAST	Bone	L2	0	20
CAST	Spleen	L4	2.00E-78	21
CAST	Small_intestine	L2	7.46E-249	27
CAST	Blood	L1	7.39E-109	15
CAST	Bone_marrow	L4	0	22
CAST	Brainstem	L2	0	13
CAST	Blood	L2	1.72E-124	6
CAST	Bone_marrow	L3	6.73E-47	16
CCAR1	Spleen	L3	1.21E-23	14
CCAR1	Spleen	L2	8.55E-18	18
CCDC25	Spleen	L4	7.06E-25	21
CCDC25	Spleen	L2	1.13E-32	18
CCNL1	Brainstem	L4	2.99E-49	12
CCNL1	Bladder	L2	2.06E-82	16
CCNL1	Brainstem	L2	1.37E-32	13
CCNL1	Small_intestine	L4	1.16E-31	23
CCNL1	Bladder	L4	9.45E-43	22
CCNL1	Spleen	L4	1.94E-46	21
CCNL1	Small_intestine	L2	3.90E-32	27
CCNL1	Spleen	L2	1.82E-19	18
CCT2	Small_intestine	L4	2.18E-27	23
CCT2	Small_intestine	L2	7.54E-19	27
CCT2	Skin	L4	6.46E-67	15
CCT2	Spleen	L4	1.64E-23	21
CCT2	Skin	L2	7.95E-51	10
CCT2	Spleen	L3	2.33E-34	14
CCT3	Bone	L4	3.26E-44	27
CCT3	Bone	L2	7.93E-76	20
CCT3	Bladder	L4	7.94E-59	22
CCT3	Bladder	L2	8.01E-17	16
CCT4	Spleen	L3	1.65E-18	14
CCT4	Spleen	L4	9.23E-33	21
CCT8	Bladder	L4	1.16E-105	22
CCT8	Spleen	L3	3.27E-26	14
CCT8	Bladder	L2	2.63E-64	16
CCT8	Spleen	L4	8.20E-19	21
CD37	Spleen	L3	5.86E-29	14
CD37	Spleen	L4	6.32E-29	21
CD47	Spleen	L2	3.76E-198	18
CD47	Blood	L2	3.41E-57	6
CD47	Small_intestine	L2	3.46E-236	27
CD47	Kidney	L4	1.11E-83	41
CD47	Liver	L2	1.72E-34	16
CD47	Spleen	L3	1.39E-160	14
CD47	Bone_marrow	L2	5.60E-155	22
CD47	Kidney	L2	6.04E-106	35
CD47	Blood	L1	3.07E-40	15
CD47	Trachea	L2	3.29E-26	6
CD47	Blood	L3	2.73E-55	8
CD47	Spleen	L4	7.16E-199	21
CD47	Bone_marrow	L4	1.19E-63	22
CD47	Bladder	L4	7.79E-121	22
CD47	Lung	L4	1.61E-42	32
CD47	Small_intestine	L4	1.63E-184	23
CD47	Lung	L2	3.03E-53	19
CD47	Bladder	L2	4.41E-160	16
CD47	Brainstem	L4	5.68E-26	12
CD47	Brainstem	L2	8.05E-96	13
CD47	Liver	L3	1.45E-167	20
CD47	Trachea	L4	1.39E-36	7
CD55	Blood	L1	9.75E-28	15
CD55	Blood	L2	8.27E-17	6
CD63	Spleen	L3	4.96E-45	14
CD63	Lung	L2	7.74E-21	19
CD63	Small_intestine	L4	1.34E-50	23
CD63	Bone	L4	6.31E-31	27
CD63	Fat	L4	3.22E-22	16
CD63	Bone_marrow	L3	6.75E-23	16
CD63	Bone	L2	2.48E-23	20
CD63	Bladder	L4	6.69E-72	22
CD63	Fat	L2	0	44
CD63	Spleen	L2	1.06E-26	18
CD63	Kidney	L2	1.68E-53	35
CD63	Liver	L3	6.57E-28	20
CD63	Bladder	L2	7.36E-101	16
CD63	Blood	L2	3.80E-18	6
CD63	Bone_marrow	L4	5.29E-19	22
CD63	Spleen	L4	4.81E-43	21
CD63	Bone_marrow	L2	3.65E-31	22
CD63	Lung	L4	7.05E-50	32
CD63	Blood	L1	2.74E-21	15
CD63	Small_intestine	L2	8.36E-75	27
CD63	Kidney	L4	6.34E-210	41
CD63	Liver	L4	4.17E-24	22
CD74	Spleen	L3	6.43E-53	14
CD74	Spleen	L4	1.30E-82	21
CDC42	Brain_cortex	L2	3.37E-37	17
CDC42	Brain_cortex	L1	5.18E-41	14
CDC42	Fat	L2	2.34E-23	44
CDC42	Fat	L4	1.01E-17	16
CDC42	Brainstem	L2	4.33E-40	13
CDC42	Brainstem	L4	4.82E-85	12
CFD	Bladder	L2	1.18E-21	16
CFD	Bladder	L4	1.49E-26	22
CFDP1	Brainstem	L4	4.04E-18	12
CFDP1	Brainstem	L2	4.78E-18	13
CHCHD7	Spleen	L2	1.58E-74	18
CHCHD7	Spleen	L4	4.15E-50	21
CHD2	Small_intestine	L2	8.10E-47	27
CHD2	Small_intestine	L4	3.49E-31	23
CHD2	Brainstem	L2	3.12E-19	13
CHD2	Brainstem	L4	2.12E-20	12
CHMP2A	Lung	L4	1.64E-21	32
CHMP2A	Blood	L3	1.97E-23	8
CHMP2A	Spleen	L2	1.93E-27	18
CHMP2A	Liver	L4	7.17E-19	22
CHMP2A	Spleen	L4	8.83E-26	21
CHMP2A	Lung	L1	2.85E-28	27
CHMP2A	Blood	L2	8.74E-24	6
CHMP2A	Liver	L3	4.56E-22	20
CHPT1	Liver	L4	6.42E-33	22
CHPT1	Liver	L3	3.34E-17	20
CHURC1	Brain_cortex	L2	6.92E-25	17
CHURC1	Brain_cortex	L1	2.35E-17	14
CIB1	Fat	L2	5.38E-49	44
CIB1	Fat	L4	4.18E-29	16
CIRBP	Bladder	L4	7.06E-116	22
CIRBP	Brainstem	L4	3.25E-25	12
CIRBP	Bladder	L2	7.73E-23	16
CIRBP	Spleen	L4	2.23E-55	21
CIRBP	Brain_cortex	L2	1.48E-44	17
CIRBP	Brainstem	L2	3.54E-37	13
CIRBP	Spleen	L3	1.05E-87	14
CIRBP	Kidney	L2	3.63E-17	35
CIRBP	Blood	L1	1.56E-21	15
CIRBP	Brain_cortex	L1	3.88E-46	14
CIRBP	Kidney	L4	4.61E-53	41
CIRBP	Blood	L3	2.64E-20	8
CLASRP	Blood	L3	9.43E-36	8
CLASRP	Blood	L2	7.63E-17	6
CLU	Brainstem	L4	1.13E-49	12
CLU	Brainstem	L2	2.33E-43	13
CNBP	Bone_marrow	L2	6.52E-39	22
CNBP	Spleen	L2	1.33E-31	18
CNBP	Spleen	L4	8.20E-21	21
CNBP	Kidney	L4	5.52E-68	41
CNBP	Fat	L2	3.65E-197	44
CNBP	Bone_marrow	L4	5.32E-76	22
CNBP	Small_intestine	L2	6.81E-29	27
CNBP	Kidney	L2	1.32E-37	35
CNBP	Lung	L1	5.44E-90	27
CNBP	Bone	L2	1.27E-62	20
CNBP	Lung	L4	1.07E-46	32
CNBP	Bone_marrow	L3	4.95E-48	16
CNBP	Spleen	L3	1.96E-19	14
CNBP	Fat	L4	1.65E-30	16
CNBP	Bone	L4	9.21E-79	27
CNBP	Small_intestine	L4	1.20E-54	23
COPE	Spleen	L2	5.44E-23	18
COPE	Bone	L4	5.39E-55	27
COPE	Spleen	L4	4.43E-18	21
COPE	Spleen	L3	2.50E-23	14
COPE	Blood	L2	2.94E-102	6
COPE	Blood	L3	9.57E-37	8
COPE	Bone	L2	6.39E-26	20
COPE	Kidney	L2	1.75E-26	35
COPE	Kidney	L4	9.03E-44	41
COPS6	Brain_cortex	L1	1.68E-17	14
COPS6	Blood	L2	1.96E-18	6
COPS6	Blood	L1	9.24E-17	15
COPS6	Brain_cortex	L2	5.85E-97	17
CORO1A	Spleen	L3	1.12E-107	14
CORO1A	Blood	L3	1.52E-18	8
CORO1A	Bone_marrow	L3	4.71E-54	16
CORO1A	Bone_marrow	L2	2.44E-49	22
CORO1A	Blood	L1	1.05E-40	15
CORO1A	Spleen	L2	9.09E-124	18
CORO1A	Spleen	L4	5.99E-55	21
CRELD2	Spleen	L3	1.29E-98	14
CRELD2	Spleen	L2	4.31E-20	18
CRIP1	Bone	L2	3.32E-41	20
CRIP1	Kidney	L4	4.67E-81	41
CRIP1	Liver	L4	8.28E-54	22
CRIP1	Blood	L1	3.04E-37	15
CRIP1	Lung	L4	7.30E-72	32
CRIP1	Liver	L2	4.00E-21	16
CRIP1	Bone	L4	7.30E-92	27
CRIP1	Small_intestine	L4	2.10E-151	23
CRIP1	Lung	L1	3.33E-100	27
CRIP1	Bone_marrow	L3	5.79E-29	16
CRIP1	Spleen	L3	5.67E-55	14
CRIP1	Small_intestine	L2	7.56E-93	27
CRIP1	Brainstem	L4	2.17E-17	12
CRIP1	Blood	L3	7.89E-29	8
CRIP1	Bladder	L2	1.13E-62	16
CRIP1	Brainstem	L2	1.81E-43	13
CRIP1	Bone_marrow	L4	3.90E-32	22
CRIP1	Bladder	L4	2.54E-112	22
CRIP1	Blood	L2	1.45E-51	6
CRIP1	Spleen	L4	1.43E-131	21
CRIP1	Kidney	L2	2.25E-48	35
CRIP1	Liver	L3	3.93E-40	20
CSDE1	Blood	L1	1.08E-65	15
CSDE1	Liver	L3	2.79E-20	20
CSDE1	Blood	L3	1.06E-81	8
CSDE1	Liver	L4	2.09E-25	22
CSF2RA	Blood	L1	5.73E-163	15
CSF2RA	Blood	L2	0	6
CSNK1A1	Bladder	L2	5.50E-60	16
CSNK1A1	Spleen	L2	2.50E-30	18
CSNK1A1	Bladder	L4	4.54E-30	22
CSNK1A1	Spleen	L4	1.74E-34	21
CUTA	Liver	L4	6.19E-17	22
CUTA	Spleen	L4	7.43E-34	21
CUTA	Lung	L4	1.44E-20	32
CUTA	Bladder	L2	1.99E-28	16
CUTA	Spleen	L2	1.72E-26	18
CUTA	Lung	L2	9.10E-19	19
CUTA	Bladder	L4	7.58E-21	22
CUTA	Liver	L3	3.74E-17	20
CUTA	Fat	L4	3.82E-83	16
CUTA	Fat	L2	1.39E-69	44
CWC27	Spleen	L3	1.52E-24	14
CWC27	Spleen	L4	3.58E-26	21
DDX39B	Lung	L4	5.01E-37	32
DDX39B	Lung	L2	1.09E-43	19
DDX46	Bone_marrow	L3	6.84E-50	16
DDX46	Bone_marrow	L4	7.20E-252	22
DDX46	Brain_cortex	L1	3.30E-21	14
DDX46	Bone	L4	8.50E-59	27
DDX46	Spleen	L4	5.52E-74	21
DDX46	Bone	L2	6.75E-52	20
DDX46	Bone_marrow	L2	2.10E-57	22
DDX46	Spleen	L2	5.81E-31	18
DDX46	Brain_cortex	L2	5.61E-69	17
DEK	Spleen	L2	7.53E-30	18
DEK	Spleen	L4	5.58E-23	21
DHX36	Brainstem	L4	5.68E-21	12
DHX36	Spleen	L4	1.19E-50	21
DHX36	Spleen	L2	6.18E-23	18
DHX36	Brainstem	L2	6.55E-34	13
DMKN	Skin	L2	0	10
DMKN	Skin	L4	0	15
DNAJC7	Blood	L2	1.05E-17	6
DNAJC7	Blood	L3	4.91E-22	8
DNAJC7	Spleen	L4	2.69E-25	21
DNAJC7	Spleen	L3	7.56E-18	14
DRAP1	Lung	L2	1.18E-29	19
DRAP1	Lung	L1	2.99E-22	27
DUT	Bone	L4	8.16E-62	27
DUT	Bone	L2	5.29E-150	20
EDF1	Liver	L3	7.40E-20	20
EDF1	Lung	L4	1.53E-23	32
EDF1	Liver	L4	5.98E-17	22
EDF1	Lung	L1	7.94E-17	27
EEF1B2	Skin	L2	2.63E-25	10
EEF1B2	Lung	L4	2.06E-20	32
EEF1B2	Lung	L1	8.94E-17	27
EEF1B2	Liver	L3	2.20E-30	20
EEF1B2	Bone_marrow	L4	7.64E-209	22
EEF1B2	Bone	L2	1.13E-27	20
EEF1B2	Bone	L4	4.79E-62	27
EEF1B2	Skin	L4	3.33E-17	15
EEF1B2	Fat	L4	1.28E-30	16
EEF1B2	Small_intestine	L2	2.48E-41	27
EEF1B2	Fat	L2	0	44
EEF1B2	Small_intestine	L4	5.68E-17	23
EEF1B2	Liver	L2	2.93E-36	16
EEF1B2	Bone_marrow	L2	7.41E-22	22
EEF1B2	Liver	L4	1.88E-17	22
EEF1D	Bone_marrow	L3	1.40E-24	16
EEF1D	Fat	L2	6.80E-202	44
EEF1D	Tongue	L2	2.53E-38	8
EEF1D	Lung	L4	5.19E-40	32
EEF1D	Spleen	L2	4.55E-48	18
EEF1D	Bladder	L4	3.63E-66	22
EEF1D	Skin	L4	2.56E-145	15
EEF1D	Liver	L4	1.53E-31	22
EEF1D	Liver	L2	7.32E-18	16
EEF1D	Small_intestine	L2	3.38E-29	27
EEF1D	Small_intestine	L4	6.54E-20	23
EEF1D	Spleen	L4	9.10E-28	21
EEF1D	Tongue	L4	1.91E-23	25
EEF1D	Spleen	L3	5.40E-38	14
EEF1D	Lung	L1	3.53E-19	27
EEF1D	Bone_marrow	L4	6.75E-34	22
EEF1D	Fat	L4	1.23E-32	16
EEF1D	Kidney	L2	8.64E-69	35
EEF1D	Kidney	L4	2.84E-41	41
EEF1D	Liver	L3	9.57E-76	20
EEF1D	Bone	L4	1.90E-36	27
EEF1D	Bladder	L2	9.07E-39	16
EEF1D	Skin	L2	5.03E-24	10
EEF1D	Bone	L2	7.00E-30	20
EEF1G	Brainstem	L2	2.40E-32	13
EEF1G	Bone	L2	1.40E-25	20
EEF1G	Spleen	L2	1.75E-26	18
EEF1G	Bone_marrow	L4	6.01E-33	22
EEF1G	Spleen	L4	8.49E-70	21
EEF1G	Bladder	L4	1.32E-38	22
EEF1G	Spleen	L3	3.08E-32	14
EEF1G	Skin	L4	3.92E-23	15
EEF1G	Kidney	L2	7.40E-35	35
EEF1G	Bone	L4	2.09E-43	27
EEF1G	Fat	L4	8.58E-37	16
EEF1G	Brainstem	L4	3.29E-23	12
EEF1G	Bone_marrow	L2	1.73E-103	22
EEF1G	Small_intestine	L2	5.71E-71	27
EEF1G	Liver	L4	6.28E-27	22
EEF1G	Fat	L2	0	44
EEF1G	Kidney	L4	3.29E-38	41
EEF1G	Tongue	L4	1.17E-31	25
EEF1G	Liver	L3	3.98E-39	20
EEF1G	Tongue	L2	5.72E-23	8
EEF1G	Bladder	L2	7.28E-27	16
EEF1G	Lung	L4	5.68E-34	32
EEF1G	Skin	L2	1.71E-135	10
EEF1G	Lung	L1	2.47E-46	27
EEF1G	Small_intestine	L4	2.71E-26	23
EIF1	Liver	L3	2.53E-17	20
EIF1	Brain_cortex	L2	3.36E-23	17
EIF1	Blood	L2	6.52E-23	6
EIF1	Liver	L4	3.34E-19	22
EIF1	Brain_cortex	L1	9.61E-28	14
EIF1	Liver	L2	2.43E-30	16
EIF1	Blood	L1	1.53E-97	15
EIF2S3	Fat	L2	4.43E-36	44
EIF2S3	Fat	L4	3.19E-31	16
EIF3A	Spleen	L3	5.85E-25	14
EIF3A	Spleen	L4	1.39E-17	21
EIF3C	Blood	L3	5.12E-33	8
EIF3C	Bladder	L4	1.52E-55	22
EIF3C	Spleen	L3	3.74E-26	14
EIF3C	Blood	L1	7.01E-19	15
EIF3C	Small_intestine	L2	1.67E-34	27
EIF3C	Small_intestine	L4	9.68E-25	23
EIF3C	Spleen	L4	1.54E-24	21
EIF3C	Bladder	L2	2.27E-23	16
EIF3D	Bone_marrow	L3	3.25E-23	16
EIF3D	Spleen	L3	1.03E-20	14
EIF3D	Bladder	L2	1.72E-56	16
EIF3D	Bone_marrow	L4	2.55E-19	22
EIF3D	Spleen	L4	6.60E-23	21
EIF3D	Bladder	L4	7.11E-26	22
EIF3F	Bone	L4	1.93E-23	27
EIF3F	Kidney	L2	1.76E-23	35
EIF3F	Kidney	L4	3.48E-18	41
EIF3F	Spleen	L4	1.72E-86	21
EIF3F	Blood	L3	1.63E-23	8
EIF3F	Fat	L4	2.05E-30	16
EIF3F	Fat	L2	3.20E-140	44
EIF3F	Bone	L2	2.64E-86	20
EIF3F	Spleen	L2	3.39E-20	18
EIF3F	Blood	L2	7.01E-43	6
EIF3G	Kidney	L4	1.10E-43	41
EIF3G	Lung	L4	4.37E-38	32
EIF3G	Spleen	L2	2.47E-49	18
EIF3G	Bladder	L2	1.99E-26	16
EIF3G	Bladder	L4	5.12E-63	22
EIF3G	Blood	L2	4.60E-19	6
EIF3G	Skin	L2	4.58E-19	10
EIF3G	Blood	L1	9.24E-20	15
EIF3G	Skin	L4	5.05E-21	15
EIF3G	Spleen	L4	3.06E-52	21
EIF3G	Spleen	L3	8.47E-19	14
EIF3G	Kidney	L2	1.29E-23	35
EIF3G	Lung	L1	1.59E-20	27
EIF3H	Spleen	L3	2.17E-21	14
EIF3H	Spleen	L2	7.20E-24	18
EIF3I	Bladder	L4	2.50E-54	22
EIF3I	Kidney	L2	2.53E-93	35
EIF3I	Lung	L1	4.83E-50	27
EIF3I	Bladder	L2	2.27E-38	16
EIF3I	Fat	L2	0	44
EIF3I	Bone	L4	9.50E-93	27
EIF3I	Bone	L2	4.63E-36	20
EIF3I	Lung	L4	1.33E-28	32
EIF3I	Small_intestine	L4	3.30E-25	23
EIF3I	Skin	L4	2.76E-17	15
EIF3I	Spleen	L4	3.00E-20	21
EIF3I	Spleen	L3	6.34E-18	14
EIF3I	Fat	L4	4.10E-32	16
EIF3I	Spleen	L2	9.36E-30	18
EIF3I	Lung	L2	2.37E-251	19
EIF3I	Skin	L2	1.15E-21	10
EIF3I	Small_intestine	L2	1.87E-103	27
EIF3I	Kidney	L4	1.07E-79	41
EIF3K	Kidney	L4	1.89E-133	41
EIF3K	Skin	L2	7.54E-26	10
EIF3K	Lung	L1	9.15E-70	27
EIF3K	Bone_marrow	L2	1.36E-24	22
EIF3K	Tongue	L2	9.91E-33	8
EIF3K	Blood	L3	2.21E-17	8
EIF3K	Liver	L4	2.47E-47	22
EIF3K	Bone_marrow	L4	1.02E-64	22
EIF3K	Brain_cortex	L2	3.79E-43	17
EIF3K	Bone	L4	1.39E-60	27
EIF3K	Brainstem	L4	9.61E-72	12
EIF3K	Brainstem	L2	1.62E-45	13
EIF3K	Bone_marrow	L3	1.96E-21	16
EIF3K	Brain_cortex	L4	5.37E-26	6
EIF3K	Small_intestine	L2	0	27
EIF3K	Fat	L4	4.39E-60	16
EIF3K	Lung	L4	2.40E-63	32
EIF3K	Liver	L3	6.79E-27	20
EIF3K	Liver	L2	2.77E-92	16
EIF3K	Bladder	L4	9.98E-172	22
EIF3K	Spleen	L4	1.26E-63	21
EIF3K	Small_intestine	L4	6.12E-67	23
EIF3K	Kidney	L2	8.38E-50	35
EIF3K	Fat	L2	0	44
EIF3K	Spleen	L2	2.53E-43	18
EIF3K	Bladder	L2	2.00E-46	16
EIF3K	Blood	L2	1.10E-25	6
EIF3K	Skin	L4	6.54E-26	15
EIF3K	Bone	L2	6.03E-36	20
EIF3K	Brain_cortex	L1	1.27E-25	14
EIF3K	Tongue	L4	1.53E-28	25
EIF3K	Blood	L1	3.56E-47	15
EIF3K	Spleen	L3	6.08E-59	14
EIF3M	Blood	L3	4.88E-25	8
EIF3M	Liver	L2	1.46E-19	16
EIF3M	Spleen	L2	9.26E-28	18
EIF3M	Spleen	L4	4.38E-32	21
EIF3M	Kidney	L2	6.81E-23	35
EIF3M	Blood	L1	2.59E-26	15
EIF3M	Kidney	L4	7.91E-45	41
EIF3M	Liver	L3	7.00E-31	20
EIF3M	Spleen	L3	3.05E-62	14
EIF4A1	Bone	L4	1.43E-38	27
EIF4A1	Blood	L1	4.70E-17	15
EIF4A1	Blood	L2	1.07E-19	6
EIF4A1	Kidney	L4	1.61E-71	41
EIF4A1	Bone	L2	1.52E-25	20
EIF4A1	Small_intestine	L2	1.09E-24	27
EIF4A1	Small_intestine	L4	3.33E-31	23
EIF4A1	Lung	L4	5.43E-22	32
EIF4A1	Lung	L1	1.18E-31	27
EIF4A1	Kidney	L2	5.68E-18	35
EIF4B	Skin	L4	1.20E-58	15
EIF4B	Skin	L2	9.64E-22	10
EIF4B	Small_intestine	L4	5.21E-78	23
EIF4B	Bone	L2	5.35E-18	20
EIF4B	Small_intestine	L2	1.82E-29	27
EIF4B	Bone	L4	4.29E-27	27
EIF5	Kidney	L4	1.65E-53	41
EIF5	Spleen	L2	1.06E-23	18
EIF5	Kidney	L2	1.13E-56	35
EIF5	Bladder	L2	1.62E-33	16
EIF5	Colon	L4	5.99E-17	4
EIF5	Lung	L4	2.79E-51	32
EIF5	Spleen	L3	4.84E-21	14
EIF5	Fat	L2	2.86E-111	44
EIF5	Small_intestine	L4	6.14E-28	23
EIF5	Lung	L1	2.55E-23	27
EIF5	Bone	L4	1.14E-55	27
EIF5	Colon	L2	2.94E-20	6
EIF5	Spleen	L4	2.30E-46	21
EIF5	Small_intestine	L2	1.01E-39	27
EIF5	Lung	L2	4.85E-27	19
EIF5	Bladder	L4	1.23E-37	22
EIF5	Liver	L3	2.02E-19	20
EIF5	Bone	L2	3.37E-23	20
EIF5	Fat	L4	7.03E-29	16
EIF5	Liver	L2	6.42E-51	16
EIF5B	Spleen	L2	4.47E-47	18
EIF5B	Spleen	L4	7.89E-23	21
ELOB	Lung	L1	2.87E-36	27
ELOB	Bone_marrow	L3	4.89E-179	16
ELOB	Spleen	L4	1.64E-46	21
ELOB	Spleen	L2	1.03E-20	18
ELOB	Bone_marrow	L4	2.13E-178	22
ELOB	Lung	L4	4.01E-22	32
EMP3	Blood	L1	3.04E-37	15
EMP3	Spleen	L3	4.33E-29	14
EMP3	Lung	L2	3.93E-18	19
EMP3	Bone	L4	1.01E-20	27
EMP3	Blood	L3	2.96E-18	8
EMP3	Lung	L4	4.81E-50	32
EMP3	Spleen	L4	2.15E-24	21
EMP3	Bone	L2	8.74E-20	20
EMP3	Blood	L2	1.09E-22	6
EMP3	Bone_marrow	L3	3.71E-21	16
EMP3	Bone_marrow	L2	3.18E-37	22
ERCC1	Bone_marrow	L4	7.60E-68	22
ERCC1	Skin	L2	6.03E-25	10
ERCC1	Skin	L4	1.98E-140	15
ERCC1	Blood	L3	7.10E-27	8
ERCC1	Spleen	L3	5.22E-31	14
ERCC1	Blood	L1	1.67E-31	15
ERCC1	Spleen	L4	9.28E-48	21
ERCC1	Spleen	L2	3.68E-33	18
ERCC1	Brainstem	L4	1.15E-17	12
ERCC1	Bone_marrow	L2	7.24E-49	22
ERCC1	Brainstem	L2	2.06E-28	13
ERGIC3	Spleen	L3	2.51E-47	14
ERGIC3	Spleen	L4	2.88E-26	21
ERGIC3	Bladder	L4	1.14E-28	22
ERGIC3	Small_intestine	L4	7.19E-77	23
ERGIC3	Bladder	L2	1.98E-17	16
ERGIC3	Small_intestine	L2	5.59E-17	27
ERP44	Blood	L1	3.72E-21	15
ERP44	Blood	L2	9.15E-48	6
ESF1	Bladder	L2	1.50E-17	16
ESF1	Bladder	L4	1.77E-21	22
ETFA	Small_intestine	L4	5.38E-17	23
ETFA	Small_intestine	L2	4.96E-21	27
ETFB	Lung	L1	1.00E-23	27
ETFB	Spleen	L3	2.30E-24	14
ETFB	Spleen	L2	2.85E-29	18
ETFB	Kidney	L4	5.31E-31	41
ETFB	Spleen	L4	5.62E-32	21
ETFB	Lung	L4	5.36E-18	32
ETFB	Kidney	L2	7.11E-17	35
ETHE1	Fat	L4	8.86E-21	16
ETHE1	Liver	L2	2.99E-52	16
ETHE1	Blood	L2	5.32E-63	6
ETHE1	Spleen	L3	1.81E-19	14
ETHE1	Bone_marrow	L2	2.45E-35	22
ETHE1	Fat	L2	2.11E-41	44
ETHE1	Blood	L1	1.32E-53	15
ETHE1	Spleen	L2	2.09E-17	18
ETHE1	Liver	L4	3.12E-45	22
ETHE1	Bone_marrow	L3	1.71E-28	16
ETHE1	Liver	L3	7.08E-59	20
EXOSC8	Bone	L4	3.07E-29	27
EXOSC8	Bone	L2	6.38E-115	20
FAM133B	Spleen	L3	1.42E-17	14
FAM133B	Spleen	L4	6.13E-29	21
FAM133B	Brain_cortex	L2	2.18E-33	17
FAM133B	Brain_cortex	L1	5.89E-17	14
FAM133B	Spleen	L2	1.31E-30	18
FAM50A	Spleen	L3	6.23E-22	14
FAM50A	Spleen	L4	2.36E-31	21
FAM96B	Brain_cortex	L2	1.29E-45	17
FAM96B	Spleen	L4	1.67E-22	21
FAM96B	Spleen	L2	2.77E-24	18
FAM96B	Brain_cortex	L1	5.41E-38	14
FAU	Lung	L4	5.36E-69	32
FAU	Bladder	L4	1.17E-29	22
FAU	Skin	L2	8.97E-180	10
FAU	Small_intestine	L2	2.62E-72	27
FAU	Bone	L4	9.96E-21	27
FAU	Lung	L1	5.32E-89	27
FAU	Kidney	L2	4.38E-17	35
FAU	Bladder	L2	3.83E-28	16
FAU	Skin	L4	2.48E-22	15
FAU	Tongue	L2	4.93E-17	8
FAU	Bone_marrow	L4	4.17E-22	22
FAU	Spleen	L2	6.26E-43	18
FAU	Kidney	L4	1.28E-24	41
FAU	Liver	L4	1.62E-26	22
FAU	Bone_marrow	L2	3.06E-32	22
FAU	Small_intestine	L4	1.56E-32	23
FAU	Spleen	L4	5.48E-35	21
FAU	Tongue	L4	2.90E-45	25
FAU	Lung	L2	1.66E-17	19
FAU	Bone	L2	4.42E-41	20
FAU	Liver	L3	9.48E-23	20
FBL	Bone	L2	1.14E-65	20
FBL	Bone	L4	1.87E-93	27
FBXO9	Blood	L2	5.58E-32	6
FBXO9	Blood	L1	1.02E-18	15
FIBP	Small_intestine	L2	5.02E-28	27
FIBP	Small_intestine	L4	4.56E-19	23
FIBP	Bone	L4	2.35E-46	27
FIBP	Bone	L2	2.49E-21	20
FIBP	Liver	L3	6.65E-22	20
FIBP	Spleen	L4	2.30E-28	21
FIBP	Blood	L2	7.88E-21	6
FIBP	Blood	L1	4.79E-17	15
FIBP	Fat	L2	1.69E-180	44
FIBP	Spleen	L3	5.51E-66	14
FIBP	Fat	L4	6.02E-55	16
FIBP	Liver	L2	5.94E-31	16
FIBP	Spleen	L2	3.45E-21	18
FKBP2	Spleen	L4	6.00E-42	21
FKBP2	Kidney	L2	3.37E-36	35
FKBP2	Small_intestine	L2	3.70E-82	27
FKBP2	Brain_cortex	L1	4.39E-48	14
FKBP2	Blood	L2	8.79E-92	6
FKBP2	Brainstem	L4	1.56E-51	12
FKBP2	Bladder	L4	4.96E-50	22
FKBP2	Bone	L4	2.63E-75	27
FKBP2	Spleen	L3	1.85E-52	14
FKBP2	Brainstem	L2	3.47E-69	13
FKBP2	Lung	L1	5.35E-91	27
FKBP2	Lung	L4	2.58E-158	32
FKBP2	Blood	L1	1.99E-24	15
FKBP2	Bladder	L2	3.76E-34	16
FKBP2	Small_intestine	L4	1.06E-98	23
FKBP2	Kidney	L4	1.22E-138	41
FKBP2	Brain_cortex	L2	2.42E-66	17
FKBP2	Bone	L2	4.10E-40	20
FMR1	Blood	L1	2.89E-20	15
FMR1	Blood	L2	1.03E-32	6
FNBP4	Spleen	L3	1.34E-28	14
FNBP4	Spleen	L2	7.33E-38	18
FOXP1	Blood	L1	3.49E-17	15
FOXP1	Blood	L2	1.96E-18	6
FRG1	Bladder	L2	5.34E-33	16
FRG1	Spleen	L3	3.63E-19	14
FRG1	Bladder	L4	1.64E-31	22
FRG1	Liver	L3	1.36E-35	20
FRG1	Liver	L2	8.11E-17	16
FRG1	Lung	L4	8.97E-27	32
FRG1	Spleen	L4	1.87E-33	21
FRG1	Spleen	L2	4.95E-20	18
FRG1	Lung	L1	7.08E-61	27
FTH1	Fat	L4	1.08E-19	16
FTH1	Lung	L2	3.64E-26	19
FTH1	Small_intestine	L4	6.45E-73	23
FTH1	Bladder	L4	1.07E-24	22
FTH1	Lung	L1	1.58E-62	27
FTH1	Bladder	L2	1.68E-53	16
FTH1	Fat	L2	0	44
FTH1	Small_intestine	L2	1.91E-17	27
FTH1	Lung	L4	5.14E-17	32
FTL	Kidney	L2	5.23E-85	35
FTL	Fat	L4	6.39E-41	16
FTL	Spleen	L4	4.05E-27	21
FTL	Lung	L2	6.06E-182	19
FTL	Brain_cortex	L1	5.29E-19	14
FTL	Blood	L3	4.24E-40	8
FTL	Fat	L2	0	44
FTL	Small_intestine	L4	6.20E-64	23
FTL	Liver	L2	3.19E-23	16
FTL	Spleen	L3	1.62E-58	14
FTL	Brain_cortex	L2	5.24E-42	17
FTL	Bladder	L2	7.98E-95	16
FTL	Lung	L1	5.89E-56	27
FTL	Bladder	L4	6.61E-88	22
FTL	Kidney	L4	1.29E-42	41
FTL	Small_intestine	L2	1.37E-44	27
FTL	Liver	L3	3.47E-25	20
FTL	Blood	L1	8.74E-40	15
FTL	Bone	L2	6.82E-32	20
FTL	Lung	L4	3.99E-30	32
FTL	Spleen	L2	2.13E-93	18
FTL	Blood	L2	1.30E-152	6
FTL	Bone	L4	3.26E-44	27
FUCA1	Bladder	L2	2.93E-19	16
FUCA1	Bladder	L4	6.00E-22	22
FUS	Blood	L3	1.99E-27	8
FUS	Bone_marrow	L3	5.77E-44	16
FUS	Liver	L3	1.04E-22	20
FUS	Spleen	L4	2.86E-38	21
FUS	Kidney	L2	4.19E-27	35
FUS	Lung	L4	2.59E-42	32
FUS	Bone_marrow	L4	1.39E-37	22
FUS	Brainstem	L4	1.30E-18	12
FUS	Brainstem	L2	1.38E-45	13
FUS	Liver	L4	3.64E-17	22
FUS	Bone	L2	1.12E-71	20
FUS	Blood	L2	7.46E-24	6
FUS	Spleen	L3	8.14E-27	14
FUS	Bone	L4	6.44E-82	27
FUS	Spleen	L2	2.51E-38	18
FUS	Brain_cortex	L2	7.63E-25	17
FUS	Brain_cortex	L1	6.29E-18	14
FUS	Fat	L4	1.60E-26	16
FUS	Fat	L2	1.03E-151	44
FUS	Kidney	L4	4.83E-23	41
FUS	Lung	L1	1.03E-39	27
FXYD1	Bladder	L2	1.37E-94	16
FXYD1	Bladder	L4	1.27E-193	22
FXYD3	Skin	L2	0	10
FXYD3	Skin	L4	3.70E-53	15
FXYD5	Spleen	L3	1.08E-120	14
FXYD5	Bone_marrow	L3	1.98E-20	16
FXYD5	Liver	L4	4.08E-204	22
FXYD5	Liver	L3	2.18E-28	20
FXYD5	Spleen	L4	2.82E-29	21
FXYD5	Bone_marrow	L4	6.67E-23	22
GAPDH	Bladder	L2	7.57E-192	16
GAPDH	Small_intestine	L4	5.42E-35	23
GAPDH	Tongue	L2	7.24E-111	8
GAPDH	Bone_marrow	L2	4.35E-124	22
GAPDH	Fat	L4	1.17E-32	16
GAPDH	Brain_cortex	L2	1.45E-80	17
GAPDH	Kidney	L4	0	41
GAPDH	Fat	L2	0	44
GAPDH	Lung	L2	1.77E-39	19
GAPDH	Lung	L4	7.40E-29	32
GAPDH	Spleen	L3	1.45E-63	14
GAPDH	Bone	L2	4.97E-180	20
GAPDH	Lung	L1	4.13E-89	27
GAPDH	Blood	L1	3.73E-30	15
GAPDH	Bladder	L4	2.89E-38	22
GAPDH	Liver	L3	8.02E-28	20
GAPDH	Brainstem	L2	3.09E-98	13
GAPDH	Bone_marrow	L4	1.69E-28	22
GAPDH	Liver	L2	6.84E-19	16
GAPDH	Small_intestine	L2	8.65E-68	27
GAPDH	Brain_cortex	L1	1.52E-23	14
GAPDH	Spleen	L4	6.26E-39	21
GAPDH	Bone_marrow	L3	5.97E-73	16
GAPDH	Spleen	L2	4.37E-87	18
GAPDH	Bone	L4	2.49E-107	27
GAPDH	Liver	L4	1.51E-48	22
GAPDH	Blood	L2	1.10E-104	6
GAPDH	Tongue	L4	9.16E-24	25
GAPDH	Kidney	L2	4.79E-49	35
GAPDH	Brainstem	L4	1.10E-47	12
GLTSCR2	Small_intestine	L4	2.52E-35	23
GLTSCR2	Small_intestine	L2	9.34E-47	27
GMFG	Liver	L3	1.02E-35	20
GMFG	Bone_marrow	L2	6.24E-93	22
GMFG	Blood	L3	1.86E-66	8
GMFG	Bone_marrow	L3	6.30E-127	16
GMFG	Liver	L4	1.10E-31	22
GMFG	Spleen	L2	1.26E-173	18
GMFG	Spleen	L4	1.01E-198	21
GMFG	Spleen	L3	5.92E-255	14
GMFG	Blood	L1	2.25E-162	15
GMFG	Blood	L2	2.58E-55	6
GMFG	Bone_marrow	L4	1.39E-44	22
GNB1	Brainstem	L4	2.80E-19	12
GNB1	Brainstem	L2	8.43E-28	13
GPS2	Spleen	L4	1.38E-19	21
GPS2	Spleen	L3	3.44E-18	14
GPS2	Blood	L1	1.69E-55	15
GPS2	Brainstem	L2	9.46E-18	13
GPS2	Brainstem	L4	1.03E-20	12
GPS2	Blood	L3	1.25E-31	8
GPS2	Spleen	L2	3.91E-69	18
GPX4	Lung	L4	2.89E-17	32
GPX4	Kidney	L4	1.97E-97	41
GPX4	Kidney	L2	3.01E-18	35
GPX4	Brain_cortex	L2	4.04E-195	17
GPX4	Brainstem	L4	5.28E-24	12
GPX4	Brain_cortex	L1	2.35E-27	14
GPX4	Bone	L2	1.43E-119	20
GPX4	Brainstem	L2	5.29E-45	13
GPX4	Lung	L1	3.65E-38	27
GPX4	Bone	L4	4.26E-17	27
GTF3A	Bone_marrow	L2	1.62E-28	22
GTF3A	Bone_marrow	L3	3.01E-20	16
GTF3A	Bone_marrow	L4	2.68E-53	22
GUK1	Bladder	L4	3.66E-21	22
GUK1	Bladder	L2	1.72E-17	16
HINT2	Liver	L3	1.67E-18	20
HINT2	Liver	L4	6.48E-23	22
HMGB1	Bone	L2	1.05E-89	20
HMGB1	Bone	L4	1.02E-23	27
HMGB2	Bone_marrow	L3	6.32E-54	16
HMGB2	Bone_marrow	L4	2.38E-49	22
HNRNPA1	Blood	L1	4.00E-22	15
HNRNPA1	Brain_cortex	L2	2.23E-22	17
HNRNPA1	Bladder	L4	1.29E-34	22
HNRNPA1	Brain_cortex	L1	2.37E-39	14
HNRNPA1	Spleen	L2	1.02E-32	18
HNRNPA1	Bladder	L2	2.09E-31	16
HNRNPA1	Liver	L4	1.58E-21	22
HNRNPA1	Spleen	L4	4.98E-127	21
HNRNPA1	Liver	L3	3.05E-32	20
HNRNPA1	Spleen	L3	4.14E-30	14
HNRNPA1	Blood	L2	6.56E-17	6
HNRNPA2B1	Blood	L1	2.30E-63	15
HNRNPA2B1	Spleen	L3	2.92E-26	14
HNRNPA2B1	Blood	L2	4.94E-37	6
HNRNPA2B1	Spleen	L2	2.88E-72	18
HNRNPA2B1	Spleen	L4	7.45E-36	21
HNRNPD	Bladder	L2	4.25E-34	16
HNRNPD	Bladder	L4	4.21E-22	22
HNRNPDL	Small_intestine	L4	5.38E-45	23
HNRNPDL	Brain_cortex	L2	2.01E-27	17
HNRNPDL	Blood	L3	3.30E-21	8
HNRNPDL	Bone_marrow	L3	5.57E-28	16
HNRNPDL	Fat	L2	0	44
HNRNPDL	Bladder	L4	1.06E-108	22
HNRNPDL	Tongue	L4	3.10E-21	25
HNRNPDL	Brainstem	L4	3.29E-46	12
HNRNPDL	Skin	L2	3.60E-34	10
HNRNPDL	Small_intestine	L2	9.81E-41	27
HNRNPDL	Fat	L4	1.24E-27	16
HNRNPDL	Spleen	L4	3.93E-26	21
HNRNPDL	Brain_cortex	L1	3.28E-33	14
HNRNPDL	Spleen	L2	3.43E-48	18
HNRNPDL	Trachea	L2	3.44E-22	6
HNRNPDL	Spleen	L3	9.58E-46	14
HNRNPDL	Bone_marrow	L4	1.07E-26	22
HNRNPDL	Blood	L2	2.31E-21	6
HNRNPDL	Bone	L4	4.28E-74	27
HNRNPDL	Tongue	L2	2.96E-41	8
HNRNPDL	Bladder	L2	3.46E-139	16
HNRNPDL	Brainstem	L2	1.18E-29	13
HNRNPDL	Bone	L2	6.73E-125	20
HNRNPDL	Trachea	L4	1.29E-26	7
HNRNPDL	Skin	L4	2.96E-30	15
HNRNPDL	Blood	L1	3.43E-66	15
HNRNPU	Bladder	L2	2.30E-22	16
HNRNPU	Bone_marrow	L3	5.64E-18	16
HNRNPU	Spleen	L4	2.46E-19	21
HNRNPU	Bladder	L4	1.02E-33	22
HNRNPU	Spleen	L2	2.24E-22	18
HNRNPU	Bone_marrow	L4	1.29E-35	22
HSBP1L1	Skin	L4	1.52E-52	15
HSBP1L1	Skin	L2	6.68E-25	10
HSP90AA1	Small_intestine	L2	8.33E-53	27
HSP90AA1	Tongue	L2	1.98E-71	8
HSP90AA1	Small_intestine	L4	1.47E-36	23
HSP90AA1	Colon	L4	9.57E-167	4
HSP90AA1	Fat	L2	9.84E-90	44
HSP90AA1	Brainstem	L2	7.42E-97	13
HSP90AA1	Liver	L3	1.62E-24	20
HSP90AA1	Liver	L4	1.26E-27	22
HSP90AA1	Tongue	L4	9.16E-17	25
HSP90AA1	Bladder	L2	6.15E-48	16
HSP90AA1	Brainstem	L4	5.75E-21	12
HSP90AA1	Bladder	L4	6.05E-27	22
HSP90AA1	Brain_cortex	L1	1.04E-46	14
HSP90AA1	Brain_cortex	L2	2.79E-88	17
HSP90AA1	Colon	L2	4.40E-17	6
HSP90AA1	Fat	L4	6.17E-33	16
HSP90AB1	Spleen	L4	1.08E-109	21
HSP90AB1	Spleen	L2	1.85E-26	18
HSP90AB1	Bone	L2	3.13E-37	20
HSP90AB1	Bone	L4	8.08E-79	27
HSP90AB1	Lung	L1	5.79E-46	27
HSP90AB1	Lung	L4	6.55E-19	32
HSP90AB1	Colon	L4	3.40E-30	4
HSP90AB1	Liver	L3	4.52E-42	20
HSP90AB1	Liver	L4	1.16E-24	22
HSP90AB1	Small_intestine	L2	4.81E-62	27
HSP90AB1	Bone_marrow	L4	2.07E-43	22
HSP90AB1	Bladder	L4	4.13E-58	22
HSP90AB1	Tongue	L4	2.97E-24	25
HSP90AB1	Kidney	L2	2.97E-25	35
HSP90AB1	Bone_marrow	L3	1.08E-30	16
HSP90AB1	Tongue	L2	8.44E-71	8
HSP90AB1	Small_intestine	L4	1.67E-26	23
HSP90AB1	Colon	L2	9.74E-19	6
HSP90AB1	Bladder	L2	3.32E-74	16
HSP90AB1	Kidney	L4	4.88E-45	41
HSP90B1	Spleen	L2	1.56E-28	18
HSP90B1	Spleen	L4	5.88E-30	21
HSP90B1	Bone	L4	5.807860802257e-312	27
HSP90B1	Spleen	L3	4.75E-32	14
HSP90B1	Bone	L2	1.58E-72	20
HSPA4	Bladder	L2	8.20E-21	16
HSPA4	Bladder	L4	1.07E-25	22
HSPA8	Fat	L4	1.56E-85	16
HSPA8	Fat	L2	4.05E-74	44
HSPE1	Blood	L1	5.24E-29	15
HSPE1	Blood	L2	1.26E-37	6
HSPH1	Bladder	L2	4.16E-26	16
HSPH1	Bladder	L4	3.53E-33	22
HYPK	Spleen	L3	3.78E-29	14
HYPK	Spleen	L2	5.25E-22	18
ICE1	Brain_cortex	L4	4.07E-40	6
ICE1	Brain_cortex	L2	6.48E-22	17
IFI30	Spleen	L3	1.55E-22	14
IFI30	Spleen	L2	2.01E-34	18
IFI30	Spleen	L4	6.30E-40	21
IFI30	Liver	L4	3.96E-35	22
IFI30	Liver	L3	1.53E-41	20
IK	Skin	L2	4.75E-35	10
IK	Blood	L1	7.38E-22	15
IK	Spleen	L2	1.32E-51	18
IK	Bone_marrow	L4	1.09E-27	22
IK	Brainstem	L4	4.94E-35	12
IK	Bladder	L2	2.37E-24	16
IK	Blood	L2	1.02E-17	6
IK	Lung	L1	8.50E-39	27
IK	Bone	L4	5.24E-46	27
IK	Brainstem	L2	4.15E-30	13
IK	Bone	L2	5.06E-22	20
IK	Blood	L3	8.18E-46	8
IK	Spleen	L3	1.68E-56	14
IK	Lung	L4	1.29E-46	32
IK	Bone_marrow	L3	2.25E-35	16
IK	Brain_cortex	L1	2.42E-35	14
IK	Spleen	L4	5.01E-53	21
IK	Brain_cortex	L2	1.67E-38	17
IK	Bone_marrow	L2	4.63E-17	22
IK	Skin	L4	2.31E-23	15
IK	Bladder	L4	4.04E-44	22
IMP4	Liver	L3	3.86E-36	20
IMP4	Spleen	L4	4.99E-54	21
IMP4	Bone	L4	1.31E-46	27
IMP4	Spleen	L3	4.66E-76	14
IMP4	Lung	L4	5.63E-42	32
IMP4	Bone	L2	3.73E-32	20
IMP4	Liver	L4	1.04E-47	22
IMP4	Lung	L1	1.93E-78	27
IMP4	Spleen	L2	7.31E-22	18
IMP4	Small_intestine	L4	2.33E-153	23
IMP4	Small_intestine	L2	4.87E-54	27
IRF2	Spleen	L2	1.21E-70	18
IRF2	Spleen	L4	2.37E-25	21
ITGB1BP1	Lung	L4	9.14E-17	32
ITGB1BP1	Lung	L2	1.37E-19	19
JAK1	Kidney	L4	3.14E-79	41
JAK1	Liver	L3	1.36E-21	20
JAK1	Fat	L2	1.14E-274	44
JAK1	Fat	L4	8.35E-28	16
JAK1	Blood	L1	9.71E-17	15
JAK1	Spleen	L4	6.58E-94	21
JAK1	Kidney	L2	6.69E-17	35
JAK1	Blood	L2	1.72E-33	6
JAK1	Liver	L4	8.06E-43	22
JAK1	Spleen	L3	1.46E-18	14
JAK1	Tongue	L4	4.83E-69	25
JAK1	Spleen	L2	1.54E-23	18
JAK1	Bladder	L2	5.25E-34	16
JAK1	Bladder	L4	3.43E-43	22
JAK1	Tongue	L2	2.35E-28	8
JMJD1C	Bladder	L4	2.41E-104	22
JMJD1C	Brainstem	L4	5.03E-34	12
JMJD1C	Brainstem	L2	9.87E-22	13
JMJD1C	Bladder	L2	1.84E-27	16
JMJD1C	Skin	L4	1.16E-18	15
JMJD1C	Skin	L2	1.88E-27	10
KARS	Small_intestine	L4	1.32E-47	23
KARS	Small_intestine	L2	4.63E-18	27
KDM5A	Spleen	L4	1.75E-19	21
KDM5A	Spleen	L3	3.00E-25	14
KIAA1109	Brainstem	L4	2.75E-20	12
KIAA1109	Brainstem	L2	2.79E-37	13
KIF1B	Brain_cortex	L1	1.80E-23	14
KIF1B	Brainstem	L4	3.13E-30	12
KIF1B	Brainstem	L2	1.05E-33	13
KIF1B	Brain_cortex	L4	1.17E-18	6
KIF2A	Bone_marrow	L4	1.71E-32	22
KIF2A	Bone_marrow	L3	1.70E-23	16
KIF5B	Blood	L3	5.83E-19	8
KIF5B	Lung	L2	5.22E-35	19
KIF5B	Skin	L2	5.43E-206	10
KIF5B	Blood	L1	7.25E-29	15
KIF5B	Bladder	L2	3.89E-26	16
KIF5B	Small_intestine	L4	9.30E-31	23
KIF5B	Lung	L4	1.12E-41	32
KIF5B	Bladder	L4	2.29E-47	22
KIF5B	Lung	L1	3.91E-26	27
KIF5B	Skin	L4	3.83E-27	15
KIF5B	Small_intestine	L2	6.62E-24	27
KMT2E	Small_intestine	L2	4.62E-37	27
KMT2E	Skin	L2	5.07E-24	10
KMT2E	Spleen	L4	2.31E-39	21
KMT2E	Bladder	L4	4.89E-53	22
KMT2E	Brain_cortex	L1	9.73E-46	14
KMT2E	Small_intestine	L4	1.91E-38	23
KMT2E	Bone_marrow	L4	2.34E-35	22
KMT2E	Bone_marrow	L3	2.64E-35	16
KMT2E	Spleen	L2	2.51E-61	18
KMT2E	Bladder	L2	5.83E-48	16
KMT2E	Brain_cortex	L2	2.60E-27	17
KMT2E	Skin	L4	1.62E-159	15
KMT2E	Spleen	L3	7.48E-73	14
KRT10	Skin	L4	2.33E-308	15
KRT10	Skin	L2	2.85E-66	10
KRTCAP2	Spleen	L3	2.93E-57	14
KRTCAP2	Spleen	L2	6.44E-39	18
KRTCAP2	Spleen	L4	5.23E-49	21
KRTDAP	Skin	L2	2.85E-28	10
KRTDAP	Skin	L4	2.23E-130	15
KTN1	Brainstem	L4	1.61E-70	12
KTN1	Brain_cortex	L4	1.10E-24	6
KTN1	Brain_cortex	L2	3.40E-118	17
KTN1	Brain_cortex	L1	5.92E-45	14
KTN1	Brainstem	L2	2.76E-73	13
LAMTOR2	Lung	L4	6.31E-39	32
LAMTOR2	Bladder	L4	3.67E-27	22
LAMTOR2	Lung	L1	2.28E-27	27
LAMTOR2	Fat	L2	1.67E-28	44
LAMTOR2	Fat	L4	2.89E-90	16
LAMTOR2	Bladder	L2	3.29E-21	16
LAPTM4A	Fat	L4	1.70E-42	16
LAPTM4A	Fat	L2	2.74E-40	44
LARP7	Bladder	L2	1.52E-44	16
LARP7	Bladder	L4	9.55E-35	22
LGALS1	Tongue	L2	3.75E-23	8
LGALS1	Tongue	L4	1.08E-19	25
LGALS1	Liver	L2	3.21E-24	16
LGALS1	Bladder	L2	4.30E-17	16
LGALS1	Bladder	L4	2.80E-84	22
LGALS1	Liver	L3	8.57E-29	20
LGALS1	Liver	L4	2.71E-56	22
LGALS1	Fat	L4	1.16E-41	16
LGALS1	Fat	L2	7.92E-168	44
LMNA	Tongue	L4	2.26E-49	25
LMNA	Bladder	L2	4.76E-82	16
LMNA	Skin	L2	1.32E-25	10
LMNA	Small_intestine	L4	2.25E-57	23
LMNA	Small_intestine	L2	8.10E-34	27
LMNA	Tongue	L2	1.50E-21	8
LMNA	Bladder	L4	8.83E-110	22
LMNA	Skin	L4	1.15E-80	15
LOC105854855	Bone	L4	6.20E-32	27
LOC105854855	Small_intestine	L2	8.53E-25	27
LOC105854855	Small_intestine	L4	2.32E-27	23
LOC105854855	Bone	L2	5.32E-36	20
LOC105854855	Spleen	L3	8.41E-27	14
LOC105854855	Spleen	L2	1.92E-22	18
LOC105855896	Small_intestine	L4	4.51E-28	23
LOC105855896	Liver	L3	1.21E-29	20
LOC105855896	Liver	L4	4.21E-20	22
LOC105855896	Lung	L4	6.78E-39	32
LOC105855896	Lung	L2	1.77E-23	19
LOC105855896	Bone_marrow	L3	2.14E-144	16
LOC105855896	Bladder	L4	2.10E-88	22
LOC105855896	Lung	L1	2.25E-30	27
LOC105855896	Bladder	L2	4.06E-19	16
LOC105855896	Small_intestine	L2	1.18E-24	27
LOC105855896	Bone_marrow	L4	2.07E-29	22
LOC105855951	Blood	L2	1.09E-32	6
LOC105855951	Liver	L4	4.90E-21	22
LOC105855951	Lung	L1	1.60E-18	27
LOC105855951	Fat	L4	3.63E-26	16
LOC105855951	Liver	L3	8.81E-29	20
LOC105855951	Fat	L2	0	44
LOC105855951	Bone_marrow	L3	1.17E-32	16
LOC105855951	Skin	L4	7.34E-46	15
LOC105855951	Skin	L2	1.49E-22	10
LOC105855951	Spleen	L4	6.65E-61	21
LOC105855951	Blood	L3	3.07E-42	8
LOC105855951	Lung	L4	3.87E-58	32
LOC105855951	Bladder	L2	2.64E-86	16
LOC105855951	Spleen	L2	4.50E-40	18
LOC105855951	Bladder	L4	5.13E-48	22
LOC105855951	Bone_marrow	L4	3.08E-20	22
LOC105855951	Spleen	L3	3.98E-37	14
LOC105855981	Blood	L3	8.73E-26	8
LOC105855981	Blood	L2	6.30E-19	6
LOC105856694	Skin	L2	7.74E-29	10
LOC105856694	Blood	L3	6.23E-19	8
LOC105856694	Small_intestine	L2	1.22E-98	27
LOC105856694	Bladder	L4	1.23E-77	22
LOC105856694	Fat	L4	4.38E-31	16
LOC105856694	Bone_marrow	L4	1.01E-27	22
LOC105856694	Brain_cortex	L1	1.69E-23	14
LOC105856694	Kidney	L2	6.70E-87	35
LOC105856694	Kidney	L4	2.08E-34	41
LOC105856694	Bone_marrow	L3	2.63E-66	16
LOC105856694	Brain_cortex	L2	2.65E-55	17
LOC105856694	Lung	L4	3.79E-104	32
LOC105856694	Tongue	L4	1.61E-49	25
LOC105856694	Spleen	L4	1.41E-125	21
LOC105856694	Bone_marrow	L2	8.31E-21	22
LOC105856694	Spleen	L2	3.37E-34	18
LOC105856694	Fat	L2	0	44
LOC105856694	Small_intestine	L4	2.16E-72	23
LOC105856694	Bladder	L2	1.10E-78	16
LOC105856694	Bone	L4	1.23E-30	27
LOC105856694	Spleen	L3	8.60E-42	14
LOC105856694	Tongue	L2	2.30E-44	8
LOC105856694	Bone	L2	4.84E-90	20
LOC105856694	Liver	L2	4.91E-28	16
LOC105856694	Blood	L1	3.39E-66	15
LOC105856694	Liver	L3	1.68E-131	20
LOC105856694	Lung	L1	5.74E-60	27
LOC105856694	Blood	L2	1.00E-90	6
LOC105856694	Liver	L4	4.34E-31	22
LOC105856694	Skin	L4	3.90E-24	15
LOC105859174	Spleen	L3	5.44E-23	14
LOC105859174	Spleen	L2	5.45E-55	18
LOC105859388	Fat	L4	2.90E-20	16
LOC105859388	Small_intestine	L4	8.49E-24	23
LOC105859388	Kidney	L2	4.17E-19	35
LOC105859388	Bone	L4	4.00E-57	27
LOC105859388	Fat	L2	2.51E-177	44
LOC105859388	Kidney	L4	5.42E-37	41
LOC105859388	Liver	L4	8.68E-27	22
LOC105859388	Spleen	L3	1.59E-27	14
LOC105859388	Spleen	L4	6.86E-39	21
LOC105859388	Bone	L2	2.08E-25	20
LOC105859388	Lung	L4	4.90E-17	32
LOC105859388	Lung	L1	2.14E-44	27
LOC105859388	Liver	L3	9.91E-20	20
LOC105859388	Spleen	L2	4.27E-18	18
LOC105859388	Small_intestine	L2	1.37E-32	27
LOC105860163	Lung	L1	1.89E-69	27
LOC105860163	Brain_cortex	L1	5.58E-27	14
LOC105860163	Spleen	L3	4.55E-44	14
LOC105860163	Bone	L2	1.83E-18	20
LOC105860163	Bone	L4	3.14E-76	27
LOC105860163	Bladder	L4	5.69E-126	22
LOC105860163	Brain_cortex	L2	1.27E-18	17
LOC105860163	Spleen	L2	3.75E-36	18
LOC105860163	Tongue	L4	2.19E-260	25
LOC105860163	Spleen	L4	3.89E-30	21
LOC105860163	Liver	L3	7.62E-26	20
LOC105860163	Bladder	L2	3.50E-45	16
LOC105860163	Lung	L2	8.05E-49	19
LOC105860163	Small_intestine	L2	5.00E-33	27
LOC105860163	Kidney	L4	4.27E-30	41
LOC105860163	Kidney	L2	9.41E-38	35
LOC105860163	Liver	L4	7.66E-25	22
LOC105860163	Small_intestine	L4	1.73E-49	23
LOC105860163	Tongue	L2	2.72E-62	8
LOC105860810	Spleen	L2	7.69E-113	18
LOC105860810	Spleen	L3	0	14
LOC105860810	Spleen	L4	2.66E-125	21
LOC105861077	Bladder	L4	1.42E-45	22
LOC105861077	Bladder	L2	4.61E-22	16
LOC105861077	Spleen	L3	6.49E-22	14
LOC105861077	Spleen	L4	4.80E-46	21
LOC105861366	Spleen	L3	3.46E-23	14
LOC105861366	Bladder	L4	5.95E-40	22
LOC105861366	Kidney	L4	7.28E-27	41
LOC105861366	Small_intestine	L4	4.29E-21	23
LOC105861366	Lung	L4	1.65E-35	32
LOC105861366	Brain_cortex	L1	4.18E-20	14
LOC105861366	Spleen	L4	3.64E-23	21
LOC105861366	Liver	L2	2.44E-28	16
LOC105861366	Kidney	L2	6.18E-96	35
LOC105861366	Spleen	L2	2.80E-68	18
LOC105861366	Lung	L1	5.03E-227	27
LOC105861366	Bladder	L2	1.02E-83	16
LOC105861366	Bone	L4	2.75E-55	27
LOC105861366	Brain_cortex	L2	8.61E-24	17
LOC105861366	Small_intestine	L2	2.02E-103	27
LOC105861366	Liver	L3	4.46E-43	20
LOC105861366	Bone	L2	1.97E-149	20
LOC105862528	Bladder	L2	6.51E-26	16
LOC105862528	Bladder	L4	2.86E-76	22
LOC105862528	Skin	L2	2.30E-54	10
LOC105862528	Skin	L4	1.64E-86	15
LOC105862709	Spleen	L3	2.65E-175	14
LOC105862709	Spleen	L4	5.66E-76	21
LOC105864878	Spleen	L3	9.82E-25	14
LOC105864878	Spleen	L4	5.10E-75	21
LOC105864961	Skin	L4	4.93E-197	15
LOC105864961	Spleen	L2	7.37E-17	18
LOC105864961	Bladder	L4	6.01E-93	22
LOC105864961	Bladder	L2	1.58E-53	16
LOC105864961	Tongue	L2	9.93E-19	8
LOC105864961	Spleen	L3	4.21E-20	14
LOC105864961	Tongue	L4	4.30E-55	25
LOC105864961	Spleen	L4	4.87E-28	21
LOC105864961	Skin	L2	5.95E-20	10
LOC105865212	Spleen	L4	6.02E-17	21
LOC105865212	Spleen	L2	1.38E-29	18
LOC105867418	Kidney	L4	9.14E-51	41
LOC105867418	Spleen	L4	2.08E-54	21
LOC105867418	Kidney	L2	7.79E-24	35
LOC105867418	Small_intestine	L2	1.68E-63	27
LOC105867418	Spleen	L3	8.62E-21	14
LOC105867418	Small_intestine	L4	3.29E-93	23
LOC105867418	Spleen	L2	2.18E-53	18
LOC105869639	Bladder	L2	1.14E-55	16
LOC105869639	Bladder	L4	1.23E-45	22
LOC105869639	Fat	L2	1.85E-256	44
LOC105869639	Spleen	L3	4.53E-40	14
LOC105869639	Spleen	L4	3.08E-34	21
LOC105869639	Liver	L4	3.41E-30	22
LOC105869639	Liver	L3	4.08E-30	20
LOC105869639	Fat	L4	8.40E-36	16
LOC105871650	Spleen	L4	2.00E-22	21
LOC105871650	Spleen	L3	1.52E-20	14
LOC105872035	Skin	L2	3.34E-104	10
LOC105872035	Skin	L4	0	15
LOC105872655	Liver	L4	1.74E-65	22
LOC105872655	Liver	L3	6.92E-18	20
LOC105872966	Bone	L4	3.46E-23	27
LOC105872966	Bone	L2	3.85E-17	20
LOC105874256	Spleen	L2	2.81E-28	18
LOC105874256	Bone_marrow	L2	4.03E-32	22
LOC105874256	Bladder	L2	1.74E-36	16
LOC105874256	Blood	L3	7.94E-43	8
LOC105874256	Liver	L2	8.58E-26	16
LOC105874256	Liver	L3	6.40E-32	20
LOC105874256	Bone_marrow	L3	3.07E-23	16
LOC105874256	Blood	L1	9.59E-19	15
LOC105874256	Blood	L2	8.04E-54	6
LOC105874256	Spleen	L3	2.81E-36	14
LOC105874256	Bladder	L4	8.46E-20	22
LOC105874256	Spleen	L4	3.40E-17	21
LOC105874809	Brain_cortex	L1	4.45E-57	14
LOC105874809	Bone	L4	1.58E-41	27
LOC105874809	Bone	L2	3.23E-51	20
LOC105874809	Brain_cortex	L2	5.99E-21	17
LOC105874931	Brain_cortex	L1	2.71E-23	14
LOC105874931	Skin	L4	5.61E-84	15
LOC105874931	Skin	L2	1.50E-18	10
LOC105874931	Brain_cortex	L2	4.67E-18	17
LOC105875133	Lung	L4	3.01E-67	32
LOC105875133	Lung	L2	3.86E-119	19
LOC105877497	Tongue	L2	2.21E-20	8
LOC105877497	Skin	L4	6.22E-20	15
LOC105877497	Liver	L2	2.09E-29	16
LOC105877497	Spleen	L3	1.59E-50	14
LOC105877497	Brain_cortex	L1	3.60E-28	14
LOC105877497	Spleen	L4	1.38E-46	21
LOC105877497	Bone	L4	1.33E-54	27
LOC105877497	Bone_marrow	L2	1.79E-24	22
LOC105877497	Skin	L2	4.84E-18	10
LOC105877497	Lung	L1	7.40E-26	27
LOC105877497	Bone_marrow	L3	9.99E-55	16
LOC105877497	Tongue	L4	5.06E-27	25
LOC105877497	Brainstem	L4	5.53E-19	12
LOC105877497	Blood	L3	2.09E-20	8
LOC105877497	Lung	L4	4.94E-109	32
LOC105877497	Small_intestine	L4	9.95E-49	23
LOC105877497	Liver	L4	6.24E-41	22
LOC105877497	Brainstem	L2	9.23E-17	13
LOC105877497	Small_intestine	L2	8.05E-23	27
LOC105877497	Bone	L2	4.38E-236	20
LOC105877497	Brain_cortex	L2	4.86E-23	17
LOC105877497	Spleen	L2	3.73E-26	18
LOC105877497	Kidney	L4	2.46E-56	41
LOC105877497	Blood	L2	3.20E-17	6
LOC105877497	Liver	L3	2.93E-49	20
LOC105877497	Bladder	L2	2.65E-30	16
LOC105877497	Kidney	L2	8.85E-21	35
LOC105877497	Bladder	L4	2.04E-95	22
LOC105877658	Brainstem	L4	1.50E-33	12
LOC105877658	Brainstem	L2	1.58E-29	13
LOC105878952	Small_intestine	L4	9.62E-17	23
LOC105878952	Bladder	L4	4.85E-73	22
LOC105878952	Bladder	L2	1.77E-29	16
LOC105878952	Lung	L2	7.08E-81	19
LOC105878952	Small_intestine	L2	5.65E-22	27
LOC105878952	Lung	L4	3.83E-77	32
LOC105879710	Spleen	L3	1.15E-29	14
LOC105879710	Spleen	L4	1.69E-37	21
LOC105880511	Small_intestine	L4	1.05E-19	23
LOC105880511	Small_intestine	L2	3.36E-86	27
LOC105880511	Tongue	L4	1.07E-69	25
LOC105880511	Brain_cortex	L1	2.51E-20	14
LOC105880511	Liver	L2	2.69E-17	16
LOC105880511	Spleen	L3	8.03E-88	14
LOC105880511	Bone_marrow	L3	2.53E-20	16
LOC105880511	Spleen	L2	5.91E-23	18
LOC105880511	Bone_marrow	L4	2.67E-34	22
LOC105880511	Kidney	L4	1.15E-31	41
LOC105880511	Bladder	L2	3.45E-50	16
LOC105880511	Kidney	L2	4.84E-35	35
LOC105880511	Tongue	L2	3.17E-50	8
LOC105880511	Bone	L2	2.55E-28	20
LOC105880511	Spleen	L4	1.16E-34	21
LOC105880511	Bone_marrow	L2	6.90E-54	22
LOC105880511	Bone	L4	1.68E-85	27
LOC105880511	Brain_cortex	L2	3.07E-18	17
LOC105880511	Bladder	L4	2.07E-224	22
LOC105880511	Liver	L3	1.49E-36	20
LOC105883298	Bone	L2	1.85E-39	20
LOC105883298	Skin	L4	3.02E-35	15
LOC105883298	Bone	L4	1.27E-52	27
LOC105883298	Spleen	L4	1.99E-39	21
LOC105883298	Liver	L4	2.14E-46	22
LOC105883298	Bone_marrow	L4	2.40E-35	22
LOC105883298	Lung	L4	7.32E-34	32
LOC105883298	Bladder	L4	1.85E-114	22
LOC105883298	Kidney	L2	1.24E-22	35
LOC105883298	Bladder	L2	7.53E-36	16
LOC105883298	Liver	L3	1.07E-61	20
LOC105883298	Small_intestine	L2	4.08E-39	27
LOC105883298	Skin	L2	1.07E-28	10
LOC105883298	Spleen	L2	9.48E-26	18
LOC105883298	Lung	L1	1.37E-38	27
LOC105883298	Liver	L2	9.02E-56	16
LOC105883298	Small_intestine	L4	1.19E-43	23
LOC105883298	Kidney	L4	2.84E-71	41
LOC105883298	Bone_marrow	L2	5.46E-27	22
LOC105883507	Spleen	L2	3.68E-21	18
LOC105883507	Bone_marrow	L4	0	22
LOC105883507	Spleen	L3	2.11E-31	14
LOC105883507	Bone_marrow	L2	6.64E-50	22
LOC105883659	Kidney	L4	6.29E-70	41
LOC105883659	Liver	L4	4.14E-31	22
LOC105883659	Kidney	L2	7.31E-41	35
LOC105883659	Liver	L3	1.04E-26	20
LOC105885296	Spleen	L4	2.79E-84	21
LOC105885296	Spleen	L3	2.25E-47	14
LOC105885928	Spleen	L3	8.50E-31	14
LOC105885928	Spleen	L4	3.27E-20	21
LOC105886004	Spleen	L3	3.38E-48	14
LOC105886004	Spleen	L4	1.20E-104	21
LOC109729664	Bladder	L4	1.06E-40	22
LOC109729664	Bone	L4	1.93E-53	27
LOC109729664	Spleen	L4	3.27E-22	21
LOC109729664	Bladder	L2	3.79E-22	16
LOC109729664	Spleen	L3	9.83E-36	14
LOC109729664	Bone	L2	2.01E-46	20
LOC109729664	Spleen	L2	4.83E-72	18
LOC109729797	Spleen	L3	9.50E-37	14
LOC109729797	Spleen	L2	5.62E-27	18
LSM14A	Blood	L2	3.54E-23	6
LSM14A	Blood	L1	2.36E-23	15
LTF	Bone	L2	0	20
LTF	Bone	L4	4.48E-30	27
MACF1	Brainstem	L4	1.54E-41	12
MACF1	Brainstem	L2	3.63E-90	13
MATR3	Blood	L3	2.02E-30	8
MATR3	Blood	L2	3.93E-45	6
MATR3	Spleen	L4	2.79E-53	21
MATR3	Spleen	L3	4.88E-35	14
MBNL1	Blood	L2	1.64E-28	6
MBNL1	Blood	L1	1.52E-18	15
MBNL1	Tongue	L2	2.96E-41	8
MBNL1	Liver	L4	8.94E-70	22
MBNL1	Tongue	L4	2.05E-33	25
MBNL1	Spleen	L3	3.55E-38	14
MBNL1	Liver	L3	6.06E-29	20
MBNL1	Spleen	L2	5.46E-40	18
MDH1	Bone	L2	1.07E-19	20
MDH1	Bone	L4	1.14E-31	27
METTL26	Liver	L3	1.72E-35	20
METTL26	Small_intestine	L2	1.58E-51	27
METTL26	Spleen	L3	7.73E-45	14
METTL26	Lung	L2	4.92E-30	19
METTL26	Bladder	L4	6.63E-32	22
METTL26	Lung	L4	5.42E-44	32
METTL26	Bladder	L2	2.93E-55	16
METTL26	Bone_marrow	L3	9.74E-21	16
METTL26	Small_intestine	L4	2.43E-24	23
METTL26	Liver	L4	4.81E-45	22
METTL26	Spleen	L4	5.77E-55	21
METTL26	Brain_cortex	L1	3.32E-22	14
METTL26	Bone_marrow	L4	7.83E-17	22
METTL26	Brain_cortex	L2	6.36E-23	17
MGST3	Small_intestine	L4	2.92E-27	23
MGST3	Small_intestine	L2	6.61E-23	27
MIA2	Spleen	L2	8.51E-25	18
MIA2	Spleen	L4	7.56E-45	21
MIA2	Small_intestine	L2	3.19E-50	27
MIA2	Small_intestine	L4	2.87E-94	23
MIA2	Spleen	L3	6.30E-36	14
MIER1	Spleen	L2	1.39E-38	18
MIER1	Spleen	L3	2.05E-81	14
MIER1	Liver	L4	6.64E-20	22
MIER1	Lung	L4	1.08E-99	32
MIER1	Spleen	L4	1.49E-54	21
MIER1	Liver	L3	1.52E-29	20
MIER1	Lung	L1	4.66E-40	27
MIF	Bladder	L2	3.21E-25	16
MIF	Bladder	L4	1.32E-21	22
MINOS1	Kidney	L4	1.35E-21	41
MINOS1	Kidney	L2	3.59E-45	35
MITD1	Spleen	L2	2.29E-19	18
MITD1	Spleen	L4	8.51E-17	21
MMP9	Blood	L2	1.09E-117	6
MMP9	Blood	L3	2.55E-17	8
MMP9	Spleen	L2	1.85E-90	18
MMP9	Spleen	L3	7.66E-34	14
MORF4L1	Brain_cortex	L2	2.99E-109	17
MORF4L1	Brainstem	L2	2.96E-141	13
MORF4L1	Brain_cortex	L1	7.30E-62	14
MORF4L1	Blood	L3	1.36E-23	8
MORF4L1	Bladder	L4	1.11E-59	22
MORF4L1	Bone_marrow	L4	1.70E-62	22
MORF4L1	Kidney	L4	1.94E-63	41
MORF4L1	Lung	L4	9.91E-72	32
MORF4L1	Bone	L4	1.24E-74	27
MORF4L1	Tongue	L2	8.18E-22	8
MORF4L1	Blood	L1	9.35E-91	15
MORF4L1	Liver	L3	1.60E-59	20
MORF4L1	Spleen	L2	2.28E-42	18
MORF4L1	Spleen	L3	9.24E-45	14
MORF4L1	Brainstem	L4	2.72E-39	12
MORF4L1	Tongue	L4	2.06E-19	25
MORF4L1	Liver	L4	5.35E-57	22
MORF4L1	Kidney	L2	8.53E-32	35
MORF4L1	Bladder	L2	1.09E-79	16
MORF4L1	Fat	L2	2.57E-125	44
MORF4L1	Lung	L1	5.31E-59	27
MORF4L1	Bone_marrow	L3	4.64E-31	16
MORF4L1	Fat	L4	2.75E-53	16
MORF4L1	Bone	L2	1.57E-45	20
MORF4L1	Spleen	L4	1.35E-37	21
MPC2	Kidney	L2	1.74E-36	35
MPC2	Kidney	L4	9.95E-40	41
MRPL21	Spleen	L3	8.54E-27	14
MRPL21	Small_intestine	L4	1.21E-21	23
MRPL21	Small_intestine	L2	1.23E-45	27
MRPL21	Brainstem	L4	2.81E-19	12
MRPL21	Spleen	L2	3.73E-23	18
MRPL21	Lung	L4	5.52E-36	32
MRPL21	Brainstem	L2	4.97E-35	13
MRPL21	Lung	L2	1.55E-87	19
MRPL21	Brain_cortex	L2	4.86E-75	17
MRPL21	Bone	L4	1.86E-23	27
MRPL21	Bone	L2	2.56E-27	20
MRPL21	Brain_cortex	L4	3.38E-18	6
MRPL30	Bone	L4	1.16E-26	27
MRPL30	Bone	L2	1.34E-24	20
MRPL47	Liver	L2	5.14E-17	16
MRPL47	Liver	L3	2.23E-28	20
MRPL52	Fat	L2	6.76E-139	44
MRPL52	Tongue	L2	7.76E-32	8
MRPL52	Bladder	L2	2.03E-50	16
MRPL52	Spleen	L3	7.18E-34	14
MRPL52	Brain_cortex	L2	7.75E-44	17
MRPL52	Small_intestine	L4	2.75E-19	23
MRPL52	Kidney	L2	2.42E-117	35
MRPL52	Tongue	L4	6.95E-19	25
MRPL52	Spleen	L2	1.84E-18	18
MRPL52	Small_intestine	L2	6.11E-21	27
MRPL52	Kidney	L4	9.46E-38	41
MRPL52	Brain_cortex	L1	4.56E-17	14
MRPL52	Bladder	L4	3.37E-54	22
MRPL52	Fat	L4	1.49E-19	16
MTDH	Bladder	L4	9.33E-34	22
MTDH	Lung	L4	1.08E-37	32
MTDH	Blood	L2	3.99E-21	6
MTDH	Lung	L2	3.64E-19	19
MTDH	Blood	L1	9.04E-53	15
MTDH	Liver	L3	4.44E-20	20
MTDH	Brain_cortex	L2	1.36E-34	17
MTDH	Bladder	L2	5.40E-30	16
MTDH	Spleen	L3	3.33E-19	14
MTDH	Liver	L2	4.16E-18	16
MTDH	Spleen	L4	1.93E-34	21
MTDH	Brain_cortex	L1	8.26E-19	14
MYL6	Skin	L2	0	10
MYL6	Spleen	L3	8.80E-63	14
MYL6	Lung	L2	1.17E-110	19
MYL6	Blood	L2	1.27E-17	6
MYL6	Brain_cortex	L4	2.08E-65	6
MYL6	Bone	L2	0	20
MYL6	Fat	L2	0	44
MYL6	Bone_marrow	L3	4.29E-144	16
MYL6	Bone_marrow	L2	4.47E-52	22
MYL6	Liver	L2	9.39E-44	16
MYL6	Bone_marrow	L4	1.16E-187	22
MYL6	Spleen	L2	5.94E-33	18
MYL6	Small_intestine	L4	0	23
MYL6	Lung	L1	0	27
MYL6	Skin	L4	0	15
MYL6	Blood	L1	6.99E-96	15
MYL6	Kidney	L4	0	41
MYL6	Liver	L3	1.18E-290	20
MYL6	Bladder	L2	0	16
MYL6	Trachea	L4	7.32E-119	7
MYL6	Spleen	L4	1.58E-134	21
MYL6	Fat	L4	0	16
MYL6	Tongue	L4	0	25
MYL6	Kidney	L2	0	35
MYL6	Tongue	L2	1.17E-60	8
MYL6	Liver	L4	5.40E-212	22
MYL6	Brainstem	L4	1.38E-300	12
MYL6	Brain_cortex	L2	0	17
MYL6	Bone	L4	0	27
MYL6	Blood	L3	2.07E-19	8
MYL6	Bladder	L4	0	22
MYL6	Brain_cortex	L1	4.73E-210	14
MYL6	Trachea	L2	4.32E-64	6
MYL6	Brainstem	L2	0	13
MYL6	Small_intestine	L2	0	27
MYL6	Lung	L4	0	32
MZB1	Spleen	L4	5.87E-27	21
MZB1	Spleen	L3	4.08E-49	14
NAA10	Spleen	L4	4.02E-53	21
NAA10	Spleen	L3	1.03E-25	14
NACA	Spleen	L3	3.54E-110	14
NACA	Trachea	L2	5.11E-22	6
NACA	Blood	L2	7.11E-22	6
NACA	Kidney	L4	4.68E-176	41
NACA	Bladder	L4	1.83E-66	22
NACA	Bone	L4	3.00E-101	27
NACA	Bladder	L2	2.70E-30	16
NACA	Lung	L1	1.34E-43	27
NACA	Spleen	L4	4.38E-39	21
NACA	Liver	L3	2.44E-121	20
NACA	Skin	L4	2.96E-55	15
NACA	Blood	L1	3.23E-24	15
NACA	Brain_cortex	L1	9.19E-98	14
NACA	Trachea	L4	1.45E-23	7
NACA	Small_intestine	L2	9.50E-42	27
NACA	Skin	L2	3.24E-49	10
NACA	Fat	L4	2.10E-35	16
NACA	Liver	L4	7.64E-31	22
NACA	Kidney	L2	5.64E-53	35
NACA	Bone	L2	2.96E-30	20
NACA	Liver	L2	1.22E-24	16
NACA	Spleen	L2	5.22E-40	18
NACA	Bone_marrow	L2	2.93E-17	22
NACA	Small_intestine	L4	1.51E-148	23
NACA	Brain_cortex	L2	9.51E-32	17
NACA	Bone_marrow	L3	3.49E-19	16
NACA	Bone_marrow	L4	6.16E-22	22
NACA	Fat	L2	0	44
NACA	Lung	L4	1.82E-61	32
NAP1L1	Bladder	L2	7.43E-68	16
NAP1L1	Spleen	L4	3.10E-75	21
NAP1L1	Bladder	L4	2.72E-59	22
NAP1L1	Liver	L3	4.51E-88	20
NAP1L1	Bone_marrow	L3	5.32E-41	16
NAP1L1	Bone	L4	9.72E-170	27
NAP1L1	Bone_marrow	L2	4.01E-28	22
NAP1L1	Brainstem	L4	1.02E-144	12
NAP1L1	Bone_marrow	L4	4.24E-45	22
NAP1L1	Spleen	L2	1.40E-82	18
NAP1L1	Liver	L2	1.09E-33	16
NAP1L1	Spleen	L3	6.85E-147	14
NAP1L1	Brain_cortex	L1	6.41E-59	14
NAP1L1	Liver	L4	1.12E-37	22
NAP1L1	Blood	L1	2.68E-32	15
NAP1L1	Brainstem	L2	4.28E-48	13
NAP1L1	Brain_cortex	L4	3.05E-27	6
NAP1L1	Bone	L2	8.69E-42	20
NAP1L1	Blood	L3	8.11E-39	8
NAP1L1	Brain_cortex	L2	3.86E-83	17
NAP1L1	Blood	L2	3.25E-18	6
NAPG	Brainstem	L2	9.78E-37	13
NAPG	Brainstem	L4	1.83E-31	12
NCOR1	Small_intestine	L4	2.72E-32	23
NCOR1	Liver	L4	2.82E-19	22
NCOR1	Brainstem	L4	1.42E-35	12
NCOR1	Bone_marrow	L4	1.04E-94	22
NCOR1	Kidney	L2	3.48E-36	35
NCOR1	Brain_cortex	L2	5.70E-71	17
NCOR1	Spleen	L4	7.83E-70	21
NCOR1	Bladder	L2	1.64E-34	16
NCOR1	Blood	L1	6.95E-31	15
NCOR1	Skin	L4	1.54E-154	15
NCOR1	Small_intestine	L2	5.14E-114	27
NCOR1	Liver	L3	1.23E-51	20
NCOR1	Brain_cortex	L1	2.02E-44	14
NCOR1	Skin	L2	2.15E-123	10
NCOR1	Brainstem	L2	5.93E-47	13
NCOR1	Bone_marrow	L2	1.91E-31	22
NCOR1	Blood	L3	1.33E-22	8
NCOR1	Spleen	L3	2.00E-49	14
NCOR1	Bladder	L4	4.44E-79	22
NCOR1	Kidney	L4	0	41
NDFIP1	Small_intestine	L2	2.62E-47	27
NDFIP1	Small_intestine	L4	4.27E-31	23
NDUFA11	Small_intestine	L4	1.61E-24	23
NDUFA11	Small_intestine	L2	6.91E-65	27
NDUFA13	Small_intestine	L2	1.07E-24	27
NDUFA13	Bone_marrow	L2	1.35E-71	22
NDUFA13	Spleen	L4	1.01E-20	21
NDUFA13	Spleen	L2	1.92E-24	18
NDUFA13	Brain_cortex	L1	8.75E-17	14
NDUFA13	Bone_marrow	L4	1.53E-148	22
NDUFA13	Brain_cortex	L2	1.69E-18	17
NDUFA13	Small_intestine	L4	5.08E-20	23
NDUFA13	Liver	L4	5.20E-18	22
NDUFA13	Liver	L3	5.44E-26	20
NDUFA2	Bone_marrow	L3	2.86E-25	16
NDUFA2	Brainstem	L2	9.20E-22	13
NDUFA2	Bone_marrow	L4	4.62E-40	22
NDUFA2	Brainstem	L4	5.36E-23	12
NDUFA3	Blood	L1	1.84E-30	15
NDUFA3	Blood	L2	1.92E-46	6
NDUFA4	Spleen	L2	2.40E-21	18
NDUFA4	Spleen	L3	5.72E-25	14
NDUFA7	Brain_cortex	L1	5.38E-17	14
NDUFA7	Fat	L2	3.11E-39	44
NDUFA7	Brain_cortex	L2	2.69E-19	17
NDUFA7	Fat	L4	3.41E-18	16
NDUFA7	Spleen	L3	3.06E-30	14
NDUFA7	Spleen	L4	3.48E-22	21
NDUFA7	Bone	L4	3.52E-30	27
NDUFA7	Bone	L2	1.69E-29	20
NDUFB10	Brain_cortex	L1	2.44E-89	14
NDUFB10	Bone	L2	1.32E-121	20
NDUFB10	Brain_cortex	L2	1.04E-55	17
NDUFB10	Bone_marrow	L4	2.75E-18	22
NDUFB10	Bladder	L2	8.70E-40	16
NDUFB10	Bone	L4	1.12E-26	27
NDUFB10	Bone_marrow	L3	5.01E-27	16
NDUFB10	Skin	L2	1.08E-22	10
NDUFB10	Small_intestine	L2	6.02E-19	27
NDUFB10	Bladder	L4	7.00E-137	22
NDUFB10	Skin	L4	1.31E-36	15
NDUFB10	Small_intestine	L4	2.63E-29	23
NDUFB10	Bone_marrow	L2	3.48E-20	22
NDUFB6	Bone	L4	2.71E-18	27
NDUFB6	Bone	L2	2.68E-103	20
NDUFB9	Spleen	L3	5.53E-26	14
NDUFB9	Brain_cortex	L2	3.63E-44	17
NDUFB9	Spleen	L2	5.04E-21	18
NDUFB9	Brain_cortex	L1	8.96E-51	14
NDUFC1	Spleen	L4	2.29E-26	21
NDUFC1	Spleen	L2	2.57E-26	18
NDUFC1	Bone	L4	3.73E-24	27
NDUFC1	Bone	L2	2.82E-76	20
NDUFC1	Brain_cortex	L1	3.83E-19	14
NDUFC1	Brain_cortex	L2	2.87E-17	17
NDUFS2	Spleen	L4	7.42E-21	21
NDUFS2	Spleen	L3	1.33E-24	14
NDUFS4	Bladder	L2	4.40E-61	16
NDUFS4	Bladder	L4	5.26E-34	22
NDUFS6	Bone	L4	3.29E-89	27
NDUFS6	Fat	L4	1.41E-18	16
NDUFS6	Bone	L2	2.64E-46	20
NDUFS6	Fat	L2	3.25E-55	44
NDUFS7	Bladder	L4	6.03E-26	22
NDUFS7	Bladder	L2	8.20E-32	16
NDUFS7	Lung	L4	2.13E-29	32
NDUFS7	Spleen	L4	4.90E-24	21
NDUFS7	Lung	L1	8.44E-26	27
NDUFS7	Kidney	L4	1.83E-46	41
NDUFS7	Fat	L2	7.08E-87	44
NDUFS7	Spleen	L3	1.55E-22	14
NDUFS7	Fat	L4	4.33E-212	16
NDUFS7	Kidney	L2	4.07E-60	35
NDUFS7	Spleen	L2	6.37E-29	18
NDUFS8	Liver	L4	1.93E-22	22
NDUFS8	Liver	L3	2.34E-17	20
NDUFS8	Small_intestine	L2	2.06E-21	27
NDUFS8	Small_intestine	L4	1.45E-40	23
NDUFV1	Bladder	L2	8.90E-34	16
NDUFV1	Bladder	L4	3.56E-28	22
NDUFV2	Spleen	L4	5.95E-28	21
NDUFV2	Spleen	L2	1.00E-33	18
NIPBL	Skin	L2	3.05E-74	10
NIPBL	Skin	L4	3.15E-27	15
NIPBL	Bladder	L2	1.72E-32	16
NIPBL	Bladder	L4	9.67E-30	22
NOL7	Spleen	L4	6.27E-18	21
NOL7	Spleen	L2	4.45E-36	18
NOL8	Spleen	L2	3.22E-36	18
NOL8	Spleen	L4	1.67E-39	21
NOP58	Bone	L4	3.57E-55	27
NOP58	Bone	L2	3.24E-17	20
NPM1	Bone	L2	1.81E-18	20
NPM1	Brain_cortex	L2	9.00E-23	17
NPM1	Brain_cortex	L1	5.59E-19	14
NPM1	Bladder	L4	1.52E-22	22
NPM1	Bone	L4	6.21E-28	27
NPM1	Bladder	L2	1.93E-25	16
NUB1	Trachea	L4	8.77E-18	7
NUB1	Trachea	L2	1.60E-22	6
NUDT21	Spleen	L4	2.79E-30	21
NUDT21	Spleen	L3	5.92E-30	14
NUDT22	Spleen	L3	3.32E-18	14
NUDT22	Spleen	L4	5.04E-48	21
NUP88	Spleen	L3	1.31E-18	14
NUP88	Spleen	L4	2.76E-21	21
OAZ1	Bone_marrow	L4	5.75E-55	22
OAZ1	Bone_marrow	L3	2.04E-22	16
OAZ1	Spleen	L4	1.67E-39	21
OAZ1	Blood	L2	1.24E-30	6
OAZ1	Small_intestine	L2	2.97E-25	27
OAZ1	Kidney	L4	1.00E-28	41
OAZ1	Spleen	L3	4.88E-44	14
OAZ1	Spleen	L2	2.90E-36	18
OAZ1	Small_intestine	L4	1.03E-62	23
OAZ1	Kidney	L2	2.39E-28	35
OAZ1	Blood	L1	1.87E-28	15
OAZ1	Lung	L4	1.73E-74	32
OAZ1	Lung	L1	6.66E-62	27
OAZ1	Lung	L2	5.48E-18	19
OSBPL8	Liver	L4	1.79E-82	22
OSBPL8	Liver	L3	1.79E-28	20
OSBPL8	Lung	L4	9.90E-150	32
OSBPL8	Lung	L2	1.21E-63	19
OSTF1	Skin	L2	1.79E-28	10
OSTF1	Kidney	L2	1.01E-20	35
OSTF1	Bladder	L4	1.21E-81	22
OSTF1	Blood	L1	2.41E-20	15
OSTF1	Bladder	L2	5.22E-52	16
OSTF1	Skin	L4	3.22E-32	15
OSTF1	Kidney	L4	6.83E-30	41
OSTF1	Lung	L2	7.73E-28	19
OSTF1	Lung	L4	1.16E-42	32
OSTF1	Blood	L2	1.27E-29	6
PA2G4	Spleen	L4	5.89E-17	21
PA2G4	Spleen	L3	5.41E-22	14
PA2G4	Bladder	L2	3.12E-64	16
PA2G4	Spleen	L2	2.68E-18	18
PA2G4	Bladder	L4	1.04E-30	22
PABPC1	Spleen	L3	2.45E-27	14
PABPC1	Bladder	L2	4.34E-63	16
PABPC1	Spleen	L4	2.54E-66	21
PABPC1	Bone_marrow	L3	3.02E-28	16
PABPC1	Skin	L2	6.35E-23	10
PABPC1	Liver	L3	2.56E-58	20
PABPC1	Bone_marrow	L2	1.06E-27	22
PABPC1	Small_intestine	L4	3.58E-33	23
PABPC1	Blood	L2	1.66E-23	6
PABPC1	Blood	L1	1.57E-46	15
PABPC1	Fat	L4	7.93E-42	16
PABPC1	Spleen	L2	4.29E-45	18
PABPC1	Tongue	L4	1.33E-88	25
PABPC1	Liver	L4	7.53E-44	22
PABPC1	Small_intestine	L2	3.24E-84	27
PABPC1	Tongue	L2	1.51E-41	8
PABPC1	Bone_marrow	L4	4.93E-112	22
PABPC1	Bladder	L4	3.83E-33	22
PABPC1	Skin	L4	1.47E-20	15
PABPC1	Fat	L2	5.04E-146	44
PAFAH1B1	Bladder	L2	2.51E-19	16
PAFAH1B1	Bladder	L4	8.86E-154	22
PAK2	Spleen	L3	1.01E-65	14
PAK2	Spleen	L4	1.54E-25	21
PAPOLA	Blood	L2	4.20E-22	6
PAPOLA	Lung	L2	4.43E-18	19
PAPOLA	Brainstem	L4	9.76E-30	12
PAPOLA	Spleen	L4	2.54E-37	21
PAPOLA	Spleen	L3	1.54E-37	14
PAPOLA	Bone_marrow	L2	8.36E-161	22
PAPOLA	Bladder	L4	1.11E-37	22
PAPOLA	Liver	L3	3.88E-23	20
PAPOLA	Fat	L4	7.50E-35	16
PAPOLA	Brain_cortex	L4	4.89E-22	6
PAPOLA	Bone_marrow	L3	2.10E-32	16
PAPOLA	Spleen	L2	2.09E-31	18
PAPOLA	Bone_marrow	L4	6.90E-68	22
PAPOLA	Liver	L2	1.34E-27	16
PAPOLA	Blood	L1	5.72E-33	15
PAPOLA	Brain_cortex	L2	4.31E-105	17
PAPOLA	Small_intestine	L2	8.51E-35	27
PAPOLA	Liver	L4	8.72E-27	22
PAPOLA	Brain_cortex	L1	4.44E-28	14
PAPOLA	Bone	L4	3.82E-52	27
[truncated: 2,720 more rows]
