# Supplementary material for: Mouse lemur cell atlas informs primate genes, physiology and disease
Source: Nature. 2025 Jul 30;644(8075):185–96. doi: 10.1038/s41586-025-09114-8 (PMC12328237; doi:10.1038/s41586-025-09114-8)
Supplement: Supplementary file 3 — Supplementary Tables 1–10. [file 41586_2025_9114_MOESM3_ESM.zip › 2022-08-12364B-Table 5 Expression homolog triads of human, lemur, and mouse detected by SAMap.xlsx]

## Sheet: Sheet1
Dataset	Type_expression_homolog	huGene	leGene	msGene	is_leGene_Named	N_ortholog_pair	N_non-ortholog_pair	huleOrthology	humsOrthology	lemsOrthology	huleCorr	humsCorr	lemsCorr	huCellType	leCellType	msCellType
Lung	Named ortholog	hu_RAMP2	le_RAMP2	ms_Ramp2	TRUE	3	0	ortholog	ortholog	ortholog	0.985511	0.979561	0.985315	artery cell;bronchial vessel cell;capillary aerocyte cell;capillary cell;capillary intermediate cell;lymphatic cell;vein cell	artery cell;capillary aerocyte cell;capillary cell;capillary cell (CXCL10+);doublet;endothelial cell;lymphatic cell;vein cell	artery cell;capillary aerocyte cell;capillary cell;lymphatic cell;vein cell
Lung	Named ortholog	hu_NDUFA4L2	le_NDUFA4L2	ms_Ndufa4l2	TRUE	3	0	ortholog	ortholog	ortholog	0.980473	0.967064	0.978729	airway associated smooth muscle cell;pericyte;vascular associated smooth muscle cell	pericyte	adventitial fibroblast;pericyte
Lung	Named ortholog	hu_HIGD1B	le_HIGD1B	ms_Higd1b	TRUE	3	0	ortholog	ortholog	ortholog	0.980445	0.965338	0.971739	airway associated smooth muscle cell;pericyte;vascular associated smooth muscle cell	pericyte	pericyte
Lung	Named ortholog	hu_EPAS1	le_EPAS1	ms_Epas1	TRUE	3	0	ortholog	ortholog	ortholog	0.972492	0.965342	0.960146	artery cell;bronchial vessel cell;capillary aerocyte cell;capillary cell;capillary intermediate cell;pericyte;vein cell	alveolar epithelial cell type 2;artery cell;capillary aerocyte cell;capillary cell;capillary cell (CXCL10+);doublet;endothelial cell;vein cell	artery cell;capillary aerocyte cell;capillary cell;pericyte;vein cell
Lung	Named ortholog	hu_EGFL7	le_EGFL7	ms_Egfl7	TRUE	3	0	ortholog	ortholog	ortholog	0.959397	0.955391	0.977652	artery cell;bronchial vessel cell;capillary aerocyte cell;capillary cell;capillary intermediate cell;lymphatic cell;vein cell	artery cell;capillary aerocyte cell;capillary cell;capillary cell (CXCL10+);doublet;endothelial cell;lymphatic cell;vein cell	artery cell;capillary aerocyte cell;capillary cell;lymphatic cell;vein cell
Lung	Named ortholog	hu_FAM162B	le_FAM162B	ms_Fam162b	TRUE	3	0	ortholog	ortholog	ortholog	0.947107	0.961995	0.960487	pericyte;vascular associated smooth muscle cell	pericyte	pericyte
Lung	Named ortholog	hu_NKG7	le_NKG7	ms_Nkg7	TRUE	3	0	ortholog	ortholog	ortholog	0.947691	0.943166	0.966095	T cell (CD8+);natural killer T cell;natural killer cell;natural killer cell_T cell (PF)	T cell (CD4+ CD8+);T cell (CD8+);natural killer T cell;natural killer cell;natural killer cell_T cell;natural killer cell_T cell (PF)	T cell (CD4+);T cell (CD8+);natural killer T cell;natural killer cell;natural killer cell_T cell (PF)
Lung	Named ortholog	hu_ESAM	le_ESAM	ms_Esam	TRUE	3	0	ortholog	ortholog	ortholog	0.938226	0.940086	0.95118	airway associated smooth muscle cell;artery cell;bronchial vessel cell;capillary aerocyte cell;capillary cell;capillary intermediate cell;pericyte;vascular associated smooth muscle cell;vein cell	alveolar epithelial cell type 1;artery cell;capillary aerocyte cell;capillary cell;capillary cell (CXCL10+);endothelial cell;vein cell	artery cell;capillary aerocyte cell;capillary cell;vein cell
Lung	Named ortholog	hu_SFTPB	le_SFTPB	ms_Sftpb	TRUE	3	0	ortholog	ortholog	ortholog	0.957392	0.936353	0.947199	alveolar epithelial cell type 1;alveolar epithelial cell type 2;basal cell;club cell;mucous cell	alveolar epithelial cell type 2	alveolar epithelial cell type 2
Lung	Named ortholog	hu_TYROBP	le_TYROBP	ms_Tyrobp	TRUE	3	0	ortholog	ortholog	ortholog	0.945228	0.931557	0.926599	alveolar macrophage;alveolar macrophage (PF);basophil;conventional dendritic cell;dendritic cell (EREG+);dendritic cell (IGSF21+);dendritic cell (TREM2+);monocyte;natural killer cell	alveolar macrophage;interstitial macrophage;monocyte;natural killer cell;neutrophil	basophil;interstitial macrophage;monocyte;monocyte (PF);natural killer cell;neutrophil;plasmacytoid dendritic cell
Lung	Named ortholog	hu_SFTPD	le_SFTPD	ms_Sftpd	TRUE	3	0	ortholog	ortholog	ortholog	0.928946	0.947635	0.923965	alveolar epithelial cell type 1;alveolar epithelial cell type 2;club cell	alveolar epithelial cell type 2	alveolar epithelial cell type 2
Lung	Named ortholog	hu_KCNK3	le_KCNK3	ms_Kcnk3	TRUE	3	0	ortholog	ortholog	ortholog	0.945355	0.920529	0.939488	pericyte	pericyte	myofibroblast;pericyte
Lung	Named ortholog	hu_BANK1	le_BANK1	ms_Bank1	TRUE	3	0	ortholog	ortholog	ortholog	0.919159	0.915512	0.923316	B cell	B cell	B cell
Lung	Named ortholog	hu_MFAP4	le_MFAP4	ms_Mfap4	TRUE	3	0	ortholog	ortholog	ortholog	0.929037	0.914912	0.961701	adventitial fibroblast;airway associated smooth muscle cell;alveolar fibroblast;fibromyocyte;myofibroblast;vascular associated smooth muscle cell	adventitial fibroblast;alveolar fibroblast;doublet;fibroblast (NNAT+)	adventitial fibroblast;alveolar fibroblast;myofibroblast
Lung	Named ortholog	hu_MS4A1	le_MS4A1	ms_Ms4a1	TRUE	3	0	ortholog	ortholog	ortholog	0.914658	0.947748	0.928893	B cell	B cell	B cell
Lung	Named ortholog	hu_C9orf24	le_C10H9orf24	ms_1110017D15Rik	TRUE	3	0	ortholog	ortholog	ortholog	0.978234	0.914137	0.914422	ciliated cell	ciliated cell	ciliated cell
Lung	Named ortholog	hu_ACTA2	le_ACTA2	ms_Acta2	TRUE	3	0	ortholog	ortholog	ortholog	0.952739	0.91347	0.955071	airway associated smooth muscle cell;alveolar fibroblast;fibromyocyte;myofibroblast;pericyte;vascular associated smooth muscle cell	fibromyocyte;pericyte;vascular associated smooth muscle cell	myofibroblast
Lung	Named ortholog	hu_PDGFRB	le_PDGFRB	ms_Pdgfrb	TRUE	3	0	ortholog	ortholog	ortholog	0.911975	0.940817	0.923225	airway associated smooth muscle cell;alveolar fibroblast;pericyte;vascular associated smooth muscle cell	adventitial fibroblast;alveolar fibroblast;pericyte	adventitial fibroblast;pericyte
Lung	Named ortholog	hu_ECSCR	le_ECSCR	ms_Ecscr	TRUE	3	0	ortholog	ortholog	ortholog	0.915305	0.909093	0.917991	artery cell;bronchial vessel cell;capillary aerocyte cell;capillary cell;capillary intermediate cell;lymphatic cell;vein cell	artery cell;capillary aerocyte cell;capillary cell;capillary cell (CXCL10+);endothelial cell;lymphatic cell;vein cell	artery cell;capillary aerocyte cell;capillary cell;lymphatic cell;vein cell
Lung	Named ortholog	hu_CCL5	le_CCL5	ms_Ccl5	TRUE	3	0	ortholog	ortholog	ortholog	0.909039	0.941672	0.918433	T cell (CD4+);T cell (CD8+);natural killer T cell;natural killer cell;natural killer cell_T cell (PF)	T cell (CD4+ CD8+);T cell (CD8+);natural killer T cell;natural killer cell;natural killer cell_T cell;natural killer cell_T cell (PF)	T cell (CD8+);interstitial macrophage;natural killer T cell;natural killer cell;natural killer cell_T cell (PF)
Lung	Named ortholog	hu_MYH11	le_MYH11	ms_Myh11	TRUE	3	0	ortholog	ortholog	ortholog	0.939522	0.906335	0.914688	airway associated smooth muscle cell;fibromyocyte;pericyte;vascular associated smooth muscle cell	fibromyocyte;vascular associated smooth muscle cell	airway associated smooth muscle cell
Lung	Named ortholog	hu_C9orf116	le_C10H9orf116	ms_1700007K13Rik	TRUE	3	0	ortholog	ortholog	ortholog	0.97842	0.906242	0.908952	ciliated cell	ciliated cell	ciliated cell
Lung	Named ortholog	hu_RSPH1	le_RSPH1	ms_Rsph1	TRUE	3	0	ortholog	ortholog	ortholog	0.975257	0.909745	0.90306	ciliated cell	ciliated cell	ciliated cell
Lung	Named ortholog	hu_CD79B	le_CD79B	ms_Cd79b	TRUE	3	0	ortholog	ortholog	ortholog	0.931865	0.896143	0.95878	B cell;natural killer cell	B cell	B cell;plasma cell
Lung	Named ortholog	hu_FAM183A	le_FAM183A	ms_Fam183b	TRUE	3	0	ortholog	ortholog	ortholog	0.975501	0.89581	0.90641	ciliated cell	ciliated cell	ciliated cell
Lung	Named ortholog	hu_TCF21	le_TCF21	ms_Tcf21	TRUE	3	0	ortholog	ortholog	ortholog	0.919927	0.892526	0.939635	adventitial fibroblast;airway associated smooth muscle cell;alveolar fibroblast;pericyte;vascular associated smooth muscle cell	adventitial fibroblast;alveolar fibroblast;fibroblast (NNAT+);pericyte	adventitial fibroblast;alveolar fibroblast;pericyte
Lung	Named ortholog	hu_CAPSL	le_CAPSL	ms_Capsl	TRUE	3	0	ortholog	ortholog	ortholog	0.946045	0.889153	0.914539	ciliated cell	ciliated cell	ciliated cell
Lung	Named ortholog	hu_LRRC23	le_LRRC23	ms_Lrrc23	TRUE	3	0	ortholog	ortholog	ortholog	0.936036	0.888175	0.910511	ciliated cell	ciliated cell	ciliated cell
Lung	Named ortholog	hu_AQP1	le_AQP1	ms_Aqp1	TRUE	3	0	ortholog	ortholog	ortholog	0.896284	0.883437	0.92799	artery cell;bronchial vessel cell;capillary aerocyte cell;capillary cell;capillary intermediate cell;vein cell	artery cell;capillary aerocyte cell;capillary cell;doublet;endothelial cell;lymphatic cell;vein cell	artery cell;capillary aerocyte cell;capillary cell;lymphatic cell;vein cell
Lung	Named ortholog	hu_NOTCH3	le_NOTCH3	ms_Notch3	TRUE	3	0	ortholog	ortholog	ortholog	0.920591	0.881262	0.947925	airway associated smooth muscle cell;pericyte;vascular associated smooth muscle cell	pericyte	pericyte
Lung	Named ortholog	hu_TAGLN	le_TAGLN	ms_Tagln	TRUE	3	0	ortholog	ortholog	ortholog	0.941764	0.881012	0.889287	adventitial fibroblast;airway associated smooth muscle cell;alveolar epithelial cell type 1;alveolar fibroblast;fibromyocyte;myofibroblast;pericyte;vascular associated smooth muscle cell	adventitial fibroblast;alveolar epithelial cell type 1;alveolar fibroblast;fibromyocyte;pericyte;vascular associated smooth muscle cell	alveolar fibroblast;myofibroblast
Lung	Named ortholog	hu_MACF1	le_MACF1	ms_Macf1	TRUE	3	0	ortholog	ortholog	ortholog	0.888736	0.900484	0.879515	adventitial fibroblast;alveolar fibroblast;capillary aerocyte cell;capillary cell;natural killer cell	T cell (CD4+ CD8+);alveolar fibroblast;capillary aerocyte cell;capillary cell;doublet;lymphatic cell	B cell;alveolar fibroblast;capillary cell
Lung	Named ortholog	hu_ICAM2	le_ICAM2	ms_Icam2	TRUE	3	0	ortholog	ortholog	ortholog	0.886173	0.929785	0.876096	artery cell;bronchial vessel cell;capillary aerocyte cell;capillary cell;capillary intermediate cell;natural killer cell	artery cell;capillary aerocyte cell;capillary cell;capillary cell (CXCL10+);plasma cell;vein cell	artery cell;capillary aerocyte cell;capillary cell;vein cell
Lung	Named ortholog	hu_PTPRB	le_PTPRB	ms_Ptprb	TRUE	3	0	ortholog	ortholog	ortholog	0.875108	0.90738	0.910887	artery cell;capillary cell;capillary intermediate cell;vein cell	artery cell;capillary cell;vein cell	artery cell;capillary cell;vein cell
Lung	Named ortholog	hu_ITGA8	le_ITGA8	ms_Itga8	TRUE	3	0	ortholog	ortholog	ortholog	0.872842	0.883301	0.931385	airway associated smooth muscle cell;alveolar fibroblast	alveolar fibroblast	alveolar fibroblast
Lung	Named ortholog	hu_CHN1	le_CHN1	ms_Chn1	TRUE	3	0	ortholog	ortholog	ortholog	0.907076	0.872064	0.921365	pericyte;vascular associated smooth muscle cell	pericyte	pericyte
Lung	Named ortholog	hu_CALD1	le_CALD1	ms_Cald1	TRUE	3	0	ortholog	ortholog	ortholog	0.89117	0.889243	0.871198	adventitial fibroblast;airway associated smooth muscle cell;alveolar fibroblast;artery cell;bronchial vessel cell;capillary aerocyte cell;capillary cell;capillary intermediate cell;fibromyocyte;lipofibroblast;lymphatic cell;myofibroblast;pericyte;vascular associated smooth muscle cell;vein cell	adventitial fibroblast;alveolar fibroblast;capillary aerocyte cell;capillary cell;fibromyocyte;lymphatic cell;pericyte;vascular associated smooth muscle cell;vein cell	adventitial fibroblast;alveolar fibroblast;capillary aerocyte cell;capillary cell;myofibroblast;pericyte
Lung	Named ortholog	hu_CDHR3	le_CDHR3	ms_Cdhr3	TRUE	3	0	ortholog	ortholog	ortholog	0.948695	0.880985	0.868977	ciliated cell	ciliated cell	ciliated cell
Lung	Named ortholog	hu_RSPH9	le_RSPH9	ms_Rsph9	TRUE	3	0	ortholog	ortholog	ortholog	0.946599	0.868393	0.882879	ciliated cell	ciliated cell	ciliated cell
Lung	Named ortholog	hu_CD3E	le_CD3E	ms_Cd3e	TRUE	3	0	ortholog	ortholog	ortholog	0.890737	0.866558	0.89329	T cell (CD4+);T cell (CD8+);natural killer T cell	T cell (CD4+ CD8+);T cell (CD4+);T cell (CD8+);natural killer T cell;natural killer cell_T cell;natural killer cell_T cell (PF)	Regulatory T cell;T cell (CD4+);T cell (CD8+);T cell (LY6G5B+);natural killer T cell;natural killer cell_T cell (PF)
Lung	Named ortholog	hu_ENG	le_ENG	ms_Eng	TRUE	3	0	ortholog	ortholog	ortholog	0.90282	0.895609	0.866418	alveolar fibroblast;artery cell;bronchial vessel cell;capillary aerocyte cell;capillary cell;capillary intermediate cell;pericyte;vein cell	adventitial fibroblast;alveolar fibroblast;artery cell;capillary aerocyte cell;capillary cell;endothelial cell;vein cell	artery cell;capillary aerocyte cell;capillary cell;pericyte;vein cell
Lung	Named ortholog	hu_PPP1R14A	le_PPP1R14A	ms_Ppp1r14a	TRUE	3	0	ortholog	ortholog	ortholog	0.891432	0.892821	0.864518	airway associated smooth muscle cell;alveolar fibroblast;fibromyocyte;pericyte;vascular associated smooth muscle cell	adventitial fibroblast;alveolar fibroblast;fibroblast (NNAT+);interstitial macrophage;mature dendritic cell;pericyte;vascular associated smooth muscle cell	adventitial fibroblast;alveolar fibroblast;pericyte
Lung	Named ortholog	hu_COL6A2	le_COL6A2	ms_Col6a2	TRUE	3	0	ortholog	ortholog	ortholog	0.92669	0.927742	0.863497	adventitial fibroblast;airway associated smooth muscle cell;alveolar fibroblast;fibromyocyte;lipofibroblast;lymphatic cell;mesothelial cell;myofibroblast;pericyte;vascular associated smooth muscle cell	adventitial fibroblast;alveolar fibroblast;fibroblast (NNAT+);pericyte	adventitial fibroblast;alveolar fibroblast;myofibroblast
Lung	Named ortholog	hu_ACTG2	le_ACTG2	ms_Actg2	TRUE	3	0	ortholog	ortholog	ortholog	0.862995	0.884821	0.916616	airway associated smooth muscle cell;fibromyocyte;vascular associated smooth muscle cell	vascular associated smooth muscle cell	myofibroblast
Lung	Named ortholog	hu_TPM2	le_TPM2	ms_Tpm2	TRUE	3	0	ortholog	ortholog	ortholog	0.862678	0.924752	0.937005	adventitial fibroblast;airway associated smooth muscle cell;alveolar fibroblast;fibromyocyte;myofibroblast;pericyte;vascular associated smooth muscle cell	fibromyocyte;vascular associated smooth muscle cell	myofibroblast;pericyte
Lung	Named ortholog	hu_ACVRL1	le_ACVRL1	ms_Acvrl1	TRUE	3	0	ortholog	ortholog	ortholog	0.860257	0.960062	0.892664	artery cell;capillary aerocyte cell;capillary cell;capillary intermediate cell;vein cell	capillary aerocyte cell;capillary cell	artery cell;capillary aerocyte cell;capillary cell;vein cell
Lung	Named ortholog	hu_TEKT1	le_TEKT1	ms_Tekt1	TRUE	3	0	ortholog	ortholog	ortholog	0.886481	0.876197	0.859447	ciliated cell	ciliated cell	ciliated cell
Lung	Named ortholog	hu_SPA17	le_SPA17	ms_Spa17	TRUE	3	0	ortholog	ortholog	ortholog	0.944648	0.858949	0.905329	ciliated cell	ciliated cell	ciliated cell
Lung	Named ortholog	hu_TNFRSF17	le_TNFRSF17	ms_Tnfrsf17	TRUE	3	0	ortholog	ortholog	ortholog	0.853861	0.86669	0.852523	plasma cell	plasma cell	plasma cell
Lung	Named ortholog	hu_COL1A2	le_COL1A2	ms_Col1a2	TRUE	3	0	ortholog	ortholog	ortholog	0.851585	0.930215	0.920987	adventitial fibroblast;airway associated smooth muscle cell;alveolar fibroblast;fibromyocyte;lipofibroblast;mesothelial cell;myofibroblast;pericyte;vascular associated smooth muscle cell	adventitial fibroblast;alveolar fibroblast;fibroblast (NNAT+)	adventitial fibroblast;alveolar fibroblast;myofibroblast;pericyte
Lung	Named ortholog	hu_CAV2	le_CAV2	ms_Cav2	TRUE	3	0	ortholog	ortholog	ortholog	0.880935	0.850809	0.909397	airway associated smooth muscle cell;alveolar epithelial cell type 1;artery cell;bronchial vessel cell;capillary aerocyte cell;capillary cell;capillary intermediate cell;lymphatic cell;pericyte;vascular associated smooth muscle cell;vein cell	alveolar epithelial cell type 1;artery cell;capillary aerocyte cell;capillary cell;capillary cell (CXCL10+);doublet;endothelial cell;lymphatic cell;vein cell	artery cell;capillary aerocyte cell;capillary cell;vein cell
Lung	Named ortholog	hu_FAM166B	le_FAM166B	ms_Fam166b	TRUE	3	0	ortholog	ortholog	ortholog	0.935877	0.849399	0.849654	ciliated cell	ciliated cell	ciliated cell
Lung	Named ortholog	hu_ZMYND10	le_ZMYND10	ms_Zmynd10	TRUE	3	0	ortholog	ortholog	ortholog	0.911953	0.861511	0.843197	ciliated cell	ciliated cell	ciliated cell
Lung	Named ortholog	hu_CCDC153	le_CCDC153	ms_Ccdc153	TRUE	3	0	ortholog	ortholog	ortholog	0.916244	0.875134	0.842722	ciliated cell	ciliated cell	ciliated cell
Lung	Named ortholog	hu_CD19	le_CD19	ms_Cd19	TRUE	3	0	ortholog	ortholog	ortholog	0.841924	0.855395	0.848028	B cell	B cell	B cell
Lung	Named ortholog	hu_C5orf49	le_C12H5orf49	ms_1700001L19Rik	TRUE	3	0	ortholog	ortholog	ortholog	0.957156	0.885566	0.84072	ciliated cell	ciliated cell	ciliated cell
Lung	Named ortholog	hu_C1R	le_C1R	ms_C1ra	TRUE	3	0	ortholog	ortholog	ortholog	0.882291	0.868312	0.839312	adventitial fibroblast;airway associated smooth muscle cell;alveolar fibroblast;fibromyocyte;lipofibroblast;mesothelial cell;myofibroblast;pericyte;vascular associated smooth muscle cell;vein cell	adventitial fibroblast;alveolar fibroblast;fibroblast (NNAT+)	adventitial fibroblast;alveolar fibroblast
Lung	Named ortholog	hu_ABCA3	le_ABCA3	ms_Abca3	TRUE	3	0	ortholog	ortholog	ortholog	0.85903	0.888008	0.838266	alveolar epithelial cell type 2	alveolar epithelial cell type 2	alveolar epithelial cell type 2
Lung	Named ortholog	hu_TCF4	le_TCF4	ms_Tcf4	TRUE	3	0	ortholog	ortholog	ortholog	0.833613	0.880029	0.875761	alveolar fibroblast;artery cell;bronchial vessel cell;capillary aerocyte cell;capillary cell;capillary intermediate cell;lymphatic cell;pericyte;plasmacytoid dendritic cell;vein cell	B cell;adventitial fibroblast;alveolar fibroblast;artery cell;capillary aerocyte cell;capillary cell;endothelial cell;fibroblast (NNAT+);lymphatic cell;plasmacytoid dendritic cell;vein cell	adventitial fibroblast;alveolar fibroblast;artery cell;capillary aerocyte cell;capillary cell;lymphatic cell;pericyte;plasmacytoid dendritic cell;vein cell
Lung	Named ortholog	hu_APP	le_APP	ms_App	TRUE	3	0	ortholog	ortholog	ortholog	0.833366	0.835486	0.86018	adventitial fibroblast;artery cell;basal cell;bronchial vessel cell;capillary aerocyte cell;capillary cell;capillary intermediate cell;ciliated cell;lymphatic cell;pericyte;vein cell	adventitial fibroblast;alveolar epithelial cell type 1;alveolar fibroblast;capillary aerocyte cell;capillary cell;capillary cell (CXCL10+);doublet;fibromyocyte;lymphatic cell;pericyte;vein cell	adventitial fibroblast;alveolar epithelial cell type 2;alveolar fibroblast;alveolar macrophage;alveolar macrophage (PF);artery cell;capillary aerocyte cell;capillary cell;myofibroblast;pericyte;vein cell
Lung	Named ortholog	hu_CAV1	le_CAV1	ms_Cav1	TRUE	3	0	ortholog	ortholog	ortholog	0.917467	0.858667	0.832807	airway associated smooth muscle cell;alveolar epithelial cell type 1;alveolar fibroblast;artery cell;bronchial vessel cell;capillary aerocyte cell;capillary cell;capillary intermediate cell;club cell;fibromyocyte;lymphatic cell;myofibroblast;pericyte;vascular associated smooth muscle cell;vein cell	alveolar epithelial cell type 1;alveolar fibroblast;artery cell;capillary aerocyte cell;capillary cell;doublet;endothelial cell;lymphatic cell;vein cell	artery cell;capillary aerocyte cell;capillary cell;vein cell
Lung	Named ortholog	hu_CSRP1	le_CSRP1	ms_Csrp1	TRUE	3	0	ortholog	ortholog	ortholog	0.88836	0.856047	0.829821	adventitial fibroblast;airway associated smooth muscle cell;alveolar epithelial cell type 1;alveolar fibroblast;capillary aerocyte cell;capillary cell;capillary intermediate cell;fibromyocyte;myofibroblast;vascular associated smooth muscle cell	alveolar epithelial cell type 1;alveolar fibroblast;capillary aerocyte cell;capillary cell;fibromyocyte;vascular associated smooth muscle cell	adventitial fibroblast;alveolar fibroblast;capillary aerocyte cell;capillary cell;myofibroblast;vein cell
Lung	Named ortholog	hu_FOXJ1	le_FOXJ1	ms_Foxj1	TRUE	3	0	ortholog	ortholog	ortholog	0.872627	0.861859	0.829151	ciliated cell	ciliated cell	ciliated cell
Lung	Named ortholog	hu_S100A8	le_S100A8	ms_S100a8	TRUE	3	0	ortholog	ortholog	ortholog	0.841861	0.873235	0.828589	alveolar macrophage;alveolar macrophage (PF);dendritic cell (TREM2+);monocyte	alveolar macrophage;alveolar macrophage (PF);monocyte;monocyte (PF);neutrophil;neutrophil (PF)	interstitial macrophage;monocyte;monocyte (PF);neutrophil
Lung	Named ortholog	hu_SFTPC	le_SFTPC	ms_Sftpc	TRUE	3	0	ortholog	ortholog	ortholog	0.843283	0.913207	0.828431	alveolar epithelial cell type 1;alveolar epithelial cell type 2;basal cell;basal cell (PF);ciliated cell;club cell;goblet cell	alveolar epithelial cell type 2;alveolar macrophage;doublet;monocyte;plasma cell	B cell;T cell (CD8+);alveolar epithelial cell type 2;alveolar fibroblast;capillary cell;natural killer cell;neutrophil
Lung	Named ortholog	hu_LTBP4	le_LTBP4	ms_Ltbp4	TRUE	3	0	ortholog	ortholog	ortholog	0.873602	0.827103	0.844471	adventitial fibroblast;airway associated smooth muscle cell;alveolar fibroblast;artery cell;myofibroblast;vascular associated smooth muscle cell	adventitial fibroblast;alveolar fibroblast;artery cell;capillary cell;fibroblast (NNAT+);fibromyocyte;lymphatic cell	adventitial fibroblast;alveolar fibroblast;artery cell;lymphatic cell;myofibroblast;vein cell
Lung	Named ortholog	hu_MYL9	le_MYL9	ms_Myl9	TRUE	3	0	ortholog	ortholog	ortholog	0.851084	0.823304	0.961325	adventitial fibroblast;airway associated smooth muscle cell;alveolar epithelial cell type 1;alveolar fibroblast;bronchial vessel cell;fibromyocyte;myofibroblast;pericyte;vascular associated smooth muscle cell	fibromyocyte;pericyte;vascular associated smooth muscle cell	adventitial fibroblast;myofibroblast;pericyte
Lung	Named ortholog	hu_CDH11	le_CDH11	ms_Cdh11	TRUE	3	0	ortholog	ortholog	ortholog	0.822985	0.872903	0.837728	adventitial fibroblast;alveolar fibroblast	alveolar fibroblast	adventitial fibroblast;alveolar fibroblast
Lung	Named ortholog	hu_UBE2C	le_UBE2C	ms_Ube2c	TRUE	3	0	ortholog	ortholog	ortholog	0.861932	0.822291	0.856616	alveolar macrophage (PF);natural killer cell_T cell (PF)	alveolar macrophage (PF);natural killer cell_T cell (PF);neutrophil (PF)	monocyte (PF);natural killer cell_T cell (PF)
Lung	Named ortholog	hu_FHL1	le_FHL1	ms_Fhl1	TRUE	3	0	ortholog	ortholog	ortholog	0.821523	0.862619	0.912356	adventitial fibroblast;airway associated smooth muscle cell;alveolar epithelial cell type 1;alveolar fibroblast;capillary aerocyte cell;capillary cell;capillary intermediate cell;fibromyocyte;lymphatic cell;myofibroblast;pericyte;vascular associated smooth muscle cell	adventitial fibroblast;alveolar fibroblast	adventitial fibroblast;alveolar fibroblast;capillary cell;myofibroblast
Lung	Named ortholog	hu_CCL22	le_CCL22	ms_Ccl22	TRUE	3	0	ortholog	ortholog	ortholog	0.818632	0.841336	0.833866	conventional dendritic cell	mature dendritic cell	dendritic cell (CCR7+ )
Lung	Named ortholog	hu_CCDC17	le_CCDC17	ms_Ccdc17	TRUE	3	0	ortholog	ortholog	ortholog	0.922157	0.821772	0.81838	ciliated cell	ciliated cell	ciliated cell
Lung	Named ortholog	hu_VWF	le_VWF	ms_Vwf	TRUE	3	0	ortholog	ortholog	ortholog	0.932793	0.834299	0.818021	artery cell;bronchial vessel cell;capillary cell;capillary intermediate cell;vein cell	artery cell;capillary cell;doublet;endothelial cell;vein cell	artery cell;capillary cell;vein cell
Lung	Named ortholog	hu_ID3	le_ID3	ms_Id3	TRUE	3	0	ortholog	ortholog	ortholog	0.816242	0.843396	0.884748	adventitial fibroblast;airway associated smooth muscle cell;alveolar epithelial cell type 1;artery cell;capillary aerocyte cell;capillary cell;capillary intermediate cell;pericyte;vascular associated smooth muscle cell;vein cell	adventitial fibroblast;alveolar fibroblast;artery cell;capillary aerocyte cell;capillary cell;doublet;vein cell	adventitial fibroblast;alveolar fibroblast;artery cell;capillary aerocyte cell;capillary cell;myofibroblast;pericyte;vein cell
Lung	Named ortholog	hu_HYAL2	le_HYAL2	ms_Hyal2	TRUE	3	0	ortholog	ortholog	ortholog	0.874237	0.931004	0.815502	artery cell;bronchial vessel cell;capillary aerocyte cell;capillary cell;capillary intermediate cell;lymphatic cell;vein cell	capillary aerocyte cell;capillary cell;endothelial cell;lymphatic cell;vein cell	artery cell;capillary aerocyte cell;capillary cell;vein cell
Lung	Named ortholog	hu_CLEC14A	le_CLEC14A	ms_Clec14a	TRUE	3	0	ortholog	ortholog	ortholog	0.81467	0.923444	0.870268	artery cell;bronchial vessel cell;capillary aerocyte cell;capillary cell;capillary intermediate cell;vein cell	artery cell;capillary aerocyte cell;capillary cell;endothelial cell;vein cell	artery cell;capillary aerocyte cell;capillary cell;vein cell
Lung	Named ortholog	hu_PECAM1	le_PECAM1	ms_Pecam1	TRUE	3	0	ortholog	ortholog	ortholog	0.818213	0.934286	0.814263	artery cell;bronchial vessel cell;capillary aerocyte cell;capillary cell;capillary intermediate cell;vein cell	capillary aerocyte cell;capillary cell	artery cell;capillary aerocyte cell;capillary cell;lymphatic cell;vein cell
Lung	Named ortholog	hu_LAPTM4A	le_LAPTM4A	ms_Laptm4a	TRUE	3	0	ortholog	ortholog	ortholog	0.821181	0.808256	0.900821	adventitial fibroblast;airway associated smooth muscle cell;alveolar epithelial cell type 1;alveolar fibroblast;artery cell;basophil;bronchial vessel cell;capillary aerocyte cell;capillary cell;capillary intermediate cell;fibromyocyte;lymphatic cell;myofibroblast;pericyte;vascular associated smooth muscle cell	adventitial fibroblast;alveolar epithelial cell type 1;alveolar epithelial cell type 2;alveolar fibroblast;artery cell;capillary aerocyte cell;capillary cell;capillary cell (CXCL10+);doublet;endothelial cell;fibroblast (NNAT+);fibromyocyte;lymphatic cell;pericyte;vein cell	adventitial fibroblast;alveolar fibroblast;artery cell;capillary aerocyte cell;capillary cell;lymphatic cell;myofibroblast;pericyte;vein cell
Lung	Named ortholog	hu_LCK	le_LCK	ms_Lck	TRUE	3	0	ortholog	ortholog	ortholog	0.823317	0.873764	0.807496	T cell (CD4+);T cell (CD8+);natural killer T cell;natural killer cell	T cell (CD4+ CD8+);T cell (CD4+);T cell (CD8+);natural killer T cell;natural killer cell;natural killer cell_T cell;natural killer cell_T cell (PF)	Regulatory T cell;T cell (CD4+);T cell (CD8+);T cell (LY6G5B+);natural killer T cell;natural killer cell;natural killer cell_T cell (PF)
Lung	Named ortholog	hu_C11orf88	le_C5H11orf88	ms_4833427G06Rik	TRUE	3	0	ortholog	ortholog	ortholog	0.918824	0.883449	0.807206	ciliated cell	ciliated cell	ciliated cell
Lung	Named ortholog	hu_KLRB1	le_KLRB1	ms_Klrb1c	TRUE	3	0	ortholog	ortholog	ortholog	0.806667	0.815583	0.864961	T cell (CD4+);T cell (CD8+);natural killer T cell;natural killer cell;natural killer cell_T cell (PF)	natural killer T cell;natural killer cell;natural killer cell_T cell (PF)	natural killer cell
Lung	Named ortholog	hu_KLF4	le_KLF4	ms_Klf4	TRUE	3	0	ortholog	ortholog	ortholog	0.806659	0.824536	0.859497	adventitial fibroblast;artery cell;capillary aerocyte cell;capillary cell;capillary intermediate cell;lymphatic cell;vein cell	adventitial fibroblast;alveolar fibroblast;capillary aerocyte cell;capillary cell;lymphatic cell;vein cell	adventitial fibroblast;artery cell;capillary aerocyte cell;capillary cell;vein cell
Lung	Named ortholog	hu_SPAG17	le_SPAG17	ms_Spag17	TRUE	3	0	ortholog	ortholog	ortholog	0.939989	0.806058	0.881158	ciliated cell	ciliated cell	ciliated cell
Lung	Named ortholog	hu_GZMA	le_GZMA	ms_Gzma	TRUE	3	0	ortholog	ortholog	ortholog	0.936136	0.803259	0.826878	T cell (CD4+);T cell (CD8+);natural killer T cell;natural killer cell;natural killer cell_T cell (PF)	T cell (CD4+ CD8+);T cell (CD4+);T cell (CD8+);natural killer T cell;natural killer cell;natural killer cell_T cell;natural killer cell_T cell (PF)	natural killer T cell;natural killer cell
Lung	Named ortholog	hu_IL2RB	le_IL2RB	ms_Il2rb	TRUE	3	0	ortholog	ortholog	ortholog	0.809978	0.803062	0.867972	T cell (CD4+);T cell (CD8+);natural killer T cell;natural killer cell	T cell (CD4+ CD8+);T cell (CD8+);natural killer T cell;natural killer cell;natural killer cell_T cell;natural killer cell_T cell (PF)	T cell (CD8+);natural killer T cell;natural killer cell
Lung	Named ortholog	hu_CNN1	le_CNN1	ms_Cnn1	TRUE	3	0	ortholog	ortholog	ortholog	0.885778	0.799622	0.897481	airway associated smooth muscle cell;fibromyocyte;pericyte;vascular associated smooth muscle cell	vascular associated smooth muscle cell	airway associated smooth muscle cell
Lung	Named ortholog	hu_EDNRB	le_EDNRB	ms_Ednrb	TRUE	3	0	ortholog	ortholog	ortholog	0.79886	0.862871	0.804457	airway associated smooth muscle cell;capillary aerocyte cell;capillary intermediate cell;lymphatic cell;pericyte	capillary aerocyte cell	capillary aerocyte cell
Lung	Named ortholog	hu_CSF3R	le_CSF3R	ms_Csf3r	TRUE	3	0	ortholog	ortholog	ortholog	0.798166	0.890984	0.845926	monocyte	neutrophil	neutrophil
Lung	Named ortholog	hu_CRIP2	le_CRIP2	ms_Crip2	TRUE	3	0	ortholog	ortholog	ortholog	0.797796	0.85667	0.904994	airway associated smooth muscle cell;alveolar epithelial cell type 1;artery cell;bronchial vessel cell;capillary aerocyte cell;capillary cell;capillary intermediate cell;fibromyocyte;lymphatic cell;myofibroblast;pericyte;vascular associated smooth muscle cell;vein cell	adventitial fibroblast;alveolar epithelial cell type 1;alveolar epithelial cell type 2;alveolar fibroblast;artery cell;capillary aerocyte cell;capillary cell;doublet;endothelial cell;fibromyocyte;lymphatic cell;pericyte;vein cell	adventitial fibroblast;alveolar epithelial cell type 2;alveolar fibroblast;artery cell;capillary aerocyte cell;capillary cell;ciliated cell;lymphatic cell;myofibroblast;pericyte;vein cell
Lung	Named ortholog	hu_FCER1G	le_FCER1G	ms_Fcer1g	TRUE	3	0	ortholog	ortholog	ortholog	0.795727	0.910194	0.882145	alveolar macrophage;alveolar macrophage (PF);basophil;conventional dendritic cell;dendritic cell (EREG+);dendritic cell (IGSF21+);dendritic cell (TREM2+);monocyte;natural killer cell	alveolar macrophage;interstitial macrophage;monocyte;natural killer cell;neutrophil	basophil;interstitial macrophage;monocyte;monocyte (PF);natural killer cell;neutrophil
Lung	Named ortholog	hu_MYH10	le_MYH10	ms_Myh10	TRUE	3	0	ortholog	ortholog	ortholog	0.879463	0.794332	0.793389	adventitial fibroblast;airway associated smooth muscle cell;alveolar fibroblast;vascular associated smooth muscle cell	alveolar fibroblast	alveolar fibroblast
Lung	Named ortholog	hu_COL3A1	le_COL3A1	ms_Col3a1	TRUE	3	0	ortholog	ortholog	ortholog	0.792352	0.852068	0.852536	adventitial fibroblast;alveolar fibroblast;fibromyocyte;lipofibroblast;mesothelial cell;myofibroblast;pericyte;vascular associated smooth muscle cell	adventitial fibroblast;alveolar fibroblast;fibroblast (NNAT+)	adventitial fibroblast;alveolar fibroblast;myofibroblast;pericyte
Lung	Named ortholog	hu_CTSZ	le_CTSZ	ms_Ctsz	TRUE	3	0	ortholog	ortholog	ortholog	0.794425	0.791739	0.822919	alveolar macrophage;alveolar macrophage (PF);conventional dendritic cell;dendritic cell (IGSF21+);dendritic cell (TREM2+)	alveolar macrophage;alveolar macrophage (PF);conventional dendritic cell;dendritic cell (FLT3+ IGSF6+);interstitial macrophage;mature dendritic cell;monocyte;monocyte (PF);uterine metastasis cell	alveolar macrophage;conventional dendritic cell;interstitial macrophage;monocyte;monocyte (PF);plasmacytoid dendritic cell
Lung	Named ortholog	hu_SFTA2	le_SFTA2	ms_Sfta2	TRUE	3	0	ortholog	ortholog	ortholog	0.889603	0.885472	0.791102	alveolar epithelial cell type 1;alveolar epithelial cell type 2;club cell	alveolar epithelial cell type 1;alveolar epithelial cell type 2;doublet	alveolar epithelial cell type 2
Lung	Named ortholog	hu_S100A16	le_S100A16	ms_S100a16	TRUE	3	0	ortholog	ortholog	ortholog	0.79097	0.849848	0.856072	alveolar epithelial cell type 1;alveolar fibroblast;artery cell;basal cell;bronchial vessel cell;capillary aerocyte cell;capillary cell;capillary intermediate cell;goblet cell;lymphatic cell;vein cell	adventitial fibroblast;alveolar fibroblast;artery cell;capillary aerocyte cell;capillary cell;doublet;endothelial cell;lymphatic cell;vein cell	adventitial fibroblast;alveolar fibroblast;artery cell;capillary aerocyte cell;capillary cell;lymphatic cell;vein cell
Lung	Named ortholog	hu_CALCRL	le_CALCRL	ms_Calcrl	TRUE	3	0	ortholog	ortholog	ortholog	0.788253	0.842699	0.946163	artery cell;bronchial vessel cell;capillary aerocyte cell;capillary cell;capillary intermediate cell;lymphatic cell;vein cell	artery cell;capillary aerocyte cell;capillary cell;capillary cell (CXCL10+);doublet;endothelial cell;lymphatic cell;vein cell	artery cell;capillary aerocyte cell;capillary cell;vein cell
Lung	Named ortholog	hu_KLHL23	le_KLHL23	ms_Klhl23	TRUE	3	0	ortholog	ortholog	ortholog	0.785932	0.805333	0.856282	airway associated smooth muscle cell;pericyte;vascular associated smooth muscle cell	pericyte	pericyte
Lung	Named ortholog	hu_NPC2	le_NPC2	ms_Npc2	TRUE	3	0	ortholog	ortholog	ortholog	0.819641	0.78483	0.819451	alveolar epithelial cell type 2;alveolar macrophage;alveolar macrophage (PF);club cell;conventional dendritic cell;dendritic cell (EREG+);dendritic cell (IGSF21+);dendritic cell (TREM2+);monocyte;plasmacytoid dendritic cell	alveolar epithelial cell type 2;alveolar macrophage;alveolar macrophage (PF);interstitial macrophage;monocyte	alveolar epithelial cell type 2;interstitial macrophage;monocyte;monocyte (PF);plasmacytoid dendritic cell
Lung	Named ortholog	hu_LDLRAD1	le_LDLRAD1	ms_Ldlrad1	TRUE	3	0	ortholog	ortholog	ortholog	0.904578	0.852622	0.784611	ciliated cell	ciliated cell	ciliated cell
Lung	Named ortholog	hu_CSTB	le_CSTB	ms_Cstb	TRUE	3	0	ortholog	ortholog	ortholog	0.806196	0.781995	0.799386	alveolar epithelial cell type 2;alveolar macrophage;alveolar macrophage (PF);ciliated cell;dendritic cell (TREM2+);goblet cell;mucous cell	alveolar epithelial cell type 1;alveolar macrophage;alveolar macrophage (PF);interstitial macrophage;monocyte;neutrophil;uterine metastasis cell	alveolar macrophage;interstitial macrophage;monocyte;monocyte (PF)
Lung	Named ortholog	hu_NPDC1	le_NPDC1	ms_Npdc1	TRUE	3	0	ortholog	ortholog	ortholog	0.906942	0.780833	0.856943	artery cell;bronchial vessel cell;capillary aerocyte cell;capillary cell;capillary intermediate cell;vein cell	adventitial fibroblast;alveolar fibroblast;artery cell;capillary aerocyte cell;capillary cell;doublet;endothelial cell;fibroblast (NNAT+);lymphatic cell;vein cell	adventitial fibroblast;alveolar fibroblast;capillary aerocyte cell;capillary cell;myofibroblast;vein cell
Lung	Named ortholog	hu_CD3G	le_CD3G	ms_Cd3g	TRUE	3	0	ortholog	ortholog	ortholog	0.778292	0.830501	0.845915	T cell (CD4+);T cell (CD8+)	T cell (CD4+ CD8+);T cell (CD4+);T cell (CD8+);natural killer T cell;natural killer cell_T cell;natural killer cell_T cell (PF)	Regulatory T cell;T cell (CD4+);T cell (CD8+);T cell (LY6G5B+);natural killer T cell;natural killer cell_T cell (PF)
Lung	Named ortholog	hu_TSPAN1	le_TSPAN1	ms_Tspan1	TRUE	3	0	ortholog	ortholog	ortholog	0.901174	0.77647	0.799737	basal cell;ciliated cell;goblet cell;mucous cell	alveolar epithelial cell type 1;ciliated cell	ciliated cell
Lung	Named ortholog	hu_TBX3	le_TBX3	ms_Tbx3	TRUE	3	0	ortholog	ortholog	ortholog	0.812158	0.776114	0.784033	capillary aerocyte cell;capillary cell;capillary intermediate cell;pericyte	alveolar fibroblast;artery cell;capillary aerocyte cell;capillary cell;doublet;endothelial cell;fibroblast (NNAT+);fibromyocyte;pericyte;vein cell	capillary aerocyte cell;capillary cell
Lung	Named ortholog	hu_SPEF1	le_SPEF1	ms_Spef1	TRUE	3	0	ortholog	ortholog	ortholog	0.86486	0.839532	0.775355	ciliated cell	ciliated cell	ciliated cell
Lung	Named ortholog	hu_LDB2	le_LDB2	ms_Ldb2	TRUE	3	0	ortholog	ortholog	ortholog	0.864926	0.78889	0.774376	artery cell;bronchial vessel cell;capillary aerocyte cell;capillary cell;capillary intermediate cell;vein cell	artery cell;capillary aerocyte cell;capillary cell;endothelial cell;lymphatic cell;vein cell	artery cell;capillary cell
Lung	Named ortholog	hu_PTTG1IP	le_PTTG1IP	ms_Pttg1ip	TRUE	3	0	ortholog	ortholog	ortholog	0.816455	0.773996	0.780846	alveolar epithelial cell type 1;artery cell;capillary aerocyte cell;capillary cell;capillary intermediate cell;vein cell	alveolar macrophage;capillary aerocyte cell;capillary cell;endothelial cell;uterine metastasis cell;vein cell	adventitial fibroblast;alveolar fibroblast;capillary aerocyte cell;capillary cell;myofibroblast;vein cell
Lung	Named ortholog	hu_MORN2	le_MORN2	ms_Morn2	TRUE	3	0	ortholog	ortholog	ortholog	0.969661	0.772205	0.786556	ciliated cell	ciliated cell	ciliated cell
Lung	Named ortholog	hu_MMRN1	le_MMRN1	ms_Mmrn1	TRUE	3	0	ortholog	ortholog	ortholog	0.771188	0.818805	0.926208	lymphatic cell;vein cell	lymphatic cell	lymphatic cell
Lung	Named ortholog	hu_LIFR	le_LIFR	ms_Lifr	TRUE	3	0	ortholog	ortholog	ortholog	0.836388	0.77958	0.770976	artery cell;bronchial vessel cell;capillary cell;capillary intermediate cell;vein cell	artery cell;capillary cell;vein cell	capillary cell;vein cell
Lung	Named ortholog	hu_PRF1	le_PRF1	ms_Prf1	TRUE	3	0	ortholog	ortholog	ortholog	0.924718	0.805721	0.769468	T cell (CD4+);T cell (CD8+);natural killer T cell;natural killer cell;natural killer cell_T cell (PF)	T cell (CD4+ CD8+);T cell (CD8+);natural killer T cell;natural killer cell;natural killer cell_T cell;natural killer cell_T cell (PF)	natural killer cell
Lung	Named ortholog	hu_LMOD1	le_LMOD1	ms_Lmod1	TRUE	3	0	ortholog	ortholog	ortholog	0.768981	0.811913	0.934275	airway associated smooth muscle cell;fibromyocyte;pericyte;vascular associated smooth muscle cell	fibromyocyte;vascular associated smooth muscle cell	myofibroblast
Lung	Named ortholog	hu_COL1A1	le_COL1A1	ms_Col1a1	TRUE	3	0	ortholog	ortholog	ortholog	0.767602	0.846493	0.867215	adventitial fibroblast;airway associated smooth muscle cell;alveolar fibroblast;fibromyocyte;lipofibroblast;mesothelial cell;myofibroblast;vascular associated smooth muscle cell	adventitial fibroblast;alveolar fibroblast;fibroblast;fibroblast (NNAT+)	adventitial fibroblast;alveolar fibroblast;myofibroblast
Lung	Named ortholog	hu_TBC1D10C	le_TBC1D10C	ms_Tbc1d10c	TRUE	3	0	ortholog	ortholog	ortholog	0.791989	0.773695	0.766965	B cell;T cell (CD4+);T cell (CD8+);natural killer T cell;natural killer cell	T cell (CD4+ CD8+);T cell (CD4+);T cell (CD8+);natural killer T cell;natural killer cell;natural killer cell_T cell	B cell;Regulatory T cell;T cell (CD4+);T cell (CD8+);T cell (LY6G5B+);natural killer T cell;natural killer cell
Lung	Named ortholog	hu_FXYD1	le_FXYD1	ms_Fxyd1	TRUE	3	0	ortholog	ortholog	ortholog	0.9021	0.771468	0.766706	adventitial fibroblast;airway associated smooth muscle cell;alveolar fibroblast;fibromyocyte;myofibroblast;pericyte;vascular associated smooth muscle cell	adventitial fibroblast;alveolar fibroblast;fibroblast (NNAT+);fibromyocyte;non-myelinating Schwann cell;pericyte;vascular associated smooth muscle cell	adventitial fibroblast;alveolar fibroblast;myofibroblast;pericyte
Lung	Named ortholog	hu_VSNL1	le_VSNL1	ms_Vsnl1	TRUE	3	0	ortholog	ortholog	ortholog	0.763582	0.80372	0.822128	pericyte	pericyte	pericyte
Lung	Named ortholog	hu_S100A9	le_S100A9	ms_S100a9	TRUE	3	0	ortholog	ortholog	ortholog	0.810864	0.844006	0.762516	alveolar macrophage;alveolar macrophage (PF);dendritic cell (TREM2+);monocyte;mucous cell	alveolar macrophage (PF);interstitial macrophage;monocyte;monocyte (PF);neutrophil;neutrophil (PF)	interstitial macrophage;monocyte;monocyte (PF);neutrophil
Lung	Named ortholog	hu_KLRB1	le_KLRB1	ms_Klrb1f	TRUE	3	0	ortholog	ortholog	ortholog	0.806667	0.762192	0.820339	T cell (CD4+);T cell (CD8+);natural killer T cell;natural killer cell;natural killer cell_T cell (PF)	natural killer T cell;natural killer cell;natural killer cell_T cell (PF)	natural killer cell
Lung	Named ortholog	hu_SPAG6	le_SPAG6	ms_Spag6	TRUE	3	0	ortholog	ortholog	ortholog	0.942659	0.760437	0.874181	ciliated cell	ciliated cell	ciliated cell
Lung	Named ortholog	hu_ID1	le_ID1	ms_Id1	TRUE	3	0	ortholog	ortholog	ortholog	0.760364	0.805028	0.945723	alveolar epithelial cell type 1;alveolar epithelial cell type 2;artery cell;basal cell;capillary aerocyte cell;capillary cell;capillary intermediate cell;vein cell	artery cell;capillary aerocyte cell;capillary cell;doublet;endothelial cell;neutrophil;vein cell	artery cell;capillary aerocyte cell;capillary cell;neutrophil;vein cell
Lung	Named ortholog	hu_LGALS3	le_LGALS3	ms_Lgals3	TRUE	3	0	ortholog	ortholog	ortholog	0.845158	0.759392	0.81953	adventitial fibroblast;alveolar epithelial cell type 1;alveolar macrophage;alveolar macrophage (PF);basophil;ciliated cell;dendritic cell (TREM2+);goblet cell	alveolar macrophage;alveolar macrophage (PF);interstitial macrophage;monocyte;neutrophil	alveolar macrophage;interstitial macrophage;monocyte;monocyte (PF)
Lung	Named ortholog	hu_SH3BGRL3	le_SH3BGRL3	ms_Sh3bgrl3	TRUE	3	0	ortholog	ortholog	ortholog	0.81672	0.840582	0.758589	T cell (CD4+);T cell (CD8+);alveolar macrophage;basophil;conventional dendritic cell;dendritic cell (EREG+);dendritic cell (TREM2+);monocyte;natural killer T cell;natural killer cell	T cell (CD4+ CD8+);T cell (CD4+);T cell (CD8+);alveolar macrophage;monocyte;neutrophil;plasmacytoid dendritic cell	basophil;conventional dendritic cell;interstitial macrophage;monocyte;monocyte (PF);natural killer cell
Lung	Named ortholog	hu_ARPC1B	le_ARPC1B	ms_Arpc1b	TRUE	3	0	ortholog	ortholog	ortholog	0.758128	0.777832	0.818397	T cell (CD4+);T cell (CD8+);alveolar macrophage;alveolar macrophage (PF);conventional dendritic cell;dendritic cell (EREG+);dendritic cell (TREM2+);monocyte;natural killer cell;plasmacytoid dendritic cell	alveolar macrophage;alveolar macrophage (PF);interstitial macrophage;monocyte;neutrophil	conventional dendritic cell;interstitial macrophage;monocyte;monocyte (PF);natural killer cell;neutrophil
Lung	Named ortholog	hu_COL13A1	le_COL13A1	ms_Col13a1	TRUE	3	0	ortholog	ortholog	ortholog	0.776372	0.797791	0.75673	alveolar fibroblast	alveolar fibroblast	alveolar fibroblast
Lung	Named ortholog	hu_B9D1	le_B9D1	ms_B9d1	TRUE	3	0	ortholog	ortholog	ortholog	0.779324	0.801535	0.756726	ciliated cell	ciliated cell	ciliated cell
Lung	Named ortholog	hu_LBH	le_LBH	ms_Lbh	TRUE	3	0	ortholog	ortholog	ortholog	0.800992	0.756579	0.823142	T cell (CD4+);T cell (CD8+);airway associated smooth muscle cell;alveolar epithelial cell type 1;alveolar fibroblast;myofibroblast;natural killer cell;pericyte;vascular associated smooth muscle cell	T cell (CD4+ CD8+);T cell (CD4+);alveolar fibroblast;fibroblast (NNAT+)	B cell;adventitial fibroblast;alveolar fibroblast
Lung	Named ortholog	hu_C1orf189	le_C2H1orf189	ms_1700094D03Rik	TRUE	3	0	ortholog	ortholog	ortholog	0.791682	0.753862	0.915951	ciliated cell	ciliated cell	ciliated cell
Lung	Named ortholog	hu_CTXN1	le_CTXN1	ms_Ctxn1	TRUE	3	0	ortholog	ortholog	ortholog	0.757137	0.753453	0.896154	ciliated cell	ciliated cell	ciliated cell
Lung	Named ortholog	hu_TEK	le_TEK	ms_Tek	TRUE	3	0	ortholog	ortholog	ortholog	0.751676	0.824097	0.867131	artery cell;capillary cell;vein cell	artery cell;capillary cell;lymphatic cell;vein cell	artery cell;capillary cell;vein cell
Lung	Named ortholog	hu_CSPG4	le_CSPG4	ms_Cspg4	TRUE	3	0	ortholog	ortholog	ortholog	0.75047	0.843257	0.908787	pericyte	pericyte	pericyte
Lung	Named ortholog	hu_TRPC6	le_TRPC6	ms_Trpc6	TRUE	3	0	ortholog	ortholog	ortholog	0.748173	0.803958	0.887966	pericyte	pericyte	pericyte
Lung	Named ortholog	hu_MMP2	le_MMP2	ms_Mmp2	TRUE	3	0	ortholog	ortholog	ortholog	0.799662	0.842343	0.746564	adventitial fibroblast;alveolar fibroblast;lipofibroblast;myofibroblast;pericyte	adventitial fibroblast;alveolar fibroblast	adventitial fibroblast;alveolar fibroblast
Lung	Named ortholog	hu_TOP2A	le_TOP2A	ms_Top2a	TRUE	3	0	ortholog	ortholog	ortholog	0.746464	0.824805	0.799923	alveolar macrophage (PF);natural killer cell_T cell (PF)	natural killer cell_T cell (PF)	alveolar macrophage (PF);monocyte (PF);natural killer cell_T cell (PF)
Lung	Named ortholog	hu_KLRB1	le_KLRB1	ms_Klrb1a	TRUE	3	0	ortholog	ortholog	ortholog	0.806667	0.746142	0.807199	T cell (CD4+);T cell (CD8+);natural killer T cell;natural killer cell;natural killer cell_T cell (PF)	natural killer T cell;natural killer cell;natural killer cell_T cell (PF)	natural killer cell
Lung	Named ortholog	hu_RUNX3	le_RUNX3	ms_Runx3	TRUE	3	0	ortholog	ortholog	ortholog	0.743592	0.780775	0.790352	T cell (CD4+);T cell (CD8+);natural killer cell	T cell (CD4+ CD8+);T cell (CD8+);natural killer T cell;natural killer cell;natural killer cell_T cell;natural killer cell_T cell (PF)	T cell (CD8+);T cell (LY6G5B+);natural killer T cell;natural killer cell
Lung	Named ortholog	hu_HEY1	le_HEY1	ms_Hey1	TRUE	3	0	ortholog	ortholog	ortholog	0.74665	0.74352	0.843747	artery cell;capillary cell	artery cell;capillary cell	artery cell;capillary cell
Lung	Named ortholog	hu_PCDH18	le_PCDH18	ms_Pcdh18	TRUE	3	0	ortholog	ortholog	ortholog	0.741387	0.768553	0.864263	pericyte	pericyte	pericyte
Lung	Named ortholog	hu_TIE1	le_TIE1	ms_Tie1	TRUE	3	0	ortholog	ortholog	ortholog	0.776048	0.741333	0.822744	artery cell;bronchial vessel cell;capillary aerocyte cell;capillary cell;capillary intermediate cell;lymphatic cell	artery cell;capillary aerocyte cell;capillary cell;lymphatic cell;vein cell	artery cell;capillary aerocyte cell;capillary cell;vein cell
Lung	Named ortholog	hu_C11orf97	le_C5H11orf97	ms_1700012B09Rik	TRUE	3	0	ortholog	ortholog	ortholog	0.836169	0.8155	0.740797	ciliated cell	ciliated cell	ciliated cell
Lung	Named ortholog	hu_MGP	le_MGP	ms_Mgp	TRUE	3	0	ortholog	ortholog	ortholog	0.737776	0.848518	0.881789	adventitial fibroblast;airway associated smooth muscle cell;alveolar fibroblast;artery cell;bronchial vessel cell;capillary aerocyte cell;capillary cell;capillary intermediate cell;club cell;fibromyocyte;lipofibroblast;myofibroblast;pericyte;vascular associated smooth muscle cell;vein cell	adventitial fibroblast;alveolar fibroblast;doublet;fibroblast (NNAT+);lymphatic cell	adventitial fibroblast;alveolar fibroblast;artery cell;myofibroblast;natural killer cell
Lung	Named ortholog	hu_RARRES2	le_RARRES2	ms_Rarres2	TRUE	3	0	ortholog	ortholog	ortholog	0.880626	0.818684	0.737617	adventitial fibroblast;airway associated smooth muscle cell;alveolar epithelial cell type 1;alveolar fibroblast;fibromyocyte;lipofibroblast;lymphatic cell;mesothelial cell;myofibroblast;pericyte;vascular associated smooth muscle cell	adventitial fibroblast;alveolar fibroblast;doublet;fibroblast (NNAT+);fibromyocyte;lymphatic cell	adventitial fibroblast;alveolar fibroblast;myofibroblast;pericyte
Lung	Named ortholog	hu_FBLN1	le_FBLN1	ms_Fbln1	TRUE	3	0	ortholog	ortholog	ortholog	0.737098	0.915568	0.793675	adventitial fibroblast;alveolar fibroblast;fibromyocyte;lipofibroblast;myofibroblast	adventitial fibroblast;alveolar fibroblast;fibroblast (NNAT+);pericyte	adventitial fibroblast;alveolar fibroblast;myofibroblast
Lung	Named ortholog	hu_ADAMTS8	le_ADAMTS8	ms_Adamts8	TRUE	3	0	ortholog	ortholog	ortholog	0.785961	0.735681	0.758258	airway associated smooth muscle cell;alveolar fibroblast;pericyte	alveolar fibroblast	alveolar fibroblast
Lung	Named ortholog	hu_MYZAP	le_MYZAP	ms_Myzap	TRUE	3	0	ortholog	ortholog	ortholog	0.74853	0.735028	0.866038	capillary aerocyte cell;capillary cell;capillary intermediate cell	capillary aerocyte cell;capillary cell;endothelial cell	capillary aerocyte cell;capillary cell;vein cell
Lung	Named ortholog	hu_MXD1	le_MXD1	ms_Mxd1	TRUE	3	0	ortholog	ortholog	ortholog	0.782349	0.845787	0.733398	dendritic cell (EREG+);monocyte	neutrophil	neutrophil
Lung	Named ortholog	hu_PPIL6	le_PPIL6	ms_Ppil6	TRUE	3	0	ortholog	ortholog	ortholog	0.85576	0.853451	0.732869	ciliated cell	ciliated cell	ciliated cell
Lung	Named ortholog	hu_RDX	le_RDX	ms_Rdx	TRUE	3	0	ortholog	ortholog	ortholog	0.732064	0.789233	0.743338	alveolar epithelial cell type 1;artery cell;bronchial vessel cell;capillary aerocyte cell;capillary cell;capillary intermediate cell;lymphatic cell;vein cell	adventitial fibroblast;alveolar fibroblast;artery cell;capillary cell	alveolar fibroblast;capillary aerocyte cell;capillary cell;vein cell
Lung	Named ortholog	hu_CST7	le_CST7	ms_Cst7	TRUE	3	0	ortholog	ortholog	ortholog	0.785868	0.887568	0.731597	T cell (CD4+);T cell (CD8+);basophil;conventional dendritic cell;natural killer T cell;natural killer cell;natural killer cell_T cell (PF)	T cell (CD4+ CD8+);T cell (CD8+);natural killer T cell;natural killer cell;natural killer cell_T cell;natural killer cell_T cell (PF);neutrophil;neutrophil (PF)	T cell (CD8+);natural killer T cell;natural killer cell
Lung	Named ortholog	hu_LAPTM5	le_LAPTM5	ms_Laptm5	TRUE	3	0	ortholog	ortholog	ortholog	0.751672	0.793734	0.731383	B cell;T cell (CD4+);T cell (CD8+);alveolar macrophage;alveolar macrophage (PF);basophil;conventional dendritic cell;dendritic cell (EREG+);dendritic cell (IGSF21+);dendritic cell (TREM2+);monocyte;natural killer cell	T cell (CD4+);T cell (CD8+);alveolar macrophage;interstitial macrophage;natural killer T cell;neutrophil	Regulatory T cell;T cell (LY6G5B+);alveolar macrophage;alveolar macrophage (PF);conventional dendritic cell;interstitial macrophage;monocyte;natural killer T cell;natural killer cell
Lung	Named ortholog	hu_MAMDC2	le_MAMDC2	ms_Mamdc2	TRUE	3	0	ortholog	ortholog	ortholog	0.730314	0.812127	0.77439	adventitial fibroblast;alveolar fibroblast;myofibroblast	alveolar fibroblast	adventitial fibroblast;alveolar fibroblast
Lung	Named ortholog	hu_SMAD6	le_SMAD6	ms_Smad6	TRUE	3	0	ortholog	ortholog	ortholog	0.729983	0.754704	0.856725	artery cell;capillary cell;capillary intermediate cell	artery cell;capillary aerocyte cell;capillary cell	artery cell;capillary aerocyte cell;capillary cell;vein cell
Lung	Named ortholog	hu_IGFBP6	le_IGFBP6	ms_Igfbp6	TRUE	3	0	ortholog	ortholog	ortholog	0.84651	0.770713	0.729843	adventitial fibroblast;airway associated smooth muscle cell;alveolar fibroblast;myofibroblast;vascular associated smooth muscle cell	adventitial fibroblast;fibroblast (NNAT+);neutrophil	adventitial fibroblast;alveolar fibroblast
Lung	Named ortholog	hu_TBX21	le_TBX21	ms_Tbx21	TRUE	3	0	ortholog	ortholog	ortholog	0.778014	0.729386	0.790576	T cell (CD8+);natural killer cell	T cell (CD4+ CD8+);natural killer T cell;natural killer cell	natural killer cell
Lung	Named ortholog	hu_TSPAN7	le_TSPAN7	ms_Tspan7	TRUE	3	0	ortholog	ortholog	ortholog	0.726804	0.737173	0.866994	artery cell;bronchial vessel cell;capillary cell;capillary intermediate cell;vein cell	alveolar fibroblast;artery cell;capillary aerocyte cell;capillary cell;vein cell	artery cell;capillary aerocyte cell;capillary cell;vein cell
Lung	Named ortholog	hu_ARHGAP29	le_ARHGAP29	ms_Arhgap29	TRUE	3	0	ortholog	ortholog	ortholog	0.851466	0.786808	0.726353	artery cell;bronchial vessel cell;capillary aerocyte cell;capillary cell;capillary intermediate cell;lymphatic cell;pericyte;vein cell	artery cell;capillary aerocyte cell;capillary cell;lymphatic cell	capillary aerocyte cell;capillary cell;vein cell
Lung	Named ortholog	hu_MXRA8	le_MXRA8	ms_Mxra8	TRUE	3	0	ortholog	ortholog	ortholog	0.725909	0.895423	0.815858	adventitial fibroblast;alveolar fibroblast;myofibroblast;pericyte;vascular associated smooth muscle cell	adventitial fibroblast;alveolar fibroblast;fibroblast (NNAT+)	adventitial fibroblast;alveolar fibroblast;myofibroblast;pericyte
Lung	Named ortholog	hu_ENKUR	le_ENKUR	ms_Enkur	TRUE	3	0	ortholog	ortholog	ortholog	0.724689	0.815473	0.791429	ciliated cell	ciliated cell	ciliated cell
Lung	Named ortholog	hu_LAT	le_LAT	ms_Lat	TRUE	3	0	ortholog	ortholog	ortholog	0.726313	0.722248	0.850939	T cell (CD4+);T cell (CD8+);basophil;natural killer cell	T cell (CD4+ CD8+);T cell (CD4+);T cell (CD8+);natural killer T cell;natural killer cell;natural killer cell_T cell	Regulatory T cell;T cell (CD4+);T cell (CD8+);T cell (LY6G5B+);natural killer T cell;natural killer cell;natural killer cell_T cell (PF)
Lung	Named ortholog	hu_SPIB	le_SPIB	ms_Spib	TRUE	3	0	ortholog	ortholog	ortholog	0.820929	0.728822	0.721917	B cell;plasmacytoid dendritic cell	plasmacytoid dendritic cell	B cell
Lung	Named ortholog	hu_NFIB	le_NFIB	ms_Nfib	TRUE	3	0	ortholog	ortholog	ortholog	0.721616	0.7394	0.801533	adventitial fibroblast;airway associated smooth muscle cell;alveolar fibroblast;artery cell;bronchial vessel cell;capillary aerocyte cell;capillary cell;capillary intermediate cell;lymphatic cell;myofibroblast;vein cell	adventitial fibroblast;alveolar fibroblast;artery cell;capillary aerocyte cell;capillary cell;doublet;endothelial cell;fibroblast (NNAT+);fibromyocyte;lymphatic cell;vein cell	adventitial fibroblast;alveolar fibroblast;capillary aerocyte cell;capillary cell;myofibroblast;vein cell
Lung	Named ortholog	hu_EDN1	le_EDN1	ms_Edn1	TRUE	3	0	ortholog	ortholog	ortholog	0.738851	0.847991	0.720669	alveolar epithelial cell type 1;artery cell;bronchial vessel cell;capillary cell;capillary intermediate cell;vein cell	artery cell;capillary cell	artery cell;capillary cell;vein cell
Lung	Named ortholog	hu_PTPRC	le_PTPRC	ms_Ptprc	TRUE	3	0	ortholog	ortholog	ortholog	0.846504	0.720355	0.779443	B cell;T cell (CD4+);T cell (CD8+);alveolar macrophage;conventional dendritic cell;dendritic cell (EREG+);dendritic cell (IGSF21+);monocyte;natural killer T cell;natural killer cell;natural killer cell_T cell (PF)	T cell (CD4+ CD8+);T cell (CD4+);T cell (CD8+);monocyte;natural killer T cell;natural killer cell;natural killer cell_T cell;natural killer cell_T cell (PF);neutrophil	Regulatory T cell;T cell (CD8+);alveolar macrophage;monocyte;natural killer T cell;natural killer cell;neutrophil
Lung	Named ortholog	hu_CNN3	le_CNN3	ms_Cnn3	TRUE	3	0	ortholog	ortholog	ortholog	0.829133	0.786609	0.719441	adventitial fibroblast;airway associated smooth muscle cell;alveolar epithelial cell type 1;alveolar fibroblast;bronchial vessel cell;capillary aerocyte cell;capillary cell;capillary intermediate cell;fibromyocyte;lymphatic cell;myofibroblast;pericyte;vascular associated smooth muscle cell;vein cell	adventitial fibroblast;alveolar epithelial cell type 1;alveolar fibroblast;capillary aerocyte cell;capillary cell;fibroblast (NNAT+);lymphatic cell;vein cell	alveolar fibroblast;artery cell;capillary aerocyte cell;capillary cell;lymphatic cell;myofibroblast;vein cell
Lung	Named ortholog	hu_LCP1	le_LCP1	ms_Lcp1	TRUE	3	0	ortholog	ortholog	ortholog	0.763297	0.715	0.768019	T cell (CD4+);T cell (CD8+);alveolar macrophage;conventional dendritic cell;dendritic cell (EREG+);monocyte;natural killer T cell;natural killer cell	alveolar macrophage;natural killer cell_T cell (PF);neutrophil;neutrophil (PF)	alveolar macrophage;alveolar macrophage (PF);basophil;interstitial macrophage;monocyte;monocyte (PF);natural killer T cell;neutrophil
Lung	Named ortholog	hu_CKS1B	le_CKS1B	ms_Cks1b	TRUE	3	0	ortholog	ortholog	ortholog	0.759411	0.763418	0.712446	alveolar macrophage (PF);natural killer cell_T cell (PF)	alveolar macrophage (PF);natural killer cell_T cell (PF)	alveolar macrophage (PF);monocyte (PF);natural killer cell_T cell (PF)
Lung	Named ortholog	hu_RAC2	le_RAC2	ms_Rac2	TRUE	3	0	ortholog	ortholog	ortholog	0.716255	0.711689	0.81715	B cell;T cell (CD4+);T cell (CD8+);basophil;monocyte;natural killer T cell;natural killer cell;natural killer cell_T cell (PF)	T cell (CD4+ CD8+);T cell (CD4+);T cell (CD8+);natural killer T cell;natural killer cell;natural killer cell_T cell;natural killer cell_T cell (PF);neutrophil;neutrophil (PF)	B cell;Regulatory T cell;T cell (CD4+);T cell (CD8+);T cell (LY6G5B+);basophil;monocyte;natural killer T cell;natural killer cell;natural killer cell_T cell (PF);neutrophil;plasmacytoid dendritic cell
Lung	Named ortholog	hu_BCL11B	le_BCL11B	ms_Bcl11b	TRUE	3	0	ortholog	ortholog	ortholog	0.743939	0.711044	0.830905	T cell (CD4+);T cell (CD8+);natural killer cell	T cell (CD4+ CD8+);T cell (CD4+);T cell (CD8+);natural killer T cell;natural killer cell_T cell	Regulatory T cell;T cell (CD4+);T cell (CD8+);T cell (LY6G5B+);natural killer T cell
Lung	Named ortholog	hu_GRN	le_GRN	ms_Grn	TRUE	3	0	ortholog	ortholog	ortholog	0.774722	0.809512	0.710787	alveolar macrophage;alveolar macrophage (PF);conventional dendritic cell;dendritic cell (TREM2+)	alveolar macrophage;alveolar macrophage (PF);interstitial macrophage;neutrophil;uterine metastasis cell	alveolar macrophage;alveolar macrophage (PF);capillary cell;interstitial macrophage;monocyte;plasmacytoid dendritic cell
Lung	Named ortholog	hu_TRAF3IP1	le_TRAF3IP1	ms_Traf3ip1	TRUE	3	0	ortholog	ortholog	ortholog	0.758037	0.709479	0.823066	ciliated cell	ciliated cell	ciliated cell
Lung	Named ortholog	hu_NUSAP1	le_NUSAP1	ms_Nusap1	TRUE	3	0	ortholog	ortholog	ortholog	0.70809	0.729217	0.819548	alveolar macrophage (PF);natural killer cell_T cell (PF)	natural killer cell_T cell (PF)	monocyte (PF);natural killer cell_T cell (PF)
Lung	Named ortholog	hu_MRC2	le_MRC2	ms_Mrc2	TRUE	3	0	ortholog	ortholog	ortholog	0.721983	0.707758	0.797884	adventitial fibroblast;alveolar fibroblast;pericyte	alveolar fibroblast	alveolar fibroblast
Lung	Named ortholog	hu_PIH1D2	le_PIH1D2	ms_Pih1d2	TRUE	3	0	ortholog	ortholog	ortholog	0.733506	0.744236	0.706904	ciliated cell	ciliated cell	ciliated cell
Lung	Named ortholog	hu_TSPAN12	le_TSPAN12	ms_Tspan12	TRUE	3	0	ortholog	ortholog	ortholog	0.760399	0.847759	0.706204	alveolar epithelial cell type 1;capillary aerocyte cell;capillary cell;capillary intermediate cell	capillary aerocyte cell	capillary aerocyte cell;capillary cell
Lung	Named ortholog	hu_RSPH4A	le_RSPH4A	ms_Rsph4a	TRUE	3	0	ortholog	ortholog	ortholog	0.913978	0.781887	0.705475	ciliated cell	ciliated cell	ciliated cell
Lung	Named ortholog	hu_EFNB2	le_EFNB2	ms_Efnb2	TRUE	3	0	ortholog	ortholog	ortholog	0.757238	0.703553	0.722569	artery cell;capillary cell	artery cell;capillary cell	artery cell;capillary cell;myofibroblast
Lung	Named ortholog	hu_DUSP1	le_DUSP1	ms_Dusp1	TRUE	3	0	ortholog	ortholog	ortholog	0.757322	0.702759	0.788662	adventitial fibroblast;alveolar epithelial cell type 1;alveolar fibroblast;artery cell;basophil;bronchial vessel cell;capillary aerocyte cell;capillary cell;capillary intermediate cell;dendritic cell (IGSF21+);lipofibroblast;monocyte;vein cell	alveolar fibroblast;capillary aerocyte cell;capillary cell;lymphatic cell;monocyte;neutrophil	alveolar fibroblast;alveolar macrophage;capillary aerocyte cell;capillary cell;conventional dendritic cell;monocyte;neutrophil;vein cell
Lung	Named ortholog	hu_SON	le_SON	ms_Son	TRUE	3	0	ortholog	ortholog	ortholog	0.746914	0.709946	0.702242	alveolar epithelial cell type 1;alveolar fibroblast;artery cell;capillary aerocyte cell;capillary cell;capillary intermediate cell;ciliated cell;lymphatic cell;natural killer cell;pericyte;vein cell	T cell (CD4+ CD8+);T cell (CD4+);adventitial fibroblast;alveolar epithelial cell type 1;alveolar fibroblast;artery cell;capillary aerocyte cell;capillary cell;doublet;lymphatic cell;natural killer cell_T cell;vein cell	alveolar fibroblast;capillary aerocyte cell;capillary cell;vein cell
Lung	Named ortholog	hu_AK7	le_AK7	ms_Ak7	TRUE	3	0	ortholog	ortholog	ortholog	0.722674	0.701952	0.826271	ciliated cell	ciliated cell	ciliated cell
Lung	Named ortholog	hu_ARPC2	le_ARPC2	ms_Arpc2	TRUE	3	0	ortholog	ortholog	ortholog	0.735315	0.699293	0.75516	T cell (CD4+);T cell (CD8+);alveolar macrophage;alveolar macrophage (PF);conventional dendritic cell;dendritic cell (TREM2+);monocyte;natural killer cell;natural killer cell_T cell (PF)	alveolar macrophage;alveolar macrophage (PF);conventional dendritic cell;natural killer cell;natural killer cell_T cell (PF);neutrophil;neutrophil (PF)	alveolar macrophage;conventional dendritic cell;monocyte;monocyte (PF);natural killer cell;neutrophil
Lung	Named ortholog	hu_EMILIN1	le_EMILIN1	ms_Emilin1	TRUE	3	0	ortholog	ortholog	ortholog	0.698419	0.75054	0.701414	adventitial fibroblast;airway associated smooth muscle cell;alveolar fibroblast;myofibroblast;pericyte	alveolar fibroblast	adventitial fibroblast;alveolar fibroblast
Lung	Named ortholog	hu_MLF1	le_MLF1	ms_Mlf1	TRUE	3	0	ortholog	ortholog	ortholog	0.72377	0.698125	0.863808	capillary cell;ciliated cell	ciliated cell	ciliated cell
Lung	Named ortholog	hu_CD22	le_CD22	ms_Cd22	TRUE	3	0	ortholog	ortholog	ortholog	0.704086	0.695816	0.73108	basophil	B cell	B cell
Lung	Named ortholog	hu_CTSW	le_CTSW	ms_Ctsw	TRUE	3	0	ortholog	ortholog	ortholog	0.720833	0.941223	0.692939	T cell (CD4+);T cell (CD8+);natural killer T cell;natural killer cell;natural killer cell_T cell (PF)	T cell (CD4+ CD8+);natural killer T cell;natural killer cell;natural killer cell_T cell	T cell (CD8+);natural killer T cell;natural killer cell;natural killer cell_T cell (PF)
Lung	Named ortholog	hu_HMGB2	le_HMGB2	ms_Hmgb2	TRUE	3	0	ortholog	ortholog	ortholog	0.740866	0.692158	0.760506	T cell (CD4+);T cell (CD8+);alveolar macrophage (PF);basal cell (PF);monocyte;natural killer T cell;natural killer cell;natural killer cell_T cell (PF)	T cell (CD4+ CD8+);alveolar macrophage (PF);monocyte (PF);natural killer cell_T cell (PF);neutrophil;neutrophil (PF)	alveolar macrophage (PF);monocyte;monocyte (PF);natural killer T cell;natural killer cell;natural killer cell_T cell (PF);neutrophil
Lung	Named ortholog	hu_TIMP3	le_TIMP3	ms_Timp3	TRUE	3	0	ortholog	ortholog	ortholog	0.876461	0.69136	0.835143	adventitial fibroblast;airway associated smooth muscle cell;alveolar epithelial cell type 1;alveolar fibroblast;artery cell;capillary aerocyte cell;capillary cell;capillary intermediate cell;lymphatic cell;pericyte;vascular associated smooth muscle cell;vein cell	adventitial fibroblast;alveolar epithelial cell type 1;alveolar fibroblast;artery cell;capillary aerocyte cell;capillary cell;capillary cell (CXCL10+);doublet;endothelial cell;fibroblast (NNAT+);lymphatic cell;pericyte;vein cell	adventitial fibroblast;alveolar fibroblast;artery cell;capillary aerocyte cell;capillary cell;lymphatic cell;myofibroblast;vein cell
Lung	Named ortholog	hu_CD68	le_CD68	ms_Cd68	TRUE	3	0	ortholog	ortholog	ortholog	0.855839	0.691322	0.708016	alveolar macrophage;alveolar macrophage (PF);dendritic cell (IGSF21+);dendritic cell (TREM2+);monocyte	alveolar macrophage;alveolar macrophage (PF);interstitial macrophage;monocyte;neutrophil	alveolar macrophage;interstitial macrophage;monocyte
Lung	Named ortholog	hu_KRT18	le_KRT18	ms_Krt18	TRUE	3	0	ortholog	ortholog	ortholog	0.858262	0.690339	0.723547	airway associated smooth muscle cell;alveolar epithelial cell type 1;alveolar epithelial cell type 2;basal cell;basal cell (PF);ciliated cell;club cell;goblet cell;ionocyte;mesothelial cell;mucous cell;vascular associated smooth muscle cell	alveolar epithelial cell type 1;alveolar epithelial cell type 2;ciliated cell;doublet;uterine metastasis cell	ciliated cell
Lung	Named ortholog	hu_TNFRSF1A	le_TNFRSF1A	ms_Tnfrsf1a	TRUE	3	0	ortholog	ortholog	ortholog	0.69606	0.690098	0.733775	alveolar epithelial cell type 1;alveolar fibroblast;artery cell;bronchial vessel cell;capillary aerocyte cell;capillary cell;capillary intermediate cell;vein cell	capillary aerocyte cell;capillary cell;endothelial cell;lymphatic cell;neutrophil;vein cell	alveolar fibroblast;capillary aerocyte cell;capillary cell;neutrophil;vein cell
Lung	Named ortholog	hu_CD2	le_CD2	ms_Cd2	TRUE	3	0	ortholog	ortholog	ortholog	0.862364	0.771356	0.68901	T cell (CD4+);T cell (CD8+);natural killer T cell;natural killer cell	T cell (CD4+ CD8+);T cell (CD4+);T cell (CD8+);natural killer T cell;natural killer cell;natural killer cell_T cell;natural killer cell_T cell (PF)	B cell;Regulatory T cell;T cell (CD4+);T cell (CD8+);alveolar macrophage;natural killer T cell;natural killer cell;natural killer cell_T cell (PF)
Lung	Named ortholog	hu_BMPR2	le_BMPR2	ms_Bmpr2	TRUE	3	0	ortholog	ortholog	ortholog	0.740933	0.735982	0.688913	artery cell;capillary aerocyte cell;capillary cell;capillary intermediate cell;vein cell	capillary aerocyte cell;capillary cell	capillary cell
Lung	Named ortholog	hu_TPM2	le_GOLGA6B	ms_Tpm2	TRUE	3	0	ortholog	ortholog	ortholog	0.688869	0.924752	0.783985	adventitial fibroblast;airway associated smooth muscle cell;alveolar fibroblast;fibromyocyte;myofibroblast;pericyte;vascular associated smooth muscle cell	vascular associated smooth muscle cell	myofibroblast;pericyte
Lung	Named ortholog	hu_SCGB3A2	le_SCGB3A2	ms_Scgb3a2	TRUE	3	0	ortholog	ortholog	ortholog	0.69361	0.68669	0.78824	alveolar epithelial cell type 1;alveolar epithelial cell type 2;basal cell;ciliated cell;club cell;mucous cell	club cell	club cell
Lung	Named ortholog	hu_KIF21A	le_KIF21A	ms_Kif21a	TRUE	3	0	ortholog	ortholog	ortholog	0.711084	0.685447	0.760194	ciliated cell	ciliated cell	ciliated cell
Lung	Named ortholog	hu_FSTL1	le_FSTL1	ms_Fstl1	TRUE	3	0	ortholog	ortholog	ortholog	0.684702	0.765806	0.704588	adventitial fibroblast;alveolar fibroblast;myofibroblast;pericyte;vascular associated smooth muscle cell	adventitial fibroblast;alveolar fibroblast	adventitial fibroblast;alveolar fibroblast;myofibroblast
Lung	Named ortholog	hu_ARHGDIB	le_ARHGDIB	ms_Arhgdib	TRUE	3	0	ortholog	ortholog	ortholog	0.684696	0.742104	0.812085	B cell;T cell (CD4+);T cell (CD8+);alveolar macrophage;basophil;conventional dendritic cell;monocyte;natural killer T cell;natural killer cell;natural killer cell_T cell (PF)	T cell (CD4+ CD8+);natural killer T cell;natural killer cell_T cell;natural killer cell_T cell (PF);neutrophil;neutrophil (PF)	B cell;Regulatory T cell;T cell (CD4+);T cell (CD8+);basophil;monocyte;monocyte (PF);natural killer T cell;natural killer cell;natural killer cell_T cell (PF);neutrophil
Lung	Named ortholog	hu_CLEC9A	le_CLEC9A	ms_Clec9a	TRUE	3	0	ortholog	ortholog	ortholog	0.681966	0.748094	0.706883	conventional dendritic cell	conventional dendritic cell	conventional dendritic cell
Lung	Named ortholog	hu_CD74	le_CD74	ms_Cd74	TRUE	3	0	ortholog	ortholog	ortholog	0.735702	0.794081	0.68185	B cell;alveolar macrophage;alveolar macrophage (PF);capillary aerocyte cell;capillary cell;capillary intermediate cell;conventional dendritic cell;dendritic cell (EREG+);dendritic cell (IGSF21+);dendritic cell (TREM2+);plasmacytoid dendritic cell	B cell;alveolar macrophage;artery cell;capillary aerocyte cell;capillary cell;capillary cell (CXCL10+);conventional dendritic cell;dendritic cell (FLT3+ IGSF6+);doublet;interstitial macrophage;mature dendritic cell;monocyte;plasmacytoid dendritic cell;vein cell	B cell;alveolar epithelial cell type 2;capillary cell;conventional dendritic cell;dendritic cell (PF);interstitial macrophage;plasma cell;plasmacytoid dendritic cell;vein cell
Lung	Named ortholog	hu_CTSH	le_CTSH	ms_Ctsh	TRUE	3	0	ortholog	ortholog	ortholog	0.807946	0.681707	0.76173	alveolar epithelial cell type 2;alveolar macrophage;alveolar macrophage (PF);ciliated cell;conventional dendritic cell;dendritic cell (TREM2+);plasma cell	B cell;alveolar epithelial cell type 2;alveolar macrophage;dendritic cell (FLT3+ IGSF6+);doublet;interstitial macrophage;mature dendritic cell;monocyte	B cell;alveolar epithelial cell type 2;conventional dendritic cell;interstitial macrophage;monocyte;monocyte (PF);plasmacytoid dendritic cell
Lung	Named ortholog	hu_PODXL	le_PODXL	ms_Podxl	TRUE	3	0	ortholog	ortholog	ortholog	0.681679	0.807041	0.846676	artery cell;capillary aerocyte cell;capillary cell;capillary intermediate cell;vein cell	artery cell;capillary aerocyte cell;capillary cell;endothelial cell;lymphatic cell;vein cell	artery cell;capillary aerocyte cell;capillary cell;vein cell
Lung	Named ortholog	hu_SBDS	le_SBDS	ms_Sbds	TRUE	3	0	ortholog	ortholog	ortholog	0.731494	0.680635	0.770369	adventitial fibroblast;airway associated smooth muscle cell;alveolar epithelial cell type 1;alveolar fibroblast;artery cell;capillary aerocyte cell;capillary cell;capillary intermediate cell;fibromyocyte;lymphatic cell;myofibroblast;pericyte;vascular associated smooth muscle cell;vein cell	alveolar epithelial cell type 1;alveolar fibroblast;capillary aerocyte cell;capillary cell	alveolar fibroblast;capillary aerocyte cell;capillary cell;vein cell
Lung	Named ortholog	hu_LPP	le_LPP	ms_Lpp	TRUE	3	0	ortholog	ortholog	ortholog	0.684499	0.679582	0.717411	airway associated smooth muscle cell;capillary cell;fibromyocyte;pericyte;vascular associated smooth muscle cell	fibromyocyte	alveolar fibroblast;myofibroblast
Lung	Named ortholog	hu_SERINC3	le_SERINC3	ms_Serinc3	TRUE	3	0	ortholog	ortholog	ortholog	0.679317	0.694108	0.687045	alveolar fibroblast;artery cell;capillary aerocyte cell;capillary cell;pericyte	adventitial fibroblast;alveolar fibroblast;capillary aerocyte cell;capillary cell;lymphatic cell;pericyte	B cell;alveolar fibroblast;artery cell;capillary aerocyte cell;capillary cell;lymphatic cell;natural killer cell;pericyte;plasma cell;plasmacytoid dendritic cell;vein cell
Lung	Named ortholog	hu_LRRC10B	le_LRRC10B	ms_Lrrc10b	TRUE	3	0	ortholog	ortholog	ortholog	0.765784	0.678845	0.828351	ciliated cell	ciliated cell	ciliated cell
Lung	Named ortholog	hu_RASIP1	le_RASIP1	ms_Rasip1	TRUE	3	0	ortholog	ortholog	ortholog	0.677355	0.836922	0.811719	artery cell;bronchial vessel cell;capillary aerocyte cell;capillary cell;capillary intermediate cell;lymphatic cell;vein cell	capillary aerocyte cell;capillary cell;lymphatic cell	artery cell;capillary aerocyte cell;capillary cell;vein cell
Lung	Named ortholog	hu_ITGB1	le_ITGB1	ms_Itgb1	TRUE	3	0	ortholog	ortholog	ortholog	0.783279	0.763039	0.675991	T cell (CD4+);adventitial fibroblast;airway associated smooth muscle cell;alveolar epithelial cell type 1;alveolar fibroblast;artery cell;bronchial vessel cell;capillary aerocyte cell;capillary cell;capillary intermediate cell;fibromyocyte;lymphatic cell;myofibroblast;natural killer T cell;pericyte;vascular associated smooth muscle cell;vein cell	T cell (CD4+);alveolar epithelial cell type 1;alveolar fibroblast;capillary aerocyte cell;capillary cell;lymphatic cell;pericyte;vascular associated smooth muscle cell	Regulatory T cell;alveolar fibroblast;artery cell;capillary aerocyte cell;capillary cell;myofibroblast;natural killer cell;pericyte;vein cell
Lung	Named ortholog	hu_GPM6B	le_GPM6B	ms_Gpm6b	TRUE	3	0	ortholog	ortholog	ortholog	0.729141	0.727505	0.675369	airway associated smooth muscle cell;alveolar fibroblast;pericyte;vascular associated smooth muscle cell	alveolar fibroblast;plasmacytoid dendritic cell	adventitial fibroblast;alveolar fibroblast
Lung	Named ortholog	hu_DDX5	le_DDX5	ms_Ddx5	TRUE	3	0	ortholog	ortholog	ortholog	0.744777	0.714104	0.674845	T cell (CD4+);T cell (CD8+);adventitial fibroblast;alveolar fibroblast;artery cell;basophil;bronchial vessel cell;capillary aerocyte cell;capillary cell;capillary intermediate cell;lymphatic cell;natural killer T cell;natural killer cell;pericyte;vein cell	T cell (CD4+ CD8+);T cell (CD4+);adventitial fibroblast;alveolar fibroblast;artery cell;capillary aerocyte cell;capillary cell;lymphatic cell;vein cell	B cell;Regulatory T cell;T cell (CD4+);T cell (CD8+);T cell (LY6G5B+);alveolar fibroblast;basophil;capillary aerocyte cell;capillary cell;natural killer T cell;natural killer cell;neutrophil;vein cell
Lung	Named ortholog	hu_NME5	le_NME5	ms_Nme5	TRUE	3	0	ortholog	ortholog	ortholog	0.6737	0.842665	0.681833	ciliated cell	ciliated cell	ciliated cell
Lung	Named ortholog	hu_FGFR4	le_FGFR4	ms_Fgfr4	TRUE	3	0	ortholog	ortholog	ortholog	0.672375	0.714892	0.737702	alveolar fibroblast	alveolar fibroblast	alveolar fibroblast
Lung	Named ortholog	hu_KLF9	le_KLF9	ms_Klf9	TRUE	3	0	ortholog	ortholog	ortholog	0.67097	0.711763	0.747026	adventitial fibroblast;alveolar fibroblast;artery cell;capillary aerocyte cell;capillary cell;capillary intermediate cell;pericyte;vein cell	adventitial fibroblast;alveolar epithelial cell type 1;alveolar fibroblast;capillary aerocyte cell;capillary cell;fibroblast (NNAT+);interstitial macrophage;lymphatic cell;vein cell	adventitial fibroblast;alveolar fibroblast;capillary aerocyte cell;capillary cell;myofibroblast;vein cell
Lung	Named ortholog	hu_FCER2	le_FCER2	ms_Fcer2a	TRUE	3	0	ortholog	ortholog	ortholog	0.684623	0.814304	0.669443	B cell	B cell	B cell
Lung	Named ortholog	hu_FERMT2	le_FERMT2	ms_Fermt2	TRUE	3	0	ortholog	ortholog	ortholog	0.667879	0.683031	0.735663	airway associated smooth muscle cell;alveolar epithelial cell type 1;alveolar fibroblast;capillary aerocyte cell;capillary cell;pericyte;vascular associated smooth muscle cell	alveolar epithelial cell type 1;alveolar fibroblast;capillary aerocyte cell;capillary cell;pericyte	alveolar fibroblast;capillary aerocyte cell;capillary cell;pericyte;vein cell
Lung	Named ortholog	hu_ARHGAP42	le_ARHGAP42	ms_Arhgap42	TRUE	3	0	ortholog	ortholog	ortholog	0.667638	0.738131	0.805422	pericyte	pericyte	pericyte
Lung	Named ortholog	hu_CA4	le_CA4	ms_Car4	TRUE	3	0	ortholog	ortholog	ortholog	0.772583	0.667555	0.878179	capillary aerocyte cell;capillary cell;capillary intermediate cell	capillary aerocyte cell;capillary cell;neutrophil	alveolar macrophage;alveolar macrophage (PF);capillary aerocyte cell;capillary cell
Lung	Named ortholog	hu_NAPSA	le_NAPSA	ms_Napsa	TRUE	3	0	ortholog	ortholog	ortholog	0.866689	0.671376	0.666489	alveolar epithelial cell type 1;alveolar epithelial cell type 2;club cell	B cell;alveolar epithelial cell type 1;alveolar epithelial cell type 2;monocyte;plasma cell	B cell;alveolar epithelial cell type 2;conventional dendritic cell;monocyte;monocyte (PF)
Lung	Named ortholog	hu_CCDC85B	le_CCDC85B	ms_Ccdc85b	TRUE	3	0	ortholog	ortholog	ortholog	0.665689	0.709465	0.818848	T cell (CD4+);airway associated smooth muscle cell;artery cell;bronchial vessel cell;capillary aerocyte cell;capillary cell;capillary intermediate cell;natural killer cell;vein cell	artery cell;capillary aerocyte cell;capillary cell;natural killer cell;vein cell	artery cell;capillary aerocyte cell;capillary cell;vein cell
Lung	Named ortholog	hu_LTB	le_LTB	ms_Ltb	TRUE	3	0	ortholog	ortholog	ortholog	0.67866	0.665301	0.706144	B cell;T cell (CD4+);T cell (CD8+);plasmacytoid dendritic cell	B cell;T cell (CD4+);natural killer cell;neutrophil	B cell;Regulatory T cell;T cell (CD4+);T cell (CD8+);T cell (LY6G5B+);natural killer T cell;neutrophil
Lung	Named ortholog	hu_PODN	le_PODN	ms_Podn	TRUE	3	0	ortholog	ortholog	ortholog	0.685032	0.665045	0.716678	adventitial fibroblast;vascular associated smooth muscle cell	adventitial fibroblast	adventitial fibroblast;alveolar fibroblast
Lung	Named ortholog	hu_IQCA1	le_IQCA1	ms_Iqca	TRUE	3	0	ortholog	ortholog	ortholog	0.752113	0.664892	0.851877	ciliated cell	ciliated cell	ciliated cell
Lung	Named ortholog	hu_CCR7	le_CCR7	ms_Ccr7	TRUE	3	0	ortholog	ortholog	ortholog	0.745637	0.792229	0.664716	B cell;T cell (CD4+)	mature dendritic cell	B cell;T cell (CD4+);T cell (CD8+)
Lung	Named ortholog	hu_DSTN	le_DSTN	ms_Dstn	TRUE	3	0	ortholog	ortholog	ortholog	0.810233	0.713792	0.663252	adventitial fibroblast;airway associated smooth muscle cell;alveolar epithelial cell type 1;alveolar epithelial cell type 2;alveolar fibroblast;artery cell;basal cell;bronchial vessel cell;capillary aerocyte cell;ciliated cell;club cell;fibromyocyte;goblet cell;myofibroblast;pericyte;vascular associated smooth muscle cell;vein cell	adventitial fibroblast;alveolar epithelial cell type 1;alveolar epithelial cell type 2;alveolar fibroblast;capillary aerocyte cell;capillary cell;ciliated cell;endothelial cell;fibromyocyte;lymphatic cell;pericyte;uterine metastasis cell;vascular associated smooth muscle cell;vein cell	adventitial fibroblast;alveolar epithelial cell type 2;alveolar fibroblast;alveolar macrophage;alveolar macrophage (PF);capillary aerocyte cell;capillary cell;ciliated cell;lymphatic cell;myofibroblast;pericyte;vein cell
Lung	Named ortholog	hu_FBN1	le_FBN1	ms_Fbn1	TRUE	3	0	ortholog	ortholog	ortholog	0.661943	0.714744	0.827345	adventitial fibroblast;alveolar fibroblast	adventitial fibroblast;alveolar fibroblast;fibroblast (NNAT+)	adventitial fibroblast;alveolar fibroblast
Lung	Named ortholog	hu_TUBB4B	le_TUBB4B	ms_Tubb4b	TRUE	3	0	ortholog	ortholog	ortholog	0.660453	0.681092	0.71144	adventitial fibroblast;alveolar epithelial cell type 1;alveolar macrophage (PF);basal cell;basal cell (PF);bronchial vessel cell;capillary aerocyte cell;capillary cell;ciliated cell;lymphatic cell;pericyte	alveolar epithelial cell type 1;alveolar fibroblast;capillary aerocyte cell;capillary cell;ciliated cell;natural killer cell_T cell (PF);neutrophil;neutrophil (PF)	alveolar fibroblast;artery cell;capillary aerocyte cell;capillary cell;ciliated cell;monocyte (PF);natural killer cell_T cell (PF);vein cell
Lung	Named ortholog	hu_PGD	le_PGD	ms_Pgd	TRUE	3	0	ortholog	ortholog	ortholog	0.733885	0.660287	0.688943	alveolar macrophage;alveolar macrophage (PF);monocyte	alveolar macrophage;neutrophil	alveolar macrophage;interstitial macrophage;monocyte;monocyte (PF);neutrophil
Lung	Named ortholog	hu_LUZP1	le_LUZP1	ms_Luzp1	TRUE	3	0	ortholog	ortholog	ortholog	0.658365	0.659658	0.796665	capillary aerocyte cell;capillary cell;capillary intermediate cell;vein cell	capillary aerocyte cell;capillary cell	capillary aerocyte cell;capillary cell;vein cell
Lung	Named ortholog	hu_TMEM109	le_TMEM109	ms_Tmem109	TRUE	3	0	ortholog	ortholog	ortholog	0.656015	0.727987	0.660463	alveolar fibroblast;artery cell;capillary aerocyte cell;capillary cell;pericyte	alveolar fibroblast;capillary aerocyte cell;capillary cell	alveolar fibroblast;artery cell;capillary aerocyte cell;capillary cell;vein cell
Lung	Named ortholog	hu_JAK1	le_JAK1	ms_Jak1	TRUE	3	0	ortholog	ortholog	ortholog	0.655472	0.682934	0.772492	T cell (CD4+);T cell (CD8+);capillary aerocyte cell;capillary cell;capillary intermediate cell;natural killer cell;pericyte	T cell (CD4+ CD8+);T cell (CD4+);T cell (CD8+);natural killer T cell;natural killer cell;natural killer cell_T cell;natural killer cell_T cell (PF)	T cell (CD4+);T cell (CD8+);natural killer T cell;natural killer cell
Lung	Named ortholog	hu_CXCR6	le_CXCR6	ms_Cxcr6	TRUE	3	0	ortholog	ortholog	ortholog	0.717747	0.671364	0.654341	T cell (CD4+);T cell (CD8+)	T cell (CD4+ CD8+);T cell (CD4+);T cell (CD8+)	T cell (LY6G5B+);natural killer T cell
Lung	Named ortholog	hu_AKAP12	le_AKAP12	ms_Akap12	TRUE	3	0	ortholog	ortholog	ortholog	0.654145	0.747374	0.676934	adventitial fibroblast;airway associated smooth muscle cell;capillary aerocyte cell;capillary cell;capillary intermediate cell;lymphatic cell	adventitial fibroblast;alveolar fibroblast;capillary cell;endothelial cell	adventitial fibroblast;alveolar fibroblast;capillary cell;vein cell
Lung	Named ortholog	hu_TTC25	le_TTC25	ms_Ttc25	TRUE	3	0	ortholog	ortholog	ortholog	0.78325	0.654176	0.654033	ciliated cell	ciliated cell	ciliated cell
Lung	Named ortholog	hu_RPL5	le_RPL5	ms_Rpl5	TRUE	3	0	ortholog	ortholog	ortholog	0.723019	0.653496	0.784654	B cell;T cell (CD4+);T cell (CD8+);airway associated smooth muscle cell;alveolar epithelial cell type 2;basal cell;basal cell (PF);basophil;bronchial vessel cell;club cell;conventional dendritic cell;goblet cell;lymphatic cell;mesothelial cell;monocyte;myofibroblast;natural killer T cell;natural killer cell;plasma cell;plasmacytoid dendritic cell;vascular associated smooth muscle cell	B cell;T cell (CD4+ CD8+);T cell (CD4+);T cell (CD8+);conventional dendritic cell;dendritic cell (FLT3+ IGSF6+);innate lymphoid cell;interstitial macrophage;monocyte;monocyte (PF);natural killer T cell;natural killer cell;natural killer cell_T cell;natural killer cell_T cell (PF);neutrophil (PF)	B cell;T cell (CD4+);T cell (CD8+);T cell (LY6G5B+);conventional dendritic cell;monocyte;monocyte (PF);natural killer T cell;natural killer cell
Lung	Named ortholog	hu_CLIC4	le_CLIC4	ms_Clic4	TRUE	3	0	ortholog	ortholog	ortholog	0.652799	0.738736	0.722828	airway associated smooth muscle cell;alveolar fibroblast;artery cell;bronchial vessel cell;capillary aerocyte cell;capillary cell;capillary intermediate cell;pericyte;vein cell	capillary aerocyte cell;capillary cell;capillary cell (CXCL10+);endothelial cell	alveolar fibroblast;alveolar macrophage;alveolar macrophage (PF);artery cell;capillary aerocyte cell;capillary cell;myofibroblast;vein cell
Lung	Named ortholog	hu_CST3	le_CST3	ms_Cst3	TRUE	3	0	ortholog	ortholog	ortholog	0.767545	0.650354	0.765635	adventitial fibroblast;alveolar macrophage;alveolar macrophage (PF);club cell;conventional dendritic cell;dendritic cell (EREG+);dendritic cell (IGSF21+);dendritic cell (TREM2+);monocyte;pericyte;plasmacytoid dendritic cell;vascular associated smooth muscle cell	adventitial fibroblast;alveolar epithelial cell type 2;alveolar fibroblast;alveolar macrophage;conventional dendritic cell;dendritic cell (FLT3+ IGSF6+);doublet;fibroblast (NNAT+);interstitial macrophage;monocyte	adventitial fibroblast;alveolar fibroblast;artery cell;conventional dendritic cell;dendritic cell (PF);interstitial macrophage;monocyte;monocyte (PF);myofibroblast;pericyte
Lung	Named ortholog	hu_PCOLCE	le_PCOLCE	ms_Pcolce	TRUE	3	0	ortholog	ortholog	ortholog	0.648037	0.871462	0.865082	adventitial fibroblast;airway associated smooth muscle cell;alveolar fibroblast;lipofibroblast;myofibroblast;pericyte;vascular associated smooth muscle cell	adventitial fibroblast;alveolar fibroblast;fibroblast (NNAT+)	adventitial fibroblast;alveolar fibroblast;myofibroblast
Lung	Named ortholog	hu_CCDC39	le_CCDC39	ms_Ccdc39	TRUE	3	0	ortholog	ortholog	ortholog	0.728949	0.806925	0.647511	ciliated cell	ciliated cell	ciliated cell
Lung	Named ortholog	hu_CSRNP1	le_CSRNP1	ms_Csrnp1	TRUE	3	0	ortholog	ortholog	ortholog	0.695917	0.67276	0.644654	adventitial fibroblast;alveolar fibroblast;artery cell;bronchial vessel cell;capillary aerocyte cell;capillary cell;capillary intermediate cell;vein cell	capillary aerocyte cell;capillary cell;neutrophil	capillary aerocyte cell;capillary cell;neutrophil;vein cell
Lung	Named ortholog	hu_CTSC	le_CTSC	ms_Ctsc	TRUE	3	0	ortholog	ortholog	ortholog	0.74962	0.722189	0.644501	alveolar macrophage;alveolar macrophage (PF);dendritic cell (IGSF21+);dendritic cell (TREM2+);goblet cell	alveolar macrophage;alveolar macrophage (PF);interstitial macrophage;monocyte;neutrophil	alveolar epithelial cell type 2;alveolar macrophage;alveolar macrophage (PF);interstitial macrophage;monocyte;monocyte (PF)
Lung	Named ortholog	hu_SOCS3	le_SOCS3	ms_Socs3	TRUE	3	0	ortholog	ortholog	ortholog	0.683589	0.643263	0.6442	adventitial fibroblast;alveolar epithelial cell type 2;alveolar fibroblast;artery cell;bronchial vessel cell;capillary aerocyte cell;capillary cell;capillary intermediate cell;lipofibroblast;lymphatic cell;monocyte;vein cell	adventitial fibroblast;alveolar fibroblast;capillary aerocyte cell;capillary cell;endothelial cell;fibroblast (NNAT+);neutrophil;vein cell	adventitial fibroblast;alveolar fibroblast;capillary cell;myofibroblast;neutrophil;vein cell
Lung	Named ortholog	hu_SERPINH1	le_SERPINH1	ms_Serpinh1	TRUE	3	0	ortholog	ortholog	ortholog	0.653574	0.642919	0.657176	adventitial fibroblast;alveolar epithelial cell type 1;alveolar fibroblast;bronchial vessel cell;capillary aerocyte cell;capillary cell;pericyte	adventitial fibroblast;alveolar fibroblast;capillary aerocyte cell;capillary cell;capillary cell (CXCL10+);endothelial cell;pericyte	adventitial fibroblast;alveolar fibroblast;capillary aerocyte cell;capillary cell;myofibroblast;pericyte;vein cell
Lung	Named ortholog	hu_COL4A1	le_COL4A1	ms_Col4a1	TRUE	3	0	ortholog	ortholog	ortholog	0.640852	0.78312	0.682424	alveolar epithelial cell type 1;bronchial vessel cell;capillary aerocyte cell;capillary cell;capillary intermediate cell;pericyte;vascular associated smooth muscle cell;vein cell	alveolar epithelial cell type 1;alveolar fibroblast;capillary cell;endothelial cell;pericyte	adventitial fibroblast;alveolar fibroblast;capillary aerocyte cell;capillary cell;pericyte;vein cell
Lung	Named ortholog	hu_RAB11A	le_RAB11A	ms_Rab11a	TRUE	3	0	ortholog	ortholog	ortholog	0.640832	0.831902	0.670603	artery cell;bronchial vessel cell;capillary aerocyte cell;capillary cell;capillary intermediate cell;lymphatic cell;vein cell	capillary aerocyte cell;capillary cell;lymphatic cell;neutrophil	artery cell;basophil;capillary aerocyte cell;capillary cell;lymphatic cell;vein cell
Lung	Named ortholog	hu_SPARC	le_SPARC	ms_Sparc	TRUE	3	0	ortholog	ortholog	ortholog	0.705817	0.640828	0.858954	adventitial fibroblast;airway associated smooth muscle cell;alveolar epithelial cell type 1;alveolar fibroblast;bronchial vessel cell;capillary aerocyte cell;capillary cell;capillary intermediate cell;myofibroblast;pericyte;vascular associated smooth muscle cell;vein cell	adventitial fibroblast;alveolar epithelial cell type 1;alveolar fibroblast;capillary aerocyte cell;capillary cell;doublet;fibroblast (NNAT+);pericyte	adventitial fibroblast;alveolar fibroblast;artery cell;capillary cell;myofibroblast;pericyte
Lung	Named ortholog	hu_LMNB1	le_LMNB1	ms_Lmnb1	TRUE	3	0	ortholog	ortholog	ortholog	0.640699	0.705983	0.702029	natural killer cell	natural killer cell_T cell (PF);neutrophil	monocyte (PF);natural killer cell_T cell (PF);neutrophil
Lung	Named ortholog	hu_FANK1	le_FANK1	ms_Fank1	TRUE	3	0	ortholog	ortholog	ortholog	0.818302	0.711936	0.640005	ciliated cell	ciliated cell	ciliated cell
Lung	Named ortholog	hu_SERPINF1	le_SERPINF1	ms_Serpinf1	TRUE	3	0	ortholog	ortholog	ortholog	0.639657	0.765192	0.814445	adventitial fibroblast;alveolar fibroblast;basal cell;basal cell (PF);conventional dendritic cell;lipofibroblast;mucous cell;plasmacytoid dendritic cell	adventitial fibroblast;alveolar epithelial cell type 2;fibroblast (NNAT+)	adventitial fibroblast
Lung	Named ortholog	hu_HTRA3	le_HTRA3	ms_Htra3	TRUE	3	0	ortholog	ortholog	ortholog	0.639425	0.680462	0.804648	adventitial fibroblast;alveolar fibroblast	adventitial fibroblast	adventitial fibroblast;alveolar fibroblast
Lung	Named ortholog	hu_DCN	le_DCN	ms_Dcn	TRUE	3	0	ortholog	ortholog	ortholog	0.975881	0.639219	0.645441	adventitial fibroblast;airway associated smooth muscle cell;alveolar fibroblast;fibromyocyte;lipofibroblast;myofibroblast;pericyte;vascular associated smooth muscle cell	adventitial fibroblast;alveolar fibroblast;doublet;fibroblast;fibroblast (NNAT+);fibromyocyte;pericyte	adventitial fibroblast;alveolar fibroblast;myofibroblast
Lung	Named ortholog	hu_AEBP1	le_AEBP1	ms_Aebp1	TRUE	3	0	ortholog	ortholog	ortholog	0.781154	0.638891	0.656848	adventitial fibroblast;airway associated smooth muscle cell;alveolar fibroblast;fibromyocyte;myofibroblast;pericyte;vascular associated smooth muscle cell	adventitial fibroblast;alveolar fibroblast;fibroblast (NNAT+)	adventitial fibroblast;alveolar fibroblast
Lung	Named ortholog	hu_TNNT2	le_TNNT2	ms_Tnnt2	TRUE	3	0	ortholog	ortholog	ortholog	0.6375	0.788198	0.656496	airway associated smooth muscle cell	alveolar epithelial cell type 1;alveolar fibroblast	airway associated smooth muscle cell
Lung	Named ortholog	hu_SAT1	le_SAT1	ms_Sat1	TRUE	3	0	ortholog	ortholog	ortholog	0.728529	0.637218	0.746991	alveolar epithelial cell type 1;alveolar epithelial cell type 2;alveolar fibroblast;alveolar macrophage;basal cell;ciliated cell;club cell;conventional dendritic cell;dendritic cell (EREG+);dendritic cell (IGSF21+);dendritic cell (TREM2+);goblet cell;lipofibroblast;monocyte;mucous cell	alveolar macrophage;interstitial macrophage;monocyte;neutrophil	alveolar macrophage;interstitial macrophage;monocyte;neutrophil
Lung	Named ortholog	hu_RRAS	le_RRAS	ms_Rras	TRUE	3	0	ortholog	ortholog	ortholog	0.751628	0.654291	0.637211	alveolar epithelial cell type 1;artery cell;capillary aerocyte cell;capillary cell;capillary intermediate cell;pericyte;vein cell	alveolar fibroblast;capillary aerocyte cell;capillary cell;endothelial cell	capillary aerocyte cell;capillary cell;interstitial macrophage;monocyte
Lung	Named ortholog	hu_FKBP1A	le_FKBP1A	ms_Fkbp1a	TRUE	3	0	ortholog	ortholog	ortholog	0.76226	0.635594	0.695945	alveolar macrophage;artery cell;bronchial vessel cell;capillary aerocyte cell;capillary cell;capillary intermediate cell;vein cell	alveolar epithelial cell type 1;alveolar macrophage;artery cell;capillary aerocyte cell;capillary cell;capillary cell (CXCL10+);endothelial cell;lymphatic cell;vein cell	adventitial fibroblast;alveolar fibroblast;artery cell;capillary aerocyte cell;capillary cell;lymphatic cell;myofibroblast;vein cell
Lung	Named ortholog	hu_TNFSF10	le_TNFSF10	ms_Tnfsf10	TRUE	3	0	ortholog	ortholog	ortholog	0.783506	0.848638	0.635121	artery cell;basal cell;bronchial vessel cell;capillary aerocyte cell;capillary cell;capillary intermediate cell;goblet cell;vein cell	capillary aerocyte cell;capillary cell;capillary cell (CXCL10+)	capillary aerocyte cell;capillary cell;vein cell
Lung	Named ortholog	hu_DPYSL2	le_DPYSL2	ms_Dpysl2	TRUE	3	0	ortholog	ortholog	ortholog	0.644688	0.634471	0.772766	alveolar epithelial cell type 1;alveolar fibroblast;artery cell;capillary aerocyte cell;capillary cell;capillary intermediate cell;pericyte;vein cell	adventitial fibroblast;alveolar epithelial cell type 1;alveolar fibroblast;capillary aerocyte cell;capillary cell;pericyte	adventitial fibroblast;alveolar fibroblast;capillary aerocyte cell;capillary cell;myofibroblast;pericyte;vein cell
Lung	Named ortholog	hu_LRRC46	le_LRRC46	ms_Lrrc46	TRUE	3	0	ortholog	ortholog	ortholog	0.841609	0.820319	0.634023	ciliated cell	ciliated cell	ciliated cell
Lung	Named ortholog	hu_RHOB	le_RHOB	ms_Rhob	TRUE	3	0	ortholog	ortholog	ortholog	0.633762	0.704486	0.777627	airway associated smooth muscle cell;artery cell;capillary aerocyte cell;capillary cell;capillary intermediate cell;fibromyocyte;pericyte;vascular associated smooth muscle cell;vein cell	adventitial fibroblast;alveolar fibroblast;artery cell;capillary aerocyte cell;capillary cell;fibroblast (NNAT+);fibromyocyte;lymphatic cell;monocyte;pericyte;vein cell	adventitial fibroblast;alveolar fibroblast;artery cell;capillary aerocyte cell;capillary cell;myofibroblast;pericyte;vein cell
Lung	Named ortholog	hu_MYO1B	le_MYO1B	ms_Myo1b	TRUE	3	0	ortholog	ortholog	ortholog	0.63298	0.687186	0.687047	airway associated smooth muscle cell;alveolar epithelial cell type 1;alveolar fibroblast;pericyte;vascular associated smooth muscle cell	alveolar epithelial cell type 1;alveolar fibroblast;pericyte	alveolar fibroblast;pericyte
Lung	Named ortholog	hu_PLA2G1B	le_PLA2G1B	ms_Pla2g1b	TRUE	3	0	ortholog	ortholog	ortholog	0.862534	0.629961	0.865803	alveolar epithelial cell type 2	alveolar epithelial cell type 1;alveolar epithelial cell type 2	alveolar epithelial cell type 2
Lung	Named ortholog	hu_CD40LG	le_CD40LG	ms_Cd40lg	TRUE	3	0	ortholog	ortholog	ortholog	0.707694	0.691086	0.628527	T cell (CD4+)	T cell (CD4+ CD8+);T cell (CD4+)	T cell (CD4+)
Lung	Named ortholog	hu_CEBPB	le_CEBPB	ms_Cebpb	TRUE	3	0	ortholog	ortholog	ortholog	0.627591	0.700189	0.630933	adventitial fibroblast;airway associated smooth muscle cell;alveolar fibroblast;alveolar macrophage;dendritic cell (EREG+);dendritic cell (IGSF21+);lipofibroblast;monocyte;pericyte	alveolar macrophage;monocyte;neutrophil	alveolar fibroblast;alveolar macrophage;alveolar macrophage (PF);monocyte;neutrophil
Lung	Named ortholog	hu_CETN2	le_CETN2	ms_Cetn2	TRUE	3	0	ortholog	ortholog	ortholog	0.90921	0.633769	0.627386	ciliated cell;pericyte	ciliated cell	ciliated cell;natural killer cell
Lung	Named ortholog	hu_CLEC4D	le_CLEC4D	ms_Clec4d	TRUE	3	0	ortholog	ortholog	ortholog	0.627169	0.817149	0.630892	monocyte	monocyte;neutrophil	interstitial macrophage;neutrophil
Lung	Named ortholog	hu_SAMD3	le_SAMD3	ms_Samd3	TRUE	3	0	ortholog	ortholog	ortholog	0.651167	0.626622	0.780177	T cell (CD8+);natural killer T cell;natural killer cell	natural killer cell	natural killer cell
Lung	Named ortholog	hu_MYLK	le_MYLK	ms_Mylk	TRUE	3	0	ortholog	ortholog	ortholog	0.663057	0.626413	0.85946	airway associated smooth muscle cell;alveolar fibroblast;capillary aerocyte cell;capillary cell;capillary intermediate cell;fibromyocyte;myofibroblast;pericyte;vascular associated smooth muscle cell	alveolar fibroblast	adventitial fibroblast;alveolar fibroblast;capillary cell;myofibroblast;pericyte
Lung	Named ortholog	hu_BCL11A	le_BCL11A	ms_Bcl11a	TRUE	3	0	ortholog	ortholog	ortholog	0.741915	0.624164	0.738679	plasmacytoid dendritic cell	B cell;plasmacytoid dendritic cell	B cell;plasmacytoid dendritic cell
Lung	Named ortholog	hu_DERL3	le_DERL3	ms_Derl3	TRUE	3	0	ortholog	ortholog	ortholog	0.788142	0.868973	0.624153	plasma cell;plasmacytoid dendritic cell	plasma cell;plasmacytoid dendritic cell	plasma cell
Lung	Named ortholog	hu_GPC4	le_GPC4	ms_Gpc4	TRUE	3	0	ortholog	ortholog	ortholog	0.671201	0.74488	0.623272	pericyte	pericyte	pericyte
Lung	Named ortholog	hu_PRDX1	le_PRDX1	ms_Prdx1	TRUE	3	0	ortholog	ortholog	ortholog	0.622534	0.665523	0.628533	alveolar epithelial cell type 1;alveolar macrophage;alveolar macrophage (PF);basal cell;ciliated cell;dendritic cell (TREM2+);goblet cell;lymphatic cell	T cell (CD4+ CD8+);alveolar epithelial cell type 1;alveolar macrophage;alveolar macrophage (PF);capillary aerocyte cell;ciliated cell;interstitial macrophage;natural killer cell_T cell (PF);uterine metastasis cell	alveolar macrophage;alveolar macrophage (PF);ciliated cell;interstitial macrophage;monocyte;monocyte (PF);myofibroblast
Lung	Named ortholog	hu_LAMP3	le_LAMP3	ms_Lamp3	TRUE	3	0	ortholog	ortholog	ortholog	0.761517	0.848072	0.622218	alveolar epithelial cell type 2	alveolar epithelial cell type 2;mature dendritic cell	alveolar epithelial cell type 2
Lung	Named ortholog	hu_PPP1R18	le_PPP1R18	ms_Ppp1r18	TRUE	3	0	ortholog	ortholog	ortholog	0.621128	0.65887	0.650571	T cell (CD4+);T cell (CD8+);natural killer T cell;natural killer cell	T cell (CD4+ CD8+);natural killer T cell;natural killer cell;neutrophil	T cell (CD4+);alveolar macrophage;natural killer T cell;natural killer cell;neutrophil
Lung	Named ortholog	hu_IKZF1	le_IKZF1	ms_Ikzf1	TRUE	3	0	ortholog	ortholog	ortholog	0.62106	0.731335	0.658244	T cell (CD4+);T cell (CD8+);natural killer T cell;natural killer cell	T cell (CD4+ CD8+);T cell (CD4+);T cell (CD8+);natural killer cell	B cell;T cell (CD4+);natural killer T cell;natural killer cell
Lung	Named ortholog	hu_PRELP	le_PRELP	ms_Prelp	TRUE	3	0	ortholog	ortholog	ortholog	0.620842	0.895154	0.677911	adventitial fibroblast;airway associated smooth muscle cell;alveolar fibroblast;fibromyocyte;myofibroblast;pericyte;vascular associated smooth muscle cell	alveolar fibroblast	adventitial fibroblast;alveolar fibroblast;myofibroblast;pericyte
Lung	Named ortholog	hu_ARGLU1	le_ARGLU1	ms_Arglu1	TRUE	3	0	ortholog	ortholog	ortholog	0.743553	0.703376	0.620488	alveolar fibroblast;artery cell;capillary aerocyte cell;capillary cell;capillary intermediate cell;natural killer cell;pericyte;vein cell	T cell (CD4+ CD8+);T cell (CD4+);alveolar fibroblast;artery cell;capillary aerocyte cell;capillary cell;endothelial cell;lymphatic cell;natural killer T cell;natural killer cell	capillary cell
Lung	Named ortholog	hu_SDC2	le_SDC2	ms_Sdc2	TRUE	3	0	ortholog	ortholog	ortholog	0.664637	0.756817	0.620427	adventitial fibroblast;airway associated smooth muscle cell;alveolar fibroblast;fibromyocyte;myofibroblast;pericyte;vascular associated smooth muscle cell	adventitial fibroblast;interstitial macrophage;pericyte	adventitial fibroblast;alveolar fibroblast;myofibroblast;pericyte
Lung	Named ortholog	hu_TEKT2	le_TEKT2	ms_Tekt2	TRUE	3	0	ortholog	ortholog	ortholog	0.767365	0.805342	0.619875	ciliated cell	neutrophil	ciliated cell
Lung	Named ortholog	hu_OSCP1	le_OSCP1	ms_Oscp1	TRUE	3	0	ortholog	ortholog	ortholog	0.804242	0.729495	0.618892	ciliated cell	ciliated cell	ciliated cell
Lung	Named ortholog	hu_SYPL1	le_SYPL1	ms_Sypl	TRUE	3	0	ortholog	ortholog	ortholog	0.667315	0.618269	0.809302	airway associated smooth muscle cell;alveolar fibroblast;artery cell;bronchial vessel cell;capillary aerocyte cell;capillary cell;lymphatic cell;pericyte;vascular associated smooth muscle cell	B cell;alveolar epithelial cell type 1;alveolar fibroblast;artery cell;capillary aerocyte cell;capillary cell;lymphatic cell;vein cell	alveolar macrophage;capillary aerocyte cell;capillary cell;vein cell
Lung	Named ortholog	hu_EVL	le_EVL	ms_Evl	TRUE	3	0	ortholog	ortholog	ortholog	0.615211	0.650236	0.646911	T cell (CD4+);T cell (CD8+);alveolar macrophage;natural killer T cell;natural killer cell	T cell (CD4+);natural killer cell	B cell;T cell (CD4+);T cell (CD8+);alveolar macrophage;natural killer cell
Lung	Named ortholog	hu_DYDC2	le_DYDC2	ms_Dydc2	TRUE	3	0	ortholog	ortholog	ortholog	0.710892	0.750206	0.614776	ciliated cell	ciliated cell	ciliated cell
Lung	Named ortholog	hu_FLNA	le_FLNA	ms_Flna	TRUE	3	0	ortholog	ortholog	ortholog	0.692323	0.614275	0.619552	airway associated smooth muscle cell;alveolar epithelial cell type 1;alveolar macrophage;dendritic cell (TREM2+);fibromyocyte;monocyte;natural killer cell;pericyte;vascular associated smooth muscle cell	alveolar macrophage;fibromyocyte;monocyte;vascular associated smooth muscle cell	alveolar macrophage;alveolar macrophage (PF);interstitial macrophage;monocyte;monocyte (PF)
Lung	Named ortholog	hu_NR2F1	le_NR2F1	ms_Nr2f1	TRUE	3	0	ortholog	ortholog	ortholog	0.771726	0.614243	0.754967	alveolar fibroblast;pericyte	alveolar fibroblast;lymphatic cell;pericyte	pericyte
Lung	Named ortholog	hu_MORN5	le_MORN5	ms_Morn5	TRUE	3	0	ortholog	ortholog	ortholog	0.966044	0.849353	0.614224	ciliated cell	ciliated cell	ciliated cell
Lung	Named ortholog	hu_CLEC4E	le_CLEC4E	ms_Clec4e	TRUE	3	0	ortholog	ortholog	ortholog	0.61381	0.761246	0.746747	capillary aerocyte cell;monocyte	monocyte;neutrophil	interstitial macrophage;monocyte;neutrophil
Lung	Named ortholog	hu_LRP1	le_LRP1	ms_Lrp1	TRUE	3	0	ortholog	ortholog	ortholog	0.61326	0.637403	0.747859	adventitial fibroblast;alveolar fibroblast;alveolar macrophage;pericyte	adventitial fibroblast;alveolar fibroblast;alveolar macrophage;alveolar macrophage (PF);fibroblast (NNAT+);monocyte	adventitial fibroblast;alveolar fibroblast;alveolar macrophage;interstitial macrophage;monocyte
Lung	Named ortholog	hu_ECE1	le_ECE1	ms_Ece1	TRUE	3	0	ortholog	ortholog	ortholog	0.610923	0.68746	0.749229	artery cell;capillary cell;pericyte;vein cell	artery cell;capillary aerocyte cell;capillary cell	artery cell;capillary aerocyte cell;capillary cell;myofibroblast;vein cell
Lung	Named ortholog	hu_LAMA4	le_LAMA4	ms_Lama4	TRUE	3	0	ortholog	ortholog	ortholog	0.646989	0.610483	0.725342	adventitial fibroblast;alveolar fibroblast;lymphatic cell;pericyte	alveolar fibroblast;lymphatic cell	adventitial fibroblast;alveolar fibroblast;myofibroblast
Lung	Named ortholog	hu_TKT	le_TKT	ms_Tkt	TRUE	3	0	ortholog	ortholog	ortholog	0.664389	0.608849	0.726943	alveolar epithelial cell type 1;alveolar macrophage;alveolar macrophage (PF);monocyte	alveolar macrophage;alveolar macrophage (PF);monocyte;monocyte (PF);neutrophil;neutrophil (PF)	alveolar macrophage;monocyte;monocyte (PF);neutrophil
Lung	Named ortholog	hu_S100A4	le_S100A4	ms_S100a4	TRUE	3	0	ortholog	ortholog	ortholog	0.734405	0.648204	0.608539	T cell (CD4+);T cell (CD8+);alveolar macrophage;alveolar macrophage (PF);basophil;capillary aerocyte cell;monocyte;natural killer T cell	T cell (CD4+ CD8+);T cell (CD4+);T cell (CD8+);alveolar macrophage;dendritic cell (FLT3+ IGSF6+);monocyte;natural killer T cell;natural killer cell;natural killer cell_T cell;natural killer cell_T cell (PF);neutrophil	T cell (LY6G5B+);interstitial macrophage;monocyte;monocyte (PF)
Lung	Named ortholog	hu_SPARCL1	le_SPARCL1	ms_Sparcl1	TRUE	3	0	ortholog	ortholog	ortholog	0.608471	0.672546	0.76728	adventitial fibroblast;airway associated smooth muscle cell;alveolar fibroblast;artery cell;bronchial vessel cell;capillary aerocyte cell;capillary cell;capillary intermediate cell;fibromyocyte;lipofibroblast;myofibroblast;pericyte;vascular associated smooth muscle cell;vein cell	adventitial fibroblast;alveolar fibroblast;capillary cell;fibroblast (NNAT+);vascular associated smooth muscle cell	adventitial fibroblast;alveolar fibroblast;capillary cell;myofibroblast;pericyte
Lung	Named ortholog	hu_ARHGEF17	le_ARHGEF17	ms_Arhgef17	TRUE	3	0	ortholog	ortholog	ortholog	0.608133	0.779331	0.628967	pericyte	alveolar fibroblast	alveolar fibroblast;pericyte
Lung	Named ortholog	hu_RHOC	le_RHOC	ms_Rhoc	TRUE	3	0	ortholog	ortholog	ortholog	0.657531	0.715631	0.607813	artery cell;basal cell;bronchial vessel cell;capillary aerocyte cell;capillary cell;capillary intermediate cell;lymphatic cell;natural killer cell;pericyte;vascular associated smooth muscle cell;vein cell	T cell (CD4+ CD8+);adventitial fibroblast;alveolar fibroblast;capillary aerocyte cell;capillary cell;endothelial cell;fibroblast (NNAT+);lymphatic cell;natural killer cell;pericyte	adventitial fibroblast;alveolar macrophage;artery cell;capillary aerocyte cell;capillary cell;interstitial macrophage;myofibroblast;pericyte;vein cell
Lung	Named ortholog	hu_CD37	le_CD37	ms_Cd37	TRUE	3	0	ortholog	ortholog	ortholog	0.708592	0.607766	0.668015	B cell;T cell (CD4+);T cell (CD8+);alveolar macrophage;basophil;conventional dendritic cell;monocyte;natural killer T cell;natural killer cell;plasmacytoid dendritic cell	B cell;T cell (CD4+ CD8+);T cell (CD4+);T cell (CD8+);dendritic cell (FLT3+ IGSF6+);monocyte;natural killer T cell;natural killer cell;natural killer cell_T cell;neutrophil;plasmacytoid dendritic cell	B cell;T cell (CD4+);T cell (LY6G5B+);natural killer T cell;natural killer cell;neutrophil
Lung	Named ortholog	hu_RAB2A	le_RAB2A	ms_Rab2a	TRUE	3	0	ortholog	ortholog	ortholog	0.665181	0.606602	0.662354	airway associated smooth muscle cell;alveolar epithelial cell type 1;alveolar fibroblast;artery cell;capillary aerocyte cell;capillary cell;pericyte	alveolar epithelial cell type 1;alveolar fibroblast;capillary aerocyte cell;capillary cell;lymphatic cell;neutrophil	alveolar fibroblast;capillary aerocyte cell;capillary cell
Lung	Named ortholog	hu_EBF1	le_EBF1	ms_Ebf1	TRUE	3	0	ortholog	ortholog	ortholog	0.728309	0.605474	0.666897	airway associated smooth muscle cell;pericyte;vascular associated smooth muscle cell	pericyte	B cell
Lung	Named ortholog	hu_VAT1	le_VAT1	ms_Vat1	TRUE	3	0	ortholog	ortholog	ortholog	0.604025	0.641756	0.657863	capillary aerocyte cell;capillary cell;capillary intermediate cell	alveolar macrophage;capillary aerocyte cell;capillary cell	adventitial fibroblast;alveolar fibroblast;alveolar macrophage;capillary aerocyte cell;capillary cell;interstitial macrophage;vein cell
Lung	Named ortholog	hu_RAC1	le_RAC1	ms_Rac1	TRUE	3	0	ortholog	ortholog	ortholog	0.690355	0.611855	0.602734	alveolar macrophage;alveolar macrophage (PF);artery cell;bronchial vessel cell;capillary aerocyte cell;capillary cell;capillary intermediate cell;lymphatic cell;vein cell	alveolar macrophage;capillary aerocyte cell;capillary cell;dendritic cell (FLT3+ IGSF6+);interstitial macrophage;monocyte	alveolar macrophage;capillary aerocyte cell;capillary cell;monocyte;monocyte (PF)
Lung	Named ortholog	hu_SLIT2	le_SLIT2	ms_Slit2	TRUE	3	0	ortholog	ortholog	ortholog	0.829703	0.601896	0.677228	adventitial fibroblast;alveolar fibroblast	alveolar fibroblast	alveolar fibroblast
Lung	Named ortholog	hu_ARHGEF1	le_ARHGEF1	ms_Arhgef1	TRUE	3	0	ortholog	ortholog	ortholog	0.648815	0.69147	0.601781	T cell (CD4+);T cell (CD8+);natural killer T cell;natural killer cell	T cell (CD4+ CD8+);T cell (CD4+);natural killer cell	B cell;T cell (CD4+);T cell (CD8+);capillary cell;natural killer T cell;natural killer cell
Lung	Named ortholog	hu_SRGN	le_SRGN	ms_Srgn	TRUE	3	0	ortholog	ortholog	ortholog	0.752152	0.601197	0.66772	T cell (CD4+);T cell (CD8+);alveolar macrophage;alveolar macrophage (PF);artery cell;basophil;conventional dendritic cell;dendritic cell (EREG+);monocyte;natural killer T cell;natural killer cell	monocyte;neutrophil	B cell;Regulatory T cell;basophil;capillary aerocyte cell;capillary cell;monocyte;natural killer T cell;neutrophil;vein cell
Lung	Named ortholog	hu_FSCN1	le_FSCN1	ms_Fscn1	TRUE	3	0	ortholog	ortholog	ortholog	0.600892	0.674899	0.801764	capillary aerocyte cell;capillary cell;lymphatic cell	lymphatic cell;mature dendritic cell	dendritic cell (CCR7+ )
Lung	Named ortholog	hu_FOS	le_FOS	ms_Fos	TRUE	3	0	ortholog	ortholog	ortholog	0.706536	0.604701	0.600792	T cell (CD4+);adventitial fibroblast;alveolar epithelial cell type 2;alveolar fibroblast;artery cell;basal cell;basophil;capillary aerocyte cell;capillary cell;dendritic cell (EREG+);dendritic cell (IGSF21+);monocyte;myofibroblast;vascular associated smooth muscle cell	adventitial fibroblast;alveolar fibroblast;capillary cell;dendritic cell (FLT3+ IGSF6+);innate lymphoid cell;interstitial macrophage;monocyte;neutrophil	adventitial fibroblast;alveolar fibroblast;alveolar macrophage;conventional dendritic cell;monocyte;myofibroblast;neutrophil
Lung	Named ortholog	hu_KLRB1	le_KLRB1	ms_Klrb1b	TRUE	3	0	ortholog	ortholog	ortholog	0.806667	0.600505	0.686482	T cell (CD4+);T cell (CD8+);natural killer T cell;natural killer cell;natural killer cell_T cell (PF)	natural killer T cell;natural killer cell;natural killer cell_T cell (PF)	natural killer cell
Lung	Named ortholog	hu_VIM	le_VIM	ms_Vim	TRUE	3	0	ortholog	ortholog	ortholog	0.710791	0.600125	0.668447	airway associated smooth muscle cell;alveolar fibroblast;alveolar macrophage;alveolar macrophage (PF);basophil;bronchial vessel cell;capillary aerocyte cell;conventional dendritic cell;dendritic cell (TREM2+);lymphatic cell;myofibroblast;vascular associated smooth muscle cell	alveolar macrophage;alveolar macrophage (PF);capillary aerocyte cell;capillary cell;conventional dendritic cell;dendritic cell (FLT3+ IGSF6+);lymphatic cell;monocyte;neutrophil;non-myelinating Schwann cell	alveolar macrophage;capillary aerocyte cell;capillary cell;conventional dendritic cell;monocyte;monocyte (PF)
Lung	Named ortholog	hu_KDR	le_KDR	ms_Kdr	TRUE	3	0	ortholog	ortholog	ortholog	0.599793	0.681972	0.74293	capillary aerocyte cell;capillary cell	capillary aerocyte cell	capillary aerocyte cell;capillary cell
Lung	Named ortholog	hu_SVEP1	le_SVEP1	ms_Svep1	TRUE	3	0	ortholog	ortholog	ortholog	0.792477	0.599392	0.748215	alveolar fibroblast	adventitial fibroblast;alveolar fibroblast	alveolar fibroblast
Lung	Named ortholog	hu_PSMA7	le_PSMA7	ms_Psma7	TRUE	3	0	ortholog	ortholog	ortholog	0.624415	0.63762	0.598275	alveolar macrophage;alveolar macrophage (PF)	alveolar epithelial cell type 1;alveolar macrophage;alveolar macrophage (PF);capillary aerocyte cell;interstitial macrophage;natural killer cell_T cell (PF)	monocyte;monocyte (PF)
Lung	Named ortholog	hu_NFIA	le_NFIA	ms_Nfia	TRUE	3	0	ortholog	ortholog	ortholog	0.595274	0.597738	0.661052	adventitial fibroblast;airway associated smooth muscle cell;alveolar fibroblast;artery cell;capillary aerocyte cell;ciliated cell;lymphatic cell;pericyte;vascular associated smooth muscle cell;vein cell	adventitial fibroblast;alveolar fibroblast;capillary cell;lymphatic cell	adventitial fibroblast;alveolar fibroblast;myofibroblast
Lung	Named ortholog	hu_RHOF	le_RHOF	ms_Rhof	TRUE	3	0	ortholog	ortholog	ortholog	0.678191	0.595174	0.71771	T cell (CD4+);T cell (CD8+);alveolar epithelial cell type 1;natural killer cell	T cell (CD4+ CD8+);T cell (CD8+);natural killer T cell;natural killer cell;natural killer cell_T cell;natural killer cell_T cell (PF)	B cell;natural killer T cell;natural killer cell
Lung	Named ortholog	hu_CLEC1A	le_CLEC1A	ms_Clec1a	TRUE	3	0	ortholog	ortholog	ortholog	0.601697	0.593543	0.852003	capillary aerocyte cell;capillary cell;vein cell	artery cell;capillary aerocyte cell;capillary cell;endothelial cell;vein cell	capillary aerocyte cell;capillary cell;vein cell
Lung	Named ortholog	hu_SELL	le_SELL	ms_Sell	TRUE	3	0	ortholog	ortholog	ortholog	0.593313	0.654186	0.613218	B cell;monocyte;natural killer cell;plasmacytoid dendritic cell	monocyte;natural killer cell;neutrophil	B cell;T cell (CD8+);natural killer cell;neutrophil;plasmacytoid dendritic cell
Lung	Named ortholog	hu_ISLR	le_ISLR	ms_Islr	TRUE	3	0	ortholog	ortholog	ortholog	0.792544	0.593103	0.790699	adventitial fibroblast;alveolar fibroblast	adventitial fibroblast;alveolar fibroblast	adventitial fibroblast;myofibroblast
Lung	Named ortholog	hu_RBMS1	le_RBMS1	ms_Rbms1	TRUE	3	0	ortholog	ortholog	ortholog	0.592842	0.660332	0.656381	alveolar fibroblast;capillary aerocyte cell;capillary cell;capillary intermediate cell;pericyte;vein cell	adventitial fibroblast;alveolar fibroblast;capillary aerocyte cell;capillary cell;endothelial cell;pericyte	alveolar fibroblast;capillary aerocyte cell;capillary cell;pericyte
Lung	Named ortholog	hu_CCDC80	le_CCDC80	ms_Ccdc80	TRUE	3	0	ortholog	ortholog	ortholog	0.591759	0.732425	0.684123	adventitial fibroblast;alveolar fibroblast;ciliated cell;lipofibroblast;lymphatic cell;mesothelial cell	adventitial fibroblast	adventitial fibroblast;alveolar fibroblast;myofibroblast
Lung	Named ortholog	hu_YWHAQ	le_YWHAQ	ms_Ywhaq	TRUE	3	0	ortholog	ortholog	ortholog	0.591586	0.599192	0.710021	T cell (CD4+);T cell (CD8+);airway associated smooth muscle cell;alveolar fibroblast;capillary aerocyte cell;lymphatic cell;natural killer cell;natural killer cell_T cell (PF);pericyte;vascular associated smooth muscle cell	T cell (CD4+ CD8+);T cell (CD8+);alveolar fibroblast;capillary aerocyte cell;capillary cell;natural killer cell;natural killer cell_T cell (PF)	T cell (CD8+);alveolar fibroblast;capillary aerocyte cell;capillary cell;myofibroblast;natural killer cell;natural killer cell_T cell (PF);pericyte
Lung	Named ortholog	hu_SH2D2A	le_SH2D2A	ms_Sh2d2a	TRUE	3	0	ortholog	ortholog	ortholog	0.662046	0.711893	0.590222	T cell (CD4+);T cell (CD8+);natural killer T cell;natural killer cell	natural killer cell	natural killer T cell;natural killer cell
Lung	Named ortholog	hu_AKAP9	le_AKAP9	ms_Akap9	TRUE	3	0	ortholog	ortholog	ortholog	0.627913	0.589193	0.631289	alveolar epithelial cell type 1;alveolar fibroblast;capillary aerocyte cell;ciliated cell;natural killer cell;pericyte	T cell (CD4+ CD8+);T cell (CD4+);alveolar fibroblast;capillary aerocyte cell;capillary cell;ciliated cell;natural killer cell	capillary cell;ciliated cell
Lung	Named ortholog	hu_BGN	le_BGN	ms_Bgn	TRUE	3	0	ortholog	ortholog	ortholog	0.631758	0.716519	0.588548	adventitial fibroblast;airway associated smooth muscle cell;alveolar fibroblast;fibromyocyte;myofibroblast;pericyte;vascular associated smooth muscle cell	adventitial fibroblast	adventitial fibroblast;alveolar fibroblast;artery cell;myofibroblast;pericyte;vein cell
Lung	Named ortholog	hu_SCARA5	le_SCARA5	ms_Scara5	TRUE	3	0	ortholog	ortholog	ortholog	0.697265	0.753852	0.587996	adventitial fibroblast	adventitial fibroblast	adventitial fibroblast
Lung	Named ortholog	hu_TM4SF1	le_TM4SF1	ms_Tm4sf1	TRUE	3	0	ortholog	ortholog	ortholog	0.64291	0.769811	0.587501	airway associated smooth muscle cell;alveolar epithelial cell type 1;artery cell;bronchial vessel cell;capillary aerocyte cell;capillary cell;capillary intermediate cell;club cell;lymphatic cell;vascular associated smooth muscle cell;vein cell	alveolar epithelial cell type 1;artery cell;capillary aerocyte cell;capillary cell;lymphatic cell;vein cell	artery cell;capillary aerocyte cell;capillary cell;ciliated cell;vein cell
Lung	Named ortholog	hu_NOSTRIN	le_NOSTRIN	ms_Nostrin	TRUE	3	0	ortholog	ortholog	ortholog	0.587063	0.635428	0.654517	bronchial vessel cell;capillary aerocyte cell;capillary cell;capillary intermediate cell;vein cell	capillary aerocyte cell;capillary cell	capillary aerocyte cell;capillary cell;pericyte;vein cell
Lung	Named ortholog	hu_TPX2	le_TPX2	ms_Tpx2	TRUE	3	0	ortholog	ortholog	ortholog	0.58697	0.688244	0.652111	natural killer cell_T cell (PF)	natural killer cell_T cell (PF)	monocyte (PF)
Lung	Named ortholog	hu_ID4	le_ID4	ms_Id4	TRUE	3	0	ortholog	ortholog	ortholog	0.679125	0.586236	0.710897	adventitial fibroblast;airway associated smooth muscle cell;alveolar epithelial cell type 1;alveolar fibroblast;fibromyocyte;vascular associated smooth muscle cell	vascular associated smooth muscle cell	myofibroblast
Lung	Named ortholog	hu_CD5	le_CD5	ms_Cd5	TRUE	3	0	ortholog	ortholog	ortholog	0.585239	0.692271	0.668161	T cell (CD4+);T cell (CD8+)	T cell (CD4+ CD8+);T cell (CD4+);T cell (CD8+)	Regulatory T cell;T cell (CD4+)
Lung	Named ortholog	hu_WDFY4	le_WDFY4	ms_Wdfy4	TRUE	3	0	ortholog	ortholog	ortholog	0.604187	0.702315	0.584876	conventional dendritic cell	conventional dendritic cell	B cell;alveolar macrophage
Lung	Named ortholog	hu_SRSF5	le_SRSF5	ms_Srsf5	TRUE	3	0	ortholog	ortholog	ortholog	0.584184	0.691356	0.590096	T cell (CD4+);T cell (CD8+);adventitial fibroblast;alveolar fibroblast;artery cell;basophil;bronchial vessel cell;capillary aerocyte cell;capillary cell;monocyte;natural killer cell;pericyte;vein cell	alveolar fibroblast;capillary aerocyte cell;capillary cell	B cell;T cell (CD4+);alveolar fibroblast;basophil;capillary cell;myofibroblast;natural killer cell;vein cell
Lung	Named ortholog	hu_SLC9A3R1	le_SLC9A3R1	ms_Slc9a3r1	TRUE	3	0	ortholog	ortholog	ortholog	0.674138	0.583354	0.639535	T cell (CD4+);T cell (CD8+);goblet cell;natural killer T cell;natural killer cell	T cell (CD4+ CD8+);natural killer T cell;natural killer cell;natural killer cell_T cell;natural killer cell_T cell (PF);neutrophil	ciliated cell;natural killer T cell;natural killer cell
Lung	Named ortholog	hu_SRSF2	le_SRSF2	ms_Srsf2	TRUE	3	0	ortholog	ortholog	ortholog	0.583249	0.620715	0.619902	T cell (CD4+);T cell (CD8+);adventitial fibroblast;alveolar fibroblast;bronchial vessel cell;capillary aerocyte cell;capillary cell;lymphatic cell;natural killer cell;pericyte	T cell (CD4+ CD8+);alveolar fibroblast;capillary aerocyte cell;capillary cell;natural killer cell;natural killer cell_T cell (PF)	alveolar fibroblast;capillary aerocyte cell;capillary cell;natural killer cell_T cell (PF)
Lung	Named ortholog	hu_KRT7	le_KRT7	ms_Krt7	TRUE	3	0	ortholog	ortholog	ortholog	0.851728	0.583214	0.666403	alveolar epithelial cell type 1;alveolar epithelial cell type 2;basal cell;ciliated cell;club cell;goblet cell;ionocyte;mucous cell	alveolar epithelial cell type 1;alveolar epithelial cell type 2	neuroendocrine cell
Lung	Named ortholog	hu_TNS1	le_TNS1	ms_Tns1	TRUE	3	0	ortholog	ortholog	ortholog	0.583127	0.639757	0.833837	airway associated smooth muscle cell;alveolar epithelial cell type 1;alveolar fibroblast;capillary cell;pericyte	alveolar fibroblast;capillary cell;doublet	adventitial fibroblast;alveolar fibroblast;alveolar macrophage;capillary cell;pericyte
Lung	Named ortholog	hu_LRRC8A	le_LRRC8A	ms_Lrrc8a	TRUE	3	0	ortholog	ortholog	ortholog	0.583126	0.645609	0.624022	artery cell;capillary aerocyte cell;capillary cell;capillary intermediate cell	alveolar epithelial cell type 1;capillary aerocyte cell;capillary cell	alveolar fibroblast;capillary aerocyte cell;capillary cell;vein cell
Lung	Named ortholog	hu_EGR1	le_EGR1	ms_Egr1	TRUE	3	0	ortholog	ortholog	ortholog	0.583023	0.641398	0.601384	adventitial fibroblast;airway associated smooth muscle cell;alveolar epithelial cell type 2;alveolar fibroblast;artery cell;basal cell;basophil;bronchial vessel cell;capillary cell;club cell;dendritic cell (IGSF21+);fibromyocyte;lipofibroblast;myofibroblast;vascular associated smooth muscle cell;vein cell	adventitial fibroblast;alveolar fibroblast;capillary cell;fibroblast (NNAT+);fibromyocyte;monocyte;neutrophil	adventitial fibroblast;alveolar fibroblast;basophil;myofibroblast;neutrophil
Lung	Named ortholog	hu_IL1B	le_IL1B	ms_Il1b	TRUE	3	0	ortholog	ortholog	ortholog	0.663908	0.581391	0.658123	alveolar macrophage;alveolar macrophage (PF);dendritic cell (EREG+);monocyte	interstitial macrophage;monocyte;neutrophil	interstitial macrophage;monocyte;neutrophil
Lung	Named ortholog	hu_EEF1G	le_EEF1G	ms_Eef1g	TRUE	3	0	ortholog	ortholog	ortholog	0.609693	0.580822	0.653481	B cell;T cell (CD4+);T cell (CD8+);airway associated smooth muscle cell;basal cell;basal cell (PF);basophil;bronchial vessel cell;club cell;conventional dendritic cell;goblet cell;lymphatic cell;monocyte;mucous cell;myofibroblast;natural killer T cell;natural killer cell;natural killer cell_T cell (PF);plasma cell;plasmacytoid dendritic cell;vascular associated smooth muscle cell	B cell;T cell (CD4+ CD8+);T cell (CD4+);T cell (CD8+);alveolar macrophage;alveolar macrophage (PF);conventional dendritic cell;dendritic cell (FLT3+ IGSF6+);innate lymphoid cell;interstitial macrophage;mature dendritic cell;natural killer T cell;natural killer cell;natural killer cell_T cell;natural killer cell_T cell (PF);uterine metastasis cell	B cell;Regulatory T cell;T cell (CD4+);T cell (CD8+);T cell (LY6G5B+);conventional dendritic cell;natural killer T cell;natural killer cell;natural killer cell_T cell (PF)
Lung	Named ortholog	hu_ARPC3	le_ARPC3	ms_Arpc3	TRUE	3	0	ortholog	ortholog	ortholog	0.689555	0.580513	0.617787	alveolar macrophage;alveolar macrophage (PF);conventional dendritic cell;dendritic cell (TREM2+);monocyte	monocyte;neutrophil;neutrophil (PF)	capillary aerocyte cell;monocyte;monocyte (PF);neutrophil
Lung	Named ortholog	hu_C9orf135	le_C10H9orf135	ms_1700028P14Rik	TRUE	3	0	ortholog	ortholog	ortholog	0.88942	0.771914	0.578431	ciliated cell	ciliated cell	ciliated cell
Lung	Named ortholog	hu_ILK	le_ILK	ms_Ilk	TRUE	3	0	ortholog	ortholog	ortholog	0.578072	0.639494	0.602422	airway associated smooth muscle cell;alveolar epithelial cell type 1;alveolar fibroblast;capillary aerocyte cell;capillary cell;fibromyocyte;myofibroblast;pericyte;vascular associated smooth muscle cell	alveolar fibroblast;capillary aerocyte cell;capillary cell	alveolar fibroblast;capillary cell;myofibroblast
Lung	Named ortholog	hu_RABL2B	le_RABL2B	ms_Rabl2	TRUE	3	0	ortholog	ortholog	ortholog	0.577764	0.661255	0.660719	ciliated cell	ciliated cell	ciliated cell
Lung	Named ortholog	hu_NCF2	le_NCF2	ms_Ncf2	TRUE	3	0	ortholog	ortholog	ortholog	0.577626	0.716436	0.606685	alveolar macrophage;dendritic cell (TREM2+);monocyte	alveolar macrophage;alveolar macrophage (PF);interstitial macrophage;monocyte;neutrophil	basophil;monocyte;monocyte (PF);neutrophil
Lung	Named ortholog	hu_TALDO1	le_TALDO1	ms_Taldo1	TRUE	3	0	ortholog	ortholog	ortholog	0.657593	0.576747	0.812777	alveolar macrophage;alveolar macrophage (PF);dendritic cell (TREM2+);goblet cell;monocyte	alveolar macrophage;alveolar macrophage (PF);monocyte;neutrophil;neutrophil (PF)	alveolar macrophage;basophil;monocyte;monocyte (PF);neutrophil
Lung	Named ortholog	hu_PLEK	le_PLEK	ms_Plek	TRUE	3	0	ortholog	ortholog	ortholog	0.663761	0.632706	0.575771	T cell (CD8+);alveolar macrophage;conventional dendritic cell;monocyte;natural killer cell	natural killer cell;neutrophil	alveolar macrophage;basophil;interstitial macrophage;monocyte;natural killer cell;neutrophil
Lung	Named ortholog	hu_SEC14L1	le_SEC14L1	ms_Sec14l1	TRUE	3	0	ortholog	ortholog	ortholog	0.838456	0.575743	0.585496	artery cell;bronchial vessel cell;capillary aerocyte cell;capillary cell;capillary intermediate cell;vein cell	artery cell;capillary aerocyte cell;capillary cell;endothelial cell;vein cell	capillary cell
Lung	Named ortholog	hu_SERPING1	le_SERPING1	ms_Serping1	TRUE	3	0	ortholog	ortholog	ortholog	0.575193	0.590384	0.932826	adventitial fibroblast;airway associated smooth muscle cell;alveolar fibroblast;alveolar macrophage;alveolar macrophage (PF);capillary aerocyte cell;myofibroblast;pericyte;vascular associated smooth muscle cell	adventitial fibroblast;alveolar fibroblast;fibroblast (NNAT+);lymphatic cell	adventitial fibroblast;alveolar fibroblast;myofibroblast;pericyte
Lung	Named ortholog	hu_TBX2	le_TBX2	ms_Tbx2	TRUE	3	0	ortholog	ortholog	ortholog	0.574949	0.664054	0.788449	airway associated smooth muscle cell;alveolar fibroblast;capillary aerocyte cell;pericyte;vascular associated smooth muscle cell	alveolar fibroblast;capillary aerocyte cell	alveolar fibroblast;capillary aerocyte cell;myofibroblast;pericyte
Lung	Named ortholog	hu_ACP5	le_ACP5	ms_Acp5	TRUE	3	0	ortholog	ortholog	ortholog	0.696457	0.574902	0.699236	alveolar macrophage;alveolar macrophage (PF);dendritic cell (TREM2+)	T cell (CD4+ CD8+);alveolar macrophage;alveolar macrophage (PF)	B cell;T cell (CD4+);T cell (CD8+);interstitial macrophage;natural killer T cell
Lung	Named ortholog	hu_PABPC1	le_PABPC1	ms_Pabpc1	TRUE	3	0	ortholog	ortholog	ortholog	0.649637	0.655593	0.574232	B cell;T cell (CD4+);T cell (CD8+);alveolar macrophage;alveolar macrophage (PF);basal cell;basophil;conventional dendritic cell;dendritic cell (EREG+);dendritic cell (IGSF21+);goblet cell;monocyte;natural killer T cell;natural killer cell;plasmacytoid dendritic cell	B cell;T cell (CD4+);alveolar macrophage;alveolar macrophage (PF);conventional dendritic cell;dendritic cell (FLT3+ IGSF6+);interstitial macrophage;mature dendritic cell;monocyte;natural killer cell	B cell;Regulatory T cell;T cell (CD4+);T cell (CD8+);alveolar macrophage;alveolar macrophage (PF);conventional dendritic cell;monocyte;natural killer T cell;natural killer cell;natural killer cell_T cell (PF)
Lung	Named ortholog	hu_EIF4A2	le_EIF4A2	ms_Eif4a2	TRUE	3	0	ortholog	ortholog	ortholog	0.577683	0.573848	0.702125	B cell;T cell (CD4+);T cell (CD8+);adventitial fibroblast;airway associated smooth muscle cell;alveolar epithelial cell type 1;alveolar fibroblast;basal cell;basophil;capillary aerocyte cell;fibromyocyte;myofibroblast;natural killer cell;pericyte;vascular associated smooth muscle cell	T cell (CD4+ CD8+);adventitial fibroblast;alveolar fibroblast;capillary aerocyte cell;capillary cell;fibromyocyte;lymphatic cell;natural killer cell;pericyte	B cell;T cell (CD4+);T cell (CD8+);adventitial fibroblast;alveolar fibroblast;capillary aerocyte cell;capillary cell;myofibroblast;natural killer T cell;pericyte;vein cell
Lung	Named ortholog	hu_MMRN2	le_MMRN2	ms_Mmrn2	TRUE	3	0	ortholog	ortholog	ortholog	0.65591	0.606626	0.573729	artery cell;bronchial vessel cell;capillary aerocyte cell;capillary cell;vein cell	capillary cell	artery cell;capillary cell;vein cell
Lung	Named ortholog	hu_TNFRSF13C	le_TNFRSF13C	ms_Tnfrsf13c	TRUE	3	0	ortholog	ortholog	ortholog	0.573522	0.806994	0.611728	B cell	B cell	B cell
Lung	Named ortholog	hu_CD44	le_CD44	ms_Cd44	TRUE	3	0	ortholog	ortholog	ortholog	0.679664	0.573449	0.608197	T cell (CD4+);T cell (CD8+);alveolar macrophage;alveolar macrophage (PF);basophil;dendritic cell (EREG+);dendritic cell (TREM2+);monocyte	alveolar macrophage;alveolar macrophage (PF);interstitial macrophage;monocyte;neutrophil	alveolar macrophage;alveolar macrophage (PF);interstitial macrophage;monocyte;neutrophil
Lung	Named ortholog	hu_HES1	le_HES1	ms_Hes1	TRUE	3	0	ortholog	ortholog	ortholog	0.573134	0.650694	0.666644	airway associated smooth muscle cell;artery cell;basal cell;capillary aerocyte cell;capillary cell;capillary intermediate cell;pericyte;vascular associated smooth muscle cell;vein cell	alveolar fibroblast;capillary aerocyte cell;capillary cell;endothelial cell;lymphatic cell	alveolar fibroblast;capillary aerocyte cell;capillary cell;vein cell
Lung	Named ortholog	hu_HYDIN	le_HYDIN	ms_Hydin	TRUE	3	0	ortholog	ortholog	ortholog	0.735924	0.57188	0.738936	ciliated cell	ciliated cell	ciliated cell
Lung	Named ortholog	hu_SYTL3	le_SYTL3	ms_Sytl3	TRUE	3	0	ortholog	ortholog	ortholog	0.571824	0.638231	0.725611	T cell (CD4+);T cell (CD8+);basophil;natural killer T cell;natural killer cell	natural killer cell	basophil;natural killer cell
Lung	Named ortholog	hu_TBX5	le_TBX5	ms_Tbx5	TRUE	3	0	ortholog	ortholog	ortholog	0.571705	0.8335	0.640618	pericyte	alveolar fibroblast;pericyte	alveolar fibroblast;pericyte
Lung	Named ortholog	hu_PON2	le_PON2	ms_Pon2	TRUE	3	0	ortholog	ortholog	ortholog	0.689969	0.570616	0.620509	alveolar epithelial cell type 1;artery cell;capillary aerocyte cell;capillary cell;capillary intermediate cell;pericyte;vein cell	alveolar epithelial cell type 1;alveolar fibroblast;artery cell;capillary aerocyte cell;capillary cell;endothelial cell	alveolar fibroblast;alveolar macrophage;capillary aerocyte cell;capillary cell;ciliated cell;pericyte
Lung	Named ortholog	hu_EFHD2	le_EFHD2	ms_Efhd2	TRUE	3	0	ortholog	ortholog	ortholog	0.67133	0.645339	0.570471	alveolar macrophage;monocyte;natural killer cell	alveolar macrophage;alveolar macrophage (PF);interstitial macrophage;natural killer cell	conventional dendritic cell;interstitial macrophage;monocyte;natural killer T cell;natural killer cell;pericyte
Lung	Named ortholog	hu_CLDN7	le_CLDN7	ms_Cldn7	TRUE	3	0	ortholog	ortholog	ortholog	0.755582	0.58065	0.569936	alveolar epithelial cell type 1;alveolar epithelial cell type 2;basal cell;ciliated cell;club cell;goblet cell	alveolar epithelial cell type 1;alveolar epithelial cell type 2	ciliated cell
Lung	Named ortholog	hu_VCL	le_VCL	ms_Vcl	TRUE	3	0	ortholog	ortholog	ortholog	0.5698	0.614978	0.581141	airway associated smooth muscle cell;alveolar fibroblast;capillary aerocyte cell;capillary cell;pericyte;vascular associated smooth muscle cell	alveolar fibroblast;capillary aerocyte cell	alveolar fibroblast;capillary aerocyte cell;capillary cell
Lung	Named ortholog	hu_DES	le_DES	ms_Des	TRUE	3	0	ortholog	ortholog	ortholog	0.7497	0.569377	0.903595	airway associated smooth muscle cell;fibromyocyte;vascular associated smooth muscle cell	vascular associated smooth muscle cell	myofibroblast;pericyte
Lung	Named ortholog	hu_BCL2L1	le_BCL2L1	ms_Bcl2l1	TRUE	3	0	ortholog	ortholog	ortholog	0.644004	0.569207	0.615469	alveolar epithelial cell type 1;capillary aerocyte cell;capillary cell;ciliated cell	alveolar epithelial cell type 1;capillary aerocyte cell;capillary cell;lymphatic cell	capillary aerocyte cell;capillary cell
Lung	Named ortholog	hu_CD151	le_CD151	ms_Cd151	TRUE	3	0	ortholog	ortholog	ortholog	0.644194	0.56836	0.816753	airway associated smooth muscle cell;alveolar epithelial cell type 1;alveolar fibroblast;artery cell;basal cell;capillary aerocyte cell;capillary cell;fibromyocyte;lymphatic cell;myofibroblast;pericyte;vascular associated smooth muscle cell	adventitial fibroblast;alveolar epithelial cell type 1;alveolar fibroblast;artery cell;capillary aerocyte cell;capillary cell;doublet;endothelial cell;lymphatic cell;vein cell	alveolar fibroblast;artery cell;capillary aerocyte cell;capillary cell;pericyte;vein cell
Lung	Named ortholog	hu_TMED9	le_TMED9	ms_Tmed9	TRUE	3	0	ortholog	ortholog	ortholog	0.566515	0.60908	0.671675	alveolar fibroblast;capillary aerocyte cell;capillary cell;lymphatic cell;natural killer cell;pericyte;plasma cell	adventitial fibroblast;alveolar fibroblast;capillary aerocyte cell;capillary cell;lymphatic cell;plasma cell;plasmacytoid dendritic cell	adventitial fibroblast;alveolar fibroblast;capillary aerocyte cell;capillary cell;myofibroblast;natural killer cell;plasma cell;vein cell
Lung	Named ortholog	hu_FHOD1	le_FHOD1	ms_Fhod1	TRUE	3	0	ortholog	ortholog	ortholog	0.631973	0.565025	0.791846	alveolar fibroblast	alveolar fibroblast	alveolar fibroblast
Lung	Named ortholog	hu_EMP3	le_EMP3	ms_Emp3	TRUE	3	0	ortholog	ortholog	ortholog	0.633308	0.563782	0.613018	T cell (CD4+);T cell (CD8+);alveolar macrophage;alveolar macrophage (PF);basophil;conventional dendritic cell;dendritic cell (EREG+);dendritic cell (TREM2+);monocyte	T cell (CD4+ CD8+);T cell (CD4+);T cell (CD8+);dendritic cell (FLT3+ IGSF6+);interstitial macrophage;monocyte;natural killer cell_T cell;natural killer cell_T cell (PF);neutrophil	interstitial macrophage;monocyte;monocyte (PF);natural killer cell
Lung	Named ortholog	hu_TMBIM1	le_TMBIM1	ms_Tmbim1	TRUE	3	0	ortholog	ortholog	ortholog	0.563432	0.599347	0.575509	artery cell;capillary aerocyte cell;capillary cell	alveolar fibroblast;capillary aerocyte cell;capillary cell	alveolar fibroblast;alveolar macrophage;capillary aerocyte cell;capillary cell
Lung	Named ortholog	hu_ETS1	le_ETS1	ms_Ets1	TRUE	3	0	ortholog	ortholog	ortholog	0.562157	0.63223	0.726794	T cell (CD4+);T cell (CD8+);capillary aerocyte cell;capillary cell;capillary intermediate cell;natural killer cell	T cell (CD4+ CD8+);T cell (CD4+);T cell (CD8+);natural killer T cell;natural killer cell;natural killer cell_T cell;natural killer cell_T cell (PF)	B cell;Regulatory T cell;T cell (CD4+);T cell (CD8+);T cell (LY6G5B+);capillary cell;natural killer T cell;natural killer cell
Lung	Named ortholog	hu_KIF9	le_KIF9	ms_Kif9	TRUE	3	0	ortholog	ortholog	ortholog	0.903599	0.562072	0.588587	ciliated cell	ciliated cell	ciliated cell
Lung	Named ortholog	hu_BTG1	le_BTG1	ms_Btg1	TRUE	3	0	ortholog	ortholog	ortholog	0.773406	0.561921	0.601571	B cell;T cell (CD4+);T cell (CD8+);capillary cell;conventional dendritic cell;dendritic cell (EREG+);monocyte;natural killer T cell;natural killer cell;natural killer cell_T cell (PF);pericyte	B cell;T cell (CD4+ CD8+);T cell (CD4+);T cell (CD8+);innate lymphoid cell;mature dendritic cell;natural killer T cell;natural killer cell;natural killer cell_T cell;neutrophil	B cell;Regulatory T cell;T cell (CD4+);T cell (CD8+);basophil;monocyte;natural killer T cell;natural killer cell;neutrophil
Lung	Named ortholog	hu_EMP2	le_EMP2	ms_Emp2	TRUE	3	0	ortholog	ortholog	ortholog	0.87538	0.56162	0.769264	airway associated smooth muscle cell;alveolar epithelial cell type 1;alveolar fibroblast;artery cell;capillary aerocyte cell;capillary cell;capillary intermediate cell;club cell;vein cell	alveolar epithelial cell type 1;alveolar epithelial cell type 2;alveolar fibroblast;capillary aerocyte cell;capillary cell;doublet;pericyte;vein cell	alveolar fibroblast;capillary aerocyte cell;capillary cell;pericyte
Lung	Named ortholog	hu_COTL1	le_COTL1	ms_Cotl1	TRUE	3	0	ortholog	ortholog	ortholog	0.623766	0.675938	0.560667	T cell (CD4+);alveolar macrophage;alveolar macrophage (PF);conventional dendritic cell;dendritic cell (EREG+);dendritic cell (TREM2+);monocyte	alveolar macrophage (PF);dendritic cell (FLT3+ IGSF6+);interstitial macrophage;mature dendritic cell;monocyte;monocyte (PF);neutrophil;neutrophil (PF)	Regulatory T cell;T cell (CD4+);alveolar macrophage;basophil;conventional dendritic cell;monocyte;monocyte (PF);natural killer cell_T cell (PF);neutrophil
Lung	Named ortholog	hu_OCIAD1	le_OCIAD1	ms_Ociad1	TRUE	3	0	ortholog	ortholog	ortholog	0.560464	0.571578	0.617642	capillary aerocyte cell;capillary cell;lymphatic cell;pericyte	alveolar fibroblast;capillary aerocyte cell;capillary cell;natural killer cell	alveolar fibroblast;capillary aerocyte cell;capillary cell;natural killer cell
Lung	Named ortholog	hu_DNALI1	le_DNALI1	ms_Dnali1	TRUE	3	0	ortholog	ortholog	ortholog	0.698052	0.866302	0.559245	ciliated cell	ciliated cell	ciliated cell
Lung	Named ortholog	hu_SIT1	le_SIT1	ms_Sit1	TRUE	3	0	ortholog	ortholog	ortholog	0.661373	0.558782	0.657238	T cell (CD4+);T cell (CD8+)	T cell (CD4+ CD8+);T cell (CD4+)	T cell (LY6G5B+)
Lung	Named ortholog	hu_SMTN	le_SMTN	ms_Smtn	TRUE	3	0	ortholog	ortholog	ortholog	0.666103	0.558764	0.624008	airway associated smooth muscle cell;capillary cell;fibromyocyte;pericyte	lymphatic cell	pericyte
Lung	Named ortholog	hu_AURKB	le_AURKB	ms_Aurkb	TRUE	3	0	ortholog	ortholog	ortholog	0.574592	0.663103	0.557433	natural killer cell_T cell (PF)	natural killer cell_T cell (PF)	monocyte (PF)
Lung	Named ortholog	hu_PPP1R15A	le_PPP1R15A	ms_Ppp1r15a	TRUE	3	0	ortholog	ortholog	ortholog	0.638974	0.623531	0.556372	adventitial fibroblast;alveolar epithelial cell type 1;alveolar fibroblast;artery cell;basophil;capillary aerocyte cell;capillary cell;capillary intermediate cell;vein cell	adventitial fibroblast;alveolar fibroblast;capillary aerocyte cell;capillary cell;neutrophil	B cell;basophil;capillary cell;vein cell
Lung	Named ortholog	hu_CDC20	le_CDC20	ms_Cdc20	TRUE	3	0	ortholog	ortholog	ortholog	0.615805	0.555216	0.591466	alveolar macrophage (PF)	natural killer cell_T cell (PF)	monocyte (PF)
Lung	Named ortholog	hu_PGRMC1	le_PGRMC1	ms_Pgrmc1	TRUE	3	0	ortholog	ortholog	ortholog	0.555193	0.589276	0.636559	adventitial fibroblast;alveolar epithelial cell type 1;alveolar fibroblast;capillary aerocyte cell;capillary cell;ciliated cell;pericyte	alveolar fibroblast;capillary aerocyte cell;capillary cell	alveolar fibroblast;capillary cell;ciliated cell;pericyte;vein cell
Lung	Named ortholog	hu_C5orf24	le_C19H5orf24	ms_B230219D22Rik	TRUE	3	0	ortholog	ortholog	ortholog	0.554882	0.614472	0.630193	alveolar epithelial cell type 1;capillary aerocyte cell;capillary cell;pericyte	alveolar fibroblast;capillary aerocyte cell;capillary cell	capillary aerocyte cell;capillary cell
Lung	Named ortholog	hu_KLF7	le_KLF7	ms_Klf7	TRUE	3	0	ortholog	ortholog	ortholog	0.577101	0.674203	0.554472	capillary aerocyte cell;capillary cell;capillary intermediate cell;vein cell	capillary aerocyte cell;capillary cell;neutrophil	capillary aerocyte cell;capillary cell
Lung	Named ortholog	hu_VSIG4	le_VSIG4	ms_Vsig4	TRUE	3	0	ortholog	ortholog	ortholog	0.702674	0.687165	0.554173	alveolar macrophage;alveolar macrophage (PF);dendritic cell (IGSF21+)	alveolar macrophage;alveolar macrophage (PF);interstitial macrophage	interstitial macrophage
Lung	Named ortholog	hu_ITGA3	le_ITGA3	ms_Itga3	TRUE	3	0	ortholog	ortholog	ortholog	0.553887	0.591929	0.603293	alveolar epithelial cell type 1;capillary aerocyte cell	capillary aerocyte cell	capillary aerocyte cell
Lung	Named ortholog	hu_PCDH17	le_PCDH17	ms_Pcdh17	TRUE	3	0	ortholog	ortholog	ortholog	0.554913	0.553508	0.740518	artery cell;bronchial vessel cell;capillary aerocyte cell;capillary cell;vein cell	capillary aerocyte cell;capillary cell;endothelial cell	capillary cell;vein cell
Lung	Named ortholog	hu_MAP1LC3A	le_MAP1LC3A	ms_Map1lc3a	TRUE	3	0	ortholog	ortholog	ortholog	0.589336	0.553289	0.651524	airway associated smooth muscle cell;alveolar epithelial cell type 1;alveolar fibroblast;capillary aerocyte cell;capillary cell;ciliated cell;pericyte;vascular associated smooth muscle cell	adventitial fibroblast;alveolar epithelial cell type 1;alveolar epithelial cell type 2;alveolar fibroblast;capillary aerocyte cell;capillary cell;doublet;lymphatic cell	adventitial fibroblast;alveolar epithelial cell type 2;alveolar fibroblast;capillary aerocyte cell;capillary cell;ciliated cell;myofibroblast;pericyte;vein cell
Lung	Named ortholog	hu_YWHAE	le_YWHAE	ms_Ywhae	TRUE	3	0	ortholog	ortholog	ortholog	0.553215	0.605761	0.571805	alveolar epithelial cell type 1;artery cell;basal cell;bronchial vessel cell;capillary aerocyte cell;capillary cell;capillary intermediate cell;ciliated cell;lymphatic cell;vein cell	alveolar fibroblast;capillary aerocyte cell;capillary cell;lymphatic cell	capillary aerocyte cell;capillary cell;ciliated cell;vein cell
Lung	Named ortholog	hu_C1orf54	le_C2H1orf54	ms_BC028528	TRUE	3	0	ortholog	ortholog	ortholog	0.777947	0.552768	0.782591	artery cell;bronchial vessel cell;capillary cell	capillary cell;conventional dendritic cell;vein cell	capillary aerocyte cell;capillary cell;vein cell
Lung	Named ortholog	hu_IL2RG	le_IL2RG	ms_Il2rg	TRUE	3	0	ortholog	ortholog	ortholog	0.772661	0.660647	0.552437	B cell;T cell (CD4+);T cell (CD8+);natural killer T cell;natural killer cell;natural killer cell_T cell (PF);plasma cell	T cell (CD4+ CD8+);T cell (CD4+);T cell (CD8+);natural killer T cell;natural killer cell;natural killer cell_T cell;neutrophil	B cell;T cell (CD4+);T cell (CD8+);T cell (LY6G5B+);interstitial macrophage;natural killer T cell;natural killer cell
Lung	Named ortholog	hu_PALMD	le_PALMD	ms_Palmd	TRUE	3	0	ortholog	ortholog	ortholog	0.768277	0.549708	0.655351	artery cell;bronchial vessel cell;capillary cell;vein cell	capillary cell	capillary cell;vein cell
Lung	Named ortholog	hu_TUBB	le_TUBB	ms_Tubb5	TRUE	3	0	ortholog	ortholog	ortholog	0.549605	0.676588	0.616614	airway associated smooth muscle cell;alveolar macrophage;alveolar macrophage (PF);artery cell;basal cell (PF);bronchial vessel cell;capillary aerocyte cell;capillary cell;lymphatic cell;myofibroblast;natural killer cell_T cell (PF);pericyte;vascular associated smooth muscle cell	alveolar fibroblast;alveolar macrophage (PF);capillary aerocyte cell;capillary cell;lymphatic cell;natural killer cell_T cell (PF);neutrophil (PF)	T cell (CD8+);alveolar macrophage (PF);capillary aerocyte cell;capillary cell;monocyte (PF);natural killer cell_T cell (PF);vein cell
Lung	Named ortholog	hu_DPY30	le_DPY30	ms_Dpy30	TRUE	3	0	ortholog	ortholog	ortholog	0.548274	0.582286	0.574124	ciliated cell;natural killer cell	capillary aerocyte cell	ciliated cell
Lung	Named ortholog	hu_UBE2S	le_UBE2S	ms_Ube2s	TRUE	3	0	ortholog	ortholog	ortholog	0.58878	0.54813	0.563082	alveolar macrophage (PF)	alveolar macrophage (PF);natural killer cell_T cell (PF)	monocyte (PF);natural killer cell_T cell (PF)
Lung	Named ortholog	hu_CRIP1	le_CRIP1	ms_Crip1	TRUE	3	0	ortholog	ortholog	ortholog	0.703733	0.652365	0.547081	T cell (CD4+);airway associated smooth muscle cell;alveolar epithelial cell type 1;alveolar macrophage;alveolar macrophage (PF);ciliated cell;conventional dendritic cell;dendritic cell (TREM2+);natural killer T cell;vascular associated smooth muscle cell	T cell (CD4+ CD8+);T cell (CD4+);T cell (CD8+);alveolar epithelial cell type 1;alveolar macrophage;ciliated cell;conventional dendritic cell;dendritic cell (FLT3+ IGSF6+);doublet;monocyte;natural killer T cell;natural killer cell_T cell;natural killer cell_T cell (PF)	conventional dendritic cell;monocyte;monocyte (PF);natural killer cell_T cell (PF)
Lung	Named ortholog	hu_EFHC1	le_EFHC1	ms_Efhc1	TRUE	3	0	ortholog	ortholog	ortholog	0.837751	0.654542	0.546478	alveolar fibroblast;capillary aerocyte cell;ciliated cell;pericyte	ciliated cell	ciliated cell
Lung	Named ortholog	hu_PTPRD	le_PTPRD	ms_Ptprd	TRUE	3	0	ortholog	ortholog	ortholog	0.613767	0.546347	0.88566	pericyte	alveolar fibroblast	alveolar fibroblast
Lung	Named ortholog	hu_RGS1	le_RGS1	ms_Rgs1	TRUE	3	0	ortholog	ortholog	ortholog	0.545137	0.674781	0.618058	T cell (CD4+);T cell (CD8+);basophil;conventional dendritic cell;dendritic cell (EREG+);dendritic cell (IGSF21+);dendritic cell (TREM2+);natural killer T cell;plasma cell;plasmacytoid dendritic cell	T cell (CD4+ CD8+);T cell (CD4+);T cell (CD8+);natural killer cell	Regulatory T cell;basophil;interstitial macrophage;natural killer T cell;natural killer cell
Lung	Named ortholog	hu_EMCN	le_EMCN	ms_Emcn	TRUE	3	0	ortholog	ortholog	ortholog	0.545099	0.752853	0.739943	bronchial vessel cell;capillary aerocyte cell;capillary cell;capillary intermediate cell;vein cell	capillary aerocyte cell;capillary cell;lymphatic cell;vein cell	capillary aerocyte cell;capillary cell;vein cell
Lung	Named ortholog	hu_RSRC2	le_RSRC2	ms_Rsrc2	TRUE	3	0	ortholog	ortholog	ortholog	0.54506	0.551169	0.552668	alveolar fibroblast;capillary aerocyte cell;capillary cell;natural killer cell;pericyte	alveolar fibroblast;capillary cell	capillary cell
Lung	Named ortholog	hu_SPON1	le_SPON1	ms_Spon1	TRUE	3	0	ortholog	ortholog	ortholog	0.545021	0.649	0.738519	alveolar fibroblast	alveolar fibroblast	alveolar fibroblast
Lung	Named ortholog	hu_STX12	le_STX12	ms_Stx12	TRUE	3	0	ortholog	ortholog	ortholog	0.636045	0.544084	0.62838	artery cell;capillary aerocyte cell;capillary cell;vein cell	capillary aerocyte cell;capillary cell	capillary aerocyte cell;capillary cell
Lung	Named ortholog	hu_MCAM	le_MCAM	ms_Mcam	TRUE	3	0	ortholog	ortholog	ortholog	0.662764	0.543981	0.614898	airway associated smooth muscle cell;capillary cell;pericyte;vascular associated smooth muscle cell;vein cell	capillary cell;endothelial cell;pericyte	artery cell;capillary cell;pericyte;vein cell
Lung	Named ortholog	hu_APH1A	le_APH1A	ms_Aph1a	TRUE	3	0	ortholog	ortholog	ortholog	0.543806	0.633211	0.596936	capillary aerocyte cell;capillary cell;natural killer cell	capillary aerocyte cell;capillary cell	capillary cell;vein cell
Lung	Named ortholog	hu_MSR1	le_MSR1	ms_Msr1	TRUE	3	0	ortholog	ortholog	ortholog	0.84236	0.543729	0.626658	alveolar macrophage;alveolar macrophage (PF);dendritic cell (IGSF21+)	alveolar macrophage;alveolar macrophage (PF);interstitial macrophage;monocyte	interstitial macrophage
Lung	Named ortholog	hu_EEF1B2	le_EEF1B2	ms_Eef1b2	TRUE	3	0	ortholog	ortholog	ortholog	0.577212	0.672718	0.542874	B cell;T cell (CD4+);T cell (CD8+);basal cell;basal cell (PF);basophil;bronchial vessel cell;club cell;conventional dendritic cell;dendritic cell (EREG+);dendritic cell (IGSF21+);goblet cell;monocyte;natural killer T cell;natural killer cell;plasma cell;plasmacytoid dendritic cell	B cell;T cell (CD4+ CD8+);T cell (CD4+);T cell (CD8+);alveolar macrophage;alveolar macrophage (PF);conventional dendritic cell;dendritic cell (FLT3+ IGSF6+);innate lymphoid cell;interstitial macrophage;natural killer T cell;natural killer cell;natural killer cell_T cell (PF);uterine metastasis cell	B cell;T cell (CD4+);T cell (CD8+);conventional dendritic cell;monocyte;monocyte (PF)
Lung	Named ortholog	hu_C20orf96	le_C18H20orf96	ms_6820408C15Rik	TRUE	3	0	ortholog	ortholog	ortholog	0.54241	0.550174	0.796375	ciliated cell	ciliated cell	ciliated cell
Lung	Named ortholog	hu_C11orf58	le_C5H11orf58	ms_1110004F10Rik	TRUE	3	0	ortholog	ortholog	ortholog	0.540724	0.55367	0.624675	airway associated smooth muscle cell;capillary aerocyte cell;capillary cell;natural killer cell;pericyte;vascular associated smooth muscle cell	alveolar fibroblast;capillary aerocyte cell;capillary cell;lymphatic cell	alveolar fibroblast;capillary cell
Lung	Named ortholog	hu_MBNL2	le_MBNL2	ms_Mbnl2	TRUE	3	0	ortholog	ortholog	ortholog	0.540712	0.647335	0.774461	capillary aerocyte cell;capillary cell;pericyte	adventitial fibroblast;alveolar fibroblast;capillary aerocyte cell;capillary cell;lymphatic cell	adventitial fibroblast;alveolar fibroblast;capillary aerocyte cell;capillary cell;myofibroblast;vein cell
Lung	Named ortholog	hu_TPPP3	le_TPPP3	ms_Tppp3	TRUE	3	0	ortholog	ortholog	ortholog	0.65015	0.540601	0.804363	airway associated smooth muscle cell;alveolar epithelial cell type 2;alveolar fibroblast;ciliated cell;myofibroblast;pericyte;vascular associated smooth muscle cell	capillary aerocyte cell;ciliated cell;pericyte	capillary aerocyte cell;ciliated cell;monocyte;myofibroblast;pericyte
Lung	Named ortholog	hu_APLNR	le_APLNR	ms_Aplnr	TRUE	3	0	ortholog	ortholog	ortholog	0.579643	0.562972	0.540501	capillary cell	capillary cell	capillary cell
Lung	Named ortholog	hu_NR2F2	le_NR2F2	ms_Nr2f2	TRUE	3	0	ortholog	ortholog	ortholog	0.540421	0.679428	0.806874	airway associated smooth muscle cell;alveolar fibroblast;lymphatic cell;pericyte;vascular associated smooth muscle cell;vein cell	adventitial fibroblast;alveolar fibroblast;lymphatic cell;vein cell	adventitial fibroblast;alveolar fibroblast;myofibroblast;pericyte
Lung	Named ortholog	hu_COPS6	le_COPS6	ms_Cops6	TRUE	3	0	ortholog	ortholog	ortholog	0.539602	0.545914	0.581171	airway associated smooth muscle cell;capillary aerocyte cell;capillary cell;natural killer cell;pericyte;vascular associated smooth muscle cell	T cell (CD4+ CD8+);capillary aerocyte cell;capillary cell;natural killer cell	capillary cell
Lung	Named ortholog	hu_SLCO2A1	le_SLCO2A1	ms_Slco2a1	TRUE	3	0	ortholog	ortholog	ortholog	0.721243	0.805539	0.539421	artery cell;capillary aerocyte cell;capillary cell;capillary intermediate cell;vein cell	capillary aerocyte cell;capillary cell;endothelial cell;vein cell	capillary aerocyte cell;capillary cell;vein cell
Lung	Named ortholog	hu_AFAP1L1	le_AFAP1L1	ms_Afap1l1	TRUE	3	0	ortholog	ortholog	ortholog	0.538852	0.742212	0.655576	capillary aerocyte cell;capillary cell	capillary aerocyte cell;capillary cell	capillary aerocyte cell;capillary cell;vein cell
Lung	Named ortholog	hu_SRRM2	le_SRRM2	ms_Srrm2	TRUE	3	0	ortholog	ortholog	ortholog	0.662232	0.538767	0.657427	alveolar epithelial cell type 1;alveolar fibroblast;artery cell;capillary aerocyte cell;capillary cell;ciliated cell;natural killer cell;pericyte;vein cell	T cell (CD4+ CD8+);T cell (CD4+);adventitial fibroblast;alveolar fibroblast;artery cell;capillary aerocyte cell;capillary cell;lymphatic cell;natural killer cell;vein cell	B cell;capillary cell;natural killer T cell;vein cell
Lung	Named ortholog	hu_HDAC7	le_HDAC7	ms_Hdac7	TRUE	3	0	ortholog	ortholog	ortholog	0.53822	0.635643	0.676123	capillary aerocyte cell;capillary cell	capillary aerocyte cell;capillary cell	capillary aerocyte cell;capillary cell;vein cell
Lung	Named ortholog	hu_PYGL	le_PYGL	ms_Pygl	TRUE	3	0	ortholog	ortholog	ortholog	0.53742	0.593517	0.608851	monocyte	neutrophil;neutrophil (PF)	alveolar macrophage;monocyte;neutrophil
Lung	Named ortholog	hu_DBI	le_DBI	ms_Dbi	TRUE	3	0	ortholog	ortholog	ortholog	0.585498	0.537007	0.599713	alveolar epithelial cell type 2;alveolar macrophage;alveolar macrophage (PF);basophil;conventional dendritic cell;dendritic cell (EREG+);dendritic cell (TREM2+);plasmacytoid dendritic cell	alveolar epithelial cell type 2;alveolar macrophage;alveolar macrophage (PF);interstitial macrophage;monocyte;natural killer cell_T cell (PF)	alveolar epithelial cell type 2;alveolar macrophage;monocyte;monocyte (PF)
Lung	Named ortholog	hu_KDELR1	le_KDELR1	ms_Kdelr1	TRUE	3	0	ortholog	ortholog	ortholog	0.57911	0.536947	0.561517	alveolar fibroblast;capillary aerocyte cell;capillary cell;pericyte	alveolar fibroblast;capillary aerocyte cell;capillary cell	adventitial fibroblast;alveolar fibroblast;capillary cell
Lung	Named ortholog	hu_ECM1	le_ECM1	ms_Ecm1	TRUE	3	0	ortholog	ortholog	ortholog	0.534965	0.706899	0.644557	adventitial fibroblast;alveolar fibroblast;pericyte;vascular associated smooth muscle cell	adventitial fibroblast;alveolar fibroblast;fibroblast (NNAT+)	adventitial fibroblast;alveolar fibroblast;capillary cell;myofibroblast;pericyte;vein cell
Lung	Named ortholog	hu_ANXA6	le_ANXA6	ms_Anxa6	TRUE	3	0	ortholog	ortholog	ortholog	0.534651	0.682246	0.619967	T cell (CD4+);T cell (CD8+);airway associated smooth muscle cell;alveolar fibroblast;basophil;fibromyocyte;myofibroblast;natural killer T cell;natural killer cell;pericyte;vascular associated smooth muscle cell	T cell (CD4+ CD8+);T cell (CD4+);T cell (CD8+);natural killer cell_T cell (PF)	T cell (CD4+);T cell (CD8+);T cell (LY6G5B+);alveolar fibroblast;natural killer T cell;natural killer cell;natural killer cell_T cell (PF)
Lung	Named ortholog	hu_RAP1B	le_RAP1B	ms_Rap1b	TRUE	3	0	ortholog	ortholog	ortholog	0.553893	0.573087	0.534075	T cell (CD8+);alveolar macrophage;natural killer cell	T cell (CD4+ CD8+);T cell (CD8+);alveolar macrophage;natural killer T cell;natural killer cell	capillary aerocyte cell;interstitial macrophage;monocyte;natural killer cell
Lung	Named ortholog	hu_TNFAIP1	le_TNFAIP1	ms_Tnfaip1	TRUE	3	0	ortholog	ortholog	ortholog	0.534068	0.640179	0.538381	artery cell;capillary aerocyte cell;capillary cell;vein cell	capillary aerocyte cell	capillary aerocyte cell;capillary cell;vein cell
Lung	Named ortholog	hu_VAMP3	le_VAMP3	ms_Vamp3	TRUE	3	0	ortholog	ortholog	ortholog	0.661512	0.534052	0.552833	artery cell;capillary aerocyte cell;capillary cell;capillary intermediate cell	alveolar fibroblast;capillary aerocyte cell;capillary cell;endothelial cell;lymphatic cell;vein cell	capillary cell
Lung	Named ortholog	hu_FOXP1	le_FOXP1	ms_Foxp1	TRUE	3	0	ortholog	ortholog	ortholog	0.533119	0.562795	0.659894	T cell (CD4+);alveolar fibroblast;artery cell;basophil;capillary cell;vein cell	T cell (CD4+);capillary cell	B cell;artery cell;capillary cell;vein cell
Lung	Named ortholog	hu_MEF2C	le_MEF2C	ms_Mef2c	TRUE	3	0	ortholog	ortholog	ortholog	0.560307	0.532789	0.620962	B cell;airway associated smooth muscle cell;bronchial vessel cell;capillary aerocyte cell;capillary cell;dendritic cell (IGSF21+);monocyte;pericyte;vascular associated smooth muscle cell	B cell;capillary aerocyte cell;capillary cell;dendritic cell (FLT3+ IGSF6+);interstitial macrophage;lymphatic cell;monocyte;plasmacytoid dendritic cell	B cell;capillary cell
Lung	Named ortholog	hu_LIMD2	le_LIMD2	ms_Limd2	TRUE	3	0	ortholog	ortholog	ortholog	0.532696	0.651942	0.726318	B cell;T cell (CD4+);T cell (CD8+);conventional dendritic cell;monocyte;natural killer T cell;natural killer cell	B cell;T cell (CD4+ CD8+);T cell (CD4+);monocyte;natural killer cell;neutrophil	B cell;Regulatory T cell;T cell (CD4+);T cell (CD8+);T cell (LY6G5B+);basophil;monocyte;natural killer T cell;natural killer cell;natural killer cell_T cell (PF);neutrophil
Lung	Named ortholog	hu_ANGPT1	le_ANGPT1	ms_Angpt1	TRUE	3	0	ortholog	ortholog	ortholog	0.831845	0.570569	0.532508	airway associated smooth muscle cell;alveolar fibroblast;vascular associated smooth muscle cell	alveolar fibroblast	alveolar fibroblast
Lung	Named ortholog	hu_CHMP5	le_CHMP5	ms_Chmp5	TRUE	3	0	ortholog	ortholog	ortholog	0.569457	0.603146	0.532354	alveolar epithelial cell type 1;capillary aerocyte cell;capillary cell;ciliated cell;pericyte	capillary aerocyte cell;capillary cell	capillary cell
Lung	Named ortholog	hu_PSME1	le_PSME1	ms_Psme1	TRUE	3	0	ortholog	ortholog	ortholog	0.539405	0.656225	0.531693	T cell (CD4+);T cell (CD8+);artery cell;capillary aerocyte cell;capillary cell;capillary intermediate cell;natural killer cell	T cell (CD4+ CD8+);T cell (CD8+);conventional dendritic cell;dendritic cell (FLT3+ IGSF6+);mature dendritic cell;monocyte;natural killer T cell;natural killer cell;natural killer cell_T cell (PF)	T cell (CD4+);T cell (CD8+);capillary cell;conventional dendritic cell;natural killer T cell;natural killer cell;plasmacytoid dendritic cell
Lung	Named ortholog	hu_TSPAN15	le_TSPAN15	ms_Tspan15	TRUE	3	0	ortholog	ortholog	ortholog	0.531474	0.646144	0.693271	alveolar epithelial cell type 1;capillary aerocyte cell;capillary cell;capillary intermediate cell	alveolar epithelial cell type 1;capillary aerocyte cell	capillary aerocyte cell;capillary cell
Lung	Named ortholog	hu_TGFBI	le_TGFBI	ms_Tgfbi	TRUE	3	0	ortholog	ortholog	ortholog	0.557281	0.531241	0.61136	alveolar macrophage;conventional dendritic cell;dendritic cell (EREG+);dendritic cell (IGSF21+);dendritic cell (TREM2+);monocyte;myofibroblast;plasmacytoid dendritic cell;vascular associated smooth muscle cell	interstitial macrophage;monocyte;monocyte (PF);neutrophil	alveolar macrophage (PF);interstitial macrophage;monocyte;monocyte (PF);myofibroblast
Lung	Named ortholog	hu_HOXD9	le_HOXD9	ms_Hoxd9	TRUE	3	0	ortholog	ortholog	ortholog	0.597961	0.537413	0.531159	lymphatic cell	lymphatic cell	lymphatic cell
Lung	Named ortholog	hu_CASC1	le_CASC1	ms_Casc1	TRUE	3	0	ortholog	ortholog	ortholog	0.575056	0.528919	0.534614	ciliated cell	ciliated cell	ciliated cell
Lung	Named ortholog	hu_PNRC1	le_PNRC1	ms_Pnrc1	TRUE	3	0	ortholog	ortholog	ortholog	0.553915	0.528609	0.538386	T cell (CD4+);T cell (CD8+);adventitial fibroblast;airway associated smooth muscle cell;alveolar fibroblast;artery cell;capillary aerocyte cell;dendritic cell (EREG+);lipofibroblast;monocyte;natural killer cell;pericyte;vein cell	alveolar fibroblast;capillary aerocyte cell;capillary cell;mature dendritic cell;neutrophil;pericyte	B cell;Regulatory T cell;T cell (CD4+);T cell (CD8+);alveolar fibroblast;basophil;myofibroblast;natural killer T cell;natural killer cell;neutrophil
Lung	Named ortholog	hu_SPCS2	le_SPCS2	ms_Spcs2	TRUE	3	0	ortholog	ortholog	ortholog	0.528505	0.584586	0.529928	alveolar fibroblast;capillary aerocyte cell;capillary cell;pericyte;plasma cell	alveolar fibroblast;capillary aerocyte cell;capillary cell	capillary aerocyte cell;capillary cell;natural killer T cell;natural killer cell;plasma cell
Lung	Named ortholog	hu_ANP32B	le_ANP32B	ms_Anp32b	TRUE	3	0	ortholog	ortholog	ortholog	0.527764	0.535516	0.69545	T cell (CD4+);T cell (CD8+);alveolar macrophage (PF);basal cell;basal cell (PF);basophil;monocyte;natural killer cell;natural killer cell_T cell (PF)	T cell (CD4+ CD8+);T cell (CD4+);T cell (CD8+);alveolar macrophage;alveolar macrophage (PF);natural killer T cell;natural killer cell;natural killer cell_T cell (PF);neutrophil (PF)	alveolar macrophage (PF);monocyte (PF);natural killer cell;natural killer cell_T cell (PF)
Lung	Named ortholog	hu_VCP	le_VCP	ms_Vcp	TRUE	3	0	ortholog	ortholog	ortholog	0.559022	0.558297	0.527439	artery cell;capillary aerocyte cell;capillary cell;lymphatic cell;pericyte	alveolar epithelial cell type 1;alveolar fibroblast;capillary aerocyte cell;capillary cell	alveolar macrophage;capillary aerocyte cell;capillary cell;interstitial macrophage
Lung	Named ortholog	hu_WFDC2	le_WFDC2	ms_Wfdc2	TRUE	3	0	ortholog	ortholog	ortholog	0.706772	0.527124	0.841231	alveolar epithelial cell type 1;alveolar epithelial cell type 2;basal cell;basal cell (PF);ciliated cell;club cell;goblet cell;mucous cell;serous cell	alveolar epithelial cell type 1;alveolar epithelial cell type 2;ciliated cell;doublet;uterine metastasis cell	alveolar epithelial cell type 2;ciliated cell
Lung	Named ortholog	hu_HNRNPK	le_HNRNPK	ms_Hnrnpk	TRUE	3	0	ortholog	ortholog	ortholog	0.63782	0.525972	0.591161	T cell (CD4+);airway associated smooth muscle cell;artery cell;basal cell;basophil;bronchial vessel cell;capillary aerocyte cell;capillary cell;ciliated cell;lymphatic cell;natural killer cell;pericyte;vascular associated smooth muscle cell	T cell (CD4+ CD8+);alveolar fibroblast;capillary aerocyte cell;capillary cell;natural killer cell;natural killer cell_T cell (PF);pericyte	B cell;capillary aerocyte cell;capillary cell;natural killer cell;natural killer cell_T cell (PF)
Lung	Named ortholog	hu_PALLD	le_PALLD	ms_Palld	TRUE	3	0	ortholog	ortholog	ortholog	0.525361	0.619257	0.544456	adventitial fibroblast;airway associated smooth muscle cell;alveolar fibroblast;artery cell;fibromyocyte;myofibroblast;vascular associated smooth muscle cell	alveolar fibroblast	alveolar fibroblast
Lung	Named ortholog	hu_RERG	le_RERG	ms_Rerg	TRUE	3	0	ortholog	ortholog	ortholog	0.609414	0.523965	0.88668	airway associated smooth muscle cell;alveolar fibroblast;myofibroblast;pericyte;vascular associated smooth muscle cell	pericyte	pericyte
Lung	Named ortholog	hu_FBLIM1	le_FBLIM1	ms_Fblim1	TRUE	3	0	ortholog	ortholog	ortholog	0.635873	0.523288	0.674087	airway associated smooth muscle cell;alveolar fibroblast;artery cell;pericyte	alveolar fibroblast	alveolar fibroblast
Lung	Named ortholog	hu_CD93	le_CD93	ms_Cd93	TRUE	3	0	ortholog	ortholog	ortholog	0.523279	0.755873	0.742435	artery cell;bronchial vessel cell;capillary cell;capillary intermediate cell;dendritic cell (EREG+);dendritic cell (IGSF21+);monocyte;vein cell	capillary cell	artery cell;capillary cell;vein cell
Lung	Named ortholog	hu_TSPAN4	le_TSPAN4	ms_Tspan4	TRUE	3	0	ortholog	ortholog	ortholog	0.581416	0.637729	0.522961	adventitial fibroblast;alveolar epithelial cell type 1;alveolar fibroblast;bronchial vessel cell;capillary aerocyte cell;capillary cell;capillary intermediate cell;lymphatic cell;myofibroblast;pericyte	adventitial fibroblast;alveolar fibroblast;alveolar macrophage;capillary aerocyte cell;capillary cell;lymphatic cell	alveolar fibroblast;capillary cell;myofibroblast
Lung	Named ortholog	hu_CTSB	le_CTSB	ms_Ctsb	TRUE	3	0	ortholog	ortholog	ortholog	0.535922	0.783049	0.522735	alveolar macrophage;alveolar macrophage (PF);dendritic cell (EREG+);dendritic cell (IGSF21+);dendritic cell (TREM2+);monocyte	alveolar epithelial cell type 1;alveolar fibroblast;alveolar macrophage;alveolar macrophage (PF);capillary aerocyte cell;capillary cell;interstitial macrophage;monocyte;uterine metastasis cell	adventitial fibroblast;alveolar fibroblast;alveolar macrophage;interstitial macrophage;monocyte;plasmacytoid dendritic cell
Lung	Named ortholog	hu_ARHGEF12	le_ARHGEF12	ms_Arhgef12	TRUE	3	0	ortholog	ortholog	ortholog	0.522426	0.582436	0.572487	capillary aerocyte cell;capillary cell;pericyte	capillary aerocyte cell;capillary cell	capillary aerocyte cell;capillary cell
Lung	Named ortholog	hu_CD53	le_CD53	ms_Cd53	TRUE	3	0	ortholog	ortholog	ortholog	0.593667	0.732469	0.52222	B cell;T cell (CD4+);T cell (CD8+);alveolar macrophage;dendritic cell (EREG+);monocyte;natural killer T cell;natural killer cell	alveolar macrophage;natural killer cell;neutrophil	B cell;Regulatory T cell;T cell (CD4+);T cell (CD8+);alveolar macrophage;basophil;monocyte;natural killer T cell;natural killer cell;neutrophil
Lung	Named ortholog	hu_ZFP36L2	le_ZFP36L2	ms_Zfp36l2	TRUE	3	0	ortholog	ortholog	ortholog	0.61391	0.65363	0.522101	B cell;T cell (CD4+);T cell (CD8+);adventitial fibroblast;alveolar fibroblast;capillary aerocyte cell;conventional dendritic cell;dendritic cell (IGSF21+);lymphatic cell;monocyte;myofibroblast;natural killer T cell;natural killer cell;natural killer cell_T cell (PF);plasmacytoid dendritic cell	T cell (CD4+ CD8+);T cell (CD4+);T cell (CD8+);adventitial fibroblast;natural killer T cell;natural killer cell;natural killer cell_T cell;plasmacytoid dendritic cell	B cell;Regulatory T cell;T cell (CD4+);T cell (CD8+);T cell (LY6G5B+);alveolar macrophage;alveolar macrophage (PF);basophil;conventional dendritic cell;natural killer T cell;natural killer cell;plasmacytoid dendritic cell
Lung	Named ortholog	hu_RHOG	le_RHOG	ms_Rhog	TRUE	3	0	ortholog	ortholog	ortholog	0.521905	0.553245	0.582743	T cell (CD4+);T cell (CD8+);alveolar macrophage;basophil;conventional dendritic cell;dendritic cell (IGSF21+);monocyte;natural killer cell	monocyte;neutrophil	monocyte;neutrophil
Lung	Named ortholog	hu_DNAJC8	le_DNAJC8	ms_Dnajc8	TRUE	3	0	ortholog	ortholog	ortholog	0.521772	0.584808	0.613157	capillary aerocyte cell;capillary cell;natural killer cell	T cell (CD4+ CD8+);capillary aerocyte cell;capillary cell;natural killer cell	capillary aerocyte cell;capillary cell
Lung	Named ortholog	hu_CD69	le_CD69	ms_Cd69	TRUE	3	0	ortholog	ortholog	ortholog	0.520619	0.715438	0.623093	B cell;T cell (CD4+);T cell (CD8+);basophil;natural killer T cell;natural killer cell	B cell;T cell (CD4+);innate lymphoid cell;natural killer cell	B cell;basophil
Lung	Named ortholog	hu_AKAP14	le_AKAP14	ms_Akap14	TRUE	3	0	ortholog	ortholog	ortholog	0.789237	0.69344	0.520033	ciliated cell	ciliated cell	ciliated cell
Lung	Named ortholog	hu_ACAP1	le_ACAP1	ms_Acap1	TRUE	3	0	ortholog	ortholog	ortholog	0.520021	0.57776	0.548395	T cell (CD4+);T cell (CD8+);natural killer T cell;natural killer cell	T cell (CD4+ CD8+);T cell (CD4+);natural killer cell;neutrophil	B cell;natural killer T cell;natural killer cell
Lung	Named ortholog	hu_CXCL16	le_CXCL16	ms_Cxcl16	TRUE	3	0	ortholog	ortholog	ortholog	0.776486	0.517577	0.58666	alveolar macrophage;alveolar macrophage (PF);conventional dendritic cell;dendritic cell (IGSF21+);dendritic cell (TREM2+)	alveolar macrophage;interstitial macrophage	interstitial macrophage
Lung	Named ortholog	hu_SLC44A4	le_SLC44A4	ms_Slc44a4	TRUE	3	0	ortholog	ortholog	ortholog	0.938104	0.687802	0.517557	ciliated cell;goblet cell	ciliated cell	ciliated cell
Lung	Named ortholog	hu_CASKIN2	le_CASKIN2	ms_Caskin2	TRUE	3	0	ortholog	ortholog	ortholog	0.517485	0.58263	0.521837	artery cell;capillary aerocyte cell;capillary cell;capillary intermediate cell	capillary aerocyte cell;capillary cell	capillary cell
Lung	Named ortholog	hu_TAPBP	le_TAPBP	ms_Tapbp	TRUE	3	0	ortholog	ortholog	ortholog	0.57788	0.517459	0.725334	T cell (CD4+);T cell (CD8+);capillary aerocyte cell;capillary cell;natural killer cell	T cell (CD4+ CD8+);capillary aerocyte cell;capillary cell;capillary cell (CXCL10+);natural killer cell	artery cell;capillary aerocyte cell;capillary cell;vein cell
Lung	Named ortholog	hu_CCND2	le_CCND2	ms_Ccnd2	TRUE	3	0	ortholog	ortholog	ortholog	0.517203	0.617731	0.754865	T cell (CD4+);T cell (CD8+);natural killer cell	T cell (CD4+ CD8+);T cell (CD4+);natural killer cell	Regulatory T cell;T cell (CD4+);T cell (CD8+);T cell (LY6G5B+);alveolar macrophage;natural killer T cell;natural killer cell
Lung	Named ortholog	hu_CDK1	le_CDK1	ms_Cdk1	TRUE	3	0	ortholog	ortholog	ortholog	0.516693	0.569665	0.517675	alveolar macrophage (PF)	natural killer cell_T cell (PF)	monocyte (PF)
Lung	Named ortholog	hu_FMNL1	le_FMNL1	ms_Fmnl1	TRUE	3	0	ortholog	ortholog	ortholog	0.575292	0.514806	0.573849	T cell (CD4+);T cell (CD8+);monocyte;natural killer cell	T cell (CD4+ CD8+);neutrophil	monocyte;natural killer cell;neutrophil
Lung	Named ortholog	hu_NUDC	le_NUDC	ms_Nudc	TRUE	3	0	ortholog	ortholog	ortholog	0.541992	0.677906	0.514734	airway associated smooth muscle cell;capillary aerocyte cell;ciliated cell;pericyte	capillary cell	capillary cell;ciliated cell
Lung	Named ortholog	hu_SOX17	le_SOX17	ms_Sox17	TRUE	3	0	ortholog	ortholog	ortholog	0.513549	0.524945	0.696246	artery cell;bronchial vessel cell;capillary cell;capillary intermediate cell	capillary cell	capillary cell
Lung	Named ortholog	hu_HEYL	le_HEYL	ms_Heyl	TRUE	3	0	ortholog	ortholog	ortholog	0.513542	0.733576	0.576276	airway associated smooth muscle cell;pericyte;vascular associated smooth muscle cell	adventitial fibroblast;alveolar fibroblast;fibroblast (NNAT+);pericyte	alveolar fibroblast;pericyte
Lung	Named ortholog	hu_KRT8	le_KRT8	ms_Krt8	TRUE	3	0	ortholog	ortholog	ortholog	0.802279	0.682524	0.513531	alveolar epithelial cell type 1;alveolar epithelial cell type 2;basal cell;basal cell (PF);ciliated cell;club cell;goblet cell;ionocyte;mesothelial cell;mucous cell	alveolar epithelial cell type 1;alveolar epithelial cell type 2;uterine metastasis cell	ciliated cell
Lung	Named ortholog	hu_ARPC5	le_ARPC5	ms_Arpc5	TRUE	3	0	ortholog	ortholog	ortholog	0.597063	0.512869	0.615998	alveolar macrophage;alveolar macrophage (PF);conventional dendritic cell;dendritic cell (EREG+);monocyte	alveolar macrophage;interstitial macrophage;neutrophil	alveolar macrophage;basophil;monocyte;natural killer cell;neutrophil
Lung	Named ortholog	hu_ALDH3B1	le_ALDH3B1	ms_Aldh3b1	TRUE	3	0	ortholog	ortholog	ortholog	0.601083	0.708082	0.512603	alveolar epithelial cell type 1;ciliated cell	alveolar epithelial cell type 1;monocyte;neutrophil	ciliated cell;monocyte
Lung	Named ortholog	hu_YIPF3	le_YIPF3	ms_Yipf3	TRUE	3	0	ortholog	ortholog	ortholog	0.527856	0.587761	0.512416	alveolar epithelial cell type 1;capillary aerocyte cell;capillary cell;pericyte	alveolar fibroblast;capillary aerocyte cell;capillary cell	alveolar fibroblast;capillary cell
Lung	Named ortholog	hu_HCLS1	le_HCLS1	ms_Hcls1	TRUE	3	0	ortholog	ortholog	ortholog	0.557833	0.529139	0.512401	T cell (CD4+);T cell (CD8+);conventional dendritic cell;dendritic cell (EREG+);dendritic cell (IGSF21+);monocyte;natural killer T cell;natural killer cell	neutrophil	B cell;interstitial macrophage;monocyte;natural killer cell;neutrophil
Lung	Named ortholog	hu_C5AR1	le_C5AR1	ms_C5ar1	TRUE	3	0	ortholog	ortholog	ortholog	0.662761	0.680745	0.512084	alveolar macrophage;dendritic cell (EREG+);dendritic cell (IGSF21+);monocyte	interstitial macrophage;monocyte;neutrophil	alveolar macrophage;basophil;interstitial macrophage;neutrophil
Lung	Named ortholog	hu_ACE	le_ACE	ms_Ace	TRUE	3	0	ortholog	ortholog	ortholog	0.511702	0.609589	0.691227	artery cell;capillary aerocyte cell;capillary cell;capillary intermediate cell	capillary aerocyte cell;capillary cell	artery cell;capillary aerocyte cell;capillary cell;vein cell
Lung	Named ortholog	hu_PTGES3	le_PTGES3	ms_Ptges3	TRUE	3	0	ortholog	ortholog	ortholog	0.54452	0.572045	0.511665	T cell (CD4+);T cell (CD8+);airway associated smooth muscle cell;capillary aerocyte cell;capillary cell;ciliated cell;lymphatic cell;pericyte;vascular associated smooth muscle cell	capillary aerocyte cell;capillary cell	capillary cell;ciliated cell
Lung	Named ortholog	hu_ARHGAP15	le_ARHGAP15	ms_Arhgap15	TRUE	3	0	ortholog	ortholog	ortholog	0.511485	0.551114	0.598487	T cell (CD4+);T cell (CD8+);basophil;natural killer cell	T cell (CD4+ CD8+);T cell (CD4+);T cell (CD8+);natural killer cell	B cell;T cell (CD4+);T cell (CD8+);basophil;natural killer cell
Lung	Named ortholog	hu_MFSD2A	le_MFSD2A	ms_Mfsd2a	TRUE	3	0	ortholog	ortholog	ortholog	0.780115	0.657148	0.511467	alveolar epithelial cell type 2	alveolar epithelial cell type 2	alveolar epithelial cell type 2
Lung	Named ortholog	hu_SYNPO2	le_SYNPO2	ms_Synpo2	TRUE	3	0	ortholog	ortholog	ortholog	0.510857	0.54032	0.626394	airway associated smooth muscle cell;fibromyocyte;vascular associated smooth muscle cell	vascular associated smooth muscle cell	airway associated smooth muscle cell
Lung	Named ortholog	hu_FGF7	le_FGF7	ms_Fgf7	TRUE	3	0	ortholog	ortholog	ortholog	0.624784	0.510303	0.712739	adventitial fibroblast;alveolar fibroblast;lipofibroblast	adventitial fibroblast;alveolar fibroblast;fibroblast (NNAT+)	adventitial fibroblast;alveolar fibroblast;myofibroblast
Lung	Named ortholog	hu_FASLG	le_FASLG	ms_Fasl	TRUE	3	0	ortholog	ortholog	ortholog	0.512829	0.510201	0.726211	natural killer cell	T cell (CD4+ CD8+);T cell (CD8+);natural killer cell	natural killer T cell;natural killer cell
Lung	Named ortholog	hu_DYNC1I2	le_DYNC1I2	ms_Dync1i2	TRUE	3	0	ortholog	ortholog	ortholog	0.60522	0.542682	0.51009	airway associated smooth muscle cell;artery cell;capillary aerocyte cell;capillary cell;capillary intermediate cell;pericyte	capillary aerocyte cell;capillary cell;lymphatic cell	alveolar macrophage;capillary cell
Lung	Named ortholog	hu_FGF18	le_FGF18	ms_Fgf18	TRUE	3	0	ortholog	ortholog	ortholog	0.623558	0.688668	0.50947	artery cell;fibromyocyte;myofibroblast	fibromyocyte	myofibroblast
Lung	Named ortholog	hu_SPATA18	le_SPATA18	ms_Spata18	TRUE	3	0	ortholog	ortholog	ortholog	0.750621	0.730259	0.50934	ciliated cell	ciliated cell	ciliated cell
Lung	Named ortholog	hu_GABARAPL2	le_GABARAPL2	ms_Gabarapl2	TRUE	3	0	ortholog	ortholog	ortholog	0.569436	0.508964	0.531882	artery cell;bronchial vessel cell;capillary aerocyte cell;capillary cell;capillary intermediate cell;ciliated cell;lymphatic cell;myofibroblast;pericyte;vein cell	alveolar epithelial cell type 1;capillary aerocyte cell;capillary cell;dendritic cell (FLT3+ IGSF6+);lymphatic cell;mature dendritic cell;neutrophil	capillary aerocyte cell;capillary cell;ciliated cell;myofibroblast;natural killer T cell;natural killer cell;neutrophil;vein cell
Lung	Named ortholog	hu_PSMC3	le_PSMC3	ms_Psmc3	TRUE	3	0	ortholog	ortholog	ortholog	0.521504	0.508919	0.568835	airway associated smooth muscle cell;capillary aerocyte cell;capillary cell;pericyte;vascular associated smooth muscle cell	alveolar epithelial cell type 1;alveolar fibroblast;capillary aerocyte cell;capillary cell	capillary cell
Lung	Named ortholog	hu_RIIAD1	le_RIIAD1	ms_Riiad1	TRUE	3	0	ortholog	ortholog	ortholog	0.508327	0.848481	0.514989	ciliated cell	alveolar fibroblast	ciliated cell
Lung	Named ortholog	hu_MOB2	le_MOB2	ms_Mob2	TRUE	3	0	ortholog	ortholog	ortholog	0.622603	0.507089	0.523881	airway associated smooth muscle cell;capillary aerocyte cell;capillary cell;natural killer cell	capillary aerocyte cell;capillary cell;lymphatic cell;natural killer cell;vein cell	capillary aerocyte cell;capillary cell
Lung	Named ortholog	hu_CSNK1A1	le_CSNK1A1	ms_Csnk1a1	TRUE	3	0	ortholog	ortholog	ortholog	0.506187	0.555985	0.59779	alveolar fibroblast;capillary aerocyte cell;capillary cell;pericyte	alveolar fibroblast;capillary aerocyte cell	capillary aerocyte cell;capillary cell
Lung	Named ortholog	hu_RAB14	le_RAB14	ms_Rab14	TRUE	3	0	ortholog	ortholog	ortholog	0.582949	0.506144	0.561143	alveolar epithelial cell type 1;capillary aerocyte cell;capillary cell;pericyte	alveolar fibroblast;capillary aerocyte cell;capillary cell;lymphatic cell	alveolar macrophage;capillary aerocyte cell;capillary cell
Lung	Named ortholog	hu_CLDN18	le_CLDN18	ms_Cldn18	TRUE	3	0	ortholog	ortholog	ortholog	0.933421	0.504788	0.666756	alveolar epithelial cell type 1;alveolar epithelial cell type 2;club cell	alveolar epithelial cell type 1;alveolar epithelial cell type 2;doublet	alveolar epithelial cell type 2
Lung	Named ortholog	hu_PSMB10	le_PSMB10	ms_Psmb10	TRUE	3	0	ortholog	ortholog	ortholog	0.50268	0.565226	0.614405	alveolar macrophage;capillary aerocyte cell;capillary cell;monocyte;natural killer cell	T cell (CD4+ CD8+);capillary aerocyte cell;capillary cell;capillary cell (CXCL10+);natural killer cell	capillary aerocyte cell;capillary cell;natural killer T cell;natural killer cell;vein cell
Lung	Named ortholog	hu_CALM1	le_CALM1	ms_Calm1	TRUE	3	0	ortholog	ortholog	ortholog	0.5933	0.535203	0.501433	T cell (CD4+);T cell (CD8+);alveolar macrophage;artery cell;capillary aerocyte cell;capillary intermediate cell;ciliated cell;natural killer cell;natural killer cell_T cell (PF)	T cell (CD4+ CD8+);alveolar macrophage;alveolar macrophage (PF);capillary aerocyte cell;lymphatic cell;natural killer T cell;natural killer cell;natural killer cell_T cell (PF)	capillary aerocyte cell;ciliated cell;interstitial macrophage;monocyte;monocyte (PF)
Lung	Named ortholog	hu_PEA15	le_PEA15	ms_Pea15a	TRUE	3	0	ortholog	ortholog	ortholog	0.513208	0.56602	0.500026	artery cell;capillary aerocyte cell;capillary cell;capillary intermediate cell;vein cell	capillary aerocyte cell;capillary cell;interstitial macrophage	capillary aerocyte cell;capillary cell;myofibroblast;vein cell
Lung	Named ortholog	hu_PSAP	le_PSAP	ms_Psap	TRUE	3	0	ortholog	ortholog	ortholog	0.499967	0.855621	0.516065	adventitial fibroblast;alveolar fibroblast;alveolar macrophage;alveolar macrophage (PF);dendritic cell (EREG+);dendritic cell (IGSF21+);dendritic cell (TREM2+);monocyte	interstitial macrophage;monocyte	alveolar macrophage;alveolar macrophage (PF);conventional dendritic cell;interstitial macrophage;monocyte;monocyte (PF);plasmacytoid dendritic cell
Lung	Named ortholog	hu_CCND1	le_CCND1	ms_Ccnd1	TRUE	3	0	ortholog	ortholog	ortholog	0.561862	0.499485	0.721093	alveolar epithelial cell type 1;basal cell;capillary aerocyte cell;capillary cell;capillary intermediate cell;club cell;lymphatic cell	capillary aerocyte cell;capillary cell	capillary aerocyte cell;capillary cell;plasmacytoid dendritic cell
Lung	Named ortholog	hu_PUF60	le_PUF60	ms_Puf60	TRUE	3	0	ortholog	ortholog	ortholog	0.498883	0.524865	0.551826	capillary aerocyte cell;capillary cell;natural killer cell;pericyte	capillary aerocyte cell;capillary cell	capillary aerocyte cell;capillary cell;natural killer cell
Lung	Named ortholog	hu_FPR1	le_FPR1	ms_Fpr1	TRUE	3	0	ortholog	ortholog	ortholog	0.54904	0.67454	0.497584	alveolar macrophage;dendritic cell (EREG+);monocyte	neutrophil	alveolar macrophage;interstitial macrophage;neutrophil
Lung	Named ortholog	hu_SLC6A9	le_SLC6A9	ms_Slc6a9	TRUE	3	0	ortholog	ortholog	ortholog	0.497264	0.509144	0.785673	pericyte	pericyte	pericyte
Lung	Named ortholog	hu_ACTR3	le_ACTR3	ms_Actr3	TRUE	3	0	ortholog	ortholog	ortholog	0.496767	0.522252	0.616178	T cell (CD4+);T cell (CD8+);alveolar macrophage;basophil;natural killer T cell;natural killer cell	natural killer cell;neutrophil;neutrophil (PF)	B cell;Regulatory T cell;conventional dendritic cell;monocyte;natural killer T cell;natural killer cell;natural killer cell_T cell (PF);neutrophil
Lung	Named ortholog	hu_TMOD3	le_TMOD3	ms_Tmod3	TRUE	3	0	ortholog	ortholog	ortholog	0.576406	0.497332	0.496335	alveolar epithelial cell type 1;capillary aerocyte cell;capillary cell	alveolar epithelial cell type 1;alveolar fibroblast;capillary aerocyte cell;capillary cell	B cell;artery cell;capillary aerocyte cell;capillary cell;vein cell
Lung	Named ortholog	hu_PHACTR2	le_PHACTR2	ms_Phactr2	TRUE	3	0	ortholog	ortholog	ortholog	0.524789	0.496226	0.57927	alveolar epithelial cell type 1;alveolar fibroblast;artery cell;capillary aerocyte cell;capillary cell;capillary intermediate cell;vein cell	alveolar fibroblast;capillary cell	capillary cell
Lung	Named ortholog	hu_MEOX2	le_MEOX2	ms_Meox2	TRUE	3	0	ortholog	ortholog	ortholog	0.496211	0.661677	0.646701	alveolar fibroblast	alveolar fibroblast	adventitial fibroblast;alveolar fibroblast
Lung	Named ortholog	hu_ETV5	le_ETV5	ms_Etv5	TRUE	3	0	ortholog	ortholog	ortholog	0.496175	0.526142	0.694255	alveolar epithelial cell type 2;pericyte	alveolar epithelial cell type 2	alveolar epithelial cell type 2
Lung	Named ortholog	hu_STMN1	le_STMN1	ms_Stmn1	TRUE	3	0	ortholog	ortholog	ortholog	0.611971	0.496139	0.713204	alveolar macrophage;alveolar macrophage (PF);artery cell;basal cell (PF);basophil;lymphatic cell;natural killer cell_T cell (PF);plasmacytoid dendritic cell	alveolar macrophage (PF);capillary aerocyte cell;capillary cell;monocyte (PF);natural killer cell_T cell (PF);neutrophil (PF)	alveolar macrophage (PF);capillary cell;monocyte (PF);natural killer cell_T cell (PF)
Lung	Named ortholog	hu_PRRC2C	le_PRRC2C	ms_Prrc2c	TRUE	3	0	ortholog	ortholog	ortholog	0.549969	0.495593	0.566364	T cell (CD4+);T cell (CD8+);alveolar fibroblast;artery cell;capillary aerocyte cell;capillary cell;capillary intermediate cell;natural killer cell;pericyte;vein cell	T cell (CD4+ CD8+);T cell (CD4+);capillary aerocyte cell;capillary cell;natural killer cell	capillary cell
Lung	Named ortholog	hu_COLEC12	le_COLEC12	ms_Colec12	TRUE	3	0	ortholog	ortholog	ortholog	0.495426	0.519436	0.796029	alveolar fibroblast	alveolar fibroblast	adventitial fibroblast;alveolar fibroblast;myofibroblast
Lung	Named ortholog	hu_LRRC32	le_LRRC32	ms_Lrrc32	TRUE	3	0	ortholog	ortholog	ortholog	0.49538	0.704215	0.521256	artery cell;bronchial vessel cell;capillary cell;capillary intermediate cell;vein cell	capillary cell	capillary cell
Lung	Named ortholog	hu_DPT	le_DPT	ms_Dpt	TRUE	3	0	ortholog	ortholog	ortholog	0.618279	0.78139	0.495287	adventitial fibroblast;alveolar fibroblast;lipofibroblast;myofibroblast	alveolar fibroblast	adventitial fibroblast;alveolar fibroblast;myofibroblast
Lung	Named ortholog	hu_ROBO4	le_ROBO4	ms_Robo4	TRUE	3	0	ortholog	ortholog	ortholog	0.638606	0.589516	0.494987	bronchial vessel cell;capillary aerocyte cell;capillary cell;capillary intermediate cell	capillary aerocyte cell;capillary cell;lymphatic cell	capillary aerocyte cell;capillary cell
Lung	Named ortholog	hu_PTPRM	le_PTPRM	ms_Ptprm	TRUE	3	0	ortholog	ortholog	ortholog	0.493707	0.536069	0.617807	artery cell;capillary cell;vein cell	capillary aerocyte cell;capillary cell	capillary cell
Lung	Named ortholog	hu_NEXN	le_NEXN	ms_Nexn	TRUE	3	0	ortholog	ortholog	ortholog	0.585855	0.489755	0.532692	airway associated smooth muscle cell;alveolar fibroblast;fibromyocyte;pericyte;vascular associated smooth muscle cell	alveolar fibroblast;fibromyocyte	alveolar fibroblast
Lung	Named ortholog	hu_ENHO	le_ENHO	ms_Enho	TRUE	3	0	ortholog	ortholog	ortholog	0.489516	0.568696	0.721645	capillary aerocyte cell	capillary aerocyte cell	capillary aerocyte cell
Lung	Named ortholog	hu_PDLIM2	le_PDLIM2	ms_Pdlim2	TRUE	3	0	ortholog	ortholog	ortholog	0.733148	0.489221	0.560219	T cell (CD4+);airway associated smooth muscle cell;alveolar epithelial cell type 1;alveolar fibroblast;natural killer cell;vascular associated smooth muscle cell	adventitial fibroblast;alveolar epithelial cell type 1;alveolar fibroblast;capillary aerocyte cell;fibroblast (NNAT+);uterine metastasis cell	adventitial fibroblast;alveolar fibroblast;capillary aerocyte cell
Lung	Named ortholog	hu_HERPUD1	le_HERPUD1	ms_Herpud1	TRUE	3	0	ortholog	ortholog	ortholog	0.541082	0.489055	0.606457	B cell;T cell (CD8+);alveolar fibroblast;artery cell;capillary aerocyte cell;capillary cell;conventional dendritic cell;dendritic cell (IGSF21+);plasma cell;plasmacytoid dendritic cell	alveolar epithelial cell type 1;alveolar fibroblast;capillary aerocyte cell;capillary cell;plasma cell	B cell;alveolar fibroblast;capillary aerocyte cell;capillary cell;myofibroblast;plasma cell
Lung	Named ortholog	hu_RCN3	le_RCN3	ms_Rcn3	TRUE	3	0	ortholog	ortholog	ortholog	0.489025	0.671431	0.678041	adventitial fibroblast;alveolar fibroblast;myofibroblast;pericyte	adventitial fibroblast;alveolar fibroblast	adventitial fibroblast;alveolar fibroblast;myofibroblast
Lung	Named ortholog	hu_ZYX	le_ZYX	ms_Zyx	TRUE	3	0	ortholog	ortholog	ortholog	0.666824	0.488847	0.6079	adventitial fibroblast;alveolar fibroblast;monocyte	alveolar fibroblast;monocyte;neutrophil	alveolar fibroblast;basophil;monocyte;monocyte (PF);natural killer cell;neutrophil
Lung	Named ortholog	hu_VAMP8	le_VAMP8	ms_Vamp8	TRUE	3	0	ortholog	ortholog	ortholog	0.516216	0.594543	0.488802	alveolar epithelial cell type 1;alveolar macrophage;alveolar macrophage (PF);ciliated cell;club cell;dendritic cell (IGSF21+);dendritic cell (TREM2+);goblet cell;plasmacytoid dendritic cell	alveolar epithelial cell type 1;alveolar epithelial cell type 2;alveolar macrophage;alveolar macrophage (PF);capillary aerocyte cell;interstitial macrophage;uterine metastasis cell	alveolar epithelial cell type 2;alveolar macrophage;interstitial macrophage;monocyte;monocyte (PF);neutrophil
Lung	Named ortholog	hu_MYO1C	le_MYO1C	ms_Myo1c	TRUE	3	0	ortholog	ortholog	ortholog	0.642487	0.599823	0.48861	airway associated smooth muscle cell;alveolar epithelial cell type 1;artery cell;capillary aerocyte cell;capillary cell;pericyte	alveolar epithelial cell type 1;capillary aerocyte cell;capillary cell	capillary aerocyte cell;capillary cell
Lung	Named ortholog	hu_OAZ2	le_OAZ2	ms_Oaz2	TRUE	3	0	ortholog	ortholog	ortholog	0.511335	0.488263	0.70992	airway associated smooth muscle cell;artery cell;basophil;capillary aerocyte cell;capillary cell;pericyte;vascular associated smooth muscle cell	alveolar fibroblast;artery cell;capillary aerocyte cell;capillary cell;pericyte	alveolar fibroblast;artery cell;capillary aerocyte cell;capillary cell;ciliated cell;myofibroblast;neutrophil;pericyte;vein cell
Lung	Named ortholog	hu_CTTNBP2NL	le_CTTNBP2NL	ms_Cttnbp2nl	TRUE	3	0	ortholog	ortholog	ortholog	0.488207	0.54314	0.62801	artery cell;capillary aerocyte cell;capillary cell	capillary aerocyte cell;capillary cell	alveolar macrophage;capillary cell;vein cell
Lung	Named ortholog	hu_TPM1	le_TPM1	ms_Tpm1	TRUE	3	0	ortholog	ortholog	ortholog	0.48811	0.501931	0.805787	airway associated smooth muscle cell;alveolar fibroblast;artery cell;capillary cell;capillary intermediate cell;fibromyocyte;pericyte;vascular associated smooth muscle cell;vein cell	alveolar epithelial cell type 1;alveolar epithelial cell type 2;alveolar fibroblast;fibromyocyte;pericyte;vascular associated smooth muscle cell	alveolar epithelial cell type 2;alveolar fibroblast;capillary cell;myofibroblast;pericyte
Lung	Named ortholog	hu_ITGA6	le_ITGA6	ms_Itga6	TRUE	3	0	ortholog	ortholog	ortholog	0.534439	0.642162	0.487604	bronchial vessel cell;capillary cell	capillary cell	capillary cell
Lung	Named ortholog	hu_RBM39	le_RBM39	ms_Rbm39	TRUE	3	0	ortholog	ortholog	ortholog	0.585982	0.487377	0.545849	T cell (CD8+);alveolar fibroblast;artery cell;basophil;capillary aerocyte cell;capillary cell;capillary intermediate cell;natural killer cell;pericyte;vein cell	T cell (CD4+ CD8+);T cell (CD4+);alveolar fibroblast;capillary cell;natural killer cell	capillary cell
Lung	Named ortholog	hu_EPCAM	le_EPCAM	ms_Epcam	TRUE	3	0	ortholog	ortholog	ortholog	0.673866	0.503019	0.487272	alveolar epithelial cell type 1;alveolar epithelial cell type 2;basal cell;ciliated cell;club cell;goblet cell;ionocyte	alveolar epithelial cell type 1;interstitial macrophage;plasmacytoid dendritic cell;uterine metastasis cell	ciliated cell
Lung	Named ortholog	hu_SUMO1	le_SUMO1	ms_Sumo1	TRUE	3	0	ortholog	ortholog	ortholog	0.487127	0.496777	0.506886	T cell (CD4+);T cell (CD8+);capillary aerocyte cell;natural killer cell;pericyte	T cell (CD4+ CD8+);alveolar fibroblast;capillary aerocyte cell;capillary cell;lymphatic cell;natural killer cell	capillary cell;natural killer cell
Lung	Named ortholog	hu_C19orf38	le_C24H19orf38	ms_AB124611	TRUE	3	0	ortholog	ortholog	ortholog	0.522988	0.486768	0.601579	monocyte	monocyte;neutrophil	basophil;monocyte;monocyte (PF);neutrophil
Lung	Named ortholog	hu_UBE2B	le_UBE2B	ms_Ube2b	TRUE	3	0	ortholog	ortholog	ortholog	0.603277	0.486692	0.574935	alveolar epithelial cell type 1;capillary aerocyte cell;capillary cell;pericyte	alveolar fibroblast;capillary aerocyte cell;capillary cell;neutrophil	capillary aerocyte cell;capillary cell;ciliated cell;neutrophil
Lung	Named ortholog	hu_ITGB7	le_ITGB7	ms_Itgb7	TRUE	3	0	ortholog	ortholog	ortholog	0.486271	0.564676	0.645692	T cell (CD4+);T cell (CD8+);natural killer T cell;natural killer cell	T cell (CD4+ CD8+);T cell (CD4+)	B cell;Regulatory T cell;T cell (CD4+);T cell (LY6G5B+);basophil;conventional dendritic cell;monocyte;natural killer cell;natural killer cell_T cell (PF)
Lung	Named ortholog	hu_LAD1	le_LAD1	ms_Lad1	TRUE	3	0	ortholog	ortholog	ortholog	0.485903	0.694682	0.755329	alveolar epithelial cell type 2	mature dendritic cell	dendritic cell (CCR7+ )
Lung	Named ortholog	hu_AP2S1	le_AP2S1	ms_Ap2s1	TRUE	3	0	ortholog	ortholog	ortholog	0.485428	0.548994	0.563162	alveolar macrophage;alveolar macrophage (PF);conventional dendritic cell;dendritic cell (EREG+);dendritic cell (IGSF21+);dendritic cell (TREM2+);monocyte	alveolar macrophage;alveolar macrophage (PF);interstitial macrophage;monocyte	interstitial macrophage;monocyte;monocyte (PF)
Lung	Named ortholog	hu_PMP22	le_PMP22	ms_Pmp22	TRUE	3	0	ortholog	ortholog	ortholog	0.863533	0.484658	0.634964	adventitial fibroblast;airway associated smooth muscle cell;alveolar fibroblast;artery cell;basophil;capillary cell;lymphatic cell;myofibroblast;pericyte;vascular associated smooth muscle cell	adventitial fibroblast;alveolar fibroblast;capillary aerocyte cell;fibroblast (NNAT+)	adventitial fibroblast;alveolar fibroblast;capillary aerocyte cell;capillary cell;myofibroblast
Lung	Named ortholog	hu_PLIN2	le_PLIN2	ms_Plin2	TRUE	3	0	ortholog	ortholog	ortholog	0.574474	0.483814	0.495276	alveolar macrophage;alveolar macrophage (PF);basophil	alveolar macrophage;alveolar macrophage (PF);neutrophil	alveolar fibroblast;alveolar macrophage;alveolar macrophage (PF);interstitial macrophage
Lung	Named ortholog	hu_DEK	le_DEK	ms_Dek	TRUE	3	0	ortholog	ortholog	ortholog	0.483771	0.515712	0.535165	T cell (CD4+);T cell (CD8+);alveolar macrophage (PF);basal cell (PF);natural killer cell;natural killer cell_T cell (PF);pericyte	T cell (CD4+ CD8+);alveolar macrophage (PF);natural killer T cell;natural killer cell;natural killer cell_T cell (PF);neutrophil (PF)	alveolar macrophage (PF);monocyte (PF);natural killer cell_T cell (PF)
Lung	Named ortholog	hu_EDNRA	le_EDNRA	ms_Ednra	TRUE	3	0	ortholog	ortholog	ortholog	0.483389	0.659533	0.857398	airway associated smooth muscle cell;alveolar fibroblast;pericyte	alveolar fibroblast;pericyte	alveolar fibroblast;myofibroblast;pericyte
Lung	Named ortholog	hu_FCGR2A	le_FCGR2A	ms_Fcgr3	TRUE	3	0	ortholog	ortholog	ortholog	0.543953	0.60899	0.483222	alveolar macrophage;conventional dendritic cell;dendritic cell (EREG+);dendritic cell (IGSF21+);monocyte	interstitial macrophage;monocyte;neutrophil	basophil;interstitial macrophage;monocyte;neutrophil
Lung	Named ortholog	hu_TJP1	le_TJP1	ms_Tjp1	TRUE	3	0	ortholog	ortholog	ortholog	0.566595	0.482577	0.617185	alveolar epithelial cell type 1;artery cell;capillary aerocyte cell;capillary cell;capillary intermediate cell;pericyte;vascular associated smooth muscle cell;vein cell	capillary aerocyte cell;capillary cell	capillary aerocyte cell;capillary cell;vein cell
Lung	Named ortholog	hu_TMEM88	le_TMEM88	ms_Tmem88	TRUE	3	0	ortholog	ortholog	ortholog	0.672455	0.55732	0.482023	artery cell;bronchial vessel cell;capillary cell	capillary cell	capillary cell
Lung	Named ortholog	hu_CD6	le_CD6	ms_Cd6	TRUE	3	0	ortholog	ortholog	ortholog	0.525688	0.762056	0.481932	T cell (CD4+);T cell (CD8+);natural killer cell	T cell (CD4+ CD8+)	Regulatory T cell;T cell (CD4+);natural killer T cell
Lung	Named ortholog	hu_SSH2	le_SSH2	ms_Ssh2	TRUE	3	0	ortholog	ortholog	ortholog	0.481749	0.571424	0.637512	capillary cell;monocyte;natural killer cell	neutrophil	monocyte;neutrophil
Lung	Named ortholog	hu_HSP90B1	le_HSP90B1	ms_Hsp90b1	TRUE	3	0	ortholog	ortholog	ortholog	0.50609	0.581369	0.481165	adventitial fibroblast;alveolar fibroblast;alveolar macrophage;alveolar macrophage (PF);artery cell;ciliated cell;pericyte;plasma cell;plasmacytoid dendritic cell;vein cell	alveolar fibroblast;capillary cell;interstitial macrophage;plasma cell;plasmacytoid dendritic cell	adventitial fibroblast;alveolar fibroblast;alveolar macrophage;alveolar macrophage (PF);capillary cell;ciliated cell;myofibroblast;plasma cell;vein cell
Lung	Named ortholog	hu_GABARAP	le_GABARAP	ms_Gabarap	TRUE	3	0	ortholog	ortholog	ortholog	0.659582	0.658229	0.480064	alveolar macrophage;alveolar macrophage (PF);ciliated cell;conventional dendritic cell;dendritic cell (EREG+);dendritic cell (IGSF21+);dendritic cell (TREM2+);monocyte;plasmacytoid dendritic cell	alveolar macrophage;conventional dendritic cell;dendritic cell (FLT3+ IGSF6+);interstitial macrophage;monocyte;neutrophil	adventitial fibroblast;alveolar macrophage;interstitial macrophage;monocyte;neutrophil
Lung	Named ortholog	hu_FXYD3	le_FXYD3	ms_Fxyd3	TRUE	3	0	ortholog	ortholog	ortholog	0.844481	0.504326	0.478517	alveolar epithelial cell type 1;alveolar epithelial cell type 2;basal cell;basal cell (PF);ciliated cell;club cell;goblet cell;mucous cell;serous cell	alveolar epithelial cell type 1;alveolar epithelial cell type 2;ciliated cell;doublet	club cell
Lung	Named ortholog	hu_CD8B	le_CD8B	ms_Cd8b1	TRUE	3	0	ortholog	ortholog	ortholog	0.48816	0.790695	0.478219	T cell (CD8+);natural killer T cell	T cell (CD8+);plasma cell;plasmacytoid dendritic cell	T cell (CD8+);natural killer T cell
Lung	Named ortholog	hu_ITGAL	le_ITGAL	ms_Itgal	TRUE	3	0	ortholog	ortholog	ortholog	0.715001	0.478213	0.488164	T cell (CD4+);T cell (CD8+);natural killer cell	T cell (CD4+ CD8+);T cell (CD8+);natural killer T cell;natural killer cell;natural killer cell_T cell;natural killer cell_T cell (PF)	alveolar macrophage;interstitial macrophage;monocyte;natural killer cell;neutrophil
Lung	Named ortholog	hu_C4orf47	le_C14H4orf47	ms_1700029J07Rik	TRUE	3	0	ortholog	ortholog	ortholog	0.477985	0.656609	0.732975	ciliated cell	ciliated cell	ciliated cell
Lung	Named ortholog	hu_ELF1	le_ELF1	ms_Elf1	TRUE	3	0	ortholog	ortholog	ortholog	0.548366	0.477533	0.48408	T cell (CD4+);T cell (CD8+);artery cell;basophil;bronchial vessel cell;capillary cell;monocyte;natural killer T cell;natural killer cell	T cell (CD4+ CD8+);T cell (CD4+);neutrophil	B cell;T cell (CD4+);capillary cell;natural killer T cell
Lung	Named ortholog	hu_CTNND1	le_CTNND1	ms_Ctnnd1	TRUE	3	0	ortholog	ortholog	ortholog	0.490795	0.477348	0.690328	capillary cell	capillary aerocyte cell;capillary cell	capillary aerocyte cell;capillary cell
Lung	Named ortholog	hu_FOSB	le_FOSB	ms_Fosb	TRUE	3	0	ortholog	ortholog	ortholog	0.497201	0.488301	0.476905	adventitial fibroblast;alveolar epithelial cell type 1;alveolar epithelial cell type 2;alveolar fibroblast;basal cell;basophil;bronchial vessel cell;capillary aerocyte cell;capillary cell;capillary intermediate cell;club cell;monocyte	adventitial fibroblast;alveolar fibroblast;capillary cell	adventitial fibroblast;alveolar fibroblast;alveolar macrophage;myofibroblast
Lung	Named ortholog	hu_ITGA7	le_ITGA7	ms_Itga7	TRUE	3	0	ortholog	ortholog	ortholog	0.491757	0.476244	0.547315	airway associated smooth muscle cell	myelinating Schwann cell	airway associated smooth muscle cell
Lung	Named ortholog	hu_SAMSN1	le_SAMSN1	ms_Samsn1	TRUE	3	0	ortholog	ortholog	ortholog	0.628989	0.590257	0.474949	T cell (CD4+);T cell (CD8+);basophil;dendritic cell (EREG+);monocyte;natural killer T cell	neutrophil	monocyte;neutrophil
Lung	Named ortholog	hu_RAB34	le_RAB34	ms_Rab34	TRUE	3	0	ortholog	ortholog	ortholog	0.474497	0.556383	0.650048	adventitial fibroblast;airway associated smooth muscle cell;alveolar fibroblast;basophil;myofibroblast;pericyte;vascular associated smooth muscle cell	adventitial fibroblast;alveolar fibroblast	adventitial fibroblast;alveolar fibroblast;myofibroblast
Lung	Named ortholog	hu_RRAGA	le_RRAGA	ms_Rraga	TRUE	3	0	ortholog	ortholog	ortholog	0.581373	0.517964	0.474129	alveolar fibroblast;capillary aerocyte cell;capillary cell;ciliated cell;pericyte;vascular associated smooth muscle cell	alveolar fibroblast;capillary aerocyte cell;capillary cell	capillary cell
Lung	Named ortholog	hu_ATRX	le_ATRX	ms_Atrx	TRUE	3	0	ortholog	ortholog	ortholog	0.483775	0.473964	0.614652	T cell (CD4+);T cell (CD8+);capillary aerocyte cell;capillary cell;natural killer cell;pericyte	T cell (CD4+ CD8+);capillary cell;natural killer cell	capillary cell
Lung	Named ortholog	hu_VGLL3	le_VGLL3	ms_Vgll3	TRUE	3	0	ortholog	ortholog	ortholog	0.473834	0.569092	0.577159	alveolar fibroblast	alveolar fibroblast	alveolar fibroblast
Lung	Named ortholog	hu_COL4A2	le_COL4A2	ms_Col4a2	TRUE	3	0	ortholog	ortholog	ortholog	0.473497	0.79399	0.483798	alveolar epithelial cell type 1;capillary aerocyte cell;capillary cell;capillary intermediate cell;pericyte;vein cell	capillary cell	adventitial fibroblast;alveolar fibroblast;capillary aerocyte cell;capillary cell;pericyte
Lung	Named ortholog	hu_ADAM15	le_ADAM15	ms_Adam15	TRUE	3	0	ortholog	ortholog	ortholog	0.473123	0.78147	0.506727	artery cell;bronchial vessel cell;capillary cell;vein cell	alveolar epithelial cell type 1;capillary cell;endothelial cell	capillary cell;vein cell
Lung	Named ortholog	hu_APOE	le_APOE	ms_Apoe	TRUE	3	0	ortholog	ortholog	ortholog	0.472891	0.626116	0.696439	alveolar macrophage;alveolar macrophage (PF);dendritic cell (TREM2+);lipofibroblast;pericyte	adventitial fibroblast;alveolar fibroblast;alveolar macrophage;alveolar macrophage (PF);doublet;fibroblast;fibroblast (NNAT+);interstitial macrophage;vascular associated smooth muscle cell	adventitial fibroblast;alveolar fibroblast;interstitial macrophage;monocyte;myofibroblast
Lung	Named ortholog	hu_BTLA	le_BTLA	ms_Btla	TRUE	3	0	ortholog	ortholog	ortholog	0.688373	0.472849	0.606388	B cell	B cell	B cell
Lung	Named ortholog	hu_DDX3X	le_DDX3X	ms_Ddx3x	TRUE	3	0	ortholog	ortholog	ortholog	0.496929	0.472849	0.531479	basophil;bronchial vessel cell;capillary cell;monocyte	alveolar fibroblast;capillary cell;neutrophil	alveolar macrophage;capillary cell
Lung	Named ortholog	hu_PPP1R12A	le_PPP1R12A	ms_Ppp1r12a	TRUE	3	0	ortholog	ortholog	ortholog	0.617236	0.472731	0.535504	T cell (CD8+);airway associated smooth muscle cell;capillary aerocyte cell;capillary cell;fibromyocyte;natural killer cell;pericyte;vascular associated smooth muscle cell	T cell (CD4+ CD8+);natural killer cell;neutrophil	T cell (LY6G5B+);capillary cell;natural killer T cell;natural killer cell
Lung	Named ortholog	hu_KDELR2	le_KDELR2	ms_Kdelr2	TRUE	3	0	ortholog	ortholog	ortholog	0.472542	0.518895	0.520134	adventitial fibroblast;alveolar fibroblast;capillary aerocyte cell;natural killer cell;pericyte;plasma cell	alveolar fibroblast;capillary aerocyte cell;capillary cell	adventitial fibroblast;alveolar fibroblast;capillary cell;myofibroblast
Lung	Named ortholog	hu_TREM2	le_TREM2	ms_Trem2	TRUE	3	0	ortholog	ortholog	ortholog	0.483489	0.472484	0.633988	alveolar macrophage;dendritic cell (TREM2+)	alveolar macrophage;alveolar macrophage (PF);interstitial macrophage	interstitial macrophage;monocyte;monocyte (PF)
Lung	Named ortholog	hu_PRKCH	le_PRKCH	ms_Prkch	TRUE	3	0	ortholog	ortholog	ortholog	0.611609	0.58792	0.470753	T cell (CD8+);capillary aerocyte cell;capillary cell;natural killer cell	T cell (CD4+ CD8+);capillary cell;natural killer T cell;natural killer cell	capillary aerocyte cell;capillary cell;natural killer T cell;natural killer cell
Lung	Named ortholog	hu_SLA2	le_SLA2	ms_Sla2	TRUE	3	0	ortholog	ortholog	ortholog	0.470234	0.533705	0.51212	T cell (CD4+);T cell (CD8+);natural killer cell	natural killer cell	natural killer cell
Lung	Named ortholog	hu_WASF2	le_WASF2	ms_Wasf2	TRUE	3	0	ortholog	ortholog	ortholog	0.579524	0.621446	0.470037	artery cell;capillary aerocyte cell;capillary cell;capillary intermediate cell;natural killer cell;pericyte	T cell (CD4+ CD8+);capillary aerocyte cell;capillary cell	capillary aerocyte cell;capillary cell
Lung	Named ortholog	hu_F2R	le_F2R	ms_F2r	TRUE	3	0	ortholog	ortholog	ortholog	0.469766	0.716437	0.757742	T cell (CD8+);alveolar fibroblast;artery cell;myofibroblast;natural killer cell;pericyte;vein cell	alveolar fibroblast	T cell (LY6G5B+);alveolar fibroblast;myofibroblast;pericyte
Lung	Named ortholog	hu_MARCKS	le_MARCKS	ms_Marcks	TRUE	3	0	ortholog	ortholog	ortholog	0.521801	0.469739	0.547759	alveolar fibroblast;capillary aerocyte cell;capillary cell;capillary intermediate cell;ciliated cell;dendritic cell (IGSF21+);lymphatic cell;monocyte;pericyte	alveolar fibroblast;interstitial macrophage;lymphatic cell;mature dendritic cell;neutrophil;pericyte	alveolar fibroblast;capillary aerocyte cell;capillary cell;interstitial macrophage;lymphatic cell;neutrophil;pericyte;vein cell
Lung	Named ortholog	hu_EIF3E	le_EIF3E	ms_Eif3e	TRUE	3	0	ortholog	ortholog	ortholog	0.508964	0.469269	0.576271	B cell;T cell (CD4+);T cell (CD8+);airway associated smooth muscle cell;alveolar fibroblast;basal cell;basophil;bronchial vessel cell;club cell;conventional dendritic cell;lymphatic cell;monocyte;myofibroblast;natural killer cell;vascular associated smooth muscle cell	B cell;T cell (CD4+ CD8+);T cell (CD4+);T cell (CD8+);dendritic cell (FLT3+ IGSF6+);monocyte;natural killer T cell;natural killer cell	B cell;T cell (CD4+);T cell (CD8+);conventional dendritic cell;monocyte;natural killer T cell;natural killer cell
Lung	Named ortholog	hu_RHOH	le_RHOH	ms_Rhoh	TRUE	3	0	ortholog	ortholog	ortholog	0.469213	0.562142	0.589863	B cell;T cell (CD4+);T cell (CD8+);basophil;natural killer cell	B cell;T cell (CD4+ CD8+);T cell (CD4+);T cell (CD8+);neutrophil	B cell;Regulatory T cell;T cell (CD4+);natural killer T cell
Lung	Named ortholog	hu_DOK3	le_DOK3	ms_Dok3	TRUE	3	0	ortholog	ortholog	ortholog	0.550546	0.467693	0.572464	monocyte	neutrophil	B cell;monocyte;neutrophil
Lung	Named ortholog	hu_CAPZA1	le_CAPZA1	ms_Capza1	TRUE	3	0	ortholog	ortholog	ortholog	0.466563	0.515475	0.622009	T cell (CD4+);T cell (CD8+);alveolar macrophage;monocyte	neutrophil	alveolar macrophage;neutrophil
Lung	Named ortholog	hu_ADRM1	le_ADRM1	ms_Adrm1	TRUE	3	0	ortholog	ortholog	ortholog	0.50643	0.466497	0.539591	artery cell;capillary aerocyte cell;capillary cell	alveolar fibroblast;capillary aerocyte cell;capillary cell	capillary aerocyte cell;capillary cell
Lung	Named ortholog	hu_BTG2	le_BTG2	ms_Btg2	TRUE	3	0	ortholog	ortholog	ortholog	0.5332	0.465834	0.589172	T cell (CD8+);adventitial fibroblast;airway associated smooth muscle cell;alveolar epithelial cell type 1;alveolar fibroblast;artery cell;basophil;bronchial vessel cell;capillary aerocyte cell;capillary cell;fibromyocyte;natural killer cell;pericyte	adventitial fibroblast;alveolar fibroblast;artery cell;capillary aerocyte cell;capillary cell;doublet;fibroblast (NNAT+);innate lymphoid cell;monocyte;neutrophil	alveolar fibroblast;capillary cell;conventional dendritic cell;monocyte;myofibroblast;natural killer cell;neutrophil
Lung	Named ortholog	hu_OSTF1	le_OSTF1	ms_Ostf1	TRUE	3	0	ortholog	ortholog	ortholog	0.472966	0.465185	0.582094	T cell (CD4+);T cell (CD8+);alveolar macrophage;basophil;natural killer cell	T cell (CD4+ CD8+);natural killer T cell;natural killer cell;natural killer cell_T cell;natural killer cell_T cell (PF);neutrophil	monocyte;natural killer cell;neutrophil
Lung	Named ortholog	hu_BRI3	le_BRI3	ms_Bri3	TRUE	3	0	ortholog	ortholog	ortholog	0.672017	0.464862	0.529848	alveolar macrophage;alveolar macrophage (PF);dendritic cell (TREM2+);monocyte	alveolar epithelial cell type 2;alveolar macrophage;alveolar macrophage (PF);capillary aerocyte cell;interstitial macrophage;neutrophil	alveolar epithelial cell type 2;alveolar macrophage;alveolar macrophage (PF);ciliated cell;interstitial macrophage;monocyte
Lung	Named ortholog	hu_EEF2	le_EEF2	ms_Eef2	TRUE	3	0	ortholog	ortholog	ortholog	0.480911	0.46356	0.620923	B cell;T cell (CD4+);T cell (CD8+);adventitial fibroblast;airway associated smooth muscle cell;alveolar epithelial cell type 2;alveolar fibroblast;basal cell;basal cell (PF);basophil;bronchial vessel cell;club cell;conventional dendritic cell;fibromyocyte;goblet cell;lymphatic cell;monocyte;myofibroblast;natural killer T cell;natural killer cell;pericyte;plasma cell;plasmacytoid dendritic cell;va…	B cell;T cell (CD4+ CD8+);T cell (CD4+);T cell (CD8+);alveolar macrophage;alveolar macrophage (PF);conventional dendritic cell;dendritic cell (FLT3+ IGSF6+);innate lymphoid cell;interstitial macrophage;monocyte;natural killer T cell;natural killer cell;natural killer cell_T cell;natural killer cell_T cell (PF);uterine metastasis cell	B cell;Regulatory T cell;T cell (CD4+);T cell (CD8+);T cell (LY6G5B+);conventional dendritic cell;monocyte;natural killer T cell;natural killer cell;natural killer cell_T cell (PF);plasmacytoid dendritic cell
Lung	Named ortholog	hu_ARPC4	le_ARPC4	ms_Arpc4	TRUE	3	0	ortholog	ortholog	ortholog	0.463261	0.538506	0.480248	T cell (CD4+);T cell (CD8+);alveolar macrophage;conventional dendritic cell;monocyte;natural killer T cell;natural killer cell	alveolar macrophage;dendritic cell (FLT3+ IGSF6+);monocyte;neutrophil	conventional dendritic cell;monocyte;natural killer cell
Lung	Named ortholog	hu_NRP1	le_NRP1	ms_Nrp1	TRUE	3	0	ortholog	ortholog	ortholog	0.462965	0.719437	0.635533	alveolar fibroblast;capillary aerocyte cell;capillary cell;vein cell	capillary aerocyte cell	adventitial fibroblast;alveolar fibroblast;artery cell;capillary aerocyte cell;capillary cell;vein cell
Lung	Named ortholog	hu_PSMD4	le_PSMD4	ms_Psmd4	TRUE	3	0	ortholog	ortholog	ortholog	0.462025	0.513215	0.486846	capillary aerocyte cell;capillary cell;natural killer cell;pericyte	capillary aerocyte cell;capillary cell	capillary aerocyte cell;capillary cell
Lung	Named ortholog	hu_SF3B2	le_SF3B2	ms_Sf3b2	TRUE	3	0	ortholog	ortholog	ortholog	0.458239	0.49183	0.501718	T cell (CD4+);T cell (CD8+);capillary aerocyte cell;ciliated cell;natural killer cell;pericyte	T cell (CD4+ CD8+);capillary cell	B cell;capillary cell;monocyte (PF)
Lung	Named ortholog	hu_HSPB11	le_HSPB11	ms_Hspb11	TRUE	3	0	ortholog	ortholog	ortholog	0.675687	0.457368	0.583395	ciliated cell;natural killer cell	ciliated cell	ciliated cell
Lung	Named ortholog	hu_MYO1F	le_MYO1F	ms_Myo1f	TRUE	3	0	ortholog	ortholog	ortholog	0.607531	0.457198	0.535707	T cell (CD4+);T cell (CD8+);monocyte;natural killer T cell;natural killer cell	T cell (CD4+ CD8+);neutrophil	monocyte;neutrophil
Lung	Named ortholog	hu_CYTIP	le_CYTIP	ms_Cytip	TRUE	3	0	ortholog	ortholog	ortholog	0.635814	0.514827	0.456672	T cell (CD4+);T cell (CD8+);monocyte;natural killer T cell;natural killer cell;plasma cell	T cell (CD4+ CD8+);natural killer T cell;natural killer cell;neutrophil	B cell;T cell (CD4+);alveolar macrophage;alveolar macrophage (PF);conventional dendritic cell;monocyte;neutrophil
Lung	Named ortholog	hu_GSN	le_GSN	ms_Gsn	TRUE	3	0	ortholog	ortholog	ortholog	0.456666	0.515534	0.470915	adventitial fibroblast;airway associated smooth muscle cell;alveolar fibroblast;alveolar macrophage;artery cell;bronchial vessel cell;capillary aerocyte cell;capillary intermediate cell;ciliated cell;conventional dendritic cell;dendritic cell (TREM2+);fibromyocyte;goblet cell;myofibroblast;pericyte;vascular associated smooth muscle cell;vein cell	adventitial fibroblast;alveolar epithelial cell type 1;fibroblast (NNAT+);fibromyocyte;neutrophil;neutrophil (PF)	adventitial fibroblast;alveolar fibroblast;ciliated cell;myofibroblast;neutrophil;pericyte
Lung	Named ortholog	hu_RALY	le_RALY	ms_Raly	TRUE	3	0	ortholog	ortholog	ortholog	0.455524	0.532884	0.559251	T cell (CD4+);T cell (CD8+);airway associated smooth muscle cell;capillary aerocyte cell;natural killer cell;natural killer cell_T cell (PF)	T cell (CD4+ CD8+);capillary aerocyte cell;capillary cell;natural killer cell	capillary aerocyte cell;capillary cell;natural killer cell;natural killer cell_T cell (PF)
Lung	Named ortholog	hu_FLT4	le_FLT4	ms_Flt4	TRUE	3	0	ortholog	ortholog	ortholog	0.514726	0.455498	0.92037	capillary aerocyte cell;lymphatic cell	lymphatic cell	lymphatic cell
Lung	Named ortholog	hu_KTN1	le_KTN1	ms_Ktn1	TRUE	3	0	ortholog	ortholog	ortholog	0.645665	0.489387	0.45531	artery cell;bronchial vessel cell;capillary aerocyte cell;capillary cell;capillary intermediate cell;ciliated cell;lymphatic cell;pericyte;vein cell	alveolar epithelial cell type 1;alveolar fibroblast;capillary aerocyte cell;capillary cell;ciliated cell;lymphatic cell;uterine metastasis cell	capillary cell
Lung	Named ortholog	hu_CD8A	le_CD8A	ms_Cd8a	TRUE	3	0	ortholog	ortholog	ortholog	0.578491	0.783055	0.454983	T cell (CD8+);natural killer T cell;natural killer cell	T cell (CD4+ CD8+);T cell (CD8+);natural killer T cell;natural killer cell;natural killer cell_T cell;natural killer cell_T cell (PF);plasmacytoid dendritic cell	T cell (CD8+);natural killer T cell
Lung	Named ortholog	hu_TSG101	le_TSG101	ms_Tsg101	TRUE	3	0	ortholog	ortholog	ortholog	0.454932	0.502508	0.465003	capillary aerocyte cell;capillary cell;pericyte	capillary aerocyte cell;capillary cell	capillary cell
Lung	Named ortholog	hu_ZFYVE21	le_ZFYVE21	ms_Zfyve21	TRUE	3	0	ortholog	ortholog	ortholog	0.478487	0.454903	0.528291	airway associated smooth muscle cell;alveolar epithelial cell type 1;capillary aerocyte cell;fibromyocyte	adventitial fibroblast;alveolar fibroblast;capillary aerocyte cell;capillary cell;fibroblast (NNAT+);lymphatic cell	adventitial fibroblast;alveolar fibroblast;capillary cell
Lung	Named ortholog	hu_SELENBP1	le_SELENBP1	ms_Selenbp1	TRUE	3	0	ortholog	ortholog	ortholog	0.578687	0.454895	0.475682	alveolar epithelial cell type 1;alveolar epithelial cell type 2;basal cell;ciliated cell;club cell;goblet cell;pericyte	adventitial fibroblast;alveolar epithelial cell type 1;alveolar epithelial cell type 2;alveolar fibroblast	adventitial fibroblast;alveolar epithelial cell type 2;alveolar fibroblast;myofibroblast
Lung	Named ortholog	hu_PPP4C	le_PPP4C	ms_Ppp4c	TRUE	3	0	ortholog	ortholog	ortholog	0.466903	0.454408	0.520328	capillary aerocyte cell;capillary cell;natural killer cell	T cell (CD4+ CD8+);natural killer T cell;natural killer cell	natural killer cell
Lung	Named ortholog	hu_NID1	le_NID1	ms_Nid1	TRUE	3	0	ortholog	ortholog	ortholog	0.659017	0.45395	0.538264	pericyte	adventitial fibroblast;alveolar fibroblast	adventitial fibroblast;alveolar fibroblast
Lung	Named ortholog	hu_SORL1	le_SORL1	ms_Sorl1	TRUE	3	0	ortholog	ortholog	ortholog	0.515612	0.507698	0.451779	monocyte;natural killer cell	T cell (CD4+ CD8+);T cell (CD4+);T cell (CD8+);natural killer cell;neutrophil	neutrophil
Lung	Named ortholog	hu_CXCR3	le_CXCR3	ms_Cxcr3	TRUE	3	0	ortholog	ortholog	ortholog	0.451411	0.669312	0.528682	T cell (CD4+);T cell (CD8+);natural killer T cell;plasmacytoid dendritic cell	T cell (CD4+)	Regulatory T cell;T cell (CD4+);T cell (CD8+);T cell (LY6G5B+);natural killer T cell
Lung	Named ortholog	hu_IGFBP4	le_IGFBP4	ms_Igfbp4	TRUE	3	0	ortholog	ortholog	ortholog	0.555651	0.619555	0.451332	adventitial fibroblast;artery cell;bronchial vessel cell;capillary aerocyte cell;capillary cell;capillary intermediate cell;lipofibroblast;lymphatic cell;vein cell	alveolar fibroblast;artery cell;capillary aerocyte cell;capillary cell;doublet;lymphatic cell	T cell (CD4+);adventitial fibroblast;artery cell;capillary cell;lymphatic cell;myofibroblast;vein cell
Lung	Named ortholog	hu_GAPDH	le_GAPDH	ms_Gapdh	TRUE	3	0	ortholog	ortholog	ortholog	0.450975	0.472838	0.640939	T cell (CD4+);T cell (CD8+);airway associated smooth muscle cell;alveolar macrophage;alveolar macrophage (PF);basal cell;basal cell (PF);bronchial vessel cell;conventional dendritic cell;dendritic cell (EREG+);fibromyocyte;goblet cell;ionocyte;lymphatic cell;monocyte;natural killer cell_T cell (PF);pericyte;vascular associated smooth muscle cell	alveolar macrophage (PF);monocyte;monocyte (PF);natural killer cell_T cell (PF);neutrophil;neutrophil (PF)	monocyte;monocyte (PF);natural killer cell_T cell (PF);neutrophil
Lung	Named ortholog	hu_SMTNL2	le_SMTNL2	ms_Smtnl2	TRUE	3	0	ortholog	ortholog	ortholog	0.451743	0.45091	0.601556	alveolar fibroblast	alveolar fibroblast	alveolar fibroblast
Lung	Named ortholog	hu_EIF4G2	le_EIF4G2	ms_Eif4g2	TRUE	3	0	ortholog	ortholog	ortholog	0.509449	0.450111	0.602403	airway associated smooth muscle cell;alveolar epithelial cell type 1;artery cell;bronchial vessel cell;capillary aerocyte cell;capillary cell;ciliated cell;pericyte	alveolar fibroblast;alveolar macrophage (PF);capillary aerocyte cell;capillary cell	alveolar macrophage;capillary aerocyte cell;capillary cell
Lung	Named ortholog	hu_IRF1	le_IRF1	ms_Irf1	TRUE	3	0	ortholog	ortholog	ortholog	0.502137	0.494057	0.45004	T cell (CD8+);adventitial fibroblast;artery cell;capillary aerocyte cell;capillary cell;capillary intermediate cell;natural killer cell;vein cell	capillary aerocyte cell;capillary cell (CXCL10+);natural killer cell;neutrophil	capillary aerocyte cell;capillary cell
Lung	Named ortholog	hu_EPHB4	le_EPHB4	ms_Ephb4	TRUE	3	0	ortholog	ortholog	ortholog	0.449706	0.590704	0.522789	capillary cell;vein cell	capillary cell;lymphatic cell	capillary cell;vein cell
Lung	Named ortholog	hu_CENPE	le_CENPE	ms_Cenpe	TRUE	3	0	ortholog	ortholog	ortholog	0.495762	0.449458	0.5137	natural killer cell_T cell (PF)	natural killer cell_T cell (PF)	monocyte (PF)
Lung	Named ortholog	hu_RABL2A	le_RABL2B	ms_Rabl2	TRUE	3	0	ortholog	ortholog	ortholog	0.448887	0.558127	0.660719	ciliated cell	ciliated cell	ciliated cell
Lung	Named ortholog	hu_MNS1	le_MNS1	ms_Mns1	TRUE	3	0	ortholog	ortholog	ortholog	0.826691	0.448678	0.482561	ciliated cell	ciliated cell	ciliated cell
Lung	Named ortholog	hu_RTF1	le_RTF1	ms_Rtf1	TRUE	3	0	ortholog	ortholog	ortholog	0.474214	0.448191	0.49583	capillary aerocyte cell;capillary cell;natural killer cell;pericyte	T cell (CD4+ CD8+);T cell (CD4+);capillary cell;natural killer cell	capillary cell
Lung	Named ortholog	hu_VKORC1	le_VKORC1	ms_Vkorc1	TRUE	3	0	ortholog	ortholog	ortholog	0.448103	0.470901	0.479857	adventitial fibroblast;alveolar epithelial cell type 1;alveolar fibroblast;capillary aerocyte cell;pericyte	adventitial fibroblast;alveolar fibroblast;capillary aerocyte cell;capillary cell;lymphatic cell	adventitial fibroblast;alveolar fibroblast;capillary cell;myofibroblast
Lung	Named ortholog	hu_DCTN2	le_DCTN2	ms_Dctn2	TRUE	3	0	ortholog	ortholog	ortholog	0.448047	0.539073	0.526354	airway associated smooth muscle cell;capillary aerocyte cell;capillary cell;pericyte;vascular associated smooth muscle cell	alveolar fibroblast	capillary aerocyte cell;capillary cell
Lung	Named ortholog	hu_SDC4	le_SDC4	ms_Sdc4	TRUE	3	0	ortholog	ortholog	ortholog	0.580397	0.484995	0.446523	alveolar epithelial cell type 1;alveolar epithelial cell type 2;basal cell;ciliated cell;club cell;mucous cell	alveolar epithelial cell type 1;alveolar epithelial cell type 2;uterine metastasis cell	B cell;adventitial fibroblast;alveolar epithelial cell type 2;alveolar fibroblast;ciliated cell;interstitial macrophage;myofibroblast
Lung	Named ortholog	hu_PSME2	le_PSME2	ms_Psme2	TRUE	3	0	ortholog	ortholog	ortholog	0.546126	0.530059	0.446404	alveolar macrophage;alveolar macrophage (PF);capillary aerocyte cell;dendritic cell (TREM2+)	T cell (CD4+ CD8+);capillary aerocyte cell;capillary cell (CXCL10+);mature dendritic cell;natural killer T cell;natural killer cell;natural killer cell_T cell (PF)	Regulatory T cell;T cell (CD4+);T cell (CD8+);capillary cell;monocyte;natural killer T cell
Lung	Named ortholog	hu_U2AF1	le_U2AF1	ms_U2af1	TRUE	3	0	ortholog	ortholog	ortholog	0.542957	0.445256	0.588209	artery cell;bronchial vessel cell;capillary aerocyte cell;capillary cell;capillary intermediate cell;lymphatic cell;vein cell	T cell (CD4+ CD8+);alveolar fibroblast;capillary aerocyte cell;capillary cell;lymphatic cell;natural killer cell;natural killer cell_T cell (PF)	capillary cell;monocyte (PF)
Lung	Named ortholog	hu_TMEM212	le_TMEM212	ms_Tmem212	TRUE	3	0	ortholog	ortholog	ortholog	0.445181	0.640875	0.839838	ciliated cell	ciliated cell	ciliated cell
Lung	Named ortholog	hu_KIAA0355	le_KIAA0355	ms_4931406P16Rik	TRUE	3	0	ortholog	ortholog	ortholog	0.444957	0.528803	0.65483	artery cell;capillary cell	capillary aerocyte cell;capillary cell;lymphatic cell	capillary aerocyte cell;capillary cell;vein cell
Lung	Named ortholog	hu_ADM	le_ADM	ms_Adm	TRUE	3	0	ortholog	ortholog	ortholog	0.51432	0.444358	0.598584	adventitial fibroblast;alveolar fibroblast;bronchial vessel cell;capillary aerocyte cell;capillary cell;capillary intermediate cell;monocyte	adventitial fibroblast;alveolar fibroblast	adventitial fibroblast;alveolar fibroblast
Lung	Named ortholog	hu_SPAG7	le_SPAG7	ms_Spag7	TRUE	3	0	ortholog	ortholog	ortholog	0.45708	0.444085	0.488587	alveolar epithelial cell type 1;basophil;ciliated cell;pericyte	T cell (CD4+ CD8+);alveolar fibroblast;capillary aerocyte cell;capillary cell	alveolar fibroblast;capillary cell
Lung	Named ortholog	hu_DLL4	le_DLL4	ms_Dll4	TRUE	3	0	ortholog	ortholog	ortholog	0.501752	0.443681	0.598879	artery cell;capillary aerocyte cell;capillary cell	artery cell;capillary aerocyte cell;capillary cell;endothelial cell	artery cell;capillary aerocyte cell;capillary cell
Lung	Named ortholog	hu_XCL1	le_XCL1	ms_Xcl1	TRUE	3	0	ortholog	ortholog	ortholog	0.481574	0.44366	0.614475	T cell (CD4+);T cell (CD8+);natural killer T cell	natural killer cell	natural killer cell
Lung	Named ortholog	hu_ZFP36L1	le_ZFP36L1	ms_Zfp36l1	TRUE	3	0	ortholog	ortholog	ortholog	0.532873	0.442999	0.453693	adventitial fibroblast;alveolar epithelial cell type 1;alveolar fibroblast;basal cell;capillary aerocyte cell;capillary cell;capillary intermediate cell;ciliated cell;club cell;dendritic cell (IGSF21+);goblet cell;lipofibroblast;pericyte	adventitial fibroblast;alveolar fibroblast;capillary aerocyte cell;capillary cell;interstitial macrophage;lymphatic cell;mature dendritic cell	B cell;T cell (LY6G5B+);adventitial fibroblast;alveolar fibroblast;myofibroblast;vein cell
Lung	Named ortholog	hu_ROBO2	le_ROBO2	ms_Robo2	TRUE	3	0	ortholog	ortholog	ortholog	0.500853	0.447312	0.442665	alveolar fibroblast	alveolar fibroblast	alveolar fibroblast
Lung	Named ortholog	hu_RCAN2	le_RCAN2	ms_Rcan2	TRUE	3	0	ortholog	ortholog	ortholog	0.722432	0.442093	0.678726	airway associated smooth muscle cell;pericyte;vascular associated smooth muscle cell	vascular associated smooth muscle cell	airway associated smooth muscle cell
Lung	Named ortholog	hu_SH3GLB1	le_SH3GLB1	ms_Sh3glb1	TRUE	3	0	ortholog	ortholog	ortholog	0.441957	0.453641	0.548179	artery cell;capillary aerocyte cell;capillary cell;capillary intermediate cell	alveolar fibroblast;capillary aerocyte cell;capillary cell;neutrophil	alveolar macrophage;capillary cell;monocyte;neutrophil
Lung	Named ortholog	hu_PPP1CA	le_PPP1CA	ms_Ppp1ca	TRUE	3	0	ortholog	ortholog	ortholog	0.441633	0.559433	0.567145	T cell (CD4+);T cell (CD8+);alveolar macrophage;alveolar macrophage (PF);monocyte;natural killer T cell;natural killer cell;natural killer cell_T cell (PF)	T cell (CD4+ CD8+);natural killer cell_T cell (PF);neutrophil	monocyte;monocyte (PF);natural killer cell;natural killer cell_T cell (PF)
Lung	Named ortholog	hu_CCT3	le_CCT3	ms_Cct3	TRUE	3	0	ortholog	ortholog	ortholog	0.441205	0.481872	0.468141	capillary aerocyte cell;lymphatic cell;pericyte	T cell (CD4+ CD8+);natural killer cell	capillary cell
Lung	Named ortholog	hu_RPN2	le_RPN2	ms_Rpn2	TRUE	3	0	ortholog	ortholog	ortholog	0.44108	0.573809	0.45611	alveolar fibroblast;capillary aerocyte cell;capillary cell;pericyte;plasma cell	alveolar fibroblast	adventitial fibroblast;alveolar fibroblast;capillary aerocyte cell;capillary cell;plasma cell;vein cell
Lung	Named ortholog	hu_CENPA	le_CENPA	ms_Cenpa	TRUE	3	0	ortholog	ortholog	ortholog	0.439352	0.581834	0.542937	natural killer cell_T cell (PF)	natural killer cell_T cell (PF)	monocyte (PF)
Lung	Named ortholog	hu_MAF1	le_MAF1	ms_Maf1	TRUE	3	0	ortholog	ortholog	ortholog	0.438761	0.451516	0.482291	T cell (CD8+);airway associated smooth muscle cell;capillary aerocyte cell;natural killer cell;pericyte	alveolar fibroblast;capillary aerocyte cell;capillary cell	B cell;capillary cell
Lung	Named ortholog	hu_CD34	le_CD34	ms_Cd34	TRUE	3	0	ortholog	ortholog	ortholog	0.494801	0.438674	0.785136	adventitial fibroblast;bronchial vessel cell;capillary aerocyte cell;capillary cell	adventitial fibroblast;artery cell;capillary aerocyte cell;capillary cell;fibroblast (NNAT+)	adventitial fibroblast;alveolar fibroblast;capillary aerocyte cell;capillary cell
Lung	Named ortholog	hu_LAMC1	le_LAMC1	ms_Lamc1	TRUE	3	0	ortholog	ortholog	ortholog	0.438625	0.61246	0.577751	alveolar fibroblast;pericyte	adventitial fibroblast;alveolar fibroblast;lymphatic cell	adventitial fibroblast;alveolar fibroblast
Lung	Named ortholog	hu_CRIM1	le_CRIM1	ms_Crim1	TRUE	3	0	ortholog	ortholog	ortholog	0.618869	0.438575	0.652676	airway associated smooth muscle cell;alveolar fibroblast;artery cell;capillary cell;pericyte;vascular associated smooth muscle cell;vein cell	alveolar fibroblast;capillary cell	capillary cell;pericyte;vein cell
Lung	Named ortholog	hu_PRRX1	le_PRRX1	ms_Prrx1	TRUE	3	0	ortholog	ortholog	ortholog	0.438528	0.503897	0.519	adventitial fibroblast	adventitial fibroblast	adventitial fibroblast
Lung	Named ortholog	hu_DNAJB13	le_DNAJB13	ms_Dnajb13	TRUE	3	0	ortholog	ortholog	ortholog	0.438521	0.78411	0.732614	ciliated cell	ciliated cell	ciliated cell
Lung	Named ortholog	hu_EFEMP2	le_EFEMP2	ms_Efemp2	TRUE	3	0	ortholog	ortholog	ortholog	0.438203	0.58218	0.442999	adventitial fibroblast;airway associated smooth muscle cell;alveolar fibroblast;capillary cell;myofibroblast;pericyte;vascular associated smooth muscle cell	alveolar fibroblast	adventitial fibroblast;alveolar fibroblast
Lung	Named ortholog	hu_CALR	le_CALR	ms_Calr	TRUE	3	0	ortholog	ortholog	ortholog	0.438149	0.549545	0.586901	artery cell;capillary cell;capillary intermediate cell;goblet cell;pericyte;plasma cell	alveolar fibroblast;alveolar macrophage;alveolar macrophage (PF);capillary aerocyte cell;capillary cell;interstitial macrophage	adventitial fibroblast;alveolar fibroblast;alveolar macrophage;capillary cell;interstitial macrophage;plasma cell;vein cell
Lung	Named ortholog	hu_PDIA3	le_PDIA3	ms_Pdia3	TRUE	3	0	ortholog	ortholog	ortholog	0.483629	0.698531	0.438019	adventitial fibroblast;alveolar fibroblast;artery cell;capillary aerocyte cell;capillary cell;goblet cell;lymphatic cell;natural killer cell;pericyte;vein cell	adventitial fibroblast;alveolar fibroblast;capillary aerocyte cell;capillary cell;natural killer cell	adventitial fibroblast;alveolar fibroblast;artery cell;capillary aerocyte cell;capillary cell;myofibroblast;plasma cell;vein cell
Lung	Named ortholog	hu_SQSTM1	le_SQSTM1	ms_Sqstm1	TRUE	3	0	ortholog	ortholog	ortholog	0.43788	0.447831	0.652191	adventitial fibroblast;alveolar epithelial cell type 1;alveolar fibroblast;basophil;capillary aerocyte cell;lymphatic cell;pericyte	adventitial fibroblast;alveolar epithelial cell type 1;alveolar fibroblast;capillary aerocyte cell;capillary cell;lymphatic cell;neutrophil	alveolar fibroblast;alveolar macrophage;capillary aerocyte cell;capillary cell
Lung	Named ortholog	hu_CFDP1	le_CFDP1	ms_Cfdp1	TRUE	3	0	ortholog	ortholog	ortholog	0.49192	0.43735	0.443585	capillary aerocyte cell;capillary cell;capillary intermediate cell;ciliated cell;pericyte	natural killer cell	capillary cell
Lung	Named ortholog	hu_SERBP1	le_SERBP1	ms_Serbp1	TRUE	3	0	ortholog	ortholog	ortholog	0.451134	0.437319	0.589171	T cell (CD4+);T cell (CD8+);airway associated smooth muscle cell;artery cell;basal cell;bronchial vessel cell;lymphatic cell;natural killer cell;vein cell	T cell (CD4+ CD8+);T cell (CD4+);T cell (CD8+);alveolar macrophage (PF);natural killer T cell;natural killer cell;natural killer cell_T cell (PF)	B cell;T cell (CD8+);capillary cell;natural killer T cell;natural killer cell;natural killer cell_T cell (PF)
Lung	Named ortholog	hu_TMEM59	le_TMEM59	ms_Tmem59	TRUE	3	0	ortholog	ortholog	ortholog	0.524782	0.437053	0.779242	adventitial fibroblast;alveolar epithelial cell type 1;alveolar fibroblast;alveolar macrophage;alveolar macrophage (PF);basal cell;ciliated cell;goblet cell;pericyte;plasma cell;vascular associated smooth muscle cell	adventitial fibroblast;alveolar epithelial cell type 1;alveolar epithelial cell type 2;alveolar fibroblast;capillary aerocyte cell;capillary cell;fibroblast (NNAT+);fibromyocyte;lymphatic cell;pericyte	adventitial fibroblast;alveolar fibroblast;artery cell;capillary aerocyte cell;capillary cell;myofibroblast;vein cell
Lung	Named ortholog	hu_DAD1	le_DAD1	ms_Dad1	TRUE	3	0	ortholog	ortholog	ortholog	0.436605	0.50345	0.448225	T cell (CD4+);alveolar epithelial cell type 1;alveolar fibroblast;basophil;bronchial vessel cell;capillary aerocyte cell;capillary cell;ciliated cell;lymphatic cell;pericyte;plasma cell	alveolar epithelial cell type 1;alveolar fibroblast;alveolar macrophage (PF);capillary aerocyte cell;capillary cell;lymphatic cell	alveolar fibroblast;capillary aerocyte cell;capillary cell;ciliated cell;natural killer cell;plasma cell;vein cell
Lung	Named ortholog	hu_CSK	le_CSK	ms_Csk	TRUE	3	0	ortholog	ortholog	ortholog	0.516646	0.435936	0.496922	T cell (CD4+);T cell (CD8+);monocyte;natural killer cell	T cell (CD4+ CD8+);T cell (CD4+);natural killer cell	B cell;monocyte;natural killer cell
Lung	Named ortholog	hu_NFE2	le_NFE2	ms_Nfe2	TRUE	3	0	ortholog	ortholog	ortholog	0.676429	0.435498	0.62626	monocyte	monocyte;neutrophil;neutrophil (PF)	monocyte;neutrophil
Lung	Named ortholog	hu_ITGA4	le_ITGA4	ms_Itga4	TRUE	3	0	ortholog	ortholog	ortholog	0.435356	0.567487	0.561666	T cell (CD4+);T cell (CD8+);monocyte;natural killer T cell;natural killer cell;pericyte	T cell (CD4+ CD8+);natural killer cell	monocyte;natural killer cell
Lung	Named ortholog	hu_TCF25	le_TCF25	ms_Tcf25	TRUE	3	0	ortholog	ortholog	ortholog	0.500298	0.43524	0.472519	T cell (CD8+);capillary aerocyte cell;capillary cell;natural killer cell;pericyte	alveolar fibroblast;capillary aerocyte cell;capillary cell	capillary cell
Lung	Named ortholog	hu_PAK4	le_PAK4	ms_Pak4	TRUE	3	0	ortholog	ortholog	ortholog	0.480741	0.655247	0.435235	artery cell;capillary aerocyte cell;capillary cell;capillary intermediate cell;vein cell	capillary cell	capillary aerocyte cell;capillary cell
Lung	Named ortholog	hu_RANBP1	le_RANBP1	ms_Ranbp1	TRUE	3	0	ortholog	ortholog	ortholog	0.544381	0.434912	0.495442	T cell (CD4+);alveolar macrophage (PF);basal cell (PF);capillary aerocyte cell;capillary cell;natural killer cell_T cell (PF)	alveolar fibroblast;alveolar macrophage (PF);capillary aerocyte cell;capillary cell;natural killer cell_T cell (PF)	capillary cell;monocyte (PF);natural killer cell_T cell (PF)
Lung	Named ortholog	hu_TAP1	le_TAP1	ms_Tap1	TRUE	3	0	ortholog	ortholog	ortholog	0.467287	0.552258	0.433548	T cell (CD4+);T cell (CD8+);artery cell;bronchial vessel cell;capillary aerocyte cell;capillary cell;capillary intermediate cell;natural killer cell;vein cell	T cell (CD4+ CD8+);T cell (CD8+);capillary aerocyte cell;capillary cell;capillary cell (CXCL10+)	B cell;capillary cell;natural killer T cell
Lung	Named ortholog	hu_RAB5C	le_RAB5C	ms_Rab5c	TRUE	3	0	ortholog	ortholog	ortholog	0.528268	0.433088	0.538764	artery cell;capillary aerocyte cell;capillary cell;capillary intermediate cell;pericyte;vein cell	capillary aerocyte cell;capillary cell;lymphatic cell;neutrophil	alveolar macrophage;capillary cell
Lung	Named ortholog	hu_ATP6V0E1	le_ATP6V0E1	ms_Atp6v0e	TRUE	3	0	ortholog	ortholog	ortholog	0.432896	0.561153	0.489679	alveolar macrophage;alveolar macrophage (PF);dendritic cell (TREM2+);monocyte	alveolar macrophage;alveolar macrophage (PF);capillary aerocyte cell;lymphatic cell	alveolar macrophage;interstitial macrophage;monocyte;monocyte (PF)
Lung	Named ortholog	hu_SMC3	le_SMC3	ms_Smc3	TRUE	3	0	ortholog	ortholog	ortholog	0.432682	0.45708	0.433473	T cell (CD4+);capillary aerocyte cell;capillary cell;natural killer cell;natural killer cell_T cell (PF);pericyte	T cell (CD4+ CD8+);alveolar fibroblast;capillary cell;natural killer cell_T cell (PF)	capillary cell
Lung	Named ortholog	hu_EIF3H	le_EIF3H	ms_Eif3h	TRUE	3	0	ortholog	ortholog	ortholog	0.441847	0.432131	0.442355	B cell;T cell (CD4+);T cell (CD8+);airway associated smooth muscle cell;basal cell;basophil;conventional dendritic cell;monocyte;natural killer cell	B cell;T cell (CD4+ CD8+);T cell (CD4+);monocyte;natural killer T cell;natural killer cell	T cell (CD4+);T cell (CD8+);monocyte;monocyte (PF)
Lung	Named ortholog	hu_PPFIBP1	le_PPFIBP1	ms_Ppfibp1	TRUE	3	0	ortholog	ortholog	ortholog	0.540029	0.43197	0.479037	capillary aerocyte cell;capillary cell;capillary intermediate cell;lymphatic cell	capillary cell;lymphatic cell	lymphatic cell
Lung	Named ortholog	hu_PSMB8	le_PSMB8	ms_Psmb8	TRUE	3	0	ortholog	ortholog	ortholog	0.431711	0.478346	0.582203	T cell (CD8+);artery cell;capillary aerocyte cell;capillary cell;capillary intermediate cell;natural killer cell;vein cell	B cell;T cell (CD4+ CD8+);alveolar macrophage;capillary aerocyte cell;conventional dendritic cell;mature dendritic cell;monocyte;natural killer T cell;natural killer cell_T cell (PF)	B cell;Regulatory T cell;T cell (CD4+);T cell (CD8+);T cell (LY6G5B+);capillary cell;conventional dendritic cell;monocyte;natural killer T cell;natural killer cell;natural killer cell_T cell (PF);plasmacytoid dendritic cell
Lung	Named ortholog	hu_DEGS1	le_DEGS1	ms_Degs1	TRUE	3	0	ortholog	ortholog	ortholog	0.566385	0.431012	0.477299	airway associated smooth muscle cell;alveolar epithelial cell type 1;alveolar fibroblast;capillary aerocyte cell;capillary cell;lymphatic cell;pericyte;vascular associated smooth muscle cell	alveolar epithelial cell type 1;alveolar fibroblast;capillary aerocyte cell;capillary cell;lymphatic cell;pericyte	capillary cell;vein cell
Lung	Named ortholog	hu_RNH1	le_RNH1	ms_Rnh1	TRUE	3	0	ortholog	ortholog	ortholog	0.567042	0.435729	0.430689	alveolar epithelial cell type 1;alveolar macrophage;alveolar macrophage (PF);dendritic cell (TREM2+);pericyte;vascular associated smooth muscle cell	adventitial fibroblast;alveolar epithelial cell type 1;alveolar fibroblast;alveolar macrophage;alveolar macrophage (PF);dendritic cell (FLT3+ IGSF6+);lymphatic cell;mature dendritic cell;monocyte	monocyte;monocyte (PF)
Lung	Named ortholog	hu_DAPK3	le_DAPK3	ms_Dapk3	TRUE	3	0	ortholog	ortholog	ortholog	0.471996	0.473129	0.430602	alveolar epithelial cell type 1;capillary aerocyte cell;capillary cell;pericyte	capillary aerocyte cell;capillary cell	capillary aerocyte cell;capillary cell
Lung	Named ortholog	hu_CCNA2	le_CCNA2	ms_Ccna2	TRUE	3	0	ortholog	ortholog	ortholog	0.430454	0.516732	0.666753	natural killer cell_T cell (PF)	natural killer cell_T cell (PF)	monocyte (PF);natural killer cell_T cell (PF)
Lung	Named ortholog	hu_MIDN	le_MIDN	ms_Midn	TRUE	3	0	ortholog	ortholog	ortholog	0.534722	0.430428	0.431977	artery cell;bronchial vessel cell;capillary aerocyte cell;capillary cell;capillary intermediate cell;ciliated cell;vein cell	neutrophil	capillary cell
Lung	Named ortholog	hu_GNB2	le_GNB2	ms_Gnb2	TRUE	3	0	ortholog	ortholog	ortholog	0.429795	0.454597	0.559566	alveolar macrophage;capillary aerocyte cell;ciliated cell	capillary aerocyte cell;lymphatic cell;neutrophil;neutrophil (PF)	capillary aerocyte cell;capillary cell;monocyte;monocyte (PF);neutrophil
Lung	Named ortholog	hu_EIF3F	le_EIF3F	ms_Eif3f	TRUE	3	0	ortholog	ortholog	ortholog	0.603827	0.429544	0.533913	B cell;T cell (CD4+);T cell (CD8+);basal cell;basophil;conventional dendritic cell;monocyte;natural killer T cell;natural killer cell;natural killer cell_T cell (PF);plasmacytoid dendritic cell	B cell;T cell (CD4+ CD8+);T cell (CD4+);T cell (CD8+);conventional dendritic cell;dendritic cell (FLT3+ IGSF6+);mature dendritic cell;monocyte;natural killer T cell;natural killer cell;natural killer cell_T cell (PF)	B cell;T cell (CD4+);T cell (CD8+);conventional dendritic cell;monocyte;monocyte (PF);natural killer T cell;plasmacytoid dendritic cell
Lung	Named ortholog	hu_IL1RN	le_IL1RN	ms_Il1rn	TRUE	3	0	ortholog	ortholog	ortholog	0.6316	0.485947	0.429485	alveolar macrophage;monocyte	interstitial macrophage;monocyte;neutrophil	alveolar macrophage;alveolar macrophage (PF);neutrophil
Lung	Named ortholog	hu_TTYH2	le_TTYH2	ms_Ttyh2	TRUE	3	0	ortholog	ortholog	ortholog	0.570841	0.429286	0.814653	pericyte	pericyte	alveolar macrophage
Lung	Named ortholog	hu_FZD4	le_FZD4	ms_Fzd4	TRUE	3	0	ortholog	ortholog	ortholog	0.528163	0.429097	0.588519	capillary aerocyte cell;capillary cell;capillary intermediate cell;vein cell	capillary aerocyte cell;capillary cell	capillary cell
Lung	Named ortholog	hu_CRISPLD2	le_CRISPLD2	ms_Crispld2	TRUE	3	0	ortholog	ortholog	ortholog	0.442878	0.428343	0.673409	adventitial fibroblast;airway associated smooth muscle cell;alveolar fibroblast;lipofibroblast;pericyte;vascular associated smooth muscle cell	adventitial fibroblast;alveolar fibroblast;neutrophil	adventitial fibroblast;alveolar fibroblast;myofibroblast
Lung	Named ortholog	hu_SRSF11	le_SRSF11	ms_Srsf11	TRUE	3	0	ortholog	ortholog	ortholog	0.536442	0.45549	0.427918	T cell (CD8+);alveolar fibroblast;capillary cell;natural killer cell;pericyte	alveolar fibroblast;capillary cell;natural killer cell	capillary cell
Lung	Named ortholog	hu_AHSA1	le_AHSA1	ms_Ahsa1	TRUE	3	0	ortholog	ortholog	ortholog	0.427619	0.474993	0.523644	ciliated cell;natural killer cell	capillary cell	capillary cell;ciliated cell
Lung	Named ortholog	hu_PELO	le_PELO	ms_Pelo	TRUE	3	0	ortholog	ortholog	ortholog	0.651529	0.427587	0.618994	alveolar fibroblast;capillary aerocyte cell;capillary cell;pericyte;vascular associated smooth muscle cell	T cell (CD4+);alveolar fibroblast;capillary aerocyte cell;capillary cell;pericyte	capillary cell
Lung	Named ortholog	hu_DDX24	le_DDX24	ms_Ddx24	TRUE	3	0	ortholog	ortholog	ortholog	0.512671	0.450356	0.427561	T cell (CD4+);T cell (CD8+);airway associated smooth muscle cell;alveolar fibroblast;artery cell;capillary aerocyte cell;capillary cell;natural killer cell;pericyte	alveolar fibroblast;capillary cell	capillary cell
Lung	Named ortholog	hu_RAN	le_RAN	ms_Ran	TRUE	3	0	ortholog	ortholog	ortholog	0.44844	0.427508	0.584024	T cell (CD4+);alveolar macrophage;alveolar macrophage (PF);basal cell;basal cell (PF);lymphatic cell;natural killer cell_T cell (PF);pericyte	T cell (CD4+ CD8+);alveolar macrophage (PF);capillary cell;natural killer cell;natural killer cell_T cell (PF)	alveolar macrophage (PF);monocyte (PF);natural killer cell;natural killer cell_T cell (PF)
Lung	Named ortholog	hu_C1QTNF2	le_C1QTNF2	ms_C1qtnf2	TRUE	3	0	ortholog	ortholog	ortholog	0.648092	0.42749	0.543574	airway associated smooth muscle cell;alveolar fibroblast	adventitial fibroblast;alveolar fibroblast	adventitial fibroblast;alveolar fibroblast;capillary aerocyte cell;pericyte
Lung	Named ortholog	hu_ACTR2	le_ACTR2	ms_Actr2	TRUE	3	0	ortholog	ortholog	ortholog	0.563938	0.427459	0.434781	alveolar macrophage;dendritic cell (EREG+);monocyte	monocyte;neutrophil;neutrophil (PF)	alveolar macrophage;alveolar macrophage (PF);natural killer cell
Lung	Named ortholog	hu_LMO2	le_LMO2	ms_Lmo2	TRUE	3	0	ortholog	ortholog	ortholog	0.426991	0.489166	0.718042	artery cell;capillary aerocyte cell;capillary cell;lymphatic cell;vein cell	capillary aerocyte cell;capillary cell;lymphatic cell;monocyte;vein cell	B cell;capillary aerocyte cell;capillary cell;vein cell
Lung	Named ortholog	hu_FHAD1	le_FHAD1	ms_Fhad1	TRUE	3	0	ortholog	ortholog	ortholog	0.517691	0.524918	0.426828	ciliated cell	ciliated cell	ciliated cell
Lung	Named ortholog	hu_MORF4L1	le_MORF4L1	ms_Morf4l1	TRUE	3	0	ortholog	ortholog	ortholog	0.491314	0.426613	0.666774	airway associated smooth muscle cell;artery cell;basophil;capillary aerocyte cell;capillary cell;capillary intermediate cell;ciliated cell;lymphatic cell;pericyte;vascular associated smooth muscle cell	alveolar fibroblast;capillary aerocyte cell;capillary cell;lymphatic cell	B cell;alveolar fibroblast;capillary aerocyte cell;capillary cell;myofibroblast;pericyte;vein cell
Lung	Named ortholog	hu_NACA	le_NACA	ms_Naca	TRUE	3	0	ortholog	ortholog	ortholog	0.478792	0.426321	0.600784	B cell;T cell (CD4+);T cell (CD8+);airway associated smooth muscle cell;basal cell;basal cell (PF);basophil;bronchial vessel cell;club cell;conventional dendritic cell;goblet cell;lymphatic cell;monocyte;myofibroblast;natural killer cell;plasmacytoid dendritic cell;vascular associated smooth muscle cell	B cell;T cell (CD4+ CD8+);T cell (CD4+);T cell (CD8+);alveolar epithelial cell type 2;alveolar macrophage;alveolar macrophage (PF);conventional dendritic cell;dendritic cell (FLT3+ IGSF6+);innate lymphoid cell;monocyte;natural killer T cell;natural killer cell;natural killer cell_T cell;natural killer cell_T cell (PF)	B cell;T cell (CD4+);T cell (CD8+);monocyte;monocyte (PF)
Lung	Named ortholog	hu_PSMB7	le_PSMB7	ms_Psmb7	TRUE	3	0	ortholog	ortholog	ortholog	0.47736	0.426201	0.437373	capillary aerocyte cell;capillary cell;natural killer cell;pericyte	alveolar epithelial cell type 1;alveolar fibroblast;capillary aerocyte cell;capillary cell	capillary cell
Lung	Named ortholog	hu_CCDC146	le_CCDC146	ms_Ccdc146	TRUE	3	0	ortholog	ortholog	ortholog	0.805989	0.582499	0.426081	ciliated cell	neutrophil	ciliated cell
Lung	Named ortholog	hu_ICAM1	le_ICAM1	ms_Icam1	TRUE	3	0	ortholog	ortholog	ortholog	0.640116	0.533696	0.426008	adventitial fibroblast;alveolar epithelial cell type 1;alveolar epithelial cell type 2;artery cell;capillary aerocyte cell;capillary cell;capillary intermediate cell;club cell;vein cell	alveolar epithelial cell type 1	capillary aerocyte cell;capillary cell;vein cell
Lung	Named ortholog	hu_ZBTB16	le_ZBTB16	ms_Zbtb16	TRUE	3	0	ortholog	ortholog	ortholog	0.733633	0.458736	0.425305	artery cell;capillary aerocyte cell;capillary cell;capillary intermediate cell;pericyte;vein cell	adventitial fibroblast;alveolar epithelial cell type 1;alveolar fibroblast;artery cell;capillary aerocyte cell;capillary cell;doublet;natural killer cell;vein cell	capillary cell
Lung	Named ortholog	hu_GREM2	le_GREM2	ms_Grem2	TRUE	3	0	ortholog	ortholog	ortholog	0.699343	0.571649	0.425136	fibromyocyte	fibromyocyte	myofibroblast
Lung	Named ortholog	hu_CDCA3	le_CDCA3	ms_Cdca3	TRUE	3	0	ortholog	ortholog	ortholog	0.42497	0.587857	0.532977	natural killer cell_T cell (PF)	natural killer cell_T cell (PF)	monocyte (PF);natural killer cell_T cell (PF)
Lung	Named ortholog	hu_RBM25	le_RBM25	ms_Rbm25	TRUE	3	0	ortholog	ortholog	ortholog	0.470439	0.423769	0.456592	T cell (CD8+);alveolar fibroblast;capillary cell;natural killer cell;pericyte	T cell (CD4+ CD8+);alveolar fibroblast;capillary cell;natural killer cell	B cell;capillary cell
Lung	Named ortholog	hu_PDIA4	le_PDIA4	ms_Pdia4	TRUE	3	0	ortholog	ortholog	ortholog	0.423425	0.490492	0.494428	ciliated cell;pericyte;plasma cell	plasma cell	B cell;alveolar fibroblast;capillary cell;plasma cell
Lung	Named ortholog	hu_MYH14	le_MYH14	ms_Myh14	TRUE	3	0	ortholog	ortholog	ortholog	0.488975	0.516246	0.422663	alveolar epithelial cell type 1;ciliated cell	alveolar epithelial cell type 1	ciliated cell
Lung	Named ortholog	hu_XCL2	le_XCL1	ms_Xcl1	TRUE	3	0	ortholog	ortholog	ortholog	0.422586	0.534582	0.614475	T cell (CD4+);T cell (CD8+);natural killer T cell;natural killer cell	natural killer cell	natural killer cell
Lung	Named ortholog	hu_GLIPR1	le_GLIPR1	ms_Glipr1	TRUE	3	0	ortholog	ortholog	ortholog	0.443989	0.569037	0.421506	T cell (CD4+);T cell (CD8+);conventional dendritic cell;dendritic cell (IGSF21+);monocyte;natural killer T cell;natural killer cell	T cell (CD4+ CD8+);T cell (CD4+);natural killer T cell;natural killer cell;neutrophil	monocyte;neutrophil
Lung	Named ortholog	hu_CDO1	le_CDO1	ms_Cdo1	TRUE	3	0	ortholog	ortholog	ortholog	0.421414	0.84816	0.492141	alveolar fibroblast	alveolar fibroblast;capillary aerocyte cell	alveolar fibroblast
Lung	Named ortholog	hu_SEC62	le_SEC62	ms_Sec62	TRUE	3	0	ortholog	ortholog	ortholog	0.420872	0.57392	0.528063	alveolar fibroblast;artery cell;bronchial vessel cell;capillary aerocyte cell;capillary cell;capillary intermediate cell;ciliated cell;lymphatic cell;pericyte;plasma cell;vein cell	alveolar fibroblast;capillary cell;natural killer cell	adventitial fibroblast;alveolar fibroblast;capillary aerocyte cell;capillary cell;myofibroblast;vein cell
Lung	Named ortholog	hu_UBXN11	le_UBXN11	ms_Ubxn11	TRUE	3	0	ortholog	ortholog	ortholog	0.533703	0.420741	0.555019	ciliated cell	ciliated cell	ciliated cell
Lung	Named ortholog	hu_ZBTB20	le_ZBTB20	ms_Zbtb20	TRUE	3	0	ortholog	ortholog	ortholog	0.598345	0.63347	0.419878	adventitial fibroblast;alveolar fibroblast;artery cell;capillary aerocyte cell;capillary cell;capillary intermediate cell;myofibroblast;pericyte;vein cell	alveolar fibroblast;capillary cell	alveolar fibroblast;capillary cell
Lung	Named ortholog	hu_PSMC4	le_PSMC4	ms_Psmc4	TRUE	3	0	ortholog	ortholog	ortholog	0.423529	0.419738	0.452669	capillary aerocyte cell;capillary cell;natural killer cell;pericyte	capillary aerocyte cell	capillary aerocyte cell;capillary cell
Lung	Named ortholog	hu_DDX17	le_DDX17	ms_Ddx17	TRUE	3	0	ortholog	ortholog	ortholog	0.56099	0.465348	0.419469	alveolar fibroblast;artery cell;capillary aerocyte cell;capillary cell;ciliated cell;club cell;pericyte;vein cell	T cell (CD4+ CD8+);alveolar fibroblast;capillary aerocyte cell;capillary cell;natural killer cell	alveolar macrophage;capillary cell
Lung	Named ortholog	hu_SDF4	le_SDF4	ms_Sdf4	TRUE	3	0	ortholog	ortholog	ortholog	0.418401	0.574712	0.440414	alveolar fibroblast;capillary aerocyte cell;capillary cell;natural killer cell	alveolar fibroblast;capillary aerocyte cell;capillary cell	Regulatory T cell;adventitial fibroblast;alveolar fibroblast;capillary cell;natural killer T cell
Lung	Named ortholog	hu_KIF5B	le_KIF5B	ms_Kif5b	TRUE	3	0	ortholog	ortholog	ortholog	0.444061	0.41832	0.464338	airway associated smooth muscle cell;alveolar epithelial cell type 1;alveolar fibroblast;capillary aerocyte cell;capillary cell;ciliated cell;pericyte	capillary cell	capillary cell
Lung	Named ortholog	hu_MAOA	le_MAOA	ms_Maoa	TRUE	3	0	ortholog	ortholog	ortholog	0.585773	0.615279	0.417844	capillary aerocyte cell;capillary cell	alveolar fibroblast;capillary aerocyte cell;capillary cell	capillary cell
Lung	Named ortholog	hu_HSPB7	le_HSPB7	ms_Hspb7	TRUE	3	0	ortholog	ortholog	ortholog	0.48616	0.417794	0.594174	airway associated smooth muscle cell	fibromyocyte	myofibroblast
Lung	Named ortholog	hu_GLO1	le_GLO1	ms_Glo1	TRUE	3	0	ortholog	ortholog	ortholog	0.451653	0.464165	0.417538	artery cell;capillary aerocyte cell;capillary cell;capillary intermediate cell;vein cell	capillary aerocyte cell;capillary cell	capillary cell
Lung	Named ortholog	hu_DYNC2H1	le_DYNC2H1	ms_Dync2h1	TRUE	3	0	ortholog	ortholog	ortholog	0.584999	0.544057	0.417365	ciliated cell	ciliated cell	ciliated cell
Lung	Named ortholog	hu_MID1IP1	le_MID1IP1	ms_Mid1ip1	TRUE	3	0	ortholog	ortholog	ortholog	0.434179	0.539209	0.417285	alveolar epithelial cell type 2	alveolar epithelial cell type 2	alveolar epithelial cell type 2;alveolar fibroblast;capillary cell;pericyte
Lung	Named ortholog	hu_PSTPIP1	le_PSTPIP1	ms_Pstpip1	TRUE	3	0	ortholog	ortholog	ortholog	0.523901	0.416837	0.51971	T cell (CD4+);T cell (CD8+);natural killer T cell;natural killer cell	T cell (CD4+ CD8+);natural killer cell;neutrophil	monocyte;natural killer T cell;neutrophil
Lung	Named ortholog	hu_HNRNPR	le_HNRNPR	ms_Hnrnpr	TRUE	3	0	ortholog	ortholog	ortholog	0.483723	0.462024	0.416579	T cell (CD8+);alveolar fibroblast;capillary aerocyte cell;capillary cell;natural killer cell;pericyte	natural killer cell	capillary cell
Lung	Named ortholog	hu_EFNB1	le_EFNB1	ms_Efnb1	TRUE	3	0	ortholog	ortholog	ortholog	0.416154	0.719159	0.672611	capillary aerocyte cell;capillary cell;capillary intermediate cell	alveolar fibroblast;capillary cell	alveolar fibroblast;capillary aerocyte cell;capillary cell;vein cell
Lung	Named ortholog	hu_THSD1	le_THSD1	ms_Thsd1	TRUE	3	0	ortholog	ortholog	ortholog	0.485855	0.415662	0.637959	capillary aerocyte cell;capillary cell	capillary aerocyte cell;capillary cell	capillary cell
Lung	Named ortholog	hu_NDUFB4	le_NDUFB4	ms_Ndufb4	TRUE	3	0	ortholog	ortholog	ortholog	0.415546	0.438701	0.495115	airway associated smooth muscle cell;alveolar epithelial cell type 1;artery cell;capillary aerocyte cell;capillary cell;capillary intermediate cell;pericyte	alveolar epithelial cell type 1;alveolar fibroblast;capillary aerocyte cell;capillary cell	alveolar fibroblast;capillary aerocyte cell;capillary cell
Lung	Named ortholog	hu_SHISA5	le_SHISA5	ms_Shisa5	TRUE	3	0	ortholog	ortholog	ortholog	0.507391	0.477893	0.415146	T cell (CD4+);T cell (CD8+);artery cell;capillary aerocyte cell;capillary cell;natural killer cell	capillary aerocyte cell;capillary cell;natural killer cell;neutrophil	B cell;Regulatory T cell;T cell (CD4+);T cell (CD8+);T cell (LY6G5B+);capillary aerocyte cell;capillary cell;natural killer T cell;natural killer cell;natural killer cell_T cell (PF)
Lung	Named ortholog	hu_ARL3	le_ARL3	ms_Arl3	TRUE	3	0	ortholog	ortholog	ortholog	0.523308	0.554636	0.414195	airway associated smooth muscle cell;capillary aerocyte cell;ciliated cell;pericyte	alveolar fibroblast	capillary cell;ciliated cell;myofibroblast
Lung	Named ortholog	hu_ANGPT2	le_ANGPT2	ms_Angpt2	TRUE	3	0	ortholog	ortholog	ortholog	0.415456	0.414075	0.489447	airway associated smooth muscle cell;lymphatic cell;pericyte	lymphatic cell	myofibroblast
Lung	Named ortholog	hu_RAD23A	le_RAD23A	ms_Rad23a	TRUE	3	0	ortholog	ortholog	ortholog	0.438464	0.41396	0.488638	airway associated smooth muscle cell;capillary aerocyte cell;capillary cell;pericyte	alveolar fibroblast;capillary aerocyte cell;capillary cell	capillary cell
Lung	Named ortholog	hu_MATR3	le_MATR3	ms_Matr3	TRUE	3	0	ortholog	ortholog	ortholog	0.460275	0.413402	0.468647	T cell (CD4+);T cell (CD8+);ciliated cell;natural killer cell	T cell (CD4+ CD8+);T cell (CD4+);capillary cell;natural killer cell	B cell;capillary cell
Lung	Named ortholog	hu_CDC42SE2	le_CDC42SE2	ms_Cdc42se2	TRUE	3	0	ortholog	ortholog	ortholog	0.488891	0.469715	0.413237	T cell (CD4+);T cell (CD8+);natural killer T cell;natural killer cell	T cell (CD4+ CD8+);T cell (CD4+)	B cell;natural killer T cell
Lung	Named ortholog	hu_PAG1	le_PAG1	ms_Pag1	TRUE	3	0	ortholog	ortholog	ortholog	0.412828	0.680714	0.426264	T cell (CD4+);basophil;monocyte;pericyte	neutrophil	alveolar macrophage
Lung	Named ortholog	hu_MAP3K11	le_MAP3K11	ms_Map3k11	TRUE	3	0	ortholog	ortholog	ortholog	0.434869	0.574435	0.412336	artery cell;capillary aerocyte cell;capillary cell;vein cell	capillary cell	capillary cell
Lung	Named ortholog	hu_CORO1A	le_CORO1A	ms_Coro1a	TRUE	3	0	ortholog	ortholog	ortholog	0.777349	0.41227	0.744853	B cell;T cell (CD4+);T cell (CD8+);conventional dendritic cell;monocyte;natural killer T cell;natural killer cell;natural killer cell_T cell (PF);plasmacytoid dendritic cell	T cell (CD4+ CD8+);T cell (CD4+);T cell (CD8+);natural killer T cell;natural killer cell;natural killer cell_T cell;natural killer cell_T cell (PF);neutrophil;neutrophil (PF)	B cell;Regulatory T cell;T cell (CD4+);monocyte;monocyte (PF);natural killer T cell;natural killer cell_T cell (PF);neutrophil
Lung	Named ortholog	hu_EZR	le_EZR	ms_Ezr	TRUE	3	0	ortholog	ortholog	ortholog	0.502148	0.411945	0.598856	B cell;T cell (CD4+);T cell (CD8+);airway associated smooth muscle cell;alveolar epithelial cell type 1;alveolar epithelial cell type 2;basal cell;ciliated cell;club cell;goblet cell;mucous cell;pericyte;vascular associated smooth muscle cell	T cell (CD4+ CD8+);alveolar epithelial cell type 1;natural killer cell;natural killer cell_T cell (PF);neutrophil	B cell;alveolar macrophage;ciliated cell;natural killer cell
Lung	Named ortholog	hu_RASSF5	le_RASSF5	ms_Rassf5	TRUE	3	0	ortholog	ortholog	ortholog	0.411843	0.567275	0.466994	T cell (CD4+);T cell (CD8+);basophil;monocyte;natural killer T cell;natural killer cell	neutrophil	alveolar macrophage;neutrophil
Lung	Named ortholog	hu_RHOA	le_RHOA	ms_Rhoa	TRUE	3	0	ortholog	ortholog	ortholog	0.475484	0.414858	0.411672	alveolar macrophage;alveolar macrophage (PF);capillary aerocyte cell;capillary intermediate cell;dendritic cell (TREM2+);monocyte	interstitial macrophage;neutrophil	capillary aerocyte cell;capillary cell;vein cell
Lung	Named ortholog	hu_ROCK1	le_ROCK1	ms_Rock1	TRUE	3	0	ortholog	ortholog	ortholog	0.444301	0.410836	0.568275	T cell (CD4+);T cell (CD8+);airway associated smooth muscle cell;natural killer cell;pericyte;vascular associated smooth muscle cell	T cell (CD4+ CD8+);natural killer cell;neutrophil	natural killer cell
Lung	Named ortholog	hu_MXD3	le_MXD3	ms_Mxd3	TRUE	3	0	ortholog	ortholog	ortholog	0.45781	0.410358	0.533345	natural killer cell_T cell (PF)	alveolar macrophage (PF);natural killer cell_T cell (PF);neutrophil;neutrophil (PF)	monocyte (PF)
Lung	Named ortholog	hu_EIF3K	le_EIF3K	ms_Eif3k	TRUE	3	0	ortholog	ortholog	ortholog	0.410118	0.426189	0.595078	T cell (CD4+);T cell (CD8+);alveolar macrophage;basal cell;basal cell (PF);basophil;conventional dendritic cell;goblet cell;monocyte;natural killer cell	B cell;T cell (CD4+ CD8+);T cell (CD4+);T cell (CD8+);alveolar macrophage (PF);conventional dendritic cell;dendritic cell (FLT3+ IGSF6+);monocyte;natural killer T cell;natural killer cell;natural killer cell_T cell;natural killer cell_T cell (PF)	monocyte;monocyte (PF)
Lung	Named ortholog	hu_RGL2	le_RGL2	ms_Rgl2	TRUE	3	0	ortholog	ortholog	ortholog	0.436121	0.556878	0.409733	capillary aerocyte cell;capillary cell;capillary intermediate cell	capillary cell	capillary cell
Lung	Named ortholog	hu_MRC1	le_MRC1	ms_Mrc1	TRUE	3	0	ortholog	ortholog	ortholog	0.828054	0.409579	0.505181	alveolar macrophage;dendritic cell (IGSF21+)	alveolar macrophage;alveolar macrophage (PF);interstitial macrophage;lymphatic cell	alveolar macrophage;alveolar macrophage (PF);interstitial macrophage
Lung	Named ortholog	hu_KHDRBS1	le_KHDRBS1	ms_Khdrbs1	TRUE	3	0	ortholog	ortholog	ortholog	0.484185	0.409574	0.468727	T cell (CD4+);alveolar fibroblast;artery cell;bronchial vessel cell;capillary cell;ciliated cell;pericyte	T cell (CD4+ CD8+);alveolar fibroblast;capillary aerocyte cell;capillary cell	B cell;capillary cell;natural killer cell
Lung	Named ortholog	hu_SH2D3C	le_SH2D3C	ms_Sh2d3c	TRUE	3	0	ortholog	ortholog	ortholog	0.490779	0.4909	0.409537	artery cell;capillary aerocyte cell;capillary cell;capillary intermediate cell	capillary aerocyte cell;capillary cell;lymphatic cell	capillary cell
Lung	Named ortholog	hu_EIF4H	le_EIF4H	ms_Eif4h	TRUE	3	0	ortholog	ortholog	ortholog	0.449759	0.521191	0.409421	airway associated smooth muscle cell;capillary aerocyte cell;capillary cell;natural killer cell;pericyte	alveolar fibroblast;capillary cell	capillary aerocyte cell;capillary cell;vein cell
Lung	Named ortholog	hu_HP1BP3	le_HP1BP3	ms_Hp1bp3	TRUE	3	0	ortholog	ortholog	ortholog	0.489177	0.462177	0.409141	T cell (CD4+);capillary aerocyte cell;capillary cell;natural killer cell;pericyte	T cell (CD4+ CD8+);natural killer cell;natural killer cell_T cell (PF)	capillary cell;monocyte (PF)
Lung	Named ortholog	hu_PSMD3	le_PSMD3	ms_Psmd3	TRUE	3	0	ortholog	ortholog	ortholog	0.41252	0.409097	0.444631	capillary aerocyte cell;capillary cell;pericyte	alveolar fibroblast;capillary aerocyte cell	capillary cell
Lung	Named ortholog	hu_STK33	le_STK33	ms_Stk33	TRUE	3	0	ortholog	ortholog	ortholog	0.805284	0.78987	0.409045	ciliated cell	ciliated cell	ciliated cell
Lung	Named ortholog	hu_SELE	le_SELE	ms_Sele	TRUE	3	0	ortholog	ortholog	ortholog	0.50568	0.6643	0.408984	bronchial vessel cell;vein cell	vein cell	artery cell
Lung	Named ortholog	hu_TMED2	le_TMED2	ms_Tmed2	TRUE	3	0	ortholog	ortholog	ortholog	0.487294	0.455598	0.408603	T cell (CD4+);T cell (CD8+);adventitial fibroblast;alveolar fibroblast;basal cell;basophil;myofibroblast;natural killer cell;pericyte;plasma cell;vascular associated smooth muscle cell	adventitial fibroblast;alveolar fibroblast;capillary aerocyte cell;capillary cell	adventitial fibroblast;capillary cell;plasma cell
Lung	Named ortholog	hu_HVCN1	le_HVCN1	ms_Hvcn1	TRUE	3	0	ortholog	ortholog	ortholog	0.552928	0.613793	0.408027	B cell	B cell;alveolar macrophage	B cell;alveolar macrophage
Lung	Named ortholog	hu_NFKBIA	le_NFKBIA	ms_Nfkbia	TRUE	3	0	ortholog	ortholog	ortholog	0.578571	0.407799	0.718436	T cell (CD4+);adventitial fibroblast;alveolar epithelial cell type 2;artery cell;basophil;bronchial vessel cell;capillary aerocyte cell;capillary cell;capillary intermediate cell;vein cell	alveolar fibroblast;artery cell;capillary aerocyte cell;capillary cell;capillary cell (CXCL10+);endothelial cell;mature dendritic cell;neutrophil;vein cell	artery cell;basophil;capillary aerocyte cell;capillary cell;interstitial macrophage;monocyte;neutrophil;vein cell
Lung	Named ortholog	hu_VAMP2	le_VAMP2	ms_Vamp2	TRUE	3	0	ortholog	ortholog	ortholog	0.406962	0.473478	0.446913	T cell (CD4+);T cell (CD8+);airway associated smooth muscle cell;alveolar epithelial cell type 1;alveolar fibroblast;capillary aerocyte cell;capillary cell;myofibroblast;natural killer T cell;natural killer cell;pericyte;vascular associated smooth muscle cell	alveolar fibroblast;capillary aerocyte cell;capillary cell	alveolar fibroblast;capillary cell
Lung	Named ortholog	hu_HSPA5	le_HSPA5	ms_Hspa5	TRUE	3	0	ortholog	ortholog	ortholog	0.406917	0.454775	0.502592	adventitial fibroblast;alveolar fibroblast;club cell;natural killer cell;pericyte;plasma cell	alveolar fibroblast;capillary aerocyte cell;capillary cell;interstitial macrophage	adventitial fibroblast;alveolar fibroblast;alveolar macrophage;artery cell;capillary cell;pericyte;plasma cell;vein cell
Lung	Named ortholog	hu_SPEF2	le_SPEF2	ms_Spef2	TRUE	3	0	ortholog	ortholog	ortholog	0.573474	0.442366	0.406263	ciliated cell	ciliated cell	ciliated cell
Lung	Named ortholog	hu_QKI	le_QKI	ms_Qk	TRUE	3	0	ortholog	ortholog	ortholog	0.405538	0.460663	0.625204	alveolar epithelial cell type 1;capillary aerocyte cell;capillary cell	capillary aerocyte cell;capillary cell	alveolar macrophage;capillary aerocyte cell;capillary cell
Lung	Named ortholog	hu_TMEM184B	le_TMEM184B	ms_Tmem184b	TRUE	3	0	ortholog	ortholog	ortholog	0.405498	0.491048	0.549301	capillary aerocyte cell;capillary cell	capillary aerocyte cell;capillary cell	capillary cell
Lung	Named ortholog	hu_RBBP7	le_RBBP7	ms_Rbbp7	TRUE	3	0	ortholog	ortholog	ortholog	0.405423	0.481379	0.468852	airway associated smooth muscle cell;natural killer cell;pericyte;vascular associated smooth muscle cell	alveolar fibroblast	alveolar fibroblast;capillary cell;natural killer cell
Lung	Named ortholog	hu_ADCY4	le_ADCY4	ms_Adcy4	TRUE	3	0	ortholog	ortholog	ortholog	0.405347	0.611214	0.440111	artery cell;capillary cell;lymphatic cell;vein cell	capillary cell	capillary aerocyte cell;capillary cell;vein cell
Lung	Named ortholog	hu_RSBN1L	le_RSBN1L	ms_Rsbn1l	TRUE	3	0	ortholog	ortholog	ortholog	0.42659	0.405187	0.546493	alveolar epithelial cell type 1;natural killer cell;pericyte	T cell (CD4+ CD8+);T cell (CD4+);alveolar fibroblast;capillary cell;natural killer cell	B cell;capillary cell;natural killer cell
Lung	Named ortholog	hu_PAIP2	le_PAIP2	ms_Paip2	TRUE	3	0	ortholog	ortholog	ortholog	0.405132	0.463057	0.516073	T cell (CD4+);T cell (CD8+);capillary aerocyte cell;capillary cell;natural killer T cell;natural killer cell;pericyte	capillary cell;neutrophil	B cell;capillary aerocyte cell;capillary cell;ciliated cell;natural killer cell
Lung	Named ortholog	hu_CXCL10	le_CXCL10	ms_Cxcl10	TRUE	3	0	ortholog	ortholog	ortholog	0.405364	0.405094	0.530247	capillary cell	interstitial macrophage	interstitial macrophage
Lung	Named ortholog	hu_NAPA	le_NAPA	ms_Napa	TRUE	3	0	ortholog	ortholog	ortholog	0.427332	0.405092	0.414045	capillary aerocyte cell;natural killer cell;pericyte	capillary aerocyte cell;capillary cell	capillary cell
Lung	Named ortholog	hu_CFL2	le_CFL2	ms_Cfl2	TRUE	3	0	ortholog	ortholog	ortholog	0.404748	0.618016	0.528116	airway associated smooth muscle cell;alveolar epithelial cell type 1;capillary aerocyte cell;pericyte;vascular associated smooth muscle cell	alveolar fibroblast	alveolar fibroblast;capillary cell;myofibroblast
Lung	Named ortholog	hu_PACRG	le_PACRG	ms_Pacrg	TRUE	3	0	ortholog	ortholog	ortholog	0.743396	0.638292	0.404635	ciliated cell	ciliated cell	ciliated cell
Lung	Named ortholog	hu_EIF3G	le_EIF3G	ms_Eif3g	TRUE	3	0	ortholog	ortholog	ortholog	0.499256	0.404336	0.456549	T cell (CD4+);T cell (CD8+);airway associated smooth muscle cell;basal cell;monocyte;myofibroblast;natural killer cell	T cell (CD4+ CD8+);T cell (CD4+);T cell (CD8+);monocyte;natural killer T cell;natural killer cell	B cell;capillary cell
Lung	Named ortholog	hu_FLI1	le_FLI1	ms_Fli1	TRUE	3	0	ortholog	ortholog	ortholog	0.412858	0.404204	0.409832	capillary aerocyte cell;capillary cell;natural killer cell	capillary aerocyte cell;capillary cell;neutrophil	B cell;capillary cell;vein cell
Lung	Named ortholog	hu_PSMB9	le_PSMB9	ms_Psmb9	TRUE	3	0	ortholog	ortholog	ortholog	0.531956	0.674621	0.404197	T cell (CD4+);T cell (CD8+);artery cell;capillary aerocyte cell;capillary cell;capillary intermediate cell;monocyte;natural killer T cell;natural killer cell;natural killer cell_T cell (PF)	T cell (CD4+ CD8+);T cell (CD8+);capillary aerocyte cell;capillary cell;capillary cell (CXCL10+);conventional dendritic cell;dendritic cell (FLT3+ IGSF6+);mature dendritic cell;natural killer T cell;natural killer cell;natural killer cell_T cell;natural killer cell_T cell (PF)	B cell;capillary cell;natural killer T cell;natural killer cell_T cell (PF);vein cell
Lung	Named ortholog	hu_IL7R	le_IL7R	ms_Il7r	TRUE	3	0	ortholog	ortholog	ortholog	0.404148	0.473228	0.752738	T cell (CD4+);T cell (CD8+);capillary cell;capillary intermediate cell;natural killer T cell	T cell (CD4+ CD8+);T cell (CD4+);T cell (CD8+);alveolar macrophage;innate lymphoid cell	Regulatory T cell;T cell (CD4+);T cell (CD8+);T cell (LY6G5B+)
Lung	Named ortholog	hu_HSPH1	le_HSPH1	ms_Hsph1	TRUE	3	0	ortholog	ortholog	ortholog	0.676276	0.449393	0.402959	ciliated cell	ciliated cell	ciliated cell
Lung	Named ortholog	hu_ZMAT2	le_ZMAT2	ms_Zmat2	TRUE	3	0	ortholog	ortholog	ortholog	0.402364	0.412532	0.441972	natural killer cell	natural killer cell	B cell
Lung	Named ortholog	hu_METTL9	le_METTL9	ms_Mettl9	TRUE	3	0	ortholog	ortholog	ortholog	0.462688	0.402102	0.485263	T cell (CD4+);T cell (CD8+);monocyte;natural killer cell	neutrophil;neutrophil (PF)	capillary cell;monocyte;neutrophil
Lung	Named ortholog	hu_STAT3	le_STAT3	ms_Stat3	TRUE	3	0	ortholog	ortholog	ortholog	0.405845	0.423503	0.401967	adventitial fibroblast;alveolar epithelial cell type 1;alveolar fibroblast;artery cell;capillary aerocyte cell;capillary cell;ciliated cell;pericyte;vein cell	capillary cell	capillary cell
Lung	Named ortholog	hu_TAP2	le_TAP2	ms_Tap2	TRUE	3	0	ortholog	ortholog	ortholog	0.477162	0.611712	0.401547	capillary aerocyte cell;capillary cell	T cell (CD8+);capillary aerocyte cell;capillary cell;capillary cell (CXCL10+)	capillary aerocyte cell;capillary cell;natural killer T cell;vein cell
Lung	Named ortholog	hu_RGS2	le_RGS2	ms_Rgs2	TRUE	3	0	ortholog	ortholog	ortholog	0.466903	0.636148	0.401351	adventitial fibroblast;alveolar fibroblast;basophil;conventional dendritic cell;dendritic cell (EREG+);dendritic cell (IGSF21+);lipofibroblast;monocyte;natural killer cell;pericyte;plasmacytoid dendritic cell	alveolar fibroblast;dendritic cell (FLT3+ IGSF6+);monocyte;neutrophil	basophil;monocyte;myofibroblast;neutrophil
Lung	Named ortholog	hu_SNW1	le_SNW1	ms_Snw1	TRUE	3	0	ortholog	ortholog	ortholog	0.414789	0.401298	0.404797	capillary aerocyte cell;capillary cell;natural killer cell;pericyte	alveolar fibroblast	capillary cell
Lung	Named ortholog	hu_YIF1A	le_YIF1A	ms_Yif1a	TRUE	3	0	ortholog	ortholog	ortholog	0.401011	0.436474	0.41835	alveolar epithelial cell type 1;alveolar fibroblast;capillary aerocyte cell;myofibroblast;pericyte	alveolar fibroblast	alveolar fibroblast;capillary cell
Lung	Named ortholog	hu_TGM2	le_TGM2	ms_Tgm2	TRUE	3	0	ortholog	ortholog	ortholog	0.459116	0.660393	0.400965	airway associated smooth muscle cell;alveolar fibroblast;artery cell;capillary aerocyte cell;capillary cell;capillary intermediate cell;vein cell	adventitial fibroblast;alveolar fibroblast;capillary cell;fibroblast (NNAT+)	alveolar fibroblast;alveolar macrophage;capillary aerocyte cell;capillary cell;interstitial macrophage;lymphatic cell;vein cell
Lung	Named ortholog	hu_POLR2I	le_POLR2I	ms_Polr2i	TRUE	3	0	ortholog	ortholog	ortholog	0.466388	0.441767	0.400921	ciliated cell	capillary aerocyte cell	capillary cell
Lung	Named ortholog	hu_TMEM204	le_TMEM204	ms_Tmem204	TRUE	3	0	ortholog	ortholog	ortholog	0.400644	0.764755	0.540563	artery cell;capillary aerocyte cell;capillary cell;capillary intermediate cell;pericyte;vein cell	alveolar fibroblast;capillary aerocyte cell	alveolar fibroblast;capillary aerocyte cell;capillary cell;pericyte
Lung	Named ortholog	hu_SMC2	le_SMC2	ms_Smc2	TRUE	3	0	ortholog	ortholog	ortholog	0.400551	0.495885	0.485264	natural killer cell_T cell (PF)	natural killer cell_T cell (PF)	monocyte (PF);natural killer cell_T cell (PF)
Lung	Named ortholog	hu_MEF2A	le_MEF2A	ms_Mef2a	TRUE	3	0	ortholog	ortholog	ortholog	0.456765	0.555952	0.400398	capillary aerocyte cell;capillary cell;capillary intermediate cell	capillary cell	capillary cell
Lung	Named ortholog	hu_ARF6	le_ARF6	ms_Arf6	TRUE	3	0	ortholog	ortholog	ortholog	0.441025	0.40008	0.40165	T cell (CD4+);T cell (CD8+);basophil;conventional dendritic cell;natural killer T cell;natural killer cell;natural killer cell_T cell (PF)	T cell (CD4+ CD8+);T cell (CD8+);conventional dendritic cell;dendritic cell (FLT3+ IGSF6+);natural killer T cell;natural killer cell;natural killer cell_T cell (PF)	B cell;Regulatory T cell;natural killer cell
Lung	Named ortholog	hu_CLK1	le_CLK1	ms_Clk1	TRUE	3	0	ortholog	ortholog	ortholog	0.429418	0.399916	0.550477	T cell (CD4+);T cell (CD8+);alveolar fibroblast;capillary aerocyte cell;capillary cell;natural killer cell;pericyte	alveolar fibroblast;capillary cell	B cell;alveolar fibroblast;capillary cell
Lung	Named ortholog	hu_CIRBP	le_CIRBP	ms_Cirbp	TRUE	3	0	ortholog	ortholog	ortholog	0.472514	0.478422	0.399911	T cell (CD4+);T cell (CD8+);airway associated smooth muscle cell;alveolar epithelial cell type 1;alveolar epithelial cell type 2;alveolar fibroblast;basal cell;basophil;ciliated cell;club cell;fibromyocyte;myofibroblast;natural killer cell;pericyte;plasma cell;vascular associated smooth muscle cell	T cell (CD4+ CD8+);T cell (CD4+);T cell (CD8+);alveolar epithelial cell type 1;alveolar epithelial cell type 2;alveolar fibroblast;artery cell;capillary aerocyte cell;capillary cell;natural killer cell	B cell;capillary cell;natural killer cell
Lung	Named ortholog	hu_BCLAF1	le_BCLAF1	ms_Bclaf1	TRUE	3	0	ortholog	ortholog	ortholog	0.463676	0.399313	0.442164	T cell (CD8+);capillary cell;ciliated cell;natural killer cell;pericyte	T cell (CD4+ CD8+);alveolar fibroblast;capillary cell	capillary cell
Lung	Named ortholog	hu_LRRIQ1	le_LRRIQ1	ms_Lrriq1	TRUE	3	0	ortholog	ortholog	ortholog	0.980277	0.86492	0.39906	ciliated cell	ciliated cell	ciliated cell
Lung	Named ortholog	hu_SNRNP70	le_SNRNP70	ms_Snrnp70	TRUE	3	0	ortholog	ortholog	ortholog	0.398928	0.402179	0.48242	capillary cell;natural killer cell;pericyte	alveolar fibroblast;capillary cell	capillary cell
Lung	Named ortholog	hu_SYNGR2	le_SYNGR2	ms_Syngr2	TRUE	3	0	ortholog	ortholog	ortholog	0.398901	0.450906	0.490596	alveolar epithelial cell type 1;alveolar macrophage;capillary aerocyte cell;conventional dendritic cell;goblet cell	B cell;alveolar fibroblast;conventional dendritic cell;dendritic cell (FLT3+ IGSF6+);interstitial macrophage;mature dendritic cell;monocyte;plasmacytoid dendritic cell	conventional dendritic cell;dendritic cell (CCR7+ );monocyte;plasmacytoid dendritic cell
Lung	Named ortholog	hu_NFKBIZ	le_NFKBIZ	ms_Nfkbiz	TRUE	3	0	ortholog	ortholog	ortholog	0.452238	0.489612	0.398296	adventitial fibroblast;artery cell;basophil;capillary aerocyte cell;capillary cell;monocyte;vein cell	capillary cell;monocyte	alveolar fibroblast;basophil;neutrophil
Lung	Named ortholog	hu_CDC42EP1	le_CDC42EP1	ms_Cdc42ep1	TRUE	3	0	ortholog	ortholog	ortholog	0.397963	0.522766	0.671269	alveolar epithelial cell type 2;alveolar fibroblast;capillary aerocyte cell;capillary cell;pericyte	capillary aerocyte cell;capillary cell	alveolar fibroblast;capillary cell
Lung	Named ortholog	hu_TAOK2	le_TAOK2	ms_Taok2	TRUE	3	0	ortholog	ortholog	ortholog	0.397907	0.469219	0.399392	capillary cell	capillary cell	capillary cell
Lung	Named ortholog	hu_TBCB	le_TBCB	ms_Tbcb	TRUE	3	0	ortholog	ortholog	ortholog	0.401946	0.403328	0.397842	T cell (CD4+);T cell (CD8+);capillary aerocyte cell;natural killer T cell;natural killer cell;pericyte	capillary aerocyte cell;capillary cell;lymphatic cell	capillary cell;monocyte (PF)
Lung	Named ortholog	hu_SRPX2	le_SRPX2	ms_Srpx2	TRUE	3	0	ortholog	ortholog	ortholog	0.402417	0.397045	0.484827	alveolar fibroblast	alveolar fibroblast	alveolar fibroblast
Lung	Named ortholog	hu_HPCAL1	le_HPCAL1	ms_Hpcal1	TRUE	3	0	ortholog	ortholog	ortholog	0.397035	0.602349	0.42722	alveolar epithelial cell type 1;artery cell;capillary aerocyte cell;capillary cell;capillary intermediate cell;vein cell	capillary aerocyte cell;capillary cell	alveolar macrophage;capillary aerocyte cell;capillary cell
Lung	Named ortholog	hu_PI16	le_PI16	ms_Pi16	TRUE	3	0	ortholog	ortholog	ortholog	0.64291	0.838917	0.396908	adventitial fibroblast	adventitial fibroblast;capillary aerocyte cell;capillary cell	adventitial fibroblast;neutrophil
Lung	Named ortholog	hu_PDIA6	le_PDIA6	ms_Pdia6	TRUE	3	0	ortholog	ortholog	ortholog	0.396581	0.511459	0.405624	adventitial fibroblast;alveolar fibroblast;artery cell;basal cell;bronchial vessel cell;capillary cell;lymphatic cell;pericyte;plasma cell	alveolar fibroblast;capillary cell	adventitial fibroblast;alveolar fibroblast;alveolar macrophage;artery cell;capillary cell;plasma cell;vein cell
Lung	Named ortholog	hu_TRIOBP	le_TRIOBP	ms_Triobp	TRUE	3	0	ortholog	ortholog	ortholog	0.4693	0.405342	0.3964	capillary aerocyte cell;capillary cell;lymphatic cell;vein cell	capillary aerocyte cell;capillary cell;lymphatic cell;neutrophil	capillary cell
Lung	Named ortholog	hu_SLC16A3	le_SLC16A3	ms_Slc16a3	TRUE	3	0	ortholog	ortholog	ortholog	0.396349	0.424991	0.740799	alveolar macrophage;dendritic cell (EREG+);monocyte;natural killer cell	neutrophil	monocyte;neutrophil
Lung	Named ortholog	hu_LYVE1	le_LYVE1	ms_Lyve1	TRUE	3	0	ortholog	ortholog	ortholog	0.396162	0.678825	0.66252	capillary cell;lymphatic cell;vein cell	capillary cell	artery cell;capillary cell;lymphatic cell;vein cell
Lung	Named ortholog	hu_STAB2	le_STAB2	ms_Stab2	TRUE	3	0	ortholog	ortholog	ortholog	0.395929	0.801764	0.690797	lymphatic cell	lymphatic cell	lymphatic cell
Lung	Named ortholog	hu_UBE2I	le_UBE2I	ms_Ube2i	TRUE	3	0	ortholog	ortholog	ortholog	0.510118	0.491413	0.395717	T cell (CD4+);T cell (CD8+);capillary aerocyte cell;capillary cell;natural killer cell;pericyte	capillary aerocyte cell;capillary cell	capillary cell;natural killer T cell;natural killer cell
Lung	Named ortholog	hu_FCGR2A	le_FCGR2B	ms_Fcgr2b	TRUE	3	0	ortholog	ortholog	ortholog	0.467197	0.398663	0.395652	alveolar macrophage;conventional dendritic cell;dendritic cell (EREG+);dendritic cell (IGSF21+);monocyte	interstitial macrophage;monocyte	B cell;interstitial macrophage;monocyte
Lung	Named ortholog	hu_MAT2B	le_MAT2B	ms_Mat2b	TRUE	3	0	ortholog	ortholog	ortholog	0.395481	0.51087	0.596492	capillary aerocyte cell;natural killer cell	T cell (CD4+ CD8+);alveolar fibroblast;capillary aerocyte cell;capillary cell;natural killer cell	T cell (CD4+);capillary cell;natural killer cell
Lung	Named ortholog	hu_PCNA	le_PCNA	ms_Pcna	TRUE	3	0	ortholog	ortholog	ortholog	0.425804	0.429021	0.395176	alveolar macrophage (PF);capillary aerocyte cell;natural killer cell_T cell (PF)	alveolar macrophage (PF);capillary cell;natural killer cell_T cell (PF);neutrophil (PF)	alveolar macrophage (PF);natural killer cell_T cell (PF)
Lung	Named ortholog	hu_FCER1A	le_FCER1A	ms_Fcer1a	TRUE	3	0	ortholog	ortholog	ortholog	0.394097	0.416978	0.778697	basophil;conventional dendritic cell	innate lymphoid cell	basophil
Lung	Named ortholog	hu_GRK6	le_GRK6	ms_Grk6	TRUE	3	0	ortholog	ortholog	ortholog	0.393805	0.514217	0.462	T cell (CD4+);T cell (CD8+);natural killer cell	neutrophil	B cell;T cell (CD4+)
Lung	Named ortholog	hu_PSMC6	le_PSMC6	ms_Psmc6	TRUE	3	0	ortholog	ortholog	ortholog	0.393527	0.47534	0.433745	capillary aerocyte cell;capillary cell;pericyte	capillary cell	capillary cell
Lung	Named ortholog	hu_SRRM1	le_SRRM1	ms_Srrm1	TRUE	3	0	ortholog	ortholog	ortholog	0.532631	0.393488	0.446056	T cell (CD8+);artery cell;basophil;capillary aerocyte cell;capillary cell;natural killer cell;pericyte	T cell (CD4+ CD8+);alveolar fibroblast;capillary cell;natural killer cell	capillary cell
Lung	Named ortholog	hu_GDI2	le_GDI2	ms_Gdi2	TRUE	3	0	ortholog	ortholog	ortholog	0.393321	0.418885	0.396205	T cell (CD4+);conventional dendritic cell;monocyte	B cell;dendritic cell (FLT3+ IGSF6+)	B cell;conventional dendritic cell;monocyte
Lung	Named ortholog	hu_SLC11A1	le_SLC11A1	ms_Slc11a1	TRUE	3	0	ortholog	ortholog	ortholog	0.650867	0.392744	0.467983	alveolar macrophage;monocyte	alveolar macrophage;monocyte;neutrophil	interstitial macrophage;monocyte
Lung	Named ortholog	hu_STUB1	le_STUB1	ms_Stub1	TRUE	3	0	ortholog	ortholog	ortholog	0.392734	0.438208	0.510462	T cell (CD4+);T cell (CD8+);airway associated smooth muscle cell;alveolar epithelial cell type 1;ciliated cell;natural killer cell;pericyte	capillary aerocyte cell	alveolar fibroblast;capillary cell;myofibroblast;vein cell
Lung	Named ortholog	hu_PLEKHH3	le_PLEKHH3	ms_Plekhh3	TRUE	3	0	ortholog	ortholog	ortholog	0.392673	0.562856	0.703895	pericyte	pericyte	pericyte
Lung	Named ortholog	hu_ANKRD11	le_ANKRD11	ms_Ankrd11	TRUE	3	0	ortholog	ortholog	ortholog	0.391998	0.454958	0.442414	capillary cell;natural killer cell;pericyte	capillary cell	natural killer cell
Lung	Named ortholog	hu_IMP3	le_IMP3	ms_Imp3	TRUE	3	0	ortholog	ortholog	ortholog	0.391967	0.457142	0.42673	T cell (CD8+);capillary aerocyte cell;natural killer cell	alveolar fibroblast	capillary cell
Lung	Named ortholog	hu_HOXB2	le_HOXB2	ms_Hoxb2	TRUE	3	0	ortholog	ortholog	ortholog	0.391949	0.444157	0.776099	natural killer cell;pericyte	alveolar fibroblast	alveolar fibroblast
Lung	Named ortholog	hu_HMMR	le_HMMR	ms_Hmmr	TRUE	3	0	ortholog	ortholog	ortholog	0.391737	0.49651	0.479665	alveolar macrophage (PF)	natural killer cell_T cell (PF)	monocyte (PF)
Lung	Named ortholog	hu_TMEM9B	le_TMEM9B	ms_Tmem9b	TRUE	3	0	ortholog	ortholog	ortholog	0.565385	0.466616	0.391457	alveolar epithelial cell type 1;capillary aerocyte cell;capillary cell;natural killer cell	alveolar epithelial cell type 1;capillary aerocyte cell;capillary cell	alveolar fibroblast;capillary cell
Lung	Named ortholog	hu_C11orf96	le_C5H11orf96	ms_Gm13889	TRUE	3	0	ortholog	ortholog	ortholog	0.612772	0.390804	0.692391	adventitial fibroblast;airway associated smooth muscle cell;alveolar epithelial cell type 2;alveolar fibroblast;lipofibroblast;pericyte;vascular associated smooth muscle cell	adventitial fibroblast;alveolar fibroblast	alveolar fibroblast;capillary cell;myofibroblast;vein cell
Lung	Named ortholog	hu_MAFF	le_MAFF	ms_Maff	TRUE	3	0	ortholog	ortholog	ortholog	0.574768	0.432107	0.390631	adventitial fibroblast;alveolar fibroblast;bronchial vessel cell;capillary aerocyte cell;capillary cell;capillary intermediate cell	alveolar fibroblast;capillary cell	capillary cell
Lung	Named ortholog	hu_PA2G4	le_PA2G4	ms_Pa2g4	TRUE	3	0	ortholog	ortholog	ortholog	0.46515	0.466049	0.39005	T cell (CD4+);T cell (CD8+);airway associated smooth muscle cell;artery cell;basophil;capillary aerocyte cell;capillary cell;lymphatic cell;natural killer cell;pericyte	capillary cell	capillary cell
Lung	Named ortholog	hu_PPP1R32	le_PPP1R32	ms_Ppp1r32	TRUE	3	0	ortholog	ortholog	ortholog	0.543874	0.389847	0.653319	ciliated cell	ciliated cell	ciliated cell
Lung	Named ortholog	hu_C7	le_C7	ms_C7	TRUE	3	0	ortholog	ortholog	ortholog	0.623561	0.389389	0.747514	adventitial fibroblast;alveolar fibroblast;bronchial vessel cell;lipofibroblast;vein cell	adventitial fibroblast;alveolar fibroblast;fibroblast (NNAT+);pericyte	alveolar fibroblast
Lung	Named ortholog	hu_SEC61B	le_SEC61B	ms_Sec61b	TRUE	3	0	ortholog	ortholog	ortholog	0.401774	0.389259	0.52552	alveolar epithelial cell type 2;alveolar macrophage;club cell;plasma cell;plasmacytoid dendritic cell	alveolar epithelial cell type 2;alveolar macrophage;alveolar macrophage (PF);interstitial macrophage;monocyte;monocyte (PF);plasma cell;plasmacytoid dendritic cell	monocyte;monocyte (PF);plasma cell;plasmacytoid dendritic cell
Lung	Named ortholog	hu_POU2F2	le_POU2F2	ms_Pou2f2	TRUE	3	0	ortholog	ortholog	ortholog	0.388732	0.446338	0.478293	B cell;monocyte	B cell;monocyte	B cell;interstitial macrophage;monocyte
Lung	Named ortholog	hu_ZFHX3	le_ZFHX3	ms_Zfhx3	TRUE	3	0	ortholog	ortholog	ortholog	0.497342	0.388097	0.480116	airway associated smooth muscle cell;capillary aerocyte cell;pericyte	capillary aerocyte cell;lymphatic cell	capillary aerocyte cell
Lung	Named ortholog	hu_IFT57	le_IFT57	ms_Ift57	TRUE	3	0	ortholog	ortholog	ortholog	0.582131	0.495037	0.387588	alveolar epithelial cell type 1;alveolar epithelial cell type 2;alveolar fibroblast;ciliated cell;club cell	ciliated cell	ciliated cell
Lung	Named ortholog	hu_SLC25A4	le_SLC25A4	ms_Slc25a4	TRUE	3	0	ortholog	ortholog	ortholog	0.390714	0.39962	0.387383	airway associated smooth muscle cell;alveolar epithelial cell type 1;alveolar epithelial cell type 2;ciliated cell;pericyte	alveolar epithelial cell type 1	adventitial fibroblast;alveolar fibroblast;capillary aerocyte cell;capillary cell;myofibroblast;vein cell
Lung	Named ortholog	hu_GPBP1	le_GPBP1	ms_Gpbp1	TRUE	3	0	ortholog	ortholog	ortholog	0.388974	0.417497	0.387034	T cell (CD4+);T cell (CD8+);basophil;capillary aerocyte cell;capillary cell;natural killer cell;pericyte	capillary cell	B cell
Lung	Named ortholog	hu_DMPK	le_DMPK	ms_Dmpk	TRUE	3	0	ortholog	ortholog	ortholog	0.44002	0.386938	0.488602	airway associated smooth muscle cell	alveolar fibroblast	alveolar fibroblast
Lung	Named ortholog	hu_ATXN7L3B	le_ATXN7L3B	ms_Atxn7l3b	TRUE	3	0	ortholog	ortholog	ortholog	0.38666	0.403645	0.619796	natural killer cell	alveolar fibroblast;capillary aerocyte cell;capillary cell	alveolar fibroblast;capillary aerocyte cell;capillary cell;vein cell
Lung	Named ortholog	hu_SMURF2	le_SMURF2	ms_Smurf2	TRUE	3	0	ortholog	ortholog	ortholog	0.485768	0.386635	0.554529	capillary cell	capillary cell	capillary cell
Lung	Named ortholog	hu_BMP5	le_BMP5	ms_Bmp5	TRUE	3	0	ortholog	ortholog	ortholog	0.604439	0.418538	0.386191	alveolar fibroblast	alveolar fibroblast	alveolar fibroblast;myofibroblast
Lung	Named ortholog	hu_ARHGEF15	le_ARHGEF15	ms_Arhgef15	TRUE	3	0	ortholog	ortholog	ortholog	0.38619	0.507986	0.527679	capillary cell	capillary aerocyte cell;capillary cell	capillary aerocyte cell;capillary cell;vein cell
Lung	Named ortholog	hu_PADI4	le_PADI4	ms_Padi4	TRUE	3	0	ortholog	ortholog	ortholog	0.488169	0.385513	0.779727	monocyte	neutrophil;neutrophil (PF)	neutrophil
Lung	Named ortholog	hu_ACTN4	le_ACTN4	ms_Actn4	TRUE	3	0	ortholog	ortholog	ortholog	0.38487	0.56733	0.418023	airway associated smooth muscle cell;alveolar epithelial cell type 1;artery cell;bronchial vessel cell;capillary aerocyte cell;capillary cell;capillary intermediate cell;pericyte;vascular associated smooth muscle cell;vein cell	capillary cell	artery cell;capillary cell;vein cell
Lung	Named ortholog	hu_FAM107A	le_FAM107A	ms_Fam107a	TRUE	3	0	ortholog	ortholog	ortholog	0.61169	0.536556	0.384692	artery cell;bronchial vessel cell;capillary aerocyte cell;capillary cell;capillary intermediate cell;vein cell	capillary cell	artery cell
Lung	Named ortholog	hu_LYN	le_LYN	ms_Lyn	TRUE	3	0	ortholog	ortholog	ortholog	0.533338	0.384562	0.553597	monocyte;natural killer cell	capillary aerocyte cell;interstitial macrophage;monocyte;neutrophil	capillary aerocyte cell;interstitial macrophage;monocyte
Lung	Named ortholog	hu_LPL	le_LPL	ms_Lpl	TRUE	3	0	ortholog	ortholog	ortholog	0.489984	0.384332	0.421147	alveolar fibroblast;alveolar macrophage;alveolar macrophage (PF);pericyte	alveolar fibroblast;alveolar macrophage;alveolar macrophage (PF)	alveolar macrophage;alveolar macrophage (PF);capillary cell;interstitial macrophage
Lung	Named ortholog	hu_ARPC5L	le_ARPC5L	ms_Arpc5l	TRUE	3	0	ortholog	ortholog	ortholog	0.532049	0.383952	0.584364	T cell (CD8+);capillary cell;natural killer cell	B cell;T cell (CD4+ CD8+);T cell (CD8+);natural killer T cell;natural killer cell;natural killer cell_T cell;natural killer cell_T cell (PF)	B cell;natural killer cell
Lung	Named ortholog	hu_LIPA	le_LIPA	ms_Lipa	TRUE	3	0	ortholog	ortholog	ortholog	0.670933	0.383885	0.4718	alveolar macrophage;dendritic cell (TREM2+)	alveolar macrophage;alveolar macrophage (PF);interstitial macrophage	alveolar fibroblast;alveolar macrophage;alveolar macrophage (PF);interstitial macrophage
Lung	Named ortholog	hu_ARHGAP9	le_ARHGAP9	ms_Arhgap9	TRUE	3	0	ortholog	ortholog	ortholog	0.383555	0.504172	0.482965	T cell (CD4+);T cell (CD8+);natural killer cell	natural killer cell;neutrophil	monocyte;natural killer T cell;natural killer cell;neutrophil
Lung	Named ortholog	hu_BCL2	le_BCL2	ms_Bcl2	TRUE	3	0	ortholog	ortholog	ortholog	0.383259	0.432863	0.729497	T cell (CD4+)	T cell (CD4+ CD8+);T cell (CD4+);T cell (CD8+);natural killer T cell;natural killer cell;natural killer cell_T cell	B cell;T cell (CD4+);T cell (CD8+);natural killer T cell;natural killer cell
Lung	Named ortholog	hu_ZNF207	le_ZNF207	ms_Zfp207	TRUE	3	0	ortholog	ortholog	ortholog	0.383046	0.418005	0.432686	capillary aerocyte cell;capillary cell;natural killer cell;pericyte	natural killer cell	capillary cell
Lung	Named ortholog	hu_OSM	le_OSM	ms_Osm	TRUE	3	0	ortholog	ortholog	ortholog	0.382561	0.456225	0.42213	monocyte	monocyte;neutrophil	alveolar macrophage;basophil;neutrophil
Lung	Named ortholog	hu_AK8	le_AK8	ms_Ak8	TRUE	3	0	ortholog	ortholog	ortholog	0.423818	0.382435	0.44464	ciliated cell	ciliated cell	ciliated cell
Lung	Named ortholog	hu_CTSA	le_CTSA	ms_Ctsa	TRUE	3	0	ortholog	ortholog	ortholog	0.412165	0.382418	0.580399	alveolar macrophage;capillary aerocyte cell;pericyte	alveolar macrophage;interstitial macrophage;monocyte	alveolar macrophage;interstitial macrophage;monocyte
Lung	Named ortholog	hu_CKS2	le_CKS2	ms_Cks2	TRUE	3	0	ortholog	ortholog	ortholog	0.619095	0.422666	0.382371	alveolar epithelial cell type 2;alveolar macrophage (PF);natural killer cell_T cell (PF)	alveolar macrophage (PF);natural killer cell;natural killer cell_T cell (PF);neutrophil (PF)	basophil;monocyte (PF);natural killer cell_T cell (PF)
Lung	Named ortholog	hu_DUT	le_DUT	ms_Dut	TRUE	3	0	ortholog	ortholog	ortholog	0.382084	0.470804	0.429546	airway associated smooth muscle cell;alveolar fibroblast;alveolar macrophage (PF);basal cell (PF);capillary aerocyte cell;capillary cell;natural killer cell_T cell (PF);pericyte;vascular associated smooth muscle cell	alveolar macrophage (PF);natural killer cell_T cell (PF);neutrophil (PF)	monocyte (PF);natural killer cell_T cell (PF)
Lung	Named ortholog	hu_ERGIC3	le_ERGIC3	ms_Ergic3	TRUE	3	0	ortholog	ortholog	ortholog	0.53794	0.381439	0.543318	basal cell;ciliated cell;pericyte;plasma cell	alveolar fibroblast	adventitial fibroblast;alveolar fibroblast;capillary cell
Lung	Named ortholog	hu_DNAJC3	le_DNAJC3	ms_Dnajc3	TRUE	3	0	ortholog	ortholog	ortholog	0.439423	0.438602	0.381279	alveolar fibroblast;capillary aerocyte cell;capillary cell;pericyte	alveolar fibroblast;capillary aerocyte cell	adventitial fibroblast;alveolar fibroblast;capillary cell;plasma cell
Lung	Named ortholog	hu_CDKN3	le_CDKN3	ms_Cdkn3	TRUE	3	0	ortholog	ortholog	ortholog	0.508163	0.565331	0.380942	alveolar macrophage (PF);natural killer cell_T cell (PF)	alveolar macrophage (PF)	monocyte (PF)
Lung	Named ortholog	hu_PICALM	le_PICALM	ms_Picalm	TRUE	3	0	ortholog	ortholog	ortholog	0.380866	0.39576	0.513612	capillary aerocyte cell;monocyte;vein cell	neutrophil	alveolar macrophage;neutrophil
Lung	Named ortholog	hu_PCMT1	le_PCMT1	ms_Pcmt1	TRUE	3	0	ortholog	ortholog	ortholog	0.408669	0.41141	0.380812	T cell (CD4+);basophil;capillary aerocyte cell;natural killer cell;pericyte	capillary aerocyte cell	capillary cell
Lung	Named ortholog	hu_CD247	le_CD247	ms_Cd247	TRUE	3	0	ortholog	ortholog	ortholog	0.420501	0.380726	0.412648	T cell (CD4+);T cell (CD8+);natural killer T cell;natural killer cell;natural killer cell_T cell (PF)	T cell (CD4+ CD8+)	Regulatory T cell;T cell (CD4+);T cell (CD8+);natural killer T cell;natural killer cell
Lung	Named ortholog	hu_TNFAIP3	le_TNFAIP3	ms_Tnfaip3	TRUE	3	0	ortholog	ortholog	ortholog	0.49532	0.379853	0.420486	T cell (CD4+);T cell (CD8+);basophil;capillary cell;dendritic cell (EREG+);monocyte;vein cell	T cell (CD4+)	Regulatory T cell;T cell (CD4+);T cell (CD8+);basophil;natural killer T cell;natural killer cell
Lung	Named ortholog	hu_PAPOLA	le_PAPOLA	ms_Papola	TRUE	3	0	ortholog	ortholog	ortholog	0.398864	0.379775	0.448912	T cell (CD4+);T cell (CD8+);basophil;capillary cell;ciliated cell;natural killer cell	T cell (CD4+ CD8+)	capillary cell
Lung	Named ortholog	hu_TFPI	le_TFPI	ms_Tfpi	TRUE	3	0	ortholog	ortholog	ortholog	0.601833	0.399048	0.379563	adventitial fibroblast;alveolar epithelial cell type 2;alveolar fibroblast;artery cell;bronchial vessel cell;capillary aerocyte cell;capillary cell;capillary intermediate cell;lymphatic cell;pericyte;vascular associated smooth muscle cell;vein cell	alveolar fibroblast;capillary cell;endothelial cell;lymphatic cell	alveolar fibroblast;capillary cell
Lung	Named ortholog	hu_PTK7	le_PTK7	ms_Ptk7	TRUE	3	0	ortholog	ortholog	ortholog	0.379412	0.541359	0.682091	alveolar fibroblast;pericyte	alveolar fibroblast	alveolar fibroblast
Lung	Named ortholog	hu_CYTH2	le_CYTH2	ms_Cyth2	TRUE	3	0	ortholog	ortholog	ortholog	0.45607	0.379234	0.427634	capillary aerocyte cell;capillary cell;pericyte	alveolar fibroblast;capillary aerocyte cell;capillary cell	capillary cell
Lung	Named ortholog	hu_RNF13	le_RNF13	ms_Rnf13	TRUE	3	0	ortholog	ortholog	ortholog	0.458845	0.449348	0.379154	capillary aerocyte cell;capillary cell	capillary aerocyte cell	capillary cell
Lung	Named ortholog	hu_POLR2E	le_POLR2E	ms_Polr2e	TRUE	3	0	ortholog	ortholog	ortholog	0.37895	0.429419	0.424746	natural killer cell;pericyte	T cell (CD4+ CD8+);natural killer cell	B cell;capillary cell;natural killer cell
Lung	Named ortholog	hu_NDUFA5	le_NDUFA5	ms_Ndufa5	TRUE	3	0	ortholog	ortholog	ortholog	0.378771	0.538612	0.490888	airway associated smooth muscle cell;capillary aerocyte cell;capillary cell;natural killer cell;pericyte	alveolar epithelial cell type 1	alveolar fibroblast;capillary cell;myofibroblast
Lung	Named ortholog	hu_PBX1	le_PBX1	ms_Pbx1	TRUE	3	0	ortholog	ortholog	ortholog	0.378546	0.560938	0.510298	adventitial fibroblast;alveolar fibroblast;pericyte	alveolar fibroblast	adventitial fibroblast;alveolar fibroblast;myofibroblast
Lung	Named ortholog	hu_IQGAP1	le_IQGAP1	ms_Iqgap1	TRUE	3	0	ortholog	ortholog	ortholog	0.399285	0.378254	0.381367	T cell (CD4+);T cell (CD8+);monocyte;natural killer cell	alveolar macrophage;neutrophil	alveolar epithelial cell type 2;alveolar macrophage;alveolar macrophage (PF);interstitial macrophage;neutrophil
Lung	Named ortholog	hu_PTPN6	le_PTPN6	ms_Ptpn6	TRUE	3	0	ortholog	ortholog	ortholog	0.378094	0.530501	0.537916	B cell;alveolar macrophage;basophil;monocyte	monocyte;natural killer cell;neutrophil	B cell;interstitial macrophage;monocyte;monocyte (PF);plasmacytoid dendritic cell
Lung	Named ortholog	hu_TMEM176B	le_TMEM176B	ms_Tmem176b	TRUE	3	0	ortholog	ortholog	ortholog	0.377979	0.470265	0.700669	adventitial fibroblast;alveolar fibroblast;basophil;dendritic cell (IGSF21+);dendritic cell (TREM2+);vein cell	adventitial fibroblast;alveolar fibroblast;alveolar macrophage;capillary aerocyte cell;capillary cell;capillary cell (CXCL10+);doublet;fibroblast (NNAT+);fibromyocyte;interstitial macrophage;lymphatic cell;monocyte;pericyte;vein cell	T cell (LY6G5B+);adventitial fibroblast;alveolar fibroblast;artery cell;capillary aerocyte cell;capillary cell;interstitial macrophage;myofibroblast;vein cell
Lung	Named ortholog	hu_HMBOX1	le_HMBOX1	ms_Hmbox1	TRUE	3	0	ortholog	ortholog	ortholog	0.678013	0.377831	0.478096	capillary aerocyte cell;capillary cell	capillary aerocyte cell;capillary cell	capillary cell
Lung	Named ortholog	hu_CCR1	le_CCR1	ms_Ccr1	TRUE	3	0	ortholog	ortholog	ortholog	0.376635	0.590062	0.437451	monocyte	neutrophil	basophil;neutrophil
Lung	Named ortholog	hu_PSMC5	le_PSMC5	ms_Psmc5	TRUE	3	0	ortholog	ortholog	ortholog	0.376547	0.404267	0.38736	T cell (CD4+);airway associated smooth muscle cell;capillary aerocyte cell;natural killer cell;pericyte	T cell (CD4+ CD8+)	capillary cell
Lung	Named ortholog	hu_PHB	le_PHB	ms_Phb	TRUE	3	0	ortholog	ortholog	ortholog	0.380823	0.376372	0.379845	capillary cell;natural killer cell;plasmacytoid dendritic cell	alveolar fibroblast	capillary cell
Lung	Named ortholog	hu_CARHSP1	le_CARHSP1	ms_Carhsp1	TRUE	3	0	ortholog	ortholog	ortholog	0.384237	0.629401	0.376339	alveolar fibroblast;bronchial vessel cell;capillary aerocyte cell;capillary cell;capillary intermediate cell;natural killer cell_T cell (PF);vein cell	capillary cell;lymphatic cell;plasmacytoid dendritic cell;uterine metastasis cell	capillary aerocyte cell;capillary cell;neutrophil;vein cell
Lung	Named ortholog	hu_LEPROTL1	le_LEPROTL1	ms_Leprotl1	TRUE	3	0	ortholog	ortholog	ortholog	0.376289	0.624408	0.511396	T cell (CD4+);T cell (CD8+);basophil;capillary cell;natural killer T cell;natural killer cell	natural killer cell;neutrophil	Regulatory T cell;T cell (CD4+);T cell (CD8+);T cell (LY6G5B+);basophil;natural killer T cell;natural killer cell
Lung	Named ortholog	hu_HSP90AB1	le_HSP90AB1	ms_Hsp90ab1	TRUE	3	0	ortholog	ortholog	ortholog	0.497341	0.376122	0.597095	adventitial fibroblast;airway associated smooth muscle cell;alveolar epithelial cell type 1;alveolar macrophage;artery cell;basal cell;basophil;bronchial vessel cell;ciliated cell;club cell;lymphatic cell;vascular associated smooth muscle cell	alveolar fibroblast;alveolar macrophage;alveolar macrophage (PF);capillary aerocyte cell;capillary cell;ciliated cell;conventional dendritic cell;interstitial macrophage;natural killer cell;natural killer cell_T cell (PF);uterine metastasis cell	alveolar macrophage;capillary aerocyte cell;capillary cell;ciliated cell;interstitial macrophage;monocyte (PF);vein cell
Lung	Named ortholog	hu_PRKCB	le_PRKCB	ms_Prkcb	TRUE	3	0	ortholog	ortholog	ortholog	0.375637	0.494565	0.56194	T cell (CD8+);monocyte;natural killer cell	B cell;neutrophil;plasmacytoid dendritic cell	B cell;monocyte;natural killer cell
Lung	Named ortholog	hu_NCL	le_NCL	ms_Ncl	TRUE	3	0	ortholog	ortholog	ortholog	0.432208	0.375223	0.574073	T cell (CD4+);T cell (CD8+);basal cell;basophil;bronchial vessel cell;lymphatic cell;natural killer cell	T cell (CD4+ CD8+);T cell (CD4+);T cell (CD8+);natural killer T cell;natural killer cell;natural killer cell_T cell (PF)	B cell;Regulatory T cell;T cell (CD4+);T cell (CD8+);natural killer T cell;natural killer cell;natural killer cell_T cell (PF)
Lung	Named ortholog	hu_SPRY1	le_SPRY1	ms_Spry1	TRUE	3	0	ortholog	ortholog	ortholog	0.506162	0.463192	0.374917	adventitial fibroblast;airway associated smooth muscle cell;alveolar fibroblast;bronchial vessel cell;lymphatic cell;myofibroblast;pericyte;vascular associated smooth muscle cell	adventitial fibroblast;alveolar fibroblast;capillary aerocyte cell	alveolar fibroblast;myofibroblast
Lung	Named ortholog	hu_DYNC1H1	le_DYNC1H1	ms_Dync1h1	TRUE	3	0	ortholog	ortholog	ortholog	0.424147	0.401773	0.374906	alveolar epithelial cell type 1;capillary aerocyte cell;capillary cell	capillary aerocyte cell;capillary cell	alveolar macrophage;capillary cell
Lung	Named ortholog	hu_DDOST	le_DDOST	ms_Ddost	TRUE	3	0	ortholog	ortholog	ortholog	0.374685	0.506782	0.501308	capillary aerocyte cell;capillary cell;natural killer cell;pericyte;plasma cell	alveolar fibroblast;capillary cell	adventitial fibroblast;alveolar fibroblast;capillary cell;plasma cell
Lung	Named ortholog	hu_AIF1	le_AIF1	ms_Aif1	TRUE	3	0	ortholog	ortholog	ortholog	0.730399	0.516685	0.374645	alveolar macrophage;alveolar macrophage (PF);conventional dendritic cell;dendritic cell (EREG+);dendritic cell (IGSF21+);dendritic cell (TREM2+);monocyte	alveolar macrophage;interstitial macrophage;monocyte;neutrophil	conventional dendritic cell;interstitial macrophage;monocyte
Lung	Named ortholog	hu_RRAD	le_RRAD	ms_Rrad	TRUE	3	0	ortholog	ortholog	ortholog	0.548524	0.374515	0.785083	airway associated smooth muscle cell;alveolar epithelial cell type 2;alveolar fibroblast;ciliated cell;pericyte;vascular associated smooth muscle cell	pericyte	pericyte
Lung	Named ortholog	hu_GSTM3	le_GSTM3	ms_Gstm5	TRUE	3	0	ortholog	ortholog	ortholog	0.522536	0.374247	0.507164	adventitial fibroblast;airway associated smooth muscle cell;alveolar fibroblast;pericyte;vascular associated smooth muscle cell	adventitial fibroblast;alveolar epithelial cell type 1;alveolar fibroblast;fibroblast (NNAT+)	alveolar fibroblast
Lung	Named ortholog	hu_CRYAB	le_CRYAB	ms_Cryab	TRUE	3	0	ortholog	ortholog	ortholog	0.373683	0.622832	0.486448	adventitial fibroblast;airway associated smooth muscle cell;alveolar epithelial cell type 1;alveolar fibroblast;fibromyocyte;myofibroblast;pericyte;vascular associated smooth muscle cell	adventitial fibroblast;alveolar epithelial cell type 1;alveolar fibroblast;capillary aerocyte cell;capillary cell	adventitial fibroblast;alveolar fibroblast;myofibroblast;pericyte;vein cell
Lung	Named ortholog	hu_DOCK8	le_DOCK8	ms_Dock8	TRUE	3	0	ortholog	ortholog	ortholog	0.373439	0.391916	0.401273	T cell (CD4+);T cell (CD8+);monocyte;natural killer cell	neutrophil	monocyte
Lung	Named ortholog	hu_TMEM30A	le_TMEM30A	ms_Tmem30a	TRUE	3	0	ortholog	ortholog	ortholog	0.373186	0.391938	0.431791	alveolar epithelial cell type 1;capillary cell	capillary cell	capillary cell
Lung	Named ortholog	hu_DAZAP2	le_DAZAP2	ms_Dazap2	TRUE	3	0	ortholog	ortholog	ortholog	0.499221	0.523516	0.372998	T cell (CD4+);T cell (CD8+);capillary aerocyte cell;capillary cell;monocyte;natural killer cell	capillary aerocyte cell;capillary cell;neutrophil	alveolar macrophage;alveolar macrophage (PF);monocyte;neutrophil
Lung	Named ortholog	hu_ASF1B	le_ASF1B	ms_Asf1b	TRUE	3	0	ortholog	ortholog	ortholog	0.372155	0.667224	0.41043	natural killer cell_T cell (PF)	natural killer cell_T cell (PF)	monocyte (PF);natural killer cell_T cell (PF)
Lung	Named ortholog	hu_STOM	le_STOM	ms_Stom	TRUE	3	0	ortholog	ortholog	ortholog	0.371591	0.63082	0.379289	artery cell;bronchial vessel cell;capillary aerocyte cell;capillary cell;capillary intermediate cell;ciliated cell;lymphatic cell;pericyte;vein cell	capillary cell	capillary cell
Lung	Named ortholog	hu_ATP1B1	le_ATP1B1	ms_Atp1b1	TRUE	3	0	ortholog	ortholog	ortholog	0.52437	0.371039	0.661205	alveolar epithelial cell type 1;alveolar epithelial cell type 2;basal cell;ciliated cell;club cell;fibromyocyte;goblet cell;mucous cell;myofibroblast	alveolar epithelial cell type 2;capillary aerocyte cell	alveolar epithelial cell type 2;basophil;natural killer cell;plasmacytoid dendritic cell
Lung	Named ortholog	hu_NR3C1	le_NR3C1	ms_Nr3c1	TRUE	3	0	ortholog	ortholog	ortholog	0.370843	0.409796	0.547663	T cell (CD4+);T cell (CD8+);natural killer T cell;natural killer cell;pericyte	alveolar fibroblast;capillary aerocyte cell;capillary cell	alveolar fibroblast;capillary cell
Lung	Named ortholog	hu_PRKCQ	le_PRKCQ	ms_Prkcq	TRUE	3	0	ortholog	ortholog	ortholog	0.427587	0.370625	0.397403	T cell (CD4+);natural killer cell	T cell (CD4+ CD8+);T cell (CD4+)	T cell (CD4+);natural killer cell
Lung	Named ortholog	hu_SNRPB	le_SNRPB	ms_Snrpb	TRUE	3	0	ortholog	ortholog	ortholog	0.483048	0.371475	0.370059	T cell (CD4+);T cell (CD8+);alveolar macrophage (PF);bronchial vessel cell;capillary aerocyte cell;lymphatic cell;natural killer T cell;natural killer cell;natural killer cell_T cell (PF);pericyte	T cell (CD4+ CD8+);alveolar macrophage (PF);capillary aerocyte cell;natural killer cell;natural killer cell_T cell (PF)	capillary aerocyte cell;capillary cell;monocyte;monocyte (PF)
Lung	Named ortholog	hu_SSR1	le_SSR1	ms_Ssr1	TRUE	3	0	ortholog	ortholog	ortholog	0.370039	0.420352	0.465489	T cell (CD4+);capillary aerocyte cell;capillary cell;pericyte	alveolar fibroblast	adventitial fibroblast;alveolar fibroblast;capillary cell
Lung	Named ortholog	hu_VDAC3	le_VDAC3	ms_Vdac3	TRUE	3	0	ortholog	ortholog	ortholog	0.370007	0.487026	0.471385	ciliated cell;natural killer cell;pericyte	alveolar fibroblast;capillary aerocyte cell;capillary cell	capillary aerocyte cell;capillary cell
Lung	Named ortholog	hu_CAPG	le_CAPG	ms_Capg	TRUE	3	0	ortholog	ortholog	ortholog	0.460392	0.812914	0.368984	alveolar macrophage;alveolar macrophage (PF);basophil;dendritic cell (TREM2+)	interstitial macrophage;monocyte;neutrophil	B cell;T cell (LY6G5B+);alveolar macrophage;interstitial macrophage;monocyte;monocyte (PF)
Lung	Named ortholog	hu_NFE2L2	le_NFE2L2	ms_Nfe2l2	TRUE	3	0	ortholog	ortholog	ortholog	0.400286	0.368771	0.44935	adventitial fibroblast;alveolar epithelial cell type 1;alveolar fibroblast;artery cell;basal cell;bronchial vessel cell;capillary aerocyte cell;capillary cell;ciliated cell	alveolar fibroblast;capillary aerocyte cell;capillary cell;lymphatic cell;neutrophil	capillary cell
Lung	Named ortholog	hu_NPNT	le_NPNT	ms_Npnt	TRUE	3	0	ortholog	ortholog	ortholog	0.483212	0.820233	0.368719	airway associated smooth muscle cell;alveolar epithelial cell type 1;alveolar fibroblast;vascular associated smooth muscle cell	alveolar epithelial cell type 1;alveolar fibroblast;capillary aerocyte cell;capillary cell	alveolar fibroblast
Lung	Named ortholog	hu_ARAP3	le_ARAP3	ms_Arap3	TRUE	3	0	ortholog	ortholog	ortholog	0.368589	0.525307	0.577024	capillary cell	capillary cell	capillary aerocyte cell;capillary cell;vein cell
Lung	Named ortholog	hu_PGM5	le_PGM5	ms_Pgm5	TRUE	3	0	ortholog	ortholog	ortholog	0.368425	0.36784	0.455721	airway associated smooth muscle cell	vein cell	alveolar fibroblast
Lung	Named ortholog	hu_AP2M1	le_AP2M1	ms_Ap2m1	TRUE	3	0	ortholog	ortholog	ortholog	0.414717	0.522432	0.367698	airway associated smooth muscle cell;artery cell;basophil;capillary aerocyte cell;capillary cell;lymphatic cell;natural killer cell;pericyte;vascular associated smooth muscle cell	alveolar fibroblast;capillary aerocyte cell;interstitial macrophage;plasmacytoid dendritic cell	capillary aerocyte cell;capillary cell;myofibroblast
Lung	Named ortholog	hu_CXCL12	le_CXCL12	ms_Cxcl12	TRUE	3	0	ortholog	ortholog	ortholog	0.564904	0.367605	0.651637	adventitial fibroblast;airway associated smooth muscle cell;alveolar fibroblast;artery cell;bronchial vessel cell;lipofibroblast	adventitial fibroblast;artery cell;capillary cell	adventitial fibroblast;alveolar fibroblast;artery cell;capillary cell;vein cell
Lung	Named ortholog	hu_AAMP	le_AAMP	ms_Aamp	TRUE	3	0	ortholog	ortholog	ortholog	0.367524	0.462394	0.440878	capillary aerocyte cell;capillary cell;pericyte	natural killer cell	capillary cell
Lung	Named ortholog	hu_SWAP70	le_SWAP70	ms_Swap70	TRUE	3	0	ortholog	ortholog	ortholog	0.379725	0.427135	0.367152	alveolar epithelial cell type 1;artery cell;basophil;bronchial vessel cell;capillary aerocyte cell;capillary cell;vein cell	B cell	B cell;capillary cell
Lung	Named ortholog	hu_IRF9	le_IRF9	ms_Irf9	TRUE	3	0	ortholog	ortholog	ortholog	0.552879	0.464725	0.367071	artery cell;capillary aerocyte cell;capillary cell;ciliated cell;pericyte	capillary aerocyte cell	capillary cell
Lung	Named ortholog	hu_SNRPD2	le_SNRPD2	ms_Snrpd2	TRUE	3	0	ortholog	ortholog	ortholog	0.367071	0.376986	0.472653	B cell;T cell (CD4+);T cell (CD8+);basal cell;basophil;ciliated cell;natural killer T cell;natural killer cell	T cell (CD4+ CD8+);alveolar macrophage (PF);natural killer cell;natural killer cell_T cell (PF)	B cell;monocyte (PF);natural killer cell
Lung	Named ortholog	hu_CMC1	le_CMC1	ms_Cmc1	TRUE	3	0	ortholog	ortholog	ortholog	0.721802	0.446449	0.366651	T cell (CD8+);natural killer cell	natural killer T cell;natural killer cell	natural killer cell
Lung	Named ortholog	hu_LMAN1	le_LMAN1	ms_Lman1	TRUE	3	0	ortholog	ortholog	ortholog	0.43386	0.459177	0.366171	alveolar fibroblast;capillary cell;ciliated cell;pericyte;plasma cell	alveolar fibroblast	alveolar fibroblast;capillary cell
Lung	Named ortholog	hu_SASH1	le_SASH1	ms_Sash1	TRUE	3	0	ortholog	ortholog	ortholog	0.365841	0.683277	0.522476	artery cell;capillary aerocyte cell;capillary cell;capillary intermediate cell;pericyte;vein cell	capillary cell	capillary cell
Lung	Named ortholog	hu_UNC50	le_UNC50	ms_Unc50	TRUE	3	0	ortholog	ortholog	ortholog	0.365728	0.515068	0.479738	capillary aerocyte cell;capillary cell;pericyte	alveolar fibroblast	alveolar fibroblast;capillary cell
Lung	Named ortholog	hu_RABAC1	le_RABAC1	ms_Rabac1	TRUE	3	0	ortholog	ortholog	ortholog	0.427731	0.62293	0.365395	T cell (CD4+);T cell (CD8+);airway associated smooth muscle cell;alveolar epithelial cell type 1;artery cell;capillary aerocyte cell;capillary cell;capillary intermediate cell;lymphatic cell;natural killer T cell;natural killer cell;pericyte;plasma cell;vascular associated smooth muscle cell	T cell (CD4+ CD8+);T cell (CD4+);T cell (CD8+);adventitial fibroblast;alveolar epithelial cell type 1;capillary aerocyte cell;doublet;lymphatic cell;natural killer T cell;plasma cell	T cell (LY6G5B+);adventitial fibroblast;alveolar fibroblast;artery cell;capillary aerocyte cell;capillary cell;myofibroblast;pericyte;plasma cell;vein cell
Lung	Named ortholog	hu_EEF1D	le_EEF1D	ms_Eef1d	TRUE	3	0	ortholog	ortholog	ortholog	0.562066	0.365237	0.612467	B cell;T cell (CD4+);T cell (CD8+);airway associated smooth muscle cell;alveolar epithelial cell type 2;basal cell;basal cell (PF);basophil;bronchial vessel cell;club cell;conventional dendritic cell;goblet cell;lymphatic cell;monocyte;myofibroblast;natural killer T cell;natural killer cell;natural killer cell_T cell (PF);plasma cell;plasmacytoid dendritic cell;vascular associated smooth muscle c…	B cell;T cell (CD4+ CD8+);T cell (CD4+);T cell (CD8+);dendritic cell (FLT3+ IGSF6+);monocyte;natural killer T cell;natural killer cell;natural killer cell_T cell;natural killer cell_T cell (PF)	B cell;T cell (CD4+);T cell (CD8+);natural killer T cell;natural killer cell;natural killer cell_T cell (PF)
Lung	Named ortholog	hu_XAF1	le_XAF1	ms_Xaf1	TRUE	3	0	ortholog	ortholog	ortholog	0.364883	0.472063	0.476533	artery cell;capillary aerocyte cell;capillary cell	capillary aerocyte cell	capillary cell
Lung	Named ortholog	hu_NAP1L4	le_NAP1L4	ms_Nap1l4	TRUE	3	0	ortholog	ortholog	ortholog	0.364086	0.409471	0.433348	T cell (CD4+);T cell (CD8+);natural killer cell	T cell (CD4+ CD8+);natural killer cell	capillary cell
Lung	Named ortholog	hu_AXL	le_AXL	ms_Axl	TRUE	3	0	ortholog	ortholog	ortholog	0.462848	0.364078	0.469179	adventitial fibroblast;airway associated smooth muscle cell;alveolar fibroblast;alveolar macrophage;conventional dendritic cell;myofibroblast;pericyte;vascular associated smooth muscle cell	adventitial fibroblast	adventitial fibroblast;alveolar macrophage;alveolar macrophage (PF);interstitial macrophage;myofibroblast;pericyte
Lung	Named ortholog	hu_DBNL	le_DBNL	ms_Dbnl	TRUE	3	0	ortholog	ortholog	ortholog	0.40335	0.389398	0.364068	monocyte;natural killer cell	T cell (CD4+ CD8+);natural killer cell;neutrophil	B cell
Lung	Named ortholog	hu_PKIG	le_PKIG	ms_Pkig	TRUE	3	0	ortholog	ortholog	ortholog	0.3639	0.401268	0.390264	airway associated smooth muscle cell;alveolar fibroblast;artery cell;bronchial vessel cell;capillary aerocyte cell;capillary cell;capillary intermediate cell;ciliated cell;fibromyocyte;myofibroblast;pericyte;vascular associated smooth muscle cell;vein cell	alveolar fibroblast	B cell;alveolar fibroblast
Lung	Named ortholog	hu_ARRB2	le_ARRB2	ms_Arrb2	TRUE	3	0	ortholog	ortholog	ortholog	0.599408	0.42164	0.36378	T cell (CD4+);T cell (CD8+);alveolar macrophage;dendritic cell (IGSF21+);monocyte;natural killer cell	alveolar macrophage;monocyte;neutrophil	interstitial macrophage;neutrophil
Lung	Named ortholog	hu_BBX	le_BBX	ms_Bbx	TRUE	3	0	ortholog	ortholog	ortholog	0.591949	0.406419	0.363536	airway associated smooth muscle cell;capillary aerocyte cell;capillary cell;natural killer cell;pericyte;vascular associated smooth muscle cell	T cell (CD4+ CD8+);capillary cell;pericyte	capillary cell
Lung	Named ortholog	hu_PIN1	le_PIN1	ms_Pin1	TRUE	3	0	ortholog	ortholog	ortholog	0.36807	0.363266	0.43382	T cell (CD4+);T cell (CD8+);capillary aerocyte cell;ciliated cell;natural killer cell;pericyte	capillary aerocyte cell	capillary cell
Lung	Named ortholog	hu_CLTA	le_CLTA	ms_Clta	TRUE	3	0	ortholog	ortholog	ortholog	0.575307	0.362979	0.530184	alveolar macrophage;alveolar macrophage (PF);basal cell;capillary aerocyte cell;ciliated cell;goblet cell;lymphatic cell	alveolar macrophage;alveolar macrophage (PF);conventional dendritic cell;interstitial macrophage	alveolar macrophage;interstitial macrophage;monocyte;monocyte (PF)
Lung	Named ortholog	hu_ARF4	le_ARF4	ms_Arf4	TRUE	3	0	ortholog	ortholog	ortholog	0.362978	0.515861	0.559069	adventitial fibroblast;alveolar epithelial cell type 1;alveolar fibroblast;basal cell;capillary aerocyte cell;capillary cell;myofibroblast;pericyte	alveolar fibroblast;capillary aerocyte cell;capillary cell	adventitial fibroblast;alveolar fibroblast;capillary cell;myofibroblast;vein cell
Lung	Named ortholog	hu_ARF1	le_ARF1	ms_Arf1	TRUE	3	0	ortholog	ortholog	ortholog	0.362585	0.593499	0.396681	capillary aerocyte cell;capillary cell;capillary intermediate cell;lymphatic cell;natural killer cell;pericyte	capillary aerocyte cell;capillary cell;monocyte;neutrophil	alveolar fibroblast;capillary aerocyte cell;capillary cell;natural killer cell;vein cell
Lung	Named ortholog	hu_PPP2R1A	le_PPP2R1A	ms_Ppp2r1a	TRUE	3	0	ortholog	ortholog	ortholog	0.362265	0.430774	0.434544	capillary aerocyte cell;natural killer cell;pericyte;vascular associated smooth muscle cell	capillary aerocyte cell;capillary cell	capillary cell
Lung	Named ortholog	hu_NDUFA8	le_NDUFA8	ms_Ndufa8	TRUE	3	0	ortholog	ortholog	ortholog	0.409967	0.362193	0.377974	capillary cell	capillary aerocyte cell;capillary cell	capillary cell;monocyte (PF);vein cell
Lung	Named ortholog	hu_SFPQ	le_SFPQ	ms_Sfpq	TRUE	3	0	ortholog	ortholog	ortholog	0.427804	0.360752	0.475994	adventitial fibroblast;alveolar fibroblast;artery cell;bronchial vessel cell;capillary aerocyte cell;capillary cell;pericyte;vein cell	capillary cell	B cell;capillary cell
Lung	Named ortholog	hu_ATF4	le_ATF4	ms_Atf4	TRUE	3	0	ortholog	ortholog	ortholog	0.371281	0.530182	0.360747	airway associated smooth muscle cell;alveolar epithelial cell type 1;alveolar fibroblast;bronchial vessel cell;capillary aerocyte cell;capillary cell;capillary intermediate cell;pericyte;plasma cell	T cell (CD4+);alveolar fibroblast;neutrophil	alveolar fibroblast;capillary aerocyte cell;capillary cell
Lung	Named ortholog	hu_KIF11	le_KIF11	ms_Kif11	TRUE	3	0	ortholog	ortholog	ortholog	0.409897	0.360626	0.458231	natural killer cell_T cell (PF)	natural killer cell_T cell (PF)	monocyte (PF)
Lung	Named ortholog	hu_BANF1	le_BANF1	ms_Banf1	TRUE	3	0	ortholog	ortholog	ortholog	0.360255	0.399669	0.426383	alveolar epithelial cell type 1;ciliated cell;natural killer cell;natural killer cell_T cell (PF)	T cell (CD4+ CD8+);alveolar macrophage;alveolar macrophage (PF);capillary aerocyte cell;natural killer cell;natural killer cell_T cell (PF)	monocyte (PF);natural killer cell_T cell (PF)
Lung	Named ortholog	hu_MBNL1	le_MBNL1	ms_Mbnl1	TRUE	3	0	ortholog	ortholog	ortholog	0.435745	0.359943	0.595423	T cell (CD4+);T cell (CD8+);monocyte;natural killer cell	T cell (CD4+ CD8+);T cell (CD4+);T cell (CD8+);natural killer T cell;natural killer cell;natural killer cell_T cell (PF)	Regulatory T cell;T cell (CD8+);alveolar macrophage;natural killer T cell;natural killer cell;plasmacytoid dendritic cell
Lung	Named ortholog	hu_TXN	le_TXN	ms_Txn1	TRUE	3	0	ortholog	ortholog	ortholog	0.458104	0.359886	0.500819	alveolar macrophage;alveolar macrophage (PF);basal cell;ciliated cell;dendritic cell (TREM2+);goblet cell	alveolar macrophage;alveolar macrophage (PF);mature dendritic cell;monocyte;neutrophil;neutrophil (PF)	alveolar macrophage;alveolar macrophage (PF);capillary aerocyte cell;interstitial macrophage;monocyte;monocyte (PF);natural killer cell_T cell (PF);neutrophil
Lung	Named ortholog	hu_DPM1	le_DPM1	ms_Dpm1	TRUE	3	0	ortholog	ortholog	ortholog	0.359671	0.395088	0.390854	capillary aerocyte cell;capillary cell;pericyte	alveolar fibroblast	alveolar fibroblast;capillary cell
Lung	Named ortholog	hu_CCL17	le_CCL17	ms_Ccl17	TRUE	3	0	ortholog	ortholog	ortholog	0.359577	0.496751	0.52632	conventional dendritic cell	mature dendritic cell	conventional dendritic cell
Lung	Named ortholog	hu_ARRB1	le_ARRB1	ms_Arrb1	TRUE	3	0	ortholog	ortholog	ortholog	0.35937	0.442453	0.419034	alveolar epithelial cell type 1;capillary aerocyte cell;capillary cell;vein cell	capillary cell	capillary cell
Lung	Named ortholog	hu_SNX17	le_SNX17	ms_Snx17	TRUE	3	0	ortholog	ortholog	ortholog	0.378898	0.3585	0.470094	capillary aerocyte cell;natural killer cell;pericyte	capillary cell	capillary cell
Lung	Named ortholog	hu_RTN4	le_RTN4	ms_Rtn4	TRUE	3	0	ortholog	ortholog	ortholog	0.358435	0.630308	0.568031	adventitial fibroblast;alveolar fibroblast;alveolar macrophage;capillary aerocyte cell;capillary cell;capillary intermediate cell;fibromyocyte;lymphatic cell;myofibroblast	adventitial fibroblast;alveolar fibroblast;capillary aerocyte cell;capillary cell;lymphatic cell;neutrophil	adventitial fibroblast;alveolar fibroblast;capillary aerocyte cell;capillary cell;myofibroblast
Lung	Named ortholog	hu_PSMC1	le_PSMC1	ms_Psmc1	TRUE	3	0	ortholog	ortholog	ortholog	0.358366	0.491614	0.362196	capillary aerocyte cell;capillary cell;pericyte	capillary aerocyte cell	capillary cell
Lung	Named ortholog	hu_BUB3	le_BUB3	ms_Bub3	TRUE	3	0	ortholog	ortholog	ortholog	0.358293	0.434006	0.531379	T cell (CD4+);T cell (CD8+);natural killer T cell;natural killer cell;natural killer cell_T cell (PF)	natural killer cell_T cell (PF)	capillary cell
Lung	Named ortholog	hu_ATF3	le_ATF3	ms_Atf3	TRUE	3	0	ortholog	ortholog	ortholog	0.37208	0.357689	0.494442	adventitial fibroblast;alveolar epithelial cell type 1;alveolar fibroblast;capillary aerocyte cell;capillary cell;pericyte;vascular associated smooth muscle cell	monocyte	capillary cell;conventional dendritic cell;monocyte
Lung	Named ortholog	hu_BICC1	le_BICC1	ms_Bicc1	TRUE	3	0	ortholog	ortholog	ortholog	0.361672	0.504213	0.357689	adventitial fibroblast	adventitial fibroblast	adventitial fibroblast
Lung	Named ortholog	hu_IRF2	le_IRF2	ms_Irf2	TRUE	3	0	ortholog	ortholog	ortholog	0.357656	0.500342	0.515676	capillary aerocyte cell;capillary cell;natural killer cell	capillary cell;natural killer cell	B cell;capillary cell
Lung	Named ortholog	hu_CTDSP1	le_CTDSP1	ms_Ctdsp1	TRUE	3	0	ortholog	ortholog	ortholog	0.357074	0.392841	0.43352	capillary aerocyte cell;capillary cell;natural killer cell	capillary aerocyte cell;capillary cell	capillary cell
Lung	Named ortholog	hu_GPC3	le_GPC3	ms_Gpc3	TRUE	3	0	ortholog	ortholog	ortholog	0.445901	0.717232	0.357037	adventitial fibroblast;alveolar fibroblast;basal cell;ciliated cell	alveolar fibroblast;fibroblast (NNAT+);pericyte	adventitial fibroblast;alveolar fibroblast
Lung	Named ortholog	hu_PPM1G	le_PPM1G	ms_Ppm1g	TRUE	3	0	ortholog	ortholog	ortholog	0.356707	0.523372	0.399602	T cell (CD4+);T cell (CD8+);natural killer cell	natural killer cell	natural killer cell
Lung	Named ortholog	hu_OS9	le_OS9	ms_Os9	TRUE	3	0	ortholog	ortholog	ortholog	0.514608	0.406523	0.356412	alveolar fibroblast;capillary aerocyte cell;capillary cell;pericyte	alveolar fibroblast	basophil;capillary cell;natural killer cell
Lung	Named ortholog	hu_CDC37	le_CDC37	ms_Cdc37	TRUE	3	0	ortholog	ortholog	ortholog	0.356047	0.366121	0.419166	artery cell;bronchial vessel cell;capillary aerocyte cell;capillary cell;capillary intermediate cell;vein cell	capillary cell	capillary cell;natural killer cell
Lung	Named ortholog	hu_LRP10	le_LRP10	ms_Lrp10	TRUE	3	0	ortholog	ortholog	ortholog	0.382244	0.454506	0.355827	T cell (CD4+);airway associated smooth muscle cell;alveolar fibroblast;capillary aerocyte cell;natural killer cell;pericyte	alveolar fibroblast;neutrophil	capillary cell;natural killer cell
Lung	Named ortholog	hu_TMCO1	le_TMCO1	ms_Tmco1	TRUE	3	0	ortholog	ortholog	ortholog	0.394095	0.515609	0.355806	T cell (CD4+);alveolar fibroblast;capillary aerocyte cell;capillary cell;natural killer cell;pericyte	neutrophil	alveolar fibroblast;capillary aerocyte cell;capillary cell;vein cell
Lung	Named ortholog	hu_FKBP10	le_FKBP10	ms_Fkbp10	TRUE	3	0	ortholog	ortholog	ortholog	0.497945	0.355276	0.403017	alveolar fibroblast;myofibroblast;pericyte	alveolar fibroblast	alveolar fibroblast
Lung	Named ortholog	hu_CELF2	le_CELF2	ms_Celf2	TRUE	3	0	ortholog	ortholog	ortholog	0.555098	0.526981	0.354847	T cell (CD4+);T cell (CD8+);alveolar epithelial cell type 1;alveolar fibroblast;monocyte;natural killer T cell;natural killer cell	T cell (CD4+ CD8+);natural killer cell	B cell;adventitial fibroblast;alveolar fibroblast;alveolar macrophage
Lung	Named ortholog	hu_MAGOH	le_MAGOH	ms_Magoh	TRUE	3	0	ortholog	ortholog	ortholog	0.354648	0.470802	0.44781	T cell (CD4+);T cell (CD8+);capillary aerocyte cell;capillary cell;natural killer cell	capillary cell	capillary cell
Lung	Named ortholog	hu_SET	le_SET	ms_Set	TRUE	3	0	ortholog	ortholog	ortholog	0.370191	0.354315	0.522546	T cell (CD4+);T cell (CD8+);basal cell;bronchial vessel cell;natural killer cell;natural killer cell_T cell (PF)	T cell (CD4+ CD8+);T cell (CD4+);natural killer cell;natural killer cell_T cell (PF)	B cell;conventional dendritic cell;natural killer T cell;natural killer cell;natural killer cell_T cell (PF)
Lung	Named ortholog	hu_RBM8A	le_RBM8A	ms_Rbm8a	TRUE	3	0	ortholog	ortholog	ortholog	0.367274	0.354026	0.485759	artery cell;basophil;bronchial vessel cell;capillary cell;natural killer cell	T cell (CD4+ CD8+);capillary aerocyte cell;capillary cell;natural killer cell	capillary cell;monocyte (PF)
Lung	Named ortholog	hu_CYFIP1	le_CYFIP1	ms_Cyfip1	TRUE	3	0	ortholog	ortholog	ortholog	0.353886	0.488773	0.460716	capillary aerocyte cell;capillary cell	capillary aerocyte cell	capillary cell
Lung	Named ortholog	hu_TRAM1	le_TRAM1	ms_Tram1	TRUE	3	0	ortholog	ortholog	ortholog	0.353652	0.450583	0.445506	T cell (CD4+);alveolar epithelial cell type 1;capillary aerocyte cell;capillary cell;plasma cell	plasmacytoid dendritic cell	natural killer cell;plasma cell
Lung	Named ortholog	hu_FNTA	le_FNTA	ms_Fnta	TRUE	3	0	ortholog	ortholog	ortholog	0.353534	0.420968	0.408002	capillary aerocyte cell;capillary cell;natural killer cell	capillary cell	capillary cell
Lung	Named ortholog	hu_TSPAN31	le_TSPAN31	ms_Tspan31	TRUE	3	0	ortholog	ortholog	ortholog	0.353159	0.420224	0.533661	capillary aerocyte cell;capillary cell;pericyte	alveolar fibroblast;capillary aerocyte cell	alveolar fibroblast;capillary cell
Lung	Named ortholog	hu_PACSIN1	le_PACSIN1	ms_Pacsin1	TRUE	3	0	ortholog	ortholog	ortholog	0.352937	0.407996	0.431601	plasmacytoid dendritic cell	plasmacytoid dendritic cell	plasmacytoid dendritic cell
Lung	Named ortholog	hu_NOL7	le_NOL7	ms_Nol7	TRUE	3	0	ortholog	ortholog	ortholog	0.352732	0.49207	0.441211	capillary aerocyte cell;capillary cell	capillary cell	B cell;capillary cell;natural killer cell
Lung	Named ortholog	hu_RASAL3	le_RASAL3	ms_Rasal3	TRUE	3	0	ortholog	ortholog	ortholog	0.372065	0.680476	0.352674	T cell (CD4+);T cell (CD8+);natural killer T cell;natural killer cell	natural killer cell	T cell (CD4+);natural killer T cell;natural killer cell
Lung	Named ortholog	hu_ASPM	le_ASPM	ms_Aspm	TRUE	3	0	ortholog	ortholog	ortholog	0.705444	0.3525	0.559182	natural killer cell_T cell (PF)	natural killer cell_T cell (PF)	monocyte (PF)
Lung	Named ortholog	hu_ITSN2	le_ITSN2	ms_Itsn2	TRUE	3	0	ortholog	ortholog	ortholog	0.394591	0.432212	0.352392	artery cell;capillary aerocyte cell;capillary cell;natural killer cell	capillary cell	B cell
Lung	Named ortholog	hu_PLEKHF2	le_PLEKHF2	ms_Plekhf2	TRUE	3	0	ortholog	ortholog	ortholog	0.385993	0.352377	0.454724	artery cell;basophil;capillary aerocyte cell;capillary cell	capillary aerocyte cell;capillary cell	capillary cell
Lung	Named ortholog	hu_C11orf16	le_C5H11orf16	ms_BC051019	TRUE	3	0	ortholog	ortholog	ortholog	0.352063	0.709363	0.809088	ciliated cell	ciliated cell	ciliated cell
Lung	Named ortholog	hu_HINT1	le_HINT1	ms_Hint1	TRUE	3	0	ortholog	ortholog	ortholog	0.352058	0.382249	0.642877	T cell (CD4+);alveolar epithelial cell type 1;alveolar epithelial cell type 2;alveolar macrophage (PF);basal cell;basal cell (PF);ciliated cell;club cell;conventional dendritic cell;goblet cell;lymphatic cell;plasmacytoid dendritic cell	alveolar epithelial cell type 1;alveolar epithelial cell type 2;alveolar macrophage;alveolar macrophage (PF);interstitial macrophage;monocyte (PF);natural killer cell_T cell (PF);uterine metastasis cell	ciliated cell;interstitial macrophage;monocyte;monocyte (PF);natural killer cell_T cell (PF)
Lung	Named ortholog	hu_TMPO	le_TMPO	ms_Tmpo	TRUE	3	0	ortholog	ortholog	ortholog	0.351976	0.363146	0.484806	capillary cell	natural killer cell_T cell (PF);neutrophil (PF)	capillary cell;monocyte;monocyte (PF);natural killer cell_T cell (PF)
Lung	Named ortholog	hu_UBE2E3	le_UBE2E3	ms_Ube2e3	TRUE	3	0	ortholog	ortholog	ortholog	0.351356	0.457752	0.371256	capillary aerocyte cell;natural killer cell;pericyte	capillary cell	alveolar fibroblast;capillary cell
Lung	Named ortholog	hu_NDUFV1	le_NDUFV1	ms_Ndufv1	TRUE	3	0	ortholog	ortholog	ortholog	0.393092	0.351288	0.44935	airway associated smooth muscle cell;capillary aerocyte cell;natural killer cell;pericyte	alveolar fibroblast;capillary aerocyte cell	capillary cell
Lung	Named ortholog	hu_CHST1	le_CHST1	ms_Chst1	TRUE	3	0	ortholog	ortholog	ortholog	0.402105	0.351253	0.675819	capillary aerocyte cell	capillary aerocyte cell	capillary aerocyte cell;plasma cell
Lung	Named ortholog	hu_SOD2	le_SOD2	ms_Sod2	TRUE	3	0	ortholog	ortholog	ortholog	0.740612	0.351097	0.355229	adventitial fibroblast;alveolar epithelial cell type 2;alveolar macrophage;dendritic cell (EREG+);monocyte;mucous cell;vein cell	alveolar epithelial cell type 2;endothelial cell;interstitial macrophage;monocyte;monocyte (PF);neutrophil;neutrophil (PF)	ciliated cell;interstitial macrophage;monocyte
Lung	Named ortholog	hu_PSMD13	le_PSMD13	ms_Psmd13	TRUE	3	0	ortholog	ortholog	ortholog	0.453841	0.478602	0.350712	capillary aerocyte cell;capillary cell;natural killer cell	alveolar fibroblast;capillary aerocyte cell;capillary cell	capillary cell
Lung	Named ortholog	hu_RBL2	le_RBL2	ms_Rbl2	TRUE	3	0	ortholog	ortholog	ortholog	0.471744	0.350585	0.399852	T cell (CD4+);T cell (CD8+);natural killer cell	T cell (CD4+ CD8+);natural killer cell	natural killer T cell
Lung	Named ortholog	hu_CNBP	le_CNBP	ms_Cnbp	TRUE	3	0	ortholog	ortholog	ortholog	0.350564	0.450979	0.605297	T cell (CD4+);T cell (CD8+);airway associated smooth muscle cell;alveolar fibroblast;basophil;capillary aerocyte cell;fibromyocyte;lymphatic cell;myofibroblast;pericyte;vascular associated smooth muscle cell	B cell;T cell (CD4+ CD8+);T cell (CD4+);T cell (CD8+);adventitial fibroblast;alveolar fibroblast;artery cell;capillary aerocyte cell;capillary cell;doublet;lymphatic cell;natural killer T cell;natural killer cell;natural killer cell_T cell	B cell;Regulatory T cell;T cell (CD4+);T cell (CD8+);T cell (LY6G5B+);adventitial fibroblast;alveolar fibroblast;capillary aerocyte cell;capillary cell;myofibroblast;natural killer T cell;natural killer cell;pericyte;vein cell
Lung	Named ortholog	hu_HPGD	le_HPGD	ms_Hpgd	TRUE	3	0	ortholog	ortholog	ortholog	0.350491	0.566857	0.917252	basophil;capillary aerocyte cell;capillary cell;capillary intermediate cell	artery cell;capillary aerocyte cell;capillary cell;doublet;endothelial cell;vein cell	artery cell;capillary aerocyte cell;capillary cell;vein cell
Lung	Named ortholog	hu_FNBP1	le_FNBP1	ms_Fnbp1	TRUE	3	0	ortholog	ortholog	ortholog	0.531265	0.350299	0.405927	T cell (CD4+);T cell (CD8+);natural killer T cell;natural killer cell	T cell (CD4+ CD8+);T cell (CD4+);T cell (CD8+);natural killer cell	natural killer cell
Lung	Named ortholog	hu_CALM3	le_CALM3	ms_Calm3	TRUE	3	0	ortholog	ortholog	ortholog	0.416105	0.391807	0.349931	T cell (CD4+);T cell (CD8+);alveolar macrophage (PF);basophil;natural killer cell;natural killer cell_T cell (PF)	T cell (CD4+ CD8+);alveolar macrophage;alveolar macrophage (PF);interstitial macrophage;monocyte;monocyte (PF);natural killer cell_T cell (PF);neutrophil (PF)	alveolar macrophage;alveolar macrophage (PF);monocyte (PF);natural killer cell_T cell (PF)
Lung	Named ortholog	hu_MAN2B1	le_MAN2B1	ms_Man2b1	TRUE	3	0	ortholog	ortholog	ortholog	0.597496	0.362422	0.349889	alveolar macrophage;conventional dendritic cell;dendritic cell (IGSF21+);dendritic cell (TREM2+);monocyte;plasmacytoid dendritic cell	dendritic cell (FLT3+ IGSF6+);interstitial macrophage;monocyte;plasmacytoid dendritic cell	basophil;interstitial macrophage;monocyte
Lung	Named ortholog	hu_ATP6V1F	le_ATP6V1F	ms_Atp6v1f	TRUE	3	0	ortholog	ortholog	ortholog	0.349855	0.53489	0.352882	alveolar macrophage;alveolar macrophage (PF);basophil;dendritic cell (TREM2+)	alveolar macrophage;capillary aerocyte cell	interstitial macrophage;monocyte;natural killer cell
Lung	Named ortholog	hu_SEMA6A	le_SEMA6A	ms_Sema6a	TRUE	3	0	ortholog	ortholog	ortholog	0.349555	0.657854	0.565286	capillary aerocyte cell;capillary cell	capillary aerocyte cell;capillary cell	capillary aerocyte cell;capillary cell
Lung	Named ortholog	hu_CWC15	le_CWC15	ms_Cwc15	TRUE	3	0	ortholog	ortholog	ortholog	0.356619	0.382273	0.349425	capillary aerocyte cell;capillary cell;pericyte	capillary cell	monocyte (PF)
Lung	Named ortholog	hu_LGI3	le_LGI3	ms_Lgi3	TRUE	3	0	ortholog	ortholog	ortholog	0.348812	0.415343	0.795992	alveolar epithelial cell type 2	alveolar epithelial cell type 2	alveolar epithelial cell type 2
Lung	Named ortholog	hu_GJA4	le_GJA4	ms_Gja4	TRUE	3	0	ortholog	ortholog	ortholog	0.837559	0.348686	0.445572	airway associated smooth muscle cell;artery cell;capillary cell;pericyte;vascular associated smooth muscle cell	capillary cell;pericyte	artery cell;capillary cell;pericyte
Lung	Named ortholog	hu_POLR2G	le_POLR2G	ms_Polr2g	TRUE	3	0	ortholog	ortholog	ortholog	0.348529	0.457122	0.358029	T cell (CD8+);capillary aerocyte cell;capillary cell;natural killer cell;pericyte	T cell (CD4+ CD8+);alveolar epithelial cell type 1;natural killer cell	capillary cell
Lung	Named ortholog	hu_MCL1	le_MCL1	ms_Mcl1	TRUE	3	0	ortholog	ortholog	ortholog	0.494083	0.670697	0.3485	T cell (CD4+);adventitial fibroblast;basophil;bronchial vessel cell;capillary aerocyte cell;capillary cell;conventional dendritic cell;dendritic cell (EREG+);dendritic cell (IGSF21+);lipofibroblast;monocyte;vein cell	T cell (CD4+ CD8+);capillary cell;neutrophil	alveolar macrophage;monocyte;neutrophil
Lung	Named ortholog	hu_LMBRD1	le_LMBRD1	ms_Lmbrd1	TRUE	3	0	ortholog	ortholog	ortholog	0.348344	0.407147	0.468159	alveolar epithelial cell type 1;capillary aerocyte cell;pericyte	capillary cell	B cell;capillary cell
Lung	Named ortholog	hu_SGK1	le_SGK1	ms_Sgk1	TRUE	3	0	ortholog	ortholog	ortholog	0.403507	0.657796	0.348087	bronchial vessel cell;capillary aerocyte cell;capillary cell;capillary intermediate cell;conventional dendritic cell	capillary aerocyte cell;monocyte	alveolar macrophage;alveolar macrophage (PF);capillary aerocyte cell;capillary cell;vein cell
Lung	Named ortholog	hu_PSMC2	le_PSMC2	ms_Psmc2	TRUE	3	0	ortholog	ortholog	ortholog	0.348056	0.481262	0.471969	capillary aerocyte cell;capillary cell;pericyte	capillary aerocyte cell	capillary aerocyte cell;capillary cell
Lung	Named ortholog	hu_CAPZB	le_CAPZB	ms_Capzb	TRUE	3	0	ortholog	ortholog	ortholog	0.46621	0.34774	0.484018	T cell (CD4+);T cell (CD8+);alveolar fibroblast;dendritic cell (IGSF21+);lymphatic cell;natural killer T cell;natural killer cell;pericyte;vascular associated smooth muscle cell	T cell (CD4+ CD8+);T cell (CD8+);capillary aerocyte cell;natural killer cell;natural killer cell_T cell (PF);neutrophil	monocyte;natural killer cell;natural killer cell_T cell (PF)
Lung	Named ortholog	hu_THRAP3	le_THRAP3	ms_Thrap3	TRUE	3	0	ortholog	ortholog	ortholog	0.382492	0.513989	0.347245	T cell (CD4+);T cell (CD8+);natural killer cell;pericyte	T cell (CD4+ CD8+)	B cell
Lung	Named ortholog	hu_NAA20	le_NAA20	ms_Naa20	TRUE	3	0	ortholog	ortholog	ortholog	0.347083	0.351864	0.389569	ciliated cell	capillary aerocyte cell	capillary aerocyte cell;capillary cell
Lung	Named ortholog	hu_SDCBP	le_SDCBP	ms_Sdcbp	TRUE	3	0	ortholog	ortholog	ortholog	0.459556	0.346989	0.441167	alveolar epithelial cell type 1;alveolar macrophage;alveolar macrophage (PF);artery cell;basophil;bronchial vessel cell;dendritic cell (TREM2+);lymphatic cell;vein cell	alveolar epithelial cell type 1;capillary aerocyte cell;capillary cell;neutrophil	alveolar macrophage;alveolar macrophage (PF);interstitial macrophage;natural killer cell;neutrophil
Lung	Named ortholog	hu_NADK	le_NADK	ms_Nadk	TRUE	3	0	ortholog	ortholog	ortholog	0.346903	0.404137	0.582895	natural killer cell	neutrophil	monocyte;neutrophil
Lung	Named ortholog	hu_SPCS1	le_SPCS1	ms_Spcs1	TRUE	3	0	ortholog	ortholog	ortholog	0.346782	0.424095	0.56465	T cell (CD4+);basophil;ciliated cell;goblet cell;pericyte;plasma cell;plasmacytoid dendritic cell	T cell (CD4+ CD8+);alveolar fibroblast;capillary aerocyte cell;capillary cell;lymphatic cell	adventitial fibroblast;alveolar fibroblast;capillary aerocyte cell;capillary cell;ciliated cell;plasma cell
Lung	Named ortholog	hu_C3	le_C3	ms_C3	TRUE	3	0	ortholog	ortholog	ortholog	0.708334	0.452608	0.346582	adventitial fibroblast;alveolar epithelial cell type 2;alveolar fibroblast;goblet cell;lipofibroblast;mesothelial cell;mucous cell	adventitial fibroblast;alveolar epithelial cell type 2;alveolar fibroblast;fibroblast (NNAT+);interstitial macrophage	adventitial fibroblast;alveolar fibroblast;interstitial macrophage;monocyte
Lung	Named ortholog	hu_ARID4B	le_ARID4B	ms_Arid4b	TRUE	3	0	ortholog	ortholog	ortholog	0.408787	0.346177	0.395387	T cell (CD4+);T cell (CD8+);capillary aerocyte cell;capillary cell;natural killer cell;pericyte	T cell (CD4+ CD8+);capillary cell	B cell
Lung	Named ortholog	hu_COMMD7	le_COMMD7	ms_Commd7	TRUE	3	0	ortholog	ortholog	ortholog	0.346115	0.411469	0.348109	T cell (CD4+);T cell (CD8+);capillary aerocyte cell;capillary cell;natural killer cell	capillary cell	natural killer cell
Lung	Named ortholog	hu_GDI1	le_GDI1	ms_Gdi1	TRUE	3	0	ortholog	ortholog	ortholog	0.438157	0.345711	0.429267	capillary aerocyte cell;capillary cell;pericyte	capillary aerocyte cell;capillary cell	adventitial fibroblast;alveolar fibroblast;capillary cell;myofibroblast
Lung	Named ortholog	hu_LGALS1	le_LGALS1	ms_Lgals1	TRUE	3	0	ortholog	ortholog	ortholog	0.531998	0.345662	0.709937	T cell (CD4+);adventitial fibroblast;airway associated smooth muscle cell;alveolar fibroblast;alveolar macrophage;alveolar macrophage (PF);conventional dendritic cell;dendritic cell (EREG+);dendritic cell (TREM2+);fibromyocyte;mesothelial cell;monocyte;myofibroblast;natural killer T cell;pericyte;vascular associated smooth muscle cell	T cell (CD4+ CD8+);T cell (CD4+);T cell (CD8+);alveolar fibroblast;alveolar macrophage;alveolar macrophage (PF);conventional dendritic cell;dendritic cell (FLT3+ IGSF6+);fibroblast (NNAT+);interstitial macrophage;monocyte;natural killer cell;natural killer cell_T cell (PF)	Regulatory T cell;T cell (LY6G5B+);adventitial fibroblast;alveolar fibroblast;monocyte (PF);myofibroblast;natural killer cell;natural killer cell_T cell (PF);plasmacytoid dendritic cell
Lung	Named ortholog	hu_SNRPD1	le_SNRPD1	ms_Snrpd1	TRUE	3	0	ortholog	ortholog	ortholog	0.345533	0.394994	0.494104	basal cell;bronchial vessel cell;lymphatic cell	T cell (CD4+ CD8+);alveolar macrophage (PF);monocyte (PF);natural killer cell;natural killer cell_T cell (PF);neutrophil (PF)	monocyte (PF);natural killer cell_T cell (PF)
Lung	Named ortholog	hu_SDF2	le_SDF2	ms_Sdf2	TRUE	3	0	ortholog	ortholog	ortholog	0.34553	0.440154	0.431019	capillary aerocyte cell;capillary cell;natural killer cell	capillary aerocyte cell	alveolar fibroblast;capillary cell
Lung	Named ortholog	hu_NDUFAF3	le_NDUFAF3	ms_Ndufaf3	TRUE	3	0	ortholog	ortholog	ortholog	0.443147	0.476644	0.345122	alveolar epithelial cell type 2;basophil;capillary aerocyte cell;capillary cell;ciliated cell;pericyte	capillary aerocyte cell;capillary cell	capillary cell
Lung	Named ortholog	hu_SASH3	le_SASH3	ms_Sash3	TRUE	3	0	ortholog	ortholog	ortholog	0.425843	0.345082	0.527543	T cell (CD4+);T cell (CD8+);natural killer cell	T cell (CD4+ CD8+);natural killer T cell;natural killer cell	natural killer cell
Lung	Named ortholog	hu_MEIS1	le_MEIS1	ms_Meis1	TRUE	3	0	ortholog	ortholog	ortholog	0.345011	0.436843	0.465883	capillary aerocyte cell;capillary cell	capillary aerocyte cell	alveolar fibroblast;capillary aerocyte cell;capillary cell
Lung	Named ortholog	hu_NDUFS3	le_NDUFS3	ms_Ndufs3	TRUE	3	0	ortholog	ortholog	ortholog	0.380459	0.344401	0.387795	capillary aerocyte cell;pericyte	alveolar fibroblast;capillary aerocyte cell;capillary cell	capillary cell
Lung	Named ortholog	hu_RBPMS	le_RBPMS	ms_Rbpms	TRUE	3	0	ortholog	ortholog	ortholog	0.537432	0.440794	0.342735	airway associated smooth muscle cell;alveolar epithelial cell type 1;alveolar epithelial cell type 2;capillary cell;pericyte;vascular associated smooth muscle cell	alveolar epithelial cell type 1;alveolar fibroblast	alveolar fibroblast;capillary aerocyte cell;capillary cell
Lung	Named ortholog	hu_PGK1	le_PGK1	ms_Pgk1	TRUE	3	0	ortholog	ortholog	ortholog	0.342732	0.385575	0.385046	T cell (CD4+);alveolar macrophage;alveolar macrophage (PF);monocyte	monocyte;neutrophil	interstitial macrophage;monocyte;monocyte (PF);neutrophil
Lung	Named ortholog	hu_NDUFS2	le_NDUFS2	ms_Ndufs2	TRUE	3	0	ortholog	ortholog	ortholog	0.415483	0.362849	0.342477	airway associated smooth muscle cell;alveolar fibroblast;capillary aerocyte cell;capillary cell;pericyte	alveolar fibroblast	monocyte (PF)
Lung	Named ortholog	hu_SERINC1	le_SERINC1	ms_Serinc1	TRUE	3	0	ortholog	ortholog	ortholog	0.342441	0.485185	0.516948	alveolar epithelial cell type 1;capillary aerocyte cell;capillary cell	alveolar fibroblast	adventitial fibroblast;alveolar fibroblast;capillary aerocyte cell;capillary cell;myofibroblast;pericyte;vein cell
Lung	Named ortholog	hu_CSF1R	le_CSF1R	ms_Csf1r	TRUE	3	0	ortholog	ortholog	ortholog	0.528452	0.342416	0.585946	conventional dendritic cell;dendritic cell (IGSF21+);monocyte	alveolar macrophage;interstitial macrophage;monocyte	interstitial macrophage;monocyte
Lung	Named ortholog	hu_TAX1BP1	le_TAX1BP1	ms_Tax1bp1	TRUE	3	0	ortholog	ortholog	ortholog	0.439433	0.342395	0.447375	capillary aerocyte cell;capillary cell;ciliated cell	T cell (CD4+ CD8+);alveolar epithelial cell type 1;capillary aerocyte cell;capillary cell	basophil;capillary cell
Lung	Named ortholog	hu_CCM2	le_CCM2	ms_Ccm2	TRUE	3	0	ortholog	ortholog	ortholog	0.342143	0.510612	0.40742	T cell (CD4+);T cell (CD8+);natural killer cell	neutrophil	B cell;natural killer cell
Lung	Named ortholog	hu_RNF130	le_RNF130	ms_Rnf130	TRUE	3	0	ortholog	ortholog	ortholog	0.42392	0.424523	0.342011	alveolar macrophage;basophil;dendritic cell (IGSF21+);dendritic cell (TREM2+);monocyte;plasmacytoid dendritic cell	monocyte;neutrophil	basophil;monocyte
Lung	Named ortholog	hu_CDCA8	le_CDCA8	ms_Cdca8	TRUE	3	0	ortholog	ortholog	ortholog	0.341921	0.444783	0.671875	natural killer cell_T cell (PF)	natural killer cell_T cell (PF)	monocyte (PF);natural killer cell_T cell (PF)
Lung	Named ortholog	hu_MAP1LC3B	le_MAP1LC3B	ms_Map1lc3b	TRUE	3	0	ortholog	ortholog	ortholog	0.341721	0.415089	0.576998	T cell (CD4+);capillary aerocyte cell;natural killer cell	neutrophil;pericyte	alveolar fibroblast;basophil;capillary aerocyte cell;capillary cell;myofibroblast;neutrophil
Lung	Named ortholog	hu_PSMA3	le_PSMA3	ms_Psma3	TRUE	3	0	ortholog	ortholog	ortholog	0.341191	0.477918	0.440039	capillary aerocyte cell;capillary cell	capillary aerocyte cell	capillary aerocyte cell;capillary cell
Lung	Named ortholog	hu_PEAR1	le_PEAR1	ms_Pear1	TRUE	3	0	ortholog	ortholog	ortholog	0.340717	0.40086	0.349702	pericyte	pericyte	pericyte
Lung	Named ortholog	hu_SPC25	le_SPC25	ms_Spc25	TRUE	3	0	ortholog	ortholog	ortholog	0.44923	0.518975	0.340521	natural killer cell_T cell (PF)	natural killer cell_T cell (PF)	monocyte (PF)
Lung	Named ortholog	hu_FGR	le_FGR	ms_Fgr	TRUE	3	0	ortholog	ortholog	ortholog	0.340379	0.52958	0.646156	monocyte;natural killer cell	alveolar macrophage;alveolar macrophage (PF);monocyte;neutrophil	interstitial macrophage;monocyte;neutrophil
Lung	Named ortholog	hu_CCDC107	le_CCDC107	ms_Ccdc107	TRUE	3	0	ortholog	ortholog	ortholog	0.363576	0.440402	0.340247	T cell (CD4+);T cell (CD8+);airway associated smooth muscle cell;alveolar epithelial cell type 1;capillary aerocyte cell;natural killer cell;pericyte;vascular associated smooth muscle cell	capillary aerocyte cell;capillary cell	alveolar fibroblast
Lung	Named ortholog	hu_SKP1	le_SKP1	ms_Skp1a	TRUE	3	0	ortholog	ortholog	ortholog	0.391459	0.340145	0.539915	airway associated smooth muscle cell;basal cell;ciliated cell;fibromyocyte;myofibroblast;pericyte;vascular associated smooth muscle cell	adventitial fibroblast;alveolar epithelial cell type 1;alveolar fibroblast;capillary aerocyte cell;capillary cell;lymphatic cell;pericyte	alveolar fibroblast;capillary cell
Lung	Named ortholog	hu_PRC1	le_PRC1	ms_Prc1	TRUE	3	0	ortholog	ortholog	ortholog	0.3401	0.402402	0.665284	alveolar macrophage (PF)	natural killer cell_T cell (PF)	monocyte (PF)
Lung	Named ortholog	hu_EIF3M	le_EIF3M	ms_Eif3m	TRUE	3	0	ortholog	ortholog	ortholog	0.339993	0.376667	0.571401	T cell (CD4+);T cell (CD8+);basal cell;basophil;monocyte;natural killer cell	B cell;T cell (CD4+ CD8+);T cell (CD4+);natural killer cell	B cell;T cell (CD4+);T cell (CD8+);monocyte;natural killer T cell
Lung	Named ortholog	hu_PSMD2	le_PSMD2	ms_Psmd2	TRUE	3	0	ortholog	ortholog	ortholog	0.351473	0.339917	0.368634	capillary aerocyte cell;capillary cell	alveolar fibroblast;capillary aerocyte cell;capillary cell	capillary cell
Lung	Named ortholog	hu_PKN2	le_PKN2	ms_Pkn2	TRUE	3	0	ortholog	ortholog	ortholog	0.375949	0.339805	0.459857	alveolar fibroblast;capillary cell;pericyte	alveolar fibroblast;capillary cell	alveolar fibroblast;capillary cell
Lung	Named ortholog	hu_SP110	le_SP110	ms_Sp110	TRUE	3	0	ortholog	ortholog	ortholog	0.470582	0.3397	0.39822	T cell (CD4+);capillary cell;natural killer cell	neutrophil	B cell;natural killer T cell;natural killer cell
Lung	Named ortholog	hu_PAFAH1B1	le_PAFAH1B1	ms_Pafah1b1	TRUE	3	0	ortholog	ortholog	ortholog	0.339602	0.52096	0.474304	alveolar epithelial cell type 1;capillary aerocyte cell;capillary cell;natural killer cell	capillary aerocyte cell	capillary cell
Lung	Named ortholog	hu_MRPL51	le_MRPL51	ms_Mrpl51	TRUE	3	0	ortholog	ortholog	ortholog	0.363003	0.339493	0.352773	alveolar epithelial cell type 1;alveolar macrophage (PF);ciliated cell	alveolar macrophage (PF)	monocyte (PF)
Lung	Named ortholog	hu_NPR1	le_NPR1	ms_Npr1	TRUE	3	0	ortholog	ortholog	ortholog	0.339399	0.640253	0.6174	capillary aerocyte cell;capillary cell;vein cell	capillary cell	capillary cell;vein cell
Lung	Named ortholog	hu_GPS2	le_GPS2	ms_Gps2	TRUE	3	0	ortholog	ortholog	ortholog	0.33936	0.352587	0.370323	natural killer cell	neutrophil	capillary cell
Lung	Named ortholog	hu_SKAP2	le_SKAP2	ms_Skap2	TRUE	3	0	ortholog	ortholog	ortholog	0.353846	0.446955	0.338973	artery cell;capillary aerocyte cell;capillary cell;pericyte;vein cell	neutrophil	capillary cell;monocyte;monocyte (PF);neutrophil
Lung	Named ortholog	hu_SOX18	le_SOX18	ms_Sox18	TRUE	3	0	ortholog	ortholog	ortholog	0.33853	0.37039	0.476781	capillary cell	capillary aerocyte cell;capillary cell	artery cell;capillary aerocyte cell;capillary cell;vein cell
Lung	Named ortholog	hu_APOD	le_APOD	ms_Apod	TRUE	3	0	ortholog	ortholog	ortholog	0.338491	0.518421	0.496257	adventitial fibroblast;basal cell;capillary aerocyte cell;ciliated cell;club cell;lymphatic cell;mucous cell	adventitial fibroblast;alveolar fibroblast;doublet;fibroblast (NNAT+)	adventitial fibroblast
Lung	Named ortholog	hu_MFAP5	le_MFAP5	ms_Mfap5	TRUE	3	0	ortholog	ortholog	ortholog	0.579119	0.512046	0.338445	adventitial fibroblast	adventitial fibroblast;alveolar epithelial cell type 1	adventitial fibroblast;alveolar fibroblast;myofibroblast
Lung	Named ortholog	hu_SRSF10	le_SRSF10	ms_Srsf10	TRUE	3	0	ortholog	ortholog	ortholog	0.452628	0.338379	0.503028	alveolar fibroblast;capillary cell;natural killer cell;pericyte	alveolar fibroblast;capillary aerocyte cell;capillary cell	alveolar fibroblast;capillary cell;ciliated cell
Lung	Named ortholog	hu_FERMT3	le_FERMT3	ms_Fermt3	TRUE	3	0	ortholog	ortholog	ortholog	0.39095	0.364596	0.337759	T cell (CD4+);T cell (CD8+);alveolar macrophage;monocyte;natural killer cell	neutrophil	monocyte
Lung	Named ortholog	hu_CLIC1	le_CLIC1	ms_Clic1	TRUE	3	0	ortholog	ortholog	ortholog	0.337604	0.556557	0.39214	T cell (CD4+);alveolar macrophage;alveolar macrophage (PF);basophil;capillary aerocyte cell;ciliated cell	T cell (CD4+ CD8+);T cell (CD8+);dendritic cell (FLT3+ IGSF6+);monocyte;natural killer T cell;natural killer cell;natural killer cell_T cell (PF);neutrophil	capillary aerocyte cell;capillary cell;conventional dendritic cell;monocyte;monocyte (PF);natural killer cell;natural killer cell_T cell (PF);vein cell
Lung	Named ortholog	hu_WDR1	le_WDR1	ms_Wdr1	TRUE	3	0	ortholog	ortholog	ortholog	0.372554	0.475559	0.33727	T cell (CD4+);airway associated smooth muscle cell;capillary aerocyte cell;monocyte;natural killer cell;vascular associated smooth muscle cell	neutrophil;neutrophil (PF)	alveolar macrophage;alveolar macrophage (PF);natural killer cell
Lung	Named ortholog	hu_NDRG2	le_NDRG2	ms_Ndrg2	TRUE	3	0	ortholog	ortholog	ortholog	0.337223	0.383026	0.574838	airway associated smooth muscle cell;alveolar fibroblast;capillary aerocyte cell;capillary cell;capillary intermediate cell;pericyte;serous cell;vascular associated smooth muscle cell	adventitial fibroblast;alveolar fibroblast;fibromyocyte	adventitial fibroblast;alveolar fibroblast;myofibroblast;pericyte
Lung	Named ortholog	hu_UBXN4	le_UBXN4	ms_Ubxn4	TRUE	3	0	ortholog	ortholog	ortholog	0.550609	0.415937	0.337167	alveolar fibroblast;capillary aerocyte cell;capillary cell;ciliated cell;pericyte	alveolar fibroblast;capillary cell	capillary cell;plasma cell
Lung	Named ortholog	hu_CDC42SE1	le_CDC42SE1	ms_Cdc42se1	TRUE	3	0	ortholog	ortholog	ortholog	0.336962	0.430856	0.601399	T cell (CD8+);natural killer cell	T cell (CD4+ CD8+);neutrophil	natural killer cell;neutrophil
Lung	Named ortholog	hu_GHITM	le_GHITM	ms_Ghitm	TRUE	3	0	ortholog	ortholog	ortholog	0.336439	0.339922	0.343076	T cell (CD8+);airway associated smooth muscle cell;capillary aerocyte cell;natural killer cell;pericyte	capillary aerocyte cell	capillary cell
Lung	Named ortholog	hu_RER1	le_RER1	ms_Rer1	TRUE	3	0	ortholog	ortholog	ortholog	0.336414	0.343411	0.409289	natural killer cell;pericyte	alveolar epithelial cell type 1;neutrophil	capillary cell;natural killer cell
Lung	Named ortholog	hu_CLEC7A	le_CLEC7A	ms_Clec7a	TRUE	3	0	ortholog	ortholog	ortholog	0.336403	0.669684	0.545271	alveolar macrophage;conventional dendritic cell;dendritic cell (EREG+);dendritic cell (IGSF21+);monocyte	alveolar macrophage;neutrophil	alveolar macrophage;alveolar macrophage (PF);interstitial macrophage;monocyte;neutrophil
Lung	Named ortholog	hu_DDX18	le_DDX18	ms_Ddx18	TRUE	3	0	ortholog	ortholog	ortholog	0.485264	0.469109	0.336227	T cell (CD8+);artery cell;capillary aerocyte cell;capillary cell;natural killer cell;pericyte	capillary cell	capillary cell
Lung	Named ortholog	hu_NDUFAB1	le_NDUFAB1	ms_Ndufab1	TRUE	3	0	ortholog	ortholog	ortholog	0.336034	0.440546	0.434721	ciliated cell	capillary aerocyte cell;capillary cell	capillary cell;ciliated cell
Lung	Named ortholog	hu_ITGA1	le_ITGA1	ms_Itga1	TRUE	3	0	ortholog	ortholog	ortholog	0.699949	0.335833	0.549375	airway associated smooth muscle cell;alveolar fibroblast;capillary aerocyte cell;capillary cell;pericyte;vascular associated smooth muscle cell	alveolar fibroblast;capillary aerocyte cell;capillary cell;pericyte	capillary cell;pericyte;vein cell
Lung	Named ortholog	hu_PFDN5	le_PFDN5	ms_Pfdn5	TRUE	3	0	ortholog	ortholog	ortholog	0.334609	0.55376	0.342753	B cell;T cell (CD4+);T cell (CD8+);alveolar macrophage;basophil;ciliated cell;conventional dendritic cell;dendritic cell (IGSF21+);monocyte;natural killer cell	B cell;T cell (CD4+ CD8+);T cell (CD4+);T cell (CD8+);natural killer T cell;natural killer cell;natural killer cell_T cell	B cell;basophil;monocyte;natural killer T cell
Lung	Named ortholog	hu_NDUFC1	le_NDUFC1	ms_Ndufc1	TRUE	3	0	ortholog	ortholog	ortholog	0.334501	0.386108	0.449805	airway associated smooth muscle cell;alveolar epithelial cell type 2;artery cell;capillary aerocyte cell;capillary cell;ciliated cell;lymphatic cell;vein cell	alveolar epithelial cell type 1;alveolar macrophage;alveolar macrophage (PF);capillary aerocyte cell	capillary cell;ciliated cell;monocyte (PF)
Lung	Named ortholog	hu_STK4	le_STK4	ms_Stk4	TRUE	3	0	ortholog	ortholog	ortholog	0.334447	0.374396	0.477973	T cell (CD4+);T cell (CD8+);natural killer cell	T cell (CD4+ CD8+)	capillary cell
Lung	Named ortholog	hu_FILIP1L	le_FILIP1L	ms_Filip1l	TRUE	3	0	ortholog	ortholog	ortholog	0.472457	0.334322	0.603637	adventitial fibroblast;airway associated smooth muscle cell;alveolar fibroblast;fibromyocyte;lymphatic cell;myofibroblast;pericyte;vascular associated smooth muscle cell	pericyte	B cell;interstitial macrophage;monocyte;myofibroblast;pericyte
Lung	Named ortholog	hu_ITGAM	le_ITGAM	ms_Itgam	TRUE	3	0	ortholog	ortholog	ortholog	0.39832	0.497828	0.334027	monocyte;natural killer cell	interstitial macrophage;monocyte;neutrophil	interstitial macrophage;monocyte;natural killer cell;neutrophil
Lung	Named ortholog	hu_GTF2A2	le_GTF2A2	ms_Gtf2a2	TRUE	3	0	ortholog	ortholog	ortholog	0.347363	0.333608	0.399024	capillary aerocyte cell;pericyte	plasmacytoid dendritic cell	capillary cell
Lung	Named ortholog	hu_GIMAP4	le_GIMAP4	ms_Gimap4	TRUE	3	0	ortholog	ortholog	ortholog	0.526718	0.528243	0.333533	T cell (CD4+);T cell (CD8+);artery cell;bronchial vessel cell;capillary aerocyte cell;capillary cell;capillary intermediate cell;natural killer cell;vein cell	T cell (CD4+ CD8+);T cell (CD8+);artery cell;capillary aerocyte cell;capillary cell;endothelial cell;lymphatic cell;natural killer cell;vein cell	B cell;Regulatory T cell;T cell (CD4+);T cell (CD8+);capillary aerocyte cell;capillary cell;natural killer T cell;natural killer cell;natural killer cell_T cell (PF)
Lung	Named ortholog	hu_ANP32A	le_ANP32A	ms_Anp32a	TRUE	3	0	ortholog	ortholog	ortholog	0.333364	0.387001	0.427329	basophil;monocyte;natural killer cell	monocyte	B cell;Regulatory T cell;T cell (CD4+);capillary cell;natural killer cell;vein cell
Lung	Named ortholog	hu_BOC	le_BOC	ms_Boc	TRUE	3	0	ortholog	ortholog	ortholog	0.446373	0.462583	0.333053	alveolar fibroblast	adventitial fibroblast	adventitial fibroblast;alveolar fibroblast;myofibroblast
Lung	Named ortholog	hu_PPIG	le_PPIG	ms_Ppig	TRUE	3	0	ortholog	ortholog	ortholog	0.413545	0.393689	0.332719	T cell (CD4+);T cell (CD8+);basophil;capillary aerocyte cell;capillary cell;natural killer cell;pericyte	T cell (CD4+);capillary cell	natural killer cell
Lung	Named ortholog	hu_IGFBP5	le_IGFBP5	ms_Igfbp5	TRUE	3	0	ortholog	ortholog	ortholog	0.331952	0.65813	0.403568	adventitial fibroblast;airway associated smooth muscle cell;alveolar fibroblast;ciliated cell;fibromyocyte;lymphatic cell;myofibroblast;vascular associated smooth muscle cell	lymphatic cell	ciliated cell;myofibroblast
Lung	Named ortholog	hu_FBLN5	le_FBLN5	ms_Fbln5	TRUE	3	0	ortholog	ortholog	ortholog	0.847225	0.331776	0.364198	adventitial fibroblast;alveolar epithelial cell type 1;alveolar fibroblast;artery cell	adventitial fibroblast;alveolar fibroblast;artery cell	adventitial fibroblast;alveolar fibroblast;artery cell;vein cell
Lung	Named ortholog	hu_MAPRE1	le_MAPRE1	ms_Mapre1	TRUE	3	0	ortholog	ortholog	ortholog	0.331477	0.33538	0.421414	basophil;capillary aerocyte cell;natural killer cell	natural killer cell	capillary cell;natural killer cell
Lung	Named ortholog	hu_EIF3D	le_EIF3D	ms_Eif3d	TRUE	3	0	ortholog	ortholog	ortholog	0.453311	0.331392	0.419873	B cell;T cell (CD4+);T cell (CD8+);airway associated smooth muscle cell;basal cell;basophil;lymphatic cell;natural killer cell;pericyte;vascular associated smooth muscle cell	T cell (CD4+ CD8+);natural killer cell	capillary cell
Lung	Named ortholog	hu_CHRDL1	le_CHRDL1	ms_Chrdl1	TRUE	3	0	ortholog	ortholog	ortholog	0.632706	0.330967	0.482992	adventitial fibroblast;alveolar fibroblast;lymphatic cell	adventitial fibroblast;alveolar fibroblast	alveolar fibroblast
Lung	Named ortholog	hu_MAPK3	le_MAPK3	ms_Mapk3	TRUE	3	0	ortholog	ortholog	ortholog	0.33048	0.712841	0.502428	artery cell;capillary aerocyte cell;capillary cell	capillary aerocyte cell;neutrophil	alveolar macrophage;alveolar macrophage (PF);artery cell;capillary aerocyte cell;capillary cell;vein cell
Lung	Named ortholog	hu_CCT7	le_CCT7	ms_Cct7	TRUE	3	0	ortholog	ortholog	ortholog	0.330177	0.511436	0.412844	airway associated smooth muscle cell;capillary aerocyte cell;natural killer cell;pericyte	natural killer cell	capillary cell;natural killer cell
Lung	Named ortholog	hu_ANP32E	le_ANP32E	ms_Anp32e	TRUE	3	0	ortholog	ortholog	ortholog	0.330095	0.436324	0.350919	T cell (CD4+);natural killer cell;natural killer cell_T cell (PF)	natural killer cell_T cell (PF)	capillary cell;monocyte (PF);natural killer cell_T cell (PF)
Lung	Named ortholog	hu_OSTC	le_OSTC	ms_Ostc	TRUE	3	0	ortholog	ortholog	ortholog	0.363866	0.362953	0.32939	T cell (CD8+);alveolar fibroblast;natural killer cell;pericyte;plasma cell	natural killer cell	adventitial fibroblast;monocyte (PF);plasma cell
Lung	Named ortholog	hu_THOC2	le_THOC2	ms_Thoc2	TRUE	3	0	ortholog	ortholog	ortholog	0.3644	0.329156	0.430431	capillary cell;natural killer cell	T cell (CD4+ CD8+);alveolar fibroblast;capillary aerocyte cell;capillary cell	capillary cell
Lung	Named ortholog	hu_PRKAR1A	le_PRKAR1A	ms_Prkar1a	TRUE	3	0	ortholog	ortholog	ortholog	0.366998	0.329026	0.544595	alveolar epithelial cell type 1;basophil;ciliated cell;pericyte	alveolar fibroblast	Regulatory T cell;capillary aerocyte cell;capillary cell;natural killer T cell;natural killer cell;vein cell
Lung	Named ortholog	hu_SMAP2	le_SMAP2	ms_Smap2	TRUE	3	0	ortholog	ortholog	ortholog	0.492879	0.328785	0.369425	B cell;T cell (CD4+);T cell (CD8+);monocyte;natural killer cell	neutrophil	B cell
Lung	Named ortholog	hu_TCEA1	le_TCEA1	ms_Tcea1	TRUE	3	0	ortholog	ortholog	ortholog	0.373059	0.412966	0.328646	T cell (CD4+);T cell (CD8+);natural killer cell;pericyte	capillary cell	B cell;capillary cell
Lung	Named ortholog	hu_GATA2	le_GATA2	ms_Gata2	TRUE	3	0	ortholog	ortholog	ortholog	0.328096	0.738824	0.642387	basophil;capillary aerocyte cell;capillary cell;capillary intermediate cell	artery cell;capillary aerocyte cell;capillary cell;vein cell	artery cell;basophil;capillary aerocyte cell;capillary cell;vein cell
Lung	Named ortholog	hu_RNF144B	le_RNF144B	ms_Rnf144b	TRUE	3	0	ortholog	ortholog	ortholog	0.478003	0.328015	0.371753	artery cell;capillary cell;monocyte;vein cell	capillary aerocyte cell;capillary cell;neutrophil	capillary cell
Lung	Named ortholog	hu_MLF2	le_MLF2	ms_Mlf2	TRUE	3	0	ortholog	ortholog	ortholog	0.327764	0.385059	0.507343	basal cell;pericyte	capillary aerocyte cell	alveolar fibroblast;capillary cell
Lung	Named ortholog	hu_YY1	le_YY1	ms_Yy1	TRUE	3	0	ortholog	ortholog	ortholog	0.327756	0.360859	0.385689	capillary aerocyte cell;capillary cell;natural killer cell;pericyte	capillary cell	capillary cell
Lung	Named ortholog	hu_PPP1CB	le_PPP1CB	ms_Ppp1cb	TRUE	3	0	ortholog	ortholog	ortholog	0.327732	0.346851	0.484621	T cell (CD4+);airway associated smooth muscle cell;alveolar fibroblast;capillary aerocyte cell;ciliated cell;monocyte;myofibroblast;pericyte;vascular associated smooth muscle cell	alveolar fibroblast	alveolar fibroblast
Lung	Named ortholog	hu_NDUFA4	le_NDUFA4	ms_Ndufa4	TRUE	3	0	ortholog	ortholog	ortholog	0.527253	0.327533	0.461483	airway associated smooth muscle cell;alveolar epithelial cell type 1;alveolar epithelial cell type 2;alveolar macrophage;alveolar macrophage (PF);basal cell;basophil;ciliated cell;fibromyocyte;goblet cell;vascular associated smooth muscle cell	alveolar epithelial cell type 1;alveolar macrophage;alveolar macrophage (PF);capillary aerocyte cell;interstitial macrophage	capillary cell;ciliated cell;monocyte (PF);natural killer cell;natural killer cell_T cell (PF);vein cell
Lung	Named ortholog	hu_MYH9	le_MYH9	ms_Myh9	TRUE	3	0	ortholog	ortholog	ortholog	0.343665	0.482523	0.327203	T cell (CD4+);artery cell;bronchial vessel cell;capillary aerocyte cell;capillary cell;capillary intermediate cell;pericyte;vascular associated smooth muscle cell;vein cell	alveolar macrophage;neutrophil;neutrophil (PF)	alveolar macrophage
Lung	Named ortholog	hu_HSD17B12	le_HSD17B12	ms_Hsd17b12	TRUE	3	0	ortholog	ortholog	ortholog	0.496681	0.341864	0.326905	airway associated smooth muscle cell;alveolar fibroblast;artery cell;capillary aerocyte cell;capillary cell;pericyte	alveolar fibroblast	capillary cell
Lung	Named ortholog	hu_VEZF1	le_VEZF1	ms_Vezf1	TRUE	3	0	ortholog	ortholog	ortholog	0.35185	0.326767	0.411635	capillary aerocyte cell;capillary cell;pericyte	alveolar fibroblast;capillary aerocyte cell;capillary cell	capillary cell
Lung	Named ortholog	hu_SUCLG1	le_SUCLG1	ms_Suclg1	TRUE	3	0	ortholog	ortholog	ortholog	0.333428	0.326694	0.398407	capillary aerocyte cell;natural killer cell;pericyte	alveolar fibroblast	alveolar fibroblast
Lung	Named ortholog	hu_MRPS34	le_MRPS34	ms_Mrps34	TRUE	3	0	ortholog	ortholog	ortholog	0.385413	0.326666	0.335806	T cell (CD4+);T cell (CD8+);natural killer cell	natural killer cell	capillary cell
Lung	Named ortholog	hu_DAAM1	le_DAAM1	ms_Daam1	TRUE	3	0	ortholog	ortholog	ortholog	0.326435	0.400018	0.500039	alveolar fibroblast;capillary aerocyte cell;capillary cell;vein cell	capillary aerocyte cell;capillary cell	capillary cell
Lung	Named ortholog	hu_HSPG2	le_HSPG2	ms_Hspg2	TRUE	3	0	ortholog	ortholog	ortholog	0.343903	0.335067	0.326081	alveolar epithelial cell type 1;artery cell;bronchial vessel cell;vein cell	pericyte	adventitial fibroblast;alveolar fibroblast
Lung	Named ortholog	hu_TMOD3	le_TMOD2	ms_Tmod3	TRUE	3	0	ortholog	ortholog	ortholog	0.325819	0.497332	0.417632	alveolar epithelial cell type 1;capillary aerocyte cell;capillary cell	capillary aerocyte cell	B cell;artery cell;capillary aerocyte cell;capillary cell;vein cell
Lung	Named ortholog	hu_PARK7	le_PARK7	ms_Park7	TRUE	3	0	ortholog	ortholog	ortholog	0.387677	0.325482	0.370264	airway associated smooth muscle cell;alveolar epithelial cell type 2;basal cell;ciliated cell;goblet cell;myofibroblast;natural killer cell;pericyte;plasmacytoid dendritic cell	T cell (CD4+ CD8+);alveolar fibroblast;alveolar macrophage (PF);lymphatic cell;natural killer cell	T cell (CD8+);T cell (LY6G5B+);capillary aerocyte cell;capillary cell;monocyte (PF);myofibroblast
Lung	Named ortholog	hu_YES1	le_YES1	ms_Yes1	TRUE	3	0	ortholog	ortholog	ortholog	0.364919	0.355096	0.32525	capillary cell	capillary aerocyte cell;capillary cell	capillary cell
Lung	Named ortholog	hu_TNFRSF12A	le_TNFRSF12A	ms_Tnfrsf12a	TRUE	3	0	ortholog	ortholog	ortholog	0.580932	0.444222	0.325197	adventitial fibroblast;alveolar epithelial cell type 1;alveolar epithelial cell type 2;alveolar fibroblast;basal cell;capillary aerocyte cell;club cell;fibromyocyte;myofibroblast	alveolar epithelial cell type 1	adventitial fibroblast;alveolar fibroblast
Lung	Named ortholog	hu_NCK2	le_NCK2	ms_Nck2	TRUE	3	0	ortholog	ortholog	ortholog	0.436646	0.325084	0.331849	T cell (CD4+);pericyte	T cell (CD4+)	pericyte
Lung	Named ortholog	hu_PTBP1	le_PTBP1	ms_Ptbp1	TRUE	3	0	ortholog	ortholog	ortholog	0.324919	0.345339	0.405469	capillary aerocyte cell;capillary cell;pericyte	capillary cell	capillary cell
Lung	Named ortholog	hu_SNX6	le_SNX6	ms_Snx6	TRUE	3	0	ortholog	ortholog	ortholog	0.351325	0.324882	0.524	T cell (CD4+);capillary aerocyte cell;natural killer cell	capillary aerocyte cell;capillary cell	capillary cell
Lung	Named ortholog	hu_RBM7	le_RBM7	ms_Rbm7	TRUE	3	0	ortholog	ortholog	ortholog	0.324678	0.39235	0.482155	capillary aerocyte cell;capillary cell	capillary cell	capillary cell
Lung	Named ortholog	hu_SF3B4	le_SF3B4	ms_Sf3b4	TRUE	3	0	ortholog	ortholog	ortholog	0.324498	0.359858	0.400577	capillary aerocyte cell;natural killer cell;pericyte	alveolar fibroblast;capillary aerocyte cell;capillary cell	capillary cell
Lung	Named ortholog	hu_CHST2	le_CHST2	ms_Chst2	TRUE	3	0	ortholog	ortholog	ortholog	0.380919	0.324334	0.49587	capillary aerocyte cell;natural killer cell;pericyte	capillary aerocyte cell	alveolar fibroblast;capillary aerocyte cell;pericyte
Lung	Named ortholog	hu_DENND2A	le_DENND2A	ms_Dennd2a	TRUE	3	0	ortholog	ortholog	ortholog	0.372965	0.323184	0.82597	pericyte	pericyte	pericyte
Lung	Named ortholog	hu_MFGE8	le_MFGE8	ms_Mfge8	TRUE	3	0	ortholog	ortholog	ortholog	0.323008	0.793874	0.446944	adventitial fibroblast;airway associated smooth muscle cell;alveolar fibroblast;myofibroblast;pericyte;vascular associated smooth muscle cell	adventitial fibroblast;alveolar fibroblast;capillary aerocyte cell;capillary cell;capillary cell (CXCL10+);doublet;endothelial cell;fibroblast (NNAT+);lymphatic cell;pericyte;vein cell	adventitial fibroblast;alveolar fibroblast;capillary cell;myofibroblast;pericyte;vein cell
Lung	Named ortholog	hu_FABP5	le_FABP5	ms_Fabp5	TRUE	3	0	ortholog	ortholog	ortholog	0.734291	0.322785	0.503045	alveolar epithelial cell type 2;alveolar macrophage;alveolar macrophage (PF);club cell;lymphatic cell	alveolar epithelial cell type 2;alveolar macrophage;alveolar macrophage (PF);interstitial macrophage	alveolar epithelial cell type 2;alveolar macrophage;alveolar macrophage (PF);neutrophil
Lung	Named ortholog	hu_PSMB5	le_PSMB5	ms_Psmb5	TRUE	3	0	ortholog	ortholog	ortholog	0.713098	0.322424	0.358802	airway associated smooth muscle cell;alveolar epithelial cell type 1;capillary aerocyte cell;capillary cell;ciliated cell;lymphatic cell;pericyte;vascular associated smooth muscle cell	alveolar epithelial cell type 1;alveolar fibroblast;capillary aerocyte cell;capillary cell;lymphatic cell	monocyte;monocyte (PF)
Lung	Named ortholog	hu_ZFAND5	le_ZFAND5	ms_Zfand5	TRUE	3	0	ortholog	ortholog	ortholog	0.413666	0.322296	0.45997	adventitial fibroblast;alveolar fibroblast;artery cell;bronchial vessel cell;monocyte;pericyte;vein cell	alveolar fibroblast;neutrophil	capillary aerocyte cell;capillary cell;monocyte
Lung	Named ortholog	hu_SRSF1	le_SRSF1	ms_Srsf1	TRUE	3	0	ortholog	ortholog	ortholog	0.32137	0.419636	0.368299	alveolar fibroblast;capillary cell;natural killer cell;pericyte	alveolar fibroblast	alveolar fibroblast;capillary cell
Lung	Named ortholog	hu_EPN2	le_EPN2	ms_Epn2	TRUE	3	0	ortholog	ortholog	ortholog	0.321288	0.396274	0.411508	capillary aerocyte cell;capillary cell	capillary cell	capillary cell
Lung	Named ortholog	hu_MDH2	le_MDH2	ms_Mdh2	TRUE	3	0	ortholog	ortholog	ortholog	0.353093	0.321074	0.359671	T cell (CD4+);T cell (CD8+);basal cell;goblet cell;natural killer cell;pericyte	capillary aerocyte cell	capillary cell;monocyte (PF)
Lung	Named ortholog	hu_TCF7	le_TCF7	ms_Tcf7	TRUE	3	0	ortholog	ortholog	ortholog	0.320574	0.441101	0.406799	T cell (CD4+);T cell (CD8+)	T cell (CD4+)	T cell (CD4+)
Lung	Named ortholog	hu_CHCHD2	le_CHCHD2	ms_Chchd2	TRUE	3	0	ortholog	ortholog	ortholog	0.379961	0.320562	0.415042	airway associated smooth muscle cell;alveolar macrophage;alveolar macrophage (PF);basal cell;ciliated cell;goblet cell;plasmacytoid dendritic cell	alveolar epithelial cell type 1;alveolar fibroblast;alveolar macrophage;alveolar macrophage (PF);capillary aerocyte cell;natural killer cell_T cell (PF)	alveolar macrophage;capillary cell;ciliated cell;monocyte (PF)
Lung	Named ortholog	hu_ANGPTL4	le_ANGPTL4	ms_Angptl4	TRUE	3	0	ortholog	ortholog	ortholog	0.406055	0.32013	0.584682	adventitial fibroblast;airway associated smooth muscle cell;alveolar fibroblast;capillary cell	adventitial fibroblast;alveolar fibroblast;lymphatic cell	adventitial fibroblast;alveolar fibroblast;pericyte
Lung	Named ortholog	hu_ZFP36	le_ZFP36	ms_Zfp36	TRUE	3	0	ortholog	ortholog	ortholog	0.56588	0.32003	0.59818	T cell (CD4+);adventitial fibroblast;alveolar epithelial cell type 1;alveolar epithelial cell type 2;alveolar fibroblast;artery cell;basophil;bronchial vessel cell;capillary aerocyte cell;capillary cell;capillary intermediate cell;natural killer cell;pericyte;vein cell	adventitial fibroblast;alveolar fibroblast;capillary aerocyte cell;capillary cell;dendritic cell (FLT3+ IGSF6+);monocyte;neutrophil;plasmacytoid dendritic cell	adventitial fibroblast;alveolar fibroblast;basophil;conventional dendritic cell;monocyte;myofibroblast;neutrophil
Lung	Named ortholog	hu_TNFRSF1B	le_TNFRSF1B	ms_Tnfrsf1b	TRUE	3	0	ortholog	ortholog	ortholog	0.484364	0.359785	0.319593	T cell (CD4+);T cell (CD8+);monocyte;natural killer cell	T cell (CD4+ CD8+);monocyte;neutrophil	alveolar macrophage;monocyte
Lung	Named ortholog	hu_APLN	le_APLN	ms_Apln	TRUE	3	0	ortholog	ortholog	ortholog	0.347357	0.686058	0.319586	capillary aerocyte cell	capillary aerocyte cell	capillary aerocyte cell
Lung	Named ortholog	hu_PSMB3	le_PSMB3	ms_Psmb3	TRUE	3	0	ortholog	ortholog	ortholog	0.453898	0.319527	0.354017	alveolar macrophage	capillary aerocyte cell;capillary cell;neutrophil	capillary cell;monocyte;monocyte (PF);natural killer cell
Lung	Named ortholog	hu_RCSD1	le_RCSD1	ms_Rcsd1	TRUE	3	0	ortholog	ortholog	ortholog	0.423509	0.319093	0.510596	B cell;T cell (CD4+);T cell (CD8+);capillary aerocyte cell;natural killer cell	capillary aerocyte cell;lymphatic cell;neutrophil	B cell;capillary aerocyte cell;capillary cell
Lung	Named ortholog	hu_ATG3	le_ATG3	ms_Atg3	TRUE	3	0	ortholog	ortholog	ortholog	0.318994	0.450669	0.40804	monocyte	neutrophil	neutrophil
Lung	Named ortholog	hu_HSPA12B	le_HSPA12B	ms_Hspa12b	TRUE	3	0	ortholog	ortholog	ortholog	0.318784	0.471298	0.420536	artery cell;capillary aerocyte cell;capillary cell;capillary intermediate cell	capillary aerocyte cell;capillary cell	capillary aerocyte cell;capillary cell
Lung	Named ortholog	hu_NPR3	le_NPR3	ms_Npr3	TRUE	3	0	ortholog	ortholog	ortholog	0.318214	0.611486	0.474466	artery cell;capillary cell;vein cell	capillary cell	capillary cell;vein cell
Lung	Named ortholog	hu_OGN	le_OGN	ms_Ogn	TRUE	3	0	ortholog	ortholog	ortholog	0.319895	0.318168	0.93931	adventitial fibroblast	adventitial fibroblast;alveolar fibroblast;fibroblast (NNAT+);fibromyocyte	adventitial fibroblast;alveolar fibroblast;myofibroblast
Lung	Named ortholog	hu_ARL2	le_ARL2	ms_Arl2	TRUE	3	0	ortholog	ortholog	ortholog	0.663406	0.390468	0.317866	airway associated smooth muscle cell;artery cell;basophil;bronchial vessel cell;capillary aerocyte cell;capillary cell;capillary intermediate cell;lymphatic cell;pericyte	alveolar fibroblast;capillary aerocyte cell;capillary cell;lymphatic cell	alveolar fibroblast;capillary cell
Lung	Named ortholog	hu_SDHA	le_SDHA	ms_Sdha	TRUE	3	0	ortholog	ortholog	ortholog	0.317826	0.503274	0.365034	capillary aerocyte cell;capillary cell;natural killer cell;pericyte	alveolar fibroblast	capillary cell
Lung	Named ortholog	hu_SLC39A1	le_SLC39A1	ms_Slc39a1	TRUE	3	0	ortholog	ortholog	ortholog	0.492065	0.448345	0.317793	alveolar fibroblast;artery cell;capillary aerocyte cell;capillary cell;lymphatic cell;pericyte	capillary cell	adventitial fibroblast;alveolar fibroblast;alveolar macrophage
Lung	Named ortholog	hu_ANAPC16	le_ANAPC16	ms_Anapc16	TRUE	3	0	ortholog	ortholog	ortholog	0.482845	0.317545	0.334363	T cell (CD4+);T cell (CD8+);airway associated smooth muscle cell;alveolar epithelial cell type 2;basal cell;basophil;capillary aerocyte cell;ciliated cell;lymphatic cell;natural killer cell	alveolar fibroblast;capillary aerocyte cell;natural killer cell	capillary cell
Lung	Named ortholog	hu_MTCH1	le_MTCH1	ms_Mtch1	TRUE	3	0	ortholog	ortholog	ortholog	0.479725	0.36224	0.31754	alveolar epithelial cell type 1;capillary aerocyte cell;capillary cell;pericyte	adventitial fibroblast;alveolar fibroblast;capillary aerocyte cell;capillary cell;endothelial cell;lymphatic cell	adventitial fibroblast;alveolar epithelial cell type 2;alveolar fibroblast;capillary cell;monocyte (PF)
Lung	Named ortholog	hu_DNAJB6	le_DNAJB6	ms_Dnajb6	TRUE	3	0	ortholog	ortholog	ortholog	0.317331	0.529371	0.347896	T cell (CD4+);T cell (CD8+);capillary aerocyte cell;ciliated cell;natural killer cell;pericyte	alveolar fibroblast	alveolar fibroblast;capillary cell;natural killer T cell;natural killer cell
Lung	Named ortholog	hu_PCMTD1	le_PCMTD1	ms_Pcmtd1	TRUE	3	0	ortholog	ortholog	ortholog	0.317008	0.333766	0.462412	artery cell;capillary aerocyte cell;capillary cell;natural killer cell	alveolar fibroblast;capillary cell;lymphatic cell	B cell;capillary cell
Lung	Named ortholog	hu_RSL24D1	le_RSL24D1	ms_Rsl24d1	TRUE	3	0	ortholog	ortholog	ortholog	0.365853	0.350016	0.316963	T cell (CD4+);T cell (CD8+);airway associated smooth muscle cell;basophil;bronchial vessel cell;myofibroblast;natural killer cell;pericyte;vascular associated smooth muscle cell	capillary aerocyte cell	B cell
Lung	Named ortholog	hu_SARNP	le_SARNP	ms_Sarnp	TRUE	3	0	ortholog	ortholog	ortholog	0.321782	0.316581	0.459515	capillary aerocyte cell;natural killer cell;pericyte	T cell (CD4+ CD8+);natural killer cell	B cell;capillary cell;natural killer cell
Lung	Named ortholog	hu_DOK2	le_DOK2	ms_Dok2	TRUE	3	0	ortholog	ortholog	ortholog	0.316412	0.393159	0.747204	T cell (CD4+);T cell (CD8+);alveolar macrophage;natural killer T cell;natural killer cell	T cell (CD4+ CD8+);T cell (CD4+);T cell (CD8+);natural killer T cell;natural killer cell;natural killer cell_T cell;natural killer cell_T cell (PF)	interstitial macrophage;natural killer T cell;natural killer cell
Lung	Named ortholog	hu_PRPF38B	le_PRPF38B	ms_Prpf38b	TRUE	3	0	ortholog	ortholog	ortholog	0.448826	0.316028	0.37515	T cell (CD4+);T cell (CD8+);natural killer cell;pericyte	T cell (CD4+ CD8+);natural killer cell	monocyte (PF)
Lung	Named ortholog	hu_SMAD7	le_SMAD7	ms_Smad7	TRUE	3	0	ortholog	ortholog	ortholog	0.315938	0.550414	0.504226	artery cell;capillary cell	capillary cell	B cell;artery cell;capillary aerocyte cell;capillary cell;vein cell
Lung	Named ortholog	hu_ABI3BP	le_ABI3BP	ms_Abi3bp	TRUE	3	0	ortholog	ortholog	ortholog	0.315898	0.334852	0.381025	adventitial fibroblast;alveolar fibroblast;artery cell;pericyte;vein cell	alveolar fibroblast;lymphatic cell	adventitial fibroblast;alveolar fibroblast;artery cell;capillary aerocyte cell;capillary cell
Lung	Named ortholog	hu_CDK4	le_CDK4	ms_Cdk4	TRUE	3	0	ortholog	ortholog	ortholog	0.399242	0.315661	0.394337	pericyte	alveolar fibroblast;capillary aerocyte cell;capillary cell	capillary cell
Lung	Named ortholog	hu_SMAD1	le_SMAD1	ms_Smad1	TRUE	3	0	ortholog	ortholog	ortholog	0.315594	0.41727	0.611103	lymphatic cell	lymphatic cell	lymphatic cell
Lung	Named ortholog	hu_DOCK4	le_DOCK4	ms_Dock4	TRUE	3	0	ortholog	ortholog	ortholog	0.339199	0.315569	0.54933	alveolar fibroblast;capillary aerocyte cell;capillary cell	alveolar fibroblast	alveolar fibroblast
Lung	Named ortholog	hu_PPP1R11	le_PPP1R11	ms_Ppp1r11	TRUE	3	0	ortholog	ortholog	ortholog	0.315317	0.445064	0.432374	capillary aerocyte cell;capillary cell	capillary cell	B cell;T cell (LY6G5B+);capillary cell;vein cell
Lung	Named ortholog	hu_GPX8	le_GPX8	ms_Gpx8	TRUE	3	0	ortholog	ortholog	ortholog	0.385804	0.315074	0.414782	alveolar fibroblast	alveolar fibroblast	adventitial fibroblast;alveolar fibroblast;ciliated cell;myofibroblast;pericyte
Lung	Named ortholog	hu_RAB5A	le_RAB5A	ms_Rab5a	TRUE	3	0	ortholog	ortholog	ortholog	0.3146	0.51984	0.450296	capillary aerocyte cell;capillary cell;pericyte	capillary cell;neutrophil	capillary aerocyte cell;capillary cell
Lung	Named ortholog	hu_NIPBL	le_NIPBL	ms_Nipbl	TRUE	3	0	ortholog	ortholog	ortholog	0.314359	0.324699	0.413571	capillary cell;natural killer cell;pericyte	T cell (CD4+ CD8+);capillary cell	capillary cell
Lung	Named ortholog	hu_VDAC2	le_VDAC2	ms_Vdac2	TRUE	3	0	ortholog	ortholog	ortholog	0.453536	0.314145	0.376466	airway associated smooth muscle cell;alveolar fibroblast;alveolar macrophage;artery cell;basal cell;capillary aerocyte cell;pericyte;vascular associated smooth muscle cell	alveolar epithelial cell type 1;alveolar fibroblast;capillary aerocyte cell;capillary cell;neutrophil (PF)	alveolar macrophage;capillary aerocyte cell;capillary cell
Lung	Named ortholog	hu_IRF3	le_IRF3	ms_Irf3	TRUE	3	0	ortholog	ortholog	ortholog	0.313994	0.31634	0.475108	T cell (CD8+);natural killer cell	alveolar fibroblast;capillary aerocyte cell;capillary cell	capillary cell
Lung	Named ortholog	hu_TXNIP	le_TXNIP	ms_Txnip	TRUE	3	0	ortholog	ortholog	ortholog	0.313929	0.405364	0.385742	B cell;T cell (CD4+);T cell (CD8+);artery cell;capillary aerocyte cell;capillary cell;capillary intermediate cell;natural killer T cell;natural killer cell;pericyte;vein cell	alveolar fibroblast;alveolar macrophage;artery cell;capillary aerocyte cell;capillary cell;neutrophil;pericyte	B cell;T cell (CD4+);T cell (CD8+);alveolar macrophage;artery cell;basophil;capillary aerocyte cell;capillary cell;ciliated cell;myofibroblast;natural killer T cell;natural killer cell;neutrophil;vein cell
Lung	Named ortholog	hu_TJP2	le_TJP2	ms_Tjp2	TRUE	3	0	ortholog	ortholog	ortholog	0.313866	0.431461	0.401709	capillary aerocyte cell;capillary cell	capillary aerocyte cell	capillary cell
Lung	Named ortholog	hu_PTOV1	le_PTOV1	ms_Ptov1	TRUE	3	0	ortholog	ortholog	ortholog	0.313372	0.372121	0.452931	capillary aerocyte cell;pericyte	alveolar fibroblast	adventitial fibroblast;alveolar fibroblast;capillary cell;myofibroblast
Lung	Named ortholog	hu_GNG5	le_GNG5	ms_Gng5	TRUE	3	0	ortholog	ortholog	ortholog	0.593474	0.404586	0.313311	alveolar macrophage;alveolar macrophage (PF);monocyte;vein cell	alveolar macrophage;alveolar macrophage (PF);capillary aerocyte cell;conventional dendritic cell;interstitial macrophage;mature dendritic cell;monocyte;neutrophil	alveolar macrophage;alveolar macrophage (PF);ciliated cell;monocyte;neutrophil
Lung	Named ortholog	hu_FKBP2	le_FKBP2	ms_Fkbp2	TRUE	3	0	ortholog	ortholog	ortholog	0.566626	0.342152	0.313074	alveolar epithelial cell type 1;alveolar epithelial cell type 2;alveolar fibroblast;ciliated cell;club cell;goblet cell;pericyte;plasma cell	alveolar epithelial cell type 2;alveolar fibroblast;plasma cell;plasmacytoid dendritic cell	adventitial fibroblast;alveolar fibroblast;monocyte (PF);plasma cell
Lung	Named ortholog	hu_SIPA1	le_SIPA1	ms_Sipa1	TRUE	3	0	ortholog	ortholog	ortholog	0.406951	0.479107	0.312691	T cell (CD8+);capillary aerocyte cell;capillary cell;natural killer cell	natural killer cell	B cell;capillary aerocyte cell;capillary cell;natural killer T cell;natural killer cell
Lung	Named ortholog	hu_FGFR1	le_FGFR1	ms_Fgfr1	TRUE	3	0	ortholog	ortholog	ortholog	0.312587	0.46793	0.446701	adventitial fibroblast;alveolar fibroblast;capillary cell	adventitial fibroblast;alveolar fibroblast	adventitial fibroblast;alveolar fibroblast;myofibroblast
Lung	Named ortholog	hu_GNAQ	le_GNAQ	ms_Gnaq	TRUE	3	0	ortholog	ortholog	ortholog	0.312241	0.327171	0.352161	alveolar epithelial cell type 1;artery cell;capillary aerocyte cell;capillary cell;vein cell	neutrophil	alveolar macrophage;capillary aerocyte cell;capillary cell;vein cell
Lung	Named ortholog	hu_SLTM	le_SLTM	ms_Sltm	TRUE	3	0	ortholog	ortholog	ortholog	0.430945	0.311876	0.398997	T cell (CD8+);natural killer cell	T cell (CD4+ CD8+);natural killer cell	B cell
Lung	Named ortholog	hu_SGCE	le_SGCE	ms_Sgce	TRUE	3	0	ortholog	ortholog	ortholog	0.331803	0.40409	0.311697	adventitial fibroblast;airway associated smooth muscle cell;alveolar epithelial cell type 1;alveolar fibroblast;lymphatic cell;pericyte;vascular associated smooth muscle cell	alveolar fibroblast	alveolar fibroblast;capillary cell;myofibroblast
Lung	Named ortholog	hu_PRKCSH	le_PRKCSH	ms_Prkcsh	TRUE	3	0	ortholog	ortholog	ortholog	0.339752	0.322799	0.311678	natural killer cell;pericyte	T cell (CD4+)	capillary cell
Lung	Named ortholog	hu_YWHAB	le_YWHAB	ms_Ywhab	TRUE	3	0	ortholog	ortholog	ortholog	0.322695	0.311598	0.385299	T cell (CD4+);alveolar macrophage;capillary aerocyte cell	T cell (CD4+ CD8+);monocyte;natural killer cell_T cell (PF);neutrophil (PF)	alveolar macrophage;alveolar macrophage (PF);capillary cell
Lung	Named ortholog	hu_OTUB1	le_OTUB1	ms_Otub1	TRUE	3	0	ortholog	ortholog	ortholog	0.378855	0.311534	0.381325	capillary aerocyte cell;natural killer cell	capillary aerocyte cell	capillary cell
Lung	Named ortholog	hu_DNAJA4	le_DNAJA4	ms_Dnaja4	TRUE	3	0	ortholog	ortholog	ortholog	0.355484	0.514231	0.311341	ciliated cell	T cell (CD4+ CD8+)	ciliated cell
Lung	Named ortholog	hu_SYF2	le_SYF2	ms_Syf2	TRUE	3	0	ortholog	ortholog	ortholog	0.311138	0.509734	0.593617	T cell (CD4+);T cell (CD8+);basophil;capillary aerocyte cell;monocyte;natural killer cell	neutrophil	B cell;capillary cell;natural killer cell
Lung	Named ortholog	hu_CD63	le_CD63	ms_Cd63	TRUE	3	0	ortholog	ortholog	ortholog	0.650718	0.496262	0.311127	adventitial fibroblast;alveolar epithelial cell type 1;alveolar epithelial cell type 2;alveolar macrophage;alveolar macrophage (PF);basophil;club cell;dendritic cell (TREM2+);goblet cell;pericyte	adventitial fibroblast;alveolar epithelial cell type 1;alveolar fibroblast;alveolar macrophage;alveolar macrophage (PF);capillary aerocyte cell;capillary cell;capillary cell (CXCL10+);endothelial cell;fibroblast (NNAT+);interstitial macrophage;lymphatic cell;natural killer cell;pericyte	adventitial fibroblast;alveolar epithelial cell type 2;alveolar fibroblast;alveolar macrophage;basophil;lymphatic cell;myofibroblast;pericyte
Lung	Named ortholog	hu_PRPSAP1	le_PRPSAP1	ms_Prpsap1	TRUE	3	0	ortholog	ortholog	ortholog	0.373679	0.453881	0.310452	capillary aerocyte cell;capillary cell	capillary cell	capillary cell
Lung	Named ortholog	hu_EHD4	le_EHD4	ms_Ehd4	TRUE	3	0	ortholog	ortholog	ortholog	0.310235	0.443185	0.719386	artery cell;bronchial vessel cell;capillary cell;vein cell	capillary aerocyte cell;capillary cell	artery cell;capillary aerocyte cell;capillary cell;vein cell
Lung	Named ortholog	hu_PIGT	le_PIGT	ms_Pigt	TRUE	3	0	ortholog	ortholog	ortholog	0.468964	0.310096	0.327217	adventitial fibroblast;alveolar fibroblast;capillary aerocyte cell;natural killer cell;pericyte	alveolar fibroblast;capillary aerocyte cell;capillary cell	capillary cell
Lung	Named ortholog	hu_SGIP1	le_SGIP1	ms_Sgip1	TRUE	3	0	ortholog	ortholog	ortholog	0.523475	0.321194	0.309786	pericyte	alveolar fibroblast;capillary aerocyte cell	capillary cell
Lung	Named ortholog	hu_HNRNPU	le_HNRNPU	ms_Hnrnpu	TRUE	3	0	ortholog	ortholog	ortholog	0.389198	0.30977	0.483581	artery cell;basophil;bronchial vessel cell;ciliated cell;lymphatic cell;natural killer cell;pericyte	T cell (CD4+ CD8+);capillary cell;natural killer cell;natural killer cell_T cell (PF)	B cell;alveolar macrophage (PF);capillary cell;natural killer cell_T cell (PF)
Lung	Named ortholog	hu_RARA	le_RARA	ms_Rara	TRUE	3	0	ortholog	ortholog	ortholog	0.481604	0.308681	0.428328	capillary aerocyte cell;capillary cell;pericyte	capillary aerocyte cell;capillary cell;neutrophil	monocyte;neutrophil
Lung	Named ortholog	hu_CFLAR	le_CFLAR	ms_Cflar	TRUE	3	0	ortholog	ortholog	ortholog	0.476866	0.542741	0.308483	alveolar epithelial cell type 1;artery cell;capillary aerocyte cell;capillary cell;capillary intermediate cell;ciliated cell;natural killer cell;plasma cell;vein cell	alveolar fibroblast	capillary cell
Lung	Named ortholog	hu_AKAP13	le_AKAP13	ms_Akap13	TRUE	3	0	ortholog	ortholog	ortholog	0.30828	0.370151	0.312031	T cell (CD4+);T cell (CD8+);alveolar fibroblast;basophil;natural killer cell	T cell (CD4+ CD8+);T cell (CD4+);natural killer cell	B cell;alveolar macrophage
Lung	Named ortholog	hu_GFPT2	le_GFPT2	ms_Gfpt2	TRUE	3	0	ortholog	ortholog	ortholog	0.307851	0.587462	0.492951	adventitial fibroblast	adventitial fibroblast	adventitial fibroblast
Lung	Named ortholog	hu_KLF6	le_KLF6	ms_Klf6	TRUE	3	0	ortholog	ortholog	ortholog	0.423499	0.307793	0.458835	T cell (CD4+);alveolar epithelial cell type 1;alveolar fibroblast;basophil;capillary aerocyte cell;conventional dendritic cell;dendritic cell (IGSF21+);lymphatic cell;plasma cell	T cell (CD4+);T cell (CD8+);alveolar epithelial cell type 1;alveolar fibroblast;doublet;innate lymphoid cell;lymphatic cell;monocyte;pericyte	T cell (CD4+);alveolar macrophage;capillary aerocyte cell;capillary cell;natural killer cell;vein cell
Lung	Named ortholog	hu_TAF11	le_TAF11	ms_Taf11	TRUE	3	0	ortholog	ortholog	ortholog	0.469972	0.30779	0.383241	capillary aerocyte cell;capillary cell	alveolar fibroblast;capillary aerocyte cell;capillary cell	capillary cell
Lung	Named ortholog	hu_FKBP9	le_FKBP9	ms_Fkbp9	TRUE	3	0	ortholog	ortholog	ortholog	0.307574	0.343169	0.319252	capillary cell	alveolar fibroblast	adventitial fibroblast;alveolar fibroblast;capillary cell;myofibroblast
Lung	Named ortholog	hu_TM9SF2	le_TM9SF2	ms_Tm9sf2	TRUE	3	0	ortholog	ortholog	ortholog	0.306435	0.344262	0.433965	capillary aerocyte cell;ciliated cell;pericyte	alveolar fibroblast;capillary cell	alveolar fibroblast;capillary cell
Lung	Named ortholog	hu_ATP1A1	le_ATP1A1	ms_Atp1a1	TRUE	3	0	ortholog	ortholog	ortholog	0.608294	0.306433	0.411538	alveolar epithelial cell type 1;alveolar epithelial cell type 2;artery cell;basal cell;capillary cell;ciliated cell;club cell;vein cell	alveolar epithelial cell type 1;alveolar epithelial cell type 2;alveolar fibroblast;capillary cell	capillary cell;ciliated cell;interstitial macrophage;monocyte
Lung	Named ortholog	hu_HDAC1	le_HDAC1	ms_Hdac1	TRUE	3	0	ortholog	ortholog	ortholog	0.3064	0.421951	0.437451	T cell (CD4+);natural killer cell;pericyte	capillary aerocyte cell	capillary cell;natural killer cell
Lung	Named ortholog	hu_DLGAP4	le_DLGAP4	ms_Dlgap4	TRUE	3	0	ortholog	ortholog	ortholog	0.448843	0.325134	0.305924	capillary aerocyte cell;capillary cell	capillary aerocyte cell	capillary cell
Lung	Named ortholog	hu_TRIB1	le_TRIB1	ms_Trib1	TRUE	3	0	ortholog	ortholog	ortholog	0.305788	0.399885	0.429925	alveolar epithelial cell type 1;alveolar epithelial cell type 2;bronchial vessel cell;capillary aerocyte cell;capillary cell;monocyte	neutrophil	neutrophil
Lung	Named ortholog	hu_CNPY2	le_CNPY2	ms_Cnpy2	TRUE	3	0	ortholog	ortholog	ortholog	0.376083	0.30557	0.465364	alveolar fibroblast;natural killer cell;pericyte	adventitial fibroblast;alveolar fibroblast;capillary cell	adventitial fibroblast;alveolar fibroblast;myofibroblast
Lung	Named ortholog	hu_RELA	le_RELA	ms_Rela	TRUE	3	0	ortholog	ortholog	ortholog	0.305378	0.443868	0.337893	capillary aerocyte cell;capillary cell	capillary aerocyte cell	capillary aerocyte cell;capillary cell
Lung	Named ortholog	hu_ZNRD1	le_ZNRD1	ms_Znrd1	TRUE	3	0	ortholog	ortholog	ortholog	0.305339	0.337535	0.4148	T cell (CD4+);natural killer cell	T cell (CD4+ CD8+)	capillary cell
Lung	Named ortholog	hu_EMILIN2	le_EMILIN2	ms_Emilin2	TRUE	3	0	ortholog	ortholog	ortholog	0.377186	0.305125	0.36969	monocyte	monocyte;neutrophil	basophil;monocyte;monocyte (PF);neutrophil
Lung	Named ortholog	hu_CDKN2D	le_CDKN2D	ms_Cdkn2d	TRUE	3	0	ortholog	ortholog	ortholog	0.304675	0.380933	0.663399	T cell (CD8+);natural killer cell;natural killer cell_T cell (PF)	neutrophil;neutrophil (PF)	monocyte (PF);neutrophil
Lung	Named ortholog	hu_USHBP1	le_USHBP1	ms_Ushbp1	TRUE	3	0	ortholog	ortholog	ortholog	0.304512	0.558345	0.646889	capillary aerocyte cell;capillary cell	capillary cell	capillary aerocyte cell;capillary cell;vein cell
Lung	Named ortholog	hu_RWDD1	le_RWDD1	ms_Rwdd1	TRUE	3	0	ortholog	ortholog	ortholog	0.32436	0.304495	0.369446	T cell (CD4+);T cell (CD8+);airway associated smooth muscle cell;lymphatic cell;natural killer cell	T cell (CD4+);natural killer cell	monocyte (PF)
Lung	Named ortholog	hu_CNN2	le_CNN2	ms_Cnn2	TRUE	3	0	ortholog	ortholog	ortholog	0.304451	0.416404	0.367741	T cell (CD4+);T cell (CD8+);alveolar epithelial cell type 1;alveolar fibroblast;pericyte	neutrophil	B cell;Regulatory T cell;T cell (CD4+);T cell (CD8+);T cell (LY6G5B+);alveolar fibroblast;basophil;conventional dendritic cell;natural killer T cell;natural killer cell;natural killer cell_T cell (PF);neutrophil;pericyte
Lung	Named ortholog	hu_POLR2C	le_POLR2C	ms_Polr2c	TRUE	3	0	ortholog	ortholog	ortholog	0.304355	0.406328	0.511225	capillary aerocyte cell;natural killer cell;pericyte	capillary cell	capillary aerocyte cell;capillary cell
Lung	Named ortholog	hu_SLC39A7	le_SLC39A7	ms_Slc39a7	TRUE	3	0	ortholog	ortholog	ortholog	0.303946	0.433783	0.424606	alveolar fibroblast;capillary aerocyte cell;capillary cell;pericyte	alveolar fibroblast	alveolar fibroblast;capillary cell
Lung	Named ortholog	hu_KDM6B	le_KDM6B	ms_Kdm6b	TRUE	3	0	ortholog	ortholog	ortholog	0.303943	0.363475	0.446249	adventitial fibroblast;basophil;capillary aerocyte cell	neutrophil	neutrophil
Lung	Named ortholog	hu_ZRANB2	le_ZRANB2	ms_Zranb2	TRUE	3	0	ortholog	ortholog	ortholog	0.303923	0.375501	0.354507	alveolar fibroblast;capillary aerocyte cell;capillary cell;pericyte	alveolar fibroblast	alveolar fibroblast
Lung	Named ortholog	hu_GRB2	le_GRB2	ms_Grb2	TRUE	3	0	ortholog	ortholog	ortholog	0.303906	0.372726	0.365544	alveolar macrophage;monocyte	neutrophil	B cell;alveolar macrophage
Lung	Named ortholog	hu_STX11	le_STX11	ms_Stx11	TRUE	3	0	ortholog	ortholog	ortholog	0.303899	0.381851	0.431959	alveolar epithelial cell type 1;capillary aerocyte cell;monocyte	monocyte;neutrophil	neutrophil
Lung	Named ortholog	hu_FRG1	le_FRG1	ms_Frg1	TRUE	3	0	ortholog	ortholog	ortholog	0.353421	0.303746	0.37664	capillary aerocyte cell;capillary cell	neutrophil	natural killer cell
Lung	Named ortholog	hu_KRTCAP2	le_KRTCAP2	ms_Krtcap2	TRUE	3	0	ortholog	ortholog	ortholog	0.448928	0.303693	0.306911	T cell (CD4+);T cell (CD8+);artery cell;capillary aerocyte cell;capillary cell;lymphatic cell;plasma cell	T cell (CD4+ CD8+);T cell (CD8+);natural killer cell;plasma cell	adventitial fibroblast;alveolar fibroblast;monocyte (PF);plasma cell
Lung	Named ortholog	hu_PPP1R10	le_PPP1R10	ms_Ppp1r10	TRUE	3	0	ortholog	ortholog	ortholog	0.326375	0.302908	0.411989	capillary cell;natural killer cell	alveolar fibroblast;capillary cell	capillary cell
Lung	Named ortholog	hu_SUMO2	le_SUMO2	ms_Sumo2	TRUE	3	0	ortholog	ortholog	ortholog	0.333171	0.302285	0.619982	airway associated smooth muscle cell;alveolar macrophage (PF);basal cell;basophil;capillary aerocyte cell;capillary intermediate cell;ciliated cell;lymphatic cell;natural killer cell_T cell (PF);pericyte	T cell (CD4+ CD8+);alveolar fibroblast;artery cell;capillary aerocyte cell;capillary cell;lymphatic cell;natural killer cell;natural killer cell_T cell (PF);pericyte	B cell;adventitial fibroblast;alveolar fibroblast;capillary aerocyte cell;capillary cell;myofibroblast;natural killer T cell;natural killer cell;natural killer cell_T cell (PF);vein cell
Lung	Named ortholog	hu_RBMX	le_RBMX	ms_Rbmx	TRUE	3	0	ortholog	ortholog	ortholog	0.397991	0.395708	0.302052	T cell (CD4+);T cell (CD8+);alveolar fibroblast;basophil;capillary cell;natural killer cell;natural killer cell_T cell (PF);pericyte	capillary cell	capillary cell
Lung	Named ortholog	hu_MANBAL	le_MANBAL	ms_Manbal	TRUE	3	0	ortholog	ortholog	ortholog	0.30187	0.375183	0.304203	capillary aerocyte cell;pericyte	alveolar fibroblast	alveolar fibroblast;capillary cell;myofibroblast
Lung	Named ortholog	hu_CTSD	le_CTSD	ms_Ctsd	TRUE	3	0	ortholog	ortholog	ortholog	0.816022	0.319815	0.301811	alveolar macrophage;alveolar macrophage (PF);basophil;dendritic cell (TREM2+)	alveolar fibroblast;alveolar macrophage;alveolar macrophage (PF);interstitial macrophage;uterine metastasis cell	alveolar macrophage;alveolar macrophage (PF);basophil;capillary aerocyte cell;capillary cell;interstitial macrophage;natural killer T cell;natural killer cell;neutrophil
Lung	Named ortholog	hu_HSP90AA1	le_HSP90AA1	ms_Hsp90aa1	TRUE	3	0	ortholog	ortholog	ortholog	0.301685	0.394267	0.489779	alveolar epithelial cell type 1;alveolar macrophage;alveolar macrophage (PF);basal cell;ciliated cell;goblet cell	adventitial fibroblast;alveolar fibroblast;capillary aerocyte cell;capillary cell;ciliated cell;natural killer cell;natural killer cell_T cell (PF)	B cell;ciliated cell;natural killer T cell;natural killer cell_T cell (PF)
Lung	Named ortholog	hu_YTHDF2	le_YTHDF2	ms_Ythdf2	TRUE	3	0	ortholog	ortholog	ortholog	0.408184	0.301327	0.343227	capillary aerocyte cell;capillary cell;natural killer cell;pericyte	alveolar fibroblast;capillary cell	capillary cell
Lung	Named ortholog	hu_TRAPPC4	le_TRAPPC4	ms_Trappc4	TRUE	3	0	ortholog	ortholog	ortholog	0.327262	0.430636	0.30091	capillary aerocyte cell;capillary cell;natural killer cell;pericyte	alveolar fibroblast	capillary cell
Lung	Named ortholog	hu_MRPL9	le_MRPL9	ms_Mrpl9	TRUE	3	0	ortholog	ortholog	ortholog	0.300909	0.341122	0.320843	capillary aerocyte cell;natural killer cell	natural killer cell	capillary cell
Lung	Named ortholog	hu_KIF20B	le_KIF20B	ms_Kif20b	TRUE	3	0	ortholog	ortholog	ortholog	0.36683	0.300823	0.319291	T cell (CD4+)	natural killer cell_T cell (PF)	monocyte (PF)
Lung	Named ortholog	hu_FCGR2B	le_FCGR2B	ms_Fcgr2b	TRUE	3	0	ortholog	ortholog	ortholog	0.499906	0.300812	0.395652	conventional dendritic cell;dendritic cell (IGSF21+)	interstitial macrophage;monocyte	B cell;interstitial macrophage;monocyte
Lung	Named ortholog	hu_CCDC85A	le_CCDC85A	ms_Ccdc85a	TRUE	3	0	ortholog	ortholog	ortholog	0.300672	0.381835	0.497435	capillary cell	capillary aerocyte cell;capillary cell	capillary cell
Lung	Named ortholog	hu_ATP6AP2	le_ATP6AP2	ms_Atp6ap2	TRUE	3	0	ortholog	ortholog	ortholog	0.387478	0.363873	0.300423	adventitial fibroblast;alveolar fibroblast;alveolar macrophage;capillary aerocyte cell;pericyte;vascular associated smooth muscle cell	neutrophil	alveolar fibroblast;alveolar macrophage;capillary cell;myofibroblast
Lung	Named ortholog	hu_HOXB5	le_HOXB5	ms_Hoxb5	TRUE	3	0	ortholog	ortholog	ortholog	0.387754	0.300362	0.332398	capillary aerocyte cell;pericyte	capillary aerocyte cell	alveolar fibroblast;capillary aerocyte cell
Lung	Named ortholog	hu_RUVBL2	le_RUVBL2	ms_Ruvbl2	TRUE	3	0	ortholog	ortholog	ortholog	0.613677	0.494321	0.300104	ciliated cell	ciliated cell	capillary cell
Lung	Named ortholog	hu_GRK5	le_GRK5	ms_Grk5	TRUE	3	0	ortholog	ortholog	ortholog	0.42926	0.300085	0.33319	alveolar epithelial cell type 1;capillary cell;pericyte;vascular associated smooth muscle cell	alveolar fibroblast;capillary cell	alveolar fibroblast
Limb_Muscle	Named ortholog	hu_MYL1	le_MYL1	ms_Myl1	TRUE	3	0	ortholog	ortholog	ortholog	0.976261	0.987856	0.970107	fast muscle cell;slow muscle cell	fast muscle cell;slow muscle cell	fast muscle cell
Limb_Muscle	Named ortholog	hu_ENO3	le_ENO3	ms_Eno3	TRUE	3	0	ortholog	ortholog	ortholog	0.959123	0.979494	0.964372	fast muscle cell;slow muscle cell	fast muscle cell	fast muscle cell
Limb_Muscle	Named ortholog	hu_MYLPF	le_MYLPF	ms_Mylpf	TRUE	3	0	ortholog	ortholog	ortholog	0.963639	0.964997	0.958684	fast muscle cell;slow muscle cell	fast muscle cell	fast muscle cell
Limb_Muscle	Named ortholog	hu_SMPX	le_SMPX	ms_Smpx	TRUE	3	0	ortholog	ortholog	ortholog	0.955767	0.978866	0.953823	fast muscle cell;slow muscle cell	fast muscle cell;slow muscle cell	fast muscle cell
Limb_Muscle	Named ortholog	hu_ESAM	le_ESAM	ms_Esam	TRUE	3	0	ortholog	ortholog	ortholog	0.95325	0.955506	0.962983	artery cell;capillary cell;doublet;pericyte;vascular associated smooth muscle cell;vein cell	capillary cell	artery cell;artery cell_capillary cell (RBP7+);capillary cell;doublet;pericyte;unknown_endothelial (COL13A1+);vein cell
Limb_Muscle	Named ortholog	hu_DCN	le_DCN	ms_Dcn	TRUE	3	0	ortholog	ortholog	ortholog	0.967931	0.97808	0.950527	fibroadipogenic progenitor cell;tendon cell	fibroadipogenic progenitor cell;pericyte;tendon cell	fibroadipogenic progenitor cell;fibroadipogenic progenitor cell_tendon cell (SFRP2+);tendon cell;unknown_stromal (CLDN1+ COL9A2-);unknown_stromal (CLDN1- COL9A2+)
Limb_Muscle	Named ortholog	hu_MYH11	le_MYH11	ms_Myh11	TRUE	3	0	ortholog	ortholog	ortholog	0.958478	0.949387	0.960279	unknown_stromal (ADGRL3+);vascular associated smooth muscle cell	vascular associated smooth muscle cell	pericyte;pericyte_vascular associated smooth muscle cell;vascular associated smooth muscle cell
Limb_Muscle	Named ortholog	hu_TYROBP	le_TYROBP	ms_Tyrobp	TRUE	3	0	ortholog	ortholog	ortholog	0.963966	0.966291	0.943948	classical monocyte;macrophage	macrophage;neutrophil	classical monocyte;conventional dendritic cell;doublet;macrophage;neutrophil;neutrophil (PF);non-classical monocyte;unknown_myeloid (CD209A+)
Limb_Muscle	Named ortholog	hu_MYOZ1	le_MYOZ1	ms_Myoz1	TRUE	3	0	ortholog	ortholog	ortholog	0.941535	0.985296	0.964953	fast muscle cell;slow muscle cell	fast muscle cell	fast muscle cell
Limb_Muscle	Named ortholog	hu_MRC1	le_MRC1	ms_Mrc1	TRUE	3	0	ortholog	ortholog	ortholog	0.955458	0.940814	0.955211	macrophage	macrophage	doublet;macrophage
Limb_Muscle	Named ortholog	hu_FCER1G	le_FCER1G	ms_Fcer1g	TRUE	3	0	ortholog	ortholog	ortholog	0.952879	0.975307	0.94041	classical monocyte;macrophage;natural killer cell	macrophage;neutrophil	classical monocyte;conventional dendritic cell;doublet;macrophage;neutrophil;neutrophil (PF);non-classical monocyte;unknown_myeloid (CD209A+)
Limb_Muscle	Named ortholog	hu_ACTA2	le_ACTA2	ms_Acta2	TRUE	3	0	ortholog	ortholog	ortholog	0.939693	0.951924	0.964611	doublet;pericyte;unknown_stromal (ADGRL3+);vascular associated smooth muscle cell	pericyte;vascular associated smooth muscle cell	pericyte;pericyte_vascular associated smooth muscle cell;vascular associated smooth muscle cell
Limb_Muscle	Named ortholog	hu_AQP1	le_AQP1	ms_Aqp1	TRUE	3	0	ortholog	ortholog	ortholog	0.940395	0.949399	0.937568	capillary cell;doublet;vein cell	capillary cell;vein cell	capillary cell;doublet;vein cell
Limb_Muscle	Named ortholog	hu_CKM	le_CKM	ms_Ckm	TRUE	3	0	ortholog	ortholog	ortholog	0.955623	0.964917	0.936539	fast muscle cell;slow muscle cell	fast muscle cell;slow muscle cell	fast muscle cell
Limb_Muscle	Named ortholog	hu_ATP2A1	le_ATP2A1	ms_Atp2a1	TRUE	3	0	ortholog	ortholog	ortholog	0.957975	0.935553	0.939878	fast muscle cell;slow muscle cell	fast muscle cell	fast muscle cell
Limb_Muscle	Named ortholog	hu_MYOT	le_MYOT	ms_Myot	TRUE	3	0	ortholog	ortholog	ortholog	0.964858	0.934734	0.978186	fast muscle cell;slow muscle cell	fast muscle cell	fast muscle cell
Limb_Muscle	Named ortholog	hu_TNNC2	le_TNNC2	ms_Tnnc2	TRUE	3	0	ortholog	ortholog	ortholog	0.961083	0.951279	0.934272	fast muscle cell;slow muscle cell	fast muscle cell	fast muscle cell
Limb_Muscle	Named ortholog	hu_PYGM	le_PYGM	ms_Pygm	TRUE	3	0	ortholog	ortholog	ortholog	0.934068	0.970109	0.947301	fast muscle cell;slow muscle cell	fast muscle cell	fast muscle cell
Limb_Muscle	Named ortholog	hu_PGAM2	le_PGAM2	ms_Pgam2	TRUE	3	0	ortholog	ortholog	ortholog	0.932985	0.973573	0.960161	fast muscle cell;slow muscle cell	fast muscle cell	fast muscle cell
Limb_Muscle	Named ortholog	hu_RPL3L	le_RPL3L	ms_Rpl3l	TRUE	3	0	ortholog	ortholog	ortholog	0.931808	0.967278	0.964339	fast muscle cell;slow muscle cell	fast muscle cell	fast muscle cell
Limb_Muscle	Named ortholog	hu_EPAS1	le_EPAS1	ms_Epas1	TRUE	3	0	ortholog	ortholog	ortholog	0.94623	0.926021	0.943862	artery cell;capillary cell;doublet;pericyte;unknown_stromal (ADGRL3+);vascular associated smooth muscle cell;vein cell	capillary cell;pericyte	artery cell;artery cell_capillary cell (RBP7+);capillary cell;doublet;pericyte;pericyte_vascular associated smooth muscle cell;vascular associated smooth muscle cell;vein cell
Limb_Muscle	Named ortholog	hu_TINAGL1	le_TINAGL1	ms_Tinagl1	TRUE	3	0	ortholog	ortholog	ortholog	0.952729	0.920197	0.923555	artery cell;capillary cell;doublet;pericyte;unknown_stromal (ADGRL3+);vascular associated smooth muscle cell;vein cell	capillary cell;pericyte	artery cell;artery cell_capillary cell (RBP7+);capillary cell;doublet;pericyte;pericyte_vascular associated smooth muscle cell;terminal Schwann cell;unknown_endothelial (COL13A1+);vascular associated smooth muscle cell;vein cell
Limb_Muscle	Named ortholog	hu_F13A1	le_F13A1	ms_F13a1	TRUE	3	0	ortholog	ortholog	ortholog	0.97965	0.944396	0.917977	macrophage	macrophage	classical monocyte;doublet;macrophage
Limb_Muscle	Named ortholog	hu_MYBPC2	le_MYBPC2	ms_Mybpc2	TRUE	3	0	ortholog	ortholog	ortholog	0.932978	0.917618	0.935359	fast muscle cell	fast muscle cell	fast muscle cell
Limb_Muscle	Named ortholog	hu_ECSCR	le_ECSCR	ms_Ecscr	TRUE	3	0	ortholog	ortholog	ortholog	0.916836	0.939384	0.93734	artery cell;capillary cell;vein cell	capillary cell;vein cell	artery cell;artery cell_capillary cell (RBP7+);capillary cell;lymphatic cell;unknown_endothelial (COL13A1+);vein cell
Limb_Muscle	Named ortholog	hu_PTPRB	le_PTPRB	ms_Ptprb	TRUE	3	0	ortholog	ortholog	ortholog	0.912912	0.942587	0.925072	artery cell;capillary cell;doublet;vein cell	capillary cell	artery cell;artery cell_capillary cell (RBP7+);capillary cell;vein cell
Limb_Muscle	Named ortholog	hu_CA3	le_CA3	ms_Car3	TRUE	3	0	ortholog	ortholog	ortholog	0.905304	0.945586	0.905272	fast muscle cell;skeletal muscle satellite stem cell;slow muscle cell	fast muscle cell;slow muscle cell	fast muscle cell
Limb_Muscle	Named ortholog	hu_PPP1R27	le_PPP1R27	ms_Ppp1r27	TRUE	3	0	ortholog	ortholog	ortholog	0.90436	0.962543	0.942659	fast muscle cell;slow muscle cell	fast muscle cell	fast muscle cell
Limb_Muscle	Named ortholog	hu_ACTN3	le_ACTN3	ms_Actn3	TRUE	3	0	ortholog	ortholog	ortholog	0.901099	0.949652	0.903536	fast muscle cell;slow muscle cell	fast muscle cell	fast muscle cell
Limb_Muscle	Named ortholog	hu_AK1	le_AK1	ms_Ak1	TRUE	3	0	ortholog	ortholog	ortholog	0.910755	0.899555	0.922915	fast muscle cell;slow muscle cell	fast muscle cell	fast muscle cell
Limb_Muscle	Named ortholog	hu_MMRN2	le_MMRN2	ms_Mmrn2	TRUE	3	0	ortholog	ortholog	ortholog	0.893113	0.910404	0.904734	artery cell;capillary cell;doublet;vein cell	capillary cell	artery cell;artery cell_capillary cell (RBP7+);capillary cell;lymphatic cell;unknown_endothelial (COL13A1+);vein cell
Limb_Muscle	Named ortholog	hu_PODXL	le_PODXL	ms_Podxl	TRUE	3	0	ortholog	ortholog	ortholog	0.94063	0.916568	0.890214	artery cell;capillary cell;doublet;vein cell	capillary cell	artery cell;artery cell_capillary cell (RBP7+);capillary cell;vein cell
Limb_Muscle	Named ortholog	hu_TCF15	le_TCF15	ms_Tcf15	TRUE	3	0	ortholog	ortholog	ortholog	0.889598	0.919524	0.905679	artery cell;capillary cell;doublet;pericyte;vascular associated smooth muscle cell	capillary cell	artery cell;artery cell_capillary cell (RBP7+);capillary cell;pericyte
Limb_Muscle	Named ortholog	hu_TSPAN13	le_TSPAN13	ms_Tspan13	TRUE	3	0	ortholog	ortholog	ortholog	0.899314	0.888595	0.899884	capillary cell;doublet	capillary cell	B cell;artery cell;artery cell_capillary cell (RBP7+);capillary cell;doublet;plasma cell;vein cell
Limb_Muscle	Named ortholog	hu_MS4A1	le_MS4A1	ms_Ms4a1	TRUE	3	0	ortholog	ortholog	ortholog	0.887695	0.916741	0.929217	B cell	B cell	B cell
Limb_Muscle	Named ortholog	hu_TNNT3	le_TNNT3	ms_Tnnt3	TRUE	3	0	ortholog	ortholog	ortholog	0.949253	0.886573	0.944021	fast muscle cell	fast muscle cell	fast muscle cell
Limb_Muscle	Named ortholog	hu_NKG7	le_NKG7	ms_Nkg7	TRUE	3	0	ortholog	ortholog	ortholog	0.885884	0.920711	0.891304	T cell (CD8+);natural killer T cell;natural killer cell	T cell (CD8+)	T cell (CD8+)
Limb_Muscle	Named ortholog	hu_APOBEC2	le_APOBEC2	ms_Apobec2	TRUE	3	0	ortholog	ortholog	ortholog	0.880999	0.965556	0.910268	fast muscle cell;slow muscle cell	fast muscle cell	fast muscle cell
Limb_Muscle	Named ortholog	hu_DDIT4L	le_DDIT4L	ms_Ddit4l	TRUE	3	0	ortholog	ortholog	ortholog	0.880576	0.918183	0.924185	fast muscle cell;slow muscle cell	fast muscle cell	fast muscle cell
Limb_Muscle	Named ortholog	hu_ANGPTL7	le_ANGPTL7	ms_Angptl7	TRUE	3	0	ortholog	ortholog	ortholog	0.879021	0.878126	0.89646	tendon cell	tendon cell	tendon cell
Limb_Muscle	Named ortholog	hu_TPM2	le_TPM2	ms_Tpm2	TRUE	3	0	ortholog	ortholog	ortholog	0.87592	0.933711	0.909432	doublet;fast muscle cell;pericyte;slow muscle cell;unknown_stromal (ADGRL3+);vascular associated smooth muscle cell	fast muscle cell;slow muscle cell	fast muscle cell;pericyte;pericyte_vascular associated smooth muscle cell;vascular associated smooth muscle cell
Limb_Muscle	Named ortholog	hu_CAV2	le_CAV2	ms_Cav2	TRUE	3	0	ortholog	ortholog	ortholog	0.875094	0.913746	0.942132	artery cell;capillary cell;doublet;vascular associated smooth muscle cell;vein cell	capillary cell	artery cell;artery cell_capillary cell (RBP7+);capillary cell;unknown_stromal (CLDN1+ COL9A2-);vein cell
Limb_Muscle	Named ortholog	hu_ENG	le_ENG	ms_Eng	TRUE	3	0	ortholog	ortholog	ortholog	0.906247	0.869866	0.92288	artery cell;capillary cell;doublet;vein cell	capillary cell;vein cell	artery cell;artery cell_capillary cell (RBP7+);capillary cell;lymphatic cell;unknown_endothelial (COL13A1+);vein cell
Limb_Muscle	Named ortholog	hu_MYL9	le_MYL9	ms_Myl9	TRUE	3	0	ortholog	ortholog	ortholog	0.869391	0.901505	0.93926	doublet;pericyte;unknown_stromal (ADGRL3+);vascular associated smooth muscle cell	pericyte	pericyte;pericyte_vascular associated smooth muscle cell;vascular associated smooth muscle cell
Limb_Muscle	Named ortholog	hu_PALMD	le_PALMD	ms_Palmd	TRUE	3	0	ortholog	ortholog	ortholog	0.887397	0.869257	0.877251	artery cell;capillary cell;doublet;vein cell	capillary cell	artery cell;artery cell_capillary cell (RBP7+);capillary cell;vein cell
Limb_Muscle	Named ortholog	hu_C1R	le_C1R	ms_C1ra	TRUE	3	0	ortholog	ortholog	ortholog	0.907749	0.909066	0.867659	fibroadipogenic progenitor cell	fibroadipogenic progenitor cell	fibroadipogenic progenitor cell;fibroadipogenic progenitor cell_tendon cell (SFRP2+);tendon cell
Limb_Muscle	Named ortholog	hu_COMP	le_COMP	ms_Comp	TRUE	3	0	ortholog	ortholog	ortholog	0.865541	0.882117	0.889674	tendon cell	tendon cell	fibroadipogenic progenitor cell_tendon cell (SFRP2+);tendon cell
Limb_Muscle	Named ortholog	hu_NOTCH3	le_NOTCH3	ms_Notch3	TRUE	3	0	ortholog	ortholog	ortholog	0.865367	0.908397	0.925171	doublet;pericyte;skeletal muscle satellite stem cell;unknown_stromal (ADGRL3+);vascular associated smooth muscle cell	pericyte	pericyte;pericyte_vascular associated smooth muscle cell;skeletal muscle satellite stem cell;vascular associated smooth muscle cell
Limb_Muscle	Named ortholog	hu_CSF1R	le_CSF1R	ms_Csf1r	TRUE	3	0	ortholog	ortholog	ortholog	0.866977	0.863739	0.939311	macrophage	macrophage	classical monocyte;doublet;macrophage;non-classical monocyte
Limb_Muscle	Named ortholog	hu_SOX17	le_SOX17	ms_Sox17	TRUE	3	0	ortholog	ortholog	ortholog	0.864107	0.863736	0.889248	artery cell;capillary cell;doublet;vein cell	capillary cell	artery cell;artery cell_capillary cell (RBP7+);capillary cell;vein cell
Limb_Muscle	Named ortholog	hu_TMEM88	le_TMEM88	ms_Tmem88	TRUE	3	0	ortholog	ortholog	ortholog	0.862943	0.87839	0.917424	capillary cell;doublet;vein cell	capillary cell	artery cell;artery cell_capillary cell (RBP7+);capillary cell;vein cell
Limb_Muscle	Named ortholog	hu_NEB	le_NEB	ms_Neb	TRUE	3	0	ortholog	ortholog	ortholog	0.862014	0.885207	0.913872	fast muscle cell;skeletal muscle satellite stem cell;slow muscle cell	fast muscle cell	fast muscle cell
Limb_Muscle	Named ortholog	hu_ACTA1	le_ACTA1	ms_Acta1	TRUE	3	0	ortholog	ortholog	ortholog	0.902646	0.861785	0.938046	capillary cell;fast muscle cell;slow muscle cell;tendon cell;vascular associated smooth muscle cell	fast muscle cell;slow muscle cell	fast muscle cell
Limb_Muscle	Named ortholog	hu_ADAM15	le_ADAM15	ms_Adam15	TRUE	3	0	ortholog	ortholog	ortholog	0.859321	0.883706	0.872146	artery cell;capillary cell;doublet;vein cell	capillary cell	artery cell;artery cell_capillary cell (RBP7+);capillary cell;vein cell
Limb_Muscle	Named ortholog	hu_SERPING1	le_SERPING1	ms_Serping1	TRUE	3	0	ortholog	ortholog	ortholog	0.858542	0.941145	0.901205	fibroadipogenic progenitor cell	fibroadipogenic progenitor cell	fibroadipogenic progenitor cell;fibroadipogenic progenitor cell_tendon cell (SFRP2+);tendon cell;unknown_stromal (CLDN1+ COL9A2-);unknown_stromal (CLDN1- COL9A2+)
Limb_Muscle	Named ortholog	hu_ROBO4	le_ROBO4	ms_Robo4	TRUE	3	0	ortholog	ortholog	ortholog	0.888038	0.859402	0.858192	capillary cell;doublet;vein cell	capillary cell	capillary cell;vein cell
Limb_Muscle	Named ortholog	hu_HIGD1B	le_HIGD1B	ms_Higd1b	TRUE	3	0	ortholog	ortholog	ortholog	0.856683	0.862059	0.924892	doublet;pericyte	pericyte	pericyte;pericyte_vascular associated smooth muscle cell
Limb_Muscle	Named ortholog	hu_ID1	le_ID1	ms_Id1	TRUE	3	0	ortholog	ortholog	ortholog	0.874772	0.854145	0.90055	artery cell;capillary cell;doublet;vascular associated smooth muscle cell;vein cell	capillary cell	artery cell;artery cell_capillary cell (RBP7+);capillary cell;doublet;lymphatic cell;unknown_endothelial (COL13A1+)
Limb_Muscle	Named ortholog	hu_LMOD1	le_LMOD1	ms_Lmod1	TRUE	3	0	ortholog	ortholog	ortholog	0.901491	0.852336	0.909674	doublet;pericyte;unknown_stromal (ADGRL3+);vascular associated smooth muscle cell	pericyte	pericyte_vascular associated smooth muscle cell;vascular associated smooth muscle cell
Limb_Muscle	Named ortholog	hu_CA4	le_CA4	ms_Car4	TRUE	3	0	ortholog	ortholog	ortholog	0.850019	0.885077	0.868547	capillary cell;doublet	capillary cell	capillary cell
Limb_Muscle	Named ortholog	hu_C5AR1	le_C5AR1	ms_C5ar1	TRUE	3	0	ortholog	ortholog	ortholog	0.877914	0.8847	0.848396	classical monocyte;macrophage	macrophage	classical monocyte;macrophage;neutrophil
Limb_Muscle	Named ortholog	hu_TNNI2	le_TNNI2	ms_Tnni2	TRUE	3	0	ortholog	ortholog	ortholog	0.919247	0.919332	0.847438	fast muscle cell;slow muscle cell	fast muscle cell;neutrophil	fast muscle cell
Limb_Muscle	Named ortholog	hu_EGFL7	le_EGFL7	ms_Egfl7	TRUE	3	0	ortholog	ortholog	ortholog	0.843146	0.922124	0.933788	artery cell;capillary cell;doublet;vein cell	capillary cell;vein cell	artery cell;artery cell_capillary cell (RBP7+);capillary cell;lymphatic cell;vein cell
Limb_Muscle	Named ortholog	hu_CLIC5	le_CLIC5	ms_Clic5	TRUE	3	0	ortholog	ortholog	ortholog	0.859053	0.869974	0.840343	artery cell;capillary cell;doublet	capillary cell	artery cell;capillary cell
Limb_Muscle	Named ortholog	hu_MGLL	le_MGLL	ms_Mgll	TRUE	3	0	ortholog	ortholog	ortholog	0.83878	0.863245	0.9307	artery cell;capillary cell;doublet;pericyte;vascular associated smooth muscle cell;vein cell	capillary cell	artery cell;artery cell_capillary cell (RBP7+);capillary cell;unknown_endothelial (COL13A1+);vein cell
Limb_Muscle	Named ortholog	hu_TCAP	le_TCAP	ms_Tcap	TRUE	3	0	ortholog	ortholog	ortholog	0.856672	0.964231	0.83742	fast muscle cell;slow muscle cell	fast muscle cell;slow muscle cell	fast muscle cell
Limb_Muscle	Named ortholog	hu_CD22	le_CD22	ms_Cd22	TRUE	3	0	ortholog	ortholog	ortholog	0.837745	0.836661	0.874906	B cell	B cell	B cell
Limb_Muscle	Named ortholog	hu_TMOD4	le_TMOD4	ms_Tmod4	TRUE	3	0	ortholog	ortholog	ortholog	0.835687	0.889257	0.947028	fast muscle cell	fast muscle cell	fast muscle cell
Limb_Muscle	Named ortholog	hu_MYF6	le_MYF6	ms_Myf6	TRUE	3	0	ortholog	ortholog	ortholog	0.861074	0.835644	0.910841	fast muscle cell;skeletal muscle satellite stem cell;slow muscle cell	fast muscle cell	fast muscle cell
Limb_Muscle	Named ortholog	hu_EMCN	le_EMCN	ms_Emcn	TRUE	3	0	ortholog	ortholog	ortholog	0.834538	0.928218	0.876674	artery cell;capillary cell;doublet;vein cell	capillary cell	artery cell_capillary cell (RBP7+);capillary cell;lymphatic cell;unknown_endothelial (COL13A1+);vein cell
Limb_Muscle	Named ortholog	hu_ICAM2	le_ICAM2	ms_Icam2	TRUE	3	0	ortholog	ortholog	ortholog	0.83416	0.860473	0.849882	artery cell;capillary cell;doublet	capillary cell	artery cell;artery cell_capillary cell (RBP7+);capillary cell;lymphatic cell;vein cell
Limb_Muscle	Named ortholog	hu_TM4SF1	le_TM4SF1	ms_Tm4sf1	TRUE	3	0	ortholog	ortholog	ortholog	0.832467	0.928521	0.842544	artery cell;capillary cell;doublet;unknown_stromal (ADGRL3+);vein cell	capillary cell	artery cell;artery cell_capillary cell (RBP7+);capillary cell;doublet;lymphatic cell;unknown_endothelial (COL13A1+);vein cell
Limb_Muscle	Named ortholog	hu_RAMP2	le_RAMP2	ms_Ramp2	TRUE	3	0	ortholog	ortholog	ortholog	0.831182	0.874745	0.839871	artery cell;capillary cell;doublet;vein cell	capillary cell;vein cell	artery cell;artery cell_capillary cell (RBP7+);capillary cell;lymphatic cell;vein cell
Limb_Muscle	Named ortholog	hu_FABP5	le_FABP5	ms_Fabp5	TRUE	3	0	ortholog	ortholog	ortholog	0.884744	0.901361	0.82887	artery cell;capillary cell;doublet;pericyte;vein cell	adipocyte;capillary cell	artery cell_capillary cell (RBP7+);capillary cell;vein cell
Limb_Muscle	Named ortholog	hu_MMRN1	le_MMRN1	ms_Mmrn1	TRUE	3	0	ortholog	ortholog	ortholog	0.827683	0.956568	0.950537	lymphatic cell	lymphatic cell	lymphatic cell
Limb_Muscle	Named ortholog	hu_FCGR2A	le_FCGR2B	ms_Fcgr3	TRUE	3	0	ortholog	ortholog	ortholog	0.863299	0.934778	0.827234	classical monocyte;macrophage	macrophage	classical monocyte;macrophage;neutrophil;unknown_myeloid (CD209A+)
Limb_Muscle	Named ortholog	hu_FOLR2	le_FOLR2	ms_Folr2	TRUE	3	0	ortholog	ortholog	ortholog	0.940942	0.851136	0.82141	macrophage	macrophage	macrophage
Limb_Muscle	Named ortholog	hu_MMP2	le_MMP2	ms_Mmp2	TRUE	3	0	ortholog	ortholog	ortholog	0.928669	0.871554	0.820192	fibroadipogenic progenitor cell	fibroadipogenic progenitor cell	fibroadipogenic progenitor cell;fibroadipogenic progenitor cell_tendon cell (SFRP2+);tendon cell;unknown_stromal (CLDN1- COL9A2+)
Limb_Muscle	Named ortholog	hu_TMEM38A	le_TMEM38A	ms_Tmem38a	TRUE	3	0	ortholog	ortholog	ortholog	0.826941	0.920371	0.819954	fast muscle cell;slow muscle cell	fast muscle cell	fast muscle cell
Limb_Muscle	Named ortholog	hu_FCGR2B	le_FCGR2B	ms_Fcgr3	TRUE	3	0	ortholog	ortholog	ortholog	0.834942	0.818922	0.827234	macrophage	macrophage	classical monocyte;macrophage;neutrophil;unknown_myeloid (CD209A+)
Limb_Muscle	Named ortholog	hu_ITGA7	le_ITGA7	ms_Itga7	TRUE	3	0	ortholog	ortholog	ortholog	0.83537	0.844502	0.81664	doublet;pericyte;skeletal muscle satellite stem cell;vascular associated smooth muscle cell	pericyte	pericyte;pericyte_vascular associated smooth muscle cell;unknown_stromal (CLDN1+ COL9A2-);vascular associated smooth muscle cell
Limb_Muscle	Named ortholog	hu_CD83	le_CD83	ms_Cd83	TRUE	3	0	ortholog	ortholog	ortholog	0.868292	0.815502	0.832038	artery cell;capillary cell;macrophage	macrophage	B cell;conventional dendritic cell;macrophage;unknown_myeloid (CD209A+)
Limb_Muscle	Named ortholog	hu_PPP1R1A	le_PPP1R1A	ms_Ppp1r1a	TRUE	3	0	ortholog	ortholog	ortholog	0.844643	0.93316	0.814291	fast muscle cell;slow muscle cell	fast muscle cell	fast muscle cell
Limb_Muscle	Named ortholog	hu_FSTL1	le_FSTL1	ms_Fstl1	TRUE	3	0	ortholog	ortholog	ortholog	0.814191	0.905595	0.87804	fibroadipogenic progenitor cell	fibroadipogenic progenitor cell	fibroadipogenic progenitor cell;fibroadipogenic progenitor cell_tendon cell (SFRP2+);unknown_stromal (CLDN1- COL9A2+)
Limb_Muscle	Named ortholog	hu_TIMP2	le_TIMP2	ms_Timp2	TRUE	3	0	ortholog	ortholog	ortholog	0.80958	0.876025	0.822591	fibroadipogenic progenitor cell;tendon cell	fibroadipogenic progenitor cell	fibroadipogenic progenitor cell;fibroadipogenic progenitor cell_tendon cell (SFRP2+);tendon cell
Limb_Muscle	Named ortholog	hu_TNMD	le_TNMD	ms_Tnmd	TRUE	3	0	ortholog	ortholog	ortholog	0.830722	0.809565	0.880119	tendon cell	tendon cell	fibroadipogenic progenitor cell_tendon cell (SFRP2+);tendon cell
Limb_Muscle	Named ortholog	hu_XIRP2	le_XIRP2	ms_Xirp2	TRUE	3	0	ortholog	ortholog	ortholog	0.875665	0.873616	0.809473	fast muscle cell;slow muscle cell	slow muscle cell	fast muscle cell
Limb_Muscle	Named ortholog	hu_MB	le_MB	ms_Mb	TRUE	3	0	ortholog	ortholog	ortholog	0.965289	0.808125	0.898551	fast muscle cell;slow muscle cell	fast muscle cell;slow muscle cell	fast muscle cell
Limb_Muscle	Named ortholog	hu_PTPRC	le_PTPRC	ms_Ptprc	TRUE	3	0	ortholog	ortholog	ortholog	0.806879	0.914972	0.840266	T cell (CD4+);T cell (CD8+);classical monocyte;macrophage;natural killer T cell;natural killer cell	T cell (CD4+);T cell (CD8+)	B cell;T cell;T cell (CD4+);T cell (CD8+);T cell (regulatory CD4+);classical monocyte;macrophage;neutrophil;non-classical monocyte;unknown_myeloid (CD209A+)
Limb_Muscle	Named ortholog	hu_GSN	le_GSN	ms_Gsn	TRUE	3	0	ortholog	ortholog	ortholog	0.911905	0.806814	0.831612	fibroadipogenic progenitor cell	adipocyte;fibroadipogenic progenitor cell;tendon cell;vein cell	fibroadipogenic progenitor cell;fibroadipogenic progenitor cell_tendon cell (SFRP2+);tendon cell;unknown_stromal (CLDN1- COL9A2+)
Limb_Muscle	Named ortholog	hu_TRIM63	le_TRIM63	ms_Trim63	TRUE	3	0	ortholog	ortholog	ortholog	0.80469	0.884044	0.862856	fast muscle cell	fast muscle cell	fast muscle cell
Limb_Muscle	Named ortholog	hu_PPP1R3A	le_PPP1R3A	ms_Ppp1r3a	TRUE	3	0	ortholog	ortholog	ortholog	0.803144	0.895066	0.810332	fast muscle cell	fast muscle cell	fast muscle cell
Limb_Muscle	Named ortholog	hu_MYBPC1	le_MYBPC1	ms_Mybpc1	TRUE	3	0	ortholog	ortholog	ortholog	0.95455	0.803104	0.815498	fast muscle cell;slow muscle cell	fast muscle cell	fast muscle cell
Limb_Muscle	Named ortholog	hu_PLEK	le_PLEK	ms_Plek	TRUE	3	0	ortholog	ortholog	ortholog	0.802184	0.909134	0.80866	classical monocyte;macrophage	neutrophil	B cell;classical monocyte;conventional dendritic cell;doublet;macrophage;neutrophil;non-classical monocyte;unknown_myeloid (CD209A+)
Limb_Muscle	Named ortholog	hu_FCGR2A	le_FCGR2A	ms_Fcgr3	TRUE	3	0	ortholog	ortholog	ortholog	0.888751	0.934778	0.80186	classical monocyte;macrophage	macrophage	classical monocyte;macrophage;neutrophil;unknown_myeloid (CD209A+)
Limb_Muscle	Named ortholog	hu_CNN1	le_CNN1	ms_Cnn1	TRUE	3	0	ortholog	ortholog	ortholog	0.855195	0.889375	0.799173	vascular associated smooth muscle cell	vascular associated smooth muscle cell	vascular associated smooth muscle cell
Limb_Muscle	Named ortholog	hu_ABLIM3	le_ABLIM3	ms_Ablim3	TRUE	3	0	ortholog	ortholog	ortholog	0.797285	0.834011	0.850109	capillary cell;doublet	capillary cell	artery cell_capillary cell (RBP7+);capillary cell
Limb_Muscle	Named ortholog	hu_CAV1	le_CAV1	ms_Cav1	TRUE	3	0	ortholog	ortholog	ortholog	0.796972	0.823171	0.94347	artery cell;capillary cell;doublet;unknown_stromal (ADGRL3+);vascular associated smooth muscle cell;vein cell	capillary cell	artery cell;artery cell_capillary cell (RBP7+);capillary cell;doublet;pericyte;unknown_stromal (CLDN1+ COL9A2-);vascular associated smooth muscle cell;vein cell
Limb_Muscle	Named ortholog	hu_RASIP1	le_RASIP1	ms_Rasip1	TRUE	3	0	ortholog	ortholog	ortholog	0.80997	0.795193	0.819091	artery cell;capillary cell;doublet;vein cell	capillary cell	artery cell;artery cell_capillary cell (RBP7+);capillary cell;lymphatic cell;unknown_endothelial (COL13A1+);vein cell
Limb_Muscle	Named ortholog	hu_ENPEP	le_ENPEP	ms_Enpep	TRUE	3	0	ortholog	ortholog	ortholog	0.880253	0.808213	0.794007	pericyte	pericyte	pericyte
Limb_Muscle	Named ortholog	hu_NDUFA4L2	le_NDUFA4L2	ms_Ndufa4l2	TRUE	3	0	ortholog	ortholog	ortholog	0.80012	0.793966	0.811439	doublet;pericyte;vascular associated smooth muscle cell	pericyte	pericyte;pericyte_vascular associated smooth muscle cell;tendon cell;vascular associated smooth muscle cell
Limb_Muscle	Named ortholog	hu_TIE1	le_TIE1	ms_Tie1	TRUE	3	0	ortholog	ortholog	ortholog	0.793816	0.85622	0.836401	artery cell;capillary cell;doublet	capillary cell	artery cell;artery cell_capillary cell (RBP7+);capillary cell;lymphatic cell;vein cell
Limb_Muscle	Named ortholog	hu_FBN1	le_FBN1	ms_Fbn1	TRUE	3	0	ortholog	ortholog	ortholog	0.793616	0.855044	0.853329	fibroadipogenic progenitor cell	fibroadipogenic progenitor cell	fibroadipogenic progenitor cell
Limb_Muscle	Named ortholog	hu_FAM89A	le_FAM89A	ms_Fam89a	TRUE	3	0	ortholog	ortholog	ortholog	0.796864	0.846816	0.793331	artery cell;capillary cell;doublet	capillary cell	capillary cell
Limb_Muscle	Named ortholog	hu_NRAP	le_NRAP	ms_Nrap	TRUE	3	0	ortholog	ortholog	ortholog	0.93454	0.788242	0.832745	fast muscle cell;slow muscle cell	fast muscle cell	fast muscle cell
Limb_Muscle	Named ortholog	hu_KCNJ8	le_KCNJ8	ms_Kcnj8	TRUE	3	0	ortholog	ortholog	ortholog	0.786398	0.893286	0.935919	pericyte	pericyte	pericyte;pericyte_vascular associated smooth muscle cell
Limb_Muscle	Named ortholog	hu_ABCC9	le_ABCC9	ms_Abcc9	TRUE	3	0	ortholog	ortholog	ortholog	0.784151	0.881961	0.922279	doublet;pericyte;unknown_stromal (ADGRL3+)	pericyte	pericyte;pericyte_vascular associated smooth muscle cell
Limb_Muscle	Named ortholog	hu_FCGR2B	le_FCGR2A	ms_Fcgr3	TRUE	3	0	ortholog	ortholog	ortholog	0.782931	0.818922	0.80186	macrophage	macrophage	classical monocyte;macrophage;neutrophil;unknown_myeloid (CD209A+)
Limb_Muscle	Named ortholog	hu_CSF3	le_CSF3	ms_Csf3	TRUE	3	0	ortholog	ortholog	ortholog	0.783624	0.918779	0.781513	vein cell	vein cell	vein cell
Limb_Muscle	Named ortholog	hu_FCGR2A	le_FCGR2B	ms_Fcgr2b	TRUE	3	0	ortholog	ortholog	ortholog	0.863299	0.859486	0.779345	classical monocyte;macrophage	macrophage	B cell;classical monocyte;macrophage;unknown_myeloid (CD209A+)
[truncated: 1,686 more rows]
