# Supplementary material for: Mouse lemur cell atlas informs primate genes, physiology and disease
Source: Nature. 2025 Jul 30;644(8075):185–96. doi: 10.1038/s41586-025-09114-8 (PMC12328237; doi:10.1038/s41586-025-09114-8)
Supplement: Supplementary file 3 — Supplementary Tables 1–10. [file 41586_2025_9114_MOESM3_ESM.zip › 2022-08-12364B-Table 6 Expression of immunoglobulin isotypes in atlas B cells and plasma cells.csv]

cell_ID	method	individual	age	sex	tissue	tissue_system	subtissue	compartment_v1	cell_ontology_class_v1	free_annotation_v1	heavy_constant_isotype	heavy_variable_family	CDRH3_aa_sequence	CDRH3_aa_length	light_constant_isotype	light_variable_family	CDRL3_aa_sequence	CDRL3_aa_length	clone_number
C17_B000380_B009047_S65	smartseq2	L2	10	Female	Spleen	circulatory	unassigned	lymphoid	B cell	B cell	IgM	V3	ARDWGSSEY	9		V4	QTWDNSGVNV	10	NA
MAA001400_B109012_P12_S372	smartseq2	L4	11	Male	Bone	musculoskeletal	CV-spine	lymphoid	plasma cell	plasma cell	IgM	V3		NA		V1	LQYASYPLT	9	NA
MAA001663_B109014_M20_S308	smartseq2	L4	11	Male	Kidney	urinary	unassigned	lymphoid	B cell	B cell	IgA	V3	ARDHGYGVFAY	11	kappa	V2	NQGSHYPRT	9	NA
MAA001639_B109010_A10_S10	smartseq2	L4	11	Male	Pancreas	gastrointestinal	unassigned	lymphoid	B cell	B cell	IgA	V7		NA	kappa			NA	NA
B001495_B109059_F11_S131	smartseq2	L4	11	Male	Small_intestine	gastrointestinal	unassigned	lymphoid	B cell	B cell	IgA			NA	kappa			NA	NA
MAA001639_B109010_E9_S105	smartseq2	L4	11	Male	Pancreas	gastrointestinal	unassigned	lymphoid	B cell	B cell	IgA			NA	kappa	V2	MQGVQYPPT	9	NA
MAA001639_B109010_G5_S149	smartseq2	L4	11	Male	Pancreas	gastrointestinal	unassigned	lymphoid	B cell	B cell	IgA			NA	kappa	V2	MQGIQFPYT	9	NA
MAA001639_B109010_K9_S249	smartseq2	L4	11	Male	Pancreas	gastrointestinal	unassigned	lymphoid	B cell	B cell	IgA			NA	kappa	V2	MQGIQYPYT	9	NA
MAA001639_B109010_L17_S281	smartseq2	L4	11	Male	Pancreas	gastrointestinal	unassigned	lymphoid	B cell	B cell	IgA			NA	kappa	V1	QQYDSSPYS	9	NA
MAA001641_B109005_E1_S97	smartseq2	L4	11	Male	Pancreas	gastrointestinal	unassigned	lymphoid	B cell	B cell	IgA			NA	kappa	V6	QQGNILPMT	9	NA
MAA001641_B109005_P15_S375	smartseq2	L4	11	Male	Pancreas	gastrointestinal	unassigned	lymphoid	B cell	B cell	IgA			NA	kappa			NA	NA
B001494_B112528_E7_S103	smartseq2	L4	11	Male	Small_intestine	gastrointestinal	unassigned	lymphoid	plasma cell	plasma cell	IgA	V1	AKDGYFRAYDV	11	kappa	V2	MQGVQFPFT	9	NA
B001495_B109059_J9_S225	smartseq2	L4	11	Male	Small_intestine	gastrointestinal	unassigned	lymphoid	B cell	B cell	IgA	V1	AKDGYFRAYDV	11	kappa	V2	MQGIQFPLT	9	NA
MAA001475_B112525_K4_S244	smartseq2	L4	11	Male	Bone	musculoskeletal	CV-spine	lymphoid	plasma cell	plasma cell	IgA	V1		NA	kappa	V4	QQFFTYPFS	9	NA
B001494_B112528_G4_S148	smartseq2	L4	11	Male	Small_intestine	gastrointestinal	unassigned	lymphoid	B cell	B cell	IgA	V3	TRDLYGRGGDY	11	kappa	V6	QQGNSFPWT	9	NA
B001495_B109059_A7_S7	smartseq2	L4	11	Male	Small_intestine	gastrointestinal	unassigned	lymphoid	B cell	B cell	IgA	V3		NA	kappa	V2	MQGMQYPWT	9	NA
B001495_B109059_B14_S38	smartseq2	L4	11	Male	Small_intestine	gastrointestinal	unassigned	lymphoid	B cell	B cell	IgA	V3	IRGSSYGTWAPFEY	14	kappa	V6		NA	NA
L19_B000378_B002749_S283	smartseq2	L2	10	Female	Spleen	circulatory	unassigned	lymphoid	B cell	B cell	IgA	V3	GQEVGAHFEH	10	kappa	V2	MQATHYPRA	9	NA
MAA001400_B109012_K19_S259	smartseq2	L4	11	Male	Bone	musculoskeletal	CV-spine	lymphoid	B cell	B cell	IgA	V3	TRGLGTYDV	9	kappa			NA	NA
H6_B000589_B009055_S174	smartseq2	L2	10	Female	Pancreas	gastrointestinal	unassigned	lymphoid	plasma cell	plasma cell	IgA	V3	ARGAGSWGGTNVYDV	15	kappa	V6	QQSNTYPVT	9	NA
B001495_B109059_H5_S173	smartseq2	L4	11	Male	Small_intestine	gastrointestinal	unassigned	lymphoid	plasma cell	plasma cell	IgA	V3	ARGSGGLEY	9	kappa	V2	TQISFVPLT	9	NA
MAA001639_B109010_D10_S82	smartseq2	L4	11	Male	Pancreas	gastrointestinal	unassigned	lymphoid	plasma cell	plasma cell	IgA	V3	TRGGGSGWYGLEY	13	kappa	V2	MQGIEFPYT	9	NA
MAA001639_B109010_A7_S7	smartseq2	L4	11	Male	Pancreas	gastrointestinal	unassigned	lymphoid	B cell	B cell	IgA	V3	ATDQGFGEY	9	kappa	V2	MQASYYPLT	9	NA
B001494_B112528_D20_S92	smartseq2	L4	11	Male	Small_intestine	gastrointestinal	unassigned	lymphoid	B cell	B cell	IgA	V3	AKDKKASGWFPLDS	14	kappa	V2	LHALPPWT	8	NA
MAA001607_B108951_J8_S224	smartseq2	L4	11	Male	Spleen	circulatory	unassigned	lymphoid	plasma cell	plasma cell	IgA	V3	VRPPSSWVNFDLEY	14	kappa	V2	MQGIQYRS	8	NA
B001495_B109059_M21_S309	smartseq2	L4	11	Male	Small_intestine	gastrointestinal	unassigned	lymphoid	plasma cell	plasma cell	IgA	V3	SKMPEY	6	kappa	V6	QQADSFPRT	9	NA
MAA001524_B109011_G20_S164	smartseq2	L4	11	Male	Spleen	circulatory	unassigned	lymphoid	B cell	B cell	IgA	V3	ARDPSLSWYLLDVYDV	16	kappa	V2	MQGIKFPLT	9	NA
MAA001639_B109010_H3_S171	smartseq2	L4	11	Male	Pancreas	gastrointestinal	unassigned	lymphoid	B cell	B cell	IgA	V3	VRDTSLYNYVDAYDV	15	kappa	V2	AQVTKFPLT	9	NA
MAA001639_B109010_J4_S220	smartseq2	L4	11	Male	Pancreas	gastrointestinal	unassigned	lymphoid	B cell	B cell	IgA	V3	AKSPPTGSYYFEY	13	kappa	V1	QQYASSPPA	9	NA
MAA001666_B109004_D21_S93	smartseq2	L4	11	Male	Kidney	urinary	unassigned	lymphoid	B cell	B cell	IgA	V3	ARDPDLQF	8	kappa	V2	MQGSYYPLT	9	NA
B001494_B112528_O15_S351	smartseq2	L4	11	Male	Small_intestine	gastrointestinal	unassigned	lymphoid	plasma cell	plasma cell	IgA	V3	ARPIPGGGPNPFDV	14	kappa	V4	QQYCTFPYT	9	NA
MAA001639_B109010_I8_S200	smartseq2	L4	11	Male	Pancreas	gastrointestinal	unassigned	lymphoid	B cell	B cell	IgA	V3	ARSLPDGPAF	10	kappa			NA	NA
O15_B000389_B009060_S351	smartseq2	L2	10	Female	Kidney	urinary	unassigned	lymphoid	B cell	B cell	IgA	V3	ARPWAL	6	kappa	V2	SQISFVPWT	9	NA
B001495_B109059_J15_S231	smartseq2	L4	11	Male	Small_intestine	gastrointestinal	unassigned	lymphoid	plasma cell	plasma cell	IgA	V3	ERDEGTSFTDDD	12	kappa	V1	RQYRDNPHT	9	NA
B001495_B109059_A3_S3	smartseq2	L4	11	Male	Small_intestine	gastrointestinal	unassigned	lymphoid	plasma cell	plasma cell	IgA	V3	ARRHSWGNPDCYGMDY	16	kappa	V2	MQTIQIPLT	9	NA
B001495_B109059_E5_S101	smartseq2	L4	11	Male	Small_intestine	gastrointestinal	unassigned	lymphoid	plasma cell	plasma cell	IgA	V3	TRGLINWGSLAYFEY	15	kappa			NA	NA
MAA001400_B109012_F1_S121	smartseq2	L4	11	Male	Bone	musculoskeletal	CV-spine	lymphoid	plasma cell	plasma cell	IgA	V3	TGGSGWSFQS	10	kappa	V4		NA	NA
MAA001400_B109012_G18_S162	smartseq2	L4	11	Male	Bone	musculoskeletal	CV-spine	lymphoid	plasma cell	plasma cell	IgA	V3	VRDHNSWNSPPDY	13	kappa	V2	MQSIQMWA	8	7
MAA001607_B108951_F11_S131	smartseq2	L4	11	Male	Spleen	circulatory	unassigned	lymphoid	plasma cell	plasma cell	IgA	V3		NA	kappa	V2	MQATDYPLT	9	NA
MAA001639_B109010_N5_S317	smartseq2	L4	11	Male	Pancreas	gastrointestinal	unassigned	lymphoid	B cell	B cell	IgA	V3	VRDWEWGAYDV	11	kappa			NA	NA
B001495_B109059_N14_S326	smartseq2	L4	11	Male	Small_intestine	gastrointestinal	unassigned	lymphoid	B cell	B cell	IgA	V3	ATDRVSIAGVTNLEF	15	kappa	V2		NA	NA
A20_B000389_B009060_S20	smartseq2	L2	10	Female	Kidney	urinary	unassigned	lymphoid	B cell	B cell	IgG	V1	ARTPYNYGAYFFEY	14	kappa	V1	HQYNSYTWT	9	NA
MAA001641_B109005_J7_S223	smartseq2	L4	11	Male	Pancreas	gastrointestinal	unassigned	lymphoid	B cell	B cell	IgG	V1	ARTRGYGYGMDF	12	kappa	V2	MQGIQFPYT	9	NA
MAA001607_B108951_H1_S169	smartseq2	L4	11	Male	Spleen	circulatory	unassigned	lymphoid	B cell	B cell	IgG	V3	MREKVSAY	8	kappa	V4	QQYFSYPLT	9	NA
MAA001607_B108951_K6_S246	smartseq2	L4	11	Male	Spleen	circulatory	unassigned	lymphoid	B cell	B cell	IgG	V3	ARDPGIAGVWLAY	13	kappa	V2	MHTVQLPPT	9	NA
B001494_B112528_B21_S45	smartseq2	L4	11	Male	Small_intestine	gastrointestinal	unassigned	lymphoid	B cell	B cell	IgG	V4	AKSRGPRYPRGYYPMDY	17	kappa	V1	HQYDSHPLT	9	NA
E6_B000386_B002750_S102	smartseq2	L2	10	Female	Kidney	urinary	unassigned	lymphoid	B cell	B cell	IgG	V1		NA	kappa	V2	GQSTKIHLT	9	NA
MAA001607_B108951_J11_S227	smartseq2	L4	11	Male	Spleen	circulatory	unassigned	lymphoid	B cell	B cell	IgG	V4		NA	kappa			NA	NA
MAA001524_B109011_A13_S13	smartseq2	L4	11	Male	Spleen	circulatory	unassigned	lymphoid	B cell	B cell	IgG			NA	kappa			NA	NA
MAA001639_B109010_A5_S5	smartseq2	L4	11	Male	Pancreas	gastrointestinal	unassigned	lymphoid	B cell	B cell	IgG			NA	kappa	V2	MQASYYPLT	9	NA
MAA001639_B109010_N2_S314	smartseq2	L4	11	Male	Pancreas	gastrointestinal	unassigned	lymphoid	B cell	B cell	IgG			NA	kappa			NA	NA
MAA001475_B112525_M9_S297	smartseq2	L4	11	Male	Bone	musculoskeletal	CV-spine	lymphoid	plasma cell	plasma cell	IgG	V1	VRRSGHYGFDC	11	kappa	V2	MQGIQYPLT	9	NA
MAA001478_B108971_D21_S93	smartseq2	L4	11	Male	Bone_marrow	circulatory	unassigned	lymphoid	plasma cell	plasma cell	IgG	V1	ARDGAAGYYLAY	12	kappa	V1		NA	NA
L17_B000589_B009055_S281	smartseq2	L2	10	Female	Pancreas	gastrointestinal	unassigned	lymphoid	plasma cell	plasma cell	IgG	V1	ARPTATYYYGMDY	13	kappa	V1	QQGHSYPRT	9	NA
MAA001475_B112525_N1_S313	smartseq2	L4	11	Male	Bone	musculoskeletal	CV-spine	lymphoid	plasma cell	plasma cell	IgG	V1	VKNAYGDAPLDY	12	kappa	V6		NA	NA
MAA001475_B112525_G19_S163	smartseq2	L4	11	Male	Bone	musculoskeletal	CV-spine	lymphoid	plasma cell	plasma cell	IgG	V3	IRGWDSLEY	9	kappa	V2	MQNIQLPYT	9	NA
MAA001475_B112525_H23_S191	smartseq2	L4	11	Male	Bone	musculoskeletal	CV-spine	lymphoid	plasma cell	plasma cell	IgG	V3	ARDPFLY	7	kappa	V2	MQTIQLPYT	9	NA
MAA001524_B109011_D9_S81	smartseq2	L4	11	Male	Spleen	circulatory	unassigned	lymphoid	B cell	B cell	IgG	V3	TKGGWILEY	9	kappa	V4	QQYYSAPLT	9	NA
MAA001607_B108951_D15_S87	smartseq2	L4	11	Male	Spleen	circulatory	unassigned	lymphoid	B cell	B cell	IgG	V3	ARGWDRLEF	9	kappa	V2	MQNIQLPYT	9	NA
K16_B000379_B009048_S256	smartseq2	L2	10	Female	Spleen	circulatory	unassigned	lymphoid	plasma cell	plasma cell	IgG	V3	ARAVAGAAPDV	11	kappa	V1	LQYTTNPFT	9	NA
MAA001607_B108951_P9_S369	smartseq2	L4	11	Male	Spleen	circulatory	unassigned	lymphoid	B cell	B cell	IgG	V3		NA	kappa	V2	MQATQYPRT	9	NA
MAA001607_B108951_O13_S349	smartseq2	L4	11	Male	Spleen	circulatory	unassigned	lymphoid	plasma cell	plasma cell	IgG	V3	GRDEGATAGGLDL	13	kappa	V2		NA	NA
MAA001524_B109011_K3_S243	smartseq2	L4	11	Male	Spleen	circulatory	unassigned	lymphoid	plasma cell	plasma cell	IgG	V3	TRVYASGPGF	10	kappa	V1	LQYNSYPLT	9	NA
L13_B000589_B009055_S277	smartseq2	L2	10	Female	Pancreas	gastrointestinal	unassigned	lymphoid	plasma cell	plasma cell	IgG	V3	ARGRYSYGDDFEY	13	kappa	V6	QQGYSYPFT	9	NA
MAA001666_B109004_C23_S71	smartseq2	L4	11	Male	Kidney	urinary	unassigned	lymphoid	B cell	B cell	IgG	V3	ARER	4	kappa	V5		NA	NA
E9_B000378_B002749_S105	smartseq2	L2	10	Female	Spleen	circulatory	unassigned	lymphoid	plasma cell	plasma cell	IgG	V3	VREGIVVPGAGMDY	14	kappa	V1	QQGHTYPRT	9	NA
B001495_B109059_P11_S371	smartseq2	L4	11	Male	Small_intestine	gastrointestinal	unassigned	lymphoid	plasma cell	plasma cell	IgG	V3	VRDGPQTVSLGF	12	kappa	V2	GQTTTSRRT	9	NA
C15_B000371_S3	smartseq2	L2	10	Female	Bone_marrow	circulatory	Monocyte	lymphoid	B cell	B cell	IgG	V3	ARDFVETPF	9	kappa	V2	TQVSFVPWT	9	NA
P20_B000378_B002749_S380	smartseq2	L2	10	Female	Spleen	circulatory	unassigned	lymphoid	plasma cell	plasma cell	IgG	V3	VSNGYGL	7	kappa	V2	MQGSYYPHT	9	NA
MAA001475_B112525_D7_S79	smartseq2	L4	11	Male	Bone	musculoskeletal	CV-spine	lymphoid	plasma cell	plasma cell	IgG	V3	ARDRSPNG	8	kappa	V1	QQYTSSPLT	9	NA
MAA001524_B109011_N17_S329	smartseq2	L4	11	Male	Spleen	circulatory	unassigned	lymphoid	plasma cell	plasma cell	IgG	V3	ARNPVMGTAAPWWLDL	16	kappa	V1	QQGHTYPWT	9	6
MAA001524_B109011_P20_S380	smartseq2	L4	11	Male	Spleen	circulatory	unassigned	lymphoid	plasma cell	plasma cell	IgG	V3	ARNPVMGTAAPWWLDL	16	kappa	V1	QQGHSYPWT	9	6
MAA001607_B108951_F13_S133	smartseq2	L4	11	Male	Spleen	circulatory	unassigned	lymphoid	B cell	B cell	IgG	V3	ASGRIYGTWEEAYDV	15	kappa	V2	MQTIQFPLT	9	NA
MAA001663_B109014_E21_S117	smartseq2	L4	11	Male	Kidney	urinary	unassigned	lymphoid	B cell	B cell	IgG	V3	VRDSRPYNYGSLFEY	15	kappa	V6	QQGNSFPWT	9	NA
MAA001664_B108961_L23_S287	smartseq2	L4	11	Male	Kidney	urinary	unassigned	lymphoid	B cell	B cell	IgG	V3	ANGYGYYDAYDV	12	kappa	V1	HQYNSNPHT	9	8
MAA001400_B109012_B21_S45	smartseq2	L4	11	Male	Bone	musculoskeletal	CV-spine	lymphoid	plasma cell	plasma cell	IgG	V3	VRMKNDV	7	kappa	V2	MQTSYYPRT	9	NA
MAA001400_B109012_F3_S123	smartseq2	L4	11	Male	Bone	musculoskeletal	CV-spine	lymphoid	plasma cell	plasma cell	IgG	V3	ASYGN	5	kappa			NA	NA
MAA001475_B112525_N19_S331	smartseq2	L4	11	Male	Bone	musculoskeletal	CV-spine	lymphoid	plasma cell	plasma cell	IgG	V3	ARPTGLTSSAYDV	13	kappa	V1	HQYGSNPHT	9	NA
MAA001477_B112510_F7_S127	smartseq2	L4	11	Male	Bone_marrow	circulatory	unassigned	lymphoid	plasma cell	plasma cell	IgG	V3	AREGDSMMGMDY	12	kappa	V2	MQATQYRT	8	NA
MAA001498_B109007_G9_S153	smartseq2	L4	11	Male	Bone	musculoskeletal	Limb	lymphoid	plasma cell	plasma cell	IgG	V3	TRSGYYGVYDI	11	kappa	V2	LQASFYPFT	9	NA
MAA001498_B109007_J17_S233	smartseq2	L4	11	Male	Bone	musculoskeletal	Limb	lymphoid	plasma cell	plasma cell	IgG	V3	ARVLVDDAYDV	11	kappa	V6	QQGNNLPVT	9	NA
MAA001498_B109007_J8_S224	smartseq2	L4	11	Male	Bone	musculoskeletal	Limb	lymphoid	plasma cell	plasma cell	IgG	V3	ARDIYGDRDAYDV	13	kappa	V1		NA	NA
MAA001524_B109011_M12_S300	smartseq2	L4	11	Male	Spleen	circulatory	unassigned	lymphoid	plasma cell	plasma cell	IgG	V3	ARALGGAGDDAYDL	14	kappa	V1	QQYASSPVT	9	NA
MAA001607_B108951_D12_S84	smartseq2	L4	11	Male	Spleen	circulatory	unassigned	lymphoid	B cell	B cell	IgG	V3	AREVVRLLY	9	kappa	V2	MQGSYYPWT	9	1
MAA001607_B108951_N17_S329	smartseq2	L4	11	Male	Spleen	circulatory	unassigned	lymphoid	plasma cell	plasma cell	IgG	V3	AREEIAAYFKC	11	kappa	V4	LQTLKSPLT	9	NA
MAA001607_B108951_O7_S343	smartseq2	L4	11	Male	Spleen	circulatory	unassigned	lymphoid	plasma cell	plasma cell	IgG	V3	AREVVRLLF	9	kappa	V2	MQGSYYPWT	9	1
MAA001639_B109010_G8_S152	smartseq2	L4	11	Male	Pancreas	gastrointestinal	unassigned	lymphoid	B cell	B cell	IgG	V3	VGTAYLEY	8	kappa	V2	MQTIQLPYT	9	NA
M15_B000379_B009048_S303	smartseq2	L2	10	Female	Spleen	circulatory	unassigned	lymphoid	plasma cell	plasma cell	IgG	V3	APSLATTGLDY	11	kappa	V2	MQGSYYPRT	9	NA
M5_B000380_B009047_S293	smartseq2	L2	10	Female	Spleen	circulatory	unassigned	lymphoid	B cell	B cell	IgG	V3	AKGGGGYYDFEY	12	kappa	V1	QQGHSYPHT	9	NA
MAA001661_B109058_G6_S150	smartseq2	L4	11	Male	Bone	musculoskeletal	Limb	lymphoid	plasma cell	plasma cell	IgG	V3	ASANAYDV	8	kappa	V2	MQTKQLPYT	9	NA
MAA001666_B109004_A21_S21	smartseq2	L4	11	Male	Kidney	urinary	unassigned	lymphoid	B cell	B cell	IgG	V3		NA	kappa	V2	MQGIQFPNT	9	NA
MAA001400_B109012_H4_S172	smartseq2	L4	11	Male	Bone	musculoskeletal	CV-spine	lymphoid	plasma cell	plasma cell	IgG	V3		NA	kappa	V2	MQALQYPRT	9	NA
MAA001498_B109007_J19_S235	smartseq2	L4	11	Male	Bone	musculoskeletal	Limb	lymphoid	plasma cell	plasma cell	IgG	V3	TRDWNWGAYDA	11	kappa			NA	NA
MAA001607_B108951_F3_S123	smartseq2	L4	11	Male	Spleen	circulatory	unassigned	lymphoid	B cell	B cell	IgG	V3		NA	kappa	V2		NA	NA
MAA001661_B109058_B3_S27	smartseq2	L4	11	Male	Bone	musculoskeletal	Limb	lymphoid	plasma cell	plasma cell	IgG	V3	AREDNLGNYVPDY	13	kappa	V1	LQYANYPLT	9	NA
MAA001661_B109058_O8_S344	smartseq2	L4	11	Male	Bone	musculoskeletal	Limb	lymphoid	plasma cell	plasma cell	IgG	V3	ARGGTWLEY	9	kappa	V2		NA	NA
N1_B000380_B009047_S313	smartseq2	L2	10	Female	Spleen	circulatory	unassigned	lymphoid	plasma cell	plasma cell	IgG	V3	ASGGWGSPYYFEY	13	kappa	V6	QQGNTFPPT	9	NA
MAA001400_B109012_E12_S108	smartseq2	L4	11	Male	Bone	musculoskeletal	CV-spine	lymphoid	plasma cell	plasma cell	IgG	V3		NA	kappa	V2	MQTIQLPYT	9	NA
MAA001661_B109058_E21_S117	smartseq2	L4	11	Male	Bone	musculoskeletal	Limb	lymphoid	plasma cell	plasma cell	IgG	V3	ERQLRGYGMDY	11	kappa	V1	QQYNRSPPI	9	NA
M19_B000378_B002749_S307	smartseq2	L2	10	Female	Spleen	circulatory	unassigned	lymphoid	B cell	B cell	IgG	V3	ESPLSMAYDV	10	kappa	V1	QQGHSYPYS	9	NA
MAA001400_B109012_J3_S219	smartseq2	L4	11	Male	Bone	musculoskeletal	CV-spine	lymphoid	plasma cell	plasma cell	IgG	V3	ATSGIMIPGAHFED	14	kappa	V6	QQGYSYPLT	9	NA
MAA001475_B112525_F23_S143	smartseq2	L4	11	Male	Bone	musculoskeletal	CV-spine	lymphoid	plasma cell	plasma cell	IgG	V3	AKGLLSGWGNFEY	13	kappa	V1	QQYDSLPFT	9	NA
MAA001478_B108971_A7_S7	smartseq2	L4	11	Male	Bone_marrow	circulatory	unassigned	lymphoid	plasma cell	plasma cell	IgG	V3	VRDHNSWSSPPDY	13	kappa	V2	MQSIQMWA	8	7
MAA001661_B109058_J18_S234	smartseq2	L4	11	Male	Bone	musculoskeletal	Limb	lymphoid	plasma cell	plasma cell	IgG	V3	ARDGWFVGLGYLES	14	kappa	V2	MQGLQFPLT	9	NA
K2_B000389_B009060_S242	smartseq2	L2	10	Female	Kidney	urinary	unassigned	lymphoid	B cell	B cell	IgG	V3	SSSWGTYGTYDV	12	kappa	V1		NA	NA
MAA001498_B109007_M1_S289	smartseq2	L4	11	Male	Bone	musculoskeletal	Limb	lymphoid	plasma cell	plasma cell	IgG	V3		NA	kappa	V2		NA	NA
C1_B000380_B009047_S49	smartseq2	L2	10	Female	Spleen	circulatory	unassigned	lymphoid	plasma cell	plasma cell	IgG	V3		NA	kappa	V6	QQGNTFPPT	9	NA
B001494_B112528_D11_S83	smartseq2	L4	11	Male	Small_intestine	gastrointestinal	unassigned	lymphoid	B cell	B cell	IgG	V4	AKSRGPRYPRGYYAMDS	17	kappa	V1	HQYDTYPLT	9	NA
F7_B001502_B007961_S127	smartseq2	L2	10	Female	Blood	circulatory	Granulocyte	lymphoid	B cell	B cell	IgG	V7		NA	kappa	V2	MQTIQLPRT	9	NA
MAA001607_B108951_M16_S304	smartseq2	L4	11	Male	Spleen	circulatory	unassigned	lymphoid	B cell	B cell	IgG	V1		NA	kappa	V2	MQGIQFPWT	9	NA
P1_B000378_B002749_S361	smartseq2	L2	10	Female	Spleen	circulatory	unassigned	lymphoid	B cell	B cell	IgG	V1	ARKAVLVDAGFEY	13	kappa	V2	MQAIQFPLT	9	NA
MAA001524_B109011_B21_S45	smartseq2	L4	11	Male	Spleen	circulatory	unassigned	lymphoid	B cell	B cell	IgG	V3		NA	kappa	V2	MQNIQLPYT	9	NA
MAA001607_B108951_N16_S328	smartseq2	L4	11	Male	Spleen	circulatory	unassigned	lymphoid	B cell	B cell	IgG	V3		NA	kappa	V4	QQYFSYPLT	9	NA
MAA001524_B109011_A10_S10	smartseq2	L4	11	Male	Spleen	circulatory	unassigned	lymphoid	B cell	B cell	IgG	V3		NA	kappa	V2	MQGIQFPYT	9	NA
B9_B000388_B009054_S33	smartseq2	L2	10	Female	Kidney	urinary	unassigned	lymphoid	B cell	B cell	IgG	V3		NA	kappa	V1	QQGHSYPRT	9	NA
MAA001400_B109012_A9_S9	smartseq2	L4	11	Male	Bone	musculoskeletal	CV-spine	lymphoid	plasma cell	plasma cell	IgG	V3		NA	kappa	V2		NA	NA
MAA001498_B109007_F21_S141	smartseq2	L4	11	Male	Bone	musculoskeletal	Limb	lymphoid	plasma cell	plasma cell	IgG	V3		NA	kappa	V1	QQYAEYPLT	9	NA
MAA001607_B108951_A5_S5	smartseq2	L4	11	Male	Spleen	circulatory	unassigned	lymphoid	plasma cell	plasma cell	IgG	V3	AREVVRLLY	9	kappa	V2	MQGSYYPWT	9	1
MAA001607_B108951_M3_S291	smartseq2	L4	11	Male	Spleen	circulatory	unassigned	lymphoid	B cell	B cell	IgG			NA	kappa	V1	QQYDSSPPT	9	NA
MAA001639_B109010_E6_S102	smartseq2	L4	11	Male	Pancreas	gastrointestinal	unassigned	lymphoid	B cell	B cell	IgG			NA	kappa	V2		NA	NA
G2_B000371_S86	smartseq2	L2	10	Female	Bone_marrow	circulatory	Monocyte	lymphoid	B cell	B cell	IgG			NA	kappa	V1	QQYDSSPRT	9	NA
N13_B000386_B002750_S325	smartseq2	L2	10	Female	Kidney	urinary	unassigned	lymphoid	B cell	B cell	IgM	V1	ASEASEY	7	kappa			NA	NA
MAA001607_B108951_I7_S199	smartseq2	L4	11	Male	Spleen	circulatory	unassigned	lymphoid	B cell	B cell	IgM	V1	ARPLVGVTLEY	11	kappa	V4	QQYYSYPLT	9	NA
MAA001661_B109058_O6_S342	smartseq2	L4	11	Male	Bone	musculoskeletal	Limb	lymphoid	B cell	B cell	IgM	V1	ARRKAREAYDV	11	kappa	V1	HQYNSNPYT	9	NA
I21_B000389_B009060_S213	smartseq2	L2	10	Female	Kidney	urinary	unassigned	lymphoid	B cell	B cell	IgM	V1	ARTGTAIPYDV	11	kappa	V4	QQYYSYPALT	10	NA
I8_B000380_B009047_S200	smartseq2	L2	10	Female	Spleen	circulatory	unassigned	lymphoid	B cell	B cell	IgM	V1	ARRAATGTPYGMDY	14	kappa	V1		NA	NA
M22_B000386_B002750_S310	smartseq2	L2	10	Female	Kidney	urinary	unassigned	lymphoid	B cell	B cell	IgM	V1	ARLKGVIAGVAEDAYDV	17	kappa			NA	NA
MAA001524_B109011_L14_S278	smartseq2	L4	11	Male	Spleen	circulatory	unassigned	lymphoid	B cell	B cell	IgM	V3	ARPSIGTATTQFPNFEY	17	kappa	V2	MQTIQLPYT	9	NA
MAA001607_B108951_B23_S47	smartseq2	L4	11	Male	Spleen	circulatory	unassigned	lymphoid	B cell	B cell	IgM	V3	ARDLRPLKLGPRGGLDF	17	kappa	V2	LQNIQLPYT	9	NA
MAA001607_B108951_E8_S104	smartseq2	L4	11	Male	Spleen	circulatory	unassigned	lymphoid	B cell	B cell	IgM	V3	AARLGSRGFES	11	kappa	V2	MQNVQFPWT	9	NA
MAA001639_B109010_G6_S150	smartseq2	L4	11	Male	Pancreas	gastrointestinal	unassigned	lymphoid	B cell	B cell	IgM	V3	ARDPTGTY	8	kappa	V2	MQGIQYPPWT	10	NA
MAA001639_B109010_K1_S241	smartseq2	L4	11	Male	Pancreas	gastrointestinal	unassigned	lymphoid	B cell	B cell	IgM	V3	ARASEY	6	kappa	V2	MQGIQFPLT	9	NA
MAA001661_B109058_K15_S255	smartseq2	L4	11	Male	Bone	musculoskeletal	Limb	lymphoid	B cell	B cell	IgM	V3	ARDLGGTATEY	11	kappa	V2	MQGIQFPLT	9	NA
P14_B000370_B007960_S374	smartseq2	L2	10	Female	Bone_marrow	circulatory	Lymphocyte	lymphoid	B cell	B cell	IgM	V3	ARDGYGYYGAYDV	13	kappa	V2	MQGIQYPRT	9	NA
MAA001498_B109007_A20_S20	smartseq2	L4	11	Male	Bone	musculoskeletal	Limb	lymphoid	B cell	B cell	IgM	V3	ARGRLRLDL	9	kappa	V2	MQGIQFPLT	9	NA
MAA001524_B109011_M22_S310	smartseq2	L4	11	Male	Spleen	circulatory	unassigned	lymphoid	B cell	B cell	IgM	V3	ARDMY	5	kappa	V2	MQGSYYPYT	9	NA
E15_B000370_B007960_S111	smartseq2	L2	10	Female	Bone_marrow	circulatory	Lymphocyte	lymphoid	B cell	B cell	IgM	V3	TRFVAGVAGDGMDY	14	kappa			NA	NA
M1_B000386_B002750_S289	smartseq2	L2	10	Female	Kidney	urinary	unassigned	lymphoid	B cell	B cell	IgM	V3	ARASDPGLDL	10	kappa			NA	NA
MAA001475_B112525_F2_S122	smartseq2	L4	11	Male	Bone	musculoskeletal	CV-spine	lymphoid	B cell	B cell	IgM	V3	AREVRLLRGMDY	12	kappa	V6		NA	NA
J2_B000370_B007960_S218	smartseq2	L2	10	Female	Bone_marrow	circulatory	Lymphocyte	lymphoid	B cell	B cell	IgM	V3	AGYSYGDWGLDL	12	kappa	V2	GQSTKIHQT	9	NA
N12_B000378_B002749_S324	smartseq2	L2	10	Female	Spleen	circulatory	unassigned	lymphoid	B cell	B cell	IgM	V3	ARDSGGLGIMVPYYFEY	17	kappa	V1	LQYASYPLT	9	NA
MAA001639_B109010_K17_S257	smartseq2	L4	11	Male	Pancreas	gastrointestinal	unassigned	lymphoid	B cell	B cell	IgM	V3	AREHGYG	7	kappa	V2	TQVSFVPYT	9	NA
A22_B000379_B009048_S22	smartseq2	L2	10	Female	Spleen	circulatory	unassigned	lymphoid	B cell	B cell	IgM	V3	AREGMEY	7	kappa	V2	GQSTKIHRT	9	NA
K15_B000378_B002749_S255	smartseq2	L2	10	Female	Spleen	circulatory	unassigned	lymphoid	B cell	B cell	IgM	V3	ARDRGIAGVATRLDL	15	kappa	V2	MQTIQLRT	8	NA
MAA001524_B109011_B19_S43	smartseq2	L4	11	Male	Spleen	circulatory	unassigned	lymphoid	B cell	B cell	IgM	V3	ANGYGYYDAYDV	12	kappa	V1	HQYNSNPHT	9	8
MAA001524_B109011_E16_S112	smartseq2	L4	11	Male	Spleen	circulatory	unassigned	lymphoid	B cell	B cell	IgM	V3	ARDGGGY	7	kappa	V1	QQYDSSPYT	9	NA
MAA001524_B109011_L6_S270	smartseq2	L4	11	Male	Spleen	circulatory	unassigned	lymphoid	B cell	B cell	IgM	V3	ARDRYGWYLEY	11	kappa	V4	LQTLKSPFT	9	NA
MAA001607_B108951_I2_S194	smartseq2	L4	11	Male	Spleen	circulatory	unassigned	lymphoid	B cell	B cell	IgM	V3	ARVSWGSYGGAYDV	14	kappa	V2	MQGSYYPHT	9	NA
MAA001607_B108951_K13_S253	smartseq2	L4	11	Male	Spleen	circulatory	unassigned	lymphoid	B cell	B cell	IgM	V3	ARVHIATGGAYDV	13	kappa	V1	QQGHSYPYT	9	NA
MAA001639_B109010_E14_S110	smartseq2	L4	11	Male	Pancreas	gastrointestinal	unassigned	lymphoid	B cell	B cell	IgM	V3	GRERGTGWIDL	11	kappa	V1	YQHGGKPYT	9	NA
B9_B000370_B007960_S33	smartseq2	L2	10	Female	Bone_marrow	circulatory	Lymphocyte	lymphoid	B cell	B cell	IgM	V3	ARSLFYYGMDY	11	kappa	V2	MQGIQYPWT	9	NA
D16_B000386_B002750_S88	smartseq2	L2	10	Female	Kidney	urinary	unassigned	lymphoid	B cell	B cell	IgM	V3	ARVSYGYDV	9	kappa	V2	MQTIQLPYT	9	NA
D17_B000383_B000719_S89	smartseq2	L2	10	Female	Spleen	circulatory	unassigned	lymphoid	B cell	B cell	IgM	V3	ARDGYYEWLDL	11	kappa	V2	GQSTKIRT	8	NA
E9_B000386_B002750_S105	smartseq2	L2	10	Female	Kidney	urinary	unassigned	lymphoid	B cell	B cell	IgM	V3	ARDRVNSWGSYGWLDL	16	kappa	V2	MQGIQYPLT	9	NA
I12_B003661_S60	smartseq2	L2	10	Female	Bone_marrow	circulatory	Monocyte	lymphoid	B cell	B cell	IgM	V3	ASHNYGVFEY	10	kappa	V6	QQGNTFPHT	9	2
J21_B000386_B002750_S237	smartseq2	L2	10	Female	Kidney	urinary	unassigned	lymphoid	B cell	B cell	IgM	V3	AREDDGVAPNAYDV	14	kappa	V2		NA	NA
K8_B000379_B009048_S248	smartseq2	L2	10	Female	Spleen	circulatory	unassigned	lymphoid	B cell	B cell	IgM	V3	ASLLGGYVTYDV	12	kappa	V2	MQDLQTPFT	9	NA
O17_B000383_B000719_S353	smartseq2	L2	10	Female	Spleen	circulatory	unassigned	lymphoid	B cell	B cell	IgM	V3	ASSTGV	6	kappa	V2	MQATQYPFT	9	NA
P15_B000379_B009048_S375	smartseq2	L2	10	Female	Spleen	circulatory	unassigned	lymphoid	B cell	B cell	IgM	V3	ARNGYYGWLDL	11	kappa			NA	NA
B001494_B112528_C5_S53	smartseq2	L4	11	Male	Small_intestine	gastrointestinal	unassigned	lymphoid	B cell	B cell	IgM	V3	ARGRLGD	7	kappa	V2	AQATKLPRT	9	NA
MAA001524_B109011_B12_S36	smartseq2	L4	11	Male	Spleen	circulatory	unassigned	lymphoid	B cell	B cell	IgM	V3	AKRYYATWATYYGMDY	16	kappa			NA	NA
MAA001607_B108951_H15_S183	smartseq2	L4	11	Male	Spleen	circulatory	unassigned	lymphoid	B cell	B cell	IgM	V3	ARVHVAKGTEN	11	kappa	V1	QQYNSSPFT	9	NA
MAA001639_B109010_F13_S133	smartseq2	L4	11	Male	Pancreas	gastrointestinal	unassigned	lymphoid	B cell	B cell	IgM	V3	ARGSSRALDL	10	kappa			NA	NA
MAA001639_B109010_G3_S147	smartseq2	L4	11	Male	Pancreas	gastrointestinal	unassigned	lymphoid	B cell	B cell	IgM	V3	AKTPSY	6	kappa	V2	MQGIQYPYT	9	NA
MAA001663_B109014_F21_S141	smartseq2	L4	11	Male	Kidney	urinary	unassigned	lymphoid	B cell	B cell	IgM	V3	ARGYGSLEY	9	kappa	V1	HQYNSNPLT	9	NA
L18_B000378_B002749_S282	smartseq2	L2	10	Female	Spleen	circulatory	unassigned	lymphoid	B cell	B cell	IgM	V3	ALGIAGVDAYDV	12	kappa	V1	LQYASYPYT	9	NA
MAA001607_B108951_M18_S306	smartseq2	L4	11	Male	Spleen	circulatory	unassigned	lymphoid	B cell	B cell	IgM	V3	AKGGGRLLRGTGPGY	15	kappa	V2	MQALQPPYT	9	NA
MAA001607_B108951_P12_S372	smartseq2	L4	11	Male	Spleen	circulatory	unassigned	lymphoid	B cell	B cell	IgM	V3	AVALSWGNPGY	11	kappa	V2	MQGIQFPWT	9	NA
A15_B000383_B000719_S15	smartseq2	L2	10	Female	Spleen	circulatory	unassigned	lymphoid	B cell	B cell	IgM	V3	AREGSGWYGGY	11	kappa	V1	QQYDSSPYT	9	NA
L5_B000383_B000719_S269	smartseq2	L2	10	Female	Spleen	circulatory	unassigned	lymphoid	B cell	B cell	IgM	V3	ARSSWGEYFEY	11	kappa	V1	HQYNSNPWT	9	NA
B001495_B109059_O13_S349	smartseq2	L4	11	Male	Small_intestine	gastrointestinal	unassigned	lymphoid	B cell	B cell	IgM	V3	VRASGWTFEN	10	kappa	V4	QQYHTGPLT	9	NA
B001494_B112528_H4_S172	smartseq2	L4	11	Male	Small_intestine	gastrointestinal	unassigned	lymphoid	B cell	B cell	IgM	V3	AKDRHCGMDY	10	kappa	V2	MQGIQFPFT	9	NA
B001494_B112528_M19_S307	smartseq2	L4	11	Male	Small_intestine	gastrointestinal	unassigned	lymphoid	B cell	B cell	IgM	V3	ARGANAYDV	9	kappa	V6	QQGNTFPMYT	10	NA
B001495_B109059_F18_S138	smartseq2	L4	11	Male	Small_intestine	gastrointestinal	unassigned	lymphoid	B cell	B cell	IgM	V3	ARCYYGMDY	9	kappa	V2	MQLSFIPWT	9	NA
MAA001524_B109011_O2_S338	smartseq2	L4	11	Male	Spleen	circulatory	unassigned	lymphoid	B cell	B cell	IgM	V3	ARDLNSWGNYHYGMDY	16	kappa			NA	NA
MAA001607_B108951_E20_S116	smartseq2	L4	11	Male	Spleen	circulatory	unassigned	lymphoid	B cell	B cell	IgM	V3	ARDRGYLGLEY	11	kappa	V2	MEGLQFPWT	9	NA
MAA001607_B108951_J1_S217	smartseq2	L4	11	Male	Spleen	circulatory	unassigned	lymphoid	B cell	B cell	IgM	V3	ARKGGEGVPGVN	12	kappa	V6	QQSNTYPRT	9	NA
A20_B000387_B009056_S20	smartseq2	L2	10	Female	Kidney	urinary	unassigned	lymphoid	B cell	B cell	IgM	V3	ASFFDV	6	kappa	V2	MQATQYLT	8	NA
I2_B000378_B002749_S194	smartseq2	L2	10	Female	Spleen	circulatory	unassigned	lymphoid	B cell	B cell	IgM	V3	ARLSPGPNAYDV	12	kappa	V2	LQAIQPPLT	9	NA
I2_B003661_S50	smartseq2	L2	10	Female	Bone_marrow	circulatory	Monocyte	lymphoid	B cell	B cell	IgM	V3	ARQRGIAGVARNAYDV	16	kappa	V2	MQATQST	7	NA
MAA001607_B108951_P17_S377	smartseq2	L4	11	Male	Spleen	circulatory	unassigned	lymphoid	B cell	B cell	IgM	V3	GTRYGYY	7	kappa	V2	MQASYYPRT	9	NA
MAA001607_B108951_P21_S381	smartseq2	L4	11	Male	Spleen	circulatory	unassigned	lymphoid	B cell	B cell	IgM	V3	GDPSGYYFEY	10	kappa	V2	MQASYYPYT	9	NA
E11_B000380_B009047_S107	smartseq2	L2	10	Female	Spleen	circulatory	unassigned	lymphoid	B cell	B cell	IgM	V3	GTPYGY	6	kappa	V2	MQGSYYPRT	9	NA
MAA001641_B109005_K7_S247	smartseq2	L4	11	Male	Pancreas	gastrointestinal	unassigned	lymphoid	B cell	B cell	IgM	V4	ARNTATTWEY	10	kappa	V1	HQYNSNPRT	9	NA
MAA001524_B109011_L16_S280	smartseq2	L4	11	Male	Spleen	circulatory	unassigned	lymphoid	B cell	B cell	IgM	V7	AREWSGTDMVRADGMDY	17	kappa	V1	QQGHSYPFT	9	NA
C7_B000389_B009060_S55	smartseq2	L2	10	Female	Kidney	urinary	unassigned	lymphoid	B cell	B cell	IgM	V7	ARASETATGAYDV	13	kappa	V1	QQYASSPLT	9	NA
N14_B000378_B002749_S326	smartseq2	L2	10	Female	Spleen	circulatory	unassigned	lymphoid	B cell	B cell	IgM	V7	ARDLDGTWDAYDV	13	kappa	V6	QQSNTYPLT	9	NA
MAA001524_B109011_A18_S18	smartseq2	L4	11	Male	Spleen	circulatory	unassigned	lymphoid	B cell	B cell	IgM	V1		NA	kappa	V2	MQGSYYPLT	9	NA
MAA001498_B109007_J14_S230	smartseq2	L4	11	Male	Bone	musculoskeletal	Limb	lymphoid	B cell	B cell	IgM	V1		NA	kappa	V1	HQYNPNPT	8	NA
I17_B000370_B007960_S209	smartseq2	L2	10	Female	Bone_marrow	circulatory	Lymphocyte	lymphoid	B cell	B cell	IgM	V3		NA	kappa	V6		NA	NA
J4_B000380_B009047_S220	smartseq2	L2	10	Female	Spleen	circulatory	unassigned	lymphoid	B cell	B cell	IgM	V3	ASHNYGVFEY	10	kappa	V6	QQGNTFPHT	9	2
MAA001607_B108951_P11_S371	smartseq2	L4	11	Male	Spleen	circulatory	unassigned	lymphoid	B cell	B cell	IgM	V3		NA	kappa	V2	MQGIQYPYT	9	NA
H12_B000388_B009054_S180	smartseq2	L2	10	Female	Kidney	urinary	unassigned	lymphoid	B cell	B cell	IgM	V3		NA	kappa	V2	MQGIQYPYT	9	NA
H19_B000370_B007960_S187	smartseq2	L2	10	Female	Bone_marrow	circulatory	Lymphocyte	lymphoid	B cell	B cell	IgM	V3	ALSPYSYGDVSEY	13	kappa	V2	MQGIQFPWT	9	NA
MAA001475_B112525_L11_S275	smartseq2	L4	11	Male	Bone	musculoskeletal	CV-spine	lymphoid	B cell	B cell	IgM			NA	kappa	V1	QQYDSSPFT	9	NA
MAA001524_B109011_A23_S23	smartseq2	L4	11	Male	Spleen	circulatory	unassigned	lymphoid	B cell	B cell	IgM			NA	kappa	V2	MQDLQTPYT	9	NA
MAA001524_B109011_B15_S39	smartseq2	L4	11	Male	Spleen	circulatory	unassigned	lymphoid	B cell	B cell	IgM			NA	kappa			NA	NA
MAA001607_B108951_B5_S29	smartseq2	L4	11	Male	Spleen	circulatory	unassigned	lymphoid	B cell	B cell	IgM			NA	kappa	V2	MQGSYYPYT	9	NA
MAA001639_B109010_F3_S123	smartseq2	L4	11	Male	Pancreas	gastrointestinal	unassigned	lymphoid	B cell	B cell	IgM			NA	kappa			NA	NA
MAA001639_B109010_J10_S226	smartseq2	L4	11	Male	Pancreas	gastrointestinal	unassigned	lymphoid	B cell	B cell	IgM			NA	kappa	V2	MQGMQYPYT	9	NA
MAA001641_B109005_J15_S231	smartseq2	L4	11	Male	Pancreas	gastrointestinal	unassigned	lymphoid	B cell	B cell	IgM			NA	kappa	V1		NA	NA
A20_B000379_B009048_S20	smartseq2	L2	10	Female	Spleen	circulatory	unassigned	lymphoid	B cell	B cell	IgM			NA	kappa	V6		NA	NA
B18_B000380_B009047_S42	smartseq2	L2	10	Female	Spleen	circulatory	unassigned	lymphoid	B cell	B cell	IgM			NA	kappa	V2	MQALQPPYT	9	NA
C10_B000379_B009048_S58	smartseq2	L2	10	Female	Spleen	circulatory	unassigned	lymphoid	B cell	B cell	IgM			NA	kappa	V2	MQATQYPLT	9	NA
D19_B000383_B000719_S91	smartseq2	L2	10	Female	Spleen	circulatory	unassigned	lymphoid	B cell	B cell	IgM			NA	kappa	V4	QQYYSYPLT	9	NA
K16_B000380_B009047_S256	smartseq2	L2	10	Female	Spleen	circulatory	unassigned	lymphoid	B cell	B cell	IgM			NA	kappa	V1	HQYNSNPWT	9	NA
K17_B000379_B009048_S257	smartseq2	L2	10	Female	Spleen	circulatory	unassigned	lymphoid	B cell	B cell	IgM			NA	kappa	V1	LQYASYPLT	9	NA
MAA001641_B109005_I12_S204	smartseq2	L4	11	Male	Pancreas	gastrointestinal	unassigned	lymphoid	B cell	B cell	IgM	V1	VRDTHVHLEY	10	kappa	V2	MQATQYPCT	9	NA
A16_B000370_B007960_S16	smartseq2	L2	10	Female	Bone_marrow	circulatory	Lymphocyte	lymphoid	B cell	B cell	IgM	V1	GCDGTWDGMDY	11	kappa			NA	NA
E18_B000379_B009048_S114	smartseq2	L2	10	Female	Spleen	circulatory	unassigned	lymphoid	B cell	B cell	IgM	V1	WGSYIEY	7	kappa	V1	LQYASYPYT	9	NA
G20_B000379_B009048_S164	smartseq2	L2	10	Female	Spleen	circulatory	unassigned	lymphoid	B cell	B cell	IgM	V1	ATHGTSNAYDV	11	kappa	V2	GQSTKIHHT	9	NA
L19_B000386_B002750_S283	smartseq2	L2	10	Female	Kidney	urinary	unassigned	lymphoid	B cell	B cell	IgM	V3	ARGHGIMVPGAHYFEY	16	kappa	V2		NA	NA
B001494_B112528_N15_S327	smartseq2	L4	11	Male	Small_intestine	gastrointestinal	unassigned	lymphoid	plasma cell	plasma cell	IgM	V3	ARSADDYVAFEY	12	kappa	V2		NA	NA
MAA001475_B112525_N20_S332	smartseq2	L4	11	Male	Bone	musculoskeletal	CV-spine	lymphoid	plasma cell	plasma cell	IgM	V3	ARSSSYGVAYDV	12	kappa	V1	QQGHRYPHS	9	NA
MAA001607_B108951_P10_S370	smartseq2	L4	11	Male	Spleen	circulatory	unassigned	lymphoid	B cell	B cell	IgM	V3	ARAVSERLRGTHDV	14	kappa	V1	HQGYSFPHT	9	NA
MAA001639_B109010_C4_S52	smartseq2	L4	11	Male	Pancreas	gastrointestinal	unassigned	lymphoid	B cell	B cell	IgM	V3	ARAGGTWGRHYLEY	14	kappa	V2	MQGIQFPWT	9	NA
K22_B000371_S202	smartseq2	L2	10	Female	Bone_marrow	circulatory	Monocyte	lymphoid	B cell	B cell	IgM	V3		NA	kappa	V2	MQGSYYPHT	9	NA
P20_B000380_B009047_S380	smartseq2	L2	10	Female	Spleen	circulatory	unassigned	lymphoid	plasma cell	plasma cell	IgM	V3	VRDGGYD	7	kappa	V2	TQISFVPWT	9	NA
D15_B000379_B009048_S87	smartseq2	L2	10	Female	Spleen	circulatory	unassigned	lymphoid	B cell	B cell	IgM	V3	ARDRGDYGMDY	11	kappa	V2	MQAIQFPYT	9	NA
D21_B000387_B009056_S93	smartseq2	L2	10	Female	Kidney	urinary	unassigned	lymphoid	B cell	B cell	IgM	V3	ARGGDDRGSSYYFEF	15	kappa	V4	QQYYSYPLT	9	NA
K16_B000378_B002749_S256	smartseq2	L2	10	Female	Spleen	circulatory	unassigned	lymphoid	B cell	B cell	IgM	V3	ARGPWTSHDTFDV	13	kappa	V2	MQDLQTPYT	9	NA
B001494_B112528_J3_S219	smartseq2	L4	11	Male	Small_intestine	gastrointestinal	unassigned	lymphoid	plasma cell	plasma cell	IgM	V3	ARDMGTASSRLDY	13	kappa	V2	AQAKNVPYT	9	NA
MAA001607_B108951_H6_S174	smartseq2	L4	11	Male	Spleen	circulatory	unassigned	lymphoid	B cell	B cell	IgM	V3	ANLWYPWR	8	kappa	V2	MQGSYYPHT	9	NA
MAA001664_B108961_K22_S262	smartseq2	L4	11	Male	Kidney	urinary	unassigned	lymphoid	B cell	B cell	IgM	V3	ARDRTALRPLEY	12	kappa			NA	NA
D13_B000370_B007960_S85	smartseq2	L2	10	Female	Bone_marrow	circulatory	Lymphocyte	lymphoid	B cell	B cell	IgM	V3	AKEGLWYLGLDYYGMDY	17	kappa			NA	NA
B11_B000378_B002749_S35	smartseq2	L2	10	Female	Spleen	circulatory	unassigned	lymphoid	plasma cell	plasma cell	IgM	V3		NA	kappa	V2	MQTIQLPFT	9	NA
B001494_B112528_K7_S247	smartseq2	L4	11	Male	Small_intestine	gastrointestinal	unassigned	lymphoid	plasma cell	plasma cell	IgM	V3	ARERYLGLNSAYDV	14	kappa	V1	HQYNSNPWT	9	NA
MAA001607_B108951_G7_S151	smartseq2	L4	11	Male	Spleen	circulatory	unassigned	lymphoid	B cell	B cell	IgM	V3	TRENLQGAYDV	11	kappa	V2	MQTIQLPRT	9	NA
M3_B000379_B009048_S291	smartseq2	L2	10	Female	Spleen	circulatory	unassigned	lymphoid	plasma cell	plasma cell	IgM	V3	ARETLGMDY	9	kappa			NA	NA
C9_B000383_B000719_S57	smartseq2	L2	10	Female	Spleen	circulatory	unassigned	lymphoid	B cell	B cell	IgM	V3	AGRGT	5	kappa	V1	QQYDSSPYT	9	NA
MAA001524_B109011_K15_S255	smartseq2	L4	11	Male	Spleen	circulatory	unassigned	lymphoid	B cell	B cell	IgM	V4		NA	kappa	V1	HQYNSKPQT	9	NA
MAA001607_B108951_B16_S40	smartseq2	L4	11	Male	Spleen	circulatory	unassigned	lymphoid	B cell	B cell	IgM	V4	ARGGSH	6	kappa	V2	TQVSFVPWT	9	NA
MAA001524_B109011_C9_S57	smartseq2	L4	11	Male	Spleen	circulatory	unassigned	lymphoid	B cell	B cell	IgM	V7	ARESGTSGY	9	kappa	V1	QQYDSSPLT	9	NA
A9_B000370_B007960_S9	smartseq2	L2	10	Female	Bone_marrow	circulatory	Lymphocyte	lymphoid	B cell	B cell	IgM	V3		NA	kappa	V1	QQYVSSPFT	9	NA
D9_B000383_B000719_S81	smartseq2	L2	10	Female	Spleen	circulatory	unassigned	lymphoid	B cell	B cell	IgM	V3		NA	kappa	V2	MQGIQYPWT	9	NA
K17_B000388_B009054_S257	smartseq2	L2	10	Female	Kidney	urinary	unassigned	lymphoid	B cell	B cell	IgM	V3	ARDRIMVPGVPSAAYDV	17	kappa	V2	TQVSFVPRT	9	NA
MAA001639_B109010_O14_S350	smartseq2	L4	11	Male	Pancreas	gastrointestinal	unassigned	lymphoid	B cell	B cell	IgM			NA	kappa	V2	MQGIQYPFT	9	NA
A21_B000388_B009054_S21	smartseq2	L2	10	Female	Kidney	urinary	unassigned	lymphoid	B cell	B cell	IgM			NA	kappa	V2	GQSTKILT	8	NA
MAA001641_B109005_C8_S56	smartseq2	L4	11	Male	Pancreas	gastrointestinal	unassigned	lymphoid	B cell	B cell		V2		NA	kappa			NA	NA
L21_B000388_B009054_S285	smartseq2	L2	10	Female	Kidney	urinary	unassigned	lymphoid	B cell	B cell		V3	ARGPEGGYGDVASFEY	16	kappa	V2	MQDLQTYT	8	NA
MAA001661_B109058_C21_S69	smartseq2	L4	11	Male	Bone	musculoskeletal	Limb	lymphoid	B cell	B cell		V3	ARERMVDYGMDY	12	kappa	V1	QQYDSSPLT	9	NA
P7_B000379_B009048_S367	smartseq2	L2	10	Female	Spleen	circulatory	unassigned	lymphoid	B cell	B cell		V3	VRDNAYDV	8	kappa	V4		NA	NA
G21_B000379_B009048_S165	smartseq2	L2	10	Female	Spleen	circulatory	unassigned	lymphoid	B cell	B cell		V3	AQIRAY	6	kappa	V1		NA	NA
MAA001607_B108951_F23_S143	smartseq2	L4	11	Male	Spleen	circulatory	unassigned	lymphoid	B cell	B cell		V3	EMTLYGDGFDV	11	kappa	V1	RQYKNNPHT	9	NA
MAA001524_B109011_J5_S221	smartseq2	L4	11	Male	Spleen	circulatory	unassigned	lymphoid	B cell	B cell				NA	kappa	V1	QQGHSFPYT	9	NA
MAA001524_B109011_M8_S296	smartseq2	L4	11	Male	Spleen	circulatory	unassigned	lymphoid	B cell	B cell				NA	kappa	V2	TQVSFVPWT	9	NA
MAA001524_B109011_P22_S382	smartseq2	L4	11	Male	Spleen	circulatory	unassigned	lymphoid	B cell	B cell				NA	kappa			NA	NA
MAA001607_B108951_G6_S150	smartseq2	L4	11	Male	Spleen	circulatory	unassigned	lymphoid	B cell	B cell				NA	kappa	V6	QQSNTYPWT	9	NA
MAA001639_B109010_A15_S15	smartseq2	L4	11	Male	Pancreas	gastrointestinal	unassigned	lymphoid	B cell	B cell				NA	kappa	V2	MQGIQYPLT	9	NA
MAA001639_B109010_B9_S33	smartseq2	L4	11	Male	Pancreas	gastrointestinal	unassigned	lymphoid	B cell	B cell				NA	kappa	V2	MQGIQYPPT	9	NA
MAA001639_B109010_D1_S73	smartseq2	L4	11	Male	Pancreas	gastrointestinal	unassigned	lymphoid	B cell	B cell				NA	kappa			NA	NA
MAA001639_B109010_D2_S74	smartseq2	L4	11	Male	Pancreas	gastrointestinal	unassigned	lymphoid	B cell	B cell				NA	kappa			NA	NA
MAA001639_B109010_D3_S75	smartseq2	L4	11	Male	Pancreas	gastrointestinal	unassigned	lymphoid	B cell	B cell				NA	kappa	V2	MQDLQTPWT	9	NA
MAA001639_B109010_E12_S108	smartseq2	L4	11	Male	Pancreas	gastrointestinal	unassigned	lymphoid	B cell	B cell				NA	kappa	V1		NA	NA
MAA001639_B109010_F6_S126	smartseq2	L4	11	Male	Pancreas	gastrointestinal	unassigned	lymphoid	B cell	B cell				NA	kappa			NA	NA
MAA001639_B109010_F9_S129	smartseq2	L4	11	Male	Pancreas	gastrointestinal	unassigned	lymphoid	B cell	B cell				NA	kappa			NA	NA
MAA001639_B109010_G1_S145	smartseq2	L4	11	Male	Pancreas	gastrointestinal	unassigned	lymphoid	B cell	B cell				NA	kappa	V2	MQTIQFPYT	9	NA
MAA001639_B109010_H5_S173	smartseq2	L4	11	Male	Pancreas	gastrointestinal	unassigned	lymphoid	B cell	B cell				NA	kappa			NA	NA
MAA001639_B109010_J1_S217	smartseq2	L4	11	Male	Pancreas	gastrointestinal	unassigned	lymphoid	B cell	B cell				NA	kappa	V2	MQGSYYPHT	9	NA
MAA001639_B109010_L7_S271	smartseq2	L4	11	Male	Pancreas	gastrointestinal	unassigned	lymphoid	B cell	B cell				NA	kappa	V6	HQSNTYPFT	9	NA
MAA001639_B109010_M14_S302	smartseq2	L4	11	Male	Pancreas	gastrointestinal	unassigned	lymphoid	B cell	B cell				NA	kappa	V2	MQATELRT	8	NA
MAA001640_B108964_I19_S211	smartseq2	L4	11	Male	Kidney	urinary	unassigned	lymphoid	B cell	B cell				NA	kappa	V6	QQGNTFPPLT	10	NA
MAA001641_B109005_C3_S51	smartseq2	L4	11	Male	Pancreas	gastrointestinal	unassigned	lymphoid	B cell	B cell				NA	kappa			NA	NA
MAA001641_B109005_H3_S171	smartseq2	L4	11	Male	Pancreas	gastrointestinal	unassigned	lymphoid	B cell	B cell				NA	kappa	V2	MQTIQLPYT	9	NA
MAA001641_B109005_N20_S332	smartseq2	L4	11	Male	Pancreas	gastrointestinal	unassigned	lymphoid	B cell	B cell				NA	kappa	V2D	MQAIEYPLI	9	NA
F9_B000370_B007960_S129	smartseq2	L2	10	Female	Bone_marrow	circulatory	Lymphocyte	lymphoid	B cell	B cell				NA	kappa	V4	QQYYSYPIT	9	NA
P22_B000383_B000719_S382	smartseq2	L2	10	Female	Spleen	circulatory	unassigned	lymphoid	B cell	B cell				NA	kappa	V1		NA	NA
B001494_B112528_C4_S52	smartseq2	L4	11	Male	Small_intestine	gastrointestinal	unassigned	lymphoid	B cell	B cell	IgA	V3		NA	lambda	V5		NA	NA
B001495_B109059_F21_S141	smartseq2	L4	11	Male	Small_intestine	gastrointestinal	unassigned	lymphoid	B cell	B cell	IgA	V3	ARPRYGYPYYLEY	13	lambda	V5		NA	NA
MAA001639_B109010_J11_S227	smartseq2	L4	11	Male	Pancreas	gastrointestinal	unassigned	lymphoid	B cell	B cell	IgA	V3	GRDEDNVWDV	10	lambda	V4	QTWDNTVI	8	NA
A7_B000388_B009054_S7	smartseq2	L2	10	Female	Kidney	urinary	unassigned	lymphoid	B cell	B cell	IgA	V7		NA	lambda	V5	AVWHNSGCV	9	NA
B001494_B112528_N7_S319	smartseq2	L4	11	Male	Small_intestine	gastrointestinal	unassigned	lymphoid	B cell	B cell	IgA			NA	lambda	V1	QSSDTSLDARV	11	NA
B001494_B112528_O13_S349	smartseq2	L4	11	Male	Small_intestine	gastrointestinal	unassigned	lymphoid	B cell	B cell	IgA			NA	lambda	V4	GANYILGDLYGWV	13	NA
MAA001639_B109010_E5_S101	smartseq2	L4	11	Male	Pancreas	gastrointestinal	unassigned	lymphoid	B cell	B cell	IgA			NA	lambda			NA	NA
MAA001639_B109010_F11_S131	smartseq2	L4	11	Male	Pancreas	gastrointestinal	unassigned	lymphoid	B cell	B cell	IgA			NA	lambda	V3	QTWDSTGTHI	10	NA
MAA001639_B109010_I1_S193	smartseq2	L4	11	Male	Pancreas	gastrointestinal	unassigned	lymphoid	B cell	B cell	IgA			NA	lambda	V6	QSYDGSDNWV	10	NA
MAA001639_B109010_L2_S266	smartseq2	L4	11	Male	Pancreas	gastrointestinal	unassigned	lymphoid	B cell	B cell	IgA			NA	lambda	V4	QTWDNSGII	9	NA
MAA001641_B109005_B9_S33	smartseq2	L4	11	Male	Pancreas	gastrointestinal	unassigned	lymphoid	B cell	B cell	IgA			NA	lambda	V1	SAWDTVLGGRV	11	NA
MAA001641_B109005_F10_S130	smartseq2	L4	11	Male	Pancreas	gastrointestinal	unassigned	lymphoid	B cell	B cell	IgA			NA	lambda	V6	QSFDGSYRV	9	NA
B001495_B109059_P14_S374	smartseq2	L4	11	Male	Small_intestine	gastrointestinal	unassigned	lymphoid	plasma cell	plasma cell	IgA	V1	ARGRPVLWYVGEEYYGMDY	19	lambda	V5	NIWDGASSV	9	NA
B001495_B109059_L20_S284	smartseq2	L4	11	Male	Small_intestine	gastrointestinal	unassigned	lymphoid	plasma cell	plasma cell	IgA	V3	TRDLHRITGT	10	lambda	V2	STWDRTLNVRV	11	NA
F21_B000383_B000719_S141	smartseq2	L2	10	Female	Spleen	circulatory	unassigned	lymphoid	B cell	B cell	IgA	V3	ARDGGGAARYFEY	13	lambda	V5	NIWNGSSKSYI	11	NA
F13_B000389_B009060_S133	smartseq2	L2	10	Female	Kidney	urinary	unassigned	lymphoid	B cell	B cell	IgA	V3	VRDQYNYGGAHVFEY	15	lambda			NA	NA
B001495_B109059_A10_S10	smartseq2	L4	11	Male	Small_intestine	gastrointestinal	unassigned	lymphoid	B cell	B cell	IgA	V3	ANGYG	5	lambda	V7	ALWFINHYV	9	NA
B001494_B112528_J9_S225	smartseq2	L4	11	Male	Small_intestine	gastrointestinal	unassigned	lymphoid	plasma cell	plasma cell	IgA	V3	AGDVGYGPV	9	lambda	V6	QSGYGSYWV	9	NA
MAA001400_B109012_G4_S148	smartseq2	L4	11	Male	Bone	musculoskeletal	CV-spine	lymphoid	plasma cell	plasma cell	IgA	V3	AREI	4	lambda	V5	MIWDGSSKTWV	11	NA
B001494_B112528_L6_S270	smartseq2	L4	11	Male	Small_intestine	gastrointestinal	unassigned	lymphoid	plasma cell	plasma cell	IgA	V3	ARVAGTWGEWLDF	13	lambda	V6	QSYDDNYNHL	10	NA
B001495_B109059_K15_S255	smartseq2	L4	11	Male	Small_intestine	gastrointestinal	unassigned	lymphoid	B cell	B cell	IgA	V3	TRGSSAWYGSAYDV	14	lambda	V1	SAWDTSLRGQV	11	NA
MAA001475_B112525_N15_S327	smartseq2	L4	11	Male	Bone	musculoskeletal	CV-spine	lymphoid	plasma cell	plasma cell	IgA	V3	SRDPKWPFYFDY	12	lambda	V1	SAWDDSLSGHV	11	NA
MAA001607_B108951_H2_S170	smartseq2	L4	11	Male	Spleen	circulatory	unassigned	lymphoid	B cell	B cell	IgA	V3	ARDEGY	6	lambda	V1		NA	NA
MAA001639_B109010_E2_S98	smartseq2	L4	11	Male	Pancreas	gastrointestinal	unassigned	lymphoid	B cell	B cell	IgA	V3	ARDLLVDGGAY	11	lambda	V5	MIWDGTSRV	9	NA
MAA001661_B109058_E15_S111	smartseq2	L4	11	Male	Bone	musculoskeletal	Limb	lymphoid	plasma cell	plasma cell	IgA	V3	SRDPKWPYYFDY	12	lambda	V1	SAWDDSLRVPV	11	NA
K4_B000589_B009055_S244	smartseq2	L2	10	Female	Pancreas	gastrointestinal	unassigned	lymphoid	plasma cell	plasma cell	IgA	V3	ARHVPLLGAFQY	12	lambda	V4	QTWDGSVNV	9	NA
B001495_B109059_O14_S350	smartseq2	L4	11	Male	Small_intestine	gastrointestinal	unassigned	lymphoid	plasma cell	plasma cell	IgA	V3	LREETY	6	lambda	V1	SAWDSSLHGQV	11	NA
B001494_B112528_J22_S238	smartseq2	L4	11	Male	Small_intestine	gastrointestinal	unassigned	lymphoid	plasma cell	plasma cell	IgA	V3	GRGGIPVGTRTSVEY	15	lambda	V1	SAWDSSLNRHV	11	NA
B001495_B109059_B15_S39	smartseq2	L4	11	Male	Small_intestine	gastrointestinal	unassigned	lymphoid	plasma cell	plasma cell	IgA	V3	ARGPIKSYPFEH	12	lambda	V1	STWDSSLSGHV	11	NA
B001495_B109059_C5_S53	smartseq2	L4	11	Male	Small_intestine	gastrointestinal	unassigned	lymphoid	plasma cell	plasma cell	IgA	V3	AKWTVNRYDV	10	lambda	V5	MTWDASSSSGV	11	NA
B001495_B109059_I2_S194	smartseq2	L4	11	Male	Small_intestine	gastrointestinal	unassigned	lymphoid	B cell	B cell	IgA	V3	VRDLPSSPWDY	11	lambda	V5	AVWHNSAGV	9	NA
MAA001478_B108971_H23_S191	smartseq2	L4	11	Male	Bone_marrow	circulatory	unassigned	lymphoid	plasma cell	plasma cell	IgA	V3	ARDGGYYGMDY	11	lambda	V1	SAWDSTLSSHV	11	NA
MAA001524_B109011_G7_S151	smartseq2	L4	11	Male	Spleen	circulatory	unassigned	lymphoid	plasma cell	plasma cell	IgA	V3	AHTWGLEY	8	lambda	V1	AAWDSSLNSWV	11	NA
MAA001607_B108951_O21_S357	smartseq2	L4	11	Male	Spleen	circulatory	unassigned	lymphoid	B cell	B cell	IgA	V3	ARDLYGGNYGNYYLDY	16	lambda	V4	QTGDSSGVRV	10	NA
MAA001639_B109010_H10_S178	smartseq2	L4	11	Male	Pancreas	gastrointestinal	unassigned	lymphoid	B cell	B cell	IgA	V3	ARGPYNYGDYFEY	13	lambda			NA	NA
B001495_B109059_C7_S55	smartseq2	L4	11	Male	Small_intestine	gastrointestinal	unassigned	lymphoid	plasma cell	plasma cell	IgA	V3	ARDGGYYGMDY	11	lambda	V6		NA	NA
B001494_B112528_K5_S245	smartseq2	L4	11	Male	Small_intestine	gastrointestinal	unassigned	lymphoid	plasma cell	plasma cell	IgA	V3	ARGEPRGLRYGMDY	14	lambda	V1	SSWDSTLNGHI	11	NA
MAA001639_B109010_H11_S179	smartseq2	L4	11	Male	Pancreas	gastrointestinal	unassigned	lymphoid	B cell	B cell	IgA	V3		NA	lambda			NA	NA
B001494_B112528_C18_S66	smartseq2	L4	11	Male	Small_intestine	gastrointestinal	unassigned	lymphoid	B cell	B cell	IgA	V3	ARGYGYDV	8	lambda	V4	GAGYNIGGSYGGV	13	NA
B001495_B109059_D14_S86	smartseq2	L4	11	Male	Small_intestine	gastrointestinal	unassigned	lymphoid	B cell	B cell	IgA	V3	TLRSGSDGLEY	11	lambda	V1	SAWDSSVNAWM	11	NA
B001495_B109059_M6_S294	smartseq2	L4	11	Male	Small_intestine	gastrointestinal	unassigned	lymphoid	plasma cell	plasma cell	IgA	V3	ARQKYVALNSAFDV	14	lambda	V1	SAWDSSLSGWV	11	NA
MAA001400_B109012_O8_S344	smartseq2	L4	11	Male	Bone	musculoskeletal	CV-spine	lymphoid	plasma cell	plasma cell	IgA	V3	ARDLGYYSFPGEFLY	15	lambda	V1	STWIGSLSAGV	11	NA
MAA001639_B109010_G4_S148	smartseq2	L4	11	Male	Pancreas	gastrointestinal	unassigned	lymphoid	B cell	B cell	IgA	V3	ARGGYLALSGMDT	13	lambda	V4	QTWDNSGVVV	10	NA
MAA001400_B109012_C23_S71	smartseq2	L4	11	Male	Bone	musculoskeletal	CV-spine	lymphoid	plasma cell	plasma cell	IgA	V3	QGYGGEY	7	lambda	V1	SAWENTLSAQV	11	NA
B001495_B109059_I18_S210	smartseq2	L4	11	Male	Small_intestine	gastrointestinal	unassigned	lymphoid	plasma cell	plasma cell	IgA	V3	VRGWVRLPGGLDY	13	lambda	V1	SAWDDSLNGHV	11	NA
B001495_B109059_L18_S282	smartseq2	L4	11	Male	Small_intestine	gastrointestinal	unassigned	lymphoid	plasma cell	plasma cell	IgA	V3	ARDWVYGGMDY	11	lambda	V6	QSFYGNYKM	9	NA
B001494_B112528_C20_S68	smartseq2	L4	11	Male	Small_intestine	gastrointestinal	unassigned	lymphoid	plasma cell	plasma cell	IgA	V3	GRGSGHYRLDH	11	lambda	V1	QSYDVSLAAYI	11	NA
B001495_B109059_I5_S197	smartseq2	L4	11	Male	Small_intestine	gastrointestinal	unassigned	lymphoid	plasma cell	plasma cell	IgA	V3	AVLSGGPRKN	10	lambda	V1	SAWDSSLTGWV	11	NA
B001495_B109059_N7_S319	smartseq2	L4	11	Male	Small_intestine	gastrointestinal	unassigned	lymphoid	B cell	B cell	IgA	V3	GKHGPEPYVEY	11	lambda	V5	MMWDANSYSYV	11	NA
O7_B000387_B009056_S343	smartseq2	L2	10	Female	Kidney	urinary	unassigned	lymphoid	B cell	B cell	IgA	V3		NA	lambda			NA	NA
B001494_B112528_A18_S18	smartseq2	L4	11	Male	Small_intestine	gastrointestinal	unassigned	lymphoid	plasma cell	plasma cell	IgA	V4		NA	lambda	V1	SSWDSSLSGRV	11	NA
B001495_B109059_E21_S117	smartseq2	L4	11	Male	Small_intestine	gastrointestinal	unassigned	lymphoid	plasma cell	plasma cell	IgA	V4	ARDDHYAFDFEY	12	lambda	V3	QSWDSTGTHVL	11	NA
B001494_B112528_M11_S299	smartseq2	L4	11	Male	Small_intestine	gastrointestinal	unassigned	lymphoid	plasma cell	plasma cell	IgA	V7	ARDHSWGDRPYYLEY	15	lambda	V6		NA	NA
A2_B000386_B002750_S2	smartseq2	L2	10	Female	Kidney	urinary	unassigned	lymphoid	plasma cell	plasma cell	IgE	V3	GRVGRTSQD	9	lambda	V6	QSYDGSGSWV	10	NA
I9_B000389_B009060_S201	smartseq2	L2	10	Female	Kidney	urinary	unassigned	lymphoid	B cell	B cell	IgG	V1	ARDIFAHIATGTSEWLDL	18	lambda			NA	NA
MAA001475_B112525_P19_S379	smartseq2	L4	11	Male	Bone	musculoskeletal	CV-spine	lymphoid	B cell	B cell	IgG	V3	ARDQIVEAWWLDL	13	lambda	V4	QTGDSSGVI	9	NA
MAA001639_B109010_J7_S223	smartseq2	L4	11	Male	Pancreas	gastrointestinal	unassigned	lymphoid	B cell	B cell	IgG	V3	ARGAGYSYFFEY	12	lambda	V6	QSYDGSYSHFV	11	NA
J13_B000389_B009060_S229	smartseq2	L2	10	Female	Kidney	urinary	unassigned	lymphoid	B cell	B cell	IgG	V3		NA	lambda	V6	QSYDGSYNYV	10	NA
MAA001641_B109005_H16_S184	smartseq2	L4	11	Male	Pancreas	gastrointestinal	unassigned	lymphoid	B cell	B cell	IgG	V3	ASGPYLEY	8	lambda	V4	GAGYNIGGSYGFV	13	4
D18_B000387_B009056_S90	smartseq2	L2	10	Female	Kidney	urinary	unassigned	lymphoid	B cell	B cell	IgG	V3	ARHLSSWGGFDY	12	lambda	V1	SAWDSSLSGWV	11	NA
E6_B000383_B000719_S102	smartseq2	L2	10	Female	Spleen	circulatory	unassigned	lymphoid	B cell	B cell	IgG	V3	AREYGQGDV	9	lambda	V6	QSYDGSYSRV	10	NA
D5_B000378_B002749_S77	smartseq2	L2	10	Female	Spleen	circulatory	unassigned	lymphoid	B cell	B cell	IgG	V3		NA	lambda	V1	SAWDSSLSGV	10	NA
I10_B000383_B000719_S202	smartseq2	L2	10	Female	Spleen	circulatory	unassigned	lymphoid	B cell	B cell	IgG	V4	ARDNSWAPHGLDL	13	lambda	V1	SSWDSSLSGHV	11	NA
I15_B000378_B002749_S207	smartseq2	L2	10	Female	Spleen	circulatory	unassigned	lymphoid	B cell	B cell	IgG	V1	ARNRYGYDGMDY	12	lambda	V2		NA	NA
MAA001524_B109011_J1_S217	smartseq2	L4	11	Male	Spleen	circulatory	unassigned	lymphoid	B cell	B cell	IgG	V3		NA	lambda	V4	QTWDNNGVHI	10	NA
MAA001641_B109005_D16_S88	smartseq2	L4	11	Male	Pancreas	gastrointestinal	unassigned	lymphoid	B cell	B cell	IgG	V3	TRGYGTGYLEY	11	lambda	V1	SAWDTNLTGDV	11	NA
MAA001400_B109012_I11_S203	smartseq2	L4	11	Male	Bone	musculoskeletal	CV-spine	lymphoid	B cell	B cell	IgG			NA	lambda	V5		NA	NA
MAA001477_B112510_P4_S364	smartseq2	L4	11	Male	Bone_marrow	circulatory	unassigned	lymphoid	B cell	B cell	IgG			NA	lambda	V1	SAWDTSLSGV	10	NA
MAA001639_B109010_I14_S206	smartseq2	L4	11	Male	Pancreas	gastrointestinal	unassigned	lymphoid	B cell	B cell	IgG			NA	lambda	V6		NA	NA
MAA001639_B109010_M8_S296	smartseq2	L4	11	Male	Pancreas	gastrointestinal	unassigned	lymphoid	B cell	B cell	IgG			NA	lambda	V6		NA	NA
MAA001639_B109010_N13_S325	smartseq2	L4	11	Male	Pancreas	gastrointestinal	unassigned	lymphoid	B cell	B cell	IgG			NA	lambda	V5		NA	NA
E7_B000380_B009047_S103	smartseq2	L2	10	Female	Spleen	circulatory	unassigned	lymphoid	B cell	B cell	IgG			NA	lambda	V2		NA	NA
F10_B000379_B009048_S130	smartseq2	L2	10	Female	Spleen	circulatory	unassigned	lymphoid	B cell	B cell	IgG			NA	lambda	V2		NA	NA
F2_B000386_B002750_S122	smartseq2	L2	10	Female	Kidney	urinary	unassigned	lymphoid	B cell	B cell	IgG			NA	lambda	V1	SAWDSSLSGPV	11	NA
F21_B000388_B009054_S141	smartseq2	L2	10	Female	Kidney	urinary	unassigned	lymphoid	B cell	B cell	IgG			NA	lambda	V5		NA	NA
F7_B000378_B002749_S127	smartseq2	L2	10	Female	Spleen	circulatory	unassigned	lymphoid	B cell	B cell	IgG			NA	lambda	V5	AVWHNSAI	8	NA
J3_B000380_B009047_S219	smartseq2	L2	10	Female	Spleen	circulatory	unassigned	lymphoid	B cell	B cell	IgG			NA	lambda	V6	QSYDGSYNHV	10	NA
L4_B000379_B009048_S268	smartseq2	L2	10	Female	Spleen	circulatory	unassigned	lymphoid	B cell	B cell	IgG			NA	lambda	V2		NA	NA
M10_B000380_B009047_S298	smartseq2	L2	10	Female	Spleen	circulatory	unassigned	lymphoid	B cell	B cell	IgG			NA	lambda	V6	QSYDGSYNHM	10	NA
M15_B000383_B000719_S303	smartseq2	L2	10	Female	Spleen	circulatory	unassigned	lymphoid	B cell	B cell (PF)	IgG			NA	lambda	V6	QSYDGSYNHV	10	NA
MAA001475_B112525_A18_S18	smartseq2	L4	11	Male	Bone	musculoskeletal	CV-spine	lymphoid	plasma cell	plasma cell	IgG	V1	ARGTTTTGYYGMDH	14	lambda	V6	QSYDDDYNGV	10	NA
A14_B000389_B009060_S14	smartseq2	L2	10	Female	Kidney	urinary	unassigned	lymphoid	B cell	B cell	IgG	V1	ARDVRY	6	lambda	V1	SSWDTSLSGQV	11	NA
B2_B003660_B009062_S26	smartseq2	L2	10	Female	Blood	circulatory	Lymphocyte and Monocyte	lymphoid	plasma cell	plasma cell	IgG	V1	ARPIYASRGFEY	12	lambda	V6	QSYDDSVTV	9	NA
C8_B000387_B009056_S56	smartseq2	L2	10	Female	Kidney	urinary	unassigned	lymphoid	B cell	B cell	IgG	V1	ARENLNNYGDGGYFEY	16	lambda	V4	AANYKIGDSHDWV	13	NA
J12_B000388_B009054_S228	smartseq2	L2	10	Female	Kidney	urinary	unassigned	lymphoid	B cell	B cell	IgG	V1	TRGGDSPLYFEY	12	lambda	V6	QSYDDSYNHV	10	NA
K8_B000383_B000719_S248	smartseq2	L2	10	Female	Spleen	circulatory	unassigned	lymphoid	plasma cell	plasma cell	IgG	V1	ARPDIGGVAPYYFDY	15	lambda	V4	QTWDNSGVV	9	NA
L15_B000589_B009055_S279	smartseq2	L2	10	Female	Pancreas	gastrointestinal	unassigned	lymphoid	plasma cell	plasma cell	IgG	V1		NA	lambda	V4	QSWDNSGVNV	10	NA
P17_B000383_B000719_S377	smartseq2	L2	10	Female	Spleen	circulatory	unassigned	lymphoid	plasma cell	plasma cell	IgG	V1	ARLSGVASPGGMDY	14	lambda	V1	SAWDDSLSGYV	11	NA
D8_B000383_B000719_S80	smartseq2	L2	10	Female	Spleen	circulatory	unassigned	lymphoid	B cell	B cell	IgG	V1	AKDGGIMVPEGYFES	15	lambda	V1	SAWDSSLGGWV	11	NA
MAA001400_B109012_F22_S142	smartseq2	L4	11	Male	Bone	musculoskeletal	CV-spine	lymphoid	plasma cell	plasma cell	IgG	V1	TRRDTYGDES	10	lambda	V1	QSYDNSLGAWV	11	NA
MAA001400_B109012_H23_S191	smartseq2	L4	11	Male	Bone	musculoskeletal	CV-spine	lymphoid	plasma cell	plasma cell	IgG	V1	ARIGGGRPRMDY	12	lambda	V4	QSWDNTGFNV	10	NA
L15_B000371_S219	smartseq2	L2	10	Female	Bone_marrow	circulatory	Monocyte	lymphoid	plasma cell	plasma cell	IgG	V1	VWRIPGDAYDV	11	lambda	V5	STWDGRSRSWV	11	NA
O19_B000387_B009056_S355	smartseq2	L2	10	Female	Kidney	urinary	unassigned	lymphoid	B cell	B cell	IgG	V1	AALYGLYGMGY	11	lambda	V3	QTWDSTGTHWV	11	NA
MAA001400_B109012_I1_S193	smartseq2	L4	11	Male	Bone	musculoskeletal	CV-spine	lymphoid	plasma cell	plasma cell	IgG	V3	AREVAGARAWLDL	13	lambda			NA	NA
MAA001477_B112510_O13_S349	smartseq2	L4	11	Male	Bone_marrow	circulatory	unassigned	lymphoid	plasma cell	plasma cell	IgG	V3	ARLEATGAYDV	11	lambda	V1	QSYDSSLNGWV	11	NA
MAA001661_B109058_C13_S61	smartseq2	L4	11	Male	Bone	musculoskeletal	Limb	lymphoid	plasma cell	plasma cell	IgG	V3	AVTWAYNMDY	10	lambda	V5	AVWHSDPWV	9	NA
D9_B000389_B009060_S81	smartseq2	L2	10	Female	Kidney	urinary	unassigned	lymphoid	B cell	B cell	IgG	V3	ARDRGTWRYGVDY	13	lambda	V4	QTGDSSGGGV	10	NA
MAA001475_B112525_O7_S343	smartseq2	L4	11	Male	Bone	musculoskeletal	CV-spine	lymphoid	plasma cell	plasma cell	IgG	V3	ARGAGEGNDV	10	lambda	V1	SVWDSRLSAGV	11	NA
MAA001661_B109058_D14_S86	smartseq2	L4	11	Male	Bone	musculoskeletal	Limb	lymphoid	plasma cell	plasma cell	IgG	V3	ASRGPYSYGDSLEY	14	lambda	V4	GTDYSIRGSYNCV	13	NA
B4_B003660_B009062_S28	smartseq2	L2	10	Female	Blood	circulatory	Lymphocyte and Monocyte	lymphoid	B cell	B cell	IgG	V3	TRHASGAHYFDY	12	lambda	V5	LTWDGSSGNWL	11	NA
F19_B000389_B009060_S139	smartseq2	L2	10	Female	Kidney	urinary	unassigned	lymphoid	B cell	B cell	IgG	V3	ARADGYYGWLDL	12	lambda	V5	MICDGTSKTYWV	12	NA
K6_B000378_B002749_S246	smartseq2	L2	10	Female	Spleen	circulatory	unassigned	lymphoid	plasma cell	plasma cell	IgG	V3	VRGGDGYAYSYYFDY	15	lambda	V1	SAWDSSLSGHV	11	NA
N13_B000389_B009060_S325	smartseq2	L2	10	Female	Kidney	urinary	unassigned	lymphoid	B cell	B cell	IgG	V3	ARHRRGNGLDL	11	lambda	V5		NA	NA
P11_B000379_B009048_S371	smartseq2	L2	10	Female	Spleen	circulatory	unassigned	lymphoid	plasma cell	plasma cell	IgG	V3	ARPYNYGYGIDY	12	lambda	V3	QVWDTETNKLL	11	NA
P8_B000389_B009060_S368	smartseq2	L2	10	Female	Kidney	urinary	unassigned	lymphoid	plasma cell	plasma cell	IgG	V3	TNLRY	5	lambda	V4	QTWDNSGVI	9	NA
B001494_B112528_G18_S162	smartseq2	L4	11	Male	Small_intestine	gastrointestinal	unassigned	lymphoid	B cell	B cell	IgG	V3	IRETPTTALEF	11	lambda	V1	STWDTSLNGHV	11	NA
MAA001477_B112510_E15_S111	smartseq2	L4	11	Male	Bone_marrow	circulatory	unassigned	lymphoid	plasma cell	plasma cell	IgG	V3	ARDVPSLGMDC	11	lambda	V4	GEDYSIGGSYGYV	13	NA
MAA001661_B109058_K17_S257	smartseq2	L4	11	Male	Bone	musculoskeletal	Limb	lymphoid	plasma cell	plasma cell	IgG	V3	ARDRLFSNYGVYDV	14	lambda	V1	QSYDNTLDTYI	11	NA
F13_B000383_B000719_S133	smartseq2	L2	10	Female	Spleen	circulatory	unassigned	lymphoid	plasma cell	plasma cell	IgG	V3	TKAPYAAWGYYFEY	14	lambda	V1	QSYDTSLNTRT	11	NA
J7_B000386_B002750_S223	smartseq2	L2	10	Female	Kidney	urinary	unassigned	lymphoid	plasma cell	plasma cell	IgG	V3	ARETAGVAYGMDY	13	lambda	V1	SAWDSSLSVGL	11	NA
K22_B000387_B009056_S262	smartseq2	L2	10	Female	Kidney	urinary	unassigned	lymphoid	B cell	B cell	IgG	V3	ARSSMGTARVEWLDL	15	lambda	V1	SAWDDSLSGHV	11	NA
M3_B000389_B009060_S291	smartseq2	L2	10	Female	Kidney	urinary	unassigned	lymphoid	B cell	B cell	IgG	V3	ARDWGVRDV	9	lambda	V1	STWDDSLYAYI	11	NA
O3_B000380_B009047_S339	smartseq2	L2	10	Female	Spleen	circulatory	unassigned	lymphoid	plasma cell	plasma cell	IgG	V3	ASDRTGNYFEF	11	lambda	V1	QSFDSSLDAGV	11	NA
MAA001661_B109058_I19_S211	smartseq2	L4	11	Male	Bone	musculoskeletal	Limb	lymphoid	plasma cell	plasma cell	IgG	V3	VRDHGS	6	lambda	V4	QTGDNSGGVV	10	NA
F13_B000387_B009056_S133	smartseq2	L2	10	Female	Kidney	urinary	unassigned	lymphoid	B cell	B cell	IgG	V3	AGAPSGWYYGLDY	13	lambda	V3	QVWDSENNKLV	11	NA
M9_B000383_B000719_S297	smartseq2	L2	10	Female	Spleen	circulatory	unassigned	lymphoid	B cell	B cell	IgG	V3	AREDGYSFSAYDV	13	lambda	V6	QSYDGSYNHV	10	NA
MAA001400_B109012_O1_S337	smartseq2	L4	11	Male	Bone	musculoskeletal	CV-spine	lymphoid	plasma cell	plasma cell	IgG	V3		NA	lambda	V4		NA	NA
MAA001475_B112525_D17_S89	smartseq2	L4	11	Male	Bone	musculoskeletal	CV-spine	lymphoid	plasma cell	plasma cell	IgG	V3	TRHGGGGTWHAYDV	14	lambda	V1	QSYDSSLDAV	10	NA
MAA001498_B109007_P14_S374	smartseq2	L4	11	Male	Bone	musculoskeletal	Limb	lymphoid	plasma cell	plasma cell	IgG	V3	ARDPGTTWGTDGMDY	15	lambda	V1	SAWDTTLNSHI	11	NA
MAA001524_B109011_P6_S366	smartseq2	L4	11	Male	Spleen	circulatory	unassigned	lymphoid	B cell	B cell	IgG	V3	ASGPYLEY	8	lambda	V4	GAGYNIGGSYGFA	13	4
MAA001607_B108951_H11_S179	smartseq2	L4	11	Male	Spleen	circulatory	unassigned	lymphoid	plasma cell	plasma cell	IgG	V3	ARDYFGPDSFEY	12	lambda	V6	QSDDHIYNRV	10	NA
MAA001641_B109005_A18_S18	smartseq2	L4	11	Male	Pancreas	gastrointestinal	unassigned	lymphoid	B cell	B cell (PF)	IgG	V3	ARVVVPAYYFEY	12	lambda	V1	STWDRTLSAHI	11	NA
B1_B000378_B002749_S25	smartseq2	L2	10	Female	Spleen	circulatory	unassigned	lymphoid	plasma cell	plasma cell	IgG	V3	ARARYGYEWLDL	12	lambda	V1	SAWDRTLSGHV	11	NA
B11_B000383_B000719_S35	smartseq2	L2	10	Female	Spleen	circulatory	unassigned	lymphoid	B cell	B cell	IgG	V3	ASGPSMDY	8	lambda	V4		NA	NA
D4_B000386_B002750_S76	smartseq2	L2	10	Female	Kidney	urinary	unassigned	lymphoid	B cell	B cell	IgG	V3	VSGKRVGNGMDH	12	lambda	V1	SAWDSSLSGYI	11	NA
I14_B000370_B007960_S206	smartseq2	L2	10	Female	Bone_marrow	circulatory	Lymphocyte	lymphoid	B cell	B cell	IgG	V3	ARDDGPPDY	9	lambda	V4	QTWDSSGVNV	10	NA
I18_B000389_B009060_S210	smartseq2	L2	10	Female	Kidney	urinary	unassigned	lymphoid	B cell	B cell	IgG	V3		NA	lambda	V1	SAWDNSLSSHF	11	NA
K5_B000380_B009047_S245	smartseq2	L2	10	Female	Spleen	circulatory	unassigned	lymphoid	plasma cell	plasma cell	IgG	V3	TKALGRRGGAYDV	13	lambda			NA	NA
O6_B000386_B002750_S342	smartseq2	L2	10	Female	Kidney	urinary	unassigned	lymphoid	B cell	B cell	IgG	V3	AREAGVGHFFEY	12	lambda	V6		NA	NA
B001494_B112528_D8_S80	smartseq2	L4	11	Male	Small_intestine	gastrointestinal	unassigned	lymphoid	B cell	B cell	IgG	V3	VRDGYSHGADYLTD	14	lambda	V5	NIWDGGSKTWV	11	NA
MAA001400_B109012_J17_S233	smartseq2	L4	11	Male	Bone	musculoskeletal	CV-spine	lymphoid	plasma cell	plasma cell	IgG	V3	ARDNSWGSYGYFEY	14	lambda	V4	QTWETGVNV	9	NA
MAA001475_B112525_D14_S86	smartseq2	L4	11	Male	Bone	musculoskeletal	CV-spine	lymphoid	plasma cell	plasma cell	IgG	V3		NA	lambda	V6	QSYDDKYAV	9	NA
MAA001607_B108951_L1_S265	smartseq2	L4	11	Male	Spleen	circulatory	unassigned	lymphoid	B cell	B cell	IgG	V3	ARDSWGNSWNSSGACDV	17	lambda	V4	QTWETGLNV	9	NA
MAA001639_B109010_D16_S88	smartseq2	L4	11	Male	Pancreas	gastrointestinal	unassigned	lymphoid	B cell	B cell	IgG	V3	ARAPYGYYGGDYYFEY	16	lambda	V1	QSYDSSLGADV	11	NA
MAA001639_B109010_E3_S99	smartseq2	L4	11	Male	Pancreas	gastrointestinal	unassigned	lymphoid	B cell	B cell	IgG	V3	VKMEYGYFPACFDL	14	lambda	V4	QTWDNSGGV	9	NA
MAA001661_B109058_L12_S276	smartseq2	L4	11	Male	Bone	musculoskeletal	Limb	lymphoid	plasma cell	plasma cell	IgG	V3	ARDRRGYGYYGWLDL	15	lambda	V6	QSYDGTYNQV	10	NA
F12_B000383_B000719_S132	smartseq2	L2	10	Female	Spleen	circulatory	unassigned	lymphoid	B cell	B cell	IgG	V3	ARSNRGTYVPFEY	13	lambda	V3	QTWDNTGTHAI	11	NA
G15_B000388_B009054_S159	smartseq2	L2	10	Female	Kidney	urinary	unassigned	lymphoid	B cell	B cell	IgG	V3	AVGPALYGLDY	11	lambda	V6		NA	NA
J6_B000386_B002750_S222	smartseq2	L2	10	Female	Kidney	urinary	unassigned	lymphoid	B cell	B cell	IgG	V3	AGDYPFEY	8	lambda	V4	QTWDNSGVGV	10	NA
O10_B000572_B009053_S346	smartseq2	L2	10	Female	Bladder	urinary	unassigned	lymphoid	plasma cell	plasma cell	IgG	V3	VRHRPSGSSFEY	12	lambda	V4	STGYIIDDSNGWV	13	NA
MAA001524_B109011_I17_S209	smartseq2	L4	11	Male	Spleen	circulatory	unassigned	lymphoid	plasma cell	plasma cell	IgG	V3	ARDGYGYSLPYLEY	14	lambda	V4	QTWETGVV	8	NA
B15_B000387_B009056_S39	smartseq2	L2	10	Female	Kidney	urinary	unassigned	lymphoid	B cell	B cell	IgG	V3	ARELGATGVLEY	12	lambda	V1	QSYDSSLDAWV	11	NA
MAA001400_B109012_L2_S266	smartseq2	L4	11	Male	Bone	musculoskeletal	CV-spine	lymphoid	plasma cell	plasma cell	IgG	V3	TKTGGRYLEY	10	lambda	V4	GVDYSIGGSYGWYI	14	3
MAA001475_B112525_B17_S41	smartseq2	L4	11	Male	Bone	musculoskeletal	CV-spine	lymphoid	plasma cell	plasma cell	IgG	V3	ARDLIPGAGWLDL	13	lambda	V4	GANYRIGDSYGYV	13	NA
MAA001475_B112525_D9_S81	smartseq2	L4	11	Male	Bone	musculoskeletal	CV-spine	lymphoid	plasma cell	plasma cell	IgG	V3		NA	lambda	V3		NA	NA
MAA001478_B108971_D11_S83	smartseq2	L4	11	Male	Bone_marrow	circulatory	unassigned	lymphoid	plasma cell	plasma cell	IgG	V3	TKTGGRYLEY	10	lambda	V4	GVDYSIGGSYGWYI	14	3
MAA001639_B109010_E11_S107	smartseq2	L4	11	Male	Pancreas	gastrointestinal	unassigned	lymphoid	B cell	B cell	IgG	V3	TRRGVHGVDLEY	12	lambda			NA	NA
MAA001661_B109058_H22_S190	smartseq2	L4	11	Male	Bone	musculoskeletal	Limb	lymphoid	plasma cell	plasma cell	IgG	V3	ARELVPGFDY	10	lambda	V4	GAGYTVGDSFGGV	13	NA
MAA001607_B108951_A20_S20	smartseq2	L4	11	Male	Spleen	circulatory	unassigned	lymphoid	plasma cell	plasma cell (PF)	IgG	V3	GRGSWGPHGLEY	12	lambda	V1	QSYDSSFNGV	10	NA
MAA001607_B108951_I6_S198	smartseq2	L4	11	Male	Spleen	circulatory	unassigned	lymphoid	plasma cell	plasma cell	IgG	V3	VRSRPSGWAAY	11	lambda	V6		NA	NA
A19_B000386_B002750_S19	smartseq2	L2	10	Female	Kidney	urinary	unassigned	lymphoid	B cell	B cell	IgG	V3	ERDFSAGGSGGYSGADDV	18	lambda	V6	QSFDGLYTRV	10	NA
B001494_B112528_E22_S118	smartseq2	L4	11	Male	Small_intestine	gastrointestinal	unassigned	lymphoid	B cell	B cell	IgG	V3		NA	lambda	V5	STWDDSFNTGV	11	NA
MAA001475_B112525_F20_S140	smartseq2	L4	11	Male	Bone	musculoskeletal	CV-spine	lymphoid	plasma cell	plasma cell	IgG	V3		NA	lambda	V5	IVWDGNSKSWV	11	NA
MAA001498_B109007_F14_S134	smartseq2	L4	11	Male	Bone	musculoskeletal	Limb	lymphoid	plasma cell	plasma cell	IgG	V3	AGAGVSAYDV	10	lambda	V6	QSYDGSSKWV	10	NA
MAA001498_B109007_I7_S199	smartseq2	L4	11	Male	Bone	musculoskeletal	Limb	lymphoid	plasma cell	plasma cell	IgG	V3	AKSAATIRVFEH	12	lambda	V1	QSYDSSLNIWV	11	NA
MAA001661_B109058_C8_S56	smartseq2	L4	11	Male	Bone	musculoskeletal	Limb	lymphoid	plasma cell	plasma cell	IgG	V3	AGDSIHGAEWLAL	13	lambda	V6		NA	NA
MAA001661_B109058_E2_S98	smartseq2	L4	11	Male	Bone	musculoskeletal	Limb	lymphoid	plasma cell	plasma cell	IgG	V3	ARGYGFYHAYDV	12	lambda	V1	QSYNSSLNALV	11	NA
MAA001666_B109004_E19_S115	smartseq2	L4	11	Male	Kidney	urinary	unassigned	lymphoid	B cell	B cell	IgG	V3	SRDKDGYAYPGGYGMDY	17	lambda	V1	QSYDSRLGAWV	11	NA
H19_B000383_B000719_S187	smartseq2	L2	10	Female	Spleen	circulatory	unassigned	lymphoid	plasma cell	plasma cell	IgG	V3	ARSIAGVAGDV	11	lambda	V4	QTGDSSGVWV	10	NA
MAA001478_B108971_J3_S219	smartseq2	L4	11	Male	Bone_marrow	circulatory	unassigned	lymphoid	plasma cell	plasma cell	IgG	V3	GSRFGNPHYFGMDF	14	lambda	V1	QSYDSSLGGV	10	NA
MAA001524_B109011_F2_S122	smartseq2	L4	11	Male	Spleen	circulatory	unassigned	lymphoid	plasma cell	plasma cell	IgG	V3	GRDSSTPTLNAYDV	14	lambda	V5	AVWHNSDCV	9	NA
MAA001607_B108951_D8_S80	smartseq2	L4	11	Male	Spleen	circulatory	unassigned	lymphoid	plasma cell	plasma cell	IgG	V3	ATGGTFEY	8	lambda	V3	LRADANGNSLI	11	NA
F1_B000386_B002750_S121	smartseq2	L2	10	Female	Kidney	urinary	unassigned	lymphoid	B cell	B cell	IgG	V3		NA	lambda	V4	QTWETGVYI	9	NA
H7_B000383_B000719_S175	smartseq2	L2	10	Female	Spleen	circulatory	unassigned	lymphoid	plasma cell	plasma cell	IgG	V3	GRDVTD	6	lambda	V4	GAGYNFGVSYGGV	13	NA
B001494_B112528_C9_S57	smartseq2	L4	11	Male	Small_intestine	gastrointestinal	unassigned	lymphoid	B cell	B cell	IgG	V4	AREDFTRGRWGTHAGVGMDY	20	lambda	V1	SAWDSSLNTGV	11	5
B001494_B112528_G16_S160	smartseq2	L4	11	Male	Small_intestine	gastrointestinal	unassigned	lymphoid	B cell	B cell	IgG	V4		NA	lambda	V1	SAWDGSLNGHV	11	NA
MAA001477_B112510_I13_S205	smartseq2	L4	11	Male	Bone_marrow	circulatory	unassigned	lymphoid	plasma cell	plasma cell	IgG	V4		NA	lambda	V6	QSYDVSYNHV	10	NA
MAA001477_B112510_P12_S372	smartseq2	L4	11	Male	Bone_marrow	circulatory	unassigned	lymphoid	plasma cell	plasma cell	IgG	V4		NA	lambda	V1	QSYDSNLDYV	10	NA
MAA001639_B109010_E19_S115	smartseq2	L4	11	Male	Pancreas	gastrointestinal	unassigned	lymphoid	B cell	B cell	IgG	V4		NA	lambda	V1	SAWDAYLNYRV	11	NA
MAA001641_B109005_I9_S201	smartseq2	L4	11	Male	Pancreas	gastrointestinal	unassigned	lymphoid	B cell	B cell	IgG	V4	AREEFTRGRWGTHAGVGMDY	20	lambda	V1	SAWDSGLNTGV	11	5
H6_B000380_B009047_S174	smartseq2	L2	10	Female	Spleen	circulatory	unassigned	lymphoid	B cell	B cell	IgG	V4		NA	lambda	V1	QSYDTSLDAWV	11	NA
D2_B000389_B009060_S74	smartseq2	L2	10	Female	Kidney	urinary	unassigned	lymphoid	plasma cell	plasma cell	IgG	V4		NA	lambda	V1	SAWDSSLSGGV	11	NA
H15_B000371_S123	smartseq2	L2	10	Female	Bone_marrow	circulatory	Monocyte	lymphoid	plasma cell	plasma cell	IgG	V4		NA	lambda	V6	QSYDGNHSHV	10	NA
MAA001524_B109011_E19_S115	smartseq2	L4	11	Male	Spleen	circulatory	unassigned	lymphoid	B cell	B cell	IgG	V7		NA	lambda	V4	GAGYSIGDSYGWV	13	NA
J3_B000378_B002749_S219	smartseq2	L2	10	Female	Spleen	circulatory	unassigned	lymphoid	plasma cell	plasma cell	IgG	V7	ARGGVPFEY	9	lambda	V5	MIWDGSSKSWV	11	NA
P2_B000371_S2	smartseq2	L2	10	Female	Bone_marrow	circulatory	Monocyte	lymphoid	B cell	B cell	IgG	V7		NA	lambda	V1	QSYDSSLDAAV	11	NA
A3_B000387_B009056_S3	smartseq2	L2	10	Female	Kidney	urinary	unassigned	lymphoid	B cell	B cell	IgG	V1		NA	lambda	V4	QTWDNSGWV	9	NA
F4_B000371_S64	smartseq2	L2	10	Female	Bone_marrow	circulatory	Monocyte	lymphoid	B cell	B cell	IgG	V1	ANMGTDAYDV	10	lambda	V5	AVWHNSTV	8	NA
A6_B000388_B009054_S6	smartseq2	L2	10	Female	Kidney	urinary	unassigned	lymphoid	B cell	B cell	IgG	V3		NA	lambda	V1	SAWDSSLSGHGV	12	NA
D7_B000378_B002749_S79	smartseq2	L2	10	Female	Spleen	circulatory	unassigned	lymphoid	plasma cell	plasma cell	IgG	V3	AGGPNTGIDY	10	lambda	V4	QTGDSSGFNV	10	NA
MAA001400_B109012_F21_S141	smartseq2	L4	11	Male	Bone	musculoskeletal	CV-spine	lymphoid	plasma cell	plasma cell	IgG	V3		NA	lambda	V3		NA	NA
J15_B000389_B009060_S231	smartseq2	L2	10	Female	Kidney	urinary	unassigned	lymphoid	B cell	B cell	IgG	V3	AKHGYDYSMEY	11	lambda	V1	QSYDSSLWV	9	NA
MAA001639_B109010_A3_S3	smartseq2	L4	11	Male	Pancreas	gastrointestinal	unassigned	lymphoid	B cell	B cell (PF)	IgG	V3	ARDWLSGIDY	10	lambda	V6	QSYDDGLSGV	10	NA
MAA001661_B109058_O2_S338	smartseq2	L4	11	Male	Bone	musculoskeletal	Limb	lymphoid	plasma cell	plasma cell	IgG	V3		NA	lambda	V6		NA	NA
E1_B000388_B009054_S97	smartseq2	L2	10	Female	Kidney	urinary	unassigned	lymphoid	B cell	B cell	IgG	V3	AKDPSYGYYAWLDL	14	lambda	V4	GAGYSIGGSYGWV	13	NA
K10_B000388_B009054_S250	smartseq2	L2	10	Female	Kidney	urinary	unassigned	lymphoid	B cell	B cell	IgG	V3		NA	lambda	V4	GADYSIGGSYGFV	13	NA
N6_B000388_B009054_S318	smartseq2	L2	10	Female	Kidney	urinary	unassigned	lymphoid	B cell	B cell	IgG	V3	AREGDS	6	lambda	V6	QSYDGSYSLL	10	NA
MAA001663_B109014_B20_S44	smartseq2	L4	11	Male	Kidney	urinary	unassigned	lymphoid	B cell	B cell	IgG	V3		NA	lambda	V4	GAGYTIGDSYGWV	13	NA
M14_B000388_B009054_S302	smartseq2	L2	10	Female	Kidney	urinary	unassigned	lymphoid	B cell	B cell	IgG	V3		NA	lambda	V4	QTWDSSGGV	9	NA
MAA001400_B109012_E4_S100	smartseq2	L4	11	Male	Bone	musculoskeletal	CV-spine	lymphoid	plasma cell	plasma cell	IgG	V3	ARKNRWHFYLEN	12	lambda	V2		NA	NA
MAA001400_B109012_P20_S380	smartseq2	L4	11	Male	Bone	musculoskeletal	CV-spine	lymphoid	plasma cell	plasma cell	IgG	V4		NA	lambda			NA	NA
G16_B000386_B002750_S160	smartseq2	L2	10	Female	Kidney	urinary	unassigned	lymphoid	B cell	B cell	IgG	V7		NA	lambda	V1	QSYDSSLDAWV	11	NA
MAA001475_B112525_J15_S231	smartseq2	L4	11	Male	Bone	musculoskeletal	CV-spine	lymphoid	B cell	B cell	IgG			NA	lambda	V1	QSYDSSLDTRV	11	NA
MAA001524_B109011_H7_S175	smartseq2	L4	11	Male	Spleen	circulatory	unassigned	lymphoid	B cell	B cell	IgG			NA	lambda	V1	QSHDSSLGAL	10	NA
MAA001607_B108951_B22_S46	smartseq2	L4	11	Male	Spleen	circulatory	unassigned	lymphoid	B cell	B cell	IgG			NA	lambda	V5	KIWDGRSKTYV	11	NA
MAA001639_B109010_B3_S27	smartseq2	L4	11	Male	Pancreas	gastrointestinal	unassigned	lymphoid	B cell	B cell	IgG			NA	lambda			NA	NA
MAA001639_B109010_H9_S177	smartseq2	L4	11	Male	Pancreas	gastrointestinal	unassigned	lymphoid	B cell	B cell	IgG			NA	lambda	V1	SAWDDSLNGHV	11	NA
MAA001639_B109010_O13_S349	smartseq2	L4	11	Male	Pancreas	gastrointestinal	unassigned	lymphoid	B cell	B cell	IgG			NA	lambda	V4	QTWDSGVKV	9	NA
MAA001641_B109005_L7_S271	smartseq2	L4	11	Male	Pancreas	gastrointestinal	unassigned	lymphoid	B cell	B cell	IgG			NA	lambda	V1		NA	NA
MAA001661_B109058_L10_S274	smartseq2	L4	11	Male	Bone	musculoskeletal	Limb	lymphoid	plasma cell	plasma cell	IgG			NA	lambda	V1		NA	NA
MAA001666_B109004_I22_S214	smartseq2	L4	11	Male	Kidney	urinary	unassigned	lymphoid	B cell	B cell	IgG			NA	lambda			NA	NA
A11_B000383_B000719_S11	smartseq2	L2	10	Female	Spleen	circulatory	unassigned	lymphoid	B cell	B cell	IgG			NA	lambda	V6	QSYDGSYNHV	10	NA
B16_B000370_B007960_S40	smartseq2	L2	10	Female	Bone_marrow	circulatory	Lymphocyte	lymphoid	B cell	B cell	IgG			NA	lambda			NA	NA
C17_B000386_B002750_S65	smartseq2	L2	10	Female	Kidney	urinary	unassigned	lymphoid	B cell	B cell	IgG			NA	lambda			NA	NA
C17_B000572_B009053_S65	smartseq2	L2	10	Female	Bladder	urinary	unassigned	lymphoid	B cell	B cell	IgG			NA	lambda	V1	SAWDDSLSGHV	11	NA
F2_B000388_B009054_S122	smartseq2	L2	10	Female	Kidney	urinary	unassigned	lymphoid	B cell	B cell	IgG			NA	lambda	V6	HSYDASASV	9	NA
F7_B000389_B009060_S127	smartseq2	L2	10	Female	Kidney	urinary	unassigned	lymphoid	B cell	B cell	IgG			NA	lambda	V4	GAGYSIGDSYGYV	13	NA
G8_B000388_B009054_S152	smartseq2	L2	10	Female	Kidney	urinary	unassigned	lymphoid	B cell	B cell	IgG			NA	lambda	V5	MTWHGSSKTVI	11	NA
I12_B000378_B002749_S204	smartseq2	L2	10	Female	Spleen	circulatory	unassigned	lymphoid	B cell	B cell	IgG			NA	lambda	V1	QSYDSSLNAV	10	NA
J5_B000388_B009054_S221	smartseq2	L2	10	Female	Kidney	urinary	unassigned	lymphoid	B cell	B cell	IgG			NA	lambda	V2		NA	NA
K14_B000380_B009047_S254	smartseq2	L2	10	Female	Spleen	circulatory	unassigned	lymphoid	B cell	B cell	IgG			NA	lambda	V2		NA	NA
L1_B000388_B009054_S265	smartseq2	L2	10	Female	Kidney	urinary	unassigned	lymphoid	B cell	B cell	IgG			NA	lambda	V1	STWDRSLSGYV	11	NA
M16_B000378_B002749_S304	smartseq2	L2	10	Female	Spleen	circulatory	unassigned	lymphoid	B cell	B cell	IgG			NA	lambda	V6	QSYDGSYNHV	10	NA
N1_B000383_B000719_S313	smartseq2	L2	10	Female	Spleen	circulatory	unassigned	lymphoid	B cell	B cell	IgG			NA	lambda	V1	QSYDSSLNGRV	11	NA
N17_B000379_B009048_S329	smartseq2	L2	10	Female	Spleen	circulatory	unassigned	lymphoid	B cell	B cell	IgG			NA	lambda	V1	SSWDSSLSDI	10	NA
N18_B000383_B000719_S330	smartseq2	L2	10	Female	Spleen	circulatory	unassigned	lymphoid	B cell	B cell	IgG			NA	lambda	V2		NA	NA
O22_B000383_B000719_S358	smartseq2	L2	10	Female	Spleen	circulatory	unassigned	lymphoid	B cell	B cell	IgG			NA	lambda			NA	NA
P1_B000370_B007960_S361	smartseq2	L2	10	Female	Bone_marrow	circulatory	Lymphocyte	lymphoid	B cell	B cell	IgG			NA	lambda	V1	SAWDDSLSGWV	11	NA
B001494_B112528_I3_S195	smartseq2	L4	11	Male	Small_intestine	gastrointestinal	unassigned	lymphoid	B cell	B cell	IgM	V1	ARRRVPGGYGMDY	13	lambda	V5	STWDGSSNIWL	11	NA
MAA001524_B109011_B3_S27	smartseq2	L4	11	Male	Spleen	circulatory	unassigned	lymphoid	B cell	B cell	IgM	V1	ARATPSRIAGVTTIYYLEY	19	lambda	V5	NIWDGSSKSYV	11	NA
MAA001607_B108951_B6_S30	smartseq2	L4	11	Male	Spleen	circulatory	unassigned	lymphoid	B cell	B cell	IgM	V1	ARNPHYGTWGYYGMDY	16	lambda	V4	QTGDSSGGV	9	NA
D12_B000386_B002750_S84	smartseq2	L2	10	Female	Kidney	urinary	unassigned	lymphoid	B cell	B cell	IgM	V1	ARLTLMVPGPDV	12	lambda	V6	QSYDGSYNGV	10	NA
D15_B000386_B002750_S87	smartseq2	L2	10	Female	Kidney	urinary	unassigned	lymphoid	B cell	B cell	IgM	V1	ARDKVRLYYYGMDY	14	lambda	V1	SAWDDSLSGYV	11	NA
E21_B000378_B002749_S117	smartseq2	L2	10	Female	Spleen	circulatory	unassigned	lymphoid	B cell	B cell	IgM	V1	ARITANSWGSQYEWLDL	17	lambda	V1	SSWDSTLSGGV	11	NA
F11_B000383_B000719_S131	smartseq2	L2	10	Female	Spleen	circulatory	unassigned	lymphoid	B cell	B cell	IgM	V1	ARRGGFHKGYDV	12	lambda	V1	QSYDSSLDYV	10	NA
F22_B000383_B000719_S142	smartseq2	L2	10	Female	Spleen	circulatory	unassigned	lymphoid	B cell	B cell	IgM	V1	ARVGGSVYYGMDY	13	lambda			NA	NA
F7_B000386_B002750_S127	smartseq2	L2	10	Female	Kidney	urinary	unassigned	lymphoid	B cell	B cell	IgM	V1	ARWARLGMDY	10	lambda			NA	NA
G21_B000389_B009060_S165	smartseq2	L2	10	Female	Kidney	urinary	unassigned	lymphoid	B cell	B cell	IgM	V1	ARQIAGVADAYDV	13	lambda	V1	SAWDDSLSGHV	11	NA
H18_B000380_B009047_S186	smartseq2	L2	10	Female	Spleen	circulatory	unassigned	lymphoid	B cell	B cell	IgM	V1	ARVSGEDYGMDY	12	lambda	V1	QSYDSSLNGHV	11	NA
J18_B000380_B009047_S234	smartseq2	L2	10	Female	Spleen	circulatory	unassigned	lymphoid	B cell	B cell	IgM	V1	ARDLGD	6	lambda	V1	SAWDDSLSGHI	11	NA
J3_B000370_B007960_S219	smartseq2	L2	10	Female	Bone_marrow	circulatory	Lymphocyte	lymphoid	B cell	B cell	IgM	V1	ATISIVAGVAPWEWLDL	17	lambda	V5	NIWDGSSKSYV	11	NA
K18_B000379_B009048_S258	smartseq2	L2	10	Female	Spleen	circulatory	unassigned	lymphoid	B cell	B cell	IgM	V1	ARDRGTLGMDY	11	lambda	V6	QSYDGSYNHV	10	NA
M1_B000383_B000719_S289	smartseq2	L2	10	Female	Spleen	circulatory	unassigned	lymphoid	B cell	B cell	IgM	V1	AREMGGYYGNAYDV	14	lambda	V1	SAWDSSLSGV	10	NA
N7_B000387_B009056_S319	smartseq2	L2	10	Female	Kidney	urinary	unassigned	lymphoid	B cell	B cell	IgM	V1	ARHGYGYYDDV	11	lambda	V1	AVWHNSAWV	9	NA
C13_B000378_B002749_S61	smartseq2	L2	10	Female	Spleen	circulatory	unassigned	lymphoid	B cell	B cell	IgM	V1	APRGTASWAYDV	12	lambda	V5		NA	NA
MAA001661_B109058_O13_S349	smartseq2	L4	11	Male	Bone	musculoskeletal	Limb	lymphoid	B cell	B cell	IgM	V1	ARSRYYGTCYGMDY	14	lambda	V4	QTGDSSGVV	9	NA
G20_B000383_B000719_S164	smartseq2	L2	10	Female	Spleen	circulatory	unassigned	lymphoid	B cell	B cell	IgM	V1	ARNIATGTSNFEY	13	lambda	V5	AVWHNSAGV	9	NA
K11_B000383_B000719_S251	smartseq2	L2	10	Female	Spleen	circulatory	unassigned	lymphoid	B cell	B cell	IgM	V1	ARIVATGRDAYDV	13	lambda	V3	SSYAGSGTYI	10	NA
K5_B000386_B002750_S245	smartseq2	L2	10	Female	Kidney	urinary	unassigned	lymphoid	B cell	B cell	IgM	V1	ARGGTHYFEY	10	lambda	V3	QVWVSENNI	9	NA
L11_B000386_B002750_S275	smartseq2	L2	10	Female	Kidney	urinary	unassigned	lymphoid	B cell	B cell	IgM	V1	APQRGGPGYFEY	12	lambda	V1	QSYDSSLSAGV	11	NA
N22_B000378_B002749_S334	smartseq2	L2	10	Female	Spleen	circulatory	unassigned	lymphoid	B cell	B cell	IgM	V1	ARKGFEY	7	lambda	V4	GAGYSIGDSYGWV	13	NA
O10_B000378_B002749_S346	smartseq2	L2	10	Female	Spleen	circulatory	unassigned	lymphoid	B cell	B cell	IgM	V1	ARNLMDY	7	lambda	V3	GSYAGSNTYI	10	NA
MAA001524_B109011_K19_S259	smartseq2	L4	11	Male	Spleen	circulatory	unassigned	lymphoid	B cell	B cell	IgM	V3	ARDPSEGYGMDY	12	lambda	V1	SAWDSSLSGL	10	NA
MAA001607_B108951_B11_S35	smartseq2	L4	11	Male	Spleen	circulatory	unassigned	lymphoid	B cell	B cell	IgM	V3	AVRLLLP	7	lambda	V4	QTGDSSGVNWV	11	NA
MAA001607_B108951_O3_S339	smartseq2	L4	11	Male	Spleen	circulatory	unassigned	lymphoid	B cell	B cell	IgM	V3	ARDWARYGMDY	11	lambda	V6		NA	NA
B6_B000388_B009054_S30	smartseq2	L2	10	Female	Kidney	urinary	unassigned	lymphoid	B cell	B cell	IgM	V3		NA	lambda	V4	GAGYTSGGSYGYV	13	NA
D19_B000379_B009048_S91	smartseq2	L2	10	Female	Spleen	circulatory	unassigned	lymphoid	B cell	B cell	IgM	V3	ARDLSGIAY	9	lambda	V1	QSYDSSLRARV	11	NA
J19_B000386_B002750_S235	smartseq2	L2	10	Female	Kidney	urinary	unassigned	lymphoid	B cell	B cell	IgM	V3	ARGWLDL	7	lambda	V1	SSWDSSLSGHV	11	NA
K16_B000383_B000719_S256	smartseq2	L2	10	Female	Spleen	circulatory	unassigned	lymphoid	B cell	B cell	IgM	V3	GRYSYGDNEY	10	lambda	V1	QSYDSSLDGV	10	NA
N17_B000387_B009056_S329	smartseq2	L2	10	Female	Kidney	urinary	unassigned	lymphoid	B cell	B cell	IgM	V3		NA	lambda	V1		NA	NA
B001494_B112528_E15_S111	smartseq2	L4	11	Male	Small_intestine	gastrointestinal	unassigned	lymphoid	B cell	B cell	IgM	V3	ARPGPYSYGPEWLDL	15	lambda	V1	STWDRTLSAYV	11	NA
MAA001475_B112525_E18_S114	smartseq2	L4	11	Male	Bone	musculoskeletal	CV-spine	lymphoid	B cell	B cell	IgM	V3	ARTPYGYYVGYFEY	14	lambda	V4	QTWDNSGVNI	10	NA
MAA001524_B109011_C11_S59	smartseq2	L4	11	Male	Spleen	circulatory	unassigned	lymphoid	B cell	B cell	IgM	V3	ARGQVVPGAYYFEY	14	lambda	V6		NA	NA
MAA001607_B108951_E1_S97	smartseq2	L4	11	Male	Spleen	circulatory	unassigned	lymphoid	B cell	B cell	IgM	V3	ARDPLPEY	8	lambda	V4	QTGDSSGVNWV	11	NA
MAA001607_B108951_E4_S100	smartseq2	L4	11	Male	Spleen	circulatory	unassigned	lymphoid	B cell	B cell	IgM	V3	ARDDGTWVNYLEY	13	lambda	V1	SSWDSSLSGHV	11	NA
MAA001607_B108951_L10_S274	smartseq2	L4	11	Male	Spleen	circulatory	unassigned	lymphoid	B cell	B cell	IgM	V3	ARDLHYYGMDY	11	lambda	V4	GANYKIGDSYGYV	13	NA
MAA001661_B109058_K8_S248	smartseq2	L4	11	Male	Bone	musculoskeletal	Limb	lymphoid	B cell	B cell	IgM	V3	ARGHIATGTGYFEY	14	lambda	V4	QTWDNSGVNI	10	NA
A10_B000383_B000719_S10	smartseq2	L2	10	Female	Spleen	circulatory	unassigned	lymphoid	B cell	B cell	IgM	V3	TRGSWS	6	lambda	V4	GAGYSIGGSYGWV	13	NA
E13_B000378_B002749_S109	smartseq2	L2	10	Female	Spleen	circulatory	unassigned	lymphoid	B cell	B cell	IgM	V3	TRARRLLFEY	10	lambda	V1	QSYDSSLDARV	11	NA
E8_B000378_B002749_S104	smartseq2	L2	10	Female	Spleen	circulatory	unassigned	lymphoid	B cell	B cell	IgM	V3	ARGGTWGPEGF	11	lambda			NA	NA
F3_B000370_B007960_S123	smartseq2	L2	10	Female	Bone_marrow	circulatory	Lymphocyte	lymphoid	B cell	B cell	IgM	V3	ARGRDGYGYYGGGYYGMDY	19	lambda			NA	NA
I15_B000370_B007960_S207	smartseq2	L2	10	Female	Bone_marrow	circulatory	Lymphocyte	lymphoid	B cell	B cell	IgM	V3	ASLRPPGGYFEY	12	lambda	V6		NA	NA
K5_B000383_B000719_S245	smartseq2	L2	10	Female	Spleen	circulatory	unassigned	lymphoid	B cell	B cell	IgM	V3	ARGGVVEY	8	lambda	V4	QTWETGGV	8	NA
L9_B000383_B000719_S273	smartseq2	L2	10	Female	Spleen	circulatory	unassigned	lymphoid	B cell	B cell	IgM	V3	ASEPLGYGYYLGAYDV	16	lambda	V2		NA	NA
P5_B000378_B002749_S365	smartseq2	L2	10	Female	Spleen	circulatory	unassigned	lymphoid	B cell	B cell	IgM	V3	ARGRGGY	7	lambda	V1	SAWDDSLSGDV	11	NA
MAA001524_B109011_N6_S318	smartseq2	L4	11	Male	Spleen	circulatory	unassigned	lymphoid	B cell	B cell	IgM	V3	ARGLMDY	7	lambda	V4	QTWETGVGV	9	NA
MAA001663_B109014_C21_S69	smartseq2	L4	11	Male	Kidney	urinary	unassigned	lymphoid	B cell	B cell	IgM	V3	ARDPHSRSWGNWGLDL	16	lambda	V6	QSYDGSYNHV	10	NA
F8_B000370_B007960_S128	smartseq2	L2	10	Female	Bone_marrow	circulatory	Lymphocyte	lymphoid	B cell	B cell	IgM	V3	ARSASGWSGMDY	12	lambda	V6	QSYDGSYNHV	10	NA
J3_B000383_B000719_S219	smartseq2	L2	10	Female	Spleen	circulatory	unassigned	lymphoid	B cell	B cell	IgM	V3	ARDQGIGTWAFEY	13	lambda	V4	QTGDSSGVNRV	11	NA
L22_B000378_B002749_S286	smartseq2	L2	10	Female	Spleen	circulatory	unassigned	lymphoid	B cell	B cell	IgM	V3	AREGYLGLGYYFEY	14	lambda	V6		NA	NA
N20_B000379_B009048_S332	smartseq2	L2	10	Female	Spleen	circulatory	unassigned	lymphoid	B cell	B cell	IgM	V3	ARDRHSYGTGAYDV	14	lambda	V5	MTWDGSSKTGV	11	NA
P15_B000389_B009060_S375	smartseq2	L2	10	Female	Kidney	urinary	unassigned	lymphoid	B cell	B cell	IgM	V3	ASGWY	5	lambda	V6	QSYDGSYNGV	10	NA
B001494_B112528_G11_S155	smartseq2	L4	11	Male	Small_intestine	gastrointestinal	unassigned	lymphoid	B cell	B cell	IgM	V3	AREGPHRRGIWTYVEY	16	lambda	V5	MIWDGGSKSGV	11	NA
MAA001524_B109011_D11_S83	smartseq2	L4	11	Male	Spleen	circulatory	unassigned	lymphoid	B cell	B cell	IgM	V3	ARDASRYSGMDY	12	lambda	V1	SAWDSSLSGHV	11	NA
MAA001607_B108951_J21_S237	smartseq2	L4	11	Male	Spleen	circulatory	unassigned	lymphoid	B cell	B cell	IgM	V3	ARDVGSPNAYDV	12	lambda	V5		NA	NA
G15_B000370_B007960_S159	smartseq2	L2	10	Female	Bone_marrow	circulatory	Lymphocyte	lymphoid	B cell	B cell	IgM	V3	ARTPYGYFFEY	11	lambda	V5	MTWDGSSKSYV	11	NA
H6_B000378_B002749_S174	smartseq2	L2	10	Female	Spleen	circulatory	unassigned	lymphoid	B cell	B cell	IgM	V3	AREGGYGYYFDY	12	lambda			NA	NA
M18_B000378_B002749_S306	smartseq2	L2	10	Female	Spleen	circulatory	unassigned	lymphoid	B cell	B cell	IgM	V3	ARDPPYLVEPYFDY	14	lambda	V7	ALWFSNHWV	9	NA
MAA001400_B109012_K4_S244	smartseq2	L4	11	Male	Bone	musculoskeletal	CV-spine	lymphoid	B cell	B cell	IgM	V3	ARASYGWLDL	10	lambda	V6	QSYDGSYNV	9	NA
MAA001475_B112525_E5_S101	smartseq2	L4	11	Male	Bone	musculoskeletal	CV-spine	lymphoid	B cell	B cell	IgM	V3	ARDVGWYLGEEWLDL	15	lambda	V1	QSYDNSLGARI	11	NA
MAA001607_B108951_D7_S79	smartseq2	L4	11	Male	Spleen	circulatory	unassigned	lymphoid	B cell	B cell	IgM	V3	ARDFT	5	lambda	V4	QTWDNSGVWV	10	NA
MAA001639_B109010_A21_S21	smartseq2	L4	11	Male	Pancreas	gastrointestinal	unassigned	lymphoid	B cell	B cell	IgM	V3	ARGIGYYVGEY	11	lambda	V5	MIWDGSSKSGV	11	NA
MAA001639_B109010_B21_S45	smartseq2	L4	11	Male	Pancreas	gastrointestinal	unassigned	lymphoid	B cell	B cell	IgM	V3	AREGGIMVPGRGLEY	15	lambda	V4	GAGYSIGGSYGYV	13	NA
MAA001639_B109010_D6_S78	smartseq2	L4	11	Male	Pancreas	gastrointestinal	unassigned	lymphoid	B cell	B cell	IgM	V3		NA	lambda	V1	SAWDDSLSGWV	11	NA
MAA001639_B109010_I11_S203	smartseq2	L4	11	Male	Pancreas	gastrointestinal	unassigned	lymphoid	B cell	B cell	IgM	V3	GRMGGYYGEVEY	12	lambda	V5		NA	NA
MAA001639_B109010_M1_S289	smartseq2	L4	11	Male	Pancreas	gastrointestinal	unassigned	lymphoid	B cell	B cell	IgM	V3	ARDMVPEH	8	lambda	V1	SAWDDSLSGHV	11	NA
MAA001641_B109005_I19_S211	smartseq2	L4	11	Male	Pancreas	gastrointestinal	unassigned	lymphoid	B cell	B cell	IgM	V3	ARDMVPPYYYGMDY	14	lambda	V1	SAWDSSLSGHV	11	NA
MAA001641_B109005_L14_S278	smartseq2	L4	11	Male	Pancreas	gastrointestinal	unassigned	lymphoid	B cell	B cell	IgM	V3	AGGVFEY	7	lambda	V5	NIWDGSSKSYI	11	NA
MAA001663_B109014_G21_S165	smartseq2	L4	11	Male	Kidney	urinary	unassigned	lymphoid	B cell	B cell	IgM	V3	ARSEGYLEGDYFEY	14	lambda			NA	NA
MAA001664_B108961_F22_S142	smartseq2	L4	11	Male	Kidney	urinary	unassigned	lymphoid	B cell	B cell	IgM	V3	ANGT	4	lambda	V4	GANYKIGDSYG*CV	14	NA
E20_B000370_B007960_S116	smartseq2	L2	10	Female	Bone_marrow	circulatory	Lymphocyte	lymphoid	B cell	B cell	IgM	V3	AREGTATRDYYGMDY	15	lambda	V4	GADYSIGGSYGWV	13	NA
I1_B000383_B000719_S193	smartseq2	L2	10	Female	Spleen	circulatory	unassigned	lymphoid	B cell	B cell	IgM	V3	ARLGYGYYPSYFEY	14	lambda	V4	QTGDSSGVNWV	11	NA
I7_B000370_B007960_S199	smartseq2	L2	10	Female	Bone_marrow	circulatory	Lymphocyte	lymphoid	B cell	B cell	IgM	V3	ARDSDSYGDDYFEY	14	lambda	V5	AVWHNGAWV	9	NA
J16_B000378_B002749_S232	smartseq2	L2	10	Female	Spleen	circulatory	unassigned	lymphoid	B cell	B cell	IgM	V3	ARGAYSYGESPVEY	14	lambda	V6		NA	NA
K12_B000386_B002750_S252	smartseq2	L2	10	Female	Kidney	urinary	unassigned	lymphoid	B cell	B cell	IgM	V3	ARDGYGYYPFEY	12	lambda	V6	QSYDASASI	9	NA
O15_B000383_B000719_S351	smartseq2	L2	10	Female	Spleen	circulatory	unassigned	lymphoid	B cell	B cell	IgM	V3	ARGGYLEYYYGMDY	14	lambda	V4	QTWETGVDV	9	NA
B001494_B112528_C7_S55	smartseq2	L4	11	Male	Small_intestine	gastrointestinal	unassigned	lymphoid	B cell	B cell	IgM	V3	ARHSATGAYDV	11	lambda	V1	QSYDSSLGARI	11	NA
B001494_B112528_H21_S189	smartseq2	L4	11	Male	Small_intestine	gastrointestinal	unassigned	lymphoid	B cell	B cell	IgM	V3		NA	lambda	V1	SAWDDSWV	8	NA
B001494_B112528_L1_S265	smartseq2	L4	11	Male	Small_intestine	gastrointestinal	unassigned	lymphoid	B cell	B cell	IgM	V3	AMDLNYNAYDV	11	lambda	V1	QSYDSSLGAWV	11	NA
MAA001524_B109011_G10_S154	smartseq2	L4	11	Male	Spleen	circulatory	unassigned	lymphoid	B cell	B cell	IgM	V3	AREGRLLRGLEY	12	lambda	V4	QTWDNSGVNI	10	NA
MAA001524_B109011_I8_S200	smartseq2	L4	11	Male	Spleen	circulatory	unassigned	lymphoid	B cell	B cell	IgM	V3	ARDLATTPY	9	lambda	V4	GANYKIGDSYGDV	13	NA
MAA001524_B109011_K10_S250	smartseq2	L4	11	Male	Spleen	circulatory	unassigned	lymphoid	B cell	B cell	IgM	V3	AREGGILYFEY	11	lambda	V1	SSWDSSLSGHV	11	NA
MAA001607_B108951_D20_S92	smartseq2	L4	11	Male	Spleen	circulatory	unassigned	lymphoid	B cell	B cell	IgM	V3	ARDRLPYSYDEAYDV	15	lambda	V1	SAWDSTLSGDV	11	NA
MAA001607_B108951_G19_S163	smartseq2	L4	11	Male	Spleen	circulatory	unassigned	lymphoid	B cell	B cell	IgM	V3	ARDSLGPLMDY	11	lambda	V1	SAWDSSLSGHI	11	NA
MAA001639_B109010_G9_S153	smartseq2	L4	11	Male	Pancreas	gastrointestinal	unassigned	lymphoid	B cell	B cell	IgM	V3	ASLYSYGSLNAYDV	14	lambda	V6	QSGYGNYYV	9	NA
MAA001641_B109005_A9_S9	smartseq2	L4	11	Male	Pancreas	gastrointestinal	unassigned	lymphoid	B cell	B cell	IgM	V3	ARPEY	5	lambda	V4	GAGYSIGDSYGWYI	14	NA
MAA001664_B108961_C22_S70	smartseq2	L4	11	Male	Kidney	urinary	unassigned	lymphoid	B cell	B cell	IgM	V3	ARDYGPYGMDY	11	lambda	V1	QSYDSSLSAV	10	NA
A9_B000378_B002749_S9	smartseq2	L2	10	Female	Spleen	circulatory	unassigned	lymphoid	B cell	B cell	IgM	V3	GLVRLSAYDV	10	lambda	V5	AVWHNSADV	9	NA
D9_B000370_B007960_S81	smartseq2	L2	10	Female	Bone_marrow	circulatory	Lymphocyte	lymphoid	B cell	B cell	IgM	V3		NA	lambda	V4	GAGYSIGGSYGYI	13	NA
F21_B000378_B002749_S141	smartseq2	L2	10	Female	Spleen	circulatory	unassigned	lymphoid	B cell	B cell	IgM	V3	AKENGYG*AYDV	12	lambda	V4	QTWDSSGVNFV	11	NA
F22_B000389_B009060_S142	smartseq2	L2	10	Female	Kidney	urinary	unassigned	lymphoid	B cell	B cell	IgM	V3	AREGPLYGTWGDEWLDL	17	lambda	V1	SAWDSSLSGHV	11	NA
I2_B000383_B000719_S194	smartseq2	L2	10	Female	Spleen	circulatory	unassigned	lymphoid	B cell	B cell	IgM	V3	AKEGSYGYYFEY	12	lambda			NA	NA
I5_B000379_B009048_S197	smartseq2	L2	10	Female	Spleen	circulatory	unassigned	lymphoid	B cell	B cell	IgM	V3	ARLLGLQYYFEY	12	lambda	V6	QSYDGSYNWV	10	NA
J9_B000389_B009060_S225	smartseq2	L2	10	Female	Kidney	urinary	unassigned	lymphoid	B cell	B cell	IgM	V3	AKDLGSGMGEY	11	lambda	V6	QSYDGSYSHV	10	NA
L1_B000386_B002750_S265	smartseq2	L2	10	Female	Kidney	urinary	unassigned	lymphoid	B cell	B cell	IgM	V3	ARVPPPVRLLDAYDV	15	lambda	V4	GAGYNIGGSYGWV	13	NA
L14_B000389_B009060_S278	smartseq2	L2	10	Female	Kidney	urinary	unassigned	lymphoid	B cell	B cell	IgM	V3	AKDGSWGSLFEY	12	lambda	V6	QSYDGSYNWV	10	NA
L7_B000370_B007960_S271	smartseq2	L2	10	Female	Bone_marrow	circulatory	Lymphocyte	lymphoid	B cell	B cell	IgM	V3	AREDSWGSLGGYYFEY	16	lambda	V3	QVWVSENNKHI	11	NA
M14_B000383_B000719_S302	smartseq2	L2	10	Female	Spleen	circulatory	unassigned	lymphoid	B cell	B cell	IgM	V3	AKVWWATPNAYDV	13	lambda	V5	NIWDGSSNTDV	11	NA
N21_B000379_B009048_S333	smartseq2	L2	10	Female	Spleen	circulatory	unassigned	lymphoid	B cell	B cell	IgM	V3	AGGWYGAYDV	10	lambda	V4	QTWDNSGVNI	10	NA
MAA001524_B109011_I10_S202	smartseq2	L4	11	Male	Spleen	circulatory	unassigned	lymphoid	B cell	B cell	IgM	V3	ARRLGTATTEY	11	lambda	V4	GANYKIGDSYGWV	13	NA
MAA001663_B109014_G20_S164	smartseq2	L4	11	Male	Kidney	urinary	unassigned	lymphoid	B cell	B cell	IgM	V3	ARRNGYSEWLDL	12	lambda	V1	QSYDSSLRAWV	11	NA
J8_B000378_B002749_S224	smartseq2	L2	10	Female	Spleen	circulatory	unassigned	lymphoid	B cell	B cell	IgM	V3	AREGYGYFEY	10	lambda	V4	QTWETGVGV	9	NA
MAA001524_B109011_C20_S68	smartseq2	L4	11	Male	Spleen	circulatory	unassigned	lymphoid	B cell	B cell	IgM	V3	ARGSWGNSAAYDV	13	lambda	V5	STWDGSSNTYI	11	NA
MAA001607_B108951_B12_S36	smartseq2	L4	11	Male	Spleen	circulatory	unassigned	lymphoid	B cell	B cell	IgM	V3	ARDAASLGEY	10	lambda	V3	QTWDSTGTHGV	11	NA
MAA001607_B108951_B15_S39	smartseq2	L4	11	Male	Spleen	circulatory	unassigned	lymphoid	B cell	B cell	IgM	V3	ARGGGYYFEY	10	lambda	V4	GAGYNIGGSYGYI	13	NA
MAA001639_B109010_N8_S320	smartseq2	L4	11	Male	Pancreas	gastrointestinal	unassigned	lymphoid	B cell	B cell	IgM	V3	ARMGVYSYGEQY	12	lambda	V5	MTWDGSSKSYV	11	NA
MAA001661_B109058_C18_S66	smartseq2	L4	11	Male	Bone	musculoskeletal	Limb	lymphoid	B cell	B cell	IgM	V3	ARERVDGTDAYDV	13	lambda	V5	AVWHNSACV	9	NA
MAA001661_B109058_P4_S364	smartseq2	L4	11	Male	Bone	musculoskeletal	Limb	lymphoid	B cell	B cell	IgM	V3	ARDLRVGSWGSYGMDY	16	lambda	V1	SAWDSSLSGHI	11	NA
C3_B000370_B007960_S51	smartseq2	L2	10	Female	Bone_marrow	circulatory	Lymphocyte	lymphoid	B cell	B cell	IgM	V3	ARATYSYPLEY	11	lambda	V4	QTGDSSGVV	9	NA
F7_B000370_B007960_S127	smartseq2	L2	10	Female	Bone_marrow	circulatory	Lymphocyte	lymphoid	B cell	B cell	IgM	V3	AREGSF	6	lambda	V4	QTWDSGVNWV	10	NA
J12_B000380_B009047_S228	smartseq2	L2	10	Female	Spleen	circulatory	unassigned	lymphoid	B cell	B cell	IgM	V3	ARGPYSYGDYFEY	13	lambda	V1	QSYDSSLGAWV	11	NA
MAA001524_B109011_C8_S56	smartseq2	L4	11	Male	Spleen	circulatory	unassigned	lymphoid	B cell	B cell	IgM	V3	GRDKAGSSGWLDL	13	lambda	V1	SAWDSSLSAHV	11	NA
MAA001524_B109011_D16_S88	smartseq2	L4	11	Male	Spleen	circulatory	unassigned	lymphoid	B cell	B cell	IgM	V3		NA	lambda	V1	AAWDKSLNGWV	11	NA
B001494_B112528_D10_S82	smartseq2	L4	11	Male	Small_intestine	gastrointestinal	unassigned	lymphoid	B cell	B cell	IgM	V3	ARDEVLWYPGYLEY	14	lambda	V1	SAWDSSLSGRV	11	NA
MAA001524_B109011_C21_S69	smartseq2	L4	11	Male	Spleen	circulatory	unassigned	lymphoid	B cell	B cell	IgM	V3	ARDPYIATGTRGMDY	15	lambda	V1	SAWDSSLSGLI	11	NA
MAA001524_B109011_G15_S159	smartseq2	L4	11	Male	Spleen	circulatory	unassigned	lymphoid	B cell	B cell	IgM	V3	GCGENGMDY	9	lambda	V4	QTWDNSGVI	9	NA
MAA001607_B108951_I11_S203	smartseq2	L4	11	Male	Spleen	circulatory	unassigned	lymphoid	B cell	B cell	IgM	V3	HRYPYLEY	8	lambda	V1	QSYDSSLDAV	10	NA
MAA001607_B108951_J9_S225	smartseq2	L4	11	Male	Spleen	circulatory	unassigned	lymphoid	B cell	B cell	IgM	V3	ARFDDV	6	lambda	V1	QSYDSSLNGV	10	NA
MAA001607_B108951_O6_S342	smartseq2	L4	11	Male	Spleen	circulatory	unassigned	lymphoid	B cell	B cell	IgM	V3	ARGGAWLDL	9	lambda	V5	MTYHANSGTYV	11	NA
MAA001639_B109010_H7_S175	smartseq2	L4	11	Male	Pancreas	gastrointestinal	unassigned	lymphoid	B cell	B cell	IgM	V3	ARNRDGSSGDYLAY	14	lambda	V1	QSYDSSLDARV	11	NA
MAA001639_B109010_K8_S248	smartseq2	L4	11	Male	Pancreas	gastrointestinal	unassigned	lymphoid	B cell	B cell	IgM	V3	ARDTVLVDGIEY	12	lambda	V3	QTWDSTGTHI	10	NA
A6_B000370_B007960_S6	smartseq2	L2	10	Female	Bone_marrow	circulatory	Lymphocyte	lymphoid	B cell	B cell	IgM	V3	ASQSGY	6	lambda	V6	QSYDGSYNWV	10	NA
B17_B000378_B002749_S41	smartseq2	L2	10	Female	Spleen	circulatory	unassigned	lymphoid	B cell	B cell	IgM	V3	VRRRNAYDI	9	lambda	V1	QSFDSSLDAGV	11	NA
B22_B000389_B009060_S46	smartseq2	L2	10	Female	Kidney	urinary	unassigned	lymphoid	B cell	B cell	IgM	V3	AITSGWYREWLDL	13	lambda	V1	SSWDSSLSGLV	11	NA
D22_B000379_B009048_S94	smartseq2	L2	10	Female	Spleen	circulatory	unassigned	lymphoid	B cell	B cell	IgM	V3	ARDIFSWGRRGYDV	14	lambda	V1	SSWDSSLSGQV	11	NA
E18_B003661_S270	smartseq2	L2	10	Female	Bone_marrow	circulatory	Monocyte	lymphoid	B cell	B cell	IgM	V3	ARDRKY	6	lambda	V4	GAGYSIGDSCGDV	13	NA
E9_B000383_B000719_S105	smartseq2	L2	10	Female	Spleen	circulatory	unassigned	lymphoid	B cell	B cell	IgM	V3	ARSYGTWEEY	10	lambda	V6		NA	NA
H17_B000386_B002750_S185	smartseq2	L2	10	Female	Kidney	urinary	unassigned	lymphoid	B cell	B cell	IgM	V3	AREWYLEGGYFEY	13	lambda	V1	QSYDSSLDARV	11	NA
K19_B000379_B009048_S259	smartseq2	L2	10	Female	Spleen	circulatory	unassigned	lymphoid	B cell	B cell	IgM	V3	ARPYPPFEY	9	lambda	V4	QTWDSSGVWV	10	NA
L13_B000389_B009060_S277	smartseq2	L2	10	Female	Kidney	urinary	unassigned	lymphoid	B cell	B cell	IgM	V3	ARDVEY	6	lambda	V3	GSYAGSNTFI	10	NA
L16_B000383_B000719_S280	smartseq2	L2	10	Female	Spleen	circulatory	unassigned	lymphoid	B cell	B cell	IgM	V3	ARDSWGSPLGYFEY	14	lambda	V1	QSYDSSLDARV	11	NA
M21_B000379_B009048_S309	smartseq2	L2	10	Female	Spleen	circulatory	unassigned	lymphoid	B cell	B cell	IgM	V3	ARHDGYLNAYDV	12	lambda	V3	SSYAGSGTFI	10	NA
P15_B000378_B002749_S375	smartseq2	L2	10	Female	Spleen	circulatory	unassigned	lymphoid	B cell	B cell	IgM	V3	ARDRIAGVAFEY	12	lambda	V1	QSYDSSLDARV	11	NA
B001494_B112528_O14_S350	smartseq2	L4	11	Male	Small_intestine	gastrointestinal	unassigned	lymphoid	B cell	B cell	IgM	V3	GSQFRGEY	8	lambda	V1	SAWDSSLSGWV	11	NA
MAA001607_B108951_D22_S94	smartseq2	L4	11	Male	Spleen	circulatory	unassigned	lymphoid	B cell	B cell	IgM	V3	ATGSYGYNAYDV	12	lambda	V1	SAWDDSLSGWV	11	NA
C4_B000383_B000719_S52	smartseq2	L2	10	Female	Spleen	circulatory	unassigned	lymphoid	B cell	B cell	IgM	V3	ARHDPGGWLDL	11	lambda	V5	MTWDGSSKSWV	11	NA
C7_B000370_B007960_S55	smartseq2	L2	10	Female	Bone_marrow	circulatory	Lymphocyte	lymphoid	B cell	B cell	IgM	V3	GGASGWYGY	9	lambda	V5	AVWHNSASV	9	NA
H19_B000386_B002750_S187	smartseq2	L2	10	Female	Kidney	urinary	unassigned	lymphoid	B cell	B cell	IgM	V3	AVIRNSWGTAYDV	13	lambda	V5	AVWHNSAWV	9	NA
P14_B003661_S230	smartseq2	L2	10	Female	Bone_marrow	circulatory	Monocyte	lymphoid	B cell	B cell	IgM	V3	ATGGGTFFEY	10	lambda	V1	SSWDSSLSGHV	11	NA
P5_B000383_B000719_S365	smartseq2	L2	10	Female	Spleen	circulatory	unassigned	lymphoid	B cell	B cell	IgM	V3	GRDGSGGVLEY	11	lambda	V1	SSWDSSLSGDV	11	NA
B001494_B112528_K2_S242	smartseq2	L4	11	Male	Small_intestine	gastrointestinal	unassigned	lymphoid	B cell	B cell	IgM	V4		NA	lambda	V1	SVWDSSLSGHV	11	NA
MAA001498_B109007_J15_S231	smartseq2	L4	11	Male	Bone	musculoskeletal	Limb	lymphoid	B cell	B cell	IgM	V4		NA	lambda	V4		NA	NA
MAA001607_B108951_A10_S10	smartseq2	L4	11	Male	Spleen	circulatory	unassigned	lymphoid	B cell	B cell	IgM	V4	ATTNYRYYGTWGWY	14	lambda	V1	SSWDSSLSGHV	11	NA
E7_B000386_B002750_S103	smartseq2	L2	10	Female	Kidney	urinary	unassigned	lymphoid	B cell	B cell	IgM	V4	ARGDFEY	7	lambda	V1	QSYDSSLGAWV	11	NA
H6_B000370_B007960_S174	smartseq2	L2	10	Female	Bone_marrow	circulatory	Lymphocyte	lymphoid	B cell	B cell	IgM	V4	ARGTATYYFEY	11	lambda	V4	QTGDSSGYV	9	NA
MAA001607_B108951_D14_S86	smartseq2	L4	11	Male	Spleen	circulatory	unassigned	lymphoid	B cell	B cell	IgM	V4	ARGMALEY	8	lambda	V4	QTWDNSGVGV	10	NA
B6_B000378_B002749_S30	smartseq2	L2	10	Female	Spleen	circulatory	unassigned	lymphoid	B cell	B cell	IgM	V4	ARGTPYYYGMDY	12	lambda	V1	QSYDSSLDAWV	11	NA
B001494_B112528_N6_S318	smartseq2	L4	11	Male	Small_intestine	gastrointestinal	unassigned	lymphoid	B cell	B cell	IgM	V7		NA	lambda	V1	QSYDTTLDARV	11	NA
MAA001607_B108951_F22_S142	smartseq2	L4	11	Male	Spleen	circulatory	unassigned	lymphoid	B cell	B cell	IgM	V7	ARIGGVTTFLEN	12	lambda	V6	QSYDGSYNLV	10	NA
MAA001639_B109010_I15_S207	smartseq2	L4	11	Male	Pancreas	gastrointestinal	unassigned	lymphoid	B cell	B cell	IgM	V7	ARDYGTPWY	9	lambda	V5		NA	NA
E10_B000388_B009054_S106	smartseq2	L2	10	Female	Kidney	urinary	unassigned	lymphoid	B cell	B cell	IgM	V7	ARDRYSYGVEY	11	lambda	V4	GANYKIGDSYGWV	13	NA
E6_B000389_B009060_S102	smartseq2	L2	10	Female	Kidney	urinary	unassigned	lymphoid	B cell	B cell	IgM	V7	ARGCMGASGCDAYDV	15	lambda	V1	SSWDSSLSGWV	11	NA
J1_B000370_B007960_S217	smartseq2	L2	10	Female	Bone_marrow	circulatory	Lymphocyte	lymphoid	B cell	B cell	IgM	V7	ARVGGYHNVWLDL	13	lambda	V6		NA	NA
K1_B000383_B000719_S241	smartseq2	L2	10	Female	Spleen	circulatory	unassigned	lymphoid	B cell	B cell	IgM	V7	ARARAGALEY	10	lambda			NA	NA
MAA001475_B112525_C4_S52	smartseq2	L4	11	Male	Bone	musculoskeletal	CV-spine	lymphoid	B cell	B cell (PF)	IgM	V1		NA	lambda			NA	NA
MAA001475_B112525_O18_S354	smartseq2	L4	11	Male	Bone	musculoskeletal	CV-spine	lymphoid	B cell	B cell (PF)	IgM	V1		NA	lambda			NA	NA
P10_B000383_B000719_S370	smartseq2	L2	10	Female	Spleen	circulatory	unassigned	lymphoid	B cell	B cell	IgM	V1		NA	lambda	V6		NA	NA
MAA001524_B109011_A11_S11	smartseq2	L4	11	Male	Spleen	circulatory	unassigned	lymphoid	B cell	B cell	IgM	V3		NA	lambda	V4	QTWETGVNI	9	NA
A22_B000378_B002749_S22	smartseq2	L2	10	Female	Spleen	circulatory	unassigned	lymphoid	B cell	B cell	IgM	V3	ARVGTAFEY	9	lambda			NA	NA
K1_B000386_B002750_S241	smartseq2	L2	10	Female	Kidney	urinary	unassigned	lymphoid	B cell	B cell	IgM	V3	ARANGVLVDGLHYFEY	16	lambda	V6	QSYDGSYNHV	10	NA
MAA001524_B109011_M19_S307	smartseq2	L4	11	Male	Spleen	circulatory	unassigned	lymphoid	B cell	B cell	IgM	V3		NA	lambda	V1	SSWDSSLSGQV	11	NA
C20_B000370_B007960_S68	smartseq2	L2	10	Female	Bone_marrow	circulatory	Lymphocyte	lymphoid	B cell	B cell	IgM	V3		NA	lambda	V5		NA	NA
G15_B000387_B009056_S159	smartseq2	L2	10	Female	Kidney	urinary	unassigned	lymphoid	B cell	B cell	IgM	V3	ARDLNSWGFEY	11	lambda	V1	SAWDSSLSGHV	11	NA
H17_B000370_B007960_S185	smartseq2	L2	10	Female	Bone_marrow	circulatory	Lymphocyte	lymphoid	B cell	B cell	IgM	V3	AKRGMVPGHYFEY	13	lambda	V5	STWDGSSRSDV	11	NA
H19_B000379_B009048_S187	smartseq2	L2	10	Female	Spleen	circulatory	unassigned	lymphoid	B cell	B cell	IgM	V3	ASYGWGEY	8	lambda	V1	SAWDSSLSGRV	11	NA
P21_B000378_B002749_S381	smartseq2	L2	10	Female	Spleen	circulatory	unassigned	lymphoid	B cell	B cell	IgM	V3		NA	lambda	V2	MQASYFPT	8	NA
B12_B000379_B009048_S36	smartseq2	L2	10	Female	Spleen	circulatory	unassigned	lymphoid	B cell	B cell	IgM	V3		NA	lambda	V4	GAGYSIGGSYGWV	13	NA
G7_B000380_B009047_S151	smartseq2	L2	10	Female	Spleen	circulatory	unassigned	lymphoid	B cell	B cell	IgM	V3		NA	lambda			NA	NA
J19_B000378_B002749_S235	smartseq2	L2	10	Female	Spleen	circulatory	unassigned	lymphoid	B cell	B cell	IgM	V3		NA	lambda	V1	QSYDSSLDAWV	11	NA
B001495_B109059_J12_S228	smartseq2	L4	11	Male	Small_intestine	gastrointestinal	unassigned	lymphoid	B cell	B cell	IgM	V4	AQGEWLDL	8	lambda	V4	GAGYNIGGSYGWV	13	NA
P19_B000383_B000719_S379	smartseq2	L2	10	Female	Spleen	circulatory	unassigned	lymphoid	B cell	B cell	IgM	V7		NA	lambda	V4	GAGYSIGGSYGYV	13	NA
MAA001524_B109011_G4_S148	smartseq2	L4	11	Male	Spleen	circulatory	unassigned	lymphoid	B cell	B cell	IgM			NA	lambda	V1	SAWDSSLSGHV	11	NA
MAA001524_B109011_M17_S305	smartseq2	L4	11	Male	Spleen	circulatory	unassigned	lymphoid	B cell	B cell	IgM			NA	lambda	V1	SAWDSSLSGHV	11	NA
MAA001524_B109011_M20_S308	smartseq2	L4	11	Male	Spleen	circulatory	unassigned	lymphoid	B cell	B cell	IgM			NA	lambda	V4	GAGYSIGGSYGYI	13	NA
MAA001524_B109011_N3_S315	smartseq2	L4	11	Male	Spleen	circulatory	unassigned	lymphoid	B cell	B cell	IgM			NA	lambda	V1		NA	NA
MAA001607_B108951_C23_S71	smartseq2	L4	11	Male	Spleen	circulatory	unassigned	lymphoid	B cell	B cell	IgM			NA	lambda	V5	MIWDGSSKSWV	11	NA
MAA001639_B109010_D4_S76	smartseq2	L4	11	Male	Pancreas	gastrointestinal	unassigned	lymphoid	B cell	B cell	IgM			NA	lambda	V6		NA	NA
MAA001639_B109010_D5_S77	smartseq2	L4	11	Male	Pancreas	gastrointestinal	unassigned	lymphoid	B cell	B cell	IgM			NA	lambda	V1	SSWDSSLSGRV	11	NA
MAA001639_B109010_G18_S162	smartseq2	L4	11	Male	Pancreas	gastrointestinal	unassigned	lymphoid	B cell	B cell	IgM			NA	lambda			NA	NA
MAA001639_B109010_H4_S172	smartseq2	L4	11	Male	Pancreas	gastrointestinal	unassigned	lymphoid	B cell	B cell	IgM			NA	lambda			NA	NA
MAA001639_B109010_N16_S328	smartseq2	L4	11	Male	Pancreas	gastrointestinal	unassigned	lymphoid	B cell	B cell	IgM			NA	lambda	V1	SAWDSSLSAHV	11	NA
MAA001641_B109005_C5_S53	smartseq2	L4	11	Male	Pancreas	gastrointestinal	unassigned	lymphoid	B cell	B cell	IgM			NA	lambda	V1		NA	NA
MAA001661_B109058_A2_S2	smartseq2	L4	11	Male	Bone	musculoskeletal	Limb	lymphoid	B cell	B cell	IgM			NA	lambda	V7		NA	NA
C14_B000380_B009047_S62	smartseq2	L2	10	Female	Spleen	circulatory	unassigned	lymphoid	B cell	B cell	IgM			NA	lambda	V1	SAWDDSLSGHV	11	NA
D1_B000383_B000719_S73	smartseq2	L2	10	Female	Spleen	circulatory	unassigned	lymphoid	B cell	B cell	IgM			NA	lambda	V5	MTGDGSSKTWV	11	NA
D6_B000380_B009047_S78	smartseq2	L2	10	Female	Spleen	circulatory	unassigned	lymphoid	B cell	B cell	IgM			NA	lambda	V7	ALWFRNHFV	9	NA
E14_B000383_B000719_S110	smartseq2	L2	10	Female	Spleen	circulatory	unassigned	lymphoid	B cell	B cell	IgM			NA	lambda			NA	NA
E17_B000380_B009047_S113	smartseq2	L2	10	Female	Spleen	circulatory	unassigned	lymphoid	B cell	B cell	IgM			NA	lambda	V6	QSYDASAGV	9	NA
E20_B000383_B000719_S116	smartseq2	L2	10	Female	Spleen	circulatory	unassigned	lymphoid	B cell	B cell	IgM			NA	lambda	V7	ALWFSNQYI	9	NA
E3_B000389_B009060_S99	smartseq2	L2	10	Female	Kidney	urinary	unassigned	lymphoid	B cell	B cell	IgM			NA	lambda	V4	QTWDGAVNI	9	NA
F1_B000383_B000719_S121	smartseq2	L2	10	Female	Spleen	circulatory	unassigned	lymphoid	B cell	B cell	IgM			NA	lambda	V1	QSYDSSLDV	9	NA
F15_B000387_B009056_S135	smartseq2	L2	10	Female	Kidney	urinary	unassigned	lymphoid	B cell	B cell	IgM			NA	lambda	V4	GAGYSIGGSYGWV	13	NA
F9_B000383_B000719_S129	smartseq2	L2	10	Female	Spleen	circulatory	unassigned	lymphoid	B cell	B cell	IgM			NA	lambda	V1		NA	NA
G1_B000378_B002749_S145	smartseq2	L2	10	Female	Spleen	circulatory	unassigned	lymphoid	B cell	B cell	IgM			NA	lambda	V6		NA	NA
H21_B000379_B009048_S189	smartseq2	L2	10	Female	Spleen	circulatory	unassigned	lymphoid	B cell	B cell	IgM			NA	lambda	V3	LRADGSGSSIQCV	13	NA
I21_B000379_B009048_S213	smartseq2	L2	10	Female	Spleen	circulatory	unassigned	lymphoid	B cell	B cell	IgM			NA	lambda	V5	AVWHNSAV	8	NA
J5_B000378_B002749_S221	smartseq2	L2	10	Female	Spleen	circulatory	unassigned	lymphoid	B cell	B cell	IgM			NA	lambda	V1	QSYDSSLRDV	10	NA
M10_B003661_S154	smartseq2	L2	10	Female	Bone_marrow	circulatory	Monocyte	lymphoid	B cell	B cell	IgM			NA	lambda	V5		NA	NA
M8_B000380_B009047_S296	smartseq2	L2	10	Female	Spleen	circulatory	unassigned	lymphoid	B cell	B cell	IgM			NA	lambda	V1		NA	NA
N13_B000378_B002749_S325	smartseq2	L2	10	Female	Spleen	circulatory	unassigned	lymphoid	B cell	B cell	IgM			NA	lambda	V1	SAWDSSLSAYI	11	NA
N15_B000383_B000719_S327	smartseq2	L2	10	Female	Spleen	circulatory	unassigned	lymphoid	B cell	B cell	IgM			NA	lambda	V6	QSGYGNYYV	9	NA
N21_B000378_B002749_S333	smartseq2	L2	10	Female	Spleen	circulatory	unassigned	lymphoid	B cell	B cell	IgM			NA	lambda	V4	GADYKIGDSYGWV	13	NA
N5_B000388_B009054_S317	smartseq2	L2	10	Female	Kidney	urinary	unassigned	lymphoid	B cell	B cell	IgM			NA	lambda	V1	SAWDSSLNAHV	11	NA
O10_B000379_B009048_S346	smartseq2	L2	10	Female	Spleen	circulatory	unassigned	lymphoid	B cell	B cell	IgM			NA	lambda	V4	QTWDGGVNV	9	NA
O17_B000388_B009054_S353	smartseq2	L2	10	Female	Kidney	urinary	unassigned	lymphoid	B cell	B cell	IgM			NA	lambda	V4	QTGDSSGVNHSDTGR	15	NA
O18_B000378_B002749_S354	smartseq2	L2	10	Female	Spleen	circulatory	unassigned	lymphoid	B cell	B cell	IgM			NA	lambda			NA	NA
O2_B000378_B002749_S338	smartseq2	L2	10	Female	Spleen	circulatory	unassigned	lymphoid	B cell	B cell	IgM			NA	lambda	V2		NA	NA
O22_B000380_B009047_S358	smartseq2	L2	10	Female	Spleen	circulatory	unassigned	lymphoid	B cell	B cell	IgM			NA	lambda	V6	QSYDGSYNYV	10	NA
O6_B000380_B009047_S342	smartseq2	L2	10	Female	Spleen	circulatory	unassigned	lymphoid	B cell	B cell	IgM			NA	lambda	V6	QSYDDSVSLV	10	NA
MAA001524_B109011_B8_S32	smartseq2	L4	11	Male	Spleen	circulatory	unassigned	lymphoid	B cell	B cell	IgM	V1	ARGESYGASHYFEY	14	lambda	V5	STWDGSSNTWV	11	NA
C6_B000378_B002749_S54	smartseq2	L2	10	Female	Spleen	circulatory	unassigned	lymphoid	B cell	B cell	IgM	V1	ARDASGWGGYFEY	13	lambda	V2		NA	NA
D11_B000383_B000719_S83	smartseq2	L2	10	Female	Spleen	circulatory	unassigned	lymphoid	B cell	B cell	IgM	V1	ARDVGTKVEY	10	lambda	V1	SAWDSSLSGV	10	NA
H8_B000380_B009047_S176	smartseq2	L2	10	Female	Spleen	circulatory	unassigned	lymphoid	B cell	B cell	IgM	V1	ARDAQYGLRPEY	12	lambda	V5		NA	NA
L22_B000370_B007960_S286	smartseq2	L2	10	Female	Bone_marrow	circulatory	Lymphocyte	lymphoid	B cell	B cell	IgM	V1	ARGGVRLPHYFEY	13	lambda	V5	AVWHNSADV	9	NA
N8_B000383_B000719_S320	smartseq2	L2	10	Female	Spleen	circulatory	unassigned	lymphoid	B cell	B cell	IgM	V1	AKLPQGLDL	9	lambda	V1	SSWDSSLSGAV	11	NA
K21_B000379_B009048_S261	smartseq2	L2	10	Female	Spleen	circulatory	unassigned	lymphoid	plasma cell	plasma cell	IgM	V1	TKDRTNWGSYEY	12	lambda	V7	ALWFSDHWV	9	NA
MAA001524_B109011_B1_S25	smartseq2	L4	11	Male	Spleen	circulatory	unassigned	lymphoid	B cell	B cell	IgM	V3	ARDFNWAYDV	10	lambda			NA	NA
MAA001498_B109007_F23_S143	smartseq2	L4	11	Male	Bone	musculoskeletal	Limb	lymphoid	plasma cell	plasma cell	IgM	V3	AGRVARDYYGMDY	13	lambda	V5	TTWNGSSYAYV	11	NA
MAA001639_B109010_M9_S297	smartseq2	L4	11	Male	Pancreas	gastrointestinal	unassigned	lymphoid	plasma cell	plasma cell (PF)	IgM	V3	ARGRGTATPFEY	12	lambda	V4	QTWETGVNMV	10	NA
J4_B000370_B007960_S220	smartseq2	L2	10	Female	Bone_marrow	circulatory	Lymphocyte	lymphoid	B cell	B cell	IgM	V3	TRVLPRYSYRTYDI	14	lambda	V6		NA	NA
O22_B000378_B002749_S358	smartseq2	L2	10	Female	Spleen	circulatory	unassigned	lymphoid	B cell	B cell	IgM	V3	ARAGIMVPGASYGMDY	16	lambda	V5		NA	NA
B7_B000389_B009060_S31	smartseq2	L2	10	Female	Kidney	urinary	unassigned	lymphoid	B cell	B cell	IgM	V3	ARDRVDWLDL	10	lambda			NA	NA
B001494_B112528_B17_S41	smartseq2	L4	11	Male	Small_intestine	gastrointestinal	unassigned	lymphoid	B cell	B cell	IgM	V3	ARDSEYYGTWAGSEY	15	lambda	V1	QSYDSSLNGWV	11	NA
MAA001524_B109011_P3_S363	smartseq2	L4	11	Male	Spleen	circulatory	unassigned	lymphoid	plasma cell	plasma cell	IgM	V3	AREENSPFEY	10	lambda	V1	SAWDSSLSGWV	11	NA
A10_B000386_B002750_S10	smartseq2	L2	10	Female	Kidney	urinary	unassigned	lymphoid	B cell	B cell	IgM	V3	ARDWGAYDV	9	lambda	V4	QTWETGVWV	9	NA
F13_B000380_B009047_S133	smartseq2	L2	10	Female	Spleen	circulatory	unassigned	lymphoid	B cell	B cell	IgM	V3	ARDVAYDV	8	lambda	V5	NIWDGSSKSYV	11	NA
G2_B000370_B007960_S146	smartseq2	L2	10	Female	Bone_marrow	circulatory	Lymphocyte	lymphoid	B cell	B cell	IgM	V3	ARTLWYSRAGMDY	13	lambda	V1	SAWDSSLSGYV	11	NA
I16_B000370_B007960_S208	smartseq2	L2	10	Female	Bone_marrow	circulatory	Lymphocyte	lymphoid	B cell	B cell	IgM	V3	ARGSWGSFEY	10	lambda	V4	QTGDSSGVNV	10	NA
M7_B000387_B009056_S295	smartseq2	L2	10	Female	Kidney	urinary	unassigned	lymphoid	B cell	B cell	IgM	V3	ARHEGTAALDL	11	lambda			NA	NA
MAA001607_B108951_C11_S59	smartseq2	L4	11	Male	Spleen	circulatory	unassigned	lymphoid	B cell	B cell	IgM	V3	VRDQSRGSWGSSLYGMDY	18	lambda	V3	QVWVSENNI	9	NA
MAA001607_B108951_L22_S286	smartseq2	L4	11	Male	Spleen	circulatory	unassigned	lymphoid	plasma cell	plasma cell	IgM	V3	VRDGYDYYDGMDY	13	lambda	V5	NIWDVSSDTYV	11	NA
D8_B000380_B009047_S80	smartseq2	L2	10	Female	Spleen	circulatory	unassigned	lymphoid	B cell	B cell	IgM	V3	APGAGY	6	lambda	V4	GANYKIGDSYGYV	13	NA
G16_B000388_B009054_S160	smartseq2	L2	10	Female	Kidney	urinary	unassigned	lymphoid	B cell	B cell	IgM	V3	ARDRGTWGLSHNAYDV	16	lambda	V4	QTWDNSGINI	10	NA
MAA001524_B109011_N11_S323	smartseq2	L4	11	Male	Spleen	circulatory	unassigned	lymphoid	B cell	B cell	IgM	V3	ARDRVPYGYYVWLDL	15	lambda	V1	SSWDSSLSGHV	11	NA
O17_B000378_B002749_S353	smartseq2	L2	10	Female	Spleen	circulatory	unassigned	lymphoid	plasma cell	plasma cell	IgM	V3	GAGRGWGTFEY	11	lambda	V6	QSYDDSVSRCV	11	NA
MAA001524_B109011_C2_S50	smartseq2	L4	11	Male	Spleen	circulatory	unassigned	lymphoid	B cell	B cell	IgM	V3	ATQPLEY	7	lambda	V5	MIWDGSSWV	9	NA
D5_B000380_B009047_S77	smartseq2	L2	10	Female	Spleen	circulatory	unassigned	lymphoid	B cell	B cell	IgM	V3	ARVIVTGTWGFEY	13	lambda	V3	GSYAGRNTYI	10	NA
F3_B000383_B000719_S123	smartseq2	L2	10	Female	Spleen	circulatory	unassigned	lymphoid	B cell	B cell	IgM	V3	ARAIMGTGSFEY	12	lambda	V3		NA	NA
L12_B000370_B007960_S276	smartseq2	L2	10	Female	Bone_marrow	circulatory	Lymphocyte	lymphoid	B cell	B cell	IgM	V3	ARALGASGWSVLEY	14	lambda	V1	QSYDSSLDAV	10	NA
N11_B000389_B009060_S323	smartseq2	L2	10	Female	Kidney	urinary	unassigned	lymphoid	B cell	B cell	IgM	V3	ARDQGRYDV	9	lambda	V6	QSGYGNYWV	9	NA
MAA001524_B109011_K22_S262	smartseq2	L4	11	Male	Spleen	circulatory	unassigned	lymphoid	plasma cell	plasma cell	IgM	V3	ATPIITGTPAYDV	13	lambda	V6	QSYDDSVSV	9	NA
E13_B000370_B007960_S109	smartseq2	L2	10	Female	Bone_marrow	circulatory	Lymphocyte	lymphoid	B cell	B cell	IgM	V3	ATQVRGVDGFEY	12	lambda	V1	SAWDDSLSGYV	11	NA
MAA001524_B109011_E4_S100	smartseq2	L4	11	Male	Spleen	circulatory	unassigned	lymphoid	B cell	B cell	IgM	V4	ATTGVTTGAYDV	12	lambda	V1	QSYDSSLDAV	10	NA
MAA001607_B108951_I17_S209	smartseq2	L4	11	Male	Spleen	circulatory	unassigned	lymphoid	B cell	B cell	IgM	V4		NA	lambda	V1	QSYDSSLGARV	11	NA
A22_B000389_B009060_S22	smartseq2	L2	10	Female	Kidney	urinary	unassigned	lymphoid	B cell	B cell	IgM	V7	ARVLIAGFPGGMDY	14	lambda	V1	QSYDSSLDARV	11	NA
D4_B000389_B009060_S76	smartseq2	L2	10	Female	Kidney	urinary	unassigned	lymphoid	B cell	B cell	IgM	V7	ARIYQNSWGAFEY	13	lambda	V4	QTWDSSGVNV	10	NA
F13_B000379_B009048_S133	smartseq2	L2	10	Female	Spleen	circulatory	unassigned	lymphoid	plasma cell	plasma cell	IgM	V7	ARSSMVPGEY	10	lambda	V5	MIWDSSSKSYI	11	NA
G18_B000388_B009054_S162	smartseq2	L2	10	Female	Kidney	urinary	unassigned	lymphoid	B cell	B cell	IgM	V1		NA	lambda	V5	MIWDGSSKSYV	11	NA
B001494_B112528_N14_S326	smartseq2	L4	11	Male	Small_intestine	gastrointestinal	unassigned	lymphoid	B cell	B cell	IgM	V1		NA	lambda	V4	QTWDNSGVNI	10	NA
I20_B000370_B007960_S212	smartseq2	L2	10	Female	Bone_marrow	circulatory	Lymphocyte	lymphoid	B cell	B cell	IgM	V1		NA	lambda	V1	SSWDSSLSGWV	11	NA
G17_B000370_B007960_S161	smartseq2	L2	10	Female	Bone_marrow	circulatory	Lymphocyte	lymphoid	B cell	B cell	IgM	V3	ARELDAYDV	9	lambda	V1	SAWDDSLSGWV	11	NA
B001494_B112528_N9_S321	smartseq2	L4	11	Male	Small_intestine	gastrointestinal	unassigned	lymphoid	B cell	B cell	IgM	V3	AREGGLNAYDV	11	lambda	V4		NA	NA
A13_B000386_B002750_S13	smartseq2	L2	10	Female	Kidney	urinary	unassigned	lymphoid	B cell	B cell	IgM	V3		NA	lambda	V4	GAGYSIGGSYGWV	13	NA
G20_B000378_B002749_S164	smartseq2	L2	10	Female	Spleen	circulatory	unassigned	lymphoid	B cell	B cell	IgM	V3	ARANGVLVDGLHYFEY	16	lambda	V2		NA	NA
O11_B000370_B007960_S347	smartseq2	L2	10	Female	Bone_marrow	circulatory	Lymphocyte	lymphoid	B cell	B cell	IgM	V3	AKNTWGPHTFEY	12	lambda	V7		NA	NA
MAA001639_B109010_C2_S50	smartseq2	L4	11	Male	Pancreas	gastrointestinal	unassigned	lymphoid	B cell	B cell	IgM	V3		NA	lambda	V6	QSYDGSYNWV	10	NA
J15_B000380_B009047_S231	smartseq2	L2	10	Female	Spleen	circulatory	unassigned	lymphoid	B cell	B cell	IgM	V3	ARQNIEY	7	lambda	V4	QTWDNSGVNV	10	NA
MAA001524_B109011_B18_S42	smartseq2	L4	11	Male	Spleen	circulatory	unassigned	lymphoid	B cell	B cell	IgM			NA	lambda			NA	NA
MAA001524_B109011_I12_S204	smartseq2	L4	11	Male	Spleen	circulatory	unassigned	lymphoid	B cell	B cell	IgM			NA	lambda	V4	QTWDNSGVNI	10	NA
MAA001639_B109010_B5_S29	smartseq2	L4	11	Male	Pancreas	gastrointestinal	unassigned	lymphoid	B cell	B cell	IgM			NA	lambda	V4	QTWDNSGFNV	10	NA
MAA001639_B109010_K7_S247	smartseq2	L4	11	Male	Pancreas	gastrointestinal	unassigned	lymphoid	B cell	B cell	IgM			NA	lambda	V1	QSYDSSLGGV	10	NA
MAA001639_B109010_M4_S292	smartseq2	L4	11	Male	Pancreas	gastrointestinal	unassigned	lymphoid	B cell	B cell	IgM			NA	lambda	V3	LRADGSGSSIQCV	13	NA
A16_B000380_B009047_S16	smartseq2	L2	10	Female	Spleen	circulatory	unassigned	lymphoid	B cell	B cell	IgM			NA	lambda	V1		NA	NA
A3_B000370_B007960_S3	smartseq2	L2	10	Female	Bone_marrow	circulatory	Lymphocyte	lymphoid	B cell	B cell	IgM			NA	lambda	V1	SAWDSSLSGQV	11	NA
A4_B000378_B002749_S4	smartseq2	L2	10	Female	Spleen	circulatory	unassigned	lymphoid	B cell	B cell	IgM			NA	lambda	V1	SSWDSSLSGYV	11	NA
A7_B000380_B009047_S7	smartseq2	L2	10	Female	Spleen	circulatory	unassigned	lymphoid	B cell	B cell	IgM			NA	lambda	V4	GANYKIGDSYGWV	13	NA
B10_B000389_B009060_S34	smartseq2	L2	10	Female	Kidney	urinary	unassigned	lymphoid	B cell	B cell	IgM			NA	lambda	V5	NMWDGSWV	8	NA
B16_B000380_B009047_S40	smartseq2	L2	10	Female	Spleen	circulatory	unassigned	lymphoid	B cell	B cell	IgM			NA	lambda	V1	SAWDDSLSGHV	11	NA
C18_B000378_B002749_S66	smartseq2	L2	10	Female	Spleen	circulatory	unassigned	lymphoid	B cell	B cell	IgM			NA	lambda	V4	QTWDSSGVGV	10	NA
D12_B000388_B009054_S84	smartseq2	L2	10	Female	Kidney	urinary	unassigned	lymphoid	B cell	B cell	IgM			NA	lambda	V1	SAWDDSLSGYV	11	NA
E13_B000383_B000719_S109	smartseq2	L2	10	Female	Spleen	circulatory	unassigned	lymphoid	B cell	B cell	IgM			NA	lambda			NA	NA
H12_B000379_B009048_S180	smartseq2	L2	10	Female	Spleen	circulatory	unassigned	lymphoid	B cell	B cell	IgM			NA	lambda	V5	NMWDGSWV	8	NA
H13_B000370_B007960_S181	smartseq2	L2	10	Female	Bone_marrow	circulatory	Lymphocyte	lymphoid	B cell	B cell	IgM			NA	lambda	V6	QSYDASARV	9	NA
I2_B000380_B009047_S194	smartseq2	L2	10	Female	Spleen	circulatory	unassigned	lymphoid	B cell	B cell	IgM			NA	lambda	V3	LRADGSGSSIQYI	13	NA
K7_B000383_B000719_S247	smartseq2	L2	10	Female	Spleen	circulatory	unassigned	lymphoid	B cell	B cell	IgM			NA	lambda	V1	QSYDSSLDARV	11	NA
M22_B000383_B000719_S310	smartseq2	L2	10	Female	Spleen	circulatory	unassigned	lymphoid	B cell	B cell	IgM			NA	lambda	V1	QSYDSSLRAGV	11	NA
P22_B000389_B009060_S382	smartseq2	L2	10	Female	Kidney	urinary	unassigned	lymphoid	B cell	B cell	IgM			NA	lambda	V1		NA	NA
MAA001641_B109005_A5_S5	smartseq2	L4	11	Male	Pancreas	gastrointestinal	unassigned	lymphoid	B cell	B cell		V1	AREGPPSANYLEY	13	lambda	V1	QSYDSSLRALV	11	NA
B001494_B112528_H10_S178	smartseq2	L4	11	Male	Small_intestine	gastrointestinal	unassigned	lymphoid	B cell	B cell		V3	AREDRGRGY	9	lambda	V1	SAWDSSLSGHV	11	NA
H8_B000388_B009054_S176	smartseq2	L2	10	Female	Kidney	urinary	unassigned	lymphoid	B cell	B cell		V3		NA	lambda	V1	SSWDSSLSGWV	11	NA
H9_B000388_B009054_S177	smartseq2	L2	10	Female	Kidney	urinary	unassigned	lymphoid	B cell	B cell		V3	ARGELRVAYDV	11	lambda	V1	SSWDSSLSGGV	11	NA
MAA001641_B109005_D1_S73	smartseq2	L4	11	Male	Pancreas	gastrointestinal	unassigned	lymphoid	B cell	B cell		V3		NA	lambda	V6	QSDYGNYDWV	10	NA
G14_B000370_B007960_S158	smartseq2	L2	10	Female	Bone_marrow	circulatory	Lymphocyte	lymphoid	B cell	B cell		V3	ARCGTWGPRGFEY	13	lambda	V1	QSYDSSLDARV	11	NA
D14_B000370_B007960_S86	smartseq2	L2	10	Female	Bone_marrow	circulatory	Lymphocyte	lymphoid	B cell	B cell		V3	ARGGGTAHG	9	lambda	V1	SAWDDSLSGWV	11	NA
G14_B000379_B009048_S158	smartseq2	L2	10	Female	Spleen	circulatory	unassigned	lymphoid	B cell	B cell		V3	GSPEY	5	lambda	V1	QSYDSRV	7	NA
L12_B000378_B002749_S276	smartseq2	L2	10	Female	Spleen	circulatory	unassigned	lymphoid	B cell	B cell		V4	ARVDGVALFEY	11	lambda	V1	QSYDSSLDAV	10	NA
MAA001639_B109010_B16_S40	smartseq2	L4	11	Male	Pancreas	gastrointestinal	unassigned	lymphoid	B cell	B cell				NA	lambda			NA	NA
MAA001639_B109010_F1_S121	smartseq2	L4	11	Male	Pancreas	gastrointestinal	unassigned	lymphoid	B cell	B cell				NA	lambda	V6	QSYDGRFNWV	10	NA
MAA001639_B109010_H8_S176	smartseq2	L4	11	Male	Pancreas	gastrointestinal	unassigned	lymphoid	B cell	B cell				NA	lambda			NA	NA
MAA001639_B109010_I17_S209	smartseq2	L4	11	Male	Pancreas	gastrointestinal	unassigned	lymphoid	B cell	B cell				NA	lambda	V4	QTGDTIGVI	9	NA
MAA001639_B109010_J15_S231	smartseq2	L4	11	Male	Pancreas	gastrointestinal	unassigned	lymphoid	B cell	B cell				NA	lambda	V1	QSYDSSLDAYI	11	NA
MAA001639_B109010_L6_S270	smartseq2	L4	11	Male	Pancreas	gastrointestinal	unassigned	lymphoid	B cell	B cell				NA	lambda	V5		NA	NA
MAA001639_B109010_M7_S295	smartseq2	L4	11	Male	Pancreas	gastrointestinal	unassigned	lymphoid	B cell	B cell				NA	lambda	V4	QTWETGVGV	9	NA
MAA001641_B109005_B2_S26	smartseq2	L4	11	Male	Pancreas	gastrointestinal	unassigned	lymphoid	B cell	B cell				NA	lambda			NA	NA
MAA001641_B109005_B5_S29	smartseq2	L4	11	Male	Pancreas	gastrointestinal	unassigned	lymphoid	B cell	B cell				NA	lambda	V3	QVWVSENNKYI	11	NA
MAA001641_B109005_E5_S101	smartseq2	L4	11	Male	Pancreas	gastrointestinal	unassigned	lymphoid	B cell	B cell				NA	lambda	V1	SAWDDSLSGWV	11	NA
MAA001641_B109005_L13_S277	smartseq2	L4	11	Male	Pancreas	gastrointestinal	unassigned	lymphoid	B cell	B cell				NA	lambda	V4		NA	NA
A18_B000389_B009060_S18	smartseq2	L2	10	Female	Kidney	urinary	unassigned	lymphoid	B cell	B cell				NA	lambda	V2		NA	NA
A5_B000379_B009048_S5	smartseq2	L2	10	Female	Spleen	circulatory	unassigned	lymphoid	B cell	B cell				NA	lambda	V2		NA	NA
B9_B000378_B002749_S33	smartseq2	L2	10	Female	Spleen	circulatory	unassigned	lymphoid	B cell	B cell				NA	lambda	V3	QSFDSSGIHHI	11	NA
D10_B000388_B009054_S82	smartseq2	L2	10	Female	Kidney	urinary	unassigned	lymphoid	B cell	B cell				NA	lambda	V5		NA	NA
D18_B000386_B002750_S90	smartseq2	L2	10	Female	Kidney	urinary	unassigned	lymphoid	B cell	B cell				NA	lambda	V2		NA	NA
D3_B000379_B009048_S75	smartseq2	L2	10	Female	Spleen	circulatory	unassigned	lymphoid	B cell	B cell				NA	lambda	V6	QSYDGSYNHV	10	NA
E11_B000389_B009060_S107	smartseq2	L2	10	Female	Kidney	urinary	unassigned	lymphoid	B cell	B cell				NA	lambda	V2		NA	NA
E15_B000389_B009060_S111	smartseq2	L2	10	Female	Kidney	urinary	unassigned	lymphoid	B cell	B cell				NA	lambda	V6	QSYDGSYNHV	10	NA
F5_B000387_B009056_S125	smartseq2	L2	10	Female	Kidney	urinary	unassigned	lymphoid	B cell	B cell				NA	lambda	V1	QSYDSSLDAYV	11	NA
G19_B000380_B009047_S163	smartseq2	L2	10	Female	Spleen	circulatory	unassigned	lymphoid	B cell	B cell				NA	lambda	V1	QSYDSSLDARV	11	NA
G6_B000370_B007960_S150	smartseq2	L2	10	Female	Bone_marrow	circulatory	Lymphocyte	lymphoid	B cell	B cell				NA	lambda	V5	MIWDGSSKSWV	11	NA
H12_B000378_B002749_S180	smartseq2	L2	10	Female	Spleen	circulatory	unassigned	lymphoid	B cell	B cell				NA	lambda	V6	QSYDGSYNHV	10	NA
I3_B000379_B009048_S195	smartseq2	L2	10	Female	Spleen	circulatory	unassigned	lymphoid	B cell	B cell				NA	lambda	V6	QSYDGSYNHV	10	NA
L22_B000388_B009054_S286	smartseq2	L2	10	Female	Kidney	urinary	unassigned	lymphoid	B cell	B cell				NA	lambda	V2		NA	NA
M7_B000383_B000719_S295	smartseq2	L2	10	Female	Spleen	circulatory	unassigned	lymphoid	B cell	B cell				NA	lambda			NA	NA
N11_B000379_B009048_S323	smartseq2	L2	10	Female	Spleen	circulatory	unassigned	lymphoid	B cell	B cell				NA	lambda	V2		NA	NA
N13_B000388_B009054_S325	smartseq2	L2	10	Female	Kidney	urinary	unassigned	lymphoid	B cell	B cell				NA	lambda			NA	NA
N15_B000386_B002750_S327	smartseq2	L2	10	Female	Kidney	urinary	unassigned	lymphoid	B cell	B cell				NA	lambda	V2		NA	NA
N16_B000379_B009048_S328	smartseq2	L2	10	Female	Spleen	circulatory	unassigned	lymphoid	B cell	B cell				NA	lambda	V6	QSYDGSYNHM	10	NA
O17_B000380_B009047_S353	smartseq2	L2	10	Female	Spleen	circulatory	unassigned	lymphoid	B cell	B cell				NA	lambda	V6	QSYDGSYNHV	10	NA
MAA001639_B109010_O17_S353	smartseq2	L4	11	Male	Pancreas	gastrointestinal	unassigned	lymphoid	B cell	B cell	IgA	V1		NA		V1		NA	NA
B001495_B109059_N9_S321	smartseq2	L4	11	Male	Small_intestine	gastrointestinal	unassigned	lymphoid	B cell	B cell	IgA	V1		NA		V4	QTGYSSGVGV	10	NA
MAA001639_B109010_I6_S198	smartseq2	L4	11	Male	Pancreas	gastrointestinal	unassigned	lymphoid	B cell	B cell	IgA			NA				NA	NA
MAA001641_B109005_I13_S205	smartseq2	L4	11	Male	Pancreas	gastrointestinal	unassigned	lymphoid	B cell	B cell	IgA			NA		V7		NA	NA
H17_B000389_B009060_S185	smartseq2	L2	10	Female	Kidney	urinary	unassigned	lymphoid	B cell	B cell	IgA	V3	VNLEDFMTPDV	11		V6	QSYDDSVI	8	NA
MAA001400_B109012_N19_S331	smartseq2	L4	11	Male	Bone	musculoskeletal	CV-spine	lymphoid	B cell	B cell	IgG	V1	AKNLRDTYGDCLEY	14				NA	NA
MAA001639_B109010_B7_S31	smartseq2	L4	11	Male	Pancreas	gastrointestinal	unassigned	lymphoid	B cell	B cell	IgG			NA				NA	NA
MAA001639_B109010_G17_S161	smartseq2	L4	11	Male	Pancreas	gastrointestinal	unassigned	lymphoid	B cell	B cell	IgG			NA		V7	ALWFSNQYI	9	NA
MAA001639_B109010_O4_S340	smartseq2	L4	11	Male	Pancreas	gastrointestinal	unassigned	lymphoid	B cell	B cell	IgG			NA				NA	NA
MAA001641_B109005_E15_S111	smartseq2	L4	11	Male	Pancreas	gastrointestinal	unassigned	lymphoid	B cell	B cell	IgG			NA				NA	NA
J21_B000378_B002749_S237	smartseq2	L2	10	Female	Spleen	circulatory	unassigned	lymphoid	B cell	B cell	IgM	V1	ARWDSYGGNAYDV	13				NA	NA
F3_B000378_B002749_S123	smartseq2	L2	10	Female	Spleen	circulatory	unassigned	lymphoid	B cell	B cell	IgM	V1	ARIGVVPGAIAYDV	14				NA	NA
MAA001477_B112510_K21_S261	smartseq2	L4	11	Male	Bone_marrow	circulatory	unassigned	lymphoid	B cell	B cell	IgM	V3	AREDSYGEGDAYDV	14				NA	NA
MAA001639_B109010_A6_S6	smartseq2	L4	11	Male	Pancreas	gastrointestinal	unassigned	lymphoid	B cell	B cell	IgM	V7	ARGASVVDEGDY	12				NA	NA
H17_B000383_B000719_S185	smartseq2	L2	10	Female	Spleen	circulatory	unassigned	lymphoid	B cell	B cell	IgM	V3	ARSPRSPGMDY	11				NA	NA
MAA001639_B109010_D15_S87	smartseq2	L4	11	Male	Pancreas	gastrointestinal	unassigned	lymphoid	B cell	B cell	IgM			NA				NA	NA
MAA001639_B109010_I2_S194	smartseq2	L4	11	Male	Pancreas	gastrointestinal	unassigned	lymphoid	B cell	B cell	IgM			NA				NA	NA
MAA001639_B109010_N9_S321	smartseq2	L4	11	Male	Pancreas	gastrointestinal	unassigned	lymphoid	B cell	B cell	IgM			NA				NA	NA
MAA001641_B109005_J16_S232	smartseq2	L4	11	Male	Pancreas	gastrointestinal	unassigned	lymphoid	B cell	B cell	IgM			NA				NA	NA
MAA001524_B109011_N15_S327	smartseq2	L4	11	Male	Spleen	circulatory	unassigned	lymphoid	B cell	B cell	IgM	V3	AREVNLGYGYRGYGMDY	17				NA	NA
O11_B000379_B009048_S347	smartseq2	L2	10	Female	Spleen	circulatory	unassigned	lymphoid	B cell	B cell	IgM	V3	ARDPPYSYGPGGMDY	15		V4	QTWETGVGV	9	NA
B001494_B112528_I9_S201	smartseq2	L4	11	Male	Small_intestine	gastrointestinal	unassigned	lymphoid	B cell	B cell	IgM	V3	GREPTGAPEH	10				NA	NA
MAA001639_B109010_F2_S122	smartseq2	L4	11	Male	Pancreas	gastrointestinal	unassigned	lymphoid	B cell	B cell	IgM			NA				NA	NA
MAA001639_B109010_I7_S199	smartseq2	L4	11	Male	Pancreas	gastrointestinal	unassigned	lymphoid	B cell	B cell	IgM			NA				NA	NA
F18_B000370_B007960_S138	smartseq2	L2	10	Female	Bone_marrow	circulatory	Lymphocyte	lymphoid	B cell	B cell	IgM			NA				NA	NA
