# Supplementary material for: Mouse lemur cell atlas informs primate genes, physiology and disease
Source: Nature. 2025 Jul 30;644(8075):185–96. doi: 10.1038/s41586-025-09114-8 (PMC12328237; doi:10.1038/s41586-025-09114-8)
Supplement: Supplementary file 3 — Supplementary Tables 1–10. [file 41586_2025_9114_MOESM3_ESM.zip › 2022-08-12364B-Table 7 Chemokine receptor and corresponding ligand genes.csv]

receptor_human	ligand_human	receptor_lemur_ortholog	ligand_lemur_ortholog	cellphoneDB_annotation_strategy	cellphoneDB_curator	cellphoneDB_source	cellphoneDB_classification	comments
ACKR1	CCL2	ACKR1	not annotated	curated	RVentoTormo	PMID:24218476	Signaling by Chemokines
ACKR1	CCL5	ACKR1	CCL5	curated	RVentoTormo	PMID:24218476	Signaling by Chemokines
ACKR1	CXCL1	ACKR1	not annotated	curated	RVentoTormo	PMID:24218476	Signaling by Chemokines
ACKR1	CXCL8	ACKR1	CXCL8	curated	RVentoTormo	PMID:24218476	Signaling by Chemokines
ACKR2	CCL11	ACKR2	LOC105885804	curated	RVentoTormo	PMID:24218476	Signaling by Chemokines
ACKR2	CCL13	ACKR2	LOC105859268	curated	RVentoTormo	PMID:24218476	Signaling by Chemokines
ACKR2	CCL14	ACKR2	CCL14	curated	RVentoTormo	PMID:24218476	Signaling by Chemokines
ACKR2	CCL2	ACKR2	not annotated	curated	RVentoTormo	PMID:24218476	Signaling by Chemokines
ACKR2	CCL3	ACKR2	not annotated	curated	RVentoTormo	PMID:24218476	Signaling by Chemokines
ACKR2	CCL4	ACKR2	LOC105881712	curated	RVentoTormo	PMID:24218476	Signaling by Chemokines
ACKR2	CCL5	ACKR2	CCL5	curated	RVentoTormo	PMID:24218476	Signaling by Chemokines
ACKR2	CCL7	ACKR2	not annotated	curated	RVentoTormo	PMID:24218476	Signaling by Chemokines
ACKR2	CCL8	ACKR2	LOC105885739	curated	RVentoTormo	PMID:24218476	Signaling by Chemokines
ACKR3	CXCL11	ACKR3	CXCL11	curated	LGarciaAlonso	uniprot	Signaling by Chemokines
ACKR4	CCL19	ACKR4	CCL19	curated	RVentoTormo	PMID:24218476	Signaling by Chemokines	primary ligands
ACKR4	CCL21	ACKR4	CCL21	curated	RVentoTormo	PMID:24218476	Signaling by Chemokines	primary ligands
ACKR4	CCL25	ACKR4	CCL25	curated	RVentoTormo	PMID:24218476	Signaling by Chemokines
ACKR4	CXCL13	ACKR4	CXCL13	curated	RVentoTormo	PMID:24218476	Signaling by Chemokines
CCR1	CCL14	CCR1	CCL14	curated	RVentoTormo	PMID:24218476	Signaling by Chemokines
CCR1	CCL15	CCR1	CCL15	curated	RVentoTormo	uniprot	Signaling by Chemokines
CCR1	CCL16	CCR1	CCL16	curated	RVentoTormo	PMID:24218476	Signaling by Chemokines
CCR1	CCL23	CCR1	not annotated	curated	RVentoTormo	PMID:24218476	Signaling by Chemokines
CCR1	CCL26	CCR1	CCL26	curated	RVentoTormo	PMID:24218476	Signaling by Chemokines
CCR1	CCL3	CCR1	not annotated	curated	RVentoTormo	PMID:24218476	Signaling by Chemokines
CCR1	CCL3L1	CCR1	not annotated	curated	RVentoTormo	PMID:24218476	Signaling by Chemokines
CCR1	CCL5	CCR1	CCL5	curated	RVentoTormo	PMID:24218476	Signaling by Chemokines	promiscuous receptor with CCL5 likely the primary ligand
CCR1	CCL7	CCR1	not annotated	curated	RVentoTormo	PMID:24218476	Signaling by Chemokines
CCR1	CCL8	CCR1	LOC105885739	curated	RVentoTormo	PMID:24218476	Signaling by Chemokines
CCR10	CCL27	CCR10	CCL27	curated	RVentoTormo	PMID:24218476	Signaling by Chemokines
CCR10	CCL28	CCR10	CCL28	curated	LGarciaAlonso	uniprot	Signaling by Chemokines
CCR2	CCL13	CCR2	LOC105859268	curated	RVentoTormo	PMID:24218476	Signaling by Chemokines
CCR2	CCL16	not annotated	CCL16	curated	RVentoTormo	PMID:24218476	Signaling by Chemokines
CCR2	CCL2	not annotated	not annotated	curated	RVentoTormo	PMID:24218476	Signaling by Chemokines
CCR2	CCL26	not annotated	CCL26	curated	RVentoTormo	PMID:24218476	Signaling by Chemokines
CCR2	CCL7	not annotated	not annotated	curated	RVentoTormo	PMID:24218476	Signaling by Chemokines
CCR2	CCL8	not annotated	LOC105885739	curated	RVentoTormo	PMID:24218476	Signaling by Chemokines
CCR3	CCL11	CCR3	LOC105885804	curated	RVentoTormo	PMID:24218476	Signaling by Chemokines
CCR3	CCL13	CCR3	LOC105859268	curated	RVentoTormo	PMID:24218476	Signaling by Chemokines
CCR3	CCL14	CCR3	CCL14	curated	RVentoTormo	PMID:24218476	Signaling by Chemokines
CCR3	CCL15	CCR3	CCL15	curated	RVentoTormo	uniprot	Signaling by Chemokines
CCR3	CCL24	CCR3	CCL24	curated	RVentoTormo	PMID:24218476	Signaling by Chemokines
CCR3	CCL26	CCR3	CCL26	curated	RVentoTormo	PMID:24218476	Signaling by Chemokines
CCR3	CCL3	CCR3	not annotated	curated	RVentoTormo	PMID:24218476	Signaling by Chemokines
CCR3	CCL3L1	CCR3	not annotated	curated	RVentoTormo	PMID:24218476	Signaling by Chemokines
CCR3	CCL5	CCR3	CCL5	curated	RVentoTormo	PMID:24218476	Signaling by Chemokines	promiscuous receptor with CCL5 likely the primary ligand
CCR3	CCL7	CCR3	not annotated	curated	RVentoTormo	PMID:24218476	Signaling by Chemokines
CCR3	CCL8	CCR3	LOC105885739	curated	RVentoTormo	PMID:24218476	Signaling by Chemokines
CCR4	CCL17	CCR4	CCL17	curated	RVentoTormo	PMID:24218476	Signaling by Chemokines
CCR4	CCL22	CCR4	CCL22	curated	RVentoTormo	PMID:24218476	Signaling by Chemokines
CCR4	CCL5	CCR4	CCL5	curated	RVentoTormo	PMID:24218476	Signaling by Chemokines
CCR5	CCL3	CCR5	not annotated	curated	RVentoTormo	PMID:15251452	Signaling by Chemokines
CCR5	CCL4	CCR5	LOC105881712	curated	RVentoTormo	uniprot	Signaling by Chemokines
CCR5	CCL5	CCR5	CCL5	curated	RVentoTormo	PMID:24218476	Signaling by Chemokines
CCR5	CCL7	CCR5	not annotated	curated	RVentoTormo	PMID:24218476	Signaling by Chemokines
CCR5	CCL8	CCR5	LOC105885739	curated	RVentoTormo	PMID:24218476	Signaling by Chemokines
CCR6	CCL20	CCR6	CCL20	curated	RVentoTormo	PMID:24218476	Signaling by Chemokines
CCR7	CCL19	CCR7	CCL19	curated	RVentoTormo	PMID:24218476	Signaling by Chemokines
CCR7	CCL21	CCR7	CCL21	curated	RVentoTormo	PMID:24218476	Signaling by Chemokines
CCR8	CCL1	CCR8	CCL1	curated	RVentoTormo	PMID:24218476	Signaling by Chemokines
CCR8	CCL16	CCR8	CCL16	curated	LGarciaAlonso	uniprot;reactome	Signaling by Chemokines
CCR8	CCL18	CCR8	not annotated	curated	RVentoTormo	PMID:24218476	Signaling by Chemokines
CCR9	CCL25	CCR9	CCL25	curated	RVentoTormo	PMID:24218476	Signaling by Chemokines
CCRL2	CCL19	CCRL2	CCL19	curated	LGarciaAlonso	uniprot	Signaling by Chemokines
CCRL2	RARRES2	CCRL2	RARRES2	curated	LGarciaAlonso	uniprot	Signaling by Retinoid acid
CMKLR1	RARRES2	CMKLR1	RARRES2	curated	LGarciaAlonso	uniprot	Signaling by Retinoid acid
CX3CR1	CX3CL1	CX3CR1	CX3CL1	curated	RVentoTormo	PMID:24218476	Signaling by Chemokines
CXCR1	CXCL1	CXCR1	not annotated	curated	RVentoTormo	PMID:24218476	Signaling by Chemokines
CXCR1	CXCL5	CXCR1	not annotated	curated	RVentoTormo	PMID:24218476	Signaling by Chemokines
CXCR1	CXCL6	CXCR1	not annotated	curated	RVentoTormo	PMID:24218476	Signaling by Chemokines
CXCR1	CXCL8	CXCR1	CXCL8	curated	RVentoTormo	PMID:24218476	Signaling by Chemokines	primary ligand
CXCR1	PPBP	CXCR1	not annotated	curated	RVentoTormo	PMID:24218476	Signaling by Chemokines
CXCR2	CXCL1	CXCR2	not annotated	curated	RVentoTormo	PMID:24218476	Signaling by Chemokines
CXCR2	CXCL2	CXCR2	not annotated	curated	RVentoTormo	PMID:24218476	Signaling by Chemokines
CXCR2	CXCL3	CXCR2	not annotated	curated	RVentoTormo	PMID:24218476	Signaling by Chemokines
CXCR2	CXCL5	CXCR2	not annotated	curated	RVentoTormo	PMID:24218476	Signaling by Chemokines
CXCR2	CXCL6	CXCR2	not annotated	curated	RVentoTormo	PMID:24218476	Signaling by Chemokines
CXCR2	CXCL8	CXCR2	CXCL8	curated	RVentoTormo	PMID:24218476	Signaling by Chemokines	primary ligand
CXCR2	PPBP	CXCR2	not annotated	curated	RVentoTormo	PMID:24218476	Signaling by Chemokines
CXCR3	CXCL10	CXCR3	CXCL10	curated	RVentoTormo	PMID:24218476	Signaling by Chemokines	primary ligands
CXCR3	CXCL11	CXCR3	CXCL11	curated	RVentoTormo	PMID:24218476	Signaling by Chemokines	primary ligands
CXCR3	CXCL9	CXCR3	CXCL9	curated	RVentoTormo	PMID:24218476	Signaling by Chemokines	primary ligands
CXCR3	PF4	CXCR3	PF4	curated	RVentoTormo	PMID:24218476	nan
CXCR4	CXCL12	CXCR4	CXCL12	curated	RVentoTormo	PMID:24218476	Signaling by Chemokines	primary ligand
CXCR4	CXCL14	CXCR4	CXCL14	curated	LGarciaAlonso	PMID:32212206	Signaling by Chemokines
CXCR5	CXCL13	CXCR5	CXCL13	curated	RVentoTormo	PMID:24218476	Signaling by Chemokines
CXCR6	CXCL16	CXCR6	CXCL16	curated	LGarciaAlonso	uniprot	Signaling by Chemokines
GPR1	RARRES2	GPR1	RARRES2	curated	LGarciaAlonso	uniprot	Signaling by Retinoid acid
GPR1	TAFA1	GPR1	not annotated	curated	LGarciaAlonso	uniprot	Signaling by TAFA
XCR1	XCL1	XCR1	XCL1	curated	RVentoTormo	PMID:24218476	Signaling by Lymphotactin
XCR1	XCL2	XCR1	not annotated	curated	RVentoTormo	uniprot	Signaling by Lymphotactin
NA	CXCL17	NA	CXCL17	NA	NA	NA	NA	no known receptor
