# Supplementary material for: Mouse lemur cell atlas informs primate genes, physiology and disease
Source: Nature. 2025 Jul 30;644(8075):185–96. doi: 10.1038/s41586-025-09114-8 (PMC12328237; doi:10.1038/s41586-025-09114-8)
Supplement: Supplementary file 3 — Supplementary Tables 1–10. [file 41586_2025_9114_MOESM3_ESM.zip › 2022-08-12364B-Table 8 Human genes orthology assignments.xlsx]

## Sheet: 8a Summary of human orthologs
Human_NCBI_GeneID	Human_NCBI_GeneName	Human_NCBI_GeneDescription	Human_NCBI_GeneType	HumanLemur_NCBI_HomologyType	HumanMouse_NCBI_HomologyType	HumanLemur_Ensembl_HomologyType	HumanMouse_Ensembl_HomologyType	HumanMouse_MGI_HomologyType	any_Mouse_homology	any_Lemur_homology	HumanLemurOrthologs_NotMouse
1	A1BG	alpha-1-B glycoprotein	protein-coding	ortholog	ortholog	ortholog_one2one	ortholog_one2one	ortholog_one2one	yes	yes	0
2	A2M	alpha-2-macroglobulin	protein-coding	no_ortholog	no_ortholog	ortholog_one2one	ortholog_one2one	ortholog_one2one	yes	yes	0
9	NAT1	N-acetyltransferase 1	protein-coding	no_ortholog	ortholog	no_ortholog	ortholog_many2many	ortholog_one2one	yes	no	0
10	NAT2	N-acetyltransferase 2	protein-coding	no_ortholog	no_ortholog	no_ortholog	ortholog_many2many	ortholog_one2one	yes	no	0
12	SERPINA3	serpin family A member 3	protein-coding	no_ortholog	no_ortholog	ortholog_one2one	ortholog_one2many	ortholog_one2many	yes	yes	0
13	AADAC	arylacetamide deacetylase	protein-coding	ortholog	ortholog	ortholog_one2one	ortholog_one2one	ortholog_one2one	yes	yes	0
14	AAMP	angio associated migratory cell protein	protein-coding	ortholog	ortholog	ortholog_one2one	ortholog_one2one	ortholog_one2one	yes	yes	0
15	AANAT	aralkylamine N-acetyltransferase	protein-coding	ortholog	ortholog	ortholog_one2one	ortholog_one2one	ortholog_one2one	yes	yes	0
16	AARS1	alanyl-tRNA synthetase 1	protein-coding	ortholog	ortholog	ortholog_one2one	ortholog_one2one	ortholog_one2one	yes	yes	0
18	ABAT	4-aminobutyrate aminotransferase	protein-coding	ortholog	ortholog	ortholog_one2one	ortholog_one2one	ortholog_one2one	yes	yes	0
19	ABCA1	ATP binding cassette subfamily A member 1	protein-coding	ortholog	ortholog	ortholog_one2one	ortholog_one2one	ortholog_one2one	yes	yes	0
20	ABCA2	ATP binding cassette subfamily A member 2	protein-coding	ortholog	ortholog	ortholog_one2one	ortholog_one2one	ortholog_one2one	yes	yes	0
21	ABCA3	ATP binding cassette subfamily A member 3	protein-coding	ortholog	no_ortholog	ortholog_one2one	ortholog_one2one	ortholog_one2one	yes	yes	0
22	ABCB7	ATP binding cassette subfamily B member 7	protein-coding	ortholog	ortholog	ortholog_one2many	ortholog_one2one	ortholog_one2one	yes	yes	0
23	ABCF1	ATP binding cassette subfamily F member 1	protein-coding	ortholog	ortholog	ortholog_one2one	ortholog_one2one	ortholog_one2one	yes	yes	0
24	ABCA4	ATP binding cassette subfamily A member 4	protein-coding	ortholog	ortholog	ortholog_one2one	ortholog_one2one	ortholog_one2one	yes	yes	0
25	ABL1	ABL proto-oncogene 1, non-receptor tyrosine kinase	protein-coding	ortholog	ortholog	ortholog_one2one	ortholog_one2one	ortholog_one2one	yes	yes	0
26	AOC1	amine oxidase copper containing 1	protein-coding	ortholog	no_ortholog	ortholog_one2one	ortholog_one2many	ortholog_one2one	yes	yes	0
27	ABL2	ABL proto-oncogene 2, non-receptor tyrosine kinase	protein-coding	ortholog	ortholog	ortholog_one2one	ortholog_one2one	ortholog_one2one	yes	yes	0
28	ABO	ABO, alpha 1-3-N-acetylgalactosaminyltransferase and alpha 1-3-galactosyltransferase	protein-coding	ortholog	ortholog	ortholog_one2one	ortholog_one2one	ortholog_one2one	yes	yes	0
29	ABR	ABR activator of RhoGEF and GTPase	protein-coding	ortholog	ortholog	ortholog_one2one	ortholog_one2one	ortholog_one2one	yes	yes	0
30	ACAA1	acetyl-CoA acyltransferase 1	protein-coding	ortholog	ortholog	ortholog_one2one	ortholog_one2many	ortholog_one2one	yes	yes	0
31	ACACA	acetyl-CoA carboxylase alpha	protein-coding	ortholog	ortholog	ortholog_one2one	ortholog_one2one	ortholog_one2one	yes	yes	0
32	ACACB	acetyl-CoA carboxylase beta	protein-coding	ortholog	ortholog	ortholog_one2one	ortholog_one2one	ortholog_one2one	yes	yes	0
33	ACADL	acyl-CoA dehydrogenase long chain	protein-coding	ortholog	ortholog	ortholog_one2one	ortholog_one2one	ortholog_one2one	yes	yes	0
34	ACADM	acyl-CoA dehydrogenase medium chain	protein-coding	ortholog	ortholog	ortholog_one2one	ortholog_one2one	ortholog_one2one	yes	yes	0
35	ACADS	acyl-CoA dehydrogenase short chain	protein-coding	ortholog	ortholog	ortholog_one2one	ortholog_one2one	ortholog_one2one	yes	yes	0
36	ACADSB	acyl-CoA dehydrogenase short/branched chain	protein-coding	ortholog	ortholog	ortholog_one2one	ortholog_one2one	ortholog_one2one	yes	yes	0
37	ACADVL	acyl-CoA dehydrogenase very long chain	protein-coding	ortholog	ortholog	ortholog_one2one	ortholog_one2one	ortholog_one2one	yes	yes	0
38	ACAT1	acetyl-CoA acetyltransferase 1	protein-coding	ortholog	ortholog	ortholog_one2one	ortholog_one2one	ortholog_one2one	yes	yes	0
39	ACAT2	acetyl-CoA acetyltransferase 2	protein-coding	ortholog	no_ortholog	ortholog_one2one	ortholog_one2many	ortholog_one2many	yes	yes	0
40	ASIC2	acid sensing ion channel subunit 2	protein-coding	ortholog	ortholog	no_ortholog	ortholog_one2one	ortholog_one2one	yes	yes	0
41	ASIC1	acid sensing ion channel subunit 1	protein-coding	ortholog	ortholog	ortholog_one2one	ortholog_one2one	ortholog_one2one	yes	yes	0
43	ACHE	acetylcholinesterase (Cartwright blood group)	protein-coding	ortholog	ortholog	ortholog_one2one	ortholog_one2one	ortholog_one2one	yes	yes	0
47	ACLY	ATP citrate lyase	protein-coding	ortholog	ortholog	ortholog_one2one	ortholog_one2one	ortholog_one2one	yes	yes	0
48	ACO1	aconitase 1	protein-coding	ortholog	ortholog	ortholog_one2one	ortholog_one2one	ortholog_one2one	yes	yes	0
49	ACR	acrosin	protein-coding	ortholog	ortholog	no_ortholog	ortholog_one2one	ortholog_one2one	yes	yes	0
50	ACO2	aconitase 2	protein-coding	ortholog	ortholog	ortholog_one2one	ortholog_one2one	ortholog_one2one	yes	yes	0
51	ACOX1	acyl-CoA oxidase 1	protein-coding	ortholog	ortholog	ortholog_one2one	ortholog_one2one	ortholog_one2one	yes	yes	0
52	ACP1	acid phosphatase 1	protein-coding	ortholog	ortholog	ortholog_one2one	no_ortholog	ortholog_one2one	yes	yes	0
53	ACP2	acid phosphatase 2, lysosomal	protein-coding	ortholog	ortholog	no_ortholog	no_ortholog	ortholog_one2one	yes	yes	0
54	ACP5	acid phosphatase 5, tartrate resistant	protein-coding	ortholog	ortholog	ortholog_one2one	ortholog_one2one	no_ortholog	yes	yes	0
55	ACP3	acid phosphatase 3	protein-coding	ortholog	ortholog	ortholog_one2one	ortholog_one2one	ortholog_one2one	yes	yes	0
56	ACRV1	acrosomal vesicle protein 1	protein-coding	ortholog	ortholog	ortholog_one2one	ortholog_one2one	ortholog_one2one	yes	yes	0
58	ACTA1	actin alpha 1, skeletal muscle	protein-coding	ortholog	ortholog	ortholog_one2one	ortholog_one2one	ortholog_one2one	yes	yes	0
59	ACTA2	actin alpha 2, smooth muscle	protein-coding	ortholog	ortholog	ortholog_one2one	ortholog_one2one	ortholog_one2one	yes	yes	0
60	ACTB	actin beta	protein-coding	ortholog	ortholog	ortholog_one2one	ortholog_one2one	ortholog_one2one	yes	yes	0
70	ACTC1	actin alpha cardiac muscle 1	protein-coding	ortholog	ortholog	ortholog_one2one	ortholog_one2one	ortholog_one2one	yes	yes	0
71	ACTG1	actin gamma 1	protein-coding	ortholog	ortholog	ortholog_one2one	ortholog_one2one	ortholog_one2one	yes	yes	0
72	ACTG2	actin gamma 2, smooth muscle	protein-coding	ortholog	ortholog	ortholog_one2one	ortholog_one2one	ortholog_one2one	yes	yes	0
81	ACTN4	actinin alpha 4	protein-coding	ortholog	ortholog	ortholog_one2one	ortholog_one2one	ortholog_one2one	yes	yes	0
86	ACTL6A	actin like 6A	protein-coding	ortholog	ortholog	ortholog_one2one	ortholog_one2one	ortholog_one2one	yes	yes	0
87	ACTN1	actinin alpha 1	protein-coding	ortholog	ortholog	ortholog_one2one	ortholog_one2one	ortholog_one2one	yes	yes	0
88	ACTN2	actinin alpha 2	protein-coding	ortholog	ortholog	ortholog_one2one	ortholog_one2one	ortholog_one2one	yes	yes	0
89	ACTN3	actinin alpha 3 (gene/pseudogene)	protein-coding	ortholog	ortholog	ortholog_one2one	ortholog_one2one	no_ortholog	yes	yes	0
90	ACVR1	activin A receptor type 1	protein-coding	ortholog	ortholog	ortholog_one2one	ortholog_one2one	ortholog_one2one	yes	yes	0
91	ACVR1B	activin A receptor type 1B	protein-coding	ortholog	ortholog	ortholog_one2one	ortholog_one2one	ortholog_one2one	yes	yes	0
92	ACVR2A	activin A receptor type 2A	protein-coding	ortholog	ortholog	ortholog_one2one	ortholog_one2one	ortholog_one2one	yes	yes	0
93	ACVR2B	activin A receptor type 2B	protein-coding	ortholog	ortholog	ortholog_one2one	ortholog_one2one	ortholog_one2one	yes	yes	0
94	ACVRL1	activin A receptor like type 1	protein-coding	ortholog	ortholog	ortholog_one2one	ortholog_one2one	ortholog_one2one	yes	yes	0
95	ACY1	aminoacylase 1	protein-coding	ortholog	ortholog	ortholog_one2many	ortholog_one2many	ortholog_one2one	yes	yes	0
97	ACYP1	acylphosphatase 1	protein-coding	ortholog	ortholog	ortholog_one2one	ortholog_one2one	ortholog_one2one	yes	yes	0
98	ACYP2	acylphosphatase 2	protein-coding	ortholog	ortholog	ortholog_one2one	ortholog_one2one	ortholog_one2one	yes	yes	0
100	ADA	adenosine deaminase	protein-coding	ortholog	ortholog	ortholog_one2one	ortholog_one2one	ortholog_one2one	yes	yes	0
101	ADAM8	ADAM metallopeptidase domain 8	protein-coding	ortholog	ortholog	no_ortholog	ortholog_one2one	ortholog_one2one	yes	yes	0
102	ADAM10	ADAM metallopeptidase domain 10	protein-coding	ortholog	ortholog	ortholog_one2one	ortholog_one2one	ortholog_one2one	yes	yes	0
103	ADAR	adenosine deaminase RNA specific	protein-coding	ortholog	ortholog	ortholog_one2one	ortholog_one2one	ortholog_one2one	yes	yes	0
104	ADARB1	adenosine deaminase RNA specific B1	protein-coding	ortholog	ortholog	ortholog_one2one	ortholog_one2one	ortholog_one2one	yes	yes	0
105	ADARB2	adenosine deaminase RNA specific B2 (inactive)	protein-coding	no_ortholog	ortholog	ortholog_one2one	ortholog_one2one	ortholog_one2one	yes	yes	0
107	ADCY1	adenylate cyclase 1	protein-coding	ortholog	ortholog	ortholog_one2one	ortholog_one2one	ortholog_one2one	yes	yes	0
108	ADCY2	adenylate cyclase 2	protein-coding	ortholog	ortholog	ortholog_one2one	ortholog_one2one	ortholog_one2one	yes	yes	0
109	ADCY3	adenylate cyclase 3	protein-coding	ortholog	ortholog	ortholog_one2one	ortholog_one2one	ortholog_one2one	yes	yes	0
111	ADCY5	adenylate cyclase 5	protein-coding	ortholog	ortholog	ortholog_one2one	ortholog_one2one	ortholog_one2one	yes	yes	0
112	ADCY6	adenylate cyclase 6	protein-coding	ortholog	ortholog	ortholog_one2one	ortholog_one2one	ortholog_one2one	yes	yes	0
113	ADCY7	adenylate cyclase 7	protein-coding	ortholog	ortholog	ortholog_one2one	ortholog_one2one	ortholog_one2one	yes	yes	0
114	ADCY8	adenylate cyclase 8	protein-coding	ortholog	ortholog	ortholog_one2one	ortholog_one2one	ortholog_one2one	yes	yes	0
115	ADCY9	adenylate cyclase 9	protein-coding	ortholog	ortholog	ortholog_one2one	ortholog_one2one	ortholog_one2one	yes	yes	0
116	ADCYAP1	adenylate cyclase activating polypeptide 1	protein-coding	ortholog	ortholog	ortholog_one2one	ortholog_one2one	ortholog_one2one	yes	yes	0
117	ADCYAP1R1	ADCYAP receptor type I	protein-coding	ortholog	ortholog	ortholog_one2one	ortholog_one2one	ortholog_one2one	yes	yes	0
118	ADD1	adducin 1	protein-coding	no_ortholog	ortholog	ortholog_one2one	ortholog_one2one	ortholog_one2one	yes	yes	0
119	ADD2	adducin 2	protein-coding	ortholog	ortholog	ortholog_one2one	ortholog_one2one	ortholog_one2one	yes	yes	0
120	ADD3	adducin 3	protein-coding	ortholog	ortholog	ortholog_one2one	ortholog_one2one	ortholog_one2one	yes	yes	0
123	PLIN2	perilipin 2	protein-coding	ortholog	ortholog	ortholog_one2one	ortholog_one2one	ortholog_one2one	yes	yes	0
124	ADH1A	alcohol dehydrogenase 1A (class I), alpha polypeptide	protein-coding	no_ortholog	no_ortholog	ortholog_many2many	ortholog_one2many	no_ortholog	yes	yes	0
125	ADH1B	alcohol dehydrogenase 1B (class I), beta polypeptide	protein-coding	no_ortholog	no_ortholog	ortholog_many2many	ortholog_one2many	no_ortholog	yes	yes	0
126	ADH1C	alcohol dehydrogenase 1C (class I), gamma polypeptide	protein-coding	no_ortholog	ortholog	ortholog_many2many	ortholog_one2many	ortholog_one2one	yes	yes	0
127	ADH4	alcohol dehydrogenase 4 (class II), pi polypeptide	protein-coding	ortholog	ortholog	ortholog_one2one	ortholog_one2one	ortholog_one2one	yes	yes	0
128	ADH5	alcohol dehydrogenase 5 (class III), chi polypeptide	protein-coding	ortholog	ortholog	ortholog_one2one	ortholog_one2one	ortholog_one2one	yes	yes	0
130	ADH6	alcohol dehydrogenase 6 (class V)	protein-coding	no_ortholog	no_ortholog	no_ortholog	ortholog_one2one	no_ortholog	yes	no	0
131	ADH7	alcohol dehydrogenase 7 (class IV), mu or sigma polypeptide	protein-coding	ortholog	ortholog	ortholog_one2one	ortholog_one2one	ortholog_one2one	yes	yes	0
132	ADK	adenosine kinase	protein-coding	ortholog	ortholog	ortholog_one2one	ortholog_one2one	ortholog_one2one	yes	yes	0
133	ADM	adrenomedullin	protein-coding	ortholog	ortholog	ortholog_one2one	ortholog_one2one	ortholog_one2one	yes	yes	0
134	ADORA1	adenosine A1 receptor	protein-coding	ortholog	ortholog	ortholog_one2one	ortholog_one2one	ortholog_one2one	yes	yes	0
135	ADORA2A	adenosine A2a receptor	protein-coding	ortholog	ortholog	ortholog_one2one	ortholog_one2one	ortholog_one2one	yes	yes	0
136	ADORA2B	adenosine A2b receptor	protein-coding	no_ortholog	ortholog	no_ortholog	ortholog_one2one	ortholog_one2one	yes	no	0
140	ADORA3	adenosine A3 receptor	protein-coding	ortholog	no_ortholog	ortholog_one2one	ortholog_one2many	ortholog_one2one	yes	yes	0
141	ADPRH	ADP-ribosylarginine hydrolase	protein-coding	ortholog	ortholog	ortholog_one2one	ortholog_one2one	ortholog_one2one	yes	yes	0
142	PARP1	poly(ADP-ribose) polymerase 1	protein-coding	ortholog	ortholog	ortholog_one2one	ortholog_one2one	ortholog_one2one	yes	yes	0
143	PARP4	poly(ADP-ribose) polymerase family member 4	protein-coding	ortholog	ortholog	ortholog_one2one	ortholog_one2one	ortholog_one2one	yes	yes	0
146	ADRA1D	adrenoceptor alpha 1D	protein-coding	ortholog	ortholog	ortholog_one2one	ortholog_one2one	ortholog_one2one	yes	yes	0
147	ADRA1B	adrenoceptor alpha 1B	protein-coding	ortholog	ortholog	ortholog_one2one	ortholog_one2one	ortholog_one2one	yes	yes	0
148	ADRA1A	adrenoceptor alpha 1A	protein-coding	ortholog	ortholog	ortholog_one2one	ortholog_one2one	ortholog_one2one	yes	yes	0
150	ADRA2A	adrenoceptor alpha 2A	protein-coding	ortholog	ortholog	no_ortholog	ortholog_one2one	ortholog_one2one	yes	yes	0
151	ADRA2B	adrenoceptor alpha 2B	protein-coding	ortholog	ortholog	ortholog_one2one	ortholog_one2one	ortholog_one2one	yes	yes	0
152	ADRA2C	adrenoceptor alpha 2C	protein-coding	ortholog	ortholog	ortholog_one2one	ortholog_one2one	ortholog_one2one	yes	yes	0
153	ADRB1	adrenoceptor beta 1	protein-coding	ortholog	ortholog	no_ortholog	ortholog_one2one	ortholog_one2one	yes	yes	0
154	ADRB2	adrenoceptor beta 2	protein-coding	ortholog	ortholog	ortholog_one2one	ortholog_one2one	ortholog_one2one	yes	yes	0
155	ADRB3	adrenoceptor beta 3	protein-coding	ortholog	ortholog	ortholog_one2many	ortholog_one2many	ortholog_one2one	yes	yes	0
156	GRK2	G protein-coupled receptor kinase 2	protein-coding	ortholog	ortholog	ortholog_one2one	ortholog_one2one	ortholog_one2one	yes	yes	0
157	GRK3	G protein-coupled receptor kinase 3	protein-coding	ortholog	ortholog	ortholog_one2one	ortholog_one2one	ortholog_one2one	yes	yes	0
158	ADSL	adenylosuccinate lyase	protein-coding	ortholog	ortholog	ortholog_one2one	ortholog_one2one	ortholog_one2one	yes	yes	0
159	ADSS2	adenylosuccinate synthase 2	protein-coding	ortholog	ortholog	ortholog_one2one	ortholog_one2one	ortholog_one2one	yes	yes	0
160	AP2A1	adaptor related protein complex 2 subunit alpha 1	protein-coding	ortholog	ortholog	ortholog_one2one	ortholog_one2one	ortholog_one2one	yes	yes	0
161	AP2A2	adaptor related protein complex 2 subunit alpha 2	protein-coding	ortholog	ortholog	ortholog_one2one	ortholog_one2one	ortholog_one2one	yes	yes	0
162	AP1B1	adaptor related protein complex 1 subunit beta 1	protein-coding	ortholog	ortholog	ortholog_one2one	ortholog_one2one	ortholog_one2one	yes	yes	0
163	AP2B1	adaptor related protein complex 2 subunit beta 1	protein-coding	ortholog	ortholog	ortholog_one2one	ortholog_one2one	no_ortholog	yes	yes	0
164	AP1G1	adaptor related protein complex 1 subunit gamma 1	protein-coding	ortholog	ortholog	ortholog_one2one	ortholog_one2one	ortholog_one2one	yes	yes	0
165	AEBP1	AE binding protein 1	protein-coding	ortholog	ortholog	ortholog_one2one	ortholog_one2one	ortholog_one2one	yes	yes	0
166	TLE5	TLE family member 5, transcriptional modulator	protein-coding	ortholog	ortholog	ortholog_one2one	ortholog_one2one	ortholog_one2one	yes	yes	0
167	CRISP1	cysteine rich secretory protein 1	protein-coding	ortholog	ortholog	ortholog_one2one	ortholog_one2one	ortholog_one2one	yes	yes	0
173	AFM	afamin	protein-coding	ortholog	ortholog	ortholog_one2one	ortholog_one2one	ortholog_one2one	yes	yes	0
174	AFP	alpha fetoprotein	protein-coding	ortholog	ortholog	ortholog_one2one	ortholog_one2one	ortholog_one2one	yes	yes	0
175	AGA	aspartylglucosaminidase	protein-coding	ortholog	ortholog	ortholog_one2one	ortholog_one2one	ortholog_one2one	yes	yes	0
176	ACAN	aggrecan	protein-coding	ortholog	ortholog	ortholog_one2one	ortholog_one2one	no_ortholog	yes	yes	0
177	AGER	advanced glycosylation end-product specific receptor	protein-coding	ortholog	ortholog	ortholog_one2one	ortholog_one2one	ortholog_one2one	yes	yes	0
178	AGL	amylo-alpha-1, 6-glucosidase, 4-alpha-glucanotransferase	protein-coding	ortholog	ortholog	ortholog_one2one	ortholog_one2one	ortholog_one2one	yes	yes	0
181	AGRP	agouti related neuropeptide	protein-coding	ortholog	ortholog	ortholog_one2one	ortholog_one2one	ortholog_one2one	yes	yes	0
182	JAG1	jagged canonical Notch ligand 1	protein-coding	ortholog	ortholog	ortholog_one2one	ortholog_one2one	ortholog_one2one	yes	yes	0
183	AGT	angiotensinogen	protein-coding	ortholog	ortholog	ortholog_one2one	ortholog_one2one	ortholog_one2one	yes	yes	0
185	AGTR1	angiotensin II receptor type 1	protein-coding	ortholog	ortholog	ortholog_one2one	ortholog_one2many	ortholog_one2one	yes	yes	0
186	AGTR2	angiotensin II receptor type 2	protein-coding	ortholog	ortholog	ortholog_one2one	ortholog_one2one	ortholog_one2one	yes	yes	0
187	APLNR	apelin receptor	protein-coding	ortholog	ortholog	ortholog_one2one	ortholog_one2one	ortholog_one2one	yes	yes	0
189	AGXT	alanine--glyoxylate and serine--pyruvate aminotransferase	protein-coding	ortholog	ortholog	ortholog_one2one	ortholog_one2one	ortholog_one2one	yes	yes	0
190	NR0B1	nuclear receptor subfamily 0 group B member 1	protein-coding	ortholog	ortholog	ortholog_one2one	ortholog_one2one	ortholog_one2one	yes	yes	0
191	AHCY	adenosylhomocysteinase	protein-coding	ortholog	ortholog	ortholog_one2one	ortholog_one2many	ortholog_one2one	yes	yes	0
196	AHR	aryl hydrocarbon receptor	protein-coding	ortholog	ortholog	ortholog_one2many	ortholog_one2many	ortholog_one2one	yes	yes	0
197	AHSG	alpha 2-HS glycoprotein	protein-coding	ortholog	ortholog	ortholog_one2one	ortholog_one2one	ortholog_one2one	yes	yes	0
199	AIF1	allograft inflammatory factor 1	protein-coding	ortholog	ortholog	ortholog_one2one	ortholog_one2one	ortholog_one2one	yes	yes	0
202	CRYBG1	crystallin beta-gamma domain containing 1	protein-coding	ortholog	ortholog	ortholog_one2one	ortholog_one2one	ortholog_one2one	yes	yes	0
203	AK1	adenylate kinase 1	protein-coding	ortholog	ortholog	ortholog_one2one	ortholog_one2one	ortholog_one2one	yes	yes	0
204	AK2	adenylate kinase 2	protein-coding	ortholog	ortholog	ortholog_one2one	ortholog_one2one	ortholog_one2one	yes	yes	0
205	AK4	adenylate kinase 4	protein-coding	ortholog	ortholog	ortholog_one2one	ortholog_one2one	ortholog_one2one	yes	yes	0
207	AKT1	AKT serine/threonine kinase 1	protein-coding	ortholog	ortholog	ortholog_one2one	ortholog_one2one	ortholog_one2one	yes	yes	0
208	AKT2	AKT serine/threonine kinase 2	protein-coding	ortholog	ortholog	ortholog_one2one	ortholog_one2one	ortholog_one2one	yes	yes	0
210	ALAD	aminolevulinate dehydratase	protein-coding	ortholog	ortholog	ortholog_one2one	ortholog_one2one	ortholog_one2one	yes	yes	0
211	ALAS1	5'-aminolevulinate synthase 1	protein-coding	ortholog	ortholog	ortholog_one2one	ortholog_one2one	ortholog_one2one	yes	yes	0
212	ALAS2	5'-aminolevulinate synthase 2	protein-coding	ortholog	ortholog	ortholog_one2one	ortholog_one2one	ortholog_one2one	yes	yes	0
213	ALB	albumin	protein-coding	ortholog	ortholog	ortholog_one2one	ortholog_one2one	ortholog_one2one	yes	yes	0
214	ALCAM	activated leukocyte cell adhesion molecule	protein-coding	ortholog	ortholog	ortholog_one2one	ortholog_one2one	ortholog_one2one	yes	yes	0
215	ABCD1	ATP binding cassette subfamily D member 1	protein-coding	ortholog	ortholog	ortholog_one2one	ortholog_one2one	ortholog_one2one	yes	yes	0
216	ALDH1A1	aldehyde dehydrogenase 1 family member A1	protein-coding	no_ortholog	no_ortholog	ortholog_one2one	ortholog_one2many	ortholog_one2one	yes	yes	0
217	ALDH2	aldehyde dehydrogenase 2 family member	protein-coding	ortholog	ortholog	ortholog_one2many	ortholog_one2many	ortholog_one2one	yes	yes	0
218	ALDH3A1	aldehyde dehydrogenase 3 family member A1	protein-coding	ortholog	ortholog	ortholog_one2one	ortholog_one2one	ortholog_one2one	yes	yes	0
219	ALDH1B1	aldehyde dehydrogenase 1 family member B1	protein-coding	ortholog	ortholog	ortholog_one2one	ortholog_one2one	ortholog_one2one	yes	yes	0
220	ALDH1A3	aldehyde dehydrogenase 1 family member A3	protein-coding	ortholog	ortholog	ortholog_one2one	ortholog_one2one	ortholog_one2one	yes	yes	0
221	ALDH3B1	aldehyde dehydrogenase 3 family member B1	protein-coding	ortholog	ortholog	ortholog_one2one	ortholog_one2one	ortholog_one2one	yes	yes	0
222	ALDH3B2	aldehyde dehydrogenase 3 family member B2	protein-coding	no_ortholog	no_ortholog	ortholog_one2one	ortholog_one2many	no_ortholog	yes	yes	0
223	ALDH9A1	aldehyde dehydrogenase 9 family member A1	protein-coding	ortholog	ortholog	ortholog_many2many	ortholog_many2many	ortholog_one2one	yes	yes	0
224	ALDH3A2	aldehyde dehydrogenase 3 family member A2	protein-coding	ortholog	no_ortholog	ortholog_one2one	ortholog_one2one	ortholog_one2one	yes	yes	0
225	ABCD2	ATP binding cassette subfamily D member 2	protein-coding	ortholog	ortholog	ortholog_one2one	ortholog_one2one	ortholog_one2one	yes	yes	0
226	ALDOA	aldolase, fructose-bisphosphate A	protein-coding	ortholog	ortholog	ortholog_one2many	ortholog_many2many	ortholog_one2one	yes	yes	0
229	ALDOB	aldolase, fructose-bisphosphate B	protein-coding	ortholog	ortholog	ortholog_one2one	ortholog_one2one	ortholog_one2one	yes	yes	0
230	ALDOC	aldolase, fructose-bisphosphate C	protein-coding	ortholog	ortholog	ortholog_one2one	ortholog_one2one	ortholog_one2one	yes	yes	0
231	AKR1B1	aldo-keto reductase family 1 member B	protein-coding	no_ortholog	ortholog	ortholog_one2one	ortholog_one2one	ortholog_one2one	yes	yes	0
238	ALK	ALK receptor tyrosine kinase	protein-coding	ortholog	ortholog	ortholog_one2one	ortholog_one2one	ortholog_one2one	yes	yes	0
239	ALOX12	arachidonate 12-lipoxygenase, 12S type	protein-coding	ortholog	ortholog	ortholog_one2one	ortholog_one2one	ortholog_one2one	yes	yes	0
240	ALOX5	arachidonate 5-lipoxygenase	protein-coding	no_ortholog	ortholog	ortholog_one2one	ortholog_one2one	ortholog_one2one	yes	yes	0
241	ALOX5AP	arachidonate 5-lipoxygenase activating protein	protein-coding	ortholog	ortholog	ortholog_one2one	ortholog_one2one	ortholog_one2one	yes	yes	0
242	ALOX12B	arachidonate 12-lipoxygenase, 12R type	protein-coding	ortholog	ortholog	ortholog_one2one	ortholog_one2one	ortholog_one2one	yes	yes	0
246	ALOX15	arachidonate 15-lipoxygenase	protein-coding	ortholog	no_ortholog	ortholog_one2one	ortholog_one2one	ortholog_one2one	yes	yes	0
247	ALOX15B	arachidonate 15-lipoxygenase type B	protein-coding	ortholog	ortholog	ortholog_one2one	ortholog_one2one	ortholog_one2one	yes	yes	0
248	ALPI	alkaline phosphatase, intestinal	protein-coding	no_ortholog	ortholog	ortholog_one2many	ortholog_many2many	ortholog_one2one	yes	yes	0
249	ALPL	alkaline phosphatase, biomineralization associated	protein-coding	ortholog	ortholog	ortholog_one2one	ortholog_one2one	ortholog_one2one	yes	yes	0
250	ALPP	alkaline phosphatase, placental	protein-coding	no_ortholog	no_ortholog	ortholog_one2many	ortholog_many2many	ortholog_one2one	yes	yes	0
251	ALPG	alkaline phosphatase, germ cell	protein-coding	no_ortholog	no_ortholog	ortholog_one2many	ortholog_many2many	ortholog_one2one	yes	yes	0
257	ALX3	ALX homeobox 3	protein-coding	ortholog	ortholog	ortholog_one2one	ortholog_one2one	ortholog_one2one	yes	yes	0
258	AMBN	ameloblastin	protein-coding	ortholog	ortholog	ortholog_one2one	ortholog_one2one	ortholog_one2one	yes	yes	0
259	AMBP	alpha-1-microglobulin/bikunin precursor	protein-coding	ortholog	ortholog	ortholog_one2one	ortholog_one2one	ortholog_one2one	yes	yes	0
262	AMD1	adenosylmethionine decarboxylase 1	protein-coding	ortholog	ortholog	no_ortholog	no_ortholog	ortholog_one2many	yes	yes	0
265	AMELX	amelogenin X-linked	protein-coding	ortholog	ortholog	ortholog_one2one	ortholog_one2one	no_ortholog	yes	yes	0
266	AMELY	amelogenin Y-linked	protein-coding	no_ortholog	no_ortholog	ortholog_one2one	ortholog_one2one	ortholog_one2one	yes	yes	0
267	AMFR	autocrine motility factor receptor	protein-coding	ortholog	ortholog	ortholog_one2one	ortholog_one2one	ortholog_one2one	yes	yes	0
268	AMH	anti-Mullerian hormone	protein-coding	ortholog	ortholog	ortholog_one2one	ortholog_one2one	ortholog_one2one	yes	yes	0
269	AMHR2	anti-Mullerian hormone receptor type 2	protein-coding	ortholog	ortholog	ortholog_one2one	ortholog_one2one	ortholog_one2one	yes	yes	0
270	AMPD1	adenosine monophosphate deaminase 1	protein-coding	ortholog	ortholog	ortholog_one2one	ortholog_one2one	ortholog_one2one	yes	yes	0
271	AMPD2	adenosine monophosphate deaminase 2	protein-coding	ortholog	ortholog	ortholog_one2one	ortholog_one2one	ortholog_one2one	yes	yes	0
272	AMPD3	adenosine monophosphate deaminase 3	protein-coding	ortholog	ortholog	ortholog_one2one	ortholog_one2one	ortholog_one2one	yes	yes	0
273	AMPH	amphiphysin	protein-coding	no_ortholog	ortholog	ortholog_one2one	ortholog_one2one	ortholog_one2one	yes	yes	0
274	BIN1	bridging integrator 1	protein-coding	ortholog	ortholog	ortholog_one2one	ortholog_one2one	ortholog_one2one	yes	yes	0
275	AMT	aminomethyltransferase	protein-coding	ortholog	ortholog	ortholog_one2one	ortholog_one2one	ortholog_one2one	yes	yes	0
276	AMY1A	amylase alpha 1A	protein-coding	no_ortholog	no_ortholog	ortholog_many2many	no_ortholog	no_ortholog	no	yes	1
277	AMY1B	amylase alpha 1B	protein-coding	no_ortholog	no_ortholog	ortholog_many2many	no_ortholog	no_ortholog	no	yes	1
278	AMY1C	amylase alpha 1C	protein-coding	no_ortholog	no_ortholog	ortholog_many2many	no_ortholog	no_ortholog	no	yes	1
279	AMY2A	amylase alpha 2A	protein-coding	no_ortholog	no_ortholog	ortholog_many2many	no_ortholog	ortholog_one2one	yes	yes	0
280	AMY2B	amylase alpha 2B	protein-coding	no_ortholog	no_ortholog	ortholog_many2many	no_ortholog	ortholog_one2many	yes	yes	0
283	ANG	angiogenin	protein-coding	no_ortholog	ortholog	no_ortholog	ortholog_one2many	ortholog_one2one	yes	no	0
284	ANGPT1	angiopoietin 1	protein-coding	ortholog	ortholog	ortholog_one2one	ortholog_one2one	ortholog_one2one	yes	yes	0
285	ANGPT2	angiopoietin 2	protein-coding	ortholog	ortholog	ortholog_one2one	ortholog_one2one	ortholog_one2one	yes	yes	0
286	ANK1	ankyrin 1	protein-coding	ortholog	ortholog	ortholog_one2one	ortholog_one2one	ortholog_one2one	yes	yes	0
287	ANK2	ankyrin 2	protein-coding	ortholog	ortholog	ortholog_one2one	ortholog_one2one	no_ortholog	yes	yes	0
288	ANK3	ankyrin 3	protein-coding	ortholog	ortholog	ortholog_one2one	ortholog_one2one	ortholog_one2one	yes	yes	0
290	ANPEP	alanyl aminopeptidase, membrane	protein-coding	ortholog	ortholog	ortholog_one2one	ortholog_one2one	ortholog_one2one	yes	yes	0
291	SLC25A4	solute carrier family 25 member 4	protein-coding	ortholog	ortholog	ortholog_one2one	ortholog_one2one	ortholog_one2one	yes	yes	0
292	SLC25A5	solute carrier family 25 member 5	protein-coding	ortholog	ortholog	no_ortholog	ortholog_one2one	ortholog_one2one	yes	yes	0
293	SLC25A6	solute carrier family 25 member 6	protein-coding	ortholog	no_ortholog	ortholog_one2one	no_ortholog	no_ortholog	no	yes	1
301	ANXA1	annexin A1	protein-coding	ortholog	ortholog	ortholog_one2one	ortholog_one2one	ortholog_one2one	yes	yes	0
302	ANXA2	annexin A2	protein-coding	ortholog	ortholog	ortholog_one2one	ortholog_one2one	ortholog_one2one	yes	yes	0
306	ANXA3	annexin A3	protein-coding	no_ortholog	ortholog	no_ortholog	ortholog_one2one	ortholog_one2one	yes	no	0
307	ANXA4	annexin A4	protein-coding	ortholog	ortholog	ortholog_one2one	ortholog_one2one	ortholog_one2one	yes	yes	0
308	ANXA5	annexin A5	protein-coding	ortholog	ortholog	ortholog_one2one	ortholog_one2one	ortholog_one2one	yes	yes	0
309	ANXA6	annexin A6	protein-coding	ortholog	ortholog	ortholog_one2one	ortholog_one2one	ortholog_one2one	yes	yes	0
310	ANXA7	annexin A7	protein-coding	ortholog	ortholog	ortholog_one2many	ortholog_one2one	ortholog_one2one	yes	yes	0
311	ANXA11	annexin A11	protein-coding	ortholog	ortholog	ortholog_one2one	ortholog_one2one	ortholog_one2one	yes	yes	0
312	ANXA13	annexin A13	protein-coding	ortholog	ortholog	ortholog_one2one	no_ortholog	ortholog_one2one	yes	yes	0
313	AOAH	acyloxyacyl hydrolase	protein-coding	ortholog	ortholog	ortholog_one2one	ortholog_one2one	ortholog_one2one	yes	yes	0
314	AOC2	amine oxidase copper containing 2	protein-coding	ortholog	ortholog	ortholog_one2one	ortholog_one2one	ortholog_one2one	yes	yes	0
316	AOX1	aldehyde oxidase 1	protein-coding	no_ortholog	ortholog	ortholog_one2one	ortholog_one2one	ortholog_one2one	yes	yes	0
317	APAF1	apoptotic peptidase activating factor 1	protein-coding	ortholog	ortholog	ortholog_one2one	ortholog_one2one	ortholog_one2one	yes	yes	0
318	NUDT2	nudix hydrolase 2	protein-coding	ortholog	ortholog	ortholog_one2one	ortholog_one2one	ortholog_one2one	yes	yes	0
319	APOF	apolipoprotein F	protein-coding	ortholog	ortholog	ortholog_one2one	ortholog_one2one	ortholog_one2one	yes	yes	0
320	APBA1	amyloid beta precursor protein binding family A member 1	protein-coding	ortholog	ortholog	ortholog_one2one	ortholog_one2one	ortholog_one2one	yes	yes	0
321	APBA2	amyloid beta precursor protein binding family A member 2	protein-coding	ortholog	ortholog	ortholog_one2one	ortholog_one2one	ortholog_one2one	yes	yes	0
322	APBB1	amyloid beta precursor protein binding family B member 1	protein-coding	ortholog	ortholog	ortholog_one2one	ortholog_one2one	ortholog_one2one	yes	yes	0
323	APBB2	amyloid beta precursor protein binding family B member 2	protein-coding	ortholog	ortholog	ortholog_one2one	ortholog_one2one	ortholog_one2one	yes	yes	0
324	APC	APC regulator of WNT signaling pathway	protein-coding	ortholog	ortholog	ortholog_one2one	ortholog_one2one	ortholog_one2one	yes	yes	0
325	APCS	amyloid P component, serum	protein-coding	ortholog	ortholog	ortholog_one2one	ortholog_one2one	ortholog_one2one	yes	yes	0
326	AIRE	autoimmune regulator	protein-coding	ortholog	ortholog	ortholog_one2one	ortholog_one2one	ortholog_one2one	yes	yes	0
327	APEH	acylaminoacyl-peptide hydrolase	protein-coding	ortholog	ortholog	ortholog_one2one	ortholog_one2one	ortholog_one2one	yes	yes	0
328	APEX1	apurinic/apyrimidinic endodeoxyribonuclease 1	protein-coding	ortholog	ortholog	ortholog_one2one	ortholog_one2one	ortholog_one2one	yes	yes	0
329	BIRC2	baculoviral IAP repeat containing 2	protein-coding	ortholog	ortholog	no_ortholog	ortholog_one2one	ortholog_one2one	yes	yes	0
330	BIRC3	baculoviral IAP repeat containing 3	protein-coding	ortholog	no_ortholog	ortholog_one2one	ortholog_one2one	ortholog_one2one	yes	yes	0
331	XIAP	X-linked inhibitor of apoptosis	protein-coding	ortholog	ortholog	ortholog_one2one	ortholog_one2one	ortholog_one2one	yes	yes	0
332	BIRC5	baculoviral IAP repeat containing 5	protein-coding	ortholog	ortholog	ortholog_one2one	ortholog_one2one	ortholog_one2one	yes	yes	0
333	APLP1	amyloid beta precursor like protein 1	protein-coding	ortholog	ortholog	ortholog_one2one	ortholog_one2one	ortholog_one2one	yes	yes	0
334	APLP2	amyloid beta precursor like protein 2	protein-coding	ortholog	ortholog	ortholog_one2one	ortholog_one2one	ortholog_one2one	yes	yes	0
335	APOA1	apolipoprotein A1	protein-coding	ortholog	ortholog	ortholog_one2one	ortholog_one2one	ortholog_one2one	yes	yes	0
336	APOA2	apolipoprotein A2	protein-coding	ortholog	ortholog	no_ortholog	ortholog_one2one	ortholog_one2one	yes	yes	0
337	APOA4	apolipoprotein A4	protein-coding	ortholog	ortholog	ortholog_one2one	ortholog_one2one	ortholog_one2one	yes	yes	0
338	APOB	apolipoprotein B	protein-coding	ortholog	ortholog	ortholog_one2one	ortholog_one2one	ortholog_one2one	yes	yes	0
339	APOBEC1	apolipoprotein B mRNA editing enzyme catalytic subunit 1	protein-coding	ortholog	ortholog	ortholog_one2one	ortholog_one2one	ortholog_one2one	yes	yes	0
341	APOC1	apolipoprotein C1	protein-coding	ortholog	ortholog	ortholog_one2one	ortholog_one2one	no_ortholog	yes	yes	0
343	AQP8	aquaporin 8	protein-coding	ortholog	ortholog	ortholog_one2many	ortholog_one2one	ortholog_one2one	yes	yes	0
344	APOC2	apolipoprotein C2	protein-coding	ortholog	ortholog	ortholog_one2one	ortholog_one2many	ortholog_one2one	yes	yes	0
345	APOC3	apolipoprotein C3	protein-coding	ortholog	ortholog	ortholog_one2one	ortholog_one2one	no_ortholog	yes	yes	0
346	APOC4	apolipoprotein C4	protein-coding	ortholog	ortholog	ortholog_one2many	ortholog_one2many	ortholog_one2one	yes	yes	0
347	APOD	apolipoprotein D	protein-coding	ortholog	ortholog	ortholog_one2one	ortholog_one2one	ortholog_one2one	yes	yes	0
348	APOE	apolipoprotein E	protein-coding	ortholog	ortholog	ortholog_one2one	ortholog_one2one	ortholog_one2one	yes	yes	0
350	APOH	apolipoprotein H	protein-coding	ortholog	ortholog	ortholog_one2one	ortholog_one2one	ortholog_one2one	yes	yes	0
351	APP	amyloid beta precursor protein	protein-coding	ortholog	ortholog	ortholog_one2one	ortholog_one2one	ortholog_one2one	yes	yes	0
353	APRT	adenine phosphoribosyltransferase	protein-coding	ortholog	ortholog	ortholog_one2one	ortholog_one2one	ortholog_one2one	yes	yes	0
354	KLK3	kallikrein related peptidase 3	protein-coding	no_ortholog	no_ortholog	ortholog_one2many	ortholog_many2many	ortholog_one2many	yes	yes	0
355	FAS	Fas cell surface death receptor	protein-coding	ortholog	ortholog	ortholog_one2one	ortholog_one2one	ortholog_one2one	yes	yes	0
356	FASLG	Fas ligand	protein-coding	ortholog	ortholog	ortholog_one2one	ortholog_one2one	ortholog_one2one	yes	yes	0
357	SHROOM2	shroom family member 2	protein-coding	ortholog	ortholog	ortholog_one2one	ortholog_one2one	ortholog_one2one	yes	yes	0
358	AQP1	aquaporin 1 (Colton blood group)	protein-coding	ortholog	ortholog	ortholog_one2many	ortholog_one2many	ortholog_one2one	yes	yes	0
359	AQP2	aquaporin 2	protein-coding	ortholog	ortholog	ortholog_one2one	ortholog_one2one	ortholog_one2one	yes	yes	0
360	AQP3	aquaporin 3 (Gill blood group)	protein-coding	ortholog	ortholog	ortholog_one2one	ortholog_one2one	ortholog_one2one	yes	yes	0
361	AQP4	aquaporin 4	protein-coding	ortholog	ortholog	no_ortholog	no_ortholog	ortholog_one2one	yes	yes	0
362	AQP5	aquaporin 5	protein-coding	ortholog	ortholog	ortholog_one2one	ortholog_one2one	ortholog_one2one	yes	yes	0
363	AQP6	aquaporin 6	protein-coding	ortholog	ortholog	ortholog_one2one	ortholog_one2one	ortholog_one2one	yes	yes	0
364	AQP7	aquaporin 7	protein-coding	ortholog	ortholog	ortholog_one2many	ortholog_one2many	ortholog_one2one	yes	yes	0
366	AQP9	aquaporin 9	protein-coding	ortholog	ortholog	ortholog_one2one	ortholog_one2one	ortholog_one2one	yes	yes	0
367	AR	androgen receptor	protein-coding	ortholog	ortholog	ortholog_one2one	ortholog_one2one	ortholog_one2one	yes	yes	0
368	ABCC6	ATP binding cassette subfamily C member 6	protein-coding	ortholog	ortholog	ortholog_one2one	ortholog_one2one	ortholog_one2one	yes	yes	0
369	ARAF	A-Raf proto-oncogene, serine/threonine kinase	protein-coding	ortholog	ortholog	ortholog_one2one	ortholog_one2one	ortholog_one2one	yes	yes	0
372	ARCN1	archain 1	protein-coding	ortholog	ortholog	ortholog_one2one	ortholog_one2one	ortholog_one2one	yes	yes	0
373	TRIM23	tripartite motif containing 23	protein-coding	ortholog	ortholog	ortholog_one2one	ortholog_one2one	ortholog_one2one	yes	yes	0
374	AREG	amphiregulin	protein-coding	ortholog	ortholog	ortholog_one2one	ortholog_one2one	ortholog_one2one	yes	yes	0
375	ARF1	ADP ribosylation factor 1	protein-coding	ortholog	ortholog	ortholog_one2one	ortholog_one2one	ortholog_one2one	yes	yes	0
377	ARF3	ADP ribosylation factor 3	protein-coding	ortholog	ortholog	ortholog_one2many	ortholog_one2many	ortholog_one2one	yes	yes	0
378	ARF4	ADP ribosylation factor 4	protein-coding	ortholog	ortholog	ortholog_one2many	ortholog_one2one	ortholog_one2one	yes	yes	0
379	ARL4D	ADP ribosylation factor like GTPase 4D	protein-coding	ortholog	ortholog	ortholog_one2one	ortholog_one2one	ortholog_one2one	yes	yes	0
381	ARF5	ADP ribosylation factor 5	protein-coding	ortholog	ortholog	ortholog_one2one	ortholog_one2one	ortholog_one2one	yes	yes	0
382	ARF6	ADP ribosylation factor 6	protein-coding	ortholog	ortholog	ortholog_one2one	ortholog_one2one	ortholog_one2one	yes	yes	0
383	ARG1	arginase 1	protein-coding	ortholog	ortholog	ortholog_one2one	ortholog_one2one	ortholog_one2one	yes	yes	0
384	ARG2	arginase 2	protein-coding	ortholog	ortholog	ortholog_one2one	ortholog_one2one	ortholog_one2one	yes	yes	0
387	RHOA	ras homolog family member A	protein-coding	ortholog	ortholog	ortholog_one2many	ortholog_one2one	ortholog_one2one	yes	yes	0
388	RHOB	ras homolog family member B	protein-coding	ortholog	ortholog	ortholog_one2one	ortholog_one2one	ortholog_one2one	yes	yes	0
389	RHOC	ras homolog family member C	protein-coding	ortholog	ortholog	ortholog_one2many	ortholog_one2many	ortholog_one2one	yes	yes	0
390	RND3	Rho family GTPase 3	protein-coding	ortholog	ortholog	ortholog_one2one	ortholog_one2one	ortholog_one2one	yes	yes	0
391	RHOG	ras homolog family member G	protein-coding	ortholog	ortholog	ortholog_one2one	ortholog_one2one	ortholog_one2one	yes	yes	0
392	ARHGAP1	Rho GTPase activating protein 1	protein-coding	ortholog	ortholog	ortholog_one2one	ortholog_one2one	ortholog_one2one	yes	yes	0
393	ARHGAP4	Rho GTPase activating protein 4	protein-coding	ortholog	ortholog	ortholog_one2one	ortholog_one2one	ortholog_one2one	yes	yes	0
394	ARHGAP5	Rho GTPase activating protein 5	protein-coding	ortholog	ortholog	ortholog_one2one	ortholog_one2one	ortholog_one2one	yes	yes	0
395	ARHGAP6	Rho GTPase activating protein 6	protein-coding	ortholog	ortholog	ortholog_one2one	ortholog_one2one	ortholog_one2one	yes	yes	0
396	ARHGDIA	Rho GDP dissociation inhibitor alpha	protein-coding	ortholog	ortholog	ortholog_one2one	ortholog_one2one	ortholog_one2one	yes	yes	0
397	ARHGDIB	Rho GDP dissociation inhibitor beta	protein-coding	ortholog	ortholog	ortholog_one2one	ortholog_one2one	ortholog_one2one	yes	yes	0
398	ARHGDIG	Rho GDP dissociation inhibitor gamma	protein-coding	ortholog	ortholog	ortholog_one2one	ortholog_one2one	ortholog_one2one	yes	yes	0
399	RHOH	ras homolog family member H	protein-coding	ortholog	ortholog	ortholog_one2one	ortholog_one2one	ortholog_one2one	yes	yes	0
400	ARL1	ADP ribosylation factor like GTPase 1	protein-coding	ortholog	ortholog	ortholog_one2one	ortholog_one2one	ortholog_one2one	yes	yes	0
401	PHOX2A	paired like homeobox 2A	protein-coding	ortholog	ortholog	ortholog_one2one	ortholog_one2one	ortholog_one2one	yes	yes	0
402	ARL2	ADP ribosylation factor like GTPase 2	protein-coding	ortholog	ortholog	ortholog_one2one	ortholog_one2one	ortholog_one2one	yes	yes	0
403	ARL3	ADP ribosylation factor like GTPase 3	protein-coding	ortholog	ortholog	ortholog_one2one	ortholog_one2one	ortholog_one2one	yes	yes	0
405	ARNT	aryl hydrocarbon receptor nuclear translocator	protein-coding	ortholog	ortholog	ortholog_one2one	ortholog_one2one	ortholog_one2one	yes	yes	0
406	ARNTL	aryl hydrocarbon receptor nuclear translocator like	protein-coding	ortholog	ortholog	ortholog_one2many	ortholog_one2one	ortholog_one2one	yes	yes	0
407	ARR3	arrestin 3	protein-coding	ortholog	ortholog	ortholog_one2one	ortholog_one2one	ortholog_one2one	yes	yes	0
408	ARRB1	arrestin beta 1	protein-coding	ortholog	ortholog	ortholog_one2one	ortholog_one2one	ortholog_one2one	yes	yes	0
409	ARRB2	arrestin beta 2	protein-coding	ortholog	ortholog	ortholog_one2one	ortholog_one2one	ortholog_one2one	yes	yes	0
410	ARSA	arylsulfatase A	protein-coding	ortholog	ortholog	ortholog_one2one	ortholog_one2one	ortholog_one2one	yes	yes	0
411	ARSB	arylsulfatase B	protein-coding	ortholog	ortholog	ortholog_one2one	ortholog_one2one	ortholog_one2one	yes	yes	0
412	STS	steroid sulfatase	protein-coding	ortholog	ortholog	ortholog_one2one	no_ortholog	no_ortholog	yes	yes	0
414	ARSD	arylsulfatase D	protein-coding	ortholog	no_ortholog	ortholog_one2one	no_ortholog	no_ortholog	no	yes	1
415	ARSL	arylsulfatase L	protein-coding	ortholog	no_ortholog	no_ortholog	no_ortholog	no_ortholog	no	yes	1
416	ARSF	arylsulfatase F	protein-coding	no_ortholog	no_ortholog	no_ortholog	no_ortholog	no_ortholog	no	no	0
417	ART1	ADP-ribosyltransferase 1	protein-coding	ortholog	ortholog	ortholog_one2one	ortholog_one2one	ortholog_one2one	yes	yes	0
419	ART3	ADP-ribosyltransferase 3	protein-coding	ortholog	ortholog	ortholog_one2one	ortholog_one2one	ortholog_one2one	yes	yes	0
420	ART4	ADP-ribosyltransferase 4 (Dombrock blood group)	protein-coding	ortholog	ortholog	ortholog_one2one	ortholog_one2one	ortholog_one2one	yes	yes	0
421	ARVCF	ARVCF delta catenin family member	protein-coding	ortholog	ortholog	ortholog_one2one	ortholog_one2one	ortholog_one2one	yes	yes	0
427	ASAH1	N-acylsphingosine amidohydrolase 1	protein-coding	ortholog	ortholog	ortholog_one2one	ortholog_one2one	ortholog_one2one	yes	yes	0
429	ASCL1	achaete-scute family bHLH transcription factor 1	protein-coding	ortholog	ortholog	ortholog_one2one	ortholog_one2one	ortholog_one2one	yes	yes	0
430	ASCL2	achaete-scute family bHLH transcription factor 2	protein-coding	ortholog	ortholog	no_ortholog	ortholog_one2one	ortholog_one2one	yes	yes	0
432	ASGR1	asialoglycoprotein receptor 1	protein-coding	ortholog	no_ortholog	ortholog_one2one	ortholog_one2one	ortholog_one2one	yes	yes	0
433	ASGR2	asialoglycoprotein receptor 2	protein-coding	ortholog	ortholog	ortholog_one2one	ortholog_one2one	ortholog_one2one	yes	yes	0
434	ASIP	agouti signaling protein	protein-coding	ortholog	ortholog	ortholog_one2one	ortholog_one2one	ortholog_one2one	yes	yes	0
435	ASL	argininosuccinate lyase	protein-coding	ortholog	ortholog	ortholog_one2many	ortholog_one2many	ortholog_one2one	yes	yes	0
438	ASMT	acetylserotonin O-methyltransferase	protein-coding	ortholog	ortholog	ortholog_one2one	ortholog_one2one	no_ortholog	yes	yes	0
439	GET3	guided entry of tail-anchored proteins factor 3, ATPase	protein-coding	ortholog	ortholog	ortholog_one2one	ortholog_one2one	ortholog_one2one	yes	yes	0
440	ASNS	asparagine synthetase (glutamine-hydrolyzing)	protein-coding	ortholog	ortholog	ortholog_one2one	ortholog_one2one	ortholog_one2one	yes	yes	0
443	ASPA	aspartoacylase	protein-coding	ortholog	ortholog	ortholog_one2one	ortholog_one2one	ortholog_one2one	yes	yes	0
444	ASPH	aspartate beta-hydroxylase	protein-coding	ortholog	ortholog	ortholog_one2one	ortholog_one2one	ortholog_one2one	yes	yes	0
445	ASS1	argininosuccinate synthase 1	protein-coding	ortholog	ortholog	ortholog_one2one	ortholog_one2one	ortholog_one2one	yes	yes	0
460	ASTN1	astrotactin 1	protein-coding	ortholog	ortholog	ortholog_one2one	ortholog_one2one	ortholog_one2one	yes	yes	0
462	SERPINC1	serpin family C member 1	protein-coding	ortholog	ortholog	ortholog_one2one	ortholog_one2one	ortholog_one2one	yes	yes	0
463	ZFHX3	zinc finger homeobox 3	protein-coding	ortholog	ortholog	ortholog_one2one	ortholog_one2one	ortholog_one2one	yes	yes	0
466	ATF1	activating transcription factor 1	protein-coding	ortholog	ortholog	ortholog_one2one	ortholog_one2one	ortholog_one2many	yes	yes	0
467	ATF3	activating transcription factor 3	protein-coding	ortholog	ortholog	ortholog_one2one	ortholog_one2one	ortholog_one2one	yes	yes	0
468	ATF4	activating transcription factor 4	protein-coding	ortholog	ortholog	ortholog_one2many	ortholog_one2one	ortholog_one2one	yes	yes	0
471	ATIC	5-aminoimidazole-4-carboxamide ribonucleotide formyltransferase/IMP cyclohydrolase	protein-coding	no_ortholog	ortholog	ortholog_one2one	ortholog_one2one	ortholog_one2one	yes	yes	0
472	ATM	ATM serine/threonine kinase	protein-coding	ortholog	ortholog	ortholog_one2one	ortholog_one2one	ortholog_one2one	yes	yes	0
473	RERE	arginine-glutamic acid dipeptide repeats	protein-coding	ortholog	ortholog	ortholog_one2one	ortholog_one2one	ortholog_one2one	yes	yes	0
474	ATOH1	atonal bHLH transcription factor 1	protein-coding	ortholog	ortholog	no_ortholog	ortholog_one2one	ortholog_one2one	yes	yes	0
475	ATOX1	antioxidant 1 copper chaperone	protein-coding	no_ortholog	ortholog	ortholog_one2one	ortholog_one2one	ortholog_one2one	yes	yes	0
476	ATP1A1	ATPase Na+/K+ transporting subunit alpha 1	protein-coding	ortholog	ortholog	ortholog_one2one	ortholog_one2one	ortholog_one2one	yes	yes	0
477	ATP1A2	ATPase Na+/K+ transporting subunit alpha 2	protein-coding	no_ortholog	no_ortholog	ortholog_one2one	ortholog_one2one	ortholog_one2one	yes	yes	0
478	ATP1A3	ATPase Na+/K+ transporting subunit alpha 3	protein-coding	ortholog	ortholog	ortholog_one2many	ortholog_one2many	ortholog_one2one	yes	yes	0
479	ATP12A	ATPase H+/K+ transporting non-gastric alpha2 subunit	protein-coding	ortholog	ortholog	ortholog_one2one	ortholog_one2one	ortholog_one2one	yes	yes	0
480	ATP1A4	ATPase Na+/K+ transporting subunit alpha 4	protein-coding	ortholog	ortholog	no_ortholog	ortholog_one2one	ortholog_one2one	yes	yes	0
481	ATP1B1	ATPase Na+/K+ transporting subunit beta 1	protein-coding	ortholog	ortholog	ortholog_one2one	ortholog_one2one	ortholog_one2one	yes	yes	0
482	ATP1B2	ATPase Na+/K+ transporting subunit beta 2	protein-coding	ortholog	ortholog	ortholog_one2one	ortholog_one2one	ortholog_one2one	yes	yes	0
483	ATP1B3	ATPase Na+/K+ transporting subunit beta 3	protein-coding	ortholog	ortholog	ortholog_one2one	ortholog_one2one	ortholog_one2one	yes	yes	0
486	FXYD2	FXYD domain containing ion transport regulator 2	protein-coding	ortholog	ortholog	ortholog_one2many	ortholog_one2many	no_ortholog	yes	yes	0
487	ATP2A1	ATPase sarcoplasmic/endoplasmic reticulum Ca2+ transporting 1	protein-coding	ortholog	ortholog	ortholog_one2one	ortholog_one2one	ortholog_one2one	yes	yes	0
488	ATP2A2	ATPase sarcoplasmic/endoplasmic reticulum Ca2+ transporting 2	protein-coding	ortholog	ortholog	ortholog_one2one	ortholog_one2one	ortholog_one2one	yes	yes	0
489	ATP2A3	ATPase sarcoplasmic/endoplasmic reticulum Ca2+ transporting 3	protein-coding	ortholog	ortholog	ortholog_one2one	ortholog_one2one	ortholog_one2one	yes	yes	0
490	ATP2B1	ATPase plasma membrane Ca2+ transporting 1	protein-coding	ortholog	ortholog	ortholog_one2one	ortholog_one2one	ortholog_one2one	yes	yes	0
491	ATP2B2	ATPase plasma membrane Ca2+ transporting 2	protein-coding	ortholog	ortholog	ortholog_one2one	ortholog_one2one	ortholog_one2one	yes	yes	0
492	ATP2B3	ATPase plasma membrane Ca2+ transporting 3	protein-coding	ortholog	ortholog	ortholog_one2one	ortholog_one2one	ortholog_one2one	yes	yes	0
493	ATP2B4	ATPase plasma membrane Ca2+ transporting 4	protein-coding	ortholog	ortholog	ortholog_one2one	ortholog_one2one	ortholog_one2one	yes	yes	0
495	ATP4A	ATPase H+/K+ transporting subunit alpha	protein-coding	ortholog	ortholog	ortholog_one2one	ortholog_one2one	ortholog_one2one	yes	yes	0
496	ATP4B	ATPase H+/K+ transporting subunit beta	protein-coding	ortholog	ortholog	ortholog_one2one	ortholog_one2one	ortholog_one2one	yes	yes	0
498	ATP5F1A	ATP synthase F1 subunit alpha	protein-coding	ortholog	ortholog	ortholog_one2many	ortholog_one2one	ortholog_one2one	yes	yes	0
501	ALDH7A1	aldehyde dehydrogenase 7 family member A1	protein-coding	ortholog	ortholog	ortholog_one2one	ortholog_one2one	ortholog_one2one	yes	yes	0
506	ATP5F1B	ATP synthase F1 subunit beta	protein-coding	no_ortholog	ortholog	ortholog_one2one	ortholog_one2one	ortholog_one2one	yes	yes	0
509	ATP5F1C	ATP synthase F1 subunit gamma	protein-coding	ortholog	ortholog	ortholog_one2many	ortholog_one2one	ortholog_one2one	yes	yes	0
513	ATP5F1D	ATP synthase F1 subunit delta	protein-coding	ortholog	ortholog	ortholog_one2one	ortholog_one2one	ortholog_one2one	yes	yes	0
514	ATP5F1E	ATP synthase F1 subunit epsilon	protein-coding	ortholog	ortholog	ortholog_one2one	ortholog_one2one	no_ortholog	yes	yes	0
515	ATP5PB	ATP synthase peripheral stalk-membrane subunit b	protein-coding	ortholog	ortholog	ortholog_one2one	ortholog_one2one	ortholog_one2one	yes	yes	0
516	ATP5MC1	ATP synthase membrane subunit c locus 1	protein-coding	ortholog	ortholog	no_ortholog	no_ortholog	ortholog_one2one	yes	yes	0
517	ATP5MC2	ATP synthase membrane subunit c locus 2	protein-coding	ortholog	ortholog	ortholog_one2many	no_ortholog	ortholog_one2one	yes	yes	0
518	ATP5MC3	ATP synthase membrane subunit c locus 3	protein-coding	ortholog	ortholog	ortholog_one2one	ortholog_one2one	ortholog_one2one	yes	yes	0
521	ATP5ME	ATP synthase membrane subunit e	protein-coding	ortholog	ortholog	ortholog_one2one	ortholog_one2one	no_ortholog	yes	yes	0
522	ATP5PF	ATP synthase peripheral stalk subunit F6	protein-coding	ortholog	ortholog	ortholog_one2one	ortholog_one2one	ortholog_one2one	yes	yes	0
523	ATP6V1A	ATPase H+ transporting V1 subunit A	protein-coding	ortholog	ortholog	ortholog_one2many	ortholog_one2one	ortholog_one2one	yes	yes	0
525	ATP6V1B1	ATPase H+ transporting V1 subunit B1	protein-coding	ortholog	ortholog	ortholog_one2one	ortholog_one2one	ortholog_one2one	yes	yes	0
526	ATP6V1B2	ATPase H+ transporting V1 subunit B2	protein-coding	ortholog	ortholog	ortholog_one2many	ortholog_one2one	ortholog_one2one	yes	yes	0
527	ATP6V0C	ATPase H+ transporting V0 subunit c	protein-coding	ortholog	ortholog	ortholog_one2one	ortholog_one2one	ortholog_one2one	yes	yes	0
528	ATP6V1C1	ATPase H+ transporting V1 subunit C1	protein-coding	ortholog	ortholog	ortholog_one2one	ortholog_one2one	ortholog_one2one	yes	yes	0
529	ATP6V1E1	ATPase H+ transporting V1 subunit E1	protein-coding	ortholog	ortholog	ortholog_one2one	ortholog_one2one	ortholog_one2one	yes	yes	0
533	ATP6V0B	ATPase H+ transporting V0 subunit b	protein-coding	ortholog	ortholog	ortholog_one2one	ortholog_one2one	ortholog_one2one	yes	yes	0
534	ATP6V1G2	ATPase H+ transporting V1 subunit G2	protein-coding	ortholog	ortholog	no_ortholog	ortholog_one2one	ortholog_one2one	yes	yes	0
535	ATP6V0A1	ATPase H+ transporting V0 subunit a1	protein-coding	ortholog	ortholog	ortholog_one2one	ortholog_one2one	ortholog_one2one	yes	yes	0
537	ATP6AP1	ATPase H+ transporting accessory protein 1	protein-coding	ortholog	ortholog	ortholog_one2one	ortholog_one2one	ortholog_one2one	yes	yes	0
538	ATP7A	ATPase copper transporting alpha	protein-coding	ortholog	ortholog	ortholog_one2one	ortholog_one2one	ortholog_one2one	yes	yes	0
539	ATP5PO	ATP synthase peripheral stalk subunit OSCP	protein-coding	ortholog	ortholog	ortholog_one2many	ortholog_one2many	ortholog_one2one	yes	yes	0
540	ATP7B	ATPase copper transporting beta	protein-coding	ortholog	ortholog	ortholog_one2one	ortholog_one2one	ortholog_one2one	yes	yes	0
545	ATR	ATR serine/threonine kinase	protein-coding	ortholog	ortholog	ortholog_one2one	ortholog_one2one	ortholog_one2one	yes	yes	0
546	ATRX	ATRX chromatin remodeler	protein-coding	ortholog	ortholog	ortholog_one2one	ortholog_one2one	ortholog_one2one	yes	yes	0
547	KIF1A	kinesin family member 1A	protein-coding	ortholog	ortholog	ortholog_one2one	ortholog_one2one	ortholog_one2one	yes	yes	0
549	AUH	AU RNA binding methylglutaconyl-CoA hydratase	protein-coding	ortholog	ortholog	ortholog_one2one	ortholog_one2one	ortholog_one2one	yes	yes	0
550	AUP1	AUP1 lipid droplet regulating VLDL assembly factor	protein-coding	ortholog	ortholog	ortholog_one2one	ortholog_one2one	ortholog_one2one	yes	yes	0
551	AVP	arginine vasopressin	protein-coding	ortholog	ortholog	ortholog_one2one	ortholog_one2one	ortholog_one2one	yes	yes	0
552	AVPR1A	arginine vasopressin receptor 1A	protein-coding	ortholog	ortholog	ortholog_one2one	ortholog_one2one	ortholog_one2one	yes	yes	0
553	AVPR1B	arginine vasopressin receptor 1B	protein-coding	ortholog	ortholog	ortholog_one2one	ortholog_one2one	ortholog_one2one	yes	yes	0
554	AVPR2	arginine vasopressin receptor 2	protein-coding	ortholog	ortholog	ortholog_one2one	ortholog_one2one	ortholog_one2one	yes	yes	0
558	AXL	AXL receptor tyrosine kinase	protein-coding	ortholog	ortholog	ortholog_one2one	ortholog_one2one	ortholog_one2one	yes	yes	0
563	AZGP1	alpha-2-glycoprotein 1, zinc-binding	protein-coding	no_ortholog	ortholog	ortholog_one2one	ortholog_one2one	ortholog_one2one	yes	yes	0
566	AZU1	azurocidin 1	protein-coding	ortholog	no_ortholog	ortholog_one2one	no_ortholog	no_ortholog	no	yes	1
567	B2M	beta-2-microglobulin	protein-coding	ortholog	ortholog	ortholog_one2one	ortholog_one2one	ortholog_one2one	yes	yes	0
570	BAAT	bile acid-CoA:amino acid N-acyltransferase	protein-coding	ortholog	ortholog	ortholog_one2one	ortholog_one2one	ortholog_one2one	yes	yes	0
571	BACH1	BTB domain and CNC homolog 1	protein-coding	ortholog	ortholog	ortholog_one2one	ortholog_one2one	ortholog_one2one	yes	yes	0
572	BAD	BCL2 associated agonist of cell death	protein-coding	ortholog	ortholog	ortholog_one2one	ortholog_one2one	ortholog_one2one	yes	yes	0
573	BAG1	BAG cochaperone 1	protein-coding	no_ortholog	ortholog	ortholog_one2one	ortholog_one2one	ortholog_one2one	yes	yes	0
574	BAGE	B melanoma antigen	protein-coding	no_ortholog	no_ortholog	no_ortholog	no_ortholog	no_ortholog	no	no	0
575	ADGRB1	adhesion G protein-coupled receptor B1	protein-coding	ortholog	ortholog	ortholog_one2one	ortholog_one2one	ortholog_one2one	yes	yes	0
576	ADGRB2	adhesion G protein-coupled receptor B2	protein-coding	ortholog	ortholog	ortholog_one2one	ortholog_one2one	ortholog_one2one	yes	yes	0
577	ADGRB3	adhesion G protein-coupled receptor B3	protein-coding	ortholog	ortholog	ortholog_one2one	ortholog_one2one	ortholog_one2one	yes	yes	0
578	BAK1	BCL2 antagonist/killer 1	protein-coding	ortholog	ortholog	ortholog_one2one	ortholog_one2one	ortholog_one2one	yes	yes	0
579	NKX3-2	NK3 homeobox 2	protein-coding	ortholog	ortholog	ortholog_one2one	ortholog_one2one	ortholog_one2one	yes	yes	0
580	BARD1	BRCA1 associated RING domain 1	protein-coding	ortholog	ortholog	ortholog_one2one	ortholog_one2one	ortholog_one2one	yes	yes	0
581	BAX	BCL2 associated X, apoptosis regulator	protein-coding	ortholog	ortholog	ortholog_one2one	ortholog_one2one	ortholog_one2one	yes	yes	0
582	BBS1	Bardet-Biedl syndrome 1	protein-coding	ortholog	ortholog	ortholog_one2many	ortholog_one2many	ortholog_one2one	yes	yes	0
583	BBS2	Bardet-Biedl syndrome 2	protein-coding	ortholog	ortholog	ortholog_one2one	ortholog_one2one	ortholog_one2one	yes	yes	0
585	BBS4	Bardet-Biedl syndrome 4	protein-coding	ortholog	ortholog	ortholog_one2one	ortholog_one2one	ortholog_one2one	yes	yes	0
586	BCAT1	branched chain amino acid transaminase 1	protein-coding	ortholog	ortholog	ortholog_one2many	ortholog_one2one	ortholog_one2one	yes	yes	0
587	BCAT2	branched chain amino acid transaminase 2	protein-coding	ortholog	ortholog	ortholog_one2one	ortholog_one2one	ortholog_one2one	yes	yes	0
590	BCHE	butyrylcholinesterase	protein-coding	ortholog	ortholog	ortholog_one2one	ortholog_one2one	ortholog_one2one	yes	yes	0
593	BCKDHA	branched chain keto acid dehydrogenase E1 subunit alpha	protein-coding	ortholog	ortholog	ortholog_one2many	ortholog_one2many	ortholog_one2one	yes	yes	0
594	BCKDHB	branched chain keto acid dehydrogenase E1 subunit beta	protein-coding	ortholog	ortholog	ortholog_one2one	ortholog_one2one	ortholog_one2one	yes	yes	0
595	CCND1	cyclin D1	protein-coding	ortholog	ortholog	ortholog_one2one	ortholog_one2one	ortholog_one2one	yes	yes	0
596	BCL2	BCL2 apoptosis regulator	protein-coding	ortholog	ortholog	ortholog_one2one	ortholog_one2one	ortholog_one2one	yes	yes	0
597	BCL2A1	BCL2 related protein A1	protein-coding	ortholog	no_ortholog	ortholog_one2one	ortholog_one2many	ortholog_one2many	yes	yes	0
598	BCL2L1	BCL2 like 1	protein-coding	ortholog	ortholog	ortholog_one2one	ortholog_one2one	ortholog_one2one	yes	yes	0
599	BCL2L2	BCL2 like 2	protein-coding	no_ortholog	no_ortholog	no_ortholog	ortholog_one2one	ortholog_one2one	yes	no	0
602	BCL3	BCL3 transcription coactivator	protein-coding	ortholog	ortholog	ortholog_one2one	ortholog_one2one	ortholog_one2one	yes	yes	0
604	BCL6	BCL6 transcription repressor	protein-coding	ortholog	ortholog	ortholog_one2one	ortholog_one2one	ortholog_one2one	yes	yes	0
605	BCL7A	BAF chromatin remodeling complex subunit BCL7A	protein-coding	ortholog	ortholog	ortholog_one2one	ortholog_one2one	ortholog_one2one	yes	yes	0
607	BCL9	BCL9 transcription coactivator	protein-coding	ortholog	ortholog	ortholog_one2one	ortholog_one2one	ortholog_one2one	yes	yes	0
608	TNFRSF17	TNF receptor superfamily member 17	protein-coding	ortholog	ortholog	ortholog_one2one	ortholog_one2one	ortholog_one2one	yes	yes	0
610	HCN2	hyperpolarization activated cyclic nucleotide gated potassium and sodium channel 2	protein-coding	ortholog	ortholog	ortholog_one2one	ortholog_one2one	ortholog_one2one	yes	yes	0
611	OPN1SW	opsin 1, short wave sensitive	protein-coding	ortholog	ortholog	ortholog_one2one	ortholog_one2one	ortholog_one2one	yes	yes	0
613	BCR	BCR activator of RhoGEF and GTPase	protein-coding	ortholog	ortholog	ortholog_one2one	ortholog_one2one	ortholog_one2one	yes	yes	0
617	BCS1L	BCS1 homolog, ubiquinol-cytochrome c reductase complex chaperone	protein-coding	ortholog	ortholog	ortholog_one2many	ortholog_one2one	ortholog_one2one	yes	yes	0
622	BDH1	3-hydroxybutyrate dehydrogenase 1	protein-coding	ortholog	ortholog	ortholog_one2one	ortholog_one2one	ortholog_one2one	yes	yes	0
623	BDKRB1	bradykinin receptor B1	protein-coding	ortholog	ortholog	ortholog_one2one	ortholog_one2one	ortholog_one2one	yes	yes	0
624	BDKRB2	bradykinin receptor B2	protein-coding	ortholog	ortholog	ortholog_one2one	ortholog_one2one	ortholog_one2one	yes	yes	0
627	BDNF	brain derived neurotrophic factor	protein-coding	ortholog	ortholog	ortholog_one2one	ortholog_one2one	ortholog_one2one	yes	yes	0
629	CFB	complement factor B	protein-coding	ortholog	ortholog	ortholog_one2many	ortholog_many2many	ortholog_one2one	yes	yes	0
631	BFSP1	beaded filament structural protein 1	protein-coding	ortholog	ortholog	ortholog_one2one	ortholog_one2one	ortholog_one2one	yes	yes	0
632	BGLAP	bone gamma-carboxyglutamate protein	protein-coding	ortholog	ortholog	ortholog_one2one	ortholog_one2many	ortholog_one2many	yes	yes	0
633	BGN	biglycan	protein-coding	ortholog	ortholog	ortholog_one2one	ortholog_one2one	ortholog_one2one	yes	yes	0
634	CEACAM1	CEA cell adhesion molecule 1	protein-coding	no_ortholog	no_ortholog	ortholog_many2many	ortholog_many2many	ortholog_one2many	yes	yes	0
635	BHMT	betaine--homocysteine S-methyltransferase	protein-coding	ortholog	ortholog	ortholog_one2one	ortholog_one2many	ortholog_one2one	yes	yes	0
636	BICD1	BICD cargo adaptor 1	protein-coding	ortholog	ortholog	ortholog_one2one	ortholog_one2one	ortholog_one2one	yes	yes	0
637	BID	BH3 interacting domain death agonist	protein-coding	ortholog	ortholog	ortholog_one2one	ortholog_one2one	ortholog_one2one	yes	yes	0
638	BIK	BCL2 interacting killer	protein-coding	ortholog	ortholog	ortholog_one2one	ortholog_one2one	ortholog_one2one	yes	yes	0
639	PRDM1	PR/SET domain 1	protein-coding	ortholog	ortholog	ortholog_one2one	ortholog_one2one	ortholog_one2one	yes	yes	0
640	BLK	BLK proto-oncogene, Src family tyrosine kinase	protein-coding	ortholog	ortholog	ortholog_one2one	ortholog_one2one	ortholog_one2one	yes	yes	0
641	BLM	BLM RecQ like helicase	protein-coding	ortholog	ortholog	ortholog_one2one	ortholog_one2one	ortholog_one2one	yes	yes	0
642	BLMH	bleomycin hydrolase	protein-coding	ortholog	ortholog	ortholog_one2one	ortholog_one2one	ortholog_one2one	yes	yes	0
643	CXCR5	C-X-C motif chemokine receptor 5	protein-coding	ortholog	ortholog	ortholog_one2one	ortholog_one2one	ortholog_one2one	yes	yes	0
644	BLVRA	biliverdin reductase A	protein-coding	ortholog	ortholog	ortholog_one2one	ortholog_one2one	ortholog_one2one	yes	yes	0
645	BLVRB	biliverdin reductase B	protein-coding	ortholog	ortholog	ortholog_one2one	ortholog_one2one	ortholog_one2one	yes	yes	0
646	BNC1	basonuclin 1	protein-coding	ortholog	ortholog	ortholog_one2one	ortholog_one2one	ortholog_one2one	yes	yes	0
648	BMI1	BMI1 proto-oncogene, polycomb ring finger	protein-coding	no_ortholog	ortholog	ortholog_one2many	ortholog_one2many	no_ortholog	yes	yes	0
649	BMP1	bone morphogenetic protein 1	protein-coding	ortholog	ortholog	ortholog_one2one	ortholog_one2one	ortholog_one2one	yes	yes	0
650	BMP2	bone morphogenetic protein 2	protein-coding	ortholog	ortholog	ortholog_one2one	ortholog_one2one	ortholog_one2one	yes	yes	0
651	BMP3	bone morphogenetic protein 3	protein-coding	no_ortholog	ortholog	ortholog_one2one	ortholog_one2one	ortholog_one2one	yes	yes	0
652	BMP4	bone morphogenetic protein 4	protein-coding	ortholog	ortholog	ortholog_one2one	ortholog_one2one	ortholog_one2one	yes	yes	0
653	BMP5	bone morphogenetic protein 5	protein-coding	ortholog	ortholog	ortholog_one2one	ortholog_one2one	ortholog_one2one	yes	yes	0
654	BMP6	bone morphogenetic protein 6	protein-coding	ortholog	ortholog	ortholog_one2one	ortholog_one2one	ortholog_one2one	yes	yes	0
655	BMP7	bone morphogenetic protein 7	protein-coding	ortholog	ortholog	ortholog_one2one	ortholog_one2one	ortholog_one2one	yes	yes	0
656	BMP8B	bone morphogenetic protein 8b	protein-coding	ortholog	ortholog	ortholog_one2many	no_ortholog	no_ortholog	yes	yes	0
657	BMPR1A	bone morphogenetic protein receptor type 1A	protein-coding	ortholog	ortholog	ortholog_one2one	ortholog_one2one	ortholog_one2one	yes	yes	0
658	BMPR1B	bone morphogenetic protein receptor type 1B	protein-coding	ortholog	ortholog	ortholog_one2one	ortholog_one2one	ortholog_one2one	yes	yes	0
659	BMPR2	bone morphogenetic protein receptor type 2	protein-coding	ortholog	ortholog	ortholog_one2one	ortholog_one2one	ortholog_one2one	yes	yes	0
660	BMX	BMX non-receptor tyrosine kinase	protein-coding	ortholog	ortholog	ortholog_one2one	ortholog_one2one	ortholog_one2one	yes	yes	0
661	POLR3D	RNA polymerase III subunit D	protein-coding	ortholog	ortholog	ortholog_one2one	ortholog_one2one	ortholog_one2one	yes	yes	0
662	BNIP1	BCL2 interacting protein 1	protein-coding	ortholog	ortholog	ortholog_one2one	ortholog_one2one	ortholog_one2one	yes	yes	0
663	BNIP2	BCL2 interacting protein 2	protein-coding	ortholog	ortholog	ortholog_one2one	ortholog_one2one	ortholog_one2one	yes	yes	0
664	BNIP3	BCL2 interacting protein 3	protein-coding	ortholog	ortholog	ortholog_one2one	ortholog_one2one	ortholog_one2one	yes	yes	0
665	BNIP3L	BCL2 interacting protein 3 like	protein-coding	ortholog	ortholog	ortholog_one2one	ortholog_one2one	ortholog_one2many	yes	yes	0
666	BOK	BCL2 family apoptosis regulator BOK	protein-coding	ortholog	ortholog	ortholog_one2one	ortholog_one2one	ortholog_one2one	yes	yes	0
667	DST	dystonin	protein-coding	ortholog	ortholog	ortholog_one2one	ortholog_one2one	no_ortholog	yes	yes	0
668	FOXL2	forkhead box L2	protein-coding	ortholog	ortholog	ortholog_one2one	ortholog_one2one	ortholog_one2one	yes	yes	0
669	BPGM	bisphosphoglycerate mutase	protein-coding	ortholog	ortholog	ortholog_one2one	ortholog_one2one	ortholog_one2one	yes	yes	0
670	BPHL	biphenyl hydrolase like	protein-coding	ortholog	ortholog	ortholog_one2one	ortholog_one2one	ortholog_one2one	yes	yes	0
671	BPI	bactericidal permeability increasing protein	protein-coding	ortholog	ortholog	ortholog_one2one	ortholog_one2one	ortholog_one2one	yes	yes	0
672	BRCA1	BRCA1 DNA repair associated	protein-coding	ortholog	ortholog	ortholog_one2one	ortholog_one2one	ortholog_one2one	yes	yes	0
673	BRAF	B-Raf proto-oncogene, serine/threonine kinase	protein-coding	ortholog	ortholog	ortholog_one2one	ortholog_one2one	ortholog_one2one	yes	yes	0
675	BRCA2	BRCA2 DNA repair associated	protein-coding	ortholog	ortholog	ortholog_one2one	ortholog_one2one	ortholog_one2one	yes	yes	0
676	BRDT	bromodomain testis associated	protein-coding	ortholog	ortholog	ortholog_one2one	ortholog_one2one	ortholog_one2one	yes	yes	0
677	ZFP36L1	ZFP36 ring finger protein like 1	protein-coding	ortholog	ortholog	ortholog_one2one	ortholog_one2one	ortholog_one2one	yes	yes	0
678	ZFP36L2	ZFP36 ring finger protein like 2	protein-coding	ortholog	ortholog	ortholog_one2many	ortholog_one2one	ortholog_one2one	yes	yes	0
680	BRS3	bombesin receptor subtype 3	protein-coding	ortholog	ortholog	ortholog_one2one	ortholog_one2one	ortholog_one2one	yes	yes	0
682	BSG	basigin (Ok blood group)	protein-coding	ortholog	ortholog	ortholog_one2one	ortholog_one2one	ortholog_one2one	yes	yes	0
683	BST1	bone marrow stromal cell antigen 1	protein-coding	ortholog	ortholog	ortholog_one2one	ortholog_one2one	ortholog_one2one	yes	yes	0
684	BST2	bone marrow stromal cell antigen 2	protein-coding	no_ortholog	ortholog	no_ortholog	ortholog_one2one	no_ortholog	yes	no	0
685	BTC	betacellulin	protein-coding	ortholog	ortholog	ortholog_one2one	ortholog_one2one	ortholog_one2one	yes	yes	0
686	BTD	biotinidase	protein-coding	ortholog	ortholog	ortholog_one2one	ortholog_one2one	ortholog_one2one	yes	yes	0
687	KLF9	Kruppel like factor 9	protein-coding	ortholog	ortholog	ortholog_one2one	ortholog_one2one	ortholog_one2one	yes	yes	0
688	KLF5	Kruppel like factor 5	protein-coding	ortholog	ortholog	ortholog_one2one	ortholog_one2one	ortholog_one2one	yes	yes	0
689	BTF3	basic transcription factor 3	protein-coding	ortholog	ortholog	ortholog_one2one	ortholog_one2one	ortholog_one2one	yes	yes	0
694	BTG1	BTG anti-proliferation factor 1	protein-coding	ortholog	ortholog	ortholog_one2one	ortholog_one2many	ortholog_one2one	yes	yes	0
695	BTK	Bruton tyrosine kinase	protein-coding	ortholog	ortholog	ortholog_one2one	ortholog_one2one	ortholog_one2one	yes	yes	0
696	BTN1A1	butyrophilin subfamily 1 member A1	protein-coding	ortholog	ortholog	ortholog_one2one	ortholog_one2one	ortholog_one2one	yes	yes	0
699	BUB1	BUB1 mitotic checkpoint serine/threonine kinase	protein-coding	ortholog	ortholog	ortholog_one2one	ortholog_one2one	ortholog_one2one	yes	yes	0
701	BUB1B	BUB1 mitotic checkpoint serine/threonine kinase B	protein-coding	ortholog	ortholog	ortholog_one2one	no_ortholog	ortholog_one2one	yes	yes	0
705	BYSL	bystin like	protein-coding	ortholog	ortholog	ortholog_one2one	ortholog_one2one	ortholog_one2one	yes	yes	0
706	TSPO	translocator protein	protein-coding	ortholog	ortholog	ortholog_one2one	ortholog_one2one	ortholog_one2one	yes	yes	0
708	C1QBP	complement C1q binding protein	protein-coding	ortholog	ortholog	ortholog_one2one	ortholog_one2one	ortholog_one2one	yes	yes	0
710	SERPING1	serpin family G member 1	protein-coding	ortholog	ortholog	ortholog_one2one	ortholog_one2one	ortholog_one2one	yes	yes	0
712	C1QA	complement C1q A chain	protein-coding	ortholog	ortholog	ortholog_one2one	ortholog_one2one	ortholog_one2one	yes	yes	0
713	C1QB	complement C1q B chain	protein-coding	no_ortholog	ortholog	ortholog_one2one	ortholog_one2one	ortholog_one2one	yes	yes	0
714	C1QC	complement C1q C chain	protein-coding	no_ortholog	ortholog	ortholog_one2one	ortholog_one2one	ortholog_one2one	yes	yes	0
715	C1R	complement C1r	protein-coding	ortholog	no_ortholog	ortholog_one2one	ortholog_one2many	ortholog_one2many	yes	yes	0
716	C1S	complement C1s	protein-coding	ortholog	ortholog	ortholog_one2one	ortholog_one2many	ortholog_one2many	yes	yes	0
717	C2	complement C2	protein-coding	ortholog	ortholog	ortholog_one2one	ortholog_one2one	ortholog_one2one	yes	yes	0
718	C3	complement C3	protein-coding	ortholog	ortholog	ortholog_one2one	ortholog_one2one	ortholog_one2one	yes	yes	0
719	C3AR1	complement C3a receptor 1	protein-coding	ortholog	ortholog	ortholog_one2one	ortholog_one2one	ortholog_one2one	yes	yes	0
720	C4A	complement C4A (Rodgers blood group)	protein-coding	no_ortholog	no_ortholog	ortholog_one2many	ortholog_one2many	ortholog_many2many	yes	yes	0
721	C4B	complement C4B (Chido blood group)	protein-coding	no_ortholog	no_ortholog	ortholog_one2many	ortholog_one2many	ortholog_many2many	yes	yes	0
722	C4BPA	complement component 4 binding protein alpha	protein-coding	ortholog	no_ortholog	ortholog_one2one	ortholog_one2one	no_ortholog	yes	yes	0
725	C4BPB	complement component 4 binding protein beta	protein-coding	ortholog	no_ortholog	ortholog_one2one	no_ortholog	no_ortholog	no	yes	1
726	CAPN5	calpain 5	protein-coding	ortholog	ortholog	ortholog_one2one	ortholog_one2one	ortholog_one2one	yes	yes	0
727	C5	complement C5	protein-coding	no_ortholog	ortholog	ortholog_one2one	ortholog_one2many	ortholog_one2one	yes	yes	0
728	C5AR1	complement C5a receptor 1	protein-coding	ortholog	ortholog	ortholog_one2one	ortholog_one2one	ortholog_one2one	yes	yes	0
729	C6	complement C6	protein-coding	ortholog	ortholog	ortholog_one2one	ortholog_one2one	ortholog_one2one	yes	yes	0
730	C7	complement C7	protein-coding	ortholog	ortholog	ortholog_one2one	ortholog_one2one	ortholog_one2one	yes	yes	0
731	C8A	complement C8 alpha chain	protein-coding	ortholog	ortholog	ortholog_one2one	ortholog_one2one	ortholog_one2one	yes	yes	0
732	C8B	complement C8 beta chain	protein-coding	ortholog	ortholog	ortholog_one2one	ortholog_one2one	ortholog_one2one	yes	yes	0
733	C8G	complement C8 gamma chain	protein-coding	ortholog	ortholog	ortholog_one2one	ortholog_one2one	ortholog_one2one	yes	yes	0
734	OSGIN2	oxidative stress induced growth inhibitor family member 2	protein-coding	no_ortholog	ortholog	ortholog_one2one	ortholog_one2one	ortholog_one2one	yes	yes	0
735	C9	complement C9	protein-coding	ortholog	ortholog	ortholog_one2one	ortholog_one2one	ortholog_one2one	yes	yes	0
738	VPS51	VPS51 subunit of GARP complex	protein-coding	ortholog	ortholog	ortholog_one2one	ortholog_one2one	ortholog_one2one	yes	yes	0
740	MRPL49	mitochondrial ribosomal protein L49	protein-coding	ortholog	ortholog	ortholog_one2many	ortholog_one2one	ortholog_one2one	yes	yes	0
741	ZNHIT2	zinc finger HIT-type containing 2	protein-coding	ortholog	ortholog	no_ortholog	ortholog_one2one	ortholog_one2one	yes	yes	0
744	MPPED2	metallophosphoesterase domain containing 2	protein-coding	ortholog	ortholog	ortholog_one2one	ortholog_one2one	ortholog_one2one	yes	yes	0
745	MYRF	myelin regulatory factor	protein-coding	ortholog	ortholog	ortholog_one2one	ortholog_one2one	ortholog_one2one	yes	yes	0
746	TMEM258	transmembrane protein 258	protein-coding	ortholog	ortholog	ortholog_one2many	ortholog_one2one	ortholog_one2one	yes	yes	0
747	DAGLA	diacylglycerol lipase alpha	protein-coding	ortholog	ortholog	ortholog_one2one	ortholog_one2one	ortholog_one2one	yes	yes	0
752	FMNL1	formin like 1	protein-coding	ortholog	ortholog	ortholog_one2one	ortholog_one2one	no_ortholog	yes	yes	0
753	LDLRAD4	low density lipoprotein receptor class A domain containing 4	protein-coding	ortholog	ortholog	ortholog_one2one	ortholog_one2one	ortholog_one2one	yes	yes	0
754	PTTG1IP	PTTG1 interacting protein	protein-coding	ortholog	ortholog	ortholog_one2one	ortholog_one2one	ortholog_one2one	yes	yes	0
755	CFAP410	cilia and flagella associated protein 410	protein-coding	ortholog	ortholog	ortholog_one2one	ortholog_one2one	ortholog_one2one	yes	yes	0
757	TMEM50B	transmembrane protein 50B	protein-coding	ortholog	ortholog	ortholog_one2one	ortholog_one2one	ortholog_one2one	yes	yes	0
758	MPPED1	metallophosphoesterase domain containing 1	protein-coding	ortholog	ortholog	ortholog_one2one	ortholog_one2one	ortholog_one2one	yes	yes	0
759	CA1	carbonic anhydrase 1	protein-coding	ortholog	ortholog	ortholog_one2one	ortholog_one2one	ortholog_one2one	yes	yes	0
760	CA2	carbonic anhydrase 2	protein-coding	ortholog	ortholog	ortholog_one2one	ortholog_one2one	ortholog_one2one	yes	yes	0
761	CA3	carbonic anhydrase 3	protein-coding	ortholog	ortholog	ortholog_one2one	ortholog_one2one	ortholog_one2one	yes	yes	0
762	CA4	carbonic anhydrase 4	protein-coding	ortholog	ortholog	ortholog_one2one	ortholog_one2one	ortholog_one2one	yes	yes	0
763	CA5A	carbonic anhydrase 5A	protein-coding	ortholog	ortholog	ortholog_one2one	ortholog_one2one	ortholog_one2one	yes	yes	0
765	CA6	carbonic anhydrase 6	protein-coding	ortholog	ortholog	ortholog_one2one	ortholog_one2one	ortholog_one2one	yes	yes	0
766	CA7	carbonic anhydrase 7	protein-coding	ortholog	ortholog	ortholog_one2one	ortholog_one2one	ortholog_one2one	yes	yes	0
767	CA8	carbonic anhydrase 8	protein-coding	ortholog	ortholog	ortholog_one2one	ortholog_one2one	ortholog_one2one	yes	yes	0
768	CA9	carbonic anhydrase 9	protein-coding	ortholog	ortholog	ortholog_one2one	ortholog_one2one	ortholog_one2one	yes	yes	0
770	CA11	carbonic anhydrase 11	protein-coding	ortholog	ortholog	ortholog_one2one	ortholog_one2one	ortholog_one2one	yes	yes	0
771	CA12	carbonic anhydrase 12	protein-coding	ortholog	ortholog	ortholog_one2one	ortholog_one2one	ortholog_one2one	yes	yes	0
773	CACNA1A	calcium voltage-gated channel subunit alpha1 A	protein-coding	ortholog	ortholog	ortholog_one2one	ortholog_one2one	ortholog_one2one	yes	yes	0
774	CACNA1B	calcium voltage-gated channel subunit alpha1 B	protein-coding	ortholog	ortholog	ortholog_one2one	ortholog_one2one	ortholog_one2one	yes	yes	0
775	CACNA1C	calcium voltage-gated channel subunit alpha1 C	protein-coding	ortholog	ortholog	ortholog_one2one	ortholog_one2one	ortholog_one2one	yes	yes	0
776	CACNA1D	calcium voltage-gated channel subunit alpha1 D	protein-coding	ortholog	ortholog	ortholog_one2one	ortholog_one2one	ortholog_one2one	yes	yes	0
777	CACNA1E	calcium voltage-gated channel subunit alpha1 E	protein-coding	ortholog	ortholog	ortholog_one2one	ortholog_one2one	ortholog_one2one	yes	yes	0
778	CACNA1F	calcium voltage-gated channel subunit alpha1 F	protein-coding	ortholog	ortholog	ortholog_one2one	ortholog_one2one	ortholog_one2one	yes	yes	0
779	CACNA1S	calcium voltage-gated channel subunit alpha1 S	protein-coding	ortholog	ortholog	ortholog_one2one	ortholog_one2one	ortholog_one2one	yes	yes	0
780	DDR1	discoidin domain receptor tyrosine kinase 1	protein-coding	ortholog	ortholog	ortholog_one2one	ortholog_one2one	ortholog_one2one	yes	yes	0
781	CACNA2D1	calcium voltage-gated channel auxiliary subunit alpha2delta 1	protein-coding	ortholog	ortholog	ortholog_one2one	ortholog_one2one	ortholog_one2one	yes	yes	0
782	CACNB1	calcium voltage-gated channel auxiliary subunit beta 1	protein-coding	ortholog	ortholog	ortholog_one2one	ortholog_one2one	ortholog_one2one	yes	yes	0
783	CACNB2	calcium voltage-gated channel auxiliary subunit beta 2	protein-coding	ortholog	ortholog	ortholog_one2one	ortholog_one2one	ortholog_one2one	yes	yes	0
784	CACNB3	calcium voltage-gated channel auxiliary subunit beta 3	protein-coding	ortholog	ortholog	ortholog_one2one	ortholog_one2one	ortholog_one2one	yes	yes	0
785	CACNB4	calcium voltage-gated channel auxiliary subunit beta 4	protein-coding	ortholog	ortholog	ortholog_one2many	ortholog_one2many	ortholog_one2one	yes	yes	0
786	CACNG1	calcium voltage-gated channel auxiliary subunit gamma 1	protein-coding	ortholog	ortholog	ortholog_one2one	ortholog_one2one	ortholog_one2one	yes	yes	0
788	SLC25A20	solute carrier family 25 member 20	protein-coding	ortholog	ortholog	ortholog_one2one	ortholog_one2one	ortholog_one2one	yes	yes	0
790	CAD	carbamoyl-phosphate synthetase 2, aspartate transcarbamylase, and dihydroorotase	protein-coding	ortholog	ortholog	ortholog_one2one	ortholog_one2one	ortholog_one2one	yes	yes	0
793	CALB1	calbindin 1	protein-coding	ortholog	ortholog	ortholog_one2one	ortholog_one2one	ortholog_one2one	yes	yes	0
794	CALB2	calbindin 2	protein-coding	ortholog	ortholog	ortholog_one2one	ortholog_one2one	ortholog_one2one	yes	yes	0
795	S100G	S100 calcium binding protein G	protein-coding	ortholog	ortholog	ortholog_one2one	ortholog_one2one	ortholog_one2one	yes	yes	0
796	CALCA	calcitonin related polypeptide alpha	protein-coding	ortholog	ortholog	ortholog_one2one	ortholog_one2one	no_ortholog	yes	yes	0
797	CALCB	calcitonin related polypeptide beta	protein-coding	ortholog	no_ortholog	ortholog_one2one	ortholog_one2one	ortholog_one2one	yes	yes	0
799	CALCR	calcitonin receptor	protein-coding	ortholog	ortholog	ortholog_one2one	ortholog_one2one	ortholog_one2one	yes	yes	0
800	CALD1	caldesmon 1	protein-coding	ortholog	ortholog	ortholog_one2one	ortholog_one2one	no_ortholog	yes	yes	0
801	CALM1	calmodulin 1	protein-coding	ortholog	ortholog	ortholog_one2many	ortholog_one2one	no_ortholog	yes	yes	0
805	CALM2	calmodulin 2	protein-coding	ortholog	ortholog	ortholog_one2many	ortholog_one2one	no_ortholog	yes	yes	0
808	CALM3	calmodulin 3	protein-coding	ortholog	ortholog	ortholog_one2one	ortholog_one2one	no_ortholog	yes	yes	0
810	CALML3	calmodulin like 3	protein-coding	no_ortholog	ortholog	no_ortholog	ortholog_one2one	ortholog_one2one	yes	no	0
811	CALR	calreticulin	protein-coding	ortholog	ortholog	ortholog_one2one	ortholog_one2one	ortholog_one2one	yes	yes	0
813	CALU	calumenin	protein-coding	ortholog	ortholog	ortholog_one2one	ortholog_one2one	ortholog_one2one	yes	yes	0
814	CAMK4	calcium/calmodulin dependent protein kinase IV	protein-coding	ortholog	ortholog	ortholog_one2one	ortholog_one2one	ortholog_one2one	yes	yes	0
815	CAMK2A	calcium/calmodulin dependent protein kinase II alpha	protein-coding	no_ortholog	ortholog	ortholog_one2one	ortholog_one2one	ortholog_one2one	yes	yes	0
816	CAMK2B	calcium/calmodulin dependent protein kinase II beta	protein-coding	ortholog	ortholog	ortholog_one2one	ortholog_one2one	ortholog_one2one	yes	yes	0
817	CAMK2D	calcium/calmodulin dependent protein kinase II delta	protein-coding	ortholog	ortholog	no_ortholog	no_ortholog	ortholog_one2one	yes	yes	0
818	CAMK2G	calcium/calmodulin dependent protein kinase II gamma	protein-coding	ortholog	ortholog	ortholog_one2one	ortholog_one2one	ortholog_one2one	yes	yes	0
819	CAMLG	calcium modulating ligand	protein-coding	ortholog	ortholog	ortholog_one2one	ortholog_one2one	ortholog_one2one	yes	yes	0
820	CAMP	cathelicidin antimicrobial peptide	protein-coding	ortholog	ortholog	ortholog_one2one	ortholog_one2one	ortholog_one2one	yes	yes	0
821	CANX	calnexin	protein-coding	ortholog	ortholog	ortholog_one2one	ortholog_one2one	ortholog_one2one	yes	yes	0
822	CAPG	capping actin protein, gelsolin like	protein-coding	ortholog	ortholog	ortholog_one2one	ortholog_one2one	ortholog_one2one	yes	yes	0
823	CAPN1	calpain 1	protein-coding	ortholog	ortholog	ortholog_one2one	ortholog_one2one	ortholog_one2one	yes	yes	0
824	CAPN2	calpain 2	protein-coding	no_ortholog	ortholog	ortholog_one2one	ortholog_one2one	ortholog_one2one	yes	yes	0
825	CAPN3	calpain 3	protein-coding	ortholog	ortholog	ortholog_one2one	ortholog_one2one	ortholog_one2one	yes	yes	0
826	CAPNS1	calpain small subunit 1	protein-coding	ortholog	ortholog	ortholog_one2one	ortholog_one2one	ortholog_one2one	yes	yes	0
827	CAPN6	calpain 6	protein-coding	ortholog	ortholog	ortholog_one2one	ortholog_one2one	ortholog_one2one	yes	yes	0
828	CAPS	calcyphosine	protein-coding	ortholog	no_ortholog	ortholog_one2one	no_ortholog	no_ortholog	no	yes	1
829	CAPZA1	capping actin protein of muscle Z-line subunit alpha 1	protein-coding	ortholog	ortholog	ortholog_one2one	ortholog_one2many	ortholog_one2one	yes	yes	0
830	CAPZA2	capping actin protein of muscle Z-line subunit alpha 2	protein-coding	ortholog	ortholog	ortholog_one2one	ortholog_one2one	ortholog_one2one	yes	yes	0
831	CAST	calpastatin	protein-coding	ortholog	ortholog	ortholog_one2one	ortholog_one2one	ortholog_one2one	yes	yes	0
832	CAPZB	capping actin protein of muscle Z-line subunit beta	protein-coding	ortholog	ortholog	ortholog_one2one	ortholog_one2one	ortholog_one2one	yes	yes	0
833	CARS1	cysteinyl-tRNA synthetase 1	protein-coding	ortholog	ortholog	ortholog_one2one	ortholog_one2one	ortholog_one2one	yes	yes	0
834	CASP1	caspase 1	protein-coding	no_ortholog	no_ortholog	ortholog_one2many	ortholog_one2many	ortholog_one2one	yes	yes	0
835	CASP2	caspase 2	protein-coding	ortholog	ortholog	ortholog_one2one	ortholog_one2one	ortholog_one2one	yes	yes	0
836	CASP3	caspase 3	protein-coding	ortholog	ortholog	ortholog_one2many	ortholog_one2one	ortholog_one2one	yes	yes	0
837	CASP4	caspase 4	protein-coding	no_ortholog	no_ortholog	ortholog_one2many	no_ortholog	ortholog_one2one	yes	yes	0
838	CASP5	caspase 5	protein-coding	no_ortholog	no_ortholog	ortholog_one2many	no_ortholog	no_ortholog	no	yes	1
839	CASP6	caspase 6	protein-coding	ortholog	ortholog	ortholog_one2one	ortholog_one2one	ortholog_one2one	yes	yes	0
840	CASP7	caspase 7	protein-coding	ortholog	ortholog	ortholog_one2one	ortholog_one2one	ortholog_one2one	yes	yes	0
841	CASP8	caspase 8	protein-coding	ortholog	ortholog	ortholog_one2one	ortholog_one2one	ortholog_one2one	yes	yes	0
842	CASP9	caspase 9	protein-coding	ortholog	ortholog	ortholog_one2one	ortholog_one2one	ortholog_one2one	yes	yes	0
843	CASP10	caspase 10	protein-coding	ortholog	no_ortholog	ortholog_one2one	no_ortholog	no_ortholog	no	yes	1
844	CASQ1	calsequestrin 1	protein-coding	ortholog	ortholog	ortholog_one2one	ortholog_one2one	ortholog_one2one	yes	yes	0
845	CASQ2	calsequestrin 2	protein-coding	ortholog	ortholog	ortholog_one2one	ortholog_one2one	ortholog_one2one	yes	yes	0
846	CASR	calcium sensing receptor	protein-coding	ortholog	ortholog	ortholog_one2one	ortholog_one2one	ortholog_one2one	yes	yes	0
847	CAT	catalase	protein-coding	ortholog	ortholog	ortholog_one2one	ortholog_one2one	ortholog_one2one	yes	yes	0
857	CAV1	caveolin 1	protein-coding	ortholog	ortholog	ortholog_one2one	ortholog_one2one	ortholog_one2one	yes	yes	0
858	CAV2	caveolin 2	protein-coding	ortholog	ortholog	ortholog_one2one	ortholog_one2one	ortholog_one2one	yes	yes	0
859	CAV3	caveolin 3	protein-coding	ortholog	ortholog	ortholog_one2one	ortholog_one2one	ortholog_one2one	yes	yes	0
860	RUNX2	RUNX family transcription factor 2	protein-coding	ortholog	ortholog	ortholog_one2one	ortholog_one2one	ortholog_one2one	yes	yes	0
861	RUNX1	RUNX family transcription factor 1	protein-coding	ortholog	ortholog	ortholog_one2one	ortholog_one2one	ortholog_one2one	yes	yes	0
862	RUNX1T1	RUNX1 partner transcriptional co-repressor 1	protein-coding	ortholog	ortholog	ortholog_one2one	ortholog_one2one	ortholog_one2one	yes	yes	0
863	CBFA2T3	CBFA2/RUNX1 partner transcriptional co-repressor 3	protein-coding	ortholog	ortholog	ortholog_one2one	ortholog_one2one	ortholog_one2one	yes	yes	0
864	RUNX3	RUNX family transcription factor 3	protein-coding	ortholog	ortholog	ortholog_one2one	ortholog_one2one	ortholog_one2one	yes	yes	0
865	CBFB	core-binding factor subunit beta	protein-coding	ortholog	ortholog	ortholog_one2one	ortholog_one2one	ortholog_one2one	yes	yes	0
866	SERPINA6	serpin family A member 6	protein-coding	no_ortholog	ortholog	ortholog_one2one	ortholog_one2one	ortholog_one2one	yes	yes	0
867	CBL	Cbl proto-oncogene	protein-coding	ortholog	ortholog	ortholog_one2one	ortholog_one2one	ortholog_one2one	yes	yes	0
868	CBLB	Cbl proto-oncogene B	protein-coding	ortholog	ortholog	ortholog_one2one	ortholog_one2one	ortholog_one2one	yes	yes	0
869	CBLN1	cerebellin 1 precursor	protein-coding	ortholog	ortholog	ortholog_one2one	ortholog_one2one	ortholog_one2one	yes	yes	0
871	SERPINH1	serpin family H member 1	protein-coding	ortholog	ortholog	ortholog_one2one	ortholog_one2one	ortholog_one2one	yes	yes	0
873	CBR1	carbonyl reductase 1	protein-coding	no_ortholog	ortholog	ortholog_one2many	ortholog_one2many	ortholog_one2one	yes	yes	0
874	CBR3	carbonyl reductase 3	protein-coding	no_ortholog	ortholog	ortholog_one2one	ortholog_one2one	ortholog_one2one	yes	yes	0
875	CBS	cystathionine beta-synthase	protein-coding	ortholog	ortholog	ortholog_one2many	ortholog_one2many	ortholog_one2many	yes	yes	0
881	CCIN	calicin	protein-coding	ortholog	ortholog	no_ortholog	ortholog_one2one	ortholog_one2one	yes	yes	0
883	KYAT1	kynurenine aminotransferase 1	protein-coding	ortholog	ortholog	ortholog_one2many	ortholog_one2many	ortholog_one2one	yes	yes	0
885	CCK	cholecystokinin	protein-coding	ortholog	ortholog	ortholog_one2one	ortholog_one2one	ortholog_one2one	yes	yes	0
886	CCKAR	cholecystokinin A receptor	protein-coding	ortholog	ortholog	ortholog_one2one	ortholog_one2one	ortholog_one2one	yes	yes	0
887	CCKBR	cholecystokinin B receptor	protein-coding	ortholog	ortholog	ortholog_one2one	ortholog_one2one	ortholog_one2one	yes	yes	0
889	KRIT1	KRIT1 ankyrin repeat containing	protein-coding	ortholog	ortholog	ortholog_one2many	ortholog_one2many	ortholog_one2one	yes	yes	0
890	CCNA2	cyclin A2	protein-coding	ortholog	ortholog	ortholog_one2one	ortholog_one2one	ortholog_one2one	yes	yes	0
891	CCNB1	cyclin B1	protein-coding	ortholog	ortholog	ortholog_one2one	ortholog_one2one	ortholog_one2many	yes	yes	0
892	CCNC	cyclin C	protein-coding	ortholog	ortholog	ortholog_one2one	ortholog_one2one	ortholog_one2one	yes	yes	0
894	CCND2	cyclin D2	protein-coding	ortholog	ortholog	ortholog_one2many	ortholog_one2many	ortholog_one2one	yes	yes	0
896	CCND3	cyclin D3	protein-coding	ortholog	ortholog	ortholog_one2one	ortholog_one2one	ortholog_one2one	yes	yes	0
898	CCNE1	cyclin E1	protein-coding	ortholog	ortholog	ortholog_one2one	ortholog_one2one	ortholog_one2one	yes	yes	0
899	CCNF	cyclin F	protein-coding	ortholog	ortholog	ortholog_one2one	ortholog_one2one	ortholog_one2one	yes	yes	0
900	CCNG1	cyclin G1	protein-coding	ortholog	ortholog	ortholog_one2one	ortholog_one2one	ortholog_one2one	yes	yes	0
901	CCNG2	cyclin G2	protein-coding	ortholog	ortholog	ortholog_one2one	ortholog_one2one	ortholog_one2one	yes	yes	0
902	CCNH	cyclin H	protein-coding	ortholog	ortholog	ortholog_one2one	ortholog_one2one	ortholog_one2one	yes	yes	0
904	CCNT1	cyclin T1	protein-coding	ortholog	ortholog	ortholog_one2one	ortholog_one2one	ortholog_one2one	yes	yes	0
905	CCNT2	cyclin T2	protein-coding	ortholog	ortholog	ortholog_one2one	ortholog_one2one	ortholog_one2one	yes	yes	0
908	CCT6A	chaperonin containing TCP1 subunit 6A	protein-coding	ortholog	ortholog	no_ortholog	ortholog_one2one	ortholog_one2one	yes	yes	0
909	CD1A	CD1a molecule	protein-coding	no_ortholog	no_ortholog	no_ortholog	no_ortholog	no_ortholog	no	no	0
910	CD1B	CD1b molecule	protein-coding	no_ortholog	no_ortholog	ortholog_one2one	no_ortholog	no_ortholog	no	yes	1
911	CD1C	CD1c molecule	protein-coding	no_ortholog	no_ortholog	no_ortholog	no_ortholog	no_ortholog	no	no	0
912	CD1D	CD1d molecule	protein-coding	ortholog	ortholog	ortholog_one2one	ortholog_one2many	ortholog_one2one	yes	yes	0
913	CD1E	CD1e molecule	protein-coding	no_ortholog	no_ortholog	ortholog_one2one	no_ortholog	no_ortholog	no	yes	1
914	CD2	CD2 molecule	protein-coding	ortholog	ortholog	ortholog_one2one	ortholog_one2one	ortholog_one2one	yes	yes	0
915	CD3D	CD3d molecule	protein-coding	ortholog	ortholog	ortholog_one2one	ortholog_one2one	ortholog_one2one	yes	yes	0
916	CD3E	CD3e molecule	protein-coding	ortholog	ortholog	ortholog_one2one	ortholog_one2one	ortholog_one2one	yes	yes	0
917	CD3G	CD3g molecule	protein-coding	ortholog	ortholog	ortholog_one2one	ortholog_one2one	ortholog_one2one	yes	yes	0
919	CD247	CD247 molecule	protein-coding	ortholog	ortholog	ortholog_one2one	ortholog_one2one	ortholog_one2one	yes	yes	0
920	CD4	CD4 molecule	protein-coding	ortholog	ortholog	ortholog_one2one	ortholog_one2one	ortholog_one2one	yes	yes	0
921	CD5	CD5 molecule	protein-coding	ortholog	ortholog	ortholog_one2one	ortholog_one2one	ortholog_one2one	yes	yes	0
922	CD5L	CD5 molecule like	protein-coding	ortholog	ortholog	ortholog_one2one	ortholog_one2one	ortholog_one2one	yes	yes	0
923	CD6	CD6 molecule	protein-coding	ortholog	ortholog	ortholog_one2one	ortholog_one2one	ortholog_one2one	yes	yes	0
924	CD7	CD7 molecule	protein-coding	no_ortholog	ortholog	no_ortholog	ortholog_one2one	ortholog_one2one	yes	no	0
925	CD8A	CD8a molecule	protein-coding	ortholog	ortholog	ortholog_one2one	ortholog_one2one	ortholog_one2one	yes	yes	0
926	CD8B	CD8b molecule	protein-coding	ortholog	ortholog	ortholog_one2many	ortholog_one2many	ortholog_one2one	yes	yes	0
927	CD8B2	CD8b2 molecule	protein-coding	no_ortholog	no_ortholog	ortholog_one2many	ortholog_one2many	no_ortholog	yes	yes	0
928	CD9	CD9 molecule	protein-coding	ortholog	ortholog	ortholog_one2one	ortholog_one2one	ortholog_one2one	yes	yes	0
929	CD14	CD14 molecule	protein-coding	no_ortholog	ortholog	ortholog_one2one	ortholog_one2one	ortholog_one2one	yes	yes	0
930	CD19	CD19 molecule	protein-coding	ortholog	ortholog	ortholog_one2one	ortholog_one2one	ortholog_one2one	yes	yes	0
931	MS4A1	membrane spanning 4-domains A1	protein-coding	ortholog	ortholog	ortholog_one2one	ortholog_one2one	ortholog_one2one	yes	yes	0
932	MS4A3	membrane spanning 4-domains A3	protein-coding	ortholog	no_ortholog	ortholog_one2one	ortholog_one2one	ortholog_one2one	yes	yes	0
933	CD22	CD22 molecule	protein-coding	ortholog	ortholog	ortholog_one2one	ortholog_one2one	ortholog_one2one	yes	yes	0
939	CD27	CD27 molecule	protein-coding	ortholog	ortholog	ortholog_one2one	ortholog_one2one	ortholog_one2one	yes	yes	0
940	CD28	CD28 molecule	protein-coding	ortholog	ortholog	ortholog_one2one	ortholog_one2one	ortholog_one2one	yes	yes	0
941	CD80	CD80 molecule	protein-coding	ortholog	ortholog	ortholog_one2one	ortholog_one2one	ortholog_one2one	yes	yes	0
942	CD86	CD86 molecule	protein-coding	ortholog	ortholog	ortholog_one2one	ortholog_one2one	ortholog_one2one	yes	yes	0
943	TNFRSF8	TNF receptor superfamily member 8	protein-coding	ortholog	ortholog	ortholog_one2one	ortholog_one2one	ortholog_one2one	yes	yes	0
944	TNFSF8	TNF superfamily member 8	protein-coding	ortholog	ortholog	ortholog_one2one	ortholog_one2one	ortholog_one2one	yes	yes	0
945	CD33	CD33 molecule	protein-coding	no_ortholog	ortholog	ortholog_one2one	ortholog_one2many	no_ortholog	yes	yes	0
946	SIGLEC6	sialic acid binding Ig like lectin 6	protein-coding	no_ortholog	no_ortholog	no_ortholog	no_ortholog	no_ortholog	no	no	0
947	CD34	CD34 molecule	protein-coding	ortholog	ortholog	ortholog_one2one	ortholog_one2one	ortholog_one2one	yes	yes	0
948	CD36	CD36 molecule	protein-coding	no_ortholog	ortholog	ortholog_one2one	ortholog_one2one	ortholog_one2one	yes	yes	0
949	SCARB1	scavenger receptor class B member 1	protein-coding	ortholog	ortholog	ortholog_one2one	ortholog_one2one	ortholog_one2one	yes	yes	0
950	SCARB2	scavenger receptor class B member 2	protein-coding	ortholog	ortholog	ortholog_one2one	ortholog_one2one	ortholog_one2one	yes	yes	0
951	CD37	CD37 molecule	protein-coding	ortholog	ortholog	ortholog_one2one	ortholog_one2one	ortholog_one2one	yes	yes	0
952	CD38	CD38 molecule	protein-coding	ortholog	ortholog	ortholog_one2one	ortholog_one2one	ortholog_one2one	yes	yes	0
953	ENTPD1	ectonucleoside triphosphate diphosphohydrolase 1	protein-coding	ortholog	ortholog	ortholog_one2one	ortholog_one2one	ortholog_one2one	yes	yes	0
954	ENTPD2	ectonucleoside triphosphate diphosphohydrolase 2	protein-coding	ortholog	ortholog	ortholog_one2one	ortholog_one2one	ortholog_one2one	yes	yes	0
955	ENTPD6	ectonucleoside triphosphate diphosphohydrolase 6	protein-coding	ortholog	ortholog	ortholog_one2one	ortholog_one2one	ortholog_one2one	yes	yes	0
956	ENTPD3	ectonucleoside triphosphate diphosphohydrolase 3	protein-coding	ortholog	ortholog	ortholog_one2one	ortholog_one2one	ortholog_one2one	yes	yes	0
957	ENTPD5	ectonucleoside triphosphate diphosphohydrolase 5 (inactive)	protein-coding	ortholog	ortholog	ortholog_one2one	ortholog_one2one	ortholog_one2one	yes	yes	0
958	CD40	CD40 molecule	protein-coding	ortholog	ortholog	ortholog_one2one	ortholog_one2one	ortholog_one2one	yes	yes	0
959	CD40LG	CD40 ligand	protein-coding	ortholog	ortholog	ortholog_one2one	ortholog_one2one	ortholog_one2one	yes	yes	0
960	CD44	CD44 molecule (Indian blood group)	protein-coding	ortholog	ortholog	ortholog_one2one	ortholog_one2one	ortholog_one2one	yes	yes	0
961	CD47	CD47 molecule	protein-coding	ortholog	ortholog	ortholog_one2one	ortholog_one2one	ortholog_one2one	yes	yes	0
962	CD48	CD48 molecule	protein-coding	ortholog	ortholog	ortholog_one2one	ortholog_one2one	ortholog_one2one	yes	yes	0
963	CD53	CD53 molecule	protein-coding	ortholog	ortholog	ortholog_one2one	ortholog_one2one	ortholog_one2one	yes	yes	0
965	CD58	CD58 molecule	protein-coding	ortholog	no_ortholog	ortholog_one2one	no_ortholog	no_ortholog	no	yes	1
966	CD59	CD59 molecule (CD59 blood group)	protein-coding	ortholog	no_ortholog	ortholog_one2many	ortholog_many2many	ortholog_one2one	yes	yes	0
967	CD63	CD63 molecule	protein-coding	ortholog	ortholog	ortholog_one2one	ortholog_one2one	ortholog_one2one	yes	yes	0
968	CD68	CD68 molecule	protein-coding	ortholog	ortholog	no_ortholog	no_ortholog	ortholog_one2one	yes	yes	0
969	CD69	CD69 molecule	protein-coding	ortholog	no_ortholog	ortholog_one2one	ortholog_one2one	ortholog_one2one	yes	yes	0
970	CD70	CD70 molecule	protein-coding	ortholog	ortholog	ortholog_one2one	ortholog_one2one	ortholog_one2one	yes	yes	0
971	CD72	CD72 molecule	protein-coding	ortholog	ortholog	ortholog_one2one	ortholog_one2one	ortholog_one2one	yes	yes	0
972	CD74	CD74 molecule	protein-coding	ortholog	ortholog	ortholog_one2one	ortholog_one2one	ortholog_one2one	yes	yes	0
973	CD79A	CD79a molecule	protein-coding	ortholog	ortholog	ortholog_one2one	ortholog_one2one	ortholog_one2one	yes	yes	0
974	CD79B	CD79b molecule	protein-coding	ortholog	ortholog	ortholog_one2one	ortholog_one2one	ortholog_one2one	yes	yes	0
975	CD81	CD81 molecule	protein-coding	ortholog	ortholog	ortholog_one2one	ortholog_one2one	ortholog_one2one	yes	yes	0
976	ADGRE5	adhesion G protein-coupled receptor E5	protein-coding	ortholog	ortholog	no_ortholog	ortholog_one2one	ortholog_one2one	yes	yes	0
977	CD151	CD151 molecule (Raph blood group)	protein-coding	ortholog	ortholog	ortholog_one2one	ortholog_one2one	ortholog_one2one	yes	yes	0
978	CDA	cytidine deaminase	protein-coding	ortholog	ortholog	ortholog_one2one	ortholog_one2one	ortholog_one2one	yes	yes	0
983	CDK1	cyclin dependent kinase 1	protein-coding	ortholog	ortholog	ortholog_one2many	ortholog_one2one	ortholog_one2one	yes	yes	0
984	CDK11B	cyclin dependent kinase 11B	protein-coding	no_ortholog	ortholog	ortholog_one2many	ortholog_one2many	no_ortholog	yes	yes	0
987	LRBA	LPS responsive beige-like anchor protein	protein-coding	ortholog	ortholog	ortholog_one2one	ortholog_one2one	ortholog_one2one	yes	yes	0
988	CDC5L	cell division cycle 5 like	protein-coding	ortholog	ortholog	ortholog_one2one	ortholog_one2many	ortholog_one2one	yes	yes	0
989	SEPTIN7	septin 7	protein-coding	ortholog	ortholog	ortholog_one2one	ortholog_one2one	ortholog_one2one	yes	yes	0
990	CDC6	cell division cycle 6	protein-coding	ortholog	ortholog	ortholog_one2one	ortholog_one2one	ortholog_one2one	yes	yes	0
991	CDC20	cell division cycle 20	protein-coding	ortholog	ortholog	ortholog_one2one	ortholog_one2one	ortholog_one2one	yes	yes	0
993	CDC25A	cell division cycle 25A	protein-coding	ortholog	ortholog	ortholog_one2one	ortholog_one2one	ortholog_one2one	yes	yes	0
994	CDC25B	cell division cycle 25B	protein-coding	ortholog	ortholog	ortholog_one2one	ortholog_one2one	ortholog_one2one	yes	yes	0
995	CDC25C	cell division cycle 25C	protein-coding	ortholog	ortholog	ortholog_one2one	ortholog_one2one	ortholog_one2one	yes	yes	0
996	CDC27	cell division cycle 27	protein-coding	ortholog	ortholog	ortholog_one2one	ortholog_one2one	ortholog_one2one	yes	yes	0
997	CDC34	cell division cycle 34	protein-coding	ortholog	ortholog	ortholog_one2one	ortholog_one2many	ortholog_one2one	yes	yes	0
998	CDC42	cell division cycle 42	protein-coding	ortholog	ortholog	ortholog_one2one	ortholog_one2one	no_ortholog	yes	yes	0
999	CDH1	cadherin 1	protein-coding	ortholog	ortholog	ortholog_one2one	ortholog_one2one	ortholog_one2one	yes	yes	0
1000	CDH2	cadherin 2	protein-coding	ortholog	ortholog	ortholog_one2one	ortholog_one2one	ortholog_one2one	yes	yes	0
1001	CDH3	cadherin 3	protein-coding	ortholog	ortholog	ortholog_one2one	ortholog_one2one	ortholog_one2one	yes	yes	0
1002	CDH4	cadherin 4	protein-coding	ortholog	ortholog	ortholog_one2one	ortholog_one2one	ortholog_one2one	yes	yes	0
1003	CDH5	cadherin 5	protein-coding	ortholog	ortholog	ortholog_one2one	ortholog_one2one	ortholog_one2one	yes	yes	0
1004	CDH6	cadherin 6	protein-coding	ortholog	ortholog	ortholog_one2one	ortholog_one2one	ortholog_one2one	yes	yes	0
1005	CDH7	cadherin 7	protein-coding	ortholog	ortholog	ortholog_one2one	ortholog_one2one	ortholog_one2one	yes	yes	0
1006	CDH8	cadherin 8	protein-coding	ortholog	ortholog	ortholog_one2one	ortholog_one2one	ortholog_one2one	yes	yes	0
1007	CDH9	cadherin 9	protein-coding	ortholog	ortholog	ortholog_one2one	ortholog_one2one	ortholog_one2one	yes	yes	0
1008	CDH10	cadherin 10	protein-coding	ortholog	ortholog	ortholog_one2one	ortholog_one2one	ortholog_one2one	yes	yes	0
1009	CDH11	cadherin 11	protein-coding	ortholog	ortholog	ortholog_one2one	ortholog_one2one	ortholog_one2one	yes	yes	0
1010	CDH12	cadherin 12	protein-coding	ortholog	ortholog	ortholog_one2one	ortholog_one2one	ortholog_one2one	yes	yes	0
1012	CDH13	cadherin 13	protein-coding	ortholog	ortholog	ortholog_one2one	ortholog_one2one	ortholog_one2one	yes	yes	0
1013	CDH15	cadherin 15	protein-coding	ortholog	ortholog	ortholog_one2one	ortholog_one2one	ortholog_one2one	yes	yes	0
1014	CDH16	cadherin 16	protein-coding	ortholog	ortholog	ortholog_one2one	ortholog_one2one	ortholog_one2one	yes	yes	0
1015	CDH17	cadherin 17	protein-coding	ortholog	ortholog	ortholog_one2one	ortholog_one2one	ortholog_one2one	yes	yes	0
1016	CDH18	cadherin 18	protein-coding	ortholog	ortholog	ortholog_one2one	ortholog_one2one	ortholog_one2one	yes	yes	0
1017	CDK2	cyclin dependent kinase 2	protein-coding	ortholog	ortholog	ortholog_one2one	ortholog_one2one	ortholog_one2one	yes	yes	0
1018	CDK3	cyclin dependent kinase 3	protein-coding	ortholog	no_ortholog	ortholog_one2one	ortholog_one2one	no_ortholog	yes	yes	0
1019	CDK4	cyclin dependent kinase 4	protein-coding	ortholog	ortholog	ortholog_one2one	ortholog_one2one	ortholog_one2one	yes	yes	0
1020	CDK5	cyclin dependent kinase 5	protein-coding	ortholog	ortholog	ortholog_one2one	ortholog_one2one	ortholog_one2one	yes	yes	0
1021	CDK6	cyclin dependent kinase 6	protein-coding	ortholog	ortholog	ortholog_one2one	ortholog_one2one	ortholog_one2one	yes	yes	0
1022	CDK7	cyclin dependent kinase 7	protein-coding	ortholog	ortholog	ortholog_one2one	ortholog_one2one	ortholog_one2one	yes	yes	0
1024	CDK8	cyclin dependent kinase 8	protein-coding	ortholog	ortholog	ortholog_one2one	ortholog_one2one	ortholog_one2one	yes	yes	0
1025	CDK9	cyclin dependent kinase 9	protein-coding	ortholog	ortholog	ortholog_one2one	ortholog_one2one	ortholog_one2one	yes	yes	0
1026	CDKN1A	cyclin dependent kinase inhibitor 1A	protein-coding	ortholog	ortholog	ortholog_one2one	ortholog_one2one	ortholog_one2one	yes	yes	0
1027	CDKN1B	cyclin dependent kinase inhibitor 1B	protein-coding	ortholog	ortholog	ortholog_one2one	ortholog_one2one	ortholog_one2one	yes	yes	0
1028	CDKN1C	cyclin dependent kinase inhibitor 1C	protein-coding	ortholog	ortholog	ortholog_one2one	ortholog_one2one	no_ortholog	yes	yes	0
1029	CDKN2A	cyclin dependent kinase inhibitor 2A	protein-coding	no_ortholog	no_ortholog	ortholog_one2one	no_ortholog	ortholog_one2one	yes	yes	0
1030	CDKN2B	cyclin dependent kinase inhibitor 2B	protein-coding	ortholog	ortholog	ortholog_one2one	ortholog_one2one	ortholog_one2one	yes	yes	0
1031	CDKN2C	cyclin dependent kinase inhibitor 2C	protein-coding	ortholog	ortholog	ortholog_one2one	ortholog_one2one	ortholog_one2one	yes	yes	0
1032	CDKN2D	cyclin dependent kinase inhibitor 2D	protein-coding	ortholog	ortholog	ortholog_one2one	ortholog_one2one	ortholog_one2one	yes	yes	0
1033	CDKN3	cyclin dependent kinase inhibitor 3	protein-coding	ortholog	ortholog	ortholog_one2one	ortholog_one2one	ortholog_one2one	yes	yes	0
1036	CDO1	cysteine dioxygenase type 1	protein-coding	ortholog	ortholog	ortholog_one2one	ortholog_one2one	ortholog_one2one	yes	yes	0
1038	CDR1	cerebellar degeneration related protein 1	protein-coding	ortholog	no_ortholog	no_ortholog	ortholog_one2one	no_ortholog	yes	yes	0
1039	CDR2	cerebellar degeneration related protein 2	protein-coding	ortholog	ortholog	ortholog_one2one	ortholog_one2one	ortholog_one2one	yes	yes	0
1040	CDS1	CDP-diacylglycerol synthase 1	protein-coding	no_ortholog	ortholog	ortholog_one2one	ortholog_one2one	ortholog_one2one	yes	yes	0
1041	CDSN	corneodesmosin	protein-coding	ortholog	ortholog	ortholog_one2one	ortholog_one2one	no_ortholog	yes	yes	0
1043	CD52	CD52 molecule	protein-coding	no_ortholog	ortholog	no_ortholog	ortholog_one2one	no_ortholog	yes	no	0
1044	CDX1	caudal type homeobox 1	protein-coding	ortholog	ortholog	ortholog_one2one	ortholog_one2one	ortholog_one2one	yes	yes	0
1045	CDX2	caudal type homeobox 2	protein-coding	ortholog	ortholog	ortholog_one2one	ortholog_one2one	ortholog_one2one	yes	yes	0
1046	CDX4	caudal type homeobox 4	protein-coding	ortholog	ortholog	ortholog_one2one	ortholog_one2one	ortholog_one2one	yes	yes	0
1047	CLGN	calmegin	protein-coding	ortholog	ortholog	ortholog_one2one	ortholog_one2one	ortholog_one2one	yes	yes	0
1048	CEACAM5	CEA cell adhesion molecule 5	protein-coding	no_ortholog	no_ortholog	ortholog_many2many	ortholog_many2many	no_ortholog	yes	yes	0
1050	CEBPA	CCAAT enhancer binding protein alpha	protein-coding	ortholog	ortholog	ortholog_one2one	ortholog_one2one	ortholog_one2one	yes	yes	0
1051	CEBPB	CCAAT enhancer binding protein beta	protein-coding	ortholog	ortholog	ortholog_one2one	ortholog_one2one	ortholog_one2one	yes	yes	0
1052	CEBPD	CCAAT enhancer binding protein delta	protein-coding	ortholog	ortholog	no_ortholog	ortholog_one2one	ortholog_one2one	yes	yes	0
1053	CEBPE	CCAAT enhancer binding protein epsilon	protein-coding	ortholog	ortholog	ortholog_one2one	ortholog_one2one	ortholog_one2one	yes	yes	0
1054	CEBPG	CCAAT enhancer binding protein gamma	protein-coding	ortholog	ortholog	ortholog_one2one	ortholog_one2one	ortholog_one2one	yes	yes	0
1056	CEL	carboxyl ester lipase	protein-coding	ortholog	ortholog	ortholog_one2one	ortholog_one2one	ortholog_one2one	yes	yes	0
1058	CENPA	centromere protein A	protein-coding	ortholog	ortholog	ortholog_one2one	ortholog_one2one	ortholog_one2one	yes	yes	0
1059	CENPB	centromere protein B	protein-coding	ortholog	ortholog	no_ortholog	ortholog_one2one	ortholog_one2one	yes	yes	0
1060	CENPC	centromere protein C	protein-coding	ortholog	ortholog	ortholog_one2one	ortholog_one2one	ortholog_one2one	yes	yes	0
1062	CENPE	centromere protein E	protein-coding	ortholog	ortholog	ortholog_one2one	ortholog_one2one	ortholog_one2one	yes	yes	0
1063	CENPF	centromere protein F	protein-coding	ortholog	ortholog	ortholog_one2one	ortholog_one2one	ortholog_one2one	yes	yes	0
1066	CES1	carboxylesterase 1	protein-coding	no_ortholog	no_ortholog	ortholog_one2many	ortholog_one2many	ortholog_one2one	yes	yes	0
1068	CETN1	centrin 1	protein-coding	ortholog	ortholog	no_ortholog	ortholog_one2one	ortholog_one2one	yes	yes	0
1069	CETN2	centrin 2	protein-coding	ortholog	ortholog	ortholog_one2many	ortholog_one2one	ortholog_one2one	yes	yes	0
1070	CETN3	centrin 3	protein-coding	ortholog	ortholog	ortholog_one2many	ortholog_one2one	ortholog_one2one	yes	yes	0
1071	CETP	cholesteryl ester transfer protein	protein-coding	no_ortholog	no_ortholog	no_ortholog	no_ortholog	no_ortholog	no	no	0
1072	CFL1	cofilin 1	protein-coding	ortholog	ortholog	no_ortholog	ortholog_one2one	ortholog_one2one	yes	yes	0
1073	CFL2	cofilin 2	protein-coding	ortholog	ortholog	ortholog_one2many	ortholog_one2one	ortholog_one2one	yes	yes	0
1075	CTSC	cathepsin C	protein-coding	ortholog	ortholog	ortholog_one2one	ortholog_one2one	ortholog_one2one	yes	yes	0
1080	CFTR	CF transmembrane conductance regulator	protein-coding	ortholog	ortholog	ortholog_one2one	ortholog_one2one	ortholog_one2one	yes	yes	0
1081	CGA	glycoprotein hormones, alpha polypeptide	protein-coding	ortholog	ortholog	ortholog_one2one	ortholog_one2one	ortholog_one2one	yes	yes	0
1082	CGB3	chorionic gonadotropin subunit beta 3	protein-coding	no_ortholog	no_ortholog	no_ortholog	no_ortholog	no_ortholog	no	no	0
1084	CEACAM3	CEA cell adhesion molecule 3	protein-coding	no_ortholog	no_ortholog	ortholog_many2many	ortholog_many2many	no_ortholog	yes	yes	0
1087	CEACAM7	CEA cell adhesion molecule 7	protein-coding	no_ortholog	no_ortholog	ortholog_many2many	ortholog_many2many	no_ortholog	yes	yes	0
1088	CEACAM8	CEA cell adhesion molecule 8	protein-coding	no_ortholog	no_ortholog	ortholog_many2many	ortholog_many2many	no_ortholog	yes	yes	0
1089	CEACAM4	CEA cell adhesion molecule 4	protein-coding	no_ortholog	no_ortholog	ortholog_many2many	ortholog_many2many	no_ortholog	yes	yes	0
1101	CHAD	chondroadherin	protein-coding	ortholog	ortholog	ortholog_one2one	ortholog_one2one	ortholog_one2one	yes	yes	0
1102	RCBTB2	RCC1 and BTB domain containing protein 2	protein-coding	ortholog	ortholog	ortholog_one2one	ortholog_one2one	ortholog_one2one	yes	yes	0
1103	CHAT	choline O-acetyltransferase	protein-coding	ortholog	ortholog	ortholog_one2one	ortholog_one2one	ortholog_one2one	yes	yes	0
1104	RCC1	regulator of chromosome condensation 1	protein-coding	ortholog	ortholog	ortholog_one2one	ortholog_one2one	ortholog_one2one	yes	yes	0
1105	CHD1	chromodomain helicase DNA binding protein 1	protein-coding	ortholog	ortholog	ortholog_one2one	ortholog_one2one	ortholog_one2one	yes	yes	0
1106	CHD2	chromodomain helicase DNA binding protein 2	protein-coding	ortholog	ortholog	ortholog_one2one	ortholog_one2one	ortholog_one2one	yes	yes	0
1107	CHD3	chromodomain helicase DNA binding protein 3	protein-coding	ortholog	ortholog	ortholog_one2one	ortholog_one2one	ortholog_one2one	yes	yes	0
1108	CHD4	chromodomain helicase DNA binding protein 4	protein-coding	ortholog	ortholog	ortholog_one2many	ortholog_one2many	ortholog_one2one	yes	yes	0
1109	AKR1C4	aldo-keto reductase family 1 member C4	protein-coding	no_ortholog	no_ortholog	ortholog_one2many	no_ortholog	ortholog_one2one	yes	yes	0
1111	CHEK1	checkpoint kinase 1	protein-coding	ortholog	ortholog	no_ortholog	ortholog_one2one	ortholog_one2one	yes	yes	0
1112	FOXN3	forkhead box N3	protein-coding	ortholog	ortholog	ortholog_one2one	ortholog_one2one	no_ortholog	yes	yes	0
1113	CHGA	chromogranin A	protein-coding	ortholog	ortholog	ortholog_one2one	ortholog_one2one	ortholog_one2one	yes	yes	0
1114	CHGB	chromogranin B	protein-coding	ortholog	ortholog	ortholog_one2one	ortholog_one2one	ortholog_one2one	yes	yes	0
1116	CHI3L1	chitinase 3 like 1	protein-coding	ortholog	ortholog	ortholog_one2one	ortholog_one2one	ortholog_one2one	yes	yes	0
1117	CHI3L2	chitinase 3 like 2	protein-coding	ortholog	no_ortholog	ortholog_one2one	no_ortholog	no_ortholog	no	yes	1
1118	CHIT1	chitinase 1	protein-coding	ortholog	ortholog	ortholog_one2one	ortholog_one2one	ortholog_one2one	yes	yes	0
1119	CHKA	choline kinase alpha	protein-coding	no_ortholog	ortholog	ortholog_one2one	ortholog_one2one	ortholog_one2one	yes	yes	0
1120	CHKB	choline kinase beta	protein-coding	ortholog	ortholog	ortholog_one2many	ortholog_many2many	ortholog_one2one	yes	yes	0
1121	CHM	CHM Rab escort protein	protein-coding	ortholog	ortholog	ortholog_one2one	ortholog_one2one	ortholog_one2one	yes	yes	0
1122	CHML	CHM like Rab escort protein	protein-coding	ortholog	ortholog	ortholog_one2many	ortholog_one2one	ortholog_one2one	yes	yes	0
1123	CHN1	chimerin 1	protein-coding	ortholog	ortholog	ortholog_one2one	ortholog_one2one	ortholog_one2one	yes	yes	0
1124	CHN2	chimerin 2	protein-coding	ortholog	ortholog	ortholog_one2many	ortholog_one2many	ortholog_one2one	yes	yes	0
1128	CHRM1	cholinergic receptor muscarinic 1	protein-coding	ortholog	ortholog	ortholog_one2one	ortholog_one2one	ortholog_one2one	yes	yes	0
1129	CHRM2	cholinergic receptor muscarinic 2	protein-coding	ortholog	ortholog	ortholog_one2one	ortholog_one2one	ortholog_one2one	yes	yes	0
1130	LYST	lysosomal trafficking regulator	protein-coding	ortholog	ortholog	ortholog_one2one	ortholog_one2one	ortholog_one2one	yes	yes	0
1131	CHRM3	cholinergic receptor muscarinic 3	protein-coding	ortholog	ortholog	ortholog_one2one	ortholog_one2one	ortholog_one2one	yes	yes	0
1132	CHRM4	cholinergic receptor muscarinic 4	protein-coding	ortholog	ortholog	ortholog_one2one	ortholog_one2one	ortholog_one2one	yes	yes	0
1133	CHRM5	cholinergic receptor muscarinic 5	protein-coding	ortholog	ortholog	no_ortholog	ortholog_one2one	ortholog_one2one	yes	yes	0
1134	CHRNA1	cholinergic receptor nicotinic alpha 1 subunit	protein-coding	ortholog	ortholog	ortholog_one2one	ortholog_one2one	ortholog_one2one	yes	yes	0
1135	CHRNA2	cholinergic receptor nicotinic alpha 2 subunit	protein-coding	ortholog	ortholog	ortholog_one2one	ortholog_one2one	ortholog_one2one	yes	yes	0
1136	CHRNA3	cholinergic receptor nicotinic alpha 3 subunit	protein-coding	ortholog	ortholog	ortholog_one2one	ortholog_one2one	ortholog_one2one	yes	yes	0
1137	CHRNA4	cholinergic receptor nicotinic alpha 4 subunit	protein-coding	ortholog	ortholog	ortholog_one2one	ortholog_one2one	ortholog_one2one	yes	yes	0
1138	CHRNA5	cholinergic receptor nicotinic alpha 5 subunit	protein-coding	ortholog	ortholog	ortholog_one2one	ortholog_one2one	ortholog_one2one	yes	yes	0
1139	CHRNA7	cholinergic receptor nicotinic alpha 7 subunit	protein-coding	ortholog	no_ortholog	ortholog_one2many	ortholog_one2many	ortholog_one2one	yes	yes	0
1140	CHRNB1	cholinergic receptor nicotinic beta 1 subunit	protein-coding	ortholog	ortholog	ortholog_one2one	ortholog_one2one	ortholog_one2one	yes	yes	0
1141	CHRNB2	cholinergic receptor nicotinic beta 2 subunit	protein-coding	ortholog	ortholog	ortholog_one2one	ortholog_one2one	ortholog_one2one	yes	yes	0
1142	CHRNB3	cholinergic receptor nicotinic beta 3 subunit	protein-coding	ortholog	ortholog	ortholog_one2one	ortholog_one2one	ortholog_one2one	yes	yes	0
1143	CHRNB4	cholinergic receptor nicotinic beta 4 subunit	protein-coding	ortholog	ortholog	ortholog_one2one	ortholog_one2one	ortholog_one2one	yes	yes	0
1144	CHRND	cholinergic receptor nicotinic delta subunit	protein-coding	ortholog	ortholog	ortholog_one2one	ortholog_one2one	ortholog_one2one	yes	yes	0
1145	CHRNE	cholinergic receptor nicotinic epsilon subunit	protein-coding	ortholog	ortholog	ortholog_one2one	ortholog_one2one	ortholog_one2one	yes	yes	0
1146	CHRNG	cholinergic receptor nicotinic gamma subunit	protein-coding	ortholog	ortholog	ortholog_one2one	ortholog_one2one	ortholog_one2one	yes	yes	0
1147	CHUK	component of inhibitor of nuclear factor kappa B kinase complex	protein-coding	ortholog	ortholog	ortholog_one2many	ortholog_one2one	ortholog_one2one	yes	yes	0
1149	CIDEA	cell death inducing DFFA like effector a	protein-coding	ortholog	ortholog	ortholog_one2one	ortholog_one2one	ortholog_one2one	yes	yes	0
1152	CKB	creatine kinase B	protein-coding	ortholog	ortholog	ortholog_one2one	ortholog_one2one	ortholog_one2one	yes	yes	0
1153	CIRBP	cold inducible RNA binding protein	protein-coding	ortholog	ortholog	ortholog_one2one	ortholog_one2one	ortholog_one2one	yes	yes	0
1154	CISH	cytokine inducible SH2 containing protein	protein-coding	ortholog	ortholog	ortholog_one2one	ortholog_one2one	ortholog_one2one	yes	yes	0
1155	TBCB	tubulin folding cofactor B	protein-coding	ortholog	ortholog	ortholog_one2one	ortholog_one2one	ortholog_one2one	yes	yes	0
1158	CKM	creatine kinase, M-type	protein-coding	ortholog	ortholog	ortholog_one2one	ortholog_one2one	ortholog_one2one	yes	yes	0
1159	CKMT1B	creatine kinase, mitochondrial 1B	protein-coding	no_ortholog	ortholog	ortholog_one2many	ortholog_one2many	ortholog_one2many	yes	yes	0
1160	CKMT2	creatine kinase, mitochondrial 2	protein-coding	ortholog	ortholog	ortholog_one2one	ortholog_one2one	ortholog_one2one	yes	yes	0
1161	ERCC8	ERCC excision repair 8, CSA ubiquitin ligase complex subunit	protein-coding	ortholog	ortholog	ortholog_one2one	ortholog_one2one	ortholog_one2one	yes	yes	0
1163	CKS1B	CDC28 protein kinase regulatory subunit 1B	protein-coding	ortholog	ortholog	ortholog_one2one	ortholog_one2one	ortholog_one2one	yes	yes	0
1164	CKS2	CDC28 protein kinase regulatory subunit 2	protein-coding	ortholog	ortholog	ortholog_one2one	ortholog_one2one	ortholog_one2one	yes	yes	0
1173	AP2M1	adaptor related protein complex 2 subunit mu 1	protein-coding	ortholog	ortholog	ortholog_one2one	ortholog_one2one	ortholog_one2one	yes	yes	0
1174	AP1S1	adaptor related protein complex 1 subunit sigma 1	protein-coding	ortholog	ortholog	ortholog_one2one	ortholog_one2one	ortholog_one2one	yes	yes	0
1175	AP2S1	adaptor related protein complex 2 subunit sigma 1	protein-coding	ortholog	ortholog	ortholog_one2one	ortholog_one2one	ortholog_one2one	yes	yes	0
1176	AP3S1	adaptor related protein complex 3 subunit sigma 1	protein-coding	ortholog	ortholog	ortholog_one2many	ortholog_one2one	ortholog_one2one	yes	yes	0
1178	CLC	Charcot-Leyden crystal galectin	protein-coding	no_ortholog	no_ortholog	no_ortholog	no_ortholog	no_ortholog	no	no	0
1179	CLCA1	chloride channel accessory 1	protein-coding	no_ortholog	ortholog	ortholog_one2one	ortholog_one2one	ortholog_one2one	yes	yes	0
1180	CLCN1	chloride voltage-gated channel 1	protein-coding	ortholog	ortholog	ortholog_one2one	ortholog_one2one	ortholog_one2one	yes	yes	0
1181	CLCN2	chloride voltage-gated channel 2	protein-coding	ortholog	ortholog	ortholog_one2one	ortholog_one2one	ortholog_one2one	yes	yes	0
1182	CLCN3	chloride voltage-gated channel 3	protein-coding	ortholog	ortholog	ortholog_one2one	ortholog_one2one	ortholog_one2one	yes	yes	0
1183	CLCN4	chloride voltage-gated channel 4	protein-coding	ortholog	ortholog	ortholog_one2one	ortholog_one2one	ortholog_one2one	yes	yes	0
1184	CLCN5	chloride voltage-gated channel 5	protein-coding	ortholog	ortholog	ortholog_one2one	ortholog_one2one	ortholog_one2one	yes	yes	0
1185	CLCN6	chloride voltage-gated channel 6	protein-coding	ortholog	ortholog	ortholog_one2one	ortholog_one2one	ortholog_one2one	yes	yes	0
1186	CLCN7	chloride voltage-gated channel 7	protein-coding	ortholog	ortholog	ortholog_one2one	ortholog_one2one	ortholog_one2one	yes	yes	0
1187	CLCNKA	chloride voltage-gated channel Ka	protein-coding	ortholog	no_ortholog	ortholog_one2many	ortholog_many2many	ortholog_one2one	yes	yes	0
1188	CLCNKB	chloride voltage-gated channel Kb	protein-coding	no_ortholog	no_ortholog	ortholog_one2many	ortholog_many2many	ortholog_one2one	yes	yes	0
1191	CLU	clusterin	protein-coding	ortholog	ortholog	ortholog_one2one	ortholog_one2one	ortholog_one2one	yes	yes	0
1192	CLIC1	chloride intracellular channel 1	protein-coding	ortholog	ortholog	ortholog_one2one	ortholog_one2one	ortholog_one2one	yes	yes	0
1193	CLIC2	chloride intracellular channel 2	protein-coding	no_ortholog	no_ortholog	no_ortholog	no_ortholog	no_ortholog	no	no	0
1195	CLK1	CDC like kinase 1	protein-coding	ortholog	ortholog	ortholog_one2one	ortholog_one2one	ortholog_one2one	yes	yes	0
1196	CLK2	CDC like kinase 2	protein-coding	ortholog	ortholog	ortholog_one2one	ortholog_one2one	ortholog_one2one	yes	yes	0
1198	CLK3	CDC like kinase 3	protein-coding	ortholog	ortholog	ortholog_one2one	ortholog_one2one	ortholog_one2one	yes	yes	0
1200	TPP1	tripeptidyl peptidase 1	protein-coding	ortholog	ortholog	ortholog_one2one	ortholog_one2one	ortholog_one2one	yes	yes	0
1201	CLN3	CLN3 lysosomal/endosomal transmembrane protein, battenin	protein-coding	ortholog	ortholog	ortholog_one2many	ortholog_one2many	ortholog_one2one	yes	yes	0
1203	CLN5	CLN5 intracellular trafficking protein	protein-coding	ortholog	ortholog	ortholog_one2many	ortholog_one2many	ortholog_one2one	yes	yes	0
1207	CLNS1A	chloride nucleotide-sensitive channel 1A	protein-coding	ortholog	ortholog	ortholog_one2one	ortholog_one2one	ortholog_one2one	yes	yes	0
1208	CLPS	colipase	protein-coding	ortholog	ortholog	ortholog_one2one	ortholog_one2one	ortholog_one2one	yes	yes	0
1209	CLPTM1	CLPTM1 regulator of GABA type A receptor forward trafficking	protein-coding	ortholog	ortholog	ortholog_one2one	ortholog_one2one	ortholog_one2one	yes	yes	0
1211	CLTA	clathrin light chain A	protein-coding	ortholog	ortholog	ortholog_one2one	ortholog_one2one	ortholog_one2one	yes	yes	0
1212	CLTB	clathrin light chain B	protein-coding	ortholog	ortholog	ortholog_one2one	ortholog_one2one	ortholog_one2one	yes	yes	0
1213	CLTC	clathrin heavy chain	protein-coding	ortholog	ortholog	ortholog_one2one	ortholog_one2one	ortholog_one2one	yes	yes	0
1215	CMA1	chymase 1	protein-coding	no_ortholog	ortholog	ortholog_one2one	ortholog_one2one	ortholog_one2one	yes	yes	0
1230	CCR1	C-C motif chemokine receptor 1	protein-coding	ortholog	ortholog	ortholog_one2one	ortholog_one2many	ortholog_one2one	yes	yes	0
1232	CCR3	C-C motif chemokine receptor 3	protein-coding	ortholog	ortholog	ortholog_one2one	ortholog_one2one	ortholog_one2one	yes	yes	0
1233	CCR4	C-C motif chemokine receptor 4	protein-coding	ortholog	ortholog	ortholog_one2one	ortholog_one2one	ortholog_one2one	yes	yes	0
1234	CCR5	C-C motif chemokine receptor 5 (gene/pseudogene)	protein-coding	ortholog	no_ortholog	ortholog_one2one	ortholog_one2one	ortholog_one2one	yes	yes	0
1235	CCR6	C-C motif chemokine receptor 6	protein-coding	ortholog	ortholog	ortholog_one2one	ortholog_one2one	ortholog_one2one	yes	yes	0
1236	CCR7	C-C motif chemokine receptor 7	protein-coding	ortholog	ortholog	ortholog_one2one	ortholog_one2one	ortholog_one2one	yes	yes	0
1237	CCR8	C-C motif chemokine receptor 8	protein-coding	ortholog	ortholog	ortholog_one2one	ortholog_one2one	ortholog_one2one	yes	yes	0
1238	ACKR2	atypical chemokine receptor 2	protein-coding	ortholog	ortholog	no_ortholog	ortholog_one2one	ortholog_one2one	yes	yes	0
1240	CMKLR1	chemerin chemokine-like receptor 1	protein-coding	ortholog	ortholog	ortholog_one2one	ortholog_one2one	ortholog_one2one	yes	yes	0
1241	LTB4R	leukotriene B4 receptor	protein-coding	ortholog	ortholog	no_ortholog	no_ortholog	ortholog_one2one	yes	yes	0
1244	ABCC2	ATP binding cassette subfamily C member 2	protein-coding	ortholog	ortholog	ortholog_one2one	ortholog_one2one	ortholog_one2one	yes	yes	0
1258	CNGB1	cyclic nucleotide gated channel subunit beta 1	protein-coding	ortholog	ortholog	ortholog_one2one	ortholog_one2one	no_ortholog	yes	yes	0
1259	CNGA1	cyclic nucleotide gated channel subunit alpha 1	protein-coding	ortholog	ortholog	ortholog_one2one	ortholog_one2one	ortholog_one2one	yes	yes	0
1260	CNGA2	cyclic nucleotide gated channel subunit alpha 2	protein-coding	ortholog	ortholog	ortholog_one2one	ortholog_one2one	ortholog_one2one	yes	yes	0
1261	CNGA3	cyclic nucleotide gated channel subunit alpha 3	protein-coding	ortholog	ortholog	ortholog_one2one	ortholog_one2one	ortholog_one2one	yes	yes	0
1262	CNGA4	cyclic nucleotide gated channel subunit alpha 4	protein-coding	ortholog	ortholog	ortholog_one2one	ortholog_one2one	ortholog_one2one	yes	yes	0
1263	PLK3	polo like kinase 3	protein-coding	ortholog	ortholog	ortholog_one2one	ortholog_one2one	ortholog_one2one	yes	yes	0
1264	CNN1	calponin 1	protein-coding	ortholog	ortholog	ortholog_one2one	ortholog_one2one	ortholog_one2one	yes	yes	0
1265	CNN2	calponin 2	protein-coding	ortholog	ortholog	ortholog_one2one	ortholog_one2one	ortholog_one2one	yes	yes	0
1266	CNN3	calponin 3	protein-coding	ortholog	ortholog	ortholog_one2one	ortholog_one2one	ortholog_one2one	yes	yes	0
1267	CNP	2',3'-cyclic nucleotide 3' phosphodiesterase	protein-coding	ortholog	ortholog	ortholog_one2one	ortholog_one2one	ortholog_one2one	yes	yes	0
1268	CNR1	cannabinoid receptor 1	protein-coding	ortholog	ortholog	no_ortholog	ortholog_one2one	ortholog_one2one	yes	yes	0
1269	CNR2	cannabinoid receptor 2	protein-coding	ortholog	ortholog	no_ortholog	ortholog_one2one	ortholog_one2one	yes	yes	0
1270	CNTF	ciliary neurotrophic factor	protein-coding	ortholog	ortholog	ortholog_one2one	ortholog_one2one	ortholog_one2one	yes	yes	0
1271	CNTFR	ciliary neurotrophic factor receptor	protein-coding	ortholog	ortholog	ortholog_one2one	ortholog_one2one	ortholog_one2one	yes	yes	0
1272	CNTN1	contactin 1	protein-coding	ortholog	ortholog	ortholog_one2one	ortholog_one2one	ortholog_one2one	yes	yes	0
1277	COL1A1	collagen type I alpha 1 chain	protein-coding	ortholog	ortholog	ortholog_one2one	ortholog_one2one	ortholog_one2one	yes	yes	0
1278	COL1A2	collagen type I alpha 2 chain	protein-coding	ortholog	ortholog	ortholog_one2one	ortholog_one2one	ortholog_one2one	yes	yes	0
1280	COL2A1	collagen type II alpha 1 chain	protein-coding	ortholog	ortholog	ortholog_one2one	ortholog_one2one	ortholog_one2one	yes	yes	0
1281	COL3A1	collagen type III alpha 1 chain	protein-coding	ortholog	ortholog	ortholog_one2one	ortholog_one2one	ortholog_one2one	yes	yes	0
1282	COL4A1	collagen type IV alpha 1 chain	protein-coding	ortholog	ortholog	ortholog_one2one	ortholog_one2one	ortholog_one2one	yes	yes	0
1284	COL4A2	collagen type IV alpha 2 chain	protein-coding	ortholog	ortholog	ortholog_one2one	ortholog_one2one	ortholog_one2one	yes	yes	0
1285	COL4A3	collagen type IV alpha 3 chain	protein-coding	ortholog	ortholog	ortholog_one2one	ortholog_one2one	ortholog_one2one	yes	yes	0
1286	COL4A4	collagen type IV alpha 4 chain	protein-coding	no_ortholog	ortholog	ortholog_one2one	ortholog_one2one	ortholog_one2one	yes	yes	0
1287	COL4A5	collagen type IV alpha 5 chain	protein-coding	ortholog	ortholog	ortholog_one2one	ortholog_one2one	ortholog_one2one	yes	yes	0
1288	COL4A6	collagen type IV alpha 6 chain	protein-coding	ortholog	ortholog	ortholog_one2one	ortholog_one2one	ortholog_one2one	yes	yes	0
1289	COL5A1	collagen type V alpha 1 chain	protein-coding	ortholog	ortholog	ortholog_one2one	ortholog_one2one	ortholog_one2one	yes	yes	0
1290	COL5A2	collagen type V alpha 2 chain	protein-coding	ortholog	ortholog	ortholog_one2one	ortholog_one2one	ortholog_one2one	yes	yes	0
1291	COL6A1	collagen type VI alpha 1 chain	protein-coding	ortholog	ortholog	no_ortholog	ortholog_one2one	ortholog_one2one	yes	yes	0
1292	COL6A2	collagen type VI alpha 2 chain	protein-coding	ortholog	ortholog	ortholog_one2one	ortholog_one2one	ortholog_one2one	yes	yes	0
1293	COL6A3	collagen type VI alpha 3 chain	protein-coding	ortholog	ortholog	ortholog_one2one	ortholog_one2one	ortholog_one2one	yes	yes	0
1294	COL7A1	collagen type VII alpha 1 chain	protein-coding	ortholog	ortholog	no_ortholog	no_ortholog	ortholog_one2one	yes	yes	0
1295	COL8A1	collagen type VIII alpha 1 chain	protein-coding	ortholog	ortholog	ortholog_one2one	ortholog_one2one	ortholog_one2one	yes	yes	0
1296	COL8A2	collagen type VIII alpha 2 chain	protein-coding	ortholog	ortholog	ortholog_one2one	ortholog_one2one	ortholog_one2one	yes	yes	0
1297	COL9A1	collagen type IX alpha 1 chain	protein-coding	ortholog	ortholog	ortholog_one2one	ortholog_one2one	ortholog_one2one	yes	yes	0
1298	COL9A2	collagen type IX alpha 2 chain	protein-coding	ortholog	ortholog	ortholog_one2one	ortholog_one2one	ortholog_one2one	yes	yes	0
1299	COL9A3	collagen type IX alpha 3 chain	protein-coding	ortholog	ortholog	no_ortholog	no_ortholog	ortholog_one2one	yes	yes	0
1300	COL10A1	collagen type X alpha 1 chain	protein-coding	ortholog	ortholog	no_ortholog	no_ortholog	ortholog_one2one	yes	yes	0
1301	COL11A1	collagen type XI alpha 1 chain	protein-coding	ortholog	ortholog	ortholog_one2one	ortholog_one2one	ortholog_one2one	yes	yes	0
1302	COL11A2	collagen type XI alpha 2 chain	protein-coding	ortholog	ortholog	ortholog_one2one	ortholog_one2one	ortholog_one2one	yes	yes	0
1303	COL12A1	collagen type XII alpha 1 chain	protein-coding	ortholog	ortholog	ortholog_one2one	ortholog_one2one	ortholog_one2one	yes	yes	0
1305	COL13A1	collagen type XIII alpha 1 chain	protein-coding	ortholog	ortholog	ortholog_one2one	ortholog_one2one	ortholog_one2one	yes	yes	0
1306	COL15A1	collagen type XV alpha 1 chain	protein-coding	ortholog	ortholog	ortholog_one2one	ortholog_one2one	ortholog_one2one	yes	yes	0
1307	COL16A1	collagen type XVI alpha 1 chain	protein-coding	ortholog	ortholog	ortholog_one2one	ortholog_one2one	ortholog_one2one	yes	yes	0
1308	COL17A1	collagen type XVII alpha 1 chain	protein-coding	ortholog	ortholog	ortholog_one2one	ortholog_one2one	no_ortholog	yes	yes	0
1310	COL19A1	collagen type XIX alpha 1 chain	protein-coding	ortholog	ortholog	ortholog_one2one	ortholog_one2one	ortholog_one2one	yes	yes	0
1311	COMP	cartilage oligomeric matrix protein	protein-coding	ortholog	ortholog	ortholog_one2one	ortholog_one2one	ortholog_one2one	yes	yes	0
1312	COMT	catechol-O-methyltransferase	protein-coding	ortholog	ortholog	ortholog_one2one	ortholog_one2one	ortholog_one2one	yes	yes	0
1314	COPA	COPI coat complex subunit alpha	protein-coding	ortholog	ortholog	ortholog_one2one	ortholog_one2one	ortholog_one2one	yes	yes	0
1315	COPB1	COPI coat complex subunit beta 1	protein-coding	ortholog	ortholog	ortholog_one2one	ortholog_one2one	ortholog_one2one	yes	yes	0
1316	KLF6	Kruppel like factor 6	protein-coding	ortholog	ortholog	ortholog_one2one	ortholog_one2one	ortholog_one2one	yes	yes	0
1317	SLC31A1	solute carrier family 31 member 1	protein-coding	ortholog	ortholog	ortholog_one2one	ortholog_one2one	ortholog_one2one	yes	yes	0
1318	SLC31A2	solute carrier family 31 member 2	protein-coding	ortholog	ortholog	ortholog_one2one	ortholog_one2one	ortholog_one2one	yes	yes	0
1325	CORT	cortistatin	protein-coding	no_ortholog	ortholog	ortholog_one2one	ortholog_one2one	ortholog_one2one	yes	yes	0
1326	MAP3K8	mitogen-activated protein kinase kinase kinase 8	protein-coding	ortholog	ortholog	ortholog_one2one	ortholog_one2one	ortholog_one2one	yes	yes	0
1327	COX4I1	cytochrome c oxidase subunit 4I1	protein-coding	no_ortholog	ortholog	ortholog_one2one	ortholog_one2one	ortholog_one2one	yes	yes	0
1329	COX5B	cytochrome c oxidase subunit 5B	protein-coding	ortholog	ortholog	ortholog_one2one	ortholog_one2many	no_ortholog	yes	yes	0
1337	COX6A1	cytochrome c oxidase subunit 6A1	protein-coding	ortholog	ortholog	ortholog_one2one	ortholog_one2one	ortholog_one2one	yes	yes	0
1339	COX6A2	cytochrome c oxidase subunit 6A2	protein-coding	ortholog	ortholog	ortholog_one2one	ortholog_one2one	ortholog_one2one	yes	yes	0
1340	COX6B1	cytochrome c oxidase subunit 6B1	protein-coding	ortholog	ortholog	ortholog_one2one	ortholog_one2one	ortholog_one2one	yes	yes	0
1345	COX6C	cytochrome c oxidase subunit 6C	protein-coding	ortholog	ortholog	ortholog_one2many	ortholog_one2one	ortholog_one2one	yes	yes	0
1346	COX7A1	cytochrome c oxidase subunit 7A1	protein-coding	ortholog	ortholog	ortholog_one2one	ortholog_one2one	ortholog_one2one	yes	yes	0
1347	COX7A2	cytochrome c oxidase subunit 7A2	protein-coding	ortholog	ortholog	ortholog_one2one	ortholog_one2one	ortholog_one2one	yes	yes	0
1349	COX7B	cytochrome c oxidase subunit 7B	protein-coding	ortholog	ortholog	ortholog_one2many	ortholog_one2one	ortholog_one2one	yes	yes	0
1350	COX7C	cytochrome c oxidase subunit 7C	protein-coding	ortholog	ortholog	ortholog_one2one	ortholog_one2one	no_ortholog	yes	yes	0
1351	COX8A	cytochrome c oxidase subunit 8A	protein-coding	ortholog	ortholog	ortholog_one2one	ortholog_one2one	ortholog_one2one	yes	yes	0
1352	COX10	cytochrome c oxidase assembly factor heme A:farnesyltransferase COX10	protein-coding	ortholog	ortholog	ortholog_one2one	ortholog_one2one	ortholog_one2one	yes	yes	0
1353	COX11	cytochrome c oxidase copper chaperone COX11	protein-coding	ortholog	ortholog	ortholog_one2many	ortholog_one2one	ortholog_one2one	yes	yes	0
1355	COX15	cytochrome c oxidase assembly homolog COX15	protein-coding	ortholog	ortholog	ortholog_one2one	no_ortholog	ortholog_one2one	yes	yes	0
1356	CP	ceruloplasmin	protein-coding	no_ortholog	ortholog	ortholog_one2one	ortholog_one2one	ortholog_one2one	yes	yes	0
1357	CPA1	carboxypeptidase A1	protein-coding	ortholog	ortholog	ortholog_one2one	ortholog_one2one	ortholog_one2one	yes	yes	0
1358	CPA2	carboxypeptidase A2	protein-coding	ortholog	ortholog	ortholog_one2one	ortholog_one2one	ortholog_one2one	yes	yes	0
1359	CPA3	carboxypeptidase A3	protein-coding	ortholog	ortholog	ortholog_one2one	ortholog_one2one	ortholog_one2one	yes	yes	0
1360	CPB1	carboxypeptidase B1	protein-coding	ortholog	ortholog	ortholog_one2one	ortholog_one2one	ortholog_one2one	yes	yes	0
1361	CPB2	carboxypeptidase B2	protein-coding	ortholog	ortholog	ortholog_one2one	ortholog_one2one	ortholog_one2one	yes	yes	0
1362	CPD	carboxypeptidase D	protein-coding	ortholog	ortholog	ortholog_one2one	ortholog_one2one	ortholog_one2one	yes	yes	0
1363	CPE	carboxypeptidase E	protein-coding	ortholog	ortholog	ortholog_one2one	ortholog_one2one	ortholog_one2one	yes	yes	0
1364	CLDN4	claudin 4	protein-coding	ortholog	ortholog	no_ortholog	ortholog_one2one	ortholog_one2one	yes	yes	0
1365	CLDN3	claudin 3	protein-coding	ortholog	ortholog	no_ortholog	ortholog_one2one	ortholog_one2one	yes	yes	0
1366	CLDN7	claudin 7	protein-coding	ortholog	ortholog	ortholog_one2one	ortholog_one2one	ortholog_one2one	yes	yes	0
1368	CPM	carboxypeptidase M	protein-coding	ortholog	ortholog	ortholog_one2one	ortholog_one2one	ortholog_one2one	yes	yes	0
1369	CPN1	carboxypeptidase N subunit 1	protein-coding	ortholog	ortholog	ortholog_one2one	ortholog_one2one	ortholog_one2one	yes	yes	0
1370	CPN2	carboxypeptidase N subunit 2	protein-coding	ortholog	ortholog	ortholog_one2one	ortholog_one2one	ortholog_one2one	yes	yes	0
1371	CPOX	coproporphyrinogen oxidase	protein-coding	ortholog	ortholog	ortholog_one2one	ortholog_one2one	ortholog_one2one	yes	yes	0
1373	CPS1	carbamoyl-phosphate synthase 1	protein-coding	ortholog	ortholog	ortholog_one2one	ortholog_one2one	ortholog_one2one	yes	yes	0
1374	CPT1A	carnitine palmitoyltransferase 1A	protein-coding	ortholog	ortholog	ortholog_one2one	ortholog_one2one	ortholog_one2one	yes	yes	0
1375	CPT1B	carnitine palmitoyltransferase 1B	protein-coding	ortholog	ortholog	ortholog_one2one	ortholog_one2one	ortholog_one2one	yes	yes	0
1376	CPT2	carnitine palmitoyltransferase 2	protein-coding	ortholog	ortholog	ortholog_one2one	ortholog_one2one	ortholog_one2one	yes	yes	0
1378	CR1	complement C3b/C4b receptor 1 (Knops blood group)	protein-coding	no_ortholog	no_ortholog	ortholog_one2one	ortholog_one2one	no_ortholog	yes	yes	0
1379	CR1L	complement C3b/C4b receptor 1 like	protein-coding	no_ortholog	ortholog	ortholog_one2one	no_ortholog	ortholog_one2one	yes	yes	0
1380	CR2	complement C3d receptor 2	protein-coding	no_ortholog	ortholog	ortholog_one2one	ortholog_one2one	ortholog_one2one	yes	yes	0
1381	CRABP1	cellular retinoic acid binding protein 1	protein-coding	ortholog	ortholog	ortholog_one2one	ortholog_one2one	ortholog_one2one	yes	yes	0
1382	CRABP2	cellular retinoic acid binding protein 2	protein-coding	ortholog	ortholog	ortholog_one2one	ortholog_one2one	ortholog_one2one	yes	yes	0
1384	CRAT	carnitine O-acetyltransferase	protein-coding	ortholog	ortholog	ortholog_one2one	ortholog_one2one	ortholog_one2one	yes	yes	0
1385	CREB1	cAMP responsive element binding protein 1	protein-coding	ortholog	ortholog	ortholog_one2one	ortholog_one2one	ortholog_one2one	yes	yes	0
1386	ATF2	activating transcription factor 2	protein-coding	ortholog	ortholog	ortholog_one2one	ortholog_one2one	ortholog_one2one	yes	yes	0
1387	CREBBP	CREB binding protein	protein-coding	ortholog	ortholog	ortholog_one2one	ortholog_one2one	ortholog_one2one	yes	yes	0
1388	ATF6B	activating transcription factor 6 beta	protein-coding	ortholog	ortholog	ortholog_one2one	ortholog_one2one	ortholog_one2one	yes	yes	0
1389	CREBL2	cAMP responsive element binding protein like 2	protein-coding	ortholog	ortholog	ortholog_one2one	ortholog_one2one	ortholog_one2one	yes	yes	0
1390	CREM	cAMP responsive element modulator	protein-coding	ortholog	ortholog	ortholog_one2one	ortholog_one2one	ortholog_one2one	yes	yes	0
1392	CRH	corticotropin releasing hormone	protein-coding	ortholog	ortholog	no_ortholog	ortholog_one2one	ortholog_one2one	yes	yes	0
1393	CRHBP	corticotropin releasing hormone binding protein	protein-coding	ortholog	ortholog	ortholog_one2one	ortholog_one2one	ortholog_one2one	yes	yes	0
1394	CRHR1	corticotropin releasing hormone receptor 1	protein-coding	ortholog	ortholog	ortholog_one2many	ortholog_one2many	ortholog_one2one	yes	yes	0
1395	CRHR2	corticotropin releasing hormone receptor 2	protein-coding	ortholog	ortholog	ortholog_one2one	ortholog_one2one	ortholog_one2one	yes	yes	0
1396	CRIP1	cysteine rich protein 1	protein-coding	ortholog	ortholog	ortholog_many2many	ortholog_one2many	ortholog_one2one	yes	yes	0
1397	CRIP2	cysteine rich protein 2	protein-coding	ortholog	ortholog	ortholog_one2one	ortholog_one2one	no_ortholog	yes	yes	0
1398	CRK	CRK proto-oncogene, adaptor protein	protein-coding	ortholog	ortholog	ortholog_one2one	ortholog_one2one	ortholog_one2one	yes	yes	0
1399	CRKL	CRK like proto-oncogene, adaptor protein	protein-coding	ortholog	ortholog	ortholog_one2one	ortholog_one2one	ortholog_one2one	yes	yes	0
1400	CRMP1	collapsin response mediator protein 1	protein-coding	ortholog	ortholog	ortholog_one2one	ortholog_one2one	ortholog_one2one	yes	yes	0
1401	CRP	C-reactive protein	protein-coding	ortholog	ortholog	no_ortholog	ortholog_one2one	ortholog_one2one	yes	yes	0
1404	HAPLN1	hyaluronan and proteoglycan link protein 1	protein-coding	ortholog	ortholog	ortholog_one2one	ortholog_one2one	ortholog_one2one	yes	yes	0
1406	CRX	cone-rod homeobox	protein-coding	ortholog	ortholog	ortholog_one2one	ortholog_one2one	ortholog_one2one	yes	yes	0
1407	CRY1	cryptochrome circadian regulator 1	protein-coding	ortholog	ortholog	ortholog_one2one	ortholog_one2one	ortholog_one2one	yes	yes	0
1408	CRY2	cryptochrome circadian regulator 2	protein-coding	ortholog	ortholog	ortholog_one2one	ortholog_one2one	ortholog_one2one	yes	yes	0
1409	CRYAA	crystallin alpha A	protein-coding	ortholog	ortholog	ortholog_one2many	ortholog_one2many	ortholog_one2many	yes	yes	0
1410	CRYAB	crystallin alpha B	protein-coding	ortholog	ortholog	ortholog_one2one	ortholog_one2one	ortholog_one2one	yes	yes	0
1411	CRYBA1	crystallin beta A1	protein-coding	ortholog	ortholog	ortholog_one2one	ortholog_one2one	ortholog_one2one	yes	yes	0
1412	CRYBA2	crystallin beta A2	protein-coding	ortholog	ortholog	ortholog_one2one	ortholog_one2one	ortholog_one2one	yes	yes	0
1413	CRYBA4	crystallin beta A4	protein-coding	ortholog	ortholog	ortholog_one2one	ortholog_one2one	ortholog_one2one	yes	yes	0
1414	CRYBB1	crystallin beta B1	protein-coding	ortholog	ortholog	ortholog_one2one	ortholog_one2one	ortholog_one2one	yes	yes	0
1415	CRYBB2	crystallin beta B2	protein-coding	ortholog	ortholog	ortholog_one2one	ortholog_one2one	ortholog_one2one	yes	yes	0
1417	CRYBB3	crystallin beta B3	protein-coding	ortholog	ortholog	ortholog_one2one	ortholog_one2one	ortholog_one2one	yes	yes	0
1418	CRYGA	crystallin gamma A	protein-coding	no_ortholog	no_ortholog	ortholog_one2one	ortholog_one2one	ortholog_one2one	yes	yes	0
1419	CRYGB	crystallin gamma B	protein-coding	no_ortholog	no_ortholog	no_ortholog	ortholog_one2one	ortholog_one2one	yes	no	0
1420	CRYGC	crystallin gamma C	protein-coding	ortholog	no_ortholog	ortholog_one2one	ortholog_one2one	ortholog_one2one	yes	yes	0
1421	CRYGD	crystallin gamma D	protein-coding	no_ortholog	no_ortholog	ortholog_one2one	no_ortholog	ortholog_one2one	yes	yes	0
1427	CRYGS	crystallin gamma S	protein-coding	ortholog	ortholog	ortholog_one2one	ortholog_one2one	ortholog_one2one	yes	yes	0
1428	CRYM	crystallin mu	protein-coding	ortholog	ortholog	ortholog_one2one	ortholog_one2one	ortholog_one2one	yes	yes	0
1429	CRYZ	crystallin zeta	protein-coding	ortholog	ortholog	ortholog_one2one	ortholog_one2one	ortholog_one2one	yes	yes	0
1431	CS	citrate synthase	protein-coding	ortholog	ortholog	ortholog_one2one	ortholog_one2many	ortholog_one2one	yes	yes	0
1432	MAPK14	mitogen-activated protein kinase 14	protein-coding	ortholog	ortholog	ortholog_one2one	ortholog_one2one	ortholog_one2one	yes	yes	0
1434	CSE1L	chromosome segregation 1 like	protein-coding	ortholog	ortholog	ortholog_one2one	ortholog_one2one	ortholog_one2one	yes	yes	0
1435	CSF1	colony stimulating factor 1	protein-coding	ortholog	ortholog	ortholog_one2one	ortholog_one2one	ortholog_one2one	yes	yes	0
1436	CSF1R	colony stimulating factor 1 receptor	protein-coding	ortholog	ortholog	ortholog_one2one	ortholog_one2one	ortholog_one2one	yes	yes	0
1437	CSF2	colony stimulating factor 2	protein-coding	ortholog	ortholog	ortholog_one2one	ortholog_one2one	ortholog_one2one	yes	yes	0
1438	CSF2RA	colony stimulating factor 2 receptor subunit alpha	protein-coding	ortholog	no_ortholog	ortholog_one2one	ortholog_one2one	ortholog_one2one	yes	yes	0
1439	CSF2RB	colony stimulating factor 2 receptor subunit beta	protein-coding	ortholog	ortholog	ortholog_one2one	ortholog_one2many	ortholog_one2many	yes	yes	0
1440	CSF3	colony stimulating factor 3	protein-coding	ortholog	ortholog	ortholog_one2one	ortholog_one2one	ortholog_one2one	yes	yes	0
1441	CSF3R	colony stimulating factor 3 receptor	protein-coding	ortholog	ortholog	ortholog_one2one	ortholog_one2one	ortholog_one2one	yes	yes	0
1442	CSH1	chorionic somatomammotropin hormone 1	protein-coding	no_ortholog	no_ortholog	ortholog_one2many	ortholog_one2many	no_ortholog	yes	yes	0
1443	CSH2	chorionic somatomammotropin hormone 2	protein-coding	no_ortholog	no_ortholog	ortholog_one2many	ortholog_one2many	no_ortholog	yes	yes	0
1444	CSHL1	chorionic somatomammotropin hormone like 1	protein-coding	no_ortholog	no_ortholog	ortholog_one2many	ortholog_one2many	ortholog_one2one	yes	yes	0
1445	CSK	C-terminal Src kinase	protein-coding	ortholog	ortholog	ortholog_one2one	ortholog_one2one	ortholog_one2one	yes	yes	0
1446	CSN1S1	casein alpha s1	protein-coding	ortholog	ortholog	no_ortholog	ortholog_one2one	no_ortholog	yes	yes	0
1447	CSN2	casein beta	protein-coding	ortholog	ortholog	ortholog_one2one	ortholog_one2one	ortholog_one2one	yes	yes	0
1448	CSN3	casein kappa	protein-coding	ortholog	ortholog	ortholog_one2one	ortholog_one2one	ortholog_one2one	yes	yes	0
1452	CSNK1A1	casein kinase 1 alpha 1	protein-coding	ortholog	ortholog	ortholog_one2one	ortholog_one2one	ortholog_one2one	yes	yes	0
1453	CSNK1D	casein kinase 1 delta	protein-coding	ortholog	ortholog	ortholog_one2one	ortholog_one2one	ortholog_one2one	yes	yes	0
1454	CSNK1E	casein kinase 1 epsilon	protein-coding	no_ortholog	ortholog	ortholog_one2many	ortholog_one2many	ortholog_one2one	yes	yes	0
1455	CSNK1G2	casein kinase 1 gamma 2	protein-coding	ortholog	ortholog	ortholog_one2one	ortholog_one2one	ortholog_one2one	yes	yes	0
1456	CSNK1G3	casein kinase 1 gamma 3	protein-coding	ortholog	ortholog	ortholog_one2many	ortholog_one2one	ortholog_one2one	yes	yes	0
1457	CSNK2A1	casein kinase 2 alpha 1	protein-coding	ortholog	ortholog	ortholog_one2many	ortholog_one2many	ortholog_one2one	yes	yes	0
1459	CSNK2A2	casein kinase 2 alpha 2	protein-coding	ortholog	ortholog	ortholog_one2many	ortholog_one2one	ortholog_one2one	yes	yes	0
1460	CSNK2B	casein kinase 2 beta	protein-coding	ortholog	ortholog	ortholog_one2one	ortholog_one2one	ortholog_one2one	yes	yes	0
1462	VCAN	versican	protein-coding	ortholog	ortholog	ortholog_one2one	ortholog_one2one	ortholog_one2one	yes	yes	0
1463	NCAN	neurocan	protein-coding	ortholog	ortholog	ortholog_one2one	ortholog_one2one	ortholog_one2one	yes	yes	0
1464	CSPG4	chondroitin sulfate proteoglycan 4	protein-coding	ortholog	ortholog	ortholog_one2one	ortholog_one2one	ortholog_one2one	yes	yes	0
1465	CSRP1	cysteine and glycine rich protein 1	protein-coding	ortholog	ortholog	ortholog_one2one	ortholog_one2one	ortholog_one2one	yes	yes	0
1466	CSRP2	cysteine and glycine rich protein 2	protein-coding	ortholog	ortholog	ortholog_one2one	ortholog_one2one	ortholog_one2one	yes	yes	0
1468	SLC25A10	solute carrier family 25 member 10	protein-coding	ortholog	ortholog	no_ortholog	no_ortholog	ortholog_one2one	yes	yes	0
1469	CST1	cystatin SN	protein-coding	no_ortholog	no_ortholog	no_ortholog	no_ortholog	no_ortholog	no	no	0
1470	CST2	cystatin SA	protein-coding	no_ortholog	no_ortholog	no_ortholog	no_ortholog	no_ortholog	no	no	0
1471	CST3	cystatin C	protein-coding	ortholog	ortholog	ortholog_one2one	ortholog_one2one	ortholog_one2one	yes	yes	0
1472	CST4	cystatin S	protein-coding	no_ortholog	no_ortholog	no_ortholog	no_ortholog	no_ortholog	no	no	0
1473	CST5	cystatin D	protein-coding	no_ortholog	no_ortholog	no_ortholog	no_ortholog	ortholog_one2one	yes	no	0
1474	CST6	cystatin E/M	protein-coding	ortholog	ortholog	ortholog_one2one	ortholog_one2one	ortholog_one2one	yes	yes	0
1475	CSTA	cystatin A	protein-coding	no_ortholog	no_ortholog	ortholog_one2one	ortholog_one2many	ortholog_one2many	yes	yes	0
1476	CSTB	cystatin B	protein-coding	ortholog	ortholog	ortholog_one2one	ortholog_one2one	ortholog_one2one	yes	yes	0
1477	CSTF1	cleavage stimulation factor subunit 1	protein-coding	ortholog	ortholog	ortholog_one2one	ortholog_one2one	ortholog_one2one	yes	yes	0
1478	CSTF2	cleavage stimulation factor subunit 2	protein-coding	ortholog	ortholog	ortholog_one2one	ortholog_one2one	ortholog_one2one	yes	yes	0
1479	CSTF3	cleavage stimulation factor subunit 3	protein-coding	ortholog	ortholog	ortholog_one2one	ortholog_one2one	ortholog_one2one	yes	yes	0
1482	NKX2-5	NK2 homeobox 5	protein-coding	ortholog	ortholog	ortholog_one2one	ortholog_one2one	ortholog_one2one	yes	yes	0
1485	CTAG1B	cancer/testis antigen 1B	protein-coding	no_ortholog	no_ortholog	ortholog_one2many	ortholog_many2many	no_ortholog	yes	yes	0
1486	CTBS	chitobiase	protein-coding	ortholog	ortholog	ortholog_one2one	ortholog_one2one	ortholog_one2one	yes	yes	0
1487	CTBP1	C-terminal binding protein 1	protein-coding	ortholog	ortholog	ortholog_one2one	ortholog_one2one	ortholog_one2one	yes	yes	0
1488	CTBP2	C-terminal binding protein 2	protein-coding	ortholog	ortholog	ortholog_one2one	ortholog_one2one	ortholog_one2one	yes	yes	0
1489	CTF1	cardiotrophin 1	protein-coding	no_ortholog	ortholog	ortholog_one2one	ortholog_one2one	ortholog_one2one	yes	yes	0
1490	CCN2	cellular communication network factor 2	protein-coding	ortholog	ortholog	ortholog_one2one	ortholog_one2one	ortholog_one2one	yes	yes	0
1491	CTH	cystathionine gamma-lyase	protein-coding	no_ortholog	ortholog	ortholog_one2many	ortholog_one2one	ortholog_one2one	yes	yes	0
1493	CTLA4	cytotoxic T-lymphocyte associated protein 4	protein-coding	ortholog	ortholog	ortholog_one2one	ortholog_one2one	ortholog_one2one	yes	yes	0
1495	CTNNA1	catenin alpha 1	protein-coding	ortholog	ortholog	ortholog_one2one	ortholog_one2one	ortholog_one2one	yes	yes	0
1496	CTNNA2	catenin alpha 2	protein-coding	ortholog	ortholog	ortholog_one2one	ortholog_one2one	ortholog_one2one	yes	yes	0
1497	CTNS	cystinosin, lysosomal cystine transporter	protein-coding	ortholog	ortholog	ortholog_one2one	ortholog_one2one	ortholog_one2one	yes	yes	0
1499	CTNNB1	catenin beta 1	protein-coding	ortholog	ortholog	ortholog_one2one	ortholog_one2one	ortholog_one2one	yes	yes	0
1500	CTNND1	catenin delta 1	protein-coding	ortholog	ortholog	ortholog_one2one	ortholog_one2many	ortholog_one2one	yes	yes	0
1501	CTNND2	catenin delta 2	protein-coding	ortholog	ortholog	ortholog_one2one	ortholog_one2one	ortholog_one2one	yes	yes	0
1503	CTPS1	CTP synthase 1	protein-coding	ortholog	ortholog	ortholog_one2one	ortholog_one2one	ortholog_one2one	yes	yes	0
1504	CTRB1	chymotrypsinogen B1	protein-coding	ortholog	no_ortholog	ortholog_many2many	ortholog_one2many	no_ortholog	yes	yes	0
1506	CTRL	chymotrypsin like	protein-coding	ortholog	ortholog	ortholog_one2one	ortholog_one2one	ortholog_one2one	yes	yes	0
1508	CTSB	cathepsin B	protein-coding	ortholog	ortholog	ortholog_one2one	ortholog_one2one	ortholog_one2one	yes	yes	0
1509	CTSD	cathepsin D	protein-coding	ortholog	ortholog	ortholog_one2one	ortholog_many2many	ortholog_one2one	yes	yes	0
1510	CTSE	cathepsin E	protein-coding	ortholog	ortholog	ortholog_one2one	ortholog_one2one	ortholog_one2one	yes	yes	0
1511	CTSG	cathepsin G	protein-coding	no_ortholog	ortholog	ortholog_one2one	ortholog_one2one	ortholog_one2one	yes	yes	0
1512	CTSH	cathepsin H	protein-coding	ortholog	ortholog	ortholog_one2one	ortholog_one2one	ortholog_one2one	yes	yes	0
1513	CTSK	cathepsin K	protein-coding	ortholog	ortholog	ortholog_one2one	ortholog_one2one	ortholog_one2one	yes	yes	0
1514	CTSL	cathepsin L	protein-coding	no_ortholog	no_ortholog	ortholog_one2one	no_ortholog	no_ortholog	no	yes	1
1515	CTSV	cathepsin V	protein-coding	no_ortholog	ortholog	ortholog_one2one	no_ortholog	ortholog_one2one	yes	yes	0
1519	CTSO	cathepsin O	protein-coding	ortholog	ortholog	ortholog_one2one	ortholog_one2one	ortholog_one2one	yes	yes	0
1520	CTSS	cathepsin S	protein-coding	ortholog	ortholog	ortholog_one2one	ortholog_one2one	ortholog_one2one	yes	yes	0
1521	CTSW	cathepsin W	protein-coding	ortholog	ortholog	ortholog_one2one	ortholog_one2one	ortholog_one2one	yes	yes	0
1522	CTSZ	cathepsin Z	protein-coding	ortholog	ortholog	ortholog_one2one	ortholog_one2one	ortholog_one2one	yes	yes	0
1523	CUX1	cut like homeobox 1	protein-coding	ortholog	ortholog	ortholog_one2one	ortholog_one2one	no_ortholog	yes	yes	0
1524	CX3CR1	C-X3-C motif chemokine receptor 1	protein-coding	ortholog	ortholog	ortholog_one2one	ortholog_one2one	ortholog_one2one	yes	yes	0
1525	CXADR	CXADR Ig-like cell adhesion molecule	protein-coding	ortholog	ortholog	ortholog_one2one	ortholog_one2one	ortholog_one2one	yes	yes	0
1527	TEX28	testis expressed 28	protein-coding	ortholog	ortholog	no_ortholog	ortholog_one2one	ortholog_one2one	yes	yes	0
1528	CYB5A	cytochrome b5 type A	protein-coding	ortholog	ortholog	ortholog_one2one	ortholog_one2one	ortholog_one2one	yes	yes	0
1534	CYB561	cytochrome b561	protein-coding	ortholog	ortholog	ortholog_one2one	ortholog_one2one	ortholog_one2one	yes	yes	0
1535	CYBA	cytochrome b-245 alpha chain	protein-coding	ortholog	ortholog	ortholog_one2one	ortholog_one2one	ortholog_one2one	yes	yes	0
1536	CYBB	cytochrome b-245 beta chain	protein-coding	ortholog	ortholog	ortholog_one2one	ortholog_one2one	ortholog_one2one	yes	yes	0
1537	CYC1	cytochrome c1	protein-coding	ortholog	ortholog	ortholog_one2one	ortholog_one2one	ortholog_one2one	yes	yes	0
1538	CYLC1	cylicin 1	protein-coding	ortholog	ortholog	ortholog_one2one	ortholog_one2one	no_ortholog	yes	yes	0
1539	CYLC2	cylicin 2	protein-coding	ortholog	ortholog	ortholog_one2one	ortholog_one2one	no_ortholog	yes	yes	0
1540	CYLD	CYLD lysine 63 deubiquitinase	protein-coding	ortholog	ortholog	ortholog_one2one	ortholog_one2one	ortholog_one2one	yes	yes	0
1543	CYP1A1	cytochrome P450 family 1 subfamily A member 1	protein-coding	ortholog	ortholog	ortholog_one2one	ortholog_one2one	ortholog_one2one	yes	yes	0
1544	CYP1A2	cytochrome P450 family 1 subfamily A member 2	protein-coding	no_ortholog	no_ortholog	ortholog_one2one	ortholog_one2one	ortholog_one2one	yes	yes	0
1545	CYP1B1	cytochrome P450 family 1 subfamily B member 1	protein-coding	ortholog	ortholog	ortholog_one2one	ortholog_one2one	ortholog_one2one	yes	yes	0
1548	CYP2A6	cytochrome P450 family 2 subfamily A member 6	protein-coding	no_ortholog	no_ortholog	ortholog_one2many	ortholog_many2many	ortholog_many2many	yes	yes	0
1549	CYP2A7	cytochrome P450 family 2 subfamily A member 7	protein-coding	no_ortholog	no_ortholog	ortholog_one2many	ortholog_many2many	ortholog_many2many	yes	yes	0
1551	CYP3A7	cytochrome P450 family 3 subfamily A member 7	protein-coding	no_ortholog	no_ortholog	ortholog_many2many	ortholog_many2many	ortholog_one2one	yes	yes	0
1553	CYP2A13	cytochrome P450 family 2 subfamily A member 13	protein-coding	no_ortholog	no_ortholog	ortholog_one2many	ortholog_many2many	ortholog_many2many	yes	yes	0
1555	CYP2B6	cytochrome P450 family 2 subfamily B member 6	protein-coding	no_ortholog	no_ortholog	ortholog_one2many	no_ortholog	ortholog_one2one	yes	yes	0
1557	CYP2C19	cytochrome P450 family 2 subfamily C member 19	protein-coding	no_ortholog	no_ortholog	no_ortholog	no_ortholog	no_ortholog	no	no	0
1558	CYP2C8	cytochrome P450 family 2 subfamily C member 8	protein-coding	no_ortholog	no_ortholog	no_ortholog	no_ortholog	ortholog_one2many	yes	no	0
1559	CYP2C9	cytochrome P450 family 2 subfamily C member 9	protein-coding	no_ortholog	no_ortholog	no_ortholog	no_ortholog	ortholog_one2many	yes	no	0
1562	CYP2C18	cytochrome P450 family 2 subfamily C member 18	protein-coding	no_ortholog	no_ortholog	ortholog_one2many	no_ortholog	ortholog_one2one	yes	yes	0
1564	CYP2D7	cytochrome P450 family 2 subfamily D member 7 (gene/pseudogene)	protein-coding	no_ortholog	no_ortholog	no_ortholog	no_ortholog	no_ortholog	no	no	0
1565	CYP2D6	cytochrome P450 family 2 subfamily D member 6	protein-coding	no_ortholog	no_ortholog	ortholog_many2many	ortholog_many2many	no_ortholog	yes	yes	0
1571	CYP2E1	cytochrome P450 family 2 subfamily E member 1	protein-coding	ortholog	ortholog	ortholog_one2one	ortholog_one2one	ortholog_one2one	yes	yes	0
1572	CYP2F1	cytochrome P450 family 2 subfamily F member 1	protein-coding	no_ortholog	ortholog	ortholog_one2one	ortholog_one2one	ortholog_one2one	yes	yes	0
1573	CYP2J2	cytochrome P450 family 2 subfamily J member 2	protein-coding	no_ortholog	no_ortholog	ortholog_one2one	ortholog_one2many	ortholog_one2one	yes	yes	0
1576	CYP3A4	cytochrome P450 family 3 subfamily A member 4	protein-coding	no_ortholog	no_ortholog	ortholog_many2many	ortholog_many2many	no_ortholog	yes	yes	0
1577	CYP3A5	cytochrome P450 family 3 subfamily A member 5	protein-coding	no_ortholog	no_ortholog	ortholog_many2many	ortholog_many2many	ortholog_one2many	yes	yes	0
1579	CYP4A11	cytochrome P450 family 4 subfamily A member 11	protein-coding	ortholog	no_ortholog	ortholog_one2many	ortholog_many2many	ortholog_one2many	yes	yes	0
1580	CYP4B1	cytochrome P450 family 4 subfamily B member 1	protein-coding	ortholog	ortholog	ortholog_one2one	ortholog_one2one	ortholog_one2one	yes	yes	0
1581	CYP7A1	cytochrome P450 family 7 subfamily A member 1	protein-coding	ortholog	ortholog	ortholog_one2one	ortholog_one2one	ortholog_one2one	yes	yes	0
1582	CYP8B1	cytochrome P450 family 8 subfamily B member 1	protein-coding	ortholog	ortholog	ortholog_one2one	ortholog_one2one	ortholog_one2one	yes	yes	0
1583	CYP11A1	cytochrome P450 family 11 subfamily A member 1	protein-coding	ortholog	ortholog	ortholog_one2one	ortholog_one2one	ortholog_one2one	yes	yes	0
1584	CYP11B1	cytochrome P450 family 11 subfamily B member 1	protein-coding	no_ortholog	no_ortholog	ortholog_many2many	no_ortholog	ortholog_one2one	yes	yes	0
1585	CYP11B2	cytochrome P450 family 11 subfamily B member 2	protein-coding	no_ortholog	ortholog	ortholog_many2many	no_ortholog	ortholog_one2one	yes	yes	0
1586	CYP17A1	cytochrome P450 family 17 subfamily A member 1	protein-coding	ortholog	ortholog	ortholog_one2one	ortholog_one2one	ortholog_one2one	yes	yes	0
1588	CYP19A1	cytochrome P450 family 19 subfamily A member 1	protein-coding	ortholog	ortholog	ortholog_one2one	ortholog_one2one	ortholog_one2one	yes	yes	0
1589	CYP21A2	cytochrome P450 family 21 subfamily A member 2	protein-coding	ortholog	ortholog	ortholog_one2one	ortholog_one2one	ortholog_one2one	yes	yes	0
1591	CYP24A1	cytochrome P450 family 24 subfamily A member 1	protein-coding	no_ortholog	ortholog	ortholog_one2one	ortholog_one2one	ortholog_one2one	yes	yes	0
1592	CYP26A1	cytochrome P450 family 26 subfamily A member 1	protein-coding	ortholog	ortholog	ortholog_one2one	ortholog_one2one	ortholog_one2one	yes	yes	0
1593	CYP27A1	cytochrome P450 family 27 subfamily A member 1	protein-coding	ortholog	ortholog	ortholog_one2one	ortholog_one2one	ortholog_one2one	yes	yes	0
1594	CYP27B1	cytochrome P450 family 27 subfamily B member 1	protein-coding	ortholog	ortholog	ortholog_one2one	ortholog_one2one	ortholog_one2one	yes	yes	0
1595	CYP51A1	cytochrome P450 family 51 subfamily A member 1	protein-coding	ortholog	ortholog	ortholog_one2one	ortholog_one2one	ortholog_one2one	yes	yes	0
1600	DAB1	DAB adaptor protein 1	protein-coding	ortholog	ortholog	ortholog_one2one	ortholog_one2one	ortholog_one2one	yes	yes	0
1601	DAB2	DAB adaptor protein 2	protein-coding	ortholog	ortholog	ortholog_one2one	ortholog_one2one	ortholog_one2one	yes	yes	0
1602	DACH1	dachshund family transcription factor 1	protein-coding	ortholog	ortholog	ortholog_one2one	ortholog_one2one	ortholog_one2one	yes	yes	0
1603	DAD1	defender against cell death 1	protein-coding	ortholog	ortholog	ortholog_one2one	ortholog_one2one	ortholog_one2one	yes	yes	0
1604	CD55	CD55 molecule (Cromer blood group)	protein-coding	ortholog	ortholog	ortholog_one2one	ortholog_one2many	ortholog_one2many	yes	yes	0
1605	DAG1	dystroglycan 1	protein-coding	ortholog	ortholog	ortholog_one2one	ortholog_one2one	ortholog_one2one	yes	yes	0
1606	DGKA	diacylglycerol kinase alpha	protein-coding	ortholog	ortholog	ortholog_one2one	ortholog_one2one	ortholog_one2one	yes	yes	0
1607	DGKB	diacylglycerol kinase beta	protein-coding	ortholog	ortholog	ortholog_one2one	ortholog_one2one	ortholog_one2one	yes	yes	0
1608	DGKG	diacylglycerol kinase gamma	protein-coding	ortholog	ortholog	ortholog_one2one	ortholog_one2one	ortholog_one2one	yes	yes	0
1609	DGKQ	diacylglycerol kinase theta	protein-coding	ortholog	ortholog	ortholog_one2one	ortholog_one2one	ortholog_one2one	yes	yes	0
1610	DAO	D-amino acid oxidase	protein-coding	ortholog	ortholog	ortholog_one2one	ortholog_one2one	ortholog_one2one	yes	yes	0
1611	DAP	death associated protein	protein-coding	ortholog	ortholog	no_ortholog	no_ortholog	ortholog_one2one	yes	yes	0
1612	DAPK1	death associated protein kinase 1	protein-coding	ortholog	ortholog	ortholog_one2one	ortholog_one2one	ortholog_one2one	yes	yes	0
1613	DAPK3	death associated protein kinase 3	protein-coding	ortholog	ortholog	ortholog_one2one	ortholog_one2one	ortholog_one2one	yes	yes	0
1615	DARS1	aspartyl-tRNA synthetase 1	protein-coding	ortholog	ortholog	ortholog_one2one	ortholog_one2one	ortholog_one2one	yes	yes	0
1616	DAXX	death domain associated protein	protein-coding	ortholog	ortholog	ortholog_one2one	ortholog_one2one	ortholog_one2one	yes	yes	0
1617	DAZ1	deleted in azoospermia 1	protein-coding	no_ortholog	no_ortholog	ortholog_one2many	no_ortholog	no_ortholog	no	yes	1
1618	DAZL	deleted in azoospermia like	protein-coding	ortholog	ortholog	no_ortholog	ortholog_one2one	no_ortholog	yes	yes	0
1620	BRINP1	BMP/retinoic acid inducible neural specific 1	protein-coding	ortholog	ortholog	ortholog_one2one	ortholog_one2one	ortholog_one2one	yes	yes	0
1621	DBH	dopamine beta-hydroxylase	protein-coding	ortholog	ortholog	ortholog_one2one	ortholog_one2one	ortholog_one2one	yes	yes	0
1622	DBI	diazepam binding inhibitor, acyl-CoA binding protein	protein-coding	ortholog	ortholog	ortholog_one2one	ortholog_one2one	ortholog_one2one	yes	yes	0
1627	DBN1	drebrin 1	protein-coding	ortholog	ortholog	ortholog_one2one	ortholog_one2one	ortholog_one2one	yes	yes	0
1628	DBP	D-box binding PAR bZIP transcription factor	protein-coding	ortholog	ortholog	ortholog_one2one	ortholog_one2one	ortholog_one2one	yes	yes	0
1629	DBT	dihydrolipoamide branched chain transacylase E2	protein-coding	ortholog	ortholog	ortholog_one2many	ortholog_one2one	ortholog_one2one	yes	yes	0
1630	DCC	DCC netrin 1 receptor	protein-coding	ortholog	ortholog	ortholog_one2one	ortholog_one2one	ortholog_one2one	yes	yes	0
1632	ECI1	enoyl-CoA delta isomerase 1	protein-coding	ortholog	ortholog	ortholog_one2one	ortholog_one2one	ortholog_one2one	yes	yes	0
1633	DCK	deoxycytidine kinase	protein-coding	ortholog	ortholog	ortholog_one2one	ortholog_one2one	ortholog_one2one	yes	yes	0
1634	DCN	decorin	protein-coding	ortholog	ortholog	ortholog_one2one	ortholog_one2one	ortholog_one2one	yes	yes	0
1635	DCTD	dCMP deaminase	protein-coding	ortholog	ortholog	ortholog_one2one	ortholog_one2one	ortholog_one2one	yes	yes	0
1636	ACE	angiotensin I converting enzyme	protein-coding	ortholog	ortholog	ortholog_one2one	ortholog_one2one	ortholog_one2one	yes	yes	0
1638	DCT	dopachrome tautomerase	protein-coding	ortholog	ortholog	ortholog_one2one	ortholog_one2one	ortholog_one2one	yes	yes	0
1639	DCTN1	dynactin subunit 1	protein-coding	ortholog	ortholog	ortholog_one2many	ortholog_one2many	ortholog_one2one	yes	yes	0
1641	DCX	doublecortin	protein-coding	ortholog	ortholog	ortholog_one2one	ortholog_one2one	ortholog_one2one	yes	yes	0
1642	DDB1	damage specific DNA binding protein 1	protein-coding	ortholog	ortholog	ortholog_one2one	ortholog_one2one	ortholog_one2one	yes	yes	0
1643	DDB2	damage specific DNA binding protein 2	protein-coding	ortholog	ortholog	ortholog_one2one	ortholog_one2one	ortholog_one2one	yes	yes	0
1644	DDC	dopa decarboxylase	protein-coding	ortholog	ortholog	ortholog_one2one	ortholog_one2one	ortholog_one2one	yes	yes	0
1645	AKR1C1	aldo-keto reductase family 1 member C1	protein-coding	no_ortholog	no_ortholog	no_ortholog	no_ortholog	ortholog_one2many	yes	no	0
1646	AKR1C2	aldo-keto reductase family 1 member C2	protein-coding	no_ortholog	no_ortholog	no_ortholog	no_ortholog	ortholog_one2many	yes	no	0
1647	GADD45A	growth arrest and DNA damage inducible alpha	protein-coding	ortholog	ortholog	ortholog_one2one	ortholog_one2one	ortholog_one2one	yes	yes	0
1649	DDIT3	DNA damage inducible transcript 3	protein-coding	ortholog	ortholog	ortholog_one2one	ortholog_one2one	ortholog_one2one	yes	yes	0
1650	DDOST	dolichyl-diphosphooligosaccharide--protein glycosyltransferase non-catalytic subunit	protein-coding	ortholog	ortholog	ortholog_one2one	ortholog_one2one	ortholog_one2one	yes	yes	0
1652	DDT	D-dopachrome tautomerase	protein-coding	no_ortholog	ortholog	ortholog_one2many	ortholog_one2many	ortholog_one2one	yes	yes	0
1653	DDX1	DEAD-box helicase 1	protein-coding	ortholog	ortholog	ortholog_one2one	ortholog_one2one	ortholog_one2one	yes	yes	0
1654	DDX3X	DEAD-box helicase 3 X-linked	protein-coding	ortholog	ortholog	ortholog_one2one	ortholog_one2many	ortholog_one2one	yes	yes	0
1655	DDX5	DEAD-box helicase 5	protein-coding	ortholog	ortholog	ortholog_one2one	ortholog_one2one	ortholog_one2one	yes	yes	0
1656	DDX6	DEAD-box helicase 6	protein-coding	ortholog	ortholog	ortholog_one2one	ortholog_one2one	ortholog_one2one	yes	yes	0
1657	DMXL1	Dmx like 1	protein-coding	ortholog	ortholog	ortholog_one2one	ortholog_one2one	ortholog_one2one	yes	yes	0
1659	DHX8	DEAH-box helicase 8	protein-coding	ortholog	ortholog	ortholog_one2one	ortholog_one2one	ortholog_one2one	yes	yes	0
1660	DHX9	DExH-box helicase 9	protein-coding	ortholog	ortholog	ortholog_one2one	ortholog_one2one	ortholog_one2one	yes	yes	0
1662	DDX10	DEAD-box helicase 10	protein-coding	ortholog	ortholog	ortholog_one2one	ortholog_one2one	ortholog_one2one	yes	yes	0
1663	DDX11	DEAD/H-box helicase 11	protein-coding	ortholog	ortholog	ortholog_one2one	ortholog_one2one	ortholog_one2one	yes	yes	0
1665	DHX15	DEAH-box helicase 15	protein-coding	ortholog	ortholog	ortholog_one2one	ortholog_one2one	ortholog_one2one	yes	yes	0
1666	DECR1	2,4-dienoyl-CoA reductase 1	protein-coding	ortholog	ortholog	ortholog_one2one	ortholog_one2one	ortholog_one2one	yes	yes	0
1667	DEFA1	defensin alpha 1	protein-coding	no_ortholog	no_ortholog	ortholog_one2many	ortholog_many2many	no_ortholog	yes	yes	0
1668	DEFA3	defensin alpha 3	protein-coding	no_ortholog	no_ortholog	ortholog_one2many	ortholog_many2many	no_ortholog	yes	yes	0
1669	DEFA4	defensin alpha 4	protein-coding	no_ortholog	no_ortholog	ortholog_one2many	ortholog_many2many	no_ortholog	yes	yes	0
1670	DEFA5	defensin alpha 5	protein-coding	no_ortholog	no_ortholog	ortholog_one2many	ortholog_many2many	no_ortholog	yes	yes	0
1671	DEFA6	defensin alpha 6	protein-coding	no_ortholog	ortholog	ortholog_one2many	ortholog_many2many	no_ortholog	yes	yes	0
1672	DEFB1	defensin beta 1	protein-coding	no_ortholog	no_ortholog	ortholog_one2one	no_ortholog	no_ortholog	no	yes	1
1673	DEFB4A	defensin beta 4A	protein-coding	no_ortholog	no_ortholog	no_ortholog	no_ortholog	no_ortholog	no	no	0
1674	DES	desmin	protein-coding	ortholog	ortholog	ortholog_one2one	ortholog_one2one	ortholog_one2one	yes	yes	0
1675	CFD	complement factor D	protein-coding	ortholog	ortholog	ortholog_one2one	ortholog_one2one	ortholog_one2one	yes	yes	0
1676	DFFA	DNA fragmentation factor subunit alpha	protein-coding	ortholog	ortholog	ortholog_one2one	ortholog_one2one	ortholog_one2one	yes	yes	0
1677	DFFB	DNA fragmentation factor subunit beta	protein-coding	ortholog	ortholog	ortholog_one2many	ortholog_one2one	ortholog_one2one	yes	yes	0
1678	TIMM8A	translocase of inner mitochondrial membrane 8A	protein-coding	ortholog	ortholog	ortholog_one2one	ortholog_one2many	ortholog_one2one	yes	yes	0
1687	GSDME	gasdermin E	protein-coding	ortholog	ortholog	ortholog_one2one	ortholog_one2one	ortholog_one2one	yes	yes	0
1690	COCH	cochlin	protein-coding	ortholog	ortholog	ortholog_one2one	ortholog_one2one	ortholog_one2one	yes	yes	0
1716	DGUOK	deoxyguanosine kinase	protein-coding	ortholog	ortholog	ortholog_one2one	ortholog_one2one	ortholog_one2one	yes	yes	0
1717	DHCR7	7-dehydrocholesterol reductase	protein-coding	ortholog	ortholog	ortholog_one2one	ortholog_one2one	ortholog_one2one	yes	yes	0
1718	DHCR24	24-dehydrocholesterol reductase	protein-coding	ortholog	ortholog	ortholog_one2one	ortholog_one2one	ortholog_one2one	yes	yes	0
1719	DHFR	dihydrofolate reductase	protein-coding	ortholog	ortholog	ortholog_many2many	ortholog_one2many	ortholog_one2one	yes	yes	0
1723	DHODH	dihydroorotate dehydrogenase (quinone)	protein-coding	ortholog	ortholog	ortholog_one2one	ortholog_one2one	ortholog_one2one	yes	yes	0
1725	DHPS	deoxyhypusine synthase	protein-coding	ortholog	ortholog	ortholog_one2many	ortholog_one2many	ortholog_one2one	yes	yes	0
1727	CYB5R3	cytochrome b5 reductase 3	protein-coding	ortholog	ortholog	ortholog_one2one	ortholog_one2one	no_ortholog	yes	yes	0
1728	NQO1	NAD(P)H quinone dehydrogenase 1	protein-coding	ortholog	ortholog	ortholog_one2one	ortholog_one2one	ortholog_one2one	yes	yes	0
1729	DIAPH1	diaphanous related formin 1	protein-coding	ortholog	ortholog	ortholog_one2one	ortholog_one2one	ortholog_one2one	yes	yes	0
1730	DIAPH2	diaphanous related formin 2	protein-coding	ortholog	ortholog	ortholog_one2one	ortholog_one2one	no_ortholog	yes	yes	0
1731	SEPTIN1	septin 1	protein-coding	ortholog	ortholog	ortholog_one2one	ortholog_one2one	ortholog_one2one	yes	yes	0
1733	DIO1	iodothyronine deiodinase 1	protein-coding	ortholog	ortholog	ortholog_one2one	ortholog_one2one	ortholog_one2one	yes	yes	0
1734	DIO2	iodothyronine deiodinase 2	protein-coding	ortholog	ortholog	ortholog_one2one	ortholog_one2one	ortholog_one2one	yes	yes	0
1735	DIO3	iodothyronine deiodinase 3	protein-coding	ortholog	ortholog	no_ortholog	ortholog_one2one	ortholog_one2one	yes	yes	0
1736	DKC1	dyskerin pseudouridine synthase 1	protein-coding	ortholog	ortholog	ortholog_one2many	ortholog_one2one	ortholog_one2one	yes	yes	0
1737	DLAT	dihydrolipoamide S-acetyltransferase	protein-coding	ortholog	ortholog	ortholog_one2one	ortholog_one2one	ortholog_one2one	yes	yes	0
1738	DLD	dihydrolipoamide dehydrogenase	protein-coding	ortholog	ortholog	ortholog_one2one	ortholog_one2one	ortholog_one2one	yes	yes	0
1739	DLG1	discs large MAGUK scaffold protein 1	protein-coding	ortholog	ortholog	ortholog_one2one	ortholog_one2one	ortholog_one2one	yes	yes	0
1740	DLG2	discs large MAGUK scaffold protein 2	protein-coding	ortholog	ortholog	ortholog_one2one	ortholog_one2one	ortholog_one2one	yes	yes	0
1741	DLG3	discs large MAGUK scaffold protein 3	protein-coding	ortholog	ortholog	ortholog_one2one	ortholog_one2one	ortholog_one2one	yes	yes	0
1742	DLG4	discs large MAGUK scaffold protein 4	protein-coding	ortholog	ortholog	ortholog_one2one	ortholog_one2one	ortholog_one2one	yes	yes	0
1743	DLST	dihydrolipoamide S-succinyltransferase	protein-coding	ortholog	ortholog	ortholog_one2one	ortholog_one2one	ortholog_one2one	yes	yes	0
1745	DLX1	distal-less homeobox 1	protein-coding	ortholog	ortholog	ortholog_one2one	ortholog_one2one	ortholog_one2one	yes	yes	0
1746	DLX2	distal-less homeobox 2	protein-coding	ortholog	ortholog	ortholog_one2one	ortholog_one2one	ortholog_one2one	yes	yes	0
1747	DLX3	distal-less homeobox 3	protein-coding	ortholog	ortholog	ortholog_one2one	ortholog_one2one	ortholog_one2one	yes	yes	0
1748	DLX4	distal-less homeobox 4	protein-coding	ortholog	ortholog	ortholog_one2one	ortholog_one2one	ortholog_one2one	yes	yes	0
1749	DLX5	distal-less homeobox 5	protein-coding	ortholog	ortholog	ortholog_one2one	ortholog_one2one	ortholog_one2one	yes	yes	0
1750	DLX6	distal-less homeobox 6	protein-coding	ortholog	ortholog	ortholog_one2one	ortholog_one2one	ortholog_one2one	yes	yes	0
1755	DMBT1	deleted in malignant brain tumors 1	protein-coding	ortholog	ortholog	ortholog_one2one	ortholog_one2one	ortholog_one2one	yes	yes	0
1756	DMD	dystrophin	protein-coding	ortholog	ortholog	ortholog_one2one	ortholog_one2one	ortholog_one2one	yes	yes	0
1757	SARDH	sarcosine dehydrogenase	protein-coding	ortholog	ortholog	ortholog_one2many	ortholog_one2one	ortholog_one2one	yes	yes	0
1758	DMP1	dentin matrix acidic phosphoprotein 1	protein-coding	ortholog	ortholog	ortholog_one2one	ortholog_one2one	ortholog_one2one	yes	yes	0
1759	DNM1	dynamin 1	protein-coding	ortholog	ortholog	ortholog_one2one	ortholog_one2one	ortholog_one2one	yes	yes	0
1760	DMPK	DM1 protein kinase	protein-coding	ortholog	ortholog	ortholog_one2one	ortholog_one2one	ortholog_one2one	yes	yes	0
1761	DMRT1	doublesex and mab-3 related transcription factor 1	protein-coding	ortholog	ortholog	ortholog_one2one	ortholog_one2one	ortholog_one2one	yes	yes	0
1762	DMWD	DM1 locus, WD repeat containing	protein-coding	ortholog	ortholog	ortholog_one2many	ortholog_one2one	ortholog_one2one	yes	yes	0
1763	DNA2	DNA replication helicase/nuclease 2	protein-coding	ortholog	ortholog	ortholog_one2one	ortholog_one2one	ortholog_one2one	yes	yes	0
1767	DNAH5	dynein axonemal heavy chain 5	protein-coding	ortholog	ortholog	ortholog_one2one	ortholog_one2one	ortholog_one2one	yes	yes	0
1768	DNAH6	dynein axonemal heavy chain 6	protein-coding	ortholog	ortholog	ortholog_one2one	ortholog_one2one	ortholog_one2one	yes	yes	0
1769	DNAH8	dynein axonemal heavy chain 8	protein-coding	ortholog	ortholog	ortholog_one2one	ortholog_one2one	ortholog_one2one	yes	yes	0
1770	DNAH9	dynein axonemal heavy chain 9	protein-coding	ortholog	ortholog	ortholog_one2one	ortholog_one2one	ortholog_one2one	yes	yes	0
1773	DNASE1	deoxyribonuclease 1	protein-coding	ortholog	ortholog	ortholog_one2one	ortholog_one2one	ortholog_one2one	yes	yes	0
1774	DNASE1L1	deoxyribonuclease 1 like 1	protein-coding	ortholog	ortholog	ortholog_one2one	ortholog_one2one	ortholog_one2one	yes	yes	0
1775	DNASE1L2	deoxyribonuclease 1 like 2	protein-coding	ortholog	ortholog	ortholog_one2one	ortholog_one2one	ortholog_one2one	yes	yes	0
1776	DNASE1L3	deoxyribonuclease 1 like 3	protein-coding	ortholog	ortholog	ortholog_one2one	ortholog_one2one	ortholog_one2one	yes	yes	0
1777	DNASE2	deoxyribonuclease 2, lysosomal	protein-coding	ortholog	ortholog	ortholog_one2one	ortholog_one2one	ortholog_one2one	yes	yes	0
1778	DYNC1H1	dynein cytoplasmic 1 heavy chain 1	protein-coding	ortholog	ortholog	ortholog_one2one	ortholog_one2one	ortholog_one2one	yes	yes	0
1780	DYNC1I1	dynein cytoplasmic 1 intermediate chain 1	protein-coding	ortholog	ortholog	ortholog_one2one	ortholog_one2one	ortholog_one2one	yes	yes	0
1781	DYNC1I2	dynein cytoplasmic 1 intermediate chain 2	protein-coding	ortholog	ortholog	ortholog_one2one	ortholog_one2one	no_ortholog	yes	yes	0
1783	DYNC1LI2	dynein cytoplasmic 1 light intermediate chain 2	protein-coding	ortholog	ortholog	ortholog_one2one	ortholog_one2one	ortholog_one2one	yes	yes	0
1785	DNM2	dynamin 2	protein-coding	ortholog	ortholog	ortholog_one2one	ortholog_one2one	ortholog_one2one	yes	yes	0
1786	DNMT1	DNA methyltransferase 1	protein-coding	ortholog	ortholog	ortholog_one2one	ortholog_one2one	ortholog_one2one	yes	yes	0
1787	TRDMT1	tRNA aspartic acid methyltransferase 1	protein-coding	ortholog	ortholog	ortholog_one2one	ortholog_one2one	ortholog_one2one	yes	yes	0
1788	DNMT3A	DNA methyltransferase 3 alpha	protein-coding	ortholog	ortholog	ortholog_one2one	ortholog_one2one	ortholog_one2one	yes	yes	0
1789	DNMT3B	DNA methyltransferase 3 beta	protein-coding	ortholog	ortholog	ortholog_one2one	ortholog_one2many	ortholog_one2one	yes	yes	0
1791	DNTT	DNA nucleotidylexotransferase	protein-coding	ortholog	ortholog	ortholog_one2one	ortholog_one2one	ortholog_one2one	yes	yes	0
1793	DOCK1	dedicator of cytokinesis 1	protein-coding	ortholog	ortholog	ortholog_one2one	ortholog_one2one	ortholog_one2one	yes	yes	0
1794	DOCK2	dedicator of cytokinesis 2	protein-coding	ortholog	ortholog	ortholog_one2one	ortholog_one2one	ortholog_one2one	yes	yes	0
1795	DOCK3	dedicator of cytokinesis 3	protein-coding	ortholog	ortholog	ortholog_one2one	ortholog_one2one	ortholog_one2one	yes	yes	0
1796	DOK1	docking protein 1	protein-coding	ortholog	ortholog	ortholog_one2one	ortholog_one2one	ortholog_one2one	yes	yes	0
1797	DXO	decapping exoribonuclease	protein-coding	ortholog	ortholog	ortholog_one2one	ortholog_one2one	ortholog_one2one	yes	yes	0
1798	DPAGT1	dolichyl-phosphate N-acetylglucosaminephosphotransferase 1	protein-coding	ortholog	ortholog	ortholog_one2one	ortholog_one2one	ortholog_one2one	yes	yes	0
1800	DPEP1	dipeptidase 1	protein-coding	ortholog	ortholog	ortholog_one2one	ortholog_one2one	ortholog_one2one	yes	yes	0
1801	DPH1	diphthamide biosynthesis 1	protein-coding	ortholog	ortholog	ortholog_one2one	ortholog_one2one	ortholog_one2one	yes	yes	0
1802	DPH2	diphthamide biosynthesis 2	protein-coding	ortholog	ortholog	ortholog_one2one	ortholog_one2one	ortholog_one2one	yes	yes	0
1803	DPP4	dipeptidyl peptidase 4	protein-coding	ortholog	ortholog	ortholog_one2one	ortholog_one2one	ortholog_one2one	yes	yes	0
1804	DPP6	dipeptidyl peptidase like 6	protein-coding	ortholog	ortholog	ortholog_one2one	ortholog_one2one	ortholog_one2one	yes	yes	0
1805	DPT	dermatopontin	protein-coding	ortholog	ortholog	ortholog_one2one	ortholog_one2one	ortholog_one2one	yes	yes	0
1806	DPYD	dihydropyrimidine dehydrogenase	protein-coding	ortholog	ortholog	ortholog_one2one	ortholog_one2one	ortholog_one2one	yes	yes	0
1807	DPYS	dihydropyrimidinase	protein-coding	ortholog	ortholog	ortholog_one2one	ortholog_one2one	ortholog_one2one	yes	yes	0
1808	DPYSL2	dihydropyrimidinase like 2	protein-coding	ortholog	ortholog	ortholog_one2one	ortholog_one2one	ortholog_one2one	yes	yes	0
1809	DPYSL3	dihydropyrimidinase like 3	protein-coding	ortholog	ortholog	ortholog_one2one	ortholog_one2one	ortholog_one2one	yes	yes	0
1810	DR1	down-regulator of transcription 1	protein-coding	ortholog	ortholog	ortholog_one2one	ortholog_one2one	ortholog_one2one	yes	yes	0
1811	SLC26A3	solute carrier family 26 member 3	protein-coding	ortholog	ortholog	ortholog_one2one	ortholog_one2one	ortholog_one2one	yes	yes	0
1812	DRD1	dopamine receptor D1	protein-coding	ortholog	ortholog	ortholog_one2one	ortholog_one2one	ortholog_one2one	yes	yes	0
1813	DRD2	dopamine receptor D2	protein-coding	ortholog	ortholog	ortholog_one2one	ortholog_one2one	ortholog_one2one	yes	yes	0
1814	DRD3	dopamine receptor D3	protein-coding	ortholog	ortholog	ortholog_one2one	ortholog_one2one	ortholog_one2one	yes	yes	0
1815	DRD4	dopamine receptor D4	protein-coding	ortholog	ortholog	ortholog_one2one	ortholog_one2one	ortholog_one2one	yes	yes	0
1816	DRD5	dopamine receptor D5	protein-coding	no_ortholog	ortholog	no_ortholog	ortholog_one2one	ortholog_one2one	yes	no	0
1819	DRG2	developmentally regulated GTP binding protein 2	protein-coding	ortholog	ortholog	ortholog_one2one	ortholog_one2one	ortholog_one2one	yes	yes	0
1820	ARID3A	AT-rich interaction domain 3A	protein-coding	ortholog	ortholog	ortholog_one2one	ortholog_one2one	ortholog_one2one	yes	yes	0
1821	DRP2	dystrophin related protein 2	protein-coding	ortholog	ortholog	ortholog_one2one	ortholog_one2one	ortholog_one2one	yes	yes	0
1822	ATN1	atrophin 1	protein-coding	ortholog	ortholog	ortholog_one2one	ortholog_one2many	ortholog_one2one	yes	yes	0
1823	DSC1	desmocollin 1	protein-coding	ortholog	ortholog	ortholog_one2one	ortholog_one2one	ortholog_one2one	yes	yes	0
1824	DSC2	desmocollin 2	protein-coding	ortholog	ortholog	ortholog_one2one	ortholog_one2one	ortholog_one2one	yes	yes	0
1825	DSC3	desmocollin 3	protein-coding	ortholog	ortholog	ortholog_one2one	ortholog_one2one	ortholog_one2one	yes	yes	0
1826	DSCAM	DS cell adhesion molecule	protein-coding	ortholog	ortholog	ortholog_one2one	ortholog_one2one	ortholog_one2one	yes	yes	0
1827	RCAN1	regulator of calcineurin 1	protein-coding	ortholog	ortholog	ortholog_one2one	ortholog_one2one	ortholog_one2one	yes	yes	0
1828	DSG1	desmoglein 1	protein-coding	ortholog	no_ortholog	ortholog_one2one	ortholog_one2many	ortholog_one2many	yes	yes	0
1829	DSG2	desmoglein 2	protein-coding	ortholog	ortholog	ortholog_one2one	ortholog_one2one	ortholog_one2one	yes	yes	0
1830	DSG3	desmoglein 3	protein-coding	ortholog	ortholog	ortholog_one2one	ortholog_one2one	ortholog_one2one	yes	yes	0
1831	TSC22D3	TSC22 domain family member 3	protein-coding	ortholog	ortholog	ortholog_one2one	ortholog_one2one	ortholog_one2one	yes	yes	0
1832	DSP	desmoplakin	protein-coding	ortholog	ortholog	ortholog_one2one	ortholog_one2one	ortholog_one2one	yes	yes	0
1833	EPYC	epiphycan	protein-coding	ortholog	ortholog	ortholog_one2one	ortholog_one2one	ortholog_one2one	yes	yes	0
1834	DSPP	dentin sialophosphoprotein	protein-coding	ortholog	ortholog	ortholog_one2one	ortholog_one2one	no_ortholog	yes	yes	0
1836	SLC26A2	solute carrier family 26 member 2	protein-coding	ortholog	ortholog	ortholog_one2one	ortholog_one2one	ortholog_one2one	yes	yes	0
1837	DTNA	dystrobrevin alpha	protein-coding	ortholog	ortholog	ortholog_one2one	ortholog_one2one	ortholog_one2one	yes	yes	0
1838	DTNB	dystrobrevin beta	protein-coding	ortholog	ortholog	no_ortholog	no_ortholog	ortholog_one2one	yes	yes	0
1839	HBEGF	heparin binding EGF like growth factor	protein-coding	ortholog	ortholog	ortholog_one2one	ortholog_one2one	ortholog_one2one	yes	yes	0
1840	DTX1	deltex E3 ubiquitin ligase 1	protein-coding	ortholog	ortholog	ortholog_one2one	ortholog_one2one	ortholog_one2one	yes	yes	0
1841	DTYMK	deoxythymidylate kinase	protein-coding	ortholog	ortholog	ortholog_one2one	ortholog_one2one	ortholog_one2one	yes	yes	0
1842	ECM2	extracellular matrix protein 2	protein-coding	ortholog	ortholog	ortholog_one2one	ortholog_one2one	ortholog_one2one	yes	yes	0
1843	DUSP1	dual specificity phosphatase 1	protein-coding	ortholog	ortholog	ortholog_one2one	ortholog_one2one	ortholog_one2one	yes	yes	0
1844	DUSP2	dual specificity phosphatase 2	protein-coding	ortholog	ortholog	ortholog_one2one	ortholog_one2one	ortholog_one2one	yes	yes	0
1845	DUSP3	dual specificity phosphatase 3	protein-coding	ortholog	ortholog	ortholog_one2many	no_ortholog	ortholog_one2one	yes	yes	0
1846	DUSP4	dual specificity phosphatase 4	protein-coding	ortholog	ortholog	ortholog_one2one	ortholog_one2one	ortholog_one2one	yes	yes	0
1847	DUSP5	dual specificity phosphatase 5	protein-coding	ortholog	ortholog	ortholog_one2one	ortholog_one2one	ortholog_one2one	yes	yes	0
1848	DUSP6	dual specificity phosphatase 6	protein-coding	ortholog	ortholog	ortholog_one2one	ortholog_one2one	ortholog_one2one	yes	yes	0
1849	DUSP7	dual specificity phosphatase 7	protein-coding	ortholog	ortholog	ortholog_one2one	ortholog_one2one	ortholog_one2one	yes	yes	0
1850	DUSP8	dual specificity phosphatase 8	protein-coding	ortholog	ortholog	ortholog_one2one	ortholog_one2one	ortholog_one2one	yes	yes	0
1852	DUSP9	dual specificity phosphatase 9	protein-coding	ortholog	ortholog	ortholog_one2one	ortholog_one2one	ortholog_one2one	yes	yes	0
1854	DUT	deoxyuridine triphosphatase	protein-coding	ortholog	ortholog	ortholog_one2many	ortholog_one2one	ortholog_one2one	yes	yes	0
1855	DVL1	dishevelled segment polarity protein 1	protein-coding	ortholog	ortholog	ortholog_one2one	ortholog_one2one	ortholog_one2one	yes	yes	0
1856	DVL2	dishevelled segment polarity protein 2	protein-coding	ortholog	ortholog	ortholog_one2one	ortholog_one2one	ortholog_one2one	yes	yes	0
1857	DVL3	dishevelled segment polarity protein 3	protein-coding	ortholog	ortholog	ortholog_one2one	ortholog_one2one	ortholog_one2one	yes	yes	0
1859	DYRK1A	dual specificity tyrosine phosphorylation regulated kinase 1A	protein-coding	ortholog	ortholog	ortholog_one2one	ortholog_one2one	ortholog_one2one	yes	yes	0
1861	TOR1A	torsin family 1 member A	protein-coding	ortholog	ortholog	ortholog_one2one	ortholog_one2one	ortholog_one2one	yes	yes	0
1869	E2F1	E2F transcription factor 1	protein-coding	ortholog	ortholog	ortholog_one2one	ortholog_one2one	ortholog_one2one	yes	yes	0
1870	E2F2	E2F transcription factor 2	protein-coding	ortholog	ortholog	ortholog_one2one	ortholog_one2one	ortholog_one2one	yes	yes	0
1871	E2F3	E2F transcription factor 3	protein-coding	ortholog	ortholog	ortholog_one2one	ortholog_one2one	ortholog_one2one	yes	yes	0
1874	E2F4	E2F transcription factor 4	protein-coding	ortholog	ortholog	ortholog_one2one	ortholog_one2one	ortholog_one2one	yes	yes	0
1875	E2F5	E2F transcription factor 5	protein-coding	ortholog	ortholog	ortholog_one2one	ortholog_one2one	ortholog_one2one	yes	yes	0
1876	E2F6	E2F transcription factor 6	protein-coding	ortholog	ortholog	ortholog_one2one	ortholog_one2one	ortholog_one2one	yes	yes	0
1877	E4F1	E4F transcription factor 1	protein-coding	ortholog	ortholog	ortholog_one2one	ortholog_one2one	ortholog_one2one	yes	yes	0
1879	EBF1	EBF transcription factor 1	protein-coding	ortholog	ortholog	ortholog_one2one	ortholog_one2one	ortholog_one2one	yes	yes	0
1880	GPR183	G protein-coupled receptor 183	protein-coding	ortholog	ortholog	no_ortholog	ortholog_one2one	ortholog_one2one	yes	yes	0
1889	ECE1	endothelin converting enzyme 1	protein-coding	ortholog	ortholog	ortholog_one2one	ortholog_one2one	ortholog_one2one	yes	yes	0
1890	TYMP	thymidine phosphorylase	protein-coding	ortholog	ortholog	ortholog_one2one	ortholog_one2one	ortholog_one2one	yes	yes	0
1891	ECH1	enoyl-CoA hydratase 1	protein-coding	ortholog	ortholog	ortholog_one2one	ortholog_one2one	ortholog_one2one	yes	yes	0
1892	ECHS1	enoyl-CoA hydratase, short chain 1	protein-coding	ortholog	ortholog	ortholog_one2one	ortholog_one2one	ortholog_one2one	yes	yes	0
1893	ECM1	extracellular matrix protein 1	protein-coding	ortholog	ortholog	ortholog_one2one	ortholog_one2one	ortholog_one2one	yes	yes	0
1894	ECT2	epithelial cell transforming 2	protein-coding	ortholog	ortholog	ortholog_one2one	ortholog_one2one	ortholog_one2one	yes	yes	0
1896	EDA	ectodysplasin A	protein-coding	ortholog	ortholog	ortholog_one2one	ortholog_one2one	no_ortholog	yes	yes	0
1901	S1PR1	sphingosine-1-phosphate receptor 1	protein-coding	ortholog	ortholog	no_ortholog	ortholog_one2one	ortholog_one2one	yes	yes	0
1902	LPAR1	lysophosphatidic acid receptor 1	protein-coding	ortholog	ortholog	ortholog_one2one	ortholog_one2one	ortholog_one2one	yes	yes	0
1903	S1PR3	sphingosine-1-phosphate receptor 3	protein-coding	ortholog	ortholog	no_ortholog	ortholog_one2one	ortholog_one2one	yes	yes	0
1906	EDN1	endothelin 1	protein-coding	ortholog	ortholog	ortholog_one2one	ortholog_one2one	ortholog_one2one	yes	yes	0
1907	EDN2	endothelin 2	protein-coding	ortholog	ortholog	ortholog_one2one	ortholog_one2one	ortholog_one2one	yes	yes	0
1908	EDN3	endothelin 3	protein-coding	ortholog	ortholog	ortholog_one2one	ortholog_one2one	ortholog_one2one	yes	yes	0
1909	EDNRA	endothelin receptor type A	protein-coding	ortholog	ortholog	ortholog_one2one	ortholog_one2one	ortholog_one2one	yes	yes	0
1910	EDNRB	endothelin receptor type B	protein-coding	ortholog	ortholog	ortholog_one2one	ortholog_one2one	ortholog_one2one	yes	yes	0
1911	PHC1	polyhomeotic homolog 1	protein-coding	ortholog	ortholog	ortholog_one2one	ortholog_one2one	ortholog_one2one	yes	yes	0
1912	PHC2	polyhomeotic homolog 2	protein-coding	ortholog	ortholog	ortholog_one2one	ortholog_one2one	ortholog_one2one	yes	yes	0
1915	EEF1A1	eukaryotic translation elongation factor 1 alpha 1	protein-coding	ortholog	ortholog	ortholog_one2one	no_ortholog	ortholog_one2one	yes	yes	0
1917	EEF1A2	eukaryotic translation elongation factor 1 alpha 2	protein-coding	ortholog	ortholog	ortholog_one2one	ortholog_one2one	ortholog_one2one	yes	yes	0
1933	EEF1B2	eukaryotic translation elongation factor 1 beta 2	protein-coding	ortholog	ortholog	ortholog_one2one	ortholog_one2one	ortholog_one2one	yes	yes	0
1936	EEF1D	eukaryotic translation elongation factor 1 delta	protein-coding	ortholog	ortholog	ortholog_one2one	ortholog_one2one	ortholog_one2one	yes	yes	0
1937	EEF1G	eukaryotic translation elongation factor 1 gamma	protein-coding	ortholog	ortholog	ortholog_one2one	ortholog_one2one	ortholog_one2one	yes	yes	0
1938	EEF2	eukaryotic translation elongation factor 2	protein-coding	ortholog	ortholog	ortholog_one2one	ortholog_one2one	ortholog_one2one	yes	yes	0
1939	EIF2D	eukaryotic translation initiation factor 2D	protein-coding	ortholog	ortholog	ortholog_one2one	ortholog_one2one	ortholog_one2one	yes	yes	0
1942	EFNA1	ephrin A1	protein-coding	ortholog	ortholog	ortholog_one2one	ortholog_one2one	ortholog_one2one	yes	yes	0
1943	EFNA2	ephrin A2	protein-coding	ortholog	ortholog	ortholog_one2one	ortholog_one2one	ortholog_one2one	yes	yes	0
1944	EFNA3	ephrin A3	protein-coding	ortholog	ortholog	ortholog_one2one	ortholog_one2one	ortholog_one2one	yes	yes	0
1945	EFNA4	ephrin A4	protein-coding	ortholog	ortholog	ortholog_one2one	ortholog_one2one	ortholog_one2one	yes	yes	0
1946	EFNA5	ephrin A5	protein-coding	ortholog	ortholog	ortholog_one2one	ortholog_one2one	ortholog_one2one	yes	yes	0
1947	EFNB1	ephrin B1	protein-coding	ortholog	ortholog	ortholog_one2one	ortholog_one2one	ortholog_one2one	yes	yes	0
1948	EFNB2	ephrin B2	protein-coding	ortholog	ortholog	ortholog_one2one	ortholog_one2one	ortholog_one2one	yes	yes	0
1949	EFNB3	ephrin B3	protein-coding	ortholog	ortholog	ortholog_one2one	ortholog_one2one	ortholog_one2one	yes	yes	0
1950	EGF	epidermal growth factor	protein-coding	ortholog	ortholog	no_ortholog	ortholog_one2one	ortholog_one2one	yes	yes	0
1951	CELSR3	cadherin EGF LAG seven-pass G-type receptor 3	protein-coding	ortholog	ortholog	ortholog_one2one	ortholog_one2one	ortholog_one2one	yes	yes	0
1952	CELSR2	cadherin EGF LAG seven-pass G-type receptor 2	protein-coding	ortholog	ortholog	ortholog_one2one	ortholog_one2one	ortholog_one2one	yes	yes	0
1953	MEGF6	multiple EGF like domains 6	protein-coding	ortholog	ortholog	ortholog_one2one	ortholog_one2one	ortholog_one2one	yes	yes	0
1954	MEGF8	multiple EGF like domains 8	protein-coding	ortholog	ortholog	ortholog_one2one	ortholog_one2one	ortholog_one2one	yes	yes	0
1955	MEGF9	multiple EGF like domains 9	protein-coding	ortholog	ortholog	ortholog_one2one	ortholog_one2one	ortholog_one2one	yes	yes	0
1956	EGFR	epidermal growth factor receptor	protein-coding	ortholog	ortholog	ortholog_one2one	ortholog_one2one	ortholog_one2one	yes	yes	0
1958	EGR1	early growth response 1	protein-coding	ortholog	ortholog	ortholog_one2one	ortholog_one2one	ortholog_one2one	yes	yes	0
1959	EGR2	early growth response 2	protein-coding	ortholog	ortholog	ortholog_one2one	ortholog_one2one	ortholog_one2one	yes	yes	0
1960	EGR3	early growth response 3	protein-coding	ortholog	ortholog	ortholog_one2one	ortholog_one2one	ortholog_one2one	yes	yes	0
1961	EGR4	early growth response 4	protein-coding	ortholog	ortholog	ortholog_one2one	ortholog_one2one	ortholog_one2one	yes	yes	0
1962	EHHADH	enoyl-CoA hydratase and 3-hydroxyacyl CoA dehydrogenase	protein-coding	ortholog	ortholog	ortholog_one2one	ortholog_one2one	ortholog_one2one	yes	yes	0
1964	EIF1AX	eukaryotic translation initiation factor 1A X-linked	protein-coding	ortholog	ortholog	ortholog_one2many	ortholog_one2many	ortholog_one2one	yes	yes	0
1965	EIF2S1	eukaryotic translation initiation factor 2 subunit alpha	protein-coding	ortholog	ortholog	ortholog_one2one	ortholog_one2one	ortholog_one2one	yes	yes	0
1967	EIF2B1	eukaryotic translation initiation factor 2B subunit alpha	protein-coding	ortholog	ortholog	ortholog_one2one	ortholog_one2one	ortholog_one2one	yes	yes	0
1968	EIF2S3	eukaryotic translation initiation factor 2 subunit gamma	protein-coding	ortholog	ortholog	ortholog_one2many	ortholog_one2many	ortholog_one2one	yes	yes	0
1969	EPHA2	EPH receptor A2	protein-coding	ortholog	ortholog	ortholog_one2one	ortholog_one2one	ortholog_one2one	yes	yes	0
1973	EIF4A1	eukaryotic translation initiation factor 4A1	protein-coding	ortholog	ortholog	ortholog_one2one	ortholog_one2one	ortholog_one2one	yes	yes	0
1974	EIF4A2	eukaryotic translation initiation factor 4A2	protein-coding	ortholog	ortholog	ortholog_one2many	ortholog_one2one	ortholog_one2one	yes	yes	0
1975	EIF4B	eukaryotic translation initiation factor 4B	protein-coding	ortholog	ortholog	no_ortholog	no_ortholog	ortholog_one2one	yes	yes	0
1977	EIF4E	eukaryotic translation initiation factor 4E	protein-coding	ortholog	ortholog	ortholog_one2many	ortholog_one2one	ortholog_one2one	yes	yes	0
1978	EIF4EBP1	eukaryotic translation initiation factor 4E binding protein 1	protein-coding	ortholog	ortholog	ortholog_one2one	ortholog_one2one	ortholog_one2one	yes	yes	0
1979	EIF4EBP2	eukaryotic translation initiation factor 4E binding protein 2	protein-coding	ortholog	ortholog	ortholog_one2many	ortholog_one2one	ortholog_one2one	yes	yes	0
1981	EIF4G1	eukaryotic translation initiation factor 4 gamma 1	protein-coding	ortholog	ortholog	ortholog_one2one	ortholog_one2one	ortholog_one2one	yes	yes	0
1982	EIF4G2	eukaryotic translation initiation factor 4 gamma 2	protein-coding	ortholog	ortholog	ortholog_one2one	ortholog_one2one	ortholog_one2one	yes	yes	0
1983	EIF5	eukaryotic translation initiation factor 5	protein-coding	ortholog	ortholog	ortholog_one2one	ortholog_one2one	ortholog_one2one	yes	yes	0
1984	EIF5A	eukaryotic translation initiation factor 5A	protein-coding	ortholog	ortholog	ortholog_one2many	ortholog_one2many	ortholog_one2one	yes	yes	0
1990	CELA1	chymotrypsin like elastase 1	protein-coding	ortholog	ortholog	ortholog_one2one	ortholog_one2one	ortholog_one2one	yes	yes	0
1991	ELANE	elastase, neutrophil expressed	protein-coding	ortholog	ortholog	ortholog_one2one	ortholog_one2one	ortholog_one2one	yes	yes	0
1992	SERPINB1	serpin family B member 1	protein-coding	ortholog	no_ortholog	ortholog_one2one	ortholog_one2many	ortholog_one2one	yes	yes	0
1993	ELAVL2	ELAV like RNA binding protein 2	protein-coding	ortholog	ortholog	ortholog_one2one	ortholog_one2one	ortholog_one2one	yes	yes	0
1994	ELAVL1	ELAV like RNA binding protein 1	protein-coding	ortholog	ortholog	ortholog_one2one	ortholog_one2one	ortholog_one2one	yes	yes	0
1995	ELAVL3	ELAV like RNA binding protein 3	protein-coding	ortholog	ortholog	ortholog_one2one	ortholog_one2one	ortholog_one2one	yes	yes	0
1996	ELAVL4	ELAV like RNA binding protein 4	protein-coding	ortholog	ortholog	ortholog_one2one	ortholog_one2one	ortholog_one2one	yes	yes	0
1997	ELF1	E74 like ETS transcription factor 1	protein-coding	ortholog	ortholog	ortholog_one2one	ortholog_one2one	ortholog_one2one	yes	yes	0
1998	ELF2	E74 like ETS transcription factor 2	protein-coding	ortholog	ortholog	ortholog_one2one	ortholog_one2one	ortholog_one2one	yes	yes	0
1999	ELF3	E74 like ETS transcription factor 3	protein-coding	ortholog	ortholog	ortholog_one2one	ortholog_one2one	ortholog_one2one	yes	yes	0
2000	ELF4	E74 like ETS transcription factor 4	protein-coding	ortholog	ortholog	ortholog_one2one	ortholog_one2one	ortholog_one2one	yes	yes	0
2001	ELF5	E74 like ETS transcription factor 5	protein-coding	ortholog	ortholog	ortholog_one2one	ortholog_one2one	no_ortholog	yes	yes	0
2002	ELK1	ETS transcription factor ELK1	protein-coding	ortholog	ortholog	ortholog_one2one	ortholog_one2one	ortholog_one2one	yes	yes	0
2004	ELK3	ETS transcription factor ELK3	protein-coding	ortholog	ortholog	ortholog_one2one	ortholog_one2one	ortholog_one2one	yes	yes	0
2005	ELK4	ETS transcription factor ELK4	protein-coding	ortholog	ortholog	ortholog_one2one	ortholog_one2one	ortholog_one2one	yes	yes	0
2006	ELN	elastin	protein-coding	ortholog	ortholog	ortholog_one2one	ortholog_one2one	no_ortholog	yes	yes	0
2009	EML1	EMAP like 1	protein-coding	ortholog	ortholog	ortholog_one2one	ortholog_one2one	ortholog_one2one	yes	yes	0
2010	EMD	emerin	protein-coding	ortholog	ortholog	ortholog_one2one	ortholog_one2one	ortholog_one2one	yes	yes	0
2011	MARK2	microtubule affinity regulating kinase 2	protein-coding	ortholog	ortholog	ortholog_one2one	ortholog_one2one	ortholog_one2one	yes	yes	0
2012	EMP1	epithelial membrane protein 1	protein-coding	ortholog	ortholog	ortholog_one2one	ortholog_one2one	ortholog_one2one	yes	yes	0
2013	EMP2	epithelial membrane protein 2	protein-coding	ortholog	ortholog	ortholog_one2one	ortholog_one2one	ortholog_one2one	yes	yes	0
2014	EMP3	epithelial membrane protein 3	protein-coding	ortholog	ortholog	ortholog_one2one	ortholog_one2one	ortholog_one2one	yes	yes	0
2015	ADGRE1	adhesion G protein-coupled receptor E1	protein-coding	ortholog	ortholog	ortholog_one2one	ortholog_one2one	ortholog_one2one	yes	yes	0
2016	EMX1	empty spiracles homeobox 1	protein-coding	ortholog	ortholog	ortholog_one2one	ortholog_one2one	ortholog_one2one	yes	yes	0
2017	CTTN	cortactin	protein-coding	ortholog	ortholog	ortholog_one2one	ortholog_one2one	ortholog_one2one	yes	yes	0
2018	EMX2	empty spiracles homeobox 2	protein-coding	ortholog	ortholog	ortholog_one2one	ortholog_one2one	ortholog_one2one	yes	yes	0
2019	EN1	engrailed homeobox 1	protein-coding	ortholog	ortholog	ortholog_one2one	ortholog_one2one	ortholog_one2one	yes	yes	0
2020	EN2	engrailed homeobox 2	protein-coding	ortholog	ortholog	ortholog_one2one	ortholog_one2one	ortholog_one2one	yes	yes	0
2021	ENDOG	endonuclease G	protein-coding	ortholog	ortholog	ortholog_one2one	ortholog_one2one	ortholog_one2one	yes	yes	0
2022	ENG	endoglin	protein-coding	ortholog	ortholog	ortholog_one2one	ortholog_one2one	ortholog_one2one	yes	yes	0
2023	ENO1	enolase 1	protein-coding	ortholog	ortholog	ortholog_one2one	ortholog_one2many	ortholog_one2many	yes	yes	0
2026	ENO2	enolase 2	protein-coding	ortholog	ortholog	ortholog_one2one	ortholog_one2one	ortholog_one2one	yes	yes	0
2027	ENO3	enolase 3	protein-coding	ortholog	ortholog	ortholog_one2many	ortholog_one2one	ortholog_one2one	yes	yes	0
2028	ENPEP	glutamyl aminopeptidase	protein-coding	ortholog	ortholog	ortholog_one2one	ortholog_one2one	ortholog_one2one	yes	yes	0
2029	ENSA	endosulfine alpha	protein-coding	ortholog	ortholog	ortholog_one2one	ortholog_one2one	ortholog_one2one	yes	yes	0
2030	SLC29A1	solute carrier family 29 member 1 (Augustine blood group)	protein-coding	ortholog	ortholog	ortholog_one2one	ortholog_one2one	ortholog_one2one	yes	yes	0
2033	EP300	E1A binding protein p300	protein-coding	ortholog	ortholog	ortholog_one2one	ortholog_one2one	ortholog_one2one	yes	yes	0
2034	EPAS1	endothelial PAS domain protein 1	protein-coding	ortholog	ortholog	ortholog_one2one	ortholog_one2one	ortholog_one2one	yes	yes	0
2035	EPB41	erythrocyte membrane protein band 4.1	protein-coding	ortholog	ortholog	ortholog_one2many	ortholog_one2one	ortholog_one2one	yes	yes	0
2036	EPB41L1	erythrocyte membrane protein band 4.1 like 1	protein-coding	ortholog	ortholog	ortholog_one2one	ortholog_one2one	ortholog_one2one	yes	yes	0
2037	EPB41L2	erythrocyte membrane protein band 4.1 like 2	protein-coding	ortholog	ortholog	ortholog_one2one	ortholog_one2one	ortholog_one2one	yes	yes	0
2038	EPB42	erythrocyte membrane protein band 4.2	protein-coding	ortholog	ortholog	ortholog_one2one	ortholog_one2one	ortholog_one2one	yes	yes	0
2039	DMTN	dematin actin binding protein	protein-coding	ortholog	ortholog	ortholog_one2one	ortholog_one2one	ortholog_one2one	yes	yes	0
2040	STOM	stomatin	protein-coding	ortholog	ortholog	ortholog_one2one	ortholog_one2one	ortholog_one2one	yes	yes	0
2041	EPHA1	EPH receptor A1	protein-coding	ortholog	ortholog	ortholog_one2one	ortholog_one2one	ortholog_one2one	yes	yes	0
2042	EPHA3	EPH receptor A3	protein-coding	ortholog	ortholog	ortholog_one2one	ortholog_one2one	ortholog_one2one	yes	yes	0
2043	EPHA4	EPH receptor A4	protein-coding	ortholog	ortholog	ortholog_one2one	ortholog_one2one	ortholog_one2one	yes	yes	0
2044	EPHA5	EPH receptor A5	protein-coding	ortholog	ortholog	ortholog_one2one	ortholog_one2one	ortholog_one2one	yes	yes	0
2045	EPHA7	EPH receptor A7	protein-coding	ortholog	ortholog	ortholog_one2one	ortholog_one2one	ortholog_one2one	yes	yes	0
2046	EPHA8	EPH receptor A8	protein-coding	ortholog	ortholog	ortholog_one2one	ortholog_one2one	ortholog_one2one	yes	yes	0
2047	EPHB1	EPH receptor B1	protein-coding	ortholog	ortholog	ortholog_one2one	ortholog_one2one	ortholog_one2one	yes	yes	0
2048	EPHB2	EPH receptor B2	protein-coding	ortholog	ortholog	ortholog_one2one	ortholog_one2one	ortholog_one2one	yes	yes	0
2049	EPHB3	EPH receptor B3	protein-coding	ortholog	ortholog	ortholog_one2one	ortholog_one2one	ortholog_one2one	yes	yes	0
2050	EPHB4	EPH receptor B4	protein-coding	ortholog	ortholog	ortholog_one2one	ortholog_one2one	ortholog_one2one	yes	yes	0
2051	EPHB6	EPH receptor B6	protein-coding	ortholog	ortholog	ortholog_one2one	ortholog_one2one	ortholog_one2one	yes	yes	0
2052	EPHX1	epoxide hydrolase 1	protein-coding	ortholog	ortholog	ortholog_one2one	ortholog_one2one	ortholog_one2one	yes	yes	0
2053	EPHX2	epoxide hydrolase 2	protein-coding	ortholog	ortholog	ortholog_one2one	ortholog_one2one	ortholog_one2one	yes	yes	0
2054	STX2	syntaxin 2	protein-coding	ortholog	ortholog	ortholog_one2one	ortholog_one2one	ortholog_one2one	yes	yes	0
2055	CLN8	CLN8 transmembrane ER and ERGIC protein	protein-coding	ortholog	ortholog	no_ortholog	no_ortholog	ortholog_one2one	yes	yes	0
2056	EPO	erythropoietin	protein-coding	ortholog	ortholog	ortholog_one2one	ortholog_one2one	ortholog_one2one	yes	yes	0
2057	EPOR	erythropoietin receptor	protein-coding	ortholog	ortholog	ortholog_one2one	ortholog_one2one	ortholog_one2one	yes	yes	0
2058	EPRS1	glutamyl-prolyl-tRNA synthetase 1	protein-coding	ortholog	ortholog	ortholog_one2one	ortholog_one2one	ortholog_one2one	yes	yes	0
2059	EPS8	epidermal growth factor receptor pathway substrate 8	protein-coding	ortholog	ortholog	ortholog_one2one	ortholog_one2one	ortholog_one2one	yes	yes	0
2060	EPS15	epidermal growth factor receptor pathway substrate 15	protein-coding	ortholog	ortholog	ortholog_one2one	ortholog_one2one	ortholog_one2one	yes	yes	0
2063	NR2F6	nuclear receptor subfamily 2 group F member 6	protein-coding	ortholog	ortholog	ortholog_one2one	ortholog_one2one	ortholog_one2one	yes	yes	0
2064	ERBB2	erb-b2 receptor tyrosine kinase 2	protein-coding	ortholog	ortholog	ortholog_one2one	ortholog_one2one	ortholog_one2one	yes	yes	0
2065	ERBB3	erb-b2 receptor tyrosine kinase 3	protein-coding	ortholog	ortholog	ortholog_one2one	ortholog_one2one	ortholog_one2one	yes	yes	0
2066	ERBB4	erb-b2 receptor tyrosine kinase 4	protein-coding	ortholog	ortholog	ortholog_one2one	ortholog_one2one	ortholog_one2one	yes	yes	0
2067	ERCC1	ERCC excision repair 1, endonuclease non-catalytic subunit	protein-coding	ortholog	ortholog	ortholog_one2one	ortholog_one2one	ortholog_one2one	yes	yes	0
2068	ERCC2	ERCC excision repair 2, TFIIH core complex helicase subunit	protein-coding	ortholog	ortholog	ortholog_one2one	ortholog_one2one	ortholog_one2one	yes	yes	0
2069	EREG	epiregulin	protein-coding	ortholog	ortholog	ortholog_one2one	ortholog_one2one	ortholog_one2one	yes	yes	0
2070	EYA4	EYA transcriptional coactivator and phosphatase 4	protein-coding	ortholog	ortholog	ortholog_one2one	ortholog_one2one	ortholog_one2one	yes	yes	0
2071	ERCC3	ERCC excision repair 3, TFIIH core complex helicase subunit	protein-coding	ortholog	ortholog	ortholog_one2one	ortholog_one2one	ortholog_one2one	yes	yes	0
2072	ERCC4	ERCC excision repair 4, endonuclease catalytic subunit	protein-coding	ortholog	ortholog	ortholog_one2one	ortholog_one2one	ortholog_one2one	yes	yes	0
2073	ERCC5	ERCC excision repair 5, endonuclease	protein-coding	ortholog	ortholog	ortholog_one2many	ortholog_many2many	ortholog_one2one	yes	yes	0
2074	ERCC6	ERCC excision repair 6, chromatin remodeling factor	protein-coding	ortholog	ortholog	ortholog_one2one	ortholog_one2one	ortholog_one2one	yes	yes	0
2077	ERF	ETS2 repressor factor	protein-coding	ortholog	ortholog	ortholog_one2one	ortholog_one2one	ortholog_one2one	yes	yes	0
2078	ERG	ETS transcription factor ERG	protein-coding	ortholog	ortholog	ortholog_one2one	ortholog_one2one	ortholog_one2one	yes	yes	0
2079	ERH	ERH mRNA splicing and mitosis factor	protein-coding	ortholog	ortholog	ortholog_one2one	ortholog_one2one	ortholog_one2one	yes	yes	0
2081	ERN1	endoplasmic reticulum to nucleus signaling 1	protein-coding	ortholog	ortholog	ortholog_one2one	ortholog_one2one	ortholog_one2one	yes	yes	0
2086	ERV3-1	endogenous retrovirus group 3 member 1, envelope	protein-coding	no_ortholog	no_ortholog	no_ortholog	no_ortholog	no_ortholog	no	no	0
2090	ESA4	esterase A4	protein-coding	no_ortholog	no_ortholog	no_ortholog	no_ortholog	no_ortholog	no	no	0
2091	FBL	fibrillarin	protein-coding	ortholog	ortholog	ortholog_one2one	ortholog_one2one	ortholog_one2one	yes	yes	0
2097	ESB3	esterase B3	protein-coding	no_ortholog	no_ortholog	no_ortholog	no_ortholog	no_ortholog	no	no	0
2098	ESD	esterase D	protein-coding	ortholog	ortholog	ortholog_one2one	ortholog_one2one	ortholog_one2many	yes	yes	0
2099	ESR1	estrogen receptor 1	protein-coding	ortholog	ortholog	ortholog_one2one	ortholog_one2one	ortholog_one2one	yes	yes	0
2100	ESR2	estrogen receptor 2	protein-coding	ortholog	ortholog	ortholog_one2one	ortholog_one2one	ortholog_one2one	yes	yes	0
2101	ESRRA	estrogen related receptor alpha	protein-coding	ortholog	ortholog	ortholog_one2one	ortholog_one2one	no_ortholog	yes	yes	0
2103	ESRRB	estrogen related receptor beta	protein-coding	ortholog	ortholog	ortholog_one2one	ortholog_one2one	ortholog_one2one	yes	yes	0
2104	ESRRG	estrogen related receptor gamma	protein-coding	ortholog	ortholog	ortholog_one2one	ortholog_one2one	ortholog_one2one	yes	yes	0
2107	ETF1	eukaryotic translation termination factor 1	protein-coding	ortholog	ortholog	ortholog_one2one	ortholog_one2one	ortholog_one2one	yes	yes	0
2108	ETFA	electron transfer flavoprotein subunit alpha	protein-coding	ortholog	ortholog	ortholog_one2one	ortholog_one2one	ortholog_one2one	yes	yes	0
2109	ETFB	electron transfer flavoprotein subunit beta	protein-coding	ortholog	ortholog	ortholog_one2one	ortholog_one2many	ortholog_one2one	yes	yes	0
2110	ETFDH	electron transfer flavoprotein dehydrogenase	protein-coding	ortholog	ortholog	ortholog_one2one	ortholog_one2one	ortholog_one2one	yes	yes	0
2113	ETS1	ETS proto-oncogene 1, transcription factor	protein-coding	ortholog	ortholog	ortholog_one2one	ortholog_one2one	ortholog_one2one	yes	yes	0
2114	ETS2	ETS proto-oncogene 2, transcription factor	protein-coding	ortholog	ortholog	ortholog_one2one	ortholog_one2one	ortholog_one2one	yes	yes	0
2115	ETV1	ETS variant transcription factor 1	protein-coding	ortholog	ortholog	ortholog_one2one	ortholog_one2one	ortholog_one2one	yes	yes	0
2116	ETV2	ETS variant transcription factor 2	protein-coding	ortholog	ortholog	ortholog_one2one	ortholog_one2one	ortholog_one2one	yes	yes	0
2117	ETV3	ETS variant transcription factor 3	protein-coding	ortholog	ortholog	ortholog_one2one	ortholog_one2one	ortholog_one2one	yes	yes	0
2118	ETV4	ETS variant transcription factor 4	protein-coding	ortholog	ortholog	ortholog_one2one	ortholog_one2one	ortholog_one2one	yes	yes	0
2119	ETV5	ETS variant transcription factor 5	protein-coding	ortholog	ortholog	ortholog_one2one	ortholog_one2one	ortholog_one2one	yes	yes	0
2120	ETV6	ETS variant transcription factor 6	protein-coding	ortholog	ortholog	ortholog_one2one	ortholog_one2one	ortholog_one2one	yes	yes	0
2121	EVC	EvC ciliary complex subunit 1	protein-coding	ortholog	ortholog	ortholog_one2one	ortholog_one2one	ortholog_one2one	yes	yes	0
2122	MECOM	MDS1 and EVI1 complex locus	protein-coding	ortholog	ortholog	ortholog_one2one	ortholog_one2one	ortholog_one2one	yes	yes	0
2123	EVI2A	ecotropic viral integration site 2A	protein-coding	ortholog	ortholog	no_ortholog	ortholog_one2many	ortholog_one2one	yes	yes	0
2124	EVI2B	ecotropic viral integration site 2B	protein-coding	ortholog	ortholog	no_ortholog	ortholog_one2many	ortholog_one2many	yes	yes	0
2125	EVPL	envoplakin	protein-coding	ortholog	ortholog	ortholog_one2one	ortholog_one2one	ortholog_one2one	yes	yes	0
2128	EVX1	even-skipped homeobox 1	protein-coding	ortholog	ortholog	ortholog_one2one	ortholog_one2one	ortholog_one2one	yes	yes	0
2130	EWSR1	EWS RNA binding protein 1	protein-coding	ortholog	ortholog	ortholog_one2many	ortholog_one2one	no_ortholog	yes	yes	0
2131	EXT1	exostosin glycosyltransferase 1	protein-coding	ortholog	ortholog	ortholog_one2one	ortholog_one2one	ortholog_one2one	yes	yes	0
2132	EXT2	exostosin glycosyltransferase 2	protein-coding	ortholog	ortholog	ortholog_one2one	ortholog_one2one	ortholog_one2one	yes	yes	0
2134	EXTL1	exostosin like glycosyltransferase 1	protein-coding	ortholog	ortholog	ortholog_one2one	ortholog_one2one	ortholog_one2one	yes	yes	0
2135	EXTL2	exostosin like glycosyltransferase 2	protein-coding	ortholog	ortholog	ortholog_one2one	ortholog_one2one	ortholog_one2one	yes	yes	0
2137	EXTL3	exostosin like glycosyltransferase 3	protein-coding	ortholog	ortholog	ortholog_one2one	ortholog_one2one	ortholog_one2one	yes	yes	0
2138	EYA1	EYA transcriptional coactivator and phosphatase 1	protein-coding	ortholog	ortholog	ortholog_one2one	ortholog_one2one	ortholog_one2one	yes	yes	0
2139	EYA2	EYA transcriptional coactivator and phosphatase 2	protein-coding	ortholog	ortholog	ortholog_one2one	ortholog_one2one	ortholog_one2one	yes	yes	0
2140	EYA3	EYA transcriptional coactivator and phosphatase 3	protein-coding	ortholog	ortholog	ortholog_one2one	ortholog_one2one	ortholog_one2one	yes	yes	0
2145	EZH1	enhancer of zeste 1 polycomb repressive complex 2 subunit	protein-coding	ortholog	ortholog	ortholog_one2one	ortholog_one2one	ortholog_one2one	yes	yes	0
2146	EZH2	enhancer of zeste 2 polycomb repressive complex 2 subunit	protein-coding	ortholog	ortholog	ortholog_one2one	ortholog_one2one	ortholog_one2one	yes	yes	0
2147	F2	coagulation factor II, thrombin	protein-coding	ortholog	ortholog	ortholog_one2one	ortholog_one2one	ortholog_one2one	yes	yes	0
2149	F2R	coagulation factor II thrombin receptor	protein-coding	ortholog	ortholog	ortholog_one2one	ortholog_one2one	ortholog_one2one	yes	yes	0
2150	F2RL1	F2R like trypsin receptor 1	protein-coding	ortholog	ortholog	ortholog_one2one	ortholog_one2one	ortholog_one2one	yes	yes	0
2151	F2RL2	coagulation factor II thrombin receptor like 2	protein-coding	ortholog	ortholog	ortholog_one2one	ortholog_one2one	ortholog_one2one	yes	yes	0
2152	F3	coagulation factor III, tissue factor	protein-coding	ortholog	ortholog	ortholog_one2one	ortholog_one2one	ortholog_one2one	yes	yes	0
2153	F5	coagulation factor V	protein-coding	ortholog	ortholog	ortholog_one2one	ortholog_one2one	ortholog_one2one	yes	yes	0
2155	F7	coagulation factor VII	protein-coding	ortholog	ortholog	ortholog_one2one	ortholog_one2one	ortholog_one2one	yes	yes	0
2157	F8	coagulation factor VIII	protein-coding	ortholog	ortholog	ortholog_one2one	ortholog_one2one	ortholog_one2one	yes	yes	0
2158	F9	coagulation factor IX	protein-coding	ortholog	ortholog	ortholog_one2one	ortholog_one2one	ortholog_one2one	yes	yes	0
2159	F10	coagulation factor X	protein-coding	no_ortholog	ortholog	ortholog_one2one	ortholog_one2one	ortholog_one2one	yes	yes	0
2160	F11	coagulation factor XI	protein-coding	ortholog	ortholog	ortholog_one2one	ortholog_one2one	ortholog_one2one	yes	yes	0
2161	F12	coagulation factor XII	protein-coding	ortholog	ortholog	ortholog_one2one	ortholog_one2one	ortholog_one2one	yes	yes	0
2162	F13A1	coagulation factor XIII A chain	protein-coding	ortholog	ortholog	ortholog_one2one	ortholog_one2one	ortholog_one2one	yes	yes	0
2165	F13B	coagulation factor XIII B chain	protein-coding	ortholog	ortholog	ortholog_one2one	ortholog_one2one	ortholog_one2one	yes	yes	0
2166	FAAH	fatty acid amide hydrolase	protein-coding	no_ortholog	ortholog	ortholog_one2one	ortholog_one2one	ortholog_one2one	yes	yes	0
2167	FABP4	fatty acid binding protein 4	protein-coding	no_ortholog	ortholog	ortholog_one2one	ortholog_one2one	ortholog_one2one	yes	yes	0
2168	FABP1	fatty acid binding protein 1	protein-coding	ortholog	ortholog	ortholog_one2one	ortholog_one2one	ortholog_one2one	yes	yes	0
2169	FABP2	fatty acid binding protein 2	protein-coding	ortholog	ortholog	ortholog_one2one	ortholog_one2one	ortholog_one2one	yes	yes	0
2170	FABP3	fatty acid binding protein 3	protein-coding	ortholog	ortholog	ortholog_one2many	ortholog_one2one	ortholog_one2one	yes	yes	0
2171	FABP5	fatty acid binding protein 5	protein-coding	ortholog	ortholog	ortholog_one2one	ortholog_one2one	ortholog_one2one	yes	yes	0
2172	FABP6	fatty acid binding protein 6	protein-coding	ortholog	ortholog	ortholog_one2one	ortholog_one2one	ortholog_one2one	yes	yes	0
2173	FABP7	fatty acid binding protein 7	protein-coding	ortholog	ortholog	ortholog_one2one	ortholog_one2one	ortholog_one2one	yes	yes	0
2175	FANCA	FA complementation group A	protein-coding	ortholog	ortholog	ortholog_one2one	ortholog_one2one	ortholog_one2one	yes	yes	0
2176	FANCC	FA complementation group C	protein-coding	ortholog	ortholog	ortholog_one2one	ortholog_one2one	ortholog_one2one	yes	yes	0
2177	FANCD2	FA complementation group D2	protein-coding	ortholog	ortholog	ortholog_one2one	ortholog_one2one	ortholog_one2one	yes	yes	0
2178	FANCE	FA complementation group E	protein-coding	ortholog	ortholog	ortholog_one2one	ortholog_one2one	ortholog_one2one	yes	yes	0
2180	ACSL1	acyl-CoA synthetase long chain family member 1	protein-coding	ortholog	ortholog	ortholog_one2one	ortholog_one2one	ortholog_one2one	yes	yes	0
2181	ACSL3	acyl-CoA synthetase long chain family member 3	protein-coding	ortholog	ortholog	ortholog_one2one	ortholog_one2one	ortholog_one2one	yes	yes	0
2182	ACSL4	acyl-CoA synthetase long chain family member 4	protein-coding	ortholog	ortholog	ortholog_one2one	ortholog_one2one	ortholog_one2one	yes	yes	0
2184	FAH	fumarylacetoacetate hydrolase	protein-coding	ortholog	ortholog	ortholog_one2one	ortholog_one2one	ortholog_one2one	yes	yes	0
2185	PTK2B	protein tyrosine kinase 2 beta	protein-coding	ortholog	ortholog	ortholog_one2one	ortholog_one2one	ortholog_one2one	yes	yes	0
2186	BPTF	bromodomain PHD finger transcription factor	protein-coding	ortholog	ortholog	ortholog_one2one	ortholog_one2one	ortholog_one2one	yes	yes	0
2187	FANCB	FA complementation group B	protein-coding	ortholog	ortholog	ortholog_one2one	ortholog_one2one	ortholog_one2one	yes	yes	0
2188	FANCF	FA complementation group F	protein-coding	ortholog	ortholog	ortholog_one2one	ortholog_one2one	ortholog_one2one	yes	yes	0
2189	FANCG	FA complementation group G	protein-coding	ortholog	ortholog	ortholog_one2one	ortholog_one2one	ortholog_one2one	yes	yes	0
2191	FAP	fibroblast activation protein alpha	protein-coding	ortholog	ortholog	ortholog_one2one	ortholog_one2one	ortholog_one2one	yes	yes	0
2192	FBLN1	fibulin 1	protein-coding	ortholog	ortholog	ortholog_one2one	ortholog_one2one	ortholog_one2one	yes	yes	0
2193	FARSA	phenylalanyl-tRNA synthetase subunit alpha	protein-coding	ortholog	ortholog	ortholog_one2one	ortholog_one2one	ortholog_one2one	yes	yes	0
2194	FASN	fatty acid synthase	protein-coding	ortholog	ortholog	ortholog_one2one	ortholog_one2one	ortholog_one2one	yes	yes	0
2195	FAT1	FAT atypical cadherin 1	protein-coding	ortholog	ortholog	ortholog_one2one	ortholog_one2one	ortholog_one2one	yes	yes	0
2196	FAT2	FAT atypical cadherin 2	protein-coding	ortholog	ortholog	ortholog_one2one	ortholog_one2one	ortholog_one2one	yes	yes	0
2197	FAU	FAU ubiquitin like and ribosomal protein S30 fusion	protein-coding	ortholog	ortholog	ortholog_one2one	ortholog_one2one	ortholog_one2one	yes	yes	0
2199	FBLN2	fibulin 2	protein-coding	ortholog	ortholog	ortholog_one2one	ortholog_one2one	ortholog_one2one	yes	yes	0
2200	FBN1	fibrillin 1	protein-coding	ortholog	ortholog	ortholog_one2one	ortholog_one2one	ortholog_one2one	yes	yes	0
2201	FBN2	fibrillin 2	protein-coding	ortholog	ortholog	ortholog_one2one	ortholog_one2one	ortholog_one2one	yes	yes	0
2202	EFEMP1	EGF containing fibulin extracellular matrix protein 1	protein-coding	ortholog	ortholog	ortholog_one2one	ortholog_one2one	ortholog_one2one	yes	yes	0
2203	FBP1	fructose-bisphosphatase 1	protein-coding	ortholog	ortholog	no_ortholog	ortholog_one2one	ortholog_one2one	yes	yes	0
2204	FCAR	Fc fragment of IgA receptor	protein-coding	no_ortholog	no_ortholog	ortholog_one2one	no_ortholog	no_ortholog	no	yes	1
2205	FCER1A	Fc fragment of IgE receptor Ia	protein-coding	ortholog	ortholog	ortholog_one2one	ortholog_one2one	ortholog_one2one	yes	yes	0
2206	MS4A2	membrane spanning 4-domains A2	protein-coding	ortholog	ortholog	ortholog_one2one	ortholog_one2one	ortholog_one2one	yes	yes	0
2207	FCER1G	Fc fragment of IgE receptor Ig	protein-coding	ortholog	ortholog	ortholog_one2one	ortholog_one2one	ortholog_one2one	yes	yes	0
2208	FCER2	Fc fragment of IgE receptor II	protein-coding	ortholog	ortholog	ortholog_one2one	ortholog_one2one	ortholog_one2one	yes	yes	0
2209	FCGR1A	Fc fragment of IgG receptor Ia	protein-coding	no_ortholog	ortholog	ortholog_one2many	ortholog_one2many	ortholog_one2one	yes	yes	0
2212	FCGR2A	Fc fragment of IgG receptor IIa	protein-coding	ortholog	no_ortholog	ortholog_many2many	ortholog_many2many	ortholog_one2one	yes	yes	0
2213	FCGR2B	Fc fragment of IgG receptor IIb	protein-coding	ortholog	no_ortholog	ortholog_many2many	ortholog_many2many	ortholog_one2one	yes	yes	0
2214	FCGR3A	Fc fragment of IgG receptor IIIa	protein-coding	no_ortholog	no_ortholog	ortholog_one2many	ortholog_one2many	ortholog_one2many	yes	yes	0
2215	FCGR3B	Fc fragment of IgG receptor IIIb	protein-coding	no_ortholog	no_ortholog	ortholog_one2many	ortholog_one2many	ortholog_one2many	yes	yes	0
2217	FCGRT	Fc fragment of IgG receptor and transporter	protein-coding	ortholog	ortholog	ortholog_one2one	ortholog_one2one	ortholog_one2one	yes	yes	0
2218	FKTN	fukutin	protein-coding	ortholog	ortholog	ortholog_one2one	ortholog_one2one	ortholog_one2one	yes	yes	0
2219	FCN1	ficolin 1	protein-coding	no_ortholog	ortholog	ortholog_one2one	ortholog_one2one	ortholog_one2one	yes	yes	0
2220	FCN2	ficolin 2	protein-coding	ortholog	no_ortholog	no_ortholog	no_ortholog	no_ortholog	no	yes	1
2222	FDFT1	farnesyl-diphosphate farnesyltransferase 1	protein-coding	ortholog	ortholog	ortholog_one2one	ortholog_one2one	ortholog_one2one	yes	yes	0
2224	FDPS	farnesyl diphosphate synthase	protein-coding	ortholog	ortholog	ortholog_one2many	ortholog_one2one	ortholog_one2one	yes	yes	0
2230	FDX1	ferredoxin 1	protein-coding	ortholog	ortholog	ortholog_one2one	ortholog_one2one	ortholog_one2one	yes	yes	0
2232	FDXR	ferredoxin reductase	protein-coding	ortholog	ortholog	ortholog_one2one	no_ortholog	ortholog_one2one	yes	yes	0
2235	FECH	ferrochelatase	protein-coding	ortholog	ortholog	ortholog_one2one	ortholog_one2one	ortholog_one2one	yes	yes	0
2237	FEN1	flap structure-specific endonuclease 1	protein-coding	ortholog	ortholog	ortholog_one2one	ortholog_one2one	ortholog_one2one	yes	yes	0
2239	GPC4	glypican 4	protein-coding	ortholog	ortholog	ortholog_one2one	ortholog_one2one	ortholog_one2one	yes	yes	0
2241	FER	FER tyrosine kinase	protein-coding	ortholog	ortholog	ortholog_one2one	ortholog_one2one	ortholog_one2one	yes	yes	0
2242	FES	FES proto-oncogene, tyrosine kinase	protein-coding	ortholog	ortholog	ortholog_one2one	ortholog_one2one	ortholog_one2one	yes	yes	0
2243	FGA	fibrinogen alpha chain	protein-coding	ortholog	ortholog	ortholog_one2one	ortholog_one2one	ortholog_one2one	yes	yes	0
2244	FGB	fibrinogen beta chain	protein-coding	ortholog	ortholog	ortholog_one2one	ortholog_one2one	ortholog_one2one	yes	yes	0
2245	FGD1	FYVE, RhoGEF and PH domain containing 1	protein-coding	ortholog	ortholog	ortholog_one2one	ortholog_one2one	ortholog_one2one	yes	yes	0
2246	FGF1	fibroblast growth factor 1	protein-coding	ortholog	ortholog	ortholog_one2one	ortholog_one2one	ortholog_one2one	yes	yes	0
2247	FGF2	fibroblast growth factor 2	protein-coding	ortholog	ortholog	ortholog_one2one	ortholog_one2one	ortholog_one2one	yes	yes	0
2248	FGF3	fibroblast growth factor 3	protein-coding	ortholog	ortholog	ortholog_one2one	ortholog_one2one	ortholog_one2one	yes	yes	0
2249	FGF4	fibroblast growth factor 4	protein-coding	ortholog	ortholog	ortholog_one2one	ortholog_one2one	ortholog_one2one	yes	yes	0
2250	FGF5	fibroblast growth factor 5	protein-coding	ortholog	ortholog	ortholog_one2one	ortholog_one2one	ortholog_one2one	yes	yes	0
2251	FGF6	fibroblast growth factor 6	protein-coding	ortholog	ortholog	ortholog_one2one	ortholog_one2one	ortholog_one2one	yes	yes	0
2252	FGF7	fibroblast growth factor 7	protein-coding	ortholog	ortholog	ortholog_one2one	ortholog_one2one	ortholog_one2one	yes	yes	0
2253	FGF8	fibroblast growth factor 8	protein-coding	ortholog	ortholog	ortholog_one2one	ortholog_one2one	ortholog_one2one	yes	yes	0
2254	FGF9	fibroblast growth factor 9	protein-coding	ortholog	ortholog	ortholog_one2one	ortholog_one2one	ortholog_one2one	yes	yes	0
2255	FGF10	fibroblast growth factor 10	protein-coding	ortholog	ortholog	ortholog_one2one	ortholog_one2one	ortholog_one2one	yes	yes	0
2256	FGF11	fibroblast growth factor 11	protein-coding	ortholog	ortholog	ortholog_one2one	ortholog_one2one	ortholog_one2one	yes	yes	0
2257	FGF12	fibroblast growth factor 12	protein-coding	ortholog	ortholog	ortholog_one2one	ortholog_one2one	ortholog_one2one	yes	yes	0
2258	FGF13	fibroblast growth factor 13	protein-coding	ortholog	ortholog	ortholog_one2one	no_ortholog	ortholog_one2one	yes	yes	0
2259	FGF14	fibroblast growth factor 14	protein-coding	ortholog	ortholog	ortholog_one2one	ortholog_one2one	ortholog_one2one	yes	yes	0
2260	FGFR1	fibroblast growth factor receptor 1	protein-coding	ortholog	ortholog	ortholog_one2one	ortholog_one2one	ortholog_one2one	yes	yes	0
2261	FGFR3	fibroblast growth factor receptor 3	protein-coding	ortholog	ortholog	ortholog_one2one	ortholog_one2one	ortholog_one2one	yes	yes	0
2262	GPC5	glypican 5	protein-coding	ortholog	ortholog	ortholog_one2one	ortholog_one2one	ortholog_one2one	yes	yes	0
2263	FGFR2	fibroblast growth factor receptor 2	protein-coding	ortholog	ortholog	ortholog_one2one	ortholog_one2one	ortholog_one2one	yes	yes	0
2264	FGFR4	fibroblast growth factor receptor 4	protein-coding	ortholog	ortholog	ortholog_one2one	ortholog_one2one	ortholog_one2one	yes	yes	0
2266	FGG	fibrinogen gamma chain	protein-coding	ortholog	ortholog	ortholog_one2one	ortholog_one2one	ortholog_one2one	yes	yes	0
2267	FGL1	fibrinogen like 1	protein-coding	ortholog	ortholog	ortholog_one2one	ortholog_one2one	ortholog_one2one	yes	yes	0
2268	FGR	FGR proto-oncogene, Src family tyrosine kinase	protein-coding	ortholog	ortholog	ortholog_one2one	ortholog_one2one	ortholog_one2one	yes	yes	0
2271	FH	fumarate hydratase	protein-coding	ortholog	ortholog	ortholog_one2many	ortholog_one2one	ortholog_one2one	yes	yes	0
2272	FHIT	fragile histidine triad diadenosine triphosphatase	protein-coding	ortholog	ortholog	ortholog_one2one	ortholog_one2one	ortholog_one2one	yes	yes	0
2273	FHL1	four and a half LIM domains 1	protein-coding	ortholog	ortholog	ortholog_one2one	ortholog_one2one	ortholog_one2one	yes	yes	0
2274	FHL2	four and a half LIM domains 2	protein-coding	ortholog	ortholog	ortholog_one2one	ortholog_one2one	ortholog_one2one	yes	yes	0
2275	FHL3	four and a half LIM domains 3	protein-coding	ortholog	ortholog	ortholog_one2one	ortholog_one2one	ortholog_one2one	yes	yes	0
2277	VEGFD	vascular endothelial growth factor D	protein-coding	ortholog	ortholog	ortholog_one2one	ortholog_one2one	ortholog_one2one	yes	yes	0
2280	FKBP1A	FKBP prolyl isomerase 1A	protein-coding	ortholog	ortholog	ortholog_many2many	ortholog_one2many	ortholog_one2one	yes	yes	0
2281	FKBP1B	FKBP prolyl isomerase 1B	protein-coding	ortholog	ortholog	ortholog_one2one	ortholog_one2one	ortholog_one2one	yes	yes	0
2286	FKBP2	FKBP prolyl isomerase 2	protein-coding	ortholog	ortholog	ortholog_one2many	ortholog_one2many	ortholog_one2one	yes	yes	0
2287	FKBP3	FKBP prolyl isomerase 3	protein-coding	ortholog	ortholog	ortholog_one2one	ortholog_one2one	ortholog_one2one	yes	yes	0
2288	FKBP4	FKBP prolyl isomerase 4	protein-coding	ortholog	ortholog	ortholog_one2one	ortholog_one2one	ortholog_one2one	yes	yes	0
2289	FKBP5	FKBP prolyl isomerase 5	protein-coding	ortholog	ortholog	ortholog_one2one	ortholog_one2one	ortholog_one2one	yes	yes	0
2290	FOXG1	forkhead box G1	protein-coding	ortholog	ortholog	no_ortholog	ortholog_one2one	ortholog_one2one	yes	yes	0
2294	FOXF1	forkhead box F1	protein-coding	ortholog	ortholog	ortholog_one2one	ortholog_one2one	ortholog_one2one	yes	yes	0
2295	FOXF2	forkhead box F2	protein-coding	ortholog	ortholog	ortholog_one2one	ortholog_one2one	ortholog_one2one	yes	yes	0
2296	FOXC1	forkhead box C1	protein-coding	ortholog	ortholog	no_ortholog	ortholog_one2one	ortholog_one2one	yes	yes	0
2297	FOXD1	forkhead box D1	protein-coding	ortholog	ortholog	no_ortholog	ortholog_one2one	ortholog_one2one	yes	yes	0
2298	FOXD4	forkhead box D4	protein-coding	no_ortholog	ortholog	ortholog_one2many	ortholog_one2many	ortholog_one2one	yes	yes	0
2299	FOXI1	forkhead box I1	protein-coding	ortholog	ortholog	ortholog_one2one	ortholog_one2one	ortholog_one2one	yes	yes	0
2300	FOXL1	forkhead box L1	protein-coding	ortholog	ortholog	no_ortholog	ortholog_one2one	ortholog_one2one	yes	yes	0
2301	FOXE3	forkhead box E3	protein-coding	ortholog	ortholog	ortholog_one2one	ortholog_one2one	no_ortholog	yes	yes	0
2302	FOXJ1	forkhead box J1	protein-coding	ortholog	ortholog	ortholog_one2one	ortholog_one2one	ortholog_one2one	yes	yes	0
2303	FOXC2	forkhead box C2	protein-coding	ortholog	ortholog	ortholog_one2one	ortholog_one2one	ortholog_one2one	yes	yes	0
2304	FOXE1	forkhead box E1	protein-coding	ortholog	ortholog	no_ortholog	ortholog_one2one	ortholog_one2one	yes	yes	0
2305	FOXM1	forkhead box M1	protein-coding	ortholog	ortholog	ortholog_one2one	ortholog_one2one	ortholog_one2one	yes	yes	0
2306	FOXD2	forkhead box D2	protein-coding	ortholog	ortholog	ortholog_one2one	ortholog_one2one	ortholog_one2one	yes	yes	0
2307	FOXS1	forkhead box S1	protein-coding	ortholog	ortholog	no_ortholog	ortholog_one2one	ortholog_one2one	yes	yes	0
2308	FOXO1	forkhead box O1	protein-coding	ortholog	ortholog	ortholog_one2one	ortholog_one2one	ortholog_one2one	yes	yes	0
2309	FOXO3	forkhead box O3	protein-coding	ortholog	ortholog	ortholog_one2many	ortholog_one2one	ortholog_one2one	yes	yes	0
2310	FOXO3B	forkhead box O3B	protein-coding	no_ortholog	no_ortholog	ortholog_one2many	no_ortholog	no_ortholog	no	yes	1
2312	FLG	filaggrin	protein-coding	no_ortholog	ortholog	no_ortholog	ortholog_one2one	no_ortholog	yes	no	0
2313	FLI1	Fli-1 proto-oncogene, ETS transcription factor	protein-coding	ortholog	ortholog	ortholog_one2one	ortholog_one2one	ortholog_one2one	yes	yes	0
2314	FLII	FLII actin remodeling protein	protein-coding	ortholog	ortholog	ortholog_one2one	ortholog_one2one	ortholog_one2one	yes	yes	0
2315	MLANA	melan-A	protein-coding	ortholog	ortholog	ortholog_one2one	ortholog_one2one	ortholog_one2one	yes	yes	0
2316	FLNA	filamin A	protein-coding	ortholog	ortholog	ortholog_one2one	ortholog_one2one	ortholog_one2one	yes	yes	0
2317	FLNB	filamin B	protein-coding	ortholog	ortholog	ortholog_one2one	ortholog_one2one	ortholog_one2one	yes	yes	0
2318	FLNC	filamin C	protein-coding	ortholog	ortholog	ortholog_one2one	ortholog_one2one	ortholog_one2one	yes	yes	0
2319	FLOT2	flotillin 2	protein-coding	ortholog	ortholog	ortholog_one2one	ortholog_one2one	ortholog_one2one	yes	yes	0
2321	FLT1	fms related receptor tyrosine kinase 1	protein-coding	ortholog	ortholog	ortholog_one2one	ortholog_one2one	ortholog_one2one	yes	yes	0
2322	FLT3	fms related receptor tyrosine kinase 3	protein-coding	ortholog	ortholog	ortholog_one2one	ortholog_one2one	ortholog_one2one	yes	yes	0
2323	FLT3LG	fms related receptor tyrosine kinase 3 ligand	protein-coding	ortholog	ortholog	ortholog_one2one	ortholog_one2one	ortholog_one2one	yes	yes	0
2324	FLT4	fms related receptor tyrosine kinase 4	protein-coding	ortholog	ortholog	ortholog_one2one	ortholog_one2one	ortholog_one2one	yes	yes	0
2326	FMO1	flavin containing dimethylaniline monoxygenase 1	protein-coding	ortholog	ortholog	ortholog_one2one	ortholog_one2one	ortholog_one2one	yes	yes	0
2327	FMO2	flavin containing dimethylaniline monoxygenase 2	protein-coding	ortholog	ortholog	ortholog_one2one	ortholog_one2one	ortholog_one2one	yes	yes	0
2328	FMO3	flavin containing dimethylaniline monoxygenase 3	protein-coding	ortholog	ortholog	ortholog_one2one	ortholog_one2one	ortholog_one2one	yes	yes	0
2329	FMO4	flavin containing dimethylaniline monoxygenase 4	protein-coding	ortholog	ortholog	ortholog_one2one	ortholog_one2one	ortholog_one2one	yes	yes	0
2330	FMO5	flavin containing dimethylaniline monoxygenase 5	protein-coding	ortholog	ortholog	ortholog_one2one	ortholog_one2one	ortholog_one2one	yes	yes	0
2331	FMOD	fibromodulin	protein-coding	ortholog	ortholog	ortholog_one2one	ortholog_one2one	ortholog_one2one	yes	yes	0
2332	FMR1	FMRP translational regulator 1	protein-coding	ortholog	ortholog	ortholog_one2one	ortholog_one2one	ortholog_one2one	yes	yes	0
2334	AFF2	AF4/FMR2 family member 2	protein-coding	ortholog	ortholog	ortholog_one2one	ortholog_one2one	no_ortholog	yes	yes	0
2335	FN1	fibronectin 1	protein-coding	ortholog	ortholog	ortholog_one2one	ortholog_one2one	ortholog_one2one	yes	yes	0
2339	FNTA	farnesyltransferase, CAAX box, alpha	protein-coding	ortholog	ortholog	ortholog_one2many	ortholog_one2one	ortholog_one2one	yes	yes	0
2342	FNTB	farnesyltransferase, CAAX box, beta	protein-coding	no_ortholog	ortholog	ortholog_one2many	ortholog_one2many	ortholog_one2one	yes	yes	0
2346	FOLH1	folate hydrolase 1	protein-coding	no_ortholog	ortholog	ortholog_one2many	ortholog_one2one	no_ortholog	yes	yes	0
2348	FOLR1	folate receptor alpha	protein-coding	ortholog	ortholog	ortholog_one2one	ortholog_one2one	ortholog_one2one	yes	yes	0
2350	FOLR2	folate receptor beta	protein-coding	ortholog	ortholog	ortholog_one2one	ortholog_one2one	ortholog_one2one	yes	yes	0
2352	FOLR3	folate receptor gamma	protein-coding	no_ortholog	no_ortholog	no_ortholog	no_ortholog	no_ortholog	no	no	0
2353	FOS	Fos proto-oncogene, AP-1 transcription factor subunit	protein-coding	ortholog	ortholog	ortholog_one2one	ortholog_one2one	ortholog_one2one	yes	yes	0
2354	FOSB	FosB proto-oncogene, AP-1 transcription factor subunit	protein-coding	ortholog	ortholog	ortholog_one2one	ortholog_one2one	ortholog_one2one	yes	yes	0
2355	FOSL2	FOS like 2, AP-1 transcription factor subunit	protein-coding	ortholog	ortholog	ortholog_one2one	ortholog_one2one	ortholog_one2one	yes	yes	0
2356	FPGS	folylpolyglutamate synthase	protein-coding	ortholog	ortholog	ortholog_one2one	ortholog_one2one	ortholog_one2one	yes	yes	0
2357	FPR1	formyl peptide receptor 1	protein-coding	ortholog	ortholog	ortholog_one2one	ortholog_one2one	ortholog_one2one	yes	yes	0
2358	FPR2	formyl peptide receptor 2	protein-coding	ortholog	ortholog	no_ortholog	ortholog_one2many	ortholog_one2one	yes	yes	0
2359	FPR3	formyl peptide receptor 3	protein-coding	no_ortholog	no_ortholog	no_ortholog	no_ortholog	no_ortholog	no	no	0
2395	FXN	frataxin	protein-coding	ortholog	ortholog	ortholog_one2one	ortholog_one2one	ortholog_one2one	yes	yes	0
2444	FRK	fyn related Src family tyrosine kinase	protein-coding	ortholog	ortholog	ortholog_one2one	ortholog_one2one	ortholog_one2one	yes	yes	0
2475	MTOR	mechanistic target of rapamycin kinase	protein-coding	ortholog	ortholog	ortholog_one2one	ortholog_one2one	ortholog_one2one	yes	yes	0
2483	FRG1	FSHD region gene 1	protein-coding	ortholog	ortholog	ortholog_one2one	ortholog_one2one	ortholog_one2one	yes	yes	0
2487	FRZB	frizzled related protein	protein-coding	ortholog	ortholog	ortholog_one2one	ortholog_one2one	ortholog_one2one	yes	yes	0
2488	FSHB	follicle stimulating hormone subunit beta	protein-coding	ortholog	ortholog	ortholog_one2one	ortholog_one2one	ortholog_one2one	yes	yes	0
2491	CENPI	centromere protein I	protein-coding	ortholog	ortholog	ortholog_one2one	ortholog_one2one	ortholog_one2one	yes	yes	0
2492	FSHR	follicle stimulating hormone receptor	protein-coding	ortholog	ortholog	ortholog_one2one	ortholog_one2one	ortholog_one2one	yes	yes	0
2494	NR5A2	nuclear receptor subfamily 5 group A member 2	protein-coding	ortholog	ortholog	ortholog_one2one	ortholog_one2one	ortholog_one2one	yes	yes	0
2495	FTH1	ferritin heavy chain 1	protein-coding	ortholog	ortholog	ortholog_one2one	ortholog_one2one	ortholog_one2one	yes	yes	0
2512	FTL	ferritin light chain	protein-coding	ortholog	ortholog	ortholog_one2many	ortholog_one2many	ortholog_one2many	yes	yes	0
2515	ADAM2	ADAM metallopeptidase domain 2	protein-coding	no_ortholog	ortholog	ortholog_one2one	ortholog_one2one	ortholog_one2one	yes	yes	0
2516	NR5A1	nuclear receptor subfamily 5 group A member 1	protein-coding	ortholog	ortholog	ortholog_one2one	ortholog_one2one	ortholog_one2one	yes	yes	0
2517	FUCA1	alpha-L-fucosidase 1	protein-coding	ortholog	ortholog	ortholog_one2one	ortholog_one2one	ortholog_one2one	yes	yes	0
2519	FUCA2	alpha-L-fucosidase 2	protein-coding	ortholog	ortholog	ortholog_one2one	ortholog_one2one	ortholog_one2one	yes	yes	0
2520	GAST	gastrin	protein-coding	ortholog	ortholog	ortholog_one2one	ortholog_one2one	ortholog_one2one	yes	yes	0
2521	FUS	FUS RNA binding protein	protein-coding	ortholog	ortholog	ortholog_one2one	ortholog_one2one	no_ortholog	yes	yes	0
2523	FUT1	fucosyltransferase 1 (H blood group)	protein-coding	ortholog	ortholog	no_ortholog	ortholog_one2one	ortholog_one2one	yes	yes	0
2524	FUT2	fucosyltransferase 2	protein-coding	ortholog	ortholog	no_ortholog	no_ortholog	ortholog_one2one	yes	yes	0
2525	FUT3	fucosyltransferase 3 (Lewis blood group)	protein-coding	no_ortholog	no_ortholog	no_ortholog	no_ortholog	no_ortholog	no	no	0
2526	FUT4	fucosyltransferase 4	protein-coding	ortholog	ortholog	ortholog_one2one	ortholog_one2one	ortholog_one2one	yes	yes	0
2527	FUT5	fucosyltransferase 5	protein-coding	no_ortholog	no_ortholog	no_ortholog	no_ortholog	no_ortholog	no	no	0
2528	FUT6	fucosyltransferase 6	protein-coding	no_ortholog	no_ortholog	no_ortholog	no_ortholog	no_ortholog	no	no	0
2529	FUT7	fucosyltransferase 7	protein-coding	ortholog	ortholog	ortholog_one2one	ortholog_one2one	ortholog_one2one	yes	yes	0
2530	FUT8	fucosyltransferase 8	protein-coding	ortholog	ortholog	ortholog_one2one	ortholog_one2one	ortholog_one2one	yes	yes	0
2531	KDSR	3-ketodihydrosphingosine reductase	protein-coding	ortholog	ortholog	ortholog_one2one	ortholog_one2one	ortholog_one2one	yes	yes	0
2532	ACKR1	atypical chemokine receptor 1 (Duffy blood group)	protein-coding	ortholog	ortholog	ortholog_one2one	ortholog_one2one	ortholog_one2one	yes	yes	0
2533	FYB1	FYN binding protein 1	protein-coding	ortholog	ortholog	ortholog_one2one	ortholog_one2one	ortholog_one2one	yes	yes	0
2534	FYN	FYN proto-oncogene, Src family tyrosine kinase	protein-coding	ortholog	ortholog	ortholog_one2one	ortholog_one2one	ortholog_one2one	yes	yes	0
2535	FZD2	frizzled class receptor 2	protein-coding	ortholog	ortholog	ortholog_one2one	ortholog_one2one	ortholog_one2one	yes	yes	0
2537	IFI6	interferon alpha inducible protein 6	protein-coding	ortholog	no_ortholog	ortholog_one2one	no_ortholog	no_ortholog	no	yes	1
2538	G6PC	glucose-6-phosphatase catalytic subunit	protein-coding	ortholog	ortholog	ortholog_one2one	ortholog_one2one	ortholog_one2one	yes	yes	0
2539	G6PD	glucose-6-phosphate dehydrogenase	protein-coding	ortholog	ortholog	ortholog_one2one	ortholog_one2many	ortholog_one2one	yes	yes	0
2541	G6PR	glucose-6-phosphatase regulator	protein-coding	no_ortholog	no_ortholog	no_ortholog	no_ortholog	no_ortholog	no	no	0
2542	SLC37A4	solute carrier family 37 member 4	protein-coding	ortholog	ortholog	ortholog_one2one	ortholog_one2one	ortholog_one2one	yes	yes	0
2543	GAGE1	G antigen 1	protein-coding	no_ortholog	no_ortholog	ortholog_one2many	no_ortholog	no_ortholog	no	yes	1
2547	XRCC6	X-ray repair cross complementing 6	protein-coding	ortholog	ortholog	ortholog_one2one	ortholog_one2one	ortholog_one2one	yes	yes	0
2548	GAA	glucosidase alpha, acid	protein-coding	ortholog	ortholog	ortholog_one2one	ortholog_one2one	ortholog_one2one	yes	yes	0
2549	GAB1	GRB2 associated binding protein 1	protein-coding	ortholog	ortholog	ortholog_one2one	ortholog_one2one	ortholog_one2one	yes	yes	0
2550	GABBR1	gamma-aminobutyric acid type B receptor subunit 1	protein-coding	ortholog	ortholog	ortholog_one2one	ortholog_one2one	ortholog_one2one	yes	yes	0
2551	GABPA	GA binding protein transcription factor subunit alpha	protein-coding	ortholog	ortholog	ortholog_one2one	ortholog_one2one	ortholog_one2one	yes	yes	0
2553	GABPB1	GA binding protein transcription factor subunit beta 1	protein-coding	ortholog	ortholog	ortholog_one2one	ortholog_one2one	ortholog_one2one	yes	yes	0
2554	GABRA1	gamma-aminobutyric acid type A receptor subunit alpha1	protein-coding	ortholog	ortholog	ortholog_one2one	ortholog_one2one	ortholog_one2one	yes	yes	0
2555	GABRA2	gamma-aminobutyric acid type A receptor subunit alpha2	protein-coding	ortholog	ortholog	ortholog_one2one	ortholog_one2one	ortholog_one2one	yes	yes	0
2556	GABRA3	gamma-aminobutyric acid type A receptor subunit alpha3	protein-coding	ortholog	ortholog	ortholog_one2one	ortholog_one2one	ortholog_one2one	yes	yes	0
2557	GABRA4	gamma-aminobutyric acid type A receptor subunit alpha4	protein-coding	ortholog	ortholog	ortholog_one2one	ortholog_one2one	ortholog_one2one	yes	yes	0
2558	GABRA5	gamma-aminobutyric acid type A receptor subunit alpha5	protein-coding	ortholog	ortholog	ortholog_one2one	ortholog_one2one	ortholog_one2one	yes	yes	0
2559	GABRA6	gamma-aminobutyric acid type A receptor subunit alpha6	protein-coding	ortholog	ortholog	ortholog_one2one	ortholog_one2one	ortholog_one2one	yes	yes	0
2560	GABRB1	gamma-aminobutyric acid type A receptor subunit beta1	protein-coding	ortholog	ortholog	no_ortholog	ortholog_one2one	ortholog_one2one	yes	yes	0
2561	GABRB2	gamma-aminobutyric acid type A receptor subunit beta2	protein-coding	ortholog	ortholog	ortholog_one2one	ortholog_one2one	ortholog_one2one	yes	yes	0
2562	GABRB3	gamma-aminobutyric acid type A receptor subunit beta3	protein-coding	ortholog	ortholog	ortholog_one2one	ortholog_one2one	ortholog_one2one	yes	yes	0
2563	GABRD	gamma-aminobutyric acid type A receptor subunit delta	protein-coding	ortholog	ortholog	ortholog_one2one	ortholog_one2one	ortholog_one2one	yes	yes	0
2564	GABRE	gamma-aminobutyric acid type A receptor subunit epsilon	protein-coding	ortholog	ortholog	ortholog_one2one	ortholog_one2one	no_ortholog	yes	yes	0
2565	GABRG1	gamma-aminobutyric acid type A receptor subunit gamma1	protein-coding	ortholog	ortholog	ortholog_one2one	ortholog_one2one	ortholog_one2one	yes	yes	0
2566	GABRG2	gamma-aminobutyric acid type A receptor subunit gamma2	protein-coding	ortholog	ortholog	ortholog_one2one	ortholog_one2one	ortholog_one2one	yes	yes	0
2567	GABRG3	gamma-aminobutyric acid type A receptor subunit gamma3	protein-coding	ortholog	ortholog	ortholog_one2one	ortholog_one2one	ortholog_one2one	yes	yes	0
2568	GABRP	gamma-aminobutyric acid type A receptor subunit pi	protein-coding	ortholog	ortholog	ortholog_one2one	ortholog_one2one	ortholog_one2one	yes	yes	0
2569	GABRR1	gamma-aminobutyric acid type A receptor subunit rho1	protein-coding	ortholog	ortholog	ortholog_one2one	ortholog_one2one	ortholog_one2one	yes	yes	0
2570	GABRR2	gamma-aminobutyric acid type A receptor subunit rho2	protein-coding	no_ortholog	ortholog	ortholog_one2one	ortholog_one2one	ortholog_one2one	yes	yes	0
2571	GAD1	glutamate decarboxylase 1	protein-coding	ortholog	ortholog	ortholog_one2one	ortholog_one2one	ortholog_one2one	yes	yes	0
2572	GAD2	glutamate decarboxylase 2	protein-coding	ortholog	ortholog	ortholog_one2one	ortholog_one2one	ortholog_one2one	yes	yes	0
2574	GAGE2C	G antigen 2C	protein-coding	no_ortholog	no_ortholog	ortholog_one2many	no_ortholog	no_ortholog	no	yes	1
2576	GAGE4	G antigen 4	protein-coding	no_ortholog	no_ortholog	ortholog_one2many	no_ortholog	no_ortholog	no	yes	1
2577	GAGE5	G antigen 5	protein-coding	no_ortholog	no_ortholog	no_ortholog	no_ortholog	no_ortholog	no	no	0
2578	GAGE6	G antigen 6	protein-coding	no_ortholog	no_ortholog	ortholog_one2many	no_ortholog	no_ortholog	no	yes	1
2579	GAGE7	G antigen 7	protein-coding	no_ortholog	no_ortholog	ortholog_one2many	no_ortholog	no_ortholog	no	yes	1
2580	GAK	cyclin G associated kinase	protein-coding	ortholog	ortholog	ortholog_one2one	ortholog_one2one	ortholog_one2one	yes	yes	0
2581	GALC	galactosylceramidase	protein-coding	ortholog	ortholog	ortholog_one2one	ortholog_one2one	ortholog_one2one	yes	yes	0
2582	GALE	UDP-galactose-4-epimerase	protein-coding	ortholog	ortholog	ortholog_one2one	ortholog_one2one	ortholog_one2one	yes	yes	0
2583	B4GALNT1	beta-1,4-N-acetyl-galactosaminyltransferase 1	protein-coding	ortholog	ortholog	ortholog_one2one	ortholog_one2one	ortholog_one2one	yes	yes	0
2584	GALK1	galactokinase 1	protein-coding	ortholog	ortholog	ortholog_one2one	ortholog_one2one	ortholog_one2one	yes	yes	0
2585	GALK2	galactokinase 2	protein-coding	ortholog	ortholog	ortholog_one2one	ortholog_one2one	ortholog_one2one	yes	yes	0
2587	GALR1	galanin receptor 1	protein-coding	ortholog	ortholog	ortholog_one2one	ortholog_one2one	ortholog_one2one	yes	yes	0
2588	GALNS	galactosamine (N-acetyl)-6-sulfatase	protein-coding	ortholog	ortholog	ortholog_one2one	ortholog_one2one	ortholog_one2one	yes	yes	0
2589	GALNT1	polypeptide N-acetylgalactosaminyltransferase 1	protein-coding	ortholog	ortholog	ortholog_one2one	ortholog_one2one	ortholog_one2one	yes	yes	0
2590	GALNT2	polypeptide N-acetylgalactosaminyltransferase 2	protein-coding	ortholog	ortholog	ortholog_one2one	ortholog_one2many	ortholog_one2one	yes	yes	0
2591	GALNT3	polypeptide N-acetylgalactosaminyltransferase 3	protein-coding	ortholog	ortholog	ortholog_one2one	ortholog_one2one	ortholog_one2one	yes	yes	0
2592	GALT	galactose-1-phosphate uridylyltransferase	protein-coding	ortholog	ortholog	ortholog_one2one	ortholog_one2one	ortholog_one2one	yes	yes	0
2593	GAMT	guanidinoacetate N-methyltransferase	protein-coding	ortholog	ortholog	ortholog_one2one	ortholog_one2one	ortholog_one2one	yes	yes	0
2595	GANC	glucosidase alpha, neutral C	protein-coding	ortholog	ortholog	ortholog_one2many	ortholog_many2many	ortholog_one2one	yes	yes	0
2596	GAP43	growth associated protein 43	protein-coding	ortholog	ortholog	ortholog_one2one	ortholog_one2one	ortholog_one2one	yes	yes	0
2597	GAPDH	glyceraldehyde-3-phosphate dehydrogenase	protein-coding	ortholog	ortholog	ortholog_one2many	ortholog_one2many	ortholog_one2many	yes	yes	0
2615	LRRC32	leucine rich repeat containing 32	protein-coding	ortholog	ortholog	ortholog_one2one	ortholog_one2one	ortholog_one2one	yes	yes	0
2617	GARS1	glycyl-tRNA synthetase 1	protein-coding	ortholog	ortholog	ortholog_one2one	ortholog_one2one	ortholog_one2one	yes	yes	0
2618	GART	phosphoribosylglycinamide formyltransferase, phosphoribosylglycinamide synthetase, phosphoribosylaminoimidazole synthetase	protein-coding	ortholog	ortholog	ortholog_one2one	ortholog_one2one	ortholog_one2one	yes	yes	0
2619	GAS1	growth arrest specific 1	protein-coding	ortholog	ortholog	ortholog_one2one	ortholog_one2one	ortholog_one2one	yes	yes	0
2620	GAS2	growth arrest specific 2	protein-coding	ortholog	ortholog	ortholog_one2one	ortholog_one2one	ortholog_one2one	yes	yes	0
2621	GAS6	growth arrest specific 6	protein-coding	ortholog	ortholog	ortholog_one2one	ortholog_one2one	ortholog_one2one	yes	yes	0
2622	GAS8	growth arrest specific 8	protein-coding	ortholog	ortholog	ortholog_one2one	ortholog_one2one	ortholog_one2one	yes	yes	0
2623	GATA1	GATA binding protein 1	protein-coding	ortholog	ortholog	ortholog_one2one	ortholog_one2one	ortholog_one2one	yes	yes	0
2624	GATA2	GATA binding protein 2	protein-coding	ortholog	ortholog	ortholog_one2one	ortholog_one2one	ortholog_one2one	yes	yes	0
2625	GATA3	GATA binding protein 3	protein-coding	ortholog	ortholog	ortholog_one2one	ortholog_one2one	ortholog_one2one	yes	yes	0
2626	GATA4	GATA binding protein 4	protein-coding	ortholog	ortholog	ortholog_one2one	ortholog_one2one	ortholog_one2one	yes	yes	0
2627	GATA6	GATA binding protein 6	protein-coding	ortholog	ortholog	ortholog_one2one	ortholog_one2one	ortholog_one2one	yes	yes	0
2628	GATM	glycine amidinotransferase	protein-coding	ortholog	ortholog	ortholog_one2one	ortholog_one2one	ortholog_one2one	yes	yes	0
2629	GBA	glucosylceramidase beta	protein-coding	ortholog	ortholog	ortholog_one2one	ortholog_one2one	ortholog_one2one	yes	yes	0
2631	NIPSNAP2	nipsnap homolog 2	protein-coding	ortholog	ortholog	ortholog_one2one	ortholog_one2one	ortholog_one2one	yes	yes	0
2632	GBE1	1,4-alpha-glucan branching enzyme 1	protein-coding	ortholog	ortholog	ortholog_one2one	ortholog_one2one	ortholog_one2one	yes	yes	0
2633	GBP1	guanylate binding protein 1	protein-coding	no_ortholog	no_ortholog	ortholog_one2one	no_ortholog	no_ortholog	no	yes	1
2634	GBP2	guanylate binding protein 2	protein-coding	no_ortholog	no_ortholog	no_ortholog	ortholog_one2many	ortholog_one2one	yes	no	0
2635	GBP3	guanylate binding protein 3	protein-coding	no_ortholog	no_ortholog	no_ortholog	ortholog_many2many	ortholog_one2one	yes	no	0
2636	GBX1	gastrulation brain homeobox 1	protein-coding	ortholog	ortholog	ortholog_one2one	ortholog_one2one	ortholog_one2one	yes	yes	0
2637	GBX2	gastrulation brain homeobox 2	protein-coding	ortholog	ortholog	ortholog_one2one	ortholog_one2one	ortholog_one2one	yes	yes	0
2638	GC	GC vitamin D binding protein	protein-coding	ortholog	ortholog	ortholog_one2one	ortholog_one2one	ortholog_one2one	yes	yes	0
2639	GCDH	glutaryl-CoA dehydrogenase	protein-coding	ortholog	ortholog	ortholog_one2one	ortholog_one2one	ortholog_one2one	yes	yes	0
2641	GCG	glucagon	protein-coding	ortholog	ortholog	ortholog_one2one	ortholog_one2one	no_ortholog	yes	yes	0
2642	GCGR	glucagon receptor	protein-coding	ortholog	ortholog	ortholog_one2one	ortholog_one2one	ortholog_one2one	yes	yes	0
2643	GCH1	GTP cyclohydrolase 1	protein-coding	ortholog	ortholog	ortholog_one2one	ortholog_one2one	ortholog_one2one	yes	yes	0
2644	GCHFR	GTP cyclohydrolase I feedback regulator	protein-coding	ortholog	ortholog	ortholog_one2one	ortholog_one2one	ortholog_one2one	yes	yes	0
2645	GCK	glucokinase	protein-coding	ortholog	ortholog	ortholog_one2one	ortholog_one2one	ortholog_one2one	yes	yes	0
2646	GCKR	glucokinase regulator	protein-coding	ortholog	ortholog	ortholog_one2one	ortholog_one2one	ortholog_one2one	yes	yes	0
2647	BLOC1S1	biogenesis of lysosomal organelles complex 1 subunit 1	protein-coding	ortholog	ortholog	ortholog_one2many	ortholog_one2many	ortholog_one2one	yes	yes	0
2648	KAT2A	lysine acetyltransferase 2A	protein-coding	ortholog	ortholog	ortholog_one2one	ortholog_one2one	ortholog_one2one	yes	yes	0
2649	NR6A1	nuclear receptor subfamily 6 group A member 1	protein-coding	ortholog	ortholog	ortholog_one2one	ortholog_one2one	ortholog_one2one	yes	yes	0
2650	GCNT1	glucosaminyl (N-acetyl) transferase 1	protein-coding	ortholog	ortholog	ortholog_one2many	ortholog_one2one	ortholog_one2one	yes	yes	0
2651	GCNT2	glucosaminyl (N-acetyl) transferase 2 (I blood group)	protein-coding	ortholog	ortholog	ortholog_one2one	ortholog_one2one	ortholog_one2one	yes	yes	0
2652	OPN1MW	opsin 1, medium wave sensitive	protein-coding	no_ortholog	ortholog	ortholog_one2many	ortholog_one2many	no_ortholog	yes	yes	0
2653	GCSH	glycine cleavage system protein H	protein-coding	ortholog	ortholog	ortholog_one2many	ortholog_one2many	ortholog_one2one	yes	yes	0
2657	GDF1	growth differentiation factor 1	protein-coding	ortholog	ortholog	ortholog_one2many	ortholog_many2many	ortholog_one2one	yes	yes	0
2658	GDF2	growth differentiation factor 2	protein-coding	ortholog	ortholog	ortholog_one2one	ortholog_one2one	ortholog_one2one	yes	yes	0
2660	MSTN	myostatin	protein-coding	ortholog	ortholog	ortholog_one2one	ortholog_one2one	ortholog_one2one	yes	yes	0
2661	GDF9	growth differentiation factor 9	protein-coding	ortholog	ortholog	ortholog_one2one	ortholog_one2one	ortholog_one2one	yes	yes	0
2662	GDF10	growth differentiation factor 10	protein-coding	ortholog	ortholog	ortholog_one2one	ortholog_one2one	ortholog_one2one	yes	yes	0
2664	GDI1	GDP dissociation inhibitor 1	protein-coding	ortholog	ortholog	ortholog_one2one	ortholog_one2one	ortholog_one2one	yes	yes	0
2665	GDI2	GDP dissociation inhibitor 2	protein-coding	ortholog	ortholog	ortholog_one2many	ortholog_one2one	ortholog_one2one	yes	yes	0
2668	GDNF	glial cell derived neurotrophic factor	protein-coding	ortholog	ortholog	ortholog_one2one	ortholog_one2one	ortholog_one2one	yes	yes	0
2669	GEM	GTP binding protein overexpressed in skeletal muscle	protein-coding	ortholog	ortholog	ortholog_one2one	ortholog_one2one	ortholog_one2one	yes	yes	0
2670	GFAP	glial fibrillary acidic protein	protein-coding	ortholog	ortholog	ortholog_one2one	ortholog_one2one	ortholog_one2one	yes	yes	0
2671	GFER	growth factor, augmenter of liver regeneration	protein-coding	ortholog	ortholog	ortholog_one2one	ortholog_one2one	ortholog_one2one	yes	yes	0
2672	GFI1	growth factor independent 1 transcriptional repressor	protein-coding	ortholog	ortholog	ortholog_one2one	ortholog_one2one	ortholog_one2one	yes	yes	0
2673	GFPT1	glutamine--fructose-6-phosphate transaminase 1	protein-coding	ortholog	ortholog	ortholog_one2one	ortholog_one2one	ortholog_one2one	yes	yes	0
2674	GFRA1	GDNF family receptor alpha 1	protein-coding	ortholog	ortholog	ortholog_one2one	ortholog_one2one	ortholog_one2one	yes	yes	0
2675	GFRA2	GDNF family receptor alpha 2	protein-coding	ortholog	ortholog	ortholog_one2many	ortholog_one2one	ortholog_one2one	yes	yes	0
2676	GFRA3	GDNF family receptor alpha 3	protein-coding	ortholog	ortholog	ortholog_one2one	ortholog_one2one	ortholog_one2one	yes	yes	0
2677	GGCX	gamma-glutamyl carboxylase	protein-coding	ortholog	ortholog	ortholog_one2one	ortholog_one2one	ortholog_one2one	yes	yes	0
2678	GGT1	gamma-glutamyltransferase 1	protein-coding	ortholog	ortholog	ortholog_one2many	ortholog_one2many	ortholog_one2one	yes	yes	0
2683	B4GALT1	beta-1,4-galactosyltransferase 1	protein-coding	ortholog	ortholog	ortholog_one2one	ortholog_one2one	ortholog_one2one	yes	yes	0
2686	GGT7	gamma-glutamyltransferase 7	protein-coding	ortholog	ortholog	ortholog_one2one	ortholog_one2one	ortholog_one2one	yes	yes	0
2687	GGT5	gamma-glutamyltransferase 5	protein-coding	ortholog	ortholog	ortholog_one2one	ortholog_one2one	ortholog_one2one	yes	yes	0
2688	GH1	growth hormone 1	protein-coding	no_ortholog	ortholog	ortholog_one2many	ortholog_one2many	no_ortholog	yes	yes	0
2689	GH2	growth hormone 2	protein-coding	no_ortholog	no_ortholog	ortholog_one2many	ortholog_one2many	no_ortholog	yes	yes	0
2690	GHR	growth hormone receptor	protein-coding	ortholog	ortholog	ortholog_one2one	ortholog_one2one	ortholog_one2one	yes	yes	0
2691	GHRH	growth hormone releasing hormone	protein-coding	ortholog	ortholog	ortholog_one2one	ortholog_one2one	ortholog_one2one	yes	yes	0
2692	GHRHR	growth hormone releasing hormone receptor	protein-coding	ortholog	ortholog	ortholog_one2one	ortholog_one2one	ortholog_one2one	yes	yes	0
2693	GHSR	growth hormone secretagogue receptor	protein-coding	ortholog	ortholog	ortholog_one2one	ortholog_one2one	ortholog_one2one	yes	yes	0
2694	CBLIF	cobalamin binding intrinsic factor	protein-coding	ortholog	no_ortholog	ortholog_one2one	ortholog_one2one	ortholog_one2one	yes	yes	0
2695	GIP	gastric inhibitory polypeptide	protein-coding	ortholog	ortholog	ortholog_one2one	ortholog_one2one	ortholog_one2one	yes	yes	0
2696	GIPR	gastric inhibitory polypeptide receptor	protein-coding	ortholog	ortholog	ortholog_one2one	ortholog_one2one	ortholog_one2one	yes	yes	0
2697	GJA1	gap junction protein alpha 1	protein-coding	ortholog	ortholog	ortholog_one2one	ortholog_one2one	ortholog_one2one	yes	yes	0
2700	GJA3	gap junction protein alpha 3	protein-coding	ortholog	ortholog	ortholog_one2one	ortholog_one2one	ortholog_one2one	yes	yes	0
2701	GJA4	gap junction protein alpha 4	protein-coding	ortholog	ortholog	ortholog_one2one	ortholog_one2one	ortholog_one2one	yes	yes	0
2702	GJA5	gap junction protein alpha 5	protein-coding	ortholog	ortholog	no_ortholog	ortholog_one2one	ortholog_one2one	yes	yes	0
2703	GJA8	gap junction protein alpha 8	protein-coding	ortholog	ortholog	no_ortholog	ortholog_one2one	ortholog_one2one	yes	yes	0
2705	GJB1	gap junction protein beta 1	protein-coding	ortholog	ortholog	ortholog_one2one	ortholog_one2one	ortholog_one2one	yes	yes	0
2706	GJB2	gap junction protein beta 2	protein-coding	ortholog	ortholog	ortholog_one2one	ortholog_one2one	ortholog_one2one	yes	yes	0
2707	GJB3	gap junction protein beta 3	protein-coding	ortholog	ortholog	no_ortholog	ortholog_one2one	ortholog_one2one	yes	yes	0
2709	GJB5	gap junction protein beta 5	protein-coding	ortholog	ortholog	no_ortholog	ortholog_one2one	ortholog_one2one	yes	yes	0
2710	GK	glycerol kinase	protein-coding	ortholog	ortholog	ortholog_one2many	ortholog_many2many	ortholog_one2one	yes	yes	0
2712	GK2	glycerol kinase 2	protein-coding	ortholog	ortholog	no_ortholog	ortholog_one2one	ortholog_one2one	yes	yes	0
2717	GLA	galactosidase alpha	protein-coding	ortholog	ortholog	ortholog_one2one	ortholog_one2one	ortholog_one2one	yes	yes	0
2719	GPC3	glypican 3	protein-coding	ortholog	ortholog	ortholog_one2one	ortholog_one2one	ortholog_one2one	yes	yes	0
2720	GLB1	galactosidase beta 1	protein-coding	ortholog	ortholog	ortholog_one2one	ortholog_one2one	ortholog_one2one	yes	yes	0
2729	GCLC	glutamate-cysteine ligase catalytic subunit	protein-coding	ortholog	ortholog	ortholog_one2one	ortholog_one2one	ortholog_one2one	yes	yes	0
2730	GCLM	glutamate-cysteine ligase modifier subunit	protein-coding	ortholog	ortholog	ortholog_one2one	ortholog_one2one	ortholog_one2one	yes	yes	0
2731	GLDC	glycine decarboxylase	protein-coding	ortholog	ortholog	ortholog_one2one	ortholog_one2one	ortholog_one2one	yes	yes	0
2733	GLE1	GLE1 RNA export mediator	protein-coding	ortholog	ortholog	ortholog_one2many	ortholog_one2one	ortholog_one2one	yes	yes	0
2734	GLG1	golgi glycoprotein 1	protein-coding	ortholog	ortholog	ortholog_one2one	ortholog_one2one	ortholog_one2one	yes	yes	0
2735	GLI1	GLI family zinc finger 1	protein-coding	ortholog	ortholog	ortholog_one2one	ortholog_one2one	ortholog_one2one	yes	yes	0
2736	GLI2	GLI family zinc finger 2	protein-coding	ortholog	ortholog	ortholog_one2one	ortholog_one2one	ortholog_one2one	yes	yes	0
2737	GLI3	GLI family zinc finger 3	protein-coding	ortholog	ortholog	ortholog_one2one	ortholog_one2one	ortholog_one2one	yes	yes	0
2738	GLI4	GLI family zinc finger 4	protein-coding	ortholog	ortholog	ortholog_one2one	no_ortholog	no_ortholog	yes	yes	0
2739	GLO1	glyoxalase I	protein-coding	ortholog	ortholog	ortholog_one2one	ortholog_one2one	ortholog_one2one	yes	yes	0
2740	GLP1R	glucagon like peptide 1 receptor	protein-coding	ortholog	ortholog	ortholog_one2one	ortholog_one2one	ortholog_one2one	yes	yes	0
2741	GLRA1	glycine receptor alpha 1	protein-coding	ortholog	ortholog	ortholog_one2one	ortholog_one2one	ortholog_one2one	yes	yes	0
2742	GLRA2	glycine receptor alpha 2	protein-coding	ortholog	ortholog	ortholog_one2one	ortholog_one2one	ortholog_one2one	yes	yes	0
2743	GLRB	glycine receptor beta	protein-coding	ortholog	ortholog	ortholog_one2one	ortholog_one2one	ortholog_one2one	yes	yes	0
2744	GLS	glutaminase	protein-coding	ortholog	ortholog	ortholog_one2one	ortholog_one2one	ortholog_one2one	yes	yes	0
2745	GLRX	glutaredoxin	protein-coding	ortholog	ortholog	ortholog_one2one	ortholog_one2one	ortholog_one2one	yes	yes	0
2746	GLUD1	glutamate dehydrogenase 1	protein-coding	ortholog	ortholog	no_ortholog	ortholog_one2many	ortholog_one2one	yes	yes	0
2747	GLUD2	glutamate dehydrogenase 2	protein-coding	no_ortholog	no_ortholog	no_ortholog	ortholog_one2many	no_ortholog	yes	no	0
2752	GLUL	glutamate-ammonia ligase	protein-coding	ortholog	ortholog	ortholog_one2one	ortholog_one2one	ortholog_one2one	yes	yes	0
2760	GM2A	GM2 ganglioside activator	protein-coding	ortholog	ortholog	ortholog_one2one	ortholog_one2one	ortholog_one2one	yes	yes	0
2762	GMDS	GDP-mannose 4,6-dehydratase	protein-coding	ortholog	ortholog	ortholog_one2one	ortholog_one2one	ortholog_one2one	yes	yes	0
2764	GMFB	glia maturation factor beta	protein-coding	ortholog	ortholog	ortholog_one2many	ortholog_one2one	ortholog_one2one	yes	yes	0
2765	GML	glycosylphosphatidylinositol anchored molecule like	protein-coding	ortholog	ortholog	ortholog_one2one	ortholog_one2many	ortholog_one2many	yes	yes	0
2766	GMPR	guanosine monophosphate reductase	protein-coding	ortholog	ortholog	ortholog_one2one	ortholog_one2one	ortholog_one2one	yes	yes	0
2767	GNA11	G protein subunit alpha 11	protein-coding	ortholog	ortholog	ortholog_one2one	ortholog_one2one	ortholog_one2one	yes	yes	0
2768	GNA12	G protein subunit alpha 12	protein-coding	ortholog	ortholog	ortholog_one2one	ortholog_one2one	ortholog_one2one	yes	yes	0
2769	GNA15	G protein subunit alpha 15	protein-coding	ortholog	ortholog	ortholog_one2one	ortholog_one2one	ortholog_one2one	yes	yes	0
2770	GNAI1	G protein subunit alpha i1	protein-coding	ortholog	ortholog	ortholog_one2one	ortholog_one2one	ortholog_one2one	yes	yes	0
2771	GNAI2	G protein subunit alpha i2	protein-coding	ortholog	ortholog	ortholog_one2one	ortholog_one2one	ortholog_one2one	yes	yes	0
2773	GNAI3	G protein subunit alpha i3	protein-coding	ortholog	ortholog	ortholog_one2one	ortholog_one2one	ortholog_one2one	yes	yes	0
2774	GNAL	G protein subunit alpha L	protein-coding	ortholog	ortholog	ortholog_one2one	ortholog_one2one	ortholog_one2one	yes	yes	0
2775	GNAO1	G protein subunit alpha o1	protein-coding	ortholog	ortholog	ortholog_one2one	ortholog_one2one	ortholog_one2one	yes	yes	0
2776	GNAQ	G protein subunit alpha q	protein-coding	ortholog	ortholog	ortholog_one2one	no_ortholog	ortholog_one2one	yes	yes	0
2778	GNAS	GNAS complex locus	protein-coding	no_ortholog	ortholog	ortholog_one2one	ortholog_one2one	ortholog_one2one	yes	yes	0
2779	GNAT1	G protein subunit alpha transducin 1	protein-coding	ortholog	ortholog	ortholog_one2one	ortholog_one2one	ortholog_one2one	yes	yes	0
2780	GNAT2	G protein subunit alpha transducin 2	protein-coding	ortholog	ortholog	ortholog_one2one	ortholog_one2one	ortholog_one2one	yes	yes	0
2781	GNAZ	G protein subunit alpha z	protein-coding	ortholog	ortholog	ortholog_one2one	ortholog_one2one	ortholog_one2one	yes	yes	0
2782	GNB1	G protein subunit beta 1	protein-coding	ortholog	ortholog	ortholog_one2one	ortholog_one2one	ortholog_one2one	yes	yes	0
2783	GNB2	G protein subunit beta 2	protein-coding	ortholog	ortholog	ortholog_one2one	ortholog_one2one	ortholog_one2one	yes	yes	0
2784	GNB3	G protein subunit beta 3	protein-coding	ortholog	ortholog	ortholog_one2one	ortholog_one2one	ortholog_one2one	yes	yes	0
2785	GNG3	G protein subunit gamma 3	protein-coding	ortholog	ortholog	ortholog_one2one	ortholog_one2one	ortholog_one2one	yes	yes	0
2786	GNG4	G protein subunit gamma 4	protein-coding	ortholog	ortholog	ortholog_one2one	ortholog_one2one	ortholog_one2one	yes	yes	0
2787	GNG5	G protein subunit gamma 5	protein-coding	ortholog	ortholog	no_ortholog	ortholog_one2one	ortholog_one2many	yes	yes	0
2788	GNG7	G protein subunit gamma 7	protein-coding	ortholog	ortholog	ortholog_one2one	ortholog_one2one	ortholog_one2one	yes	yes	0
2790	GNG10	G protein subunit gamma 10	protein-coding	ortholog	ortholog	ortholog_one2many	ortholog_one2one	ortholog_one2one	yes	yes	0
2791	GNG11	G protein subunit gamma 11	protein-coding	no_ortholog	ortholog	ortholog_one2one	ortholog_one2one	ortholog_one2one	yes	yes	0
2792	GNGT1	G protein subunit gamma transducin 1	protein-coding	no_ortholog	ortholog	ortholog_one2one	ortholog_one2one	ortholog_one2one	yes	yes	0
2793	GNGT2	G protein subunit gamma transducin 2	protein-coding	ortholog	ortholog	ortholog_one2one	ortholog_one2one	ortholog_one2one	yes	yes	0
2794	GNL1	G protein nucleolar 1 (putative)	protein-coding	ortholog	ortholog	ortholog_one2one	ortholog_one2one	ortholog_one2one	yes	yes	0
2796	GNRH1	gonadotropin releasing hormone 1	protein-coding	ortholog	ortholog	ortholog_one2one	ortholog_one2one	ortholog_one2one	yes	yes	0
2797	GNRH2	gonadotropin releasing hormone 2	protein-coding	ortholog	no_ortholog	no_ortholog	no_ortholog	no_ortholog	no	yes	1
2798	GNRHR	gonadotropin releasing hormone receptor	protein-coding	ortholog	ortholog	ortholog_one2one	ortholog_one2one	ortholog_one2one	yes	yes	0
2799	GNS	glucosamine (N-acetyl)-6-sulfatase	protein-coding	ortholog	ortholog	ortholog_one2one	ortholog_one2one	ortholog_one2one	yes	yes	0
2800	GOLGA1	golgin A1	protein-coding	ortholog	ortholog	ortholog_one2one	ortholog_one2one	ortholog_one2one	yes	yes	0
2801	GOLGA2	golgin A2	protein-coding	ortholog	ortholog	ortholog_one2many	no_ortholog	ortholog_one2one	yes	yes	0
2802	GOLGA3	golgin A3	protein-coding	ortholog	ortholog	ortholog_one2one	ortholog_one2one	ortholog_one2one	yes	yes	0
2803	GOLGA4	golgin A4	protein-coding	ortholog	ortholog	ortholog_one2one	ortholog_one2one	ortholog_one2one	yes	yes	0
2804	GOLGB1	golgin B1	protein-coding	ortholog	ortholog	ortholog_one2one	ortholog_one2one	ortholog_one2one	yes	yes	0
2805	GOT1	glutamic-oxaloacetic transaminase 1	protein-coding	ortholog	ortholog	ortholog_one2one	ortholog_one2one	ortholog_one2one	yes	yes	0
2806	GOT2	glutamic-oxaloacetic transaminase 2	protein-coding	ortholog	ortholog	ortholog_one2many	ortholog_one2one	ortholog_one2one	yes	yes	0
2810	SFN	stratifin	protein-coding	ortholog	ortholog	ortholog_one2one	ortholog_one2one	ortholog_one2one	yes	yes	0
2811	GP1BA	glycoprotein Ib platelet subunit alpha	protein-coding	ortholog	ortholog	no_ortholog	ortholog_one2one	ortholog_one2one	yes	yes	0
2812	GP1BB	glycoprotein Ib platelet subunit beta	protein-coding	ortholog	ortholog	ortholog_one2one	ortholog_one2one	ortholog_one2one	yes	yes	0
2813	GP2	glycoprotein 2	protein-coding	ortholog	ortholog	no_ortholog	ortholog_one2one	ortholog_one2one	yes	yes	0
2814	GP5	glycoprotein V platelet	protein-coding	ortholog	ortholog	no_ortholog	ortholog_one2one	ortholog_one2one	yes	yes	0
2815	GP9	glycoprotein IX platelet	protein-coding	ortholog	ortholog	ortholog_one2one	ortholog_one2one	ortholog_one2one	yes	yes	0
2817	GPC1	glypican 1	protein-coding	ortholog	ortholog	ortholog_one2one	ortholog_one2one	ortholog_one2one	yes	yes	0
2819	GPD1	glycerol-3-phosphate dehydrogenase 1	protein-coding	ortholog	ortholog	ortholog_one2one	ortholog_one2one	ortholog_one2one	yes	yes	0
2820	GPD2	glycerol-3-phosphate dehydrogenase 2	protein-coding	ortholog	ortholog	ortholog_one2one	ortholog_one2one	ortholog_one2one	yes	yes	0
2821	GPI	glucose-6-phosphate isomerase	protein-coding	ortholog	ortholog	ortholog_one2many	ortholog_one2one	ortholog_one2one	yes	yes	0
2822	GPLD1	glycosylphosphatidylinositol specific phospholipase D1	protein-coding	ortholog	ortholog	ortholog_one2one	ortholog_one2one	ortholog_one2one	yes	yes	0
2823	GPM6A	glycoprotein M6A	protein-coding	ortholog	ortholog	ortholog_one2one	ortholog_one2one	ortholog_one2one	yes	yes	0
2824	GPM6B	glycoprotein M6B	protein-coding	ortholog	ortholog	ortholog_one2one	ortholog_one2one	ortholog_one2one	yes	yes	0
2825	GPR1	G protein-coupled receptor 1	protein-coding	ortholog	ortholog	no_ortholog	ortholog_one2one	ortholog_one2one	yes	yes	0
2826	CCR10	C-C motif chemokine receptor 10	protein-coding	ortholog	ortholog	ortholog_one2one	ortholog_one2one	ortholog_one2one	yes	yes	0
2827	GPR3	G protein-coupled receptor 3	protein-coding	ortholog	ortholog	ortholog_one2one	ortholog_one2one	ortholog_one2one	yes	yes	0
2828	GPR4	G protein-coupled receptor 4	protein-coding	ortholog	ortholog	ortholog_one2one	ortholog_one2one	ortholog_one2one	yes	yes	0
2829	XCR1	X-C motif chemokine receptor 1	protein-coding	ortholog	ortholog	ortholog_one2one	ortholog_one2one	ortholog_one2one	yes	yes	0
2830	GPR6	G protein-coupled receptor 6	protein-coding	ortholog	ortholog	ortholog_one2one	ortholog_one2one	ortholog_one2one	yes	yes	0
2831	NPBWR1	neuropeptides B and W receptor 1	protein-coding	ortholog	ortholog	no_ortholog	ortholog_one2one	ortholog_one2one	yes	yes	0
2832	NPBWR2	neuropeptides B and W receptor 2	protein-coding	ortholog	ortholog	no_ortholog	no_ortholog	no_ortholog	yes	yes	0
2833	CXCR3	C-X-C motif chemokine receptor 3	protein-coding	ortholog	ortholog	ortholog_one2one	ortholog_one2one	ortholog_one2one	yes	yes	0
2834	PRLHR	prolactin releasing hormone receptor	protein-coding	ortholog	ortholog	no_ortholog	ortholog_one2one	ortholog_one2one	yes	yes	0
2835	GPR12	G protein-coupled receptor 12	protein-coding	ortholog	ortholog	ortholog_one2one	ortholog_one2one	ortholog_one2one	yes	yes	0
2837	UTS2R	urotensin 2 receptor	protein-coding	ortholog	ortholog	no_ortholog	no_ortholog	ortholog_one2one	yes	yes	0
2838	GPR15	G protein-coupled receptor 15	protein-coding	ortholog	ortholog	ortholog_one2one	ortholog_one2one	ortholog_one2one	yes	yes	0
2840	GPR17	G protein-coupled receptor 17	protein-coding	ortholog	ortholog	no_ortholog	ortholog_one2one	ortholog_one2one	yes	yes	0
2841	GPR18	G protein-coupled receptor 18	protein-coding	ortholog	ortholog	no_ortholog	ortholog_one2one	ortholog_one2one	yes	yes	0
2842	GPR19	G protein-coupled receptor 19	protein-coding	ortholog	ortholog	no_ortholog	ortholog_one2one	ortholog_one2one	yes	yes	0
2843	GPR20	G protein-coupled receptor 20	protein-coding	ortholog	ortholog	no_ortholog	ortholog_one2one	ortholog_one2one	yes	yes	0
2844	GPR21	G protein-coupled receptor 21	protein-coding	ortholog	ortholog	ortholog_one2one	ortholog_one2one	ortholog_one2one	yes	yes	0
2845	GPR22	G protein-coupled receptor 22	protein-coding	ortholog	ortholog	ortholog_one2one	ortholog_one2one	ortholog_one2one	yes	yes	0
2846	LPAR4	lysophosphatidic acid receptor 4	protein-coding	ortholog	ortholog	ortholog_one2one	ortholog_one2one	ortholog_one2one	yes	yes	0
2847	MCHR1	melanin concentrating hormone receptor 1	protein-coding	ortholog	ortholog	ortholog_one2one	ortholog_one2one	ortholog_one2one	yes	yes	0
2848	GPR25	G protein-coupled receptor 25	protein-coding	ortholog	ortholog	no_ortholog	ortholog_one2one	ortholog_one2one	yes	yes	0
2849	GPR26	G protein-coupled receptor 26	protein-coding	ortholog	ortholog	ortholog_one2one	ortholog_one2one	ortholog_one2one	yes	yes	0
2850	GPR27	G protein-coupled receptor 27	protein-coding	ortholog	ortholog	ortholog_one2one	ortholog_one2one	ortholog_one2one	yes	yes	0
2852	GPER1	G protein-coupled estrogen receptor 1	protein-coding	ortholog	ortholog	no_ortholog	ortholog_one2one	ortholog_one2one	yes	yes	0
2853	GPR31	G protein-coupled receptor 31	protein-coding	no_ortholog	ortholog	no_ortholog	ortholog_one2one	ortholog_one2one	yes	no	0
2854	GPR32	G protein-coupled receptor 32	protein-coding	no_ortholog	no_ortholog	no_ortholog	no_ortholog	no_ortholog	no	no	0
2856	GPR33	G protein-coupled receptor 33 (gene/pseudogene)	protein-coding	ortholog	ortholog	no_ortholog	ortholog_one2one	ortholog_one2one	yes	yes	0
2857	GPR34	G protein-coupled receptor 34	protein-coding	ortholog	ortholog	no_ortholog	ortholog_one2one	ortholog_one2one	yes	yes	0
2859	GPR35	G protein-coupled receptor 35	protein-coding	ortholog	ortholog	no_ortholog	ortholog_one2one	ortholog_one2one	yes	yes	0
2860	GPR36	G protein-coupled receptor 36	protein-coding	no_ortholog	no_ortholog	no_ortholog	no_ortholog	no_ortholog	no	no	0
2861	GPR37	G protein-coupled receptor 37	protein-coding	ortholog	ortholog	ortholog_one2one	ortholog_one2one	ortholog_one2one	yes	yes	0
2862	MLNR	motilin receptor	protein-coding	ortholog	no_ortholog	ortholog_one2one	no_ortholog	no_ortholog	no	yes	1
2863	GPR39	G protein-coupled receptor 39	protein-coding	ortholog	ortholog	ortholog_one2one	ortholog_one2one	ortholog_one2one	yes	yes	0
2864	FFAR1	free fatty acid receptor 1	protein-coding	ortholog	ortholog	no_ortholog	ortholog_one2one	ortholog_one2one	yes	yes	0
2865	FFAR3	free fatty acid receptor 3	protein-coding	ortholog	ortholog	ortholog_one2many	ortholog_one2many	ortholog_one2one	yes	yes	0
2866	GPR42	G protein-coupled receptor 42 (gene/pseudogene)	protein-coding	no_ortholog	no_ortholog	ortholog_one2many	ortholog_one2many	no_ortholog	yes	yes	0
2867	FFAR2	free fatty acid receptor 2	protein-coding	ortholog	ortholog	no_ortholog	ortholog_one2one	ortholog_one2one	yes	yes	0
2868	GRK4	G protein-coupled receptor kinase 4	protein-coding	ortholog	ortholog	ortholog_one2one	ortholog_one2one	ortholog_one2one	yes	yes	0
2869	GRK5	G protein-coupled receptor kinase 5	protein-coding	ortholog	ortholog	ortholog_one2one	ortholog_one2one	ortholog_one2one	yes	yes	0
2870	GRK6	G protein-coupled receptor kinase 6	protein-coding	ortholog	ortholog	ortholog_one2one	ortholog_one2one	ortholog_one2one	yes	yes	0
2872	MKNK2	MAPK interacting serine/threonine kinase 2	protein-coding	ortholog	ortholog	ortholog_one2one	ortholog_one2one	ortholog_one2one	yes	yes	0
2873	GPS1	G protein pathway suppressor 1	protein-coding	ortholog	ortholog	ortholog_one2one	ortholog_one2one	ortholog_one2one	yes	yes	0
2874	GPS2	G protein pathway suppressor 2	protein-coding	ortholog	ortholog	ortholog_one2one	ortholog_one2one	ortholog_one2one	yes	yes	0
2875	GPT	glutamic--pyruvic transaminase	protein-coding	ortholog	ortholog	ortholog_one2one	ortholog_one2one	ortholog_one2one	yes	yes	0
2876	GPX1	glutathione peroxidase 1	protein-coding	ortholog	ortholog	no_ortholog	no_ortholog	ortholog_one2one	yes	yes	0
2877	GPX2	glutathione peroxidase 2	protein-coding	ortholog	ortholog	ortholog_one2one	ortholog_one2one	ortholog_one2one	yes	yes	0
2878	GPX3	glutathione peroxidase 3	protein-coding	ortholog	ortholog	ortholog_one2one	ortholog_one2one	ortholog_one2one	yes	yes	0
2879	GPX4	glutathione peroxidase 4	protein-coding	ortholog	ortholog	ortholog_one2one	ortholog_one2one	ortholog_one2one	yes	yes	0
2880	GPX5	glutathione peroxidase 5	protein-coding	ortholog	ortholog	ortholog_many2many	no_ortholog	ortholog_one2one	yes	yes	0
2882	GPX7	glutathione peroxidase 7	protein-coding	ortholog	ortholog	ortholog_one2one	ortholog_one2one	ortholog_one2one	yes	yes	0
2885	GRB2	growth factor receptor bound protein 2	protein-coding	ortholog	ortholog	ortholog_one2one	ortholog_one2one	ortholog_one2one	yes	yes	0
2886	GRB7	growth factor receptor bound protein 7	protein-coding	ortholog	ortholog	ortholog_one2one	ortholog_one2one	ortholog_one2one	yes	yes	0
2887	GRB10	growth factor receptor bound protein 10	protein-coding	ortholog	ortholog	ortholog_one2one	ortholog_one2one	ortholog_one2one	yes	yes	0
2888	GRB14	growth factor receptor bound protein 14	protein-coding	ortholog	ortholog	ortholog_one2one	ortholog_one2one	ortholog_one2one	yes	yes	0
2889	RAPGEF1	Rap guanine nucleotide exchange factor 1	protein-coding	ortholog	ortholog	ortholog_one2one	ortholog_one2one	ortholog_one2one	yes	yes	0
2890	GRIA1	glutamate ionotropic receptor AMPA type subunit 1	protein-coding	ortholog	ortholog	ortholog_one2one	ortholog_one2one	ortholog_one2one	yes	yes	0
2891	GRIA2	glutamate ionotropic receptor AMPA type subunit 2	protein-coding	ortholog	ortholog	ortholog_one2one	ortholog_one2one	ortholog_one2one	yes	yes	0
2892	GRIA3	glutamate ionotropic receptor AMPA type subunit 3	protein-coding	ortholog	ortholog	ortholog_one2one	ortholog_one2one	ortholog_one2one	yes	yes	0
2893	GRIA4	glutamate ionotropic receptor AMPA type subunit 4	protein-coding	ortholog	ortholog	ortholog_one2one	ortholog_one2one	ortholog_one2one	yes	yes	0
2894	GRID1	glutamate ionotropic receptor delta type subunit 1	protein-coding	ortholog	ortholog	ortholog_one2one	ortholog_one2one	ortholog_one2one	yes	yes	0
2895	GRID2	glutamate ionotropic receptor delta type subunit 2	protein-coding	ortholog	ortholog	ortholog_one2one	ortholog_one2one	ortholog_one2one	yes	yes	0
2896	GRN	granulin precursor	protein-coding	ortholog	ortholog	ortholog_one2one	ortholog_one2one	ortholog_one2one	yes	yes	0
2897	GRIK1	glutamate ionotropic receptor kainate type subunit 1	protein-coding	ortholog	ortholog	ortholog_one2one	ortholog_one2one	ortholog_one2one	yes	yes	0
2898	GRIK2	glutamate ionotropic receptor kainate type subunit 2	protein-coding	ortholog	ortholog	ortholog_one2one	ortholog_one2one	ortholog_one2one	yes	yes	0
2899	GRIK3	glutamate ionotropic receptor kainate type subunit 3	protein-coding	ortholog	ortholog	ortholog_one2one	ortholog_one2one	ortholog_one2one	yes	yes	0
2900	GRIK4	glutamate ionotropic receptor kainate type subunit 4	protein-coding	ortholog	ortholog	ortholog_one2one	ortholog_one2one	ortholog_one2one	yes	yes	0
2901	GRIK5	glutamate ionotropic receptor kainate type subunit 5	protein-coding	ortholog	ortholog	ortholog_one2one	ortholog_one2one	ortholog_one2one	yes	yes	0
2902	GRIN1	glutamate ionotropic receptor NMDA type subunit 1	protein-coding	ortholog	ortholog	ortholog_one2one	ortholog_one2one	ortholog_one2one	yes	yes	0
2903	GRIN2A	glutamate ionotropic receptor NMDA type subunit 2A	protein-coding	ortholog	ortholog	ortholog_one2one	ortholog_one2one	ortholog_one2one	yes	yes	0
2904	GRIN2B	glutamate ionotropic receptor NMDA type subunit 2B	protein-coding	ortholog	ortholog	ortholog_one2one	ortholog_one2one	ortholog_one2one	yes	yes	0
2905	GRIN2C	glutamate ionotropic receptor NMDA type subunit 2C	protein-coding	ortholog	ortholog	ortholog_one2one	ortholog_one2one	ortholog_one2one	yes	yes	0
2906	GRIN2D	glutamate ionotropic receptor NMDA type subunit 2D	protein-coding	ortholog	ortholog	ortholog_one2one	ortholog_one2one	ortholog_one2one	yes	yes	0
2907	GRINA	glutamate ionotropic receptor NMDA type subunit associated protein 1	protein-coding	ortholog	ortholog	ortholog_one2one	ortholog_one2one	ortholog_one2one	yes	yes	0
2908	NR3C1	nuclear receptor subfamily 3 group C member 1	protein-coding	ortholog	ortholog	ortholog_one2one	ortholog_one2one	ortholog_one2one	yes	yes	0
2909	ARHGAP35	Rho GTPase activating protein 35	protein-coding	ortholog	ortholog	ortholog_one2one	ortholog_one2one	ortholog_one2one	yes	yes	0
2911	GRM1	glutamate metabotropic receptor 1	protein-coding	ortholog	ortholog	ortholog_one2one	ortholog_one2one	ortholog_one2one	yes	yes	0
2912	GRM2	glutamate metabotropic receptor 2	protein-coding	ortholog	ortholog	ortholog_one2one	ortholog_one2one	ortholog_one2one	yes	yes	0
2913	GRM3	glutamate metabotropic receptor 3	protein-coding	ortholog	ortholog	ortholog_one2one	ortholog_one2one	ortholog_one2one	yes	yes	0
2914	GRM4	glutamate metabotropic receptor 4	protein-coding	ortholog	ortholog	ortholog_one2one	ortholog_one2one	ortholog_one2one	yes	yes	0
2915	GRM5	glutamate metabotropic receptor 5	protein-coding	ortholog	ortholog	ortholog_one2one	ortholog_one2one	ortholog_one2one	yes	yes	0
2916	GRM6	glutamate metabotropic receptor 6	protein-coding	ortholog	ortholog	ortholog_one2one	ortholog_one2one	ortholog_one2one	yes	yes	0
2917	GRM7	glutamate metabotropic receptor 7	protein-coding	ortholog	ortholog	ortholog_one2one	ortholog_one2one	ortholog_one2one	yes	yes	0
2918	GRM8	glutamate metabotropic receptor 8	protein-coding	ortholog	ortholog	ortholog_one2one	ortholog_one2one	ortholog_one2one	yes	yes	0
2919	CXCL1	C-X-C motif chemokine ligand 1	protein-coding	no_ortholog	no_ortholog	no_ortholog	no_ortholog	no_ortholog	no	no	0
2920	CXCL2	C-X-C motif chemokine ligand 2	protein-coding	no_ortholog	no_ortholog	no_ortholog	no_ortholog	ortholog_one2one	yes	no	0
2921	CXCL3	C-X-C motif chemokine ligand 3	protein-coding	no_ortholog	no_ortholog	no_ortholog	no_ortholog	ortholog_one2one	yes	no	0
2922	GRP	gastrin releasing peptide	protein-coding	ortholog	ortholog	ortholog_one2one	ortholog_one2one	ortholog_one2one	yes	yes	0
2923	PDIA3	protein disulfide isomerase family A member 3	protein-coding	ortholog	ortholog	ortholog_one2one	ortholog_one2one	ortholog_one2one	yes	yes	0
2925	GRPR	gastrin releasing peptide receptor	protein-coding	ortholog	ortholog	ortholog_one2one	ortholog_one2one	ortholog_one2one	yes	yes	0
2926	GRSF1	G-rich RNA sequence binding factor 1	protein-coding	ortholog	ortholog	ortholog_one2one	ortholog_one2one	ortholog_one2one	yes	yes	0
2928	GSC2	goosecoid homeobox 2	protein-coding	ortholog	ortholog	ortholog_one2one	ortholog_one2one	ortholog_one2one	yes	yes	0
2931	GSK3A	glycogen synthase kinase 3 alpha	protein-coding	ortholog	ortholog	ortholog_one2one	ortholog_one2one	ortholog_one2one	yes	yes	0
2932	GSK3B	glycogen synthase kinase 3 beta	protein-coding	ortholog	ortholog	ortholog_one2one	ortholog_one2one	ortholog_one2one	yes	yes	0
2934	GSN	gelsolin	protein-coding	ortholog	ortholog	ortholog_one2one	ortholog_one2one	ortholog_one2one	yes	yes	0
2935	GSPT1	G1 to S phase transition 1	protein-coding	ortholog	ortholog	ortholog_one2one	ortholog_one2one	ortholog_one2one	yes	yes	0
2936	GSR	glutathione-disulfide reductase	protein-coding	ortholog	ortholog	ortholog_one2one	ortholog_one2one	ortholog_one2one	yes	yes	0
2937	GSS	glutathione synthetase	protein-coding	ortholog	ortholog	ortholog_one2one	ortholog_one2one	ortholog_one2one	yes	yes	0
2938	GSTA1	glutathione S-transferase alpha 1	protein-coding	no_ortholog	no_ortholog	no_ortholog	no_ortholog	no_ortholog	no	no	0
2939	GSTA2	glutathione S-transferase alpha 2	protein-coding	no_ortholog	no_ortholog	no_ortholog	no_ortholog	no_ortholog	no	no	0
2940	GSTA3	glutathione S-transferase alpha 3	protein-coding	no_ortholog	no_ortholog	no_ortholog	no_ortholog	ortholog_one2one	yes	no	0
2941	GSTA4	glutathione S-transferase alpha 4	protein-coding	no_ortholog	no_ortholog	ortholog_one2one	no_ortholog	no_ortholog	no	yes	1
2944	GSTM1	glutathione S-transferase mu 1	protein-coding	no_ortholog	no_ortholog	ortholog_one2one	ortholog_one2many	ortholog_one2one	yes	yes	0
2946	GSTM2	glutathione S-transferase mu 2	protein-coding	no_ortholog	no_ortholog	no_ortholog	ortholog_one2one	ortholog_one2one	yes	no	0
2947	GSTM3	glutathione S-transferase mu 3	protein-coding	ortholog	no_ortholog	ortholog_one2one	ortholog_one2one	ortholog_one2one	yes	yes	0
2948	GSTM4	glutathione S-transferase mu 4	protein-coding	ortholog	no_ortholog	ortholog_one2one	ortholog_one2one	ortholog_one2one	yes	yes	0
2949	GSTM5	glutathione S-transferase mu 5	protein-coding	no_ortholog	no_ortholog	no_ortholog	no_ortholog	ortholog_one2one	yes	no	0
2950	GSTP1	glutathione S-transferase pi 1	protein-coding	no_ortholog	no_ortholog	ortholog_one2one	ortholog_one2many	ortholog_one2many	yes	yes	0
2952	GSTT1	glutathione S-transferase theta 1	protein-coding	no_ortholog	ortholog	no_ortholog	no_ortholog	no_ortholog	yes	no	0
2953	GSTT2	glutathione S-transferase theta 2 (gene/pseudogene)	protein-coding	no_ortholog	no_ortholog	no_ortholog	no_ortholog	ortholog_one2many	yes	no	0
2954	GSTZ1	glutathione S-transferase zeta 1	protein-coding	ortholog	ortholog	ortholog_one2one	ortholog_one2one	ortholog_one2one	yes	yes	0
[truncated: 17,967 more rows]

## Sheet: 8b All human orthologs
Human_NCBI_GeneID	Human_NCBI_GeneName	Human_NCBI_Synonyms	Human_NCBI_dbXrefs	Human_NCBI_chromosome	Human_NCBI_MapLocation	Human_NCBI_GeneDescription	Human_NCBI_GeneType	Human_Ensembl_GeneID	Human_Ensembl_GeneName	Lemur_NCBI_GeneID	Lemur_NCBI_GeneName	Lemur_NCBI_Synonyms	HumanLemur_NCBI_HomologyType	Mouse_NCBI_GeneID	Mouse_NCBI_GeneName	Mouse_NCBI_Synonyms	HumanMouse_NCBI_HomologyType	Lemur_Ensembl_GeneID	Lemur_Ensembl_GeneName	HumanLemur_Ensembl_HomologyType	Mouse_Ensembl_GeneID	Mouse_Ensembl_GeneName	HumanMouse_Ensembl_HomologyType	HumanMouse_MGI_HomoloGene_ID	Human_MGI_GeneName	Mouse_MGI_GeneID	Mouse_MGI_GeneName	HumanMouse_MGI_HomologyType	Human_OMIM_Phenotypes
1	A1BG	A1B|ABG|GAB|HYST2477	MIM:138670|HGNC:HGNC:5|Ensembl:ENSG00000121410	19	19q13.43	alpha-1-B glycoprotein	protein-coding	ENSG00000121410	A1BG	105867746	A1BG	-	ortholog	117586	A1bg	C44	ortholog	ENSMICG00000011597	A1BG	ortholog_one2one	ENSMUSG00000022347	A1bg	ortholog_one2one	11167	A1BG	MGI:2152878	A1bg	ortholog_one2one	NA
2	A2M	A2MD|CPAMD5|FWP007|S863-7	MIM:103950|HGNC:HGNC:7|Ensembl:ENSG00000175899	12	12p13.31	alpha-2-macroglobulin	protein-coding	ENSG00000175899	A2M	105878288	LOC105878288	-	no_ortholog	232345	A2m	A2mp	no_ortholog	ENSMICG00000001224	A2M	ortholog_one2one	ENSMUSG00000030111	A2m	ortholog_one2one	37248	A2M	MGI:2449119	A2m	ortholog_one2one	NA
9	NAT1	AAC1|MNAT|NAT-1|NATI	MIM:108345|HGNC:HGNC:7645|Ensembl:ENSG00000171428	8	8p22	N-acetyltransferase 1	protein-coding	ENSG00000171428	NAT1	NA	NA	NA	no_ortholog	17960	Nat1	Nat-1	ortholog	NA	NA	no_ortholog	ENSMUSG00000025588	Nat1	ortholog_many2many	37329	NAT1	MGI:109201	Nat2	ortholog_one2one	NA
9	NAT1	AAC1|MNAT|NAT-1|NATI	MIM:108345|HGNC:HGNC:7645|Ensembl:ENSG00000171428	8	8p22	N-acetyltransferase 1	protein-coding	ENSG00000171428	NAT1	NA	NA	NA	no_ortholog	17960	Nat1	Nat-1	ortholog	NA	NA	no_ortholog	ENSMUSG00000056426	Nat3	ortholog_many2many	37329	NAT1	MGI:109201	Nat2	ortholog_one2one	NA
9	NAT1	AAC1|MNAT|NAT-1|NATI	MIM:108345|HGNC:HGNC:7645|Ensembl:ENSG00000171428	8	8p22	N-acetyltransferase 1	protein-coding	ENSG00000171428	NAT1	NA	NA	NA	no_ortholog	17960	Nat1	Nat-1	ortholog	NA	NA	no_ortholog	ENSMUSG00000051147	Nat2	ortholog_many2many	37329	NAT1	MGI:109201	Nat2	ortholog_one2one	NA
10	NAT2	AAC2|NAT-2|PNAT	MIM:612182|HGNC:HGNC:7646|Ensembl:ENSG00000156006	8	8p22	N-acetyltransferase 2	protein-coding	ENSG00000156006	NAT2	NA	NA	NA	no_ortholog	17960	Nat1	Nat-1	no_ortholog	NA	NA	no_ortholog	ENSMUSG00000025588	Nat1	ortholog_many2many	115468	NAT2	MGI:97279	Nat1	ortholog_one2one	[Acetylation, slow], 243400 (3), Autosomal recessive
10	NAT2	AAC2|NAT-2|PNAT	MIM:612182|HGNC:HGNC:7646|Ensembl:ENSG00000156006	8	8p22	N-acetyltransferase 2	protein-coding	ENSG00000156006	NAT2	NA	NA	NA	no_ortholog	17962	Nat3	-	no_ortholog	NA	NA	no_ortholog	ENSMUSG00000056426	Nat3	ortholog_many2many	115468	NAT2	MGI:97279	Nat1	ortholog_one2one	[Acetylation, slow], 243400 (3), Autosomal recessive
10	NAT2	AAC2|NAT-2|PNAT	MIM:612182|HGNC:HGNC:7646|Ensembl:ENSG00000156006	8	8p22	N-acetyltransferase 2	protein-coding	ENSG00000156006	NAT2	NA	NA	NA	no_ortholog	17961	Nat2	AV377607	no_ortholog	NA	NA	no_ortholog	ENSMUSG00000051147	Nat2	ortholog_many2many	115468	NAT2	MGI:97279	Nat1	ortholog_one2one	[Acetylation, slow], 243400 (3), Autosomal recessive
12	SERPINA3	AACT|ACT|GIG24|GIG25	MIM:107280|HGNC:HGNC:16|Ensembl:ENSG00000196136	14	14q32.13	serpin family A member 3	protein-coding	ENSG00000196136	SERPINA3	NA	NA	NA	no_ortholog	16625	Serpina3c	1A1|Kalbp|Klkbp|spi2	no_ortholog	ENSMICG00000029260	SERPINA3	ortholog_one2one	ENSMUSG00000066361	Serpina3c	ortholog_one2many	111129	SERPINA3	MGI:102848	Serpina3c	ortholog_one2many	Alpha-1-antichymotrypsin deficiency (3); Cerebrovascular disease, occlusive (3)
12	SERPINA3	AACT|ACT|GIG24|GIG25	MIM:107280|HGNC:HGNC:16|Ensembl:ENSG00000196136	14	14q32.13	serpin family A member 3	protein-coding	ENSG00000196136	SERPINA3	NA	NA	NA	no_ortholog	16625	Serpina3c	1A1|Kalbp|Klkbp|spi2	no_ortholog	ENSMICG00000029260	SERPINA3	ortholog_one2one	ENSMUSG00000066361	Serpina3c	ortholog_one2many	111129	SERPINA3	MGI:98377	Serpina3k	ortholog_one2many	Alpha-1-antichymotrypsin deficiency (3); Cerebrovascular disease, occlusive (3)
12	SERPINA3	AACT|ACT|GIG24|GIG25	MIM:107280|HGNC:HGNC:16|Ensembl:ENSG00000196136	14	14q32.13	serpin family A member 3	protein-coding	ENSG00000196136	SERPINA3	NA	NA	NA	no_ortholog	16625	Serpina3c	1A1|Kalbp|Klkbp|spi2	no_ortholog	ENSMICG00000029260	SERPINA3	ortholog_one2one	ENSMUSG00000066361	Serpina3c	ortholog_one2many	111129	SERPINA3	MGI:98378	Serpina3m	ortholog_one2many	Alpha-1-antichymotrypsin deficiency (3); Cerebrovascular disease, occlusive (3)
12	SERPINA3	AACT|ACT|GIG24|GIG25	MIM:107280|HGNC:HGNC:16|Ensembl:ENSG00000196136	14	14q32.13	serpin family A member 3	protein-coding	ENSG00000196136	SERPINA3	NA	NA	NA	no_ortholog	16625	Serpina3c	1A1|Kalbp|Klkbp|spi2	no_ortholog	ENSMICG00000029260	SERPINA3	ortholog_one2one	ENSMUSG00000066361	Serpina3c	ortholog_one2many	111129	SERPINA3	MGI:105045	Serpina3n	ortholog_one2many	Alpha-1-antichymotrypsin deficiency (3); Cerebrovascular disease, occlusive (3)
12	SERPINA3	AACT|ACT|GIG24|GIG25	MIM:107280|HGNC:HGNC:16|Ensembl:ENSG00000196136	14	14q32.13	serpin family A member 3	protein-coding	ENSG00000196136	SERPINA3	NA	NA	NA	no_ortholog	628900	Serpina3i	2B2|EG628900|Gm6930	no_ortholog	ENSMICG00000029260	SERPINA3	ortholog_one2one	ENSMUSG00000079014	Serpina3i	ortholog_one2many	111129	SERPINA3	MGI:102848	Serpina3c	ortholog_one2many	Alpha-1-antichymotrypsin deficiency (3); Cerebrovascular disease, occlusive (3)
12	SERPINA3	AACT|ACT|GIG24|GIG25	MIM:107280|HGNC:HGNC:16|Ensembl:ENSG00000196136	14	14q32.13	serpin family A member 3	protein-coding	ENSG00000196136	SERPINA3	NA	NA	NA	no_ortholog	628900	Serpina3i	2B2|EG628900|Gm6930	no_ortholog	ENSMICG00000029260	SERPINA3	ortholog_one2one	ENSMUSG00000079014	Serpina3i	ortholog_one2many	111129	SERPINA3	MGI:98377	Serpina3k	ortholog_one2many	Alpha-1-antichymotrypsin deficiency (3); Cerebrovascular disease, occlusive (3)
12	SERPINA3	AACT|ACT|GIG24|GIG25	MIM:107280|HGNC:HGNC:16|Ensembl:ENSG00000196136	14	14q32.13	serpin family A member 3	protein-coding	ENSG00000196136	SERPINA3	NA	NA	NA	no_ortholog	628900	Serpina3i	2B2|EG628900|Gm6930	no_ortholog	ENSMICG00000029260	SERPINA3	ortholog_one2one	ENSMUSG00000079014	Serpina3i	ortholog_one2many	111129	SERPINA3	MGI:98378	Serpina3m	ortholog_one2many	Alpha-1-antichymotrypsin deficiency (3); Cerebrovascular disease, occlusive (3)
12	SERPINA3	AACT|ACT|GIG24|GIG25	MIM:107280|HGNC:HGNC:16|Ensembl:ENSG00000196136	14	14q32.13	serpin family A member 3	protein-coding	ENSG00000196136	SERPINA3	NA	NA	NA	no_ortholog	628900	Serpina3i	2B2|EG628900|Gm6930	no_ortholog	ENSMICG00000029260	SERPINA3	ortholog_one2one	ENSMUSG00000079014	Serpina3i	ortholog_one2many	111129	SERPINA3	MGI:105045	Serpina3n	ortholog_one2many	Alpha-1-antichymotrypsin deficiency (3); Cerebrovascular disease, occlusive (3)
12	SERPINA3	AACT|ACT|GIG24|GIG25	MIM:107280|HGNC:HGNC:16|Ensembl:ENSG00000196136	14	14q32.13	serpin family A member 3	protein-coding	ENSG00000196136	SERPINA3	NA	NA	NA	no_ortholog	20714	Serpina3k	1300001I07Rik|D12Rp54|MMCM2|MMSpi2|RP54|Spi-2|Spi2|contrapsin	no_ortholog	ENSMICG00000029260	SERPINA3	ortholog_one2one	ENSMUSG00000058207	Serpina3k	ortholog_one2many	111129	SERPINA3	MGI:102848	Serpina3c	ortholog_one2many	Alpha-1-antichymotrypsin deficiency (3); Cerebrovascular disease, occlusive (3)
12	SERPINA3	AACT|ACT|GIG24|GIG25	MIM:107280|HGNC:HGNC:16|Ensembl:ENSG00000196136	14	14q32.13	serpin family A member 3	protein-coding	ENSG00000196136	SERPINA3	NA	NA	NA	no_ortholog	20714	Serpina3k	1300001I07Rik|D12Rp54|MMCM2|MMSpi2|RP54|Spi-2|Spi2|contrapsin	no_ortholog	ENSMICG00000029260	SERPINA3	ortholog_one2one	ENSMUSG00000058207	Serpina3k	ortholog_one2many	111129	SERPINA3	MGI:98377	Serpina3k	ortholog_one2many	Alpha-1-antichymotrypsin deficiency (3); Cerebrovascular disease, occlusive (3)
12	SERPINA3	AACT|ACT|GIG24|GIG25	MIM:107280|HGNC:HGNC:16|Ensembl:ENSG00000196136	14	14q32.13	serpin family A member 3	protein-coding	ENSG00000196136	SERPINA3	NA	NA	NA	no_ortholog	20714	Serpina3k	1300001I07Rik|D12Rp54|MMCM2|MMSpi2|RP54|Spi-2|Spi2|contrapsin	no_ortholog	ENSMICG00000029260	SERPINA3	ortholog_one2one	ENSMUSG00000058207	Serpina3k	ortholog_one2many	111129	SERPINA3	MGI:98378	Serpina3m	ortholog_one2many	Alpha-1-antichymotrypsin deficiency (3); Cerebrovascular disease, occlusive (3)
12	SERPINA3	AACT|ACT|GIG24|GIG25	MIM:107280|HGNC:HGNC:16|Ensembl:ENSG00000196136	14	14q32.13	serpin family A member 3	protein-coding	ENSG00000196136	SERPINA3	NA	NA	NA	no_ortholog	20714	Serpina3k	1300001I07Rik|D12Rp54|MMCM2|MMSpi2|RP54|Spi-2|Spi2|contrapsin	no_ortholog	ENSMICG00000029260	SERPINA3	ortholog_one2one	ENSMUSG00000058207	Serpina3k	ortholog_one2many	111129	SERPINA3	MGI:105045	Serpina3n	ortholog_one2many	Alpha-1-antichymotrypsin deficiency (3); Cerebrovascular disease, occlusive (3)
12	SERPINA3	AACT|ACT|GIG24|GIG25	MIM:107280|HGNC:HGNC:16|Ensembl:ENSG00000196136	14	14q32.13	serpin family A member 3	protein-coding	ENSG00000196136	SERPINA3	NA	NA	NA	no_ortholog	20716	Serpina3n	Spi2-2|Spi2.2|Spi2/eb.4	no_ortholog	ENSMICG00000029260	SERPINA3	ortholog_one2one	ENSMUSG00000021091	Serpina3n	ortholog_one2many	111129	SERPINA3	MGI:102848	Serpina3c	ortholog_one2many	Alpha-1-antichymotrypsin deficiency (3); Cerebrovascular disease, occlusive (3)
12	SERPINA3	AACT|ACT|GIG24|GIG25	MIM:107280|HGNC:HGNC:16|Ensembl:ENSG00000196136	14	14q32.13	serpin family A member 3	protein-coding	ENSG00000196136	SERPINA3	NA	NA	NA	no_ortholog	20716	Serpina3n	Spi2-2|Spi2.2|Spi2/eb.4	no_ortholog	ENSMICG00000029260	SERPINA3	ortholog_one2one	ENSMUSG00000021091	Serpina3n	ortholog_one2many	111129	SERPINA3	MGI:98377	Serpina3k	ortholog_one2many	Alpha-1-antichymotrypsin deficiency (3); Cerebrovascular disease, occlusive (3)
12	SERPINA3	AACT|ACT|GIG24|GIG25	MIM:107280|HGNC:HGNC:16|Ensembl:ENSG00000196136	14	14q32.13	serpin family A member 3	protein-coding	ENSG00000196136	SERPINA3	NA	NA	NA	no_ortholog	20716	Serpina3n	Spi2-2|Spi2.2|Spi2/eb.4	no_ortholog	ENSMICG00000029260	SERPINA3	ortholog_one2one	ENSMUSG00000021091	Serpina3n	ortholog_one2many	111129	SERPINA3	MGI:98378	Serpina3m	ortholog_one2many	Alpha-1-antichymotrypsin deficiency (3); Cerebrovascular disease, occlusive (3)
12	SERPINA3	AACT|ACT|GIG24|GIG25	MIM:107280|HGNC:HGNC:16|Ensembl:ENSG00000196136	14	14q32.13	serpin family A member 3	protein-coding	ENSG00000196136	SERPINA3	NA	NA	NA	no_ortholog	20716	Serpina3n	Spi2-2|Spi2.2|Spi2/eb.4	no_ortholog	ENSMICG00000029260	SERPINA3	ortholog_one2one	ENSMUSG00000021091	Serpina3n	ortholog_one2many	111129	SERPINA3	MGI:105045	Serpina3n	ortholog_one2many	Alpha-1-antichymotrypsin deficiency (3); Cerebrovascular disease, occlusive (3)
12	SERPINA3	AACT|ACT|GIG24|GIG25	MIM:107280|HGNC:HGNC:16|Ensembl:ENSG00000196136	14	14q32.13	serpin family A member 3	protein-coding	ENSG00000196136	SERPINA3	NA	NA	NA	no_ortholog	20717	Serpina3m	3e46|AI195004|MMCM7|MMSPi2.4|Spi-2l|Spi-2rs1|Spi2-rs1|Spi2.4|spi2	no_ortholog	ENSMICG00000029260	SERPINA3	ortholog_one2one	ENSMUSG00000079012	Serpina3m	ortholog_one2many	111129	SERPINA3	MGI:102848	Serpina3c	ortholog_one2many	Alpha-1-antichymotrypsin deficiency (3); Cerebrovascular disease, occlusive (3)
12	SERPINA3	AACT|ACT|GIG24|GIG25	MIM:107280|HGNC:HGNC:16|Ensembl:ENSG00000196136	14	14q32.13	serpin family A member 3	protein-coding	ENSG00000196136	SERPINA3	NA	NA	NA	no_ortholog	20717	Serpina3m	3e46|AI195004|MMCM7|MMSPi2.4|Spi-2l|Spi-2rs1|Spi2-rs1|Spi2.4|spi2	no_ortholog	ENSMICG00000029260	SERPINA3	ortholog_one2one	ENSMUSG00000079012	Serpina3m	ortholog_one2many	111129	SERPINA3	MGI:98377	Serpina3k	ortholog_one2many	Alpha-1-antichymotrypsin deficiency (3); Cerebrovascular disease, occlusive (3)
12	SERPINA3	AACT|ACT|GIG24|GIG25	MIM:107280|HGNC:HGNC:16|Ensembl:ENSG00000196136	14	14q32.13	serpin family A member 3	protein-coding	ENSG00000196136	SERPINA3	NA	NA	NA	no_ortholog	20717	Serpina3m	3e46|AI195004|MMCM7|MMSPi2.4|Spi-2l|Spi-2rs1|Spi2-rs1|Spi2.4|spi2	no_ortholog	ENSMICG00000029260	SERPINA3	ortholog_one2one	ENSMUSG00000079012	Serpina3m	ortholog_one2many	111129	SERPINA3	MGI:98378	Serpina3m	ortholog_one2many	Alpha-1-antichymotrypsin deficiency (3); Cerebrovascular disease, occlusive (3)
12	SERPINA3	AACT|ACT|GIG24|GIG25	MIM:107280|HGNC:HGNC:16|Ensembl:ENSG00000196136	14	14q32.13	serpin family A member 3	protein-coding	ENSG00000196136	SERPINA3	NA	NA	NA	no_ortholog	20717	Serpina3m	3e46|AI195004|MMCM7|MMSPi2.4|Spi-2l|Spi-2rs1|Spi2-rs1|Spi2.4|spi2	no_ortholog	ENSMICG00000029260	SERPINA3	ortholog_one2one	ENSMUSG00000079012	Serpina3m	ortholog_one2many	111129	SERPINA3	MGI:105045	Serpina3n	ortholog_one2many	Alpha-1-antichymotrypsin deficiency (3); Cerebrovascular disease, occlusive (3)
12	SERPINA3	AACT|ACT|GIG24|GIG25	MIM:107280|HGNC:HGNC:16|Ensembl:ENSG00000196136	14	14q32.13	serpin family A member 3	protein-coding	ENSG00000196136	SERPINA3	NA	NA	NA	no_ortholog	20715	Serpina3g	2A2|AI119734|Spi2-1|Spi2/eb.1|Spi2A|spi2	no_ortholog	ENSMICG00000029260	SERPINA3	ortholog_one2one	ENSMUSG00000041481	Serpina3g	ortholog_one2many	111129	SERPINA3	MGI:102848	Serpina3c	ortholog_one2many	Alpha-1-antichymotrypsin deficiency (3); Cerebrovascular disease, occlusive (3)
12	SERPINA3	AACT|ACT|GIG24|GIG25	MIM:107280|HGNC:HGNC:16|Ensembl:ENSG00000196136	14	14q32.13	serpin family A member 3	protein-coding	ENSG00000196136	SERPINA3	NA	NA	NA	no_ortholog	20715	Serpina3g	2A2|AI119734|Spi2-1|Spi2/eb.1|Spi2A|spi2	no_ortholog	ENSMICG00000029260	SERPINA3	ortholog_one2one	ENSMUSG00000041481	Serpina3g	ortholog_one2many	111129	SERPINA3	MGI:98377	Serpina3k	ortholog_one2many	Alpha-1-antichymotrypsin deficiency (3); Cerebrovascular disease, occlusive (3)
12	SERPINA3	AACT|ACT|GIG24|GIG25	MIM:107280|HGNC:HGNC:16|Ensembl:ENSG00000196136	14	14q32.13	serpin family A member 3	protein-coding	ENSG00000196136	SERPINA3	NA	NA	NA	no_ortholog	20715	Serpina3g	2A2|AI119734|Spi2-1|Spi2/eb.1|Spi2A|spi2	no_ortholog	ENSMICG00000029260	SERPINA3	ortholog_one2one	ENSMUSG00000041481	Serpina3g	ortholog_one2many	111129	SERPINA3	MGI:98378	Serpina3m	ortholog_one2many	Alpha-1-antichymotrypsin deficiency (3); Cerebrovascular disease, occlusive (3)
12	SERPINA3	AACT|ACT|GIG24|GIG25	MIM:107280|HGNC:HGNC:16|Ensembl:ENSG00000196136	14	14q32.13	serpin family A member 3	protein-coding	ENSG00000196136	SERPINA3	NA	NA	NA	no_ortholog	20715	Serpina3g	2A2|AI119734|Spi2-1|Spi2/eb.1|Spi2A|spi2	no_ortholog	ENSMICG00000029260	SERPINA3	ortholog_one2one	ENSMUSG00000041481	Serpina3g	ortholog_one2many	111129	SERPINA3	MGI:105045	Serpina3n	ortholog_one2many	Alpha-1-antichymotrypsin deficiency (3); Cerebrovascular disease, occlusive (3)
12	SERPINA3	AACT|ACT|GIG24|GIG25	MIM:107280|HGNC:HGNC:16|Ensembl:ENSG00000196136	14	14q32.13	serpin family A member 3	protein-coding	ENSG00000196136	SERPINA3	NA	NA	NA	no_ortholog	74069	Serpina3a	-	no_ortholog	ENSMICG00000029260	SERPINA3	ortholog_one2one	ENSMUSG00000041536	Serpina3a	ortholog_one2many	111129	SERPINA3	MGI:102848	Serpina3c	ortholog_one2many	Alpha-1-antichymotrypsin deficiency (3); Cerebrovascular disease, occlusive (3)
12	SERPINA3	AACT|ACT|GIG24|GIG25	MIM:107280|HGNC:HGNC:16|Ensembl:ENSG00000196136	14	14q32.13	serpin family A member 3	protein-coding	ENSG00000196136	SERPINA3	NA	NA	NA	no_ortholog	74069	Serpina3a	-	no_ortholog	ENSMICG00000029260	SERPINA3	ortholog_one2one	ENSMUSG00000041536	Serpina3a	ortholog_one2many	111129	SERPINA3	MGI:98377	Serpina3k	ortholog_one2many	Alpha-1-antichymotrypsin deficiency (3); Cerebrovascular disease, occlusive (3)
12	SERPINA3	AACT|ACT|GIG24|GIG25	MIM:107280|HGNC:HGNC:16|Ensembl:ENSG00000196136	14	14q32.13	serpin family A member 3	protein-coding	ENSG00000196136	SERPINA3	NA	NA	NA	no_ortholog	74069	Serpina3a	-	no_ortholog	ENSMICG00000029260	SERPINA3	ortholog_one2one	ENSMUSG00000041536	Serpina3a	ortholog_one2many	111129	SERPINA3	MGI:98378	Serpina3m	ortholog_one2many	Alpha-1-antichymotrypsin deficiency (3); Cerebrovascular disease, occlusive (3)
12	SERPINA3	AACT|ACT|GIG24|GIG25	MIM:107280|HGNC:HGNC:16|Ensembl:ENSG00000196136	14	14q32.13	serpin family A member 3	protein-coding	ENSG00000196136	SERPINA3	NA	NA	NA	no_ortholog	74069	Serpina3a	-	no_ortholog	ENSMICG00000029260	SERPINA3	ortholog_one2one	ENSMUSG00000041536	Serpina3a	ortholog_one2many	111129	SERPINA3	MGI:105045	Serpina3n	ortholog_one2many	Alpha-1-antichymotrypsin deficiency (3); Cerebrovascular disease, occlusive (3)
12	SERPINA3	AACT|ACT|GIG24|GIG25	MIM:107280|HGNC:HGNC:16|Ensembl:ENSG00000196136	14	14q32.13	serpin family A member 3	protein-coding	ENSG00000196136	SERPINA3	NA	NA	NA	no_ortholog	271047	Serpina3b	6A1|A030003A19Rik	no_ortholog	ENSMICG00000029260	SERPINA3	ortholog_one2one	ENSMUSG00000066364	Serpina3b	ortholog_one2many	111129	SERPINA3	MGI:102848	Serpina3c	ortholog_one2many	Alpha-1-antichymotrypsin deficiency (3); Cerebrovascular disease, occlusive (3)
12	SERPINA3	AACT|ACT|GIG24|GIG25	MIM:107280|HGNC:HGNC:16|Ensembl:ENSG00000196136	14	14q32.13	serpin family A member 3	protein-coding	ENSG00000196136	SERPINA3	NA	NA	NA	no_ortholog	271047	Serpina3b	6A1|A030003A19Rik	no_ortholog	ENSMICG00000029260	SERPINA3	ortholog_one2one	ENSMUSG00000066364	Serpina3b	ortholog_one2many	111129	SERPINA3	MGI:98377	Serpina3k	ortholog_one2many	Alpha-1-antichymotrypsin deficiency (3); Cerebrovascular disease, occlusive (3)
12	SERPINA3	AACT|ACT|GIG24|GIG25	MIM:107280|HGNC:HGNC:16|Ensembl:ENSG00000196136	14	14q32.13	serpin family A member 3	protein-coding	ENSG00000196136	SERPINA3	NA	NA	NA	no_ortholog	271047	Serpina3b	6A1|A030003A19Rik	no_ortholog	ENSMICG00000029260	SERPINA3	ortholog_one2one	ENSMUSG00000066364	Serpina3b	ortholog_one2many	111129	SERPINA3	MGI:98378	Serpina3m	ortholog_one2many	Alpha-1-antichymotrypsin deficiency (3); Cerebrovascular disease, occlusive (3)
12	SERPINA3	AACT|ACT|GIG24|GIG25	MIM:107280|HGNC:HGNC:16|Ensembl:ENSG00000196136	14	14q32.13	serpin family A member 3	protein-coding	ENSG00000196136	SERPINA3	NA	NA	NA	no_ortholog	271047	Serpina3b	6A1|A030003A19Rik	no_ortholog	ENSMICG00000029260	SERPINA3	ortholog_one2one	ENSMUSG00000066364	Serpina3b	ortholog_one2many	111129	SERPINA3	MGI:105045	Serpina3n	ortholog_one2many	Alpha-1-antichymotrypsin deficiency (3); Cerebrovascular disease, occlusive (3)
12	SERPINA3	AACT|ACT|GIG24|GIG25	MIM:107280|HGNC:HGNC:16|Ensembl:ENSG00000196136	14	14q32.13	serpin family A member 3	protein-coding	ENSG00000196136	SERPINA3	NA	NA	NA	no_ortholog	238395	Serpina3j	AI506554|EG238395|Gm4931	no_ortholog	ENSMICG00000029260	SERPINA3	ortholog_one2one	ENSMUSG00000079013	Serpina3j	ortholog_one2many	111129	SERPINA3	MGI:102848	Serpina3c	ortholog_one2many	Alpha-1-antichymotrypsin deficiency (3); Cerebrovascular disease, occlusive (3)
12	SERPINA3	AACT|ACT|GIG24|GIG25	MIM:107280|HGNC:HGNC:16|Ensembl:ENSG00000196136	14	14q32.13	serpin family A member 3	protein-coding	ENSG00000196136	SERPINA3	NA	NA	NA	no_ortholog	238395	Serpina3j	AI506554|EG238395|Gm4931	no_ortholog	ENSMICG00000029260	SERPINA3	ortholog_one2one	ENSMUSG00000079013	Serpina3j	ortholog_one2many	111129	SERPINA3	MGI:98377	Serpina3k	ortholog_one2many	Alpha-1-antichymotrypsin deficiency (3); Cerebrovascular disease, occlusive (3)
12	SERPINA3	AACT|ACT|GIG24|GIG25	MIM:107280|HGNC:HGNC:16|Ensembl:ENSG00000196136	14	14q32.13	serpin family A member 3	protein-coding	ENSG00000196136	SERPINA3	NA	NA	NA	no_ortholog	238395	Serpina3j	AI506554|EG238395|Gm4931	no_ortholog	ENSMICG00000029260	SERPINA3	ortholog_one2one	ENSMUSG00000079013	Serpina3j	ortholog_one2many	111129	SERPINA3	MGI:98378	Serpina3m	ortholog_one2many	Alpha-1-antichymotrypsin deficiency (3); Cerebrovascular disease, occlusive (3)
12	SERPINA3	AACT|ACT|GIG24|GIG25	MIM:107280|HGNC:HGNC:16|Ensembl:ENSG00000196136	14	14q32.13	serpin family A member 3	protein-coding	ENSG00000196136	SERPINA3	NA	NA	NA	no_ortholog	238395	Serpina3j	AI506554|EG238395|Gm4931	no_ortholog	ENSMICG00000029260	SERPINA3	ortholog_one2one	ENSMUSG00000079013	Serpina3j	ortholog_one2many	111129	SERPINA3	MGI:105045	Serpina3n	ortholog_one2many	Alpha-1-antichymotrypsin deficiency (3); Cerebrovascular disease, occlusive (3)
12	SERPINA3	AACT|ACT|GIG24|GIG25	MIM:107280|HGNC:HGNC:16|Ensembl:ENSG00000196136	14	14q32.13	serpin family A member 3	protein-coding	ENSG00000196136	SERPINA3	NA	NA	NA	no_ortholog	238393	Serpina3f	2A1|BC049975	no_ortholog	ENSMICG00000029260	SERPINA3	ortholog_one2one	ENSMUSG00000066363	Serpina3f	ortholog_one2many	111129	SERPINA3	MGI:102848	Serpina3c	ortholog_one2many	Alpha-1-antichymotrypsin deficiency (3); Cerebrovascular disease, occlusive (3)
12	SERPINA3	AACT|ACT|GIG24|GIG25	MIM:107280|HGNC:HGNC:16|Ensembl:ENSG00000196136	14	14q32.13	serpin family A member 3	protein-coding	ENSG00000196136	SERPINA3	NA	NA	NA	no_ortholog	238393	Serpina3f	2A1|BC049975	no_ortholog	ENSMICG00000029260	SERPINA3	ortholog_one2one	ENSMUSG00000066363	Serpina3f	ortholog_one2many	111129	SERPINA3	MGI:98377	Serpina3k	ortholog_one2many	Alpha-1-antichymotrypsin deficiency (3); Cerebrovascular disease, occlusive (3)
12	SERPINA3	AACT|ACT|GIG24|GIG25	MIM:107280|HGNC:HGNC:16|Ensembl:ENSG00000196136	14	14q32.13	serpin family A member 3	protein-coding	ENSG00000196136	SERPINA3	NA	NA	NA	no_ortholog	238393	Serpina3f	2A1|BC049975	no_ortholog	ENSMICG00000029260	SERPINA3	ortholog_one2one	ENSMUSG00000066363	Serpina3f	ortholog_one2many	111129	SERPINA3	MGI:98378	Serpina3m	ortholog_one2many	Alpha-1-antichymotrypsin deficiency (3); Cerebrovascular disease, occlusive (3)
12	SERPINA3	AACT|ACT|GIG24|GIG25	MIM:107280|HGNC:HGNC:16|Ensembl:ENSG00000196136	14	14q32.13	serpin family A member 3	protein-coding	ENSG00000196136	SERPINA3	NA	NA	NA	no_ortholog	238393	Serpina3f	2A1|BC049975	no_ortholog	ENSMICG00000029260	SERPINA3	ortholog_one2one	ENSMUSG00000066363	Serpina3f	ortholog_one2many	111129	SERPINA3	MGI:105045	Serpina3n	ortholog_one2many	Alpha-1-antichymotrypsin deficiency (3); Cerebrovascular disease, occlusive (3)
13	AADAC	CES5A1|DAC	MIM:600338|HGNC:HGNC:17|Ensembl:ENSG00000114771	3	3q25.1	arylacetamide deacetylase	protein-coding	ENSG00000114771	AADAC	105885953	AADAC	-	ortholog	67758	Aadac	5033417E09Rik|AI265437|Aada	ortholog	ENSMICG00000049479	AADAC	ortholog_one2one	ENSMUSG00000027761	Aadac	ortholog_one2one	37436	AADAC	MGI:1915008	Aadac	ortholog_one2one	NA
14	AAMP	-	MIM:603488|HGNC:HGNC:18|Ensembl:ENSG00000127837	2	2q35	angio associated migratory cell protein	protein-coding	ENSG00000127837	AAMP	105857680	AAMP	-	ortholog	227290	Aamp	AU040907|Aamp-rs	ortholog	ENSMICG00000006828	AAMP	ortholog_one2one	ENSMUSG00000006299	Aamp	ortholog_one2one	846	AAMP	MGI:107809	Aamp	ortholog_one2one	NA
15	AANAT	DSPS|SNAT	MIM:600950|HGNC:HGNC:19|Ensembl:ENSG00000129673	17	17q25.1	aralkylamine N-acetyltransferase	protein-coding	ENSG00000129673	AANAT	105878976	AANAT	-	ortholog	11298	Aanat	AA-NAT|Nat-2|Nat4|Snat	ortholog	ENSMICG00000047145	AANAT	ortholog_one2one	ENSMUSG00000020804	Aanat	ortholog_one2one	31013	AANAT	MGI:1328365	Aanat	ortholog_one2one	NA
16	AARS1	AARS|CMT2N|EIEE29	MIM:601065|HGNC:HGNC:20|Ensembl:ENSG00000090861	16	16q22.1	alanyl-tRNA synthetase 1	protein-coding	ENSG00000090861	AARS1	105875434	AARS1	AARS	ortholog	234734	Aars	AI316495|C76919|sti	ortholog	ENSMICG00000000255	AARS1	ortholog_one2one	ENSMUSG00000031960	Aars	ortholog_one2one	1213	AARS1	MGI:2384560	Aars	ortholog_one2one	Developmental and epileptic encephalopathy 29, 616339 (3), Autosomal recessive; Charcot-Marie-Tooth disease, axonal, type 2N, 613287 (3), Autosomal dominant; ?Leukoencephalopathy, hereditary diffuse, with spheroids 2, 619661 (3), Autosomal dominant; Trichothiodystrophy 8, nonphotosensitive, 619691 (3), Autosomal recessive
18	ABAT	GABA-AT|GABAT|NPD009	MIM:137150|HGNC:HGNC:23|Ensembl:ENSG00000183044	16	16p13.2	4-aminobutyrate aminotransferase	protein-coding	ENSG00000183044	ABAT	105882671	ABAT	-	ortholog	268860	Abat	9630038C02Rik|AI255750|Gabaat|Gabat|Gm9851|I54|Laibat|X61497	ortholog	ENSMICG00000010637	ABAT	ortholog_one2one	ENSMUSG00000057880	Abat	ortholog_one2one	542	ABAT	MGI:2443582	Abat	ortholog_one2one	GABA-transaminase deficiency, 613163 (3), Autosomal recessive
19	ABCA1	ABC-1|ABC1|CERP|HDLCQTL13|HDLDT1|HPALP1|TGD	MIM:600046|HGNC:HGNC:29|Ensembl:ENSG00000165029	9	9q31.1	ATP binding cassette subfamily A member 1	protein-coding	ENSG00000165029	ABCA1	105855724	ABCA1	-	ortholog	11303	Abca1	ABC-1|Abc1	ortholog	ENSMICG00000006176	ABCA1	ortholog_one2one	ENSMUSG00000015243	Abca1	ortholog_one2one	21130	ABCA1	MGI:99607	Abca1	ortholog_one2one	Tangier disease, 205400 (3), Autosomal recessive; HDL deficiency, familial, 1, 604091 (3), Autosomal dominant
20	ABCA2	ABC2	MIM:600047|HGNC:HGNC:32|Ensembl:ENSG00000107331	9	9q34.3	ATP binding cassette subfamily A member 2	protein-coding	ENSG00000107331	ABCA2	105882222	ABCA2	-	ortholog	11305	Abca2	AI413825|Abc2|D2H0S1474E|mKIAA1062	ortholog	ENSMICG00000033228	ABCA2	ortholog_one2one	ENSMUSG00000026944	Abca2	ortholog_one2one	55590	ABCA2	MGI:99606	Abca2	ortholog_one2one	Intellectual developmental disorder with poor growth and with or without seizures or ataxia, 618808 (3), Autosomal recessive
21	ABCA3	ABC-C|ABC3|EST111653|LBM180|SMDP3	MIM:601615|HGNC:HGNC:33|Ensembl:ENSG00000167972	16	16p13.3	ATP binding cassette subfamily A member 3	protein-coding	ENSG00000167972	ABCA3	105859648	ABCA3	-	ortholog	27410	Abca3	1810036E22Rik|ABC-C|Abc3	no_ortholog	ENSMICG00000005928	ABCA3	ortholog_one2one	ENSMUSG00000024130	Abca3	ortholog_one2one	37437	ABCA3	MGI:1351617	Abca3	ortholog_one2one	Surfactant metabolism dysfunction, pulmonary, 3, 610921 (3), Autosomal recessive
22	ABCB7	ABC7|ASAT|Atm1p|EST140535	MIM:300135|HGNC:HGNC:48|Ensembl:ENSG00000131269	X	Xq13.3	ATP binding cassette subfamily B member 7	protein-coding	ENSG00000131269	ABCB7	105866152	ABCB7	-	ortholog	11306	Abcb7	AA517758|AU019072|Abc7	ortholog	ENSMICG00000009663	NA	ortholog_one2many	ENSMUSG00000031333	Abcb7	ortholog_one2one	3175	ABCB7	MGI:109533	Abcb7	ortholog_one2one	Anemia, sideroblastic, with ataxia, 301310 (3), X-linked recessive
22	ABCB7	ABC7|ASAT|Atm1p|EST140535	MIM:300135|HGNC:HGNC:48|Ensembl:ENSG00000131269	X	Xq13.3	ATP binding cassette subfamily B member 7	protein-coding	ENSG00000131269	ABCB7	105866152	ABCB7	-	ortholog	11306	Abcb7	AA517758|AU019072|Abc7	ortholog	ENSMICG00000014514	NA	ortholog_one2many	ENSMUSG00000031333	Abcb7	ortholog_one2one	3175	ABCB7	MGI:109533	Abcb7	ortholog_one2one	Anemia, sideroblastic, with ataxia, 301310 (3), X-linked recessive
23	ABCF1	ABC27|ABC50	MIM:603429|HGNC:HGNC:70|Ensembl:ENSG00000204574	6	6p21.33	ATP binding cassette subfamily F member 1	protein-coding	ENSG00000232169	ABCF1	105855388	ABCF1	-	ortholog	224742	Abcf1	AU041969|Abc50|D17Wsu166e|GCN20	ortholog	ENSMICG00000014745	ABCF1	no_ortholog	ENSMUSG00000038762	Abcf1	no_ortholog	849	ABCF1	MGI:1351658	Abcf1	ortholog_one2one	NA
23	ABCF1	ABC27|ABC50	MIM:603429|HGNC:HGNC:70|Ensembl:ENSG00000204574	6	6p21.33	ATP binding cassette subfamily F member 1	protein-coding	ENSG00000231129	ABCF1	105855388	ABCF1	-	ortholog	224742	Abcf1	AU041969|Abc50|D17Wsu166e|GCN20	ortholog	ENSMICG00000014745	ABCF1	no_ortholog	ENSMUSG00000038762	Abcf1	no_ortholog	849	ABCF1	MGI:1351658	Abcf1	ortholog_one2one	NA
23	ABCF1	ABC27|ABC50	MIM:603429|HGNC:HGNC:70|Ensembl:ENSG00000204574	6	6p21.33	ATP binding cassette subfamily F member 1	protein-coding	ENSG00000206490	ABCF1	105855388	ABCF1	-	ortholog	224742	Abcf1	AU041969|Abc50|D17Wsu166e|GCN20	ortholog	ENSMICG00000014745	ABCF1	no_ortholog	ENSMUSG00000038762	Abcf1	no_ortholog	849	ABCF1	MGI:1351658	Abcf1	ortholog_one2one	NA
23	ABCF1	ABC27|ABC50	MIM:603429|HGNC:HGNC:70|Ensembl:ENSG00000204574	6	6p21.33	ATP binding cassette subfamily F member 1	protein-coding	ENSG00000236149	ABCF1	105855388	ABCF1	-	ortholog	224742	Abcf1	AU041969|Abc50|D17Wsu166e|GCN20	ortholog	ENSMICG00000014745	ABCF1	no_ortholog	ENSMUSG00000038762	Abcf1	no_ortholog	849	ABCF1	MGI:1351658	Abcf1	ortholog_one2one	NA
23	ABCF1	ABC27|ABC50	MIM:603429|HGNC:HGNC:70|Ensembl:ENSG00000204574	6	6p21.33	ATP binding cassette subfamily F member 1	protein-coding	ENSG00000236342	ABCF1	105855388	ABCF1	-	ortholog	224742	Abcf1	AU041969|Abc50|D17Wsu166e|GCN20	ortholog	ENSMICG00000014745	ABCF1	no_ortholog	ENSMUSG00000038762	Abcf1	no_ortholog	849	ABCF1	MGI:1351658	Abcf1	ortholog_one2one	NA
23	ABCF1	ABC27|ABC50	MIM:603429|HGNC:HGNC:70|Ensembl:ENSG00000204574	6	6p21.33	ATP binding cassette subfamily F member 1	protein-coding	ENSG00000204574	ABCF1	105855388	ABCF1	-	ortholog	224742	Abcf1	AU041969|Abc50|D17Wsu166e|GCN20	ortholog	ENSMICG00000014745	ABCF1	ortholog_one2one	ENSMUSG00000038762	Abcf1	ortholog_one2one	849	ABCF1	MGI:1351658	Abcf1	ortholog_one2one	NA
23	ABCF1	ABC27|ABC50	MIM:603429|HGNC:HGNC:70|Ensembl:ENSG00000204574	6	6p21.33	ATP binding cassette subfamily F member 1	protein-coding	ENSG00000225989	ABCF1	105855388	ABCF1	-	ortholog	224742	Abcf1	AU041969|Abc50|D17Wsu166e|GCN20	ortholog	ENSMICG00000014745	ABCF1	no_ortholog	ENSMUSG00000038762	Abcf1	no_ortholog	849	ABCF1	MGI:1351658	Abcf1	ortholog_one2one	NA
24	ABCA4	ABC10|ABCR|ARMD2|CORD3|FFM|RMP|RP19|STGD|STGD1	MIM:601691|HGNC:HGNC:34|Ensembl:ENSG00000198691	1	1p22.1	ATP binding cassette subfamily A member 4	protein-coding	ENSG00000198691	ABCA4	105885749	ABCA4	-	ortholog	11304	Abca4	AW050280|Abc10|Abcr|D430003I15Rik|RmP	ortholog	ENSMICG00000013270	ABCA4	ortholog_one2one	ENSMUSG00000028125	Abca4	ortholog_one2one	298	ABCA4	MGI:109424	Abca4	ortholog_one2one	Retinal dystrophy, early-onset severe, 248200 (3), Autosomal recessive; Retinitis pigmentosa 19, 601718 (3), Autosomal recessive; {Macular degeneration, age-related, 2}, 153800 (3), Autosomal dominant; Cone-rod dystrophy 3, 604116 (3); Fundus flavimaculatus, 248200 (3), Autosomal recessive; Stargardt disease 1, 248200 (3), Autosomal recessive
25	ABL1	ABL|BCR-ABL|CHDSKM|JTK7|bcr/abl|c-ABL|c-ABL1|p150|v-abl	MIM:189980|HGNC:HGNC:76|Ensembl:ENSG00000097007	9	9q34.12	ABL proto-oncogene 1, non-receptor tyrosine kinase	protein-coding	ENSG00000097007	ABL1	105865709	ABL1	-	ortholog	11350	Abl1	AI325092|Abl|E430008G22Rik|c-Abl	ortholog	ENSMICG00000015507	ABL1	ortholog_one2one	ENSMUSG00000026842	Abl1	ortholog_one2one	3783	ABL1	MGI:87859	Abl1	ortholog_one2one	Leukemia, Philadelphia chromosome-positive, resistant to imatinib, 608232 (3), Somatic mutation; Congenital heart defects and skeletal malformations syndrome, 617602 (3), Autosomal dominant
26	AOC1	ABP|ABP1|DAO|DAO1|KAO	MIM:104610|HGNC:HGNC:80|Ensembl:ENSG00000002726	7	7q36.1	amine oxidase copper containing 1	protein-coding	ENSG00000002726	AOC1	105883171	AOC1	-	ortholog	243377	Svs1	9530003A11	no_ortholog	ENSMICG00000030675	AOC1	ortholog_one2one	ENSMUSG00000039215	Svs1	ortholog_one2many	68159	AOC1	MGI:1923757	Aoc1	ortholog_one2one	NA
26	AOC1	ABP|ABP1|DAO|DAO1|KAO	MIM:104610|HGNC:HGNC:80|Ensembl:ENSG00000002726	7	7q36.1	amine oxidase copper containing 1	protein-coding	ENSG00000002726	AOC1	105883171	AOC1	-	ortholog	69761	Doxl1	1600015I10Rik|AI429442	no_ortholog	ENSMICG00000030675	AOC1	ortholog_one2one	ENSMUSG00000029813	Doxl1	ortholog_one2many	68159	AOC1	MGI:1923757	Aoc1	ortholog_one2one	NA
26	AOC1	ABP|ABP1|DAO|DAO1|KAO	MIM:104610|HGNC:HGNC:80|Ensembl:ENSG00000002726	7	7q36.1	amine oxidase copper containing 1	protein-coding	ENSG00000002726	AOC1	105883171	AOC1	-	ortholog	243376	Doxl2	-	no_ortholog	ENSMICG00000030675	AOC1	ortholog_one2one	ENSMUSG00000068536	Doxl2	ortholog_one2many	68159	AOC1	MGI:1923757	Aoc1	ortholog_one2one	NA
26	AOC1	ABP|ABP1|DAO|DAO1|KAO	MIM:104610|HGNC:HGNC:80|Ensembl:ENSG00000002726	7	7q36.1	amine oxidase copper containing 1	protein-coding	ENSG00000002726	AOC1	105883171	AOC1	-	ortholog	76507	Aoc1	1600012D06Rik|Abp1|DAO	no_ortholog	ENSMICG00000030675	AOC1	ortholog_one2one	ENSMUSG00000029811	Aoc1	ortholog_one2many	68159	AOC1	MGI:1923757	Aoc1	ortholog_one2one	NA
27	ABL2	ABLL|ARG	MIM:164690|HGNC:HGNC:77|Ensembl:ENSG00000143322	1	1q25.2	ABL proto-oncogene 2, non-receptor tyrosine kinase	protein-coding	ENSG00000143322	ABL2	105875497	ABL2	-	ortholog	11352	Abl2	AA536808|Abll|Arg	ortholog	ENSMICG00000003616	ABL2	ortholog_one2one	ENSMUSG00000026596	Abl2	ortholog_one2one	5278	ABL2	MGI:87860	Abl2	ortholog_one2one	NA
28	ABO	A3GALNT|A3GALT1|GTB|NAGAT	MIM:110300|HGNC:HGNC:79|Ensembl:ENSG00000175164	9	9q34.2	ABO, alpha 1-3-N-acetylgalactosaminyltransferase and alpha 1-3-galactosyltransferase	protein-coding	ENSG00000175164	ABO	105880771	ABO	-	ortholog	80908	Abo	NAGAT	ortholog	ENSMICG00000012209	ABO	ortholog_one2one	ENSMUSG00000015787	Abo	ortholog_one2one	69306	ABO	MGI:2135738	Abo	ortholog_one2one	[Blood group, ABO system], 616093 (3)
28	ABO	A3GALNT|A3GALT1|GTB|NAGAT	MIM:110300|HGNC:HGNC:79|Ensembl:ENSG00000175164	9	9q34.2	ABO, alpha 1-3-N-acetylgalactosaminyltransferase and alpha 1-3-galactosyltransferase	protein-coding	ENSG00000281879	ABO	105880771	ABO	-	ortholog	80908	Abo	NAGAT	ortholog	ENSMICG00000012209	ABO	no_ortholog	ENSMUSG00000015787	Abo	no_ortholog	69306	ABO	MGI:2135738	Abo	ortholog_one2one	[Blood group, ABO system], 616093 (3)
29	ABR	MDB	MIM:600365|HGNC:HGNC:81|Ensembl:ENSG00000159842	17	17p13.3	ABR activator of RhoGEF and GTPase	protein-coding	ENSG00000159842	ABR	105857866	ABR	-	ortholog	109934	Abr	-	ortholog	ENSMICG00000009381	ABR	ortholog_one2one	ENSMUSG00000017631	Abr	ortholog_one2one	11081	ABR	MGI:107771	Abr	ortholog_one2one	NA
29	ABR	MDB	MIM:600365|HGNC:HGNC:81|Ensembl:ENSG00000159842	17	17p13.3	ABR activator of RhoGEF and GTPase	protein-coding	ENSG00000278741	ABR	105857866	ABR	-	ortholog	109934	Abr	-	ortholog	ENSMICG00000009381	ABR	no_ortholog	ENSMUSG00000017631	Abr	no_ortholog	11081	ABR	MGI:107771	Abr	ortholog_one2one	NA
29	ABR	MDB	MIM:600365|HGNC:HGNC:81|Ensembl:ENSG00000159842	17	17p13.3	ABR activator of RhoGEF and GTPase	protein-coding	ENSG00000276016	ABR	105857866	ABR	-	ortholog	109934	Abr	-	ortholog	ENSMICG00000009381	ABR	no_ortholog	ENSMUSG00000017631	Abr	no_ortholog	11081	ABR	MGI:107771	Abr	ortholog_one2one	NA
30	ACAA1	ACAA|PTHIO|THIO	MIM:604054|HGNC:HGNC:82|Ensembl:ENSG00000060971	3	3p22.2	acetyl-CoA acyltransferase 1	protein-coding	ENSG00000060971	ACAA1	105866805	ACAA1	-	ortholog	235674	Acaa1b	-	ortholog	ENSMICG00000049114	ACAA1	ortholog_one2one	ENSMUSG00000010651	Acaa1b	ortholog_one2many	37497	ACAA1	MGI:2148491	Acaa1a	ortholog_one2one	NA
30	ACAA1	ACAA|PTHIO|THIO	MIM:604054|HGNC:HGNC:82|Ensembl:ENSG00000060971	3	3p22.2	acetyl-CoA acyltransferase 1	protein-coding	ENSG00000060971	ACAA1	105866805	ACAA1	-	ortholog	235674	Acaa1b	-	ortholog	ENSMICG00000049114	ACAA1	ortholog_one2one	ENSMUSG00000036138	Acaa1a	ortholog_one2many	37497	ACAA1	MGI:2148491	Acaa1a	ortholog_one2one	NA
31	ACACA	ACAC|ACACAD|ACC|ACC1|ACCA	MIM:200350|HGNC:HGNC:84|Ensembl:ENSG00000278540	17	17q12	acetyl-CoA carboxylase alpha	protein-coding	ENSG00000278540	ACACA	105879961	ACACA	-	ortholog	107476	Acaca	A530025K05Rik|Acac|Acc1|Gm738	ortholog	ENSMICG00000004237	ACACA	ortholog_one2one	ENSMUSG00000020532	Acaca	ortholog_one2one	31015	ACACA	MGI:108451	Acaca	ortholog_one2one	Acetyl-CoA carboxylase deficiency, 613933 (1), Autosomal recessive
31	ACACA	ACAC|ACACAD|ACC|ACC1|ACCA	MIM:200350|HGNC:HGNC:84|Ensembl:ENSG00000278540	17	17q12	acetyl-CoA carboxylase alpha	protein-coding	ENSG00000275176	ACACA	105879961	ACACA	-	ortholog	107476	Acaca	A530025K05Rik|Acac|Acc1|Gm738	ortholog	ENSMICG00000004237	ACACA	no_ortholog	ENSMUSG00000020532	Acaca	no_ortholog	31015	ACACA	MGI:108451	Acaca	ortholog_one2one	Acetyl-CoA carboxylase deficiency, 613933 (1), Autosomal recessive
32	ACACB	ACC2|ACCB|HACC275	MIM:601557|HGNC:HGNC:85|Ensembl:ENSG00000076555	12	12q24.11	acetyl-CoA carboxylase beta	protein-coding	ENSG00000076555	ACACB	105866938	ACACB	-	ortholog	100705	Acacb	AI597064|AW743042|Acc2|Accb	ortholog	ENSMICG00000043665	ACACB	ortholog_one2one	ENSMUSG00000042010	Acacb	ortholog_one2one	74382	ACACB	MGI:2140940	Acacb	ortholog_one2one	NA
33	ACADL	ACAD4|LCAD	MIM:609576|HGNC:HGNC:88|Ensembl:ENSG00000115361	2	2q34	acyl-CoA dehydrogenase long chain	protein-coding	ENSG00000115361	ACADL	105863916	ACADL	-	ortholog	11363	Acadl	AA960361|AU018452|C79855|LCAD	ortholog	ENSMICG00000009991	ACADL	ortholog_one2one	ENSMUSG00000026003	Acadl	ortholog_one2one	37498	ACADL	MGI:87866	Acadl	ortholog_one2one	NA
34	ACADM	ACAD1|MCAD|MCADH	MIM:607008|HGNC:HGNC:89|Ensembl:ENSG00000117054	1	1p31.1	acyl-CoA dehydrogenase medium chain	protein-coding	ENSG00000117054	ACADM	105884073	ACADM	-	ortholog	11364	Acadm	AU018656|MCAD	ortholog	ENSMICG00000017809	ACADM	ortholog_one2one	ENSMUSG00000062908	Acadm	ortholog_one2one	3	ACADM	MGI:87867	Acadm	ortholog_one2one	Acyl-CoA dehydrogenase, medium chain, deficiency of, 201450 (3), Autosomal recessive
35	ACADS	ACAD3|SCAD	MIM:606885|HGNC:HGNC:90|Ensembl:ENSG00000122971	12	12q24.31	acyl-CoA dehydrogenase short chain	protein-coding	ENSG00000122971	ACADS	105866975	ACADS	-	ortholog	11409	Acads	AI196007|Bcd-1|Bcd1|Hdlq8|SCAD	ortholog	ENSMICG00000008702	ACADS	ortholog_one2one	ENSMUSG00000029545	Acads	ortholog_one2one	20057	ACADS	MGI:87868	Acads	ortholog_one2one	Acyl-CoA dehydrogenase, short-chain, deficiency of, 201470 (3), Autosomal recessive
36	ACADSB	2-MEBCAD|ACAD7|SBCAD	MIM:600301|HGNC:HGNC:91|Ensembl:ENSG00000196177	10	10q26.13	acyl-CoA dehydrogenase short/branched chain	protein-coding	ENSG00000196177	ACADSB	105880343	ACADSB	-	ortholog	66885	Acadsb	1300003O09Rik|2-MEBCAD|BB066609|SBCAD	ortholog	ENSMICG00000000462	ACADSB	ortholog_one2one	ENSMUSG00000030861	Acadsb	ortholog_one2one	1216	ACADSB	MGI:1914135	Acadsb	ortholog_one2one	2-methylbutyrylglycinuria, 610006 (3), Autosomal recessive
37	ACADVL	ACAD6|LCACD|VLCAD	MIM:609575|HGNC:HGNC:92|Ensembl:ENSG00000072778	17	17p13.1	acyl-CoA dehydrogenase very long chain	protein-coding	ENSG00000072778	ACADVL	105877978	ACADVL	-	ortholog	11370	Acadvl	vlcad	ortholog	ENSMICG00000004298	ACADVL	ortholog_one2one	ENSMUSG00000018574	Acadvl	ortholog_one2one	5	ACADVL	MGI:895149	Acadvl	ortholog_one2one	VLCAD deficiency, 201475 (3), Autosomal recessive
38	ACAT1	ACAT|MAT|T2|THIL	MIM:607809|HGNC:HGNC:93|Ensembl:ENSG00000075239	11	11q22.3	acetyl-CoA acetyltransferase 1	protein-coding	ENSG00000075239	ACAT1	105876115	ACAT1	-	ortholog	110446	Acat1	6330585C21Rik|Acat	ortholog	ENSMICG00000000380	ACAT1	ortholog_one2one	ENSMUSG00000032047	Acat1	ortholog_one2one	6	ACAT1	MGI:87870	Acat1	ortholog_one2one	Alpha-methylacetoacetic aciduria, 203750 (3), Autosomal recessive
39	ACAT2	-	MIM:100678|HGNC:HGNC:94|Ensembl:ENSG00000120437	6	6q25.3	acetyl-CoA acetyltransferase 2	protein-coding	ENSG00000120437	ACAT2	105868610	ACAT2	-	ortholog	110460	Acat2	AW742799|Tcp-1x|Tcp1-rs1	no_ortholog	ENSMICG00000007988	ACAT2	ortholog_one2one	ENSMUSG00000023832	Acat2	ortholog_one2many	55855	ACAT2	MGI:87871	Acat2	ortholog_one2many	?ACAT2 deficiency, 614055 (1), Isolated cases
39	ACAT2	-	MIM:100678|HGNC:HGNC:94|Ensembl:ENSG00000120437	6	6q25.3	acetyl-CoA acetyltransferase 2	protein-coding	ENSG00000120437	ACAT2	105868610	ACAT2	-	ortholog	110460	Acat2	AW742799|Tcp-1x|Tcp1-rs1	no_ortholog	ENSMICG00000007988	ACAT2	ortholog_one2one	ENSMUSG00000023832	Acat2	ortholog_one2many	55855	ACAT2	MGI:109182	Acat3	ortholog_one2many	?ACAT2 deficiency, 614055 (1), Isolated cases
39	ACAT2	-	MIM:100678|HGNC:HGNC:94|Ensembl:ENSG00000120437	6	6q25.3	acetyl-CoA acetyltransferase 2	protein-coding	ENSG00000120437	ACAT2	105868610	ACAT2	-	ortholog	224530	Acat3	ACTL	no_ortholog	ENSMICG00000007988	ACAT2	ortholog_one2one	ENSMUSG00000062480	Acat3	ortholog_one2many	55855	ACAT2	MGI:87871	Acat2	ortholog_one2many	?ACAT2 deficiency, 614055 (1), Isolated cases
39	ACAT2	-	MIM:100678|HGNC:HGNC:94|Ensembl:ENSG00000120437	6	6q25.3	acetyl-CoA acetyltransferase 2	protein-coding	ENSG00000120437	ACAT2	105868610	ACAT2	-	ortholog	224530	Acat3	ACTL	no_ortholog	ENSMICG00000007988	ACAT2	ortholog_one2one	ENSMUSG00000062480	Acat3	ortholog_one2many	55855	ACAT2	MGI:109182	Acat3	ortholog_one2many	?ACAT2 deficiency, 614055 (1), Isolated cases
40	ASIC2	ACCN|ACCN1|ASIC2a|BNC1|BNaC1|MDEG|hBNaC1	MIM:601784|HGNC:HGNC:99|Ensembl:ENSG00000108684	17	17q11.2-q12	acid sensing ion channel subunit 2	protein-coding	ENSG00000108684	ASIC2	105885863	ASIC2	-	ortholog	11418	Asic2	ACIC2|Accn1|BNC1|BNaC1|BNaC1a|Mdeg	ortholog	ENSMICG00000035781	NA	no_ortholog	ENSMUSG00000020704	Asic2	ortholog_one2one	137202	ASIC2	MGI:1100867	Asic2	ortholog_one2one	NA
41	ASIC1	ACCN2|ASIC|BNaC2	MIM:602866|HGNC:HGNC:100|Ensembl:ENSG00000110881	12	12q13.12	acid sensing ion channel subunit 1	protein-coding	ENSG00000110881	ASIC1	105869826	ASIC1	-	ortholog	11419	Asic1	AI843610|ASIC|ASIC1a|Accn2|B530003N02Rik|BNaC2	ortholog	ENSMICG00000015635	ASIC1	ortholog_one2one	ENSMUSG00000023017	Asic1	ortholog_one2one	121755	ASIC1	MGI:1194915	Asic1	ortholog_one2one	NA
43	ACHE	ACEE|ARACHE|N-ACHE|YT	MIM:100740|HGNC:HGNC:108|Ensembl:ENSG00000087085	7	7q22.1	acetylcholinesterase (Cartwright blood group)	protein-coding	ENSG00000087085	ACHE	105868368	ACHE	-	ortholog	11423	Ache	-	ortholog	ENSMICG00000034304	ACHE	ortholog_one2one	ENSMUSG00000023328	Ache	ortholog_one2one	543	ACHE	MGI:87876	Ache	ortholog_one2one	[Blood group, Yt system], 112100 (3)
47	ACLY	ACL|ATPCL|CLATP	MIM:108728|HGNC:HGNC:115|Ensembl:ENSG00000131473	17	17q21.2	ATP citrate lyase	protein-coding	ENSG00000131473	ACLY	105872020	ACLY	-	ortholog	104112	Acly	A730098H14Rik|AW538652	ortholog	ENSMICG00000011865	ACLY	ortholog_one2one	ENSMUSG00000020917	Acly	ortholog_one2one	854	ACLY	MGI:103251	Acly	ortholog_one2one	NA
48	ACO1	ACONS|HEL60|IREB1|IREBP|IREBP1|IRP1	MIM:100880|HGNC:HGNC:117|Ensembl:ENSG00000122729	9	9p21.1	aconitase 1	protein-coding	ENSG00000122729	ACO1	105871182	ACO1	-	ortholog	11428	Aco1	Aco-1|Irebp|Irp1	ortholog	ENSMICG00000006540	ACO1	ortholog_one2one	ENSMUSG00000028405	Aco1	ortholog_one2one	1657	ACO1	MGI:87879	Aco1	ortholog_one2one	NA
49	ACR	-	MIM:102480|HGNC:HGNC:126|Ensembl:ENSG00000100312	22	22q13.33	acrosin	protein-coding	ENSG00000100312	ACR	105884990	ACR	-	ortholog	11434	Acr	-	ortholog	ENSMICG00000000907	NA	no_ortholog	ENSMUSG00000022622	Acr	ortholog_one2one	855	ACR	MGI:87884	Acr	ortholog_one2one	?Male infertility due to acrosin deficiency, 102480 (2)
49	ACR	-	MIM:102480|HGNC:HGNC:126|Ensembl:ENSG00000100312	22	22q13.33	acrosin	protein-coding	ENSG00000283539	ACR	105884990	ACR	-	ortholog	11434	Acr	-	ortholog	ENSMICG00000000907	NA	no_ortholog	ENSMUSG00000022622	Acr	no_ortholog	855	ACR	MGI:87884	Acr	ortholog_one2one	?Male infertility due to acrosin deficiency, 102480 (2)
50	ACO2	ACONM|HEL-S-284|ICRD|OCA8|OPA9	MIM:100850|HGNC:HGNC:118|Ensembl:ENSG00000100412	22	22q13.2	aconitase 2	protein-coding	ENSG00000100412	ACO2	105858489	ACO2	-	ortholog	11429	Aco2	Aco-2|Aco3|D10Wsu183e	ortholog	ENSMICG00000013529	ACO2	ortholog_one2one	ENSMUSG00000022477	Aco2	ortholog_one2one	856	ACO2	MGI:87880	Aco2	ortholog_one2one	?Optic atrophy 9, 616289 (3), Autosomal recessive; Infantile cerebellar-retinal degeneration, 614559 (3), Autosomal recessive
51	ACOX1	ACOX|PALMCOX|SCOX	MIM:609751|HGNC:HGNC:119|Ensembl:ENSG00000161533	17	17q25.1	acyl-CoA oxidase 1	protein-coding	ENSG00000161533	ACOX1	105878885	ACOX1	-	ortholog	11430	Acox1	AOX|Acox|D130055E20Rik|Paox	ortholog	ENSMICG00000048060	NA	ortholog_one2one	ENSMUSG00000020777	Acox1	ortholog_one2one	38299	ACOX1	MGI:1330812	Acox1	ortholog_one2one	Mitchell syndrome, 618960 (3), Autosomal dominant; Peroxisomal acyl-CoA oxidase deficiency, 264470 (3), Autosomal recessive
52	ACP1	HAAP|LMW-PTP|LMWPTP	MIM:171500|HGNC:HGNC:122|Ensembl:ENSG00000143727	2	2p25.3	acid phosphatase 1	protein-coding	ENSG00000143727	ACP1	105881558	ACP1	-	ortholog	11431	Acp1	4632432E04Rik|AI427468|Acp-1|LMW-PTP|Lmptp	ortholog	ENSMICG00000036457	ACP1	ortholog_one2one	ENSMUSG00000044573	Acp1	no_ortholog	38274	ACP1	MGI:87881	Acp1	ortholog_one2one	NA
53	ACP2	LAP	MIM:171650|HGNC:HGNC:123|Ensembl:ENSG00000134575	11	11p11.2|11p12-p11	acid phosphatase 2, lysosomal	protein-coding	NA	NA	105884887	ACP2	-	ortholog	11432	Acp2	Acp-2|LAP	ortholog	ENSMICG00000007053	ACP2	no_ortholog	ENSMUSG00000002103	Acp2	no_ortholog	1217	ACP2	MGI:87882	Acp2	ortholog_one2one	?Lysosomal acid phosphatase deficiency, 200950 (1), Autosomal recessive
54	ACP5	HPAP|TRACP5a|TRACP5b|TRAP|TrATPase	MIM:171640|HGNC:HGNC:124|Ensembl:ENSG00000102575	19	19p13.2	acid phosphatase 5, tartrate resistant	protein-coding	ENSG00000102575	ACP5	105885551	ACP5	-	ortholog	11433	Acp5	TRACP|TRAP	ortholog	ENSMICG00000007032	ACP5	ortholog_one2one	ENSMUSG00000001348	Acp5	ortholog_one2one	115578	ACP5	NA	NA	no_ortholog	Spondyloenchondrodysplasia with immune dysregulation, 607944 (3), Autosomal recessive
55	ACP3	5'-NT|ACP-3|ACPP|TM-PAP	MIM:171790|HGNC:HGNC:125|Ensembl:ENSG00000014257	3	3q22.1	acid phosphatase 3	protein-coding	ENSG00000014257	ACPP	105872680	ACP3	ACPP	ortholog	56318	Acpp	5'-NT|A030005E02Rik|FRAP|Lap|PAP|Ppal	ortholog	ENSMICG00000049036	ACPP	ortholog_one2one	ENSMUSG00000032561	Acpp	ortholog_one2one	55552	ACP3	MGI:1928480	Acpp	ortholog_one2one	NA
56	ACRV1	D11S4365|SP-10|SPACA2	MIM:102525|HGNC:HGNC:127|Ensembl:ENSG00000134940	11	11q24.2	acrosomal vesicle protein 1	protein-coding	ENSG00000134940	ACRV1	105881614	ACRV1	-	ortholog	11451	Acrv1	Msa63|SP-10	ortholog	ENSMICG00000003070	ACRV1	ortholog_one2one	ENSMUSG00000032110	Acrv1	ortholog_one2one	1219	ACRV1	MGI:104590	Acrv1	ortholog_one2one	NA
58	ACTA1	ACTA|ASMA|CFTD|CFTD1|CFTDM|MPFD|NEM1|NEM2|NEM3|SHPM	MIM:102610|HGNC:HGNC:129|Ensembl:ENSG00000143632	1	1q42.13	actin alpha 1, skeletal muscle	protein-coding	ENSG00000143632	ACTA1	105871143	ACTA1	-	ortholog	11459	Acta1	AA959943|Acta-2|Acts|Actsk-1	ortholog	ENSMICG00000007460	ACTA1	ortholog_one2one	ENSMUSG00000031972	Acta1	ortholog_one2one	121702	ACTA1	MGI:87902	Acta1	ortholog_one2one	?Myopathy, scapulohumeroperoneal, 616852 (3), Autosomal dominant; Nemaline myopathy 3, autosomal dominant or recessive, 161800 (3), Autosomal dominant, Autosomal recessive; Myopathy, actin, congenital, with excess of thin myofilaments, 161800 (3), Autosomal dominant, Autosomal recessive; Myopathy, actin, congenital, with cores, 161800 (3), Autosomal dominant, Autosomal recessive; Myopathy, congen…
59	ACTA2	ACTSA	MIM:102620|HGNC:HGNC:130|Ensembl:ENSG00000107796	10	10q23.31	actin alpha 2, smooth muscle	protein-coding	ENSG00000107796	ACTA2	105871641	ACTA2	-	ortholog	11475	Acta2	0610041G09Rik|Actvs|SMAalpha|SMalphaA|a-SMA|alphaSMA	ortholog	ENSMICG00000006543	ACTA2	ortholog_one2one	ENSMUSG00000035783	Acta2	ortholog_one2one	133938	ACTA2	MGI:87909	Acta2	ortholog_one2one	Multisystemic smooth muscle dysfunction syndrome, 613834 (3), Autosomal dominant; Aortic aneurysm, familial thoracic 6, 611788 (3), Autosomal dominant; Moyamoya disease 5, 614042 (3)
60	ACTB	BRWS1|PS1TP5BP1	MIM:102630|HGNC:HGNC:132|Ensembl:ENSG00000075624	7	7p22.1	actin beta	protein-coding	ENSG00000075624	ACTB	105868294	ACTB	-	ortholog	11461	Actb	Actx|E430023M04Rik|beta-actin	ortholog	ENSMICG00000002791	ACTB	ortholog_one2one	ENSMUSG00000029580	Actb	ortholog_one2one	110648	ACTB	MGI:87904	Actb	ortholog_one2one	Baraitser-Winter syndrome 1, 243310 (3), Autosomal dominant; ?Dystonia, juvenile-onset, 607371 (3), Autosomal dominant
70	ACTC1	ACTC|ASD5|CMD1R|CMH11|LVNC4	MIM:102540|HGNC:HGNC:143|Ensembl:ENSG00000159251	15	15q14	actin alpha cardiac muscle 1	protein-coding	ENSG00000159251	ACTC1	105872390	ACTC1	-	ortholog	11464	Actc1	Actc-1	ortholog	ENSMICG00000016976	ACTC1	ortholog_one2one	ENSMUSG00000068614	Actc1	ortholog_one2one	68446	ACTC1	MGI:87905	Actc1	ortholog_one2one	Left ventricular noncompaction 4, 613424 (3), Autosomal dominant; Cardiomyopathy, hypertrophic, 11, 612098 (3), Autosomal dominant; Atrial septal defect 5, 612794 (3), Autosomal dominant; Cardiomyopathy, dilated, 1R, 613424 (3), Autosomal dominant
71	ACTG1	ACT|ACTG|DFNA20|DFNA26|HEL-176	MIM:102560|HGNC:HGNC:144|Ensembl:ENSG00000184009	17	17q25.3	actin gamma 1	protein-coding	ENSG00000184009	ACTG1	105884969	ACTG1	-	ortholog	11465	Actg1	AL023024|Actg|Actl|E51	ortholog	ENSMICG00000014863	ACTG1	ortholog_one2one	ENSMUSG00000062825	Actg1	ortholog_one2one	74402	ACTG1	MGI:87906	Actg1	ortholog_one2one	Deafness, autosomal dominant 20/26, 604717 (3), Autosomal dominant; Baraitser-Winter syndrome 2, 614583 (3), Autosomal dominant
72	ACTG2	ACT|ACTA3|ACTE|ACTL3|ACTSG|VSCM	MIM:102545|HGNC:HGNC:145|Ensembl:ENSG00000163017	2	2p13.1	actin gamma 2, smooth muscle	protein-coding	ENSG00000163017	ACTG2	105884602	ACTG2	-	ortholog	11468	Actg2	ACTA3|Act-4|Act4|SMGA	ortholog	ENSMICG00000006029	ACTG2	ortholog_one2one	ENSMUSG00000059430	Actg2	ortholog_one2one	123845	ACTG2	MGI:104589	Actg2	ortholog_one2one	Megacystis-microcolon-intestinal hypoperistalsis syndrome 5, 619431 (3), Autosomal dominant; Visceral myopathy 1, 155310 (3), Autosomal dominant
81	ACTN4	ACTININ-4|FSGS|FSGS1	MIM:604638|HGNC:HGNC:166|Ensembl:ENSG00000130402	19	19q13.2	actinin alpha 4	protein-coding	ENSG00000130402	ACTN4	105876821	ACTN4	-	ortholog	60595	Actn4	C77391	ortholog	ENSMICG00000016495	ACTN4	ortholog_one2one	ENSMUSG00000054808	Actn4	ortholog_one2one	55857	ACTN4	MGI:1890773	Actn4	ortholog_one2one	Glomerulosclerosis, focal segmental, 1, 603278 (3), Autosomal dominant
81	ACTN4	ACTININ-4|FSGS|FSGS1	MIM:604638|HGNC:HGNC:166|Ensembl:ENSG00000130402	19	19q13.2	actinin alpha 4	protein-coding	ENSG00000282844	ACTN4	105876821	ACTN4	-	ortholog	60595	Actn4	C77391	ortholog	ENSMICG00000016495	ACTN4	no_ortholog	ENSMUSG00000054808	Actn4	no_ortholog	55857	ACTN4	MGI:1890773	Actn4	ortholog_one2one	Glomerulosclerosis, focal segmental, 1, 603278 (3), Autosomal dominant
86	ACTL6A	ACTL6|ARPN-BETA|Arp4|BAF53A|INO80K	MIM:604958|HGNC:HGNC:24124|Ensembl:ENSG00000136518	3	3q26.33	actin like 6A	protein-coding	ENSG00000136518	ACTL6A	105855815	ACTL6A	-	ortholog	56456	Actl6a	2810432C06Rik|AI851094|ARP4|Actl6|Baf53a|C79802	ortholog	ENSMICG00000049032	ACTL6A	ortholog_one2one	ENSMUSG00000027671	Actl6a	ortholog_one2one	55811	ACTL6A	MGI:1861453	Actl6a	ortholog_one2one	NA
87	ACTN1	BDPLT15	MIM:102575|HGNC:HGNC:163|Ensembl:ENSG00000072110	14	14q24.1|14q22-q24	actinin alpha 1	protein-coding	ENSG00000072110	ACTN1	105880257	ACTN1	-	ortholog	109711	Actn1	3110023F10Rik|Actn1a	ortholog	ENSMICG00000000640	ACTN1	ortholog_one2one	ENSMUSG00000015143	Actn1	ortholog_one2one	55553	ACTN1	MGI:2137706	Actn1	ortholog_one2one	Bleeding disorder, platelet-type, 15, 615193 (3), Autosomal dominant
88	ACTN2	CMD1AA|CMH23|MPD6|MYOCOZ	MIM:102573|HGNC:HGNC:164|Ensembl:ENSG00000077522	1	1q43	actinin alpha 2	protein-coding	ENSG00000077522	ACTN2	105856499	ACTN2	-	ortholog	11472	Actn2	1110008F24Rik	ortholog	ENSMICG00000015908	ACTN2	ortholog_one2one	ENSMUSG00000052374	Actn2	ortholog_one2one	31016	ACTN2	MGI:109192	Actn2	ortholog_one2one	Myopathy, distal, 6, adult onset, 618655 (3), Autosomal dominant; Cardiomyopathy, hypertrophic, 23, with or without LVNC, 612158 (3), Autosomal dominant; Cardiomyopathy, dilated, 1AA, with or without LVNC, 612158 (3), Autosomal dominant; Myopathy, congenital with structured cores and Z-line abnormalities, 618654 (3), Autosomal dominant
89	ACTN3	ACTN3D	MIM:102574|HGNC:HGNC:165|Ensembl:ENSG00000248746	11	11q13.2	actinin alpha 3 (gene/pseudogene)	protein-coding	ENSG00000248746	ACTN3	105867522	ACTN3	-	ortholog	11474	Actn3	-	ortholog	ENSMICG00000003777	ACTN3	ortholog_one2one	ENSMUSG00000006457	Actn3	ortholog_one2one	NA	NA	NA	NA	no_ortholog	[Sprinting performance], 617749 (3), Autosomal recessive; [Alpha-actinin-3 deficiency], 617749 (3), Autosomal recessive
90	ACVR1	ACTRI|ACVR1A|ACVRLK2|ALK2|FOP|SKR1|TSRI	MIM:102576|HGNC:HGNC:171|Ensembl:ENSG00000115170	2	2q24.1	activin A receptor type 1	protein-coding	ENSG00000115170	ACVR1	105860463	ACVR1	-	ortholog	11477	Acvr1	ALK2|ActR-I|ActRIA|Acvr|Acvr1a|Acvrlk2|Alk-2|Alk8|D330013D15Rik|SKR1|Tsk7L	ortholog	ENSMICG00000042942	ACVR1	ortholog_one2one	ENSMUSG00000026836	Acvr1	ortholog_one2one	7	ACVR1	MGI:87911	Acvr1	ortholog_one2one	Fibrodysplasia ossificans progressiva, 135100 (3), Autosomal dominant
91	ACVR1B	ACTRIB|ACVRLK4|ALK4|SKR2	MIM:601300|HGNC:HGNC:172|Ensembl:ENSG00000135503	12	12q13.13	activin A receptor type 1B	protein-coding	ENSG00000135503	ACVR1B	105870287	ACVR1B	-	ortholog	11479	Acvr1b	6820432J04|ALK-4|ActR-IB|ActRIB|Acvrlk4|Alk4|SKR2	ortholog	ENSMICG00000016804	ACVR1B	ortholog_one2one	ENSMUSG00000000532	Acvr1b	ortholog_one2one	20906	ACVR1B	MGI:1338944	Acvr1b	ortholog_one2one	Pancreatic cancer, somatic (3)
92	ACVR2A	ACTRII|ACVR2	MIM:102581|HGNC:HGNC:173|Ensembl:ENSG00000121989	2	2q22.3-q23.1	activin A receptor type 2A	protein-coding	ENSG00000121989	ACVR2A	105860222	ACVR2A	-	ortholog	11480	Acvr2a	ActrIIa|Acvr2|TactrII	ortholog	ENSMICG00000004565	ACVR2A	ortholog_one2one	ENSMUSG00000052155	Acvr2a	ortholog_one2one	20391	ACVR2A	MGI:102806	Acvr2a	ortholog_one2one	NA
93	ACVR2B	ACTRIIB|ActR-IIB|HTX4	MIM:602730|HGNC:HGNC:174|Ensembl:ENSG00000114739	3	3p22.2	activin A receptor type 2B	protein-coding	ENSG00000114739	ACVR2B	105866814	ACVR2B	-	ortholog	11481	Acvr2b	4930516B21Rik|AI047905|ActRIIB	ortholog	ENSMICG00000049276	ACVR2B	ortholog_one2one	ENSMUSG00000061393	Acvr2b	ortholog_one2one	863	ACVR2B	MGI:87912	Acvr2b	ortholog_one2one	Heterotaxy, visceral, 4, autosomal, 613751 (3)
94	ACVRL1	ACVRLK1|ALK-1|ALK1|HHT|HHT2|ORW2|SKR3|TSR-I	MIM:601284|HGNC:HGNC:175|Ensembl:ENSG00000139567	12	12q13.13	activin A receptor like type 1	protein-coding	ENSG00000139567	ACVRL1	105870268	ACVRL1	-	ortholog	11482	Acvrl1	AI115505|AI427544|Acvrlk1|Alk1	ortholog	ENSMICG00000016800	ACVRL1	ortholog_one2one	ENSMUSG00000000530	Acvrl1	ortholog_one2one	20058	ACVRL1	MGI:1338946	Acvrl1	ortholog_one2one	Telangiectasia, hereditary hemorrhagic, type 2, 600376 (3), Autosomal dominant
95	ACY1	ACY-1|ACY1D|HEL-S-5	MIM:104620|HGNC:HGNC:177|Ensembl:ENSG00000243989	3	3p21.2	aminoacylase 1	protein-coding	ENSG00000243989	ACY1	105875031	ACY1	-	ortholog	109652	Acy1	1110014J22Rik|Acy-1	ortholog	ENSMICG00000002700	NA	ortholog_one2many	ENSMUSG00000023262	Acy1	ortholog_one2many	110440	ACY1	MGI:87913	Acy1	ortholog_one2one	Aminoacylase 1 deficiency, 609924 (3), Autosomal recessive
97	ACYP1	ACYPE	MIM:600875|HGNC:HGNC:179|Ensembl:ENSG00000119640	14	14q24.3	acylphosphatase 1	protein-coding	ENSG00000119640	ACYP1	105858820	ACYP1	-	ortholog	66204	Acyp1	1110039O14Rik|AI325944	ortholog	ENSMICG00000026687	ACYP1	ortholog_one2one	ENSMUSG00000008822	Acyp1	ortholog_one2one	11932	ACYP1	MGI:1913454	Acyp1	ortholog_one2one	NA
98	ACYP2	ACYM|ACYP	MIM:102595|HGNC:HGNC:180|Ensembl:ENSG00000170634	2	2p16.2	acylphosphatase 2	protein-coding	ENSG00000170634	ACYP2	105878417	ACYP2	-	ortholog	75572	Acyp2	2310004B09Rik	ortholog	ENSMICG00000011857	NA	ortholog_one2one	ENSMUSG00000060923	Acyp2	ortholog_one2one	41776	ACYP2	MGI:1922822	Acyp2	ortholog_one2one	NA
100	ADA	-	MIM:608958|HGNC:HGNC:186|Ensembl:ENSG00000196839	20	20q13.12	adenosine deaminase	protein-coding	ENSG00000196839	ADA	105880008	ADA	-	ortholog	11486	Ada	-	ortholog	ENSMICG00000008277	ADA	ortholog_one2one	ENSMUSG00000017697	Ada	ortholog_one2one	37249	ADA	MGI:87916	Ada	ortholog_one2one	Adenosine deaminase deficiency, partial, 102700 (3), Somatic mosaicism, Autosomal recessive; Severe combined immunodeficiency due to ADA deficiency, 102700 (3), Somatic mosaicism, Autosomal recessive
101	ADAM8	CD156|CD156a|MS2	MIM:602267|HGNC:HGNC:215|Ensembl:ENSG00000151651	10	10q26.3	ADAM metallopeptidase domain 8	protein-coding	ENSG00000151651	ADAM8	105861480	ADAM8	-	ortholog	11501	Adam8	ADAM 8|CD156|CD156a|E430039A18Rik|MS2	ortholog	ENSMICG00000010623	NA	no_ortholog	ENSMUSG00000025473	Adam8	ortholog_one2one	74384	ADAM8	MGI:107825	Adam8	ortholog_one2one	NA
102	ADAM10	AD10|AD18|CD156c|CDw156|HsT18717|MADM|RAK|kuz	MIM:602192|HGNC:HGNC:188|Ensembl:ENSG00000137845	15	15q21.3	ADAM metallopeptidase domain 10	protein-coding	ENSG00000137845	ADAM10	105881392	ADAM10	-	ortholog	11487	Adam10	1700031C13Rik|MADM|kuz|kuzbanian	ortholog	ENSMICG00000005882	ADAM10	ortholog_one2one	ENSMUSG00000054693	Adam10	ortholog_one2one	865	ADAM10	MGI:109548	Adam10	ortholog_one2one	{Alzheimer disease 18, susceptibility to}, 615590 (3); Reticulate acropigmentation of Kitamura, 615537 (3), Autosomal dominant
103	ADAR	ADAR1|AGS6|DRADA|DSH|DSRAD|G1P1|IFI-4|IFI4|K88DSRBP|P136	MIM:146920|HGNC:HGNC:225|Ensembl:ENSG00000160710	1	1q21.3	adenosine deaminase RNA specific	protein-coding	ENSG00000160710	ADAR	105873198	ADAR	-	ortholog	56417	Adar	AV242451|Adar1|Adar1p110|Adar1p150|DRADA|mZaADAR	ortholog	ENSMICG00000001431	ADAR	ortholog_one2one	ENSMUSG00000027951	Adar	ortholog_one2one	9281	ADAR	MGI:1889575	Adar	ortholog_one2one	Dyschromatosis symmetrica hereditaria, 127400 (3), Autosomal dominant; Aicardi-Goutieres syndrome 6, 615010 (3), Autosomal recessive
104	ADARB1	ADAR2|DRABA2|DRADA2|RED1	MIM:601218|HGNC:HGNC:226|Ensembl:ENSG00000197381	21	21q22.3	adenosine deaminase RNA specific B1	protein-coding	ENSG00000197381	ADARB1	105879658	ADARB1	-	ortholog	110532	Adarb1	1700057H01Rik|AW124433|AW558573|Adar2|BB220382|D10Bwg0447e|Red1	ortholog	ENSMICG00000008433	ADARB1	ortholog_one2one	ENSMUSG00000020262	Adarb1	ortholog_one2one	8280	ADARB1	MGI:891999	Adarb1	ortholog_one2one	Neurodevelopmental disorder with hypotonia, microcephaly, and seizures, 618862 (3), Autosomal recessive
105	ADARB2	ADAR3|RED2	MIM:602065|HGNC:HGNC:227|Ensembl:ENSG00000185736	10	10p15.3	adenosine deaminase RNA specific B2 (inactive)	protein-coding	ENSG00000185736	ADARB2	NA	NA	NA	no_ortholog	94191	Adarb2	Adar3|RED2	ortholog	ENSMICG00000047603	ADARB2	ortholog_one2one	ENSMUSG00000052551	Adarb2	ortholog_one2one	10276	ADARB2	MGI:2151118	Adarb2	ortholog_one2one	NA
107	ADCY1	AC1|DFNB44	MIM:103072|HGNC:HGNC:232|Ensembl:ENSG00000164742	7	7p12.3	adenylate cyclase 1	protein-coding	ENSG00000164742	ADCY1	105870668	ADCY1	-	ortholog	432530	Adcy1	AC1|D11Bwg1392e|I-AC|brl	ortholog	ENSMICG00000004502	ADCY1	ortholog_one2one	ENSMUSG00000020431	Adcy1	ortholog_one2one	41419	ADCY1	MGI:99677	Adcy1	ortholog_one2one	?Deafness, autosomal recessive 44, 610154 (3), Autosomal recessive
108	ADCY2	AC2|HBAC2	MIM:103071|HGNC:HGNC:233|Ensembl:ENSG00000078295	5	5p15.31	adenylate cyclase 2	protein-coding	ENSG00000078295	ADCY2	105859934	ADCY2	-	ortholog	210044	Adcy2	mKIAA1060	ortholog	ENSMICG00000002952	ADCY2	ortholog_one2one	ENSMUSG00000021536	Adcy2	ortholog_one2one	75133	ADCY2	MGI:99676	Adcy2	ortholog_one2one	NA
109	ADCY3	AC-III|AC3|BMIQ19	MIM:600291|HGNC:HGNC:234|Ensembl:ENSG00000138031	2	2p23.3	adenylate cyclase 3	protein-coding	ENSG00000138031	ADCY3	105884349	ADCY3	-	ortholog	104111	Adcy3	AC3|ACIII|mKIAA0511	ortholog	ENSMICG00000001584	ADCY3	ortholog_one2one	ENSMUSG00000020654	Adcy3	ortholog_one2one	2978	ADCY3	MGI:99675	Adcy3	ortholog_one2one	{Obesity, susceptibility to, BMIQ19}, 617885 (3), Autosomal recessive
111	ADCY5	AC5|FDFM	MIM:600293|HGNC:HGNC:236|Ensembl:ENSG00000173175	3	3q21.1	adenylate cyclase 5	protein-coding	ENSG00000173175	ADCY5	105879870	ADCY5	-	ortholog	224129	Adcy5	AW121902|Ac5	ortholog	ENSMICG00000049169	ADCY5	ortholog_one2one	ENSMUSG00000022840	Adcy5	ortholog_one2one	11213	ADCY5	MGI:99673	Adcy5	ortholog_one2one	Dyskinesia with orofacial involvement, autosomal dominant, 606703 (3), Autosomal dominant; Neurodevelopmental disorder with hyperkinetic movements and dyskinesia, 619651 (3), Autosomal recessive; Dyskinesia with orofacial involvement, autosomal recessive, 619647 (3), Autosomal recessive
112	ADCY6	AC6|LCCS8	MIM:600294|HGNC:HGNC:237|Ensembl:ENSG00000174233	12	12q13.12	adenylate cyclase 6	protein-coding	ENSG00000174233	ADCY6	105867497	ADCY6	-	ortholog	11512	Adcy6	AC6|mKIAA0422	ortholog	ENSMICG00000011825	ADCY6	ortholog_one2one	ENSMUSG00000022994	Adcy6	ortholog_one2one	22400	ADCY6	MGI:87917	Adcy6	ortholog_one2one	Lethal congenital contracture syndrome 8, 616287 (3), Autosomal recessive
113	ADCY7	AC7	MIM:600385|HGNC:HGNC:238|Ensembl:ENSG00000121281	16	16q12.1	adenylate cyclase 7	protein-coding	ENSG00000121281	ADCY7	105884745	ADCY7	-	ortholog	11513	Adcy7	AA407758	ortholog	ENSMICG00000011063	ADCY7	ortholog_one2one	ENSMUSG00000031659	Adcy7	ortholog_one2one	866	ADCY7	MGI:102891	Adcy7	ortholog_one2one	NA
114	ADCY8	AC8|ADCY3|HBAC1	MIM:103070|HGNC:HGNC:239|Ensembl:ENSG00000155897	8	8q24.22	adenylate cyclase 8	protein-coding	ENSG00000155897	ADCY8	105882731	ADCY8	-	ortholog	11514	Adcy8	AC8|AW060868	ortholog	ENSMICG00000045984	ADCY8	ortholog_one2one	ENSMUSG00000022376	Adcy8	ortholog_one2one	37443	ADCY8	MGI:1341110	Adcy8	ortholog_one2one	NA
115	ADCY9	AC9|ACIX	MIM:603302|HGNC:HGNC:240|Ensembl:ENSG00000162104	16	16p13.3	adenylate cyclase 9	protein-coding	ENSG00000162104	ADCY9	105859653	ADCY9	-	ortholog	11515	Adcy9	AC9|ACtp10|AW125421|D16Wsu65e|mKIAA0520	ortholog	ENSMICG00000017662	ADCY9	ortholog_one2one	ENSMUSG00000005580	Adcy9	ortholog_one2one	868	ADCY9	MGI:108450	Adcy9	ortholog_one2one	NA
116	ADCYAP1	PACAP	MIM:102980|HGNC:HGNC:241|Ensembl:ENSG00000141433	18	18p11.32	adenylate cyclase activating polypeptide 1	protein-coding	ENSG00000141433	ADCYAP1	105861035	ADCYAP1	-	ortholog	11516	Adcyap1	PACAP	ortholog	ENSMICG00000030488	ADCYAP1	ortholog_one2one	ENSMUSG00000024256	Adcyap1	ortholog_one2one	869	ADCYAP1	MGI:105094	Adcyap1	ortholog_one2one	NA
117	ADCYAP1R1	PAC1|PAC1R|PACAPR|PACAPRI	MIM:102981|HGNC:HGNC:242|Ensembl:ENSG00000078549	7	7p14.3	ADCYAP receptor type I	protein-coding	ENSG00000078549	ADCYAP1R1	105855101	ADCYAP1R1	-	ortholog	11517	Adcyap1r1	2900024I10Rik|AI846590|PAC1|PAC1R|PACAP1-R	ortholog	ENSMICG00000012961	ADCYAP1R1	ortholog_one2one	ENSMUSG00000029778	Adcyap1r1	ortholog_one2one	870	ADCYAP1R1	MGI:108449	Adcyap1r1	ortholog_one2one	NA
118	ADD1	ADDA	MIM:102680|HGNC:HGNC:243|Ensembl:ENSG00000087274	4	4p16.3	adducin 1	protein-coding	ENSG00000087274	ADD1	NA	NA	NA	no_ortholog	11518	Add1	AI256389	ortholog	ENSMICG00000007785	ADD1	ortholog_one2one	ENSMUSG00000029106	Add1	ortholog_one2one	22758	ADD1	MGI:87918	Add1	ortholog_one2one	{Hypertension, essential, salt-sensitive}, 145500 (3), Multifactorial
119	ADD2	ADDB	MIM:102681|HGNC:HGNC:244|Ensembl:ENSG00000075340	2	2p13.3	adducin 2	protein-coding	ENSG00000075340	ADD2	105863246	ADD2	-	ortholog	11519	Add2	2900072M03Rik|add97	ortholog	ENSMICG00000014589	ADD2	ortholog_one2one	ENSMUSG00000030000	Add2	ortholog_one2one	1221	ADD2	MGI:87919	Add2	ortholog_one2one	NA
120	ADD3	ADDL|CPSQ3	MIM:601568|HGNC:HGNC:245|Ensembl:ENSG00000148700	10	10q25.1-q25.2	adducin 3	protein-coding	ENSG00000148700	ADD3	105874792	ADD3	-	ortholog	27360	Add3	AI463285|R75380	ortholog	ENSMICG00000006859	ADD3	ortholog_one2one	ENSMUSG00000025026	Add3	ortholog_one2one	40893	ADD3	MGI:1351615	Add3	ortholog_one2one	Cerebral palsy, spastic quadriplegic, 3, 617008 (3), Autosomal recessive
123	PLIN2	ADFP|ADRP	MIM:103195|HGNC:HGNC:248|Ensembl:ENSG00000147872	9	9p22.1	perilipin 2	protein-coding	ENSG00000147872	PLIN2	105874132	PLIN2	-	ortholog	11520	Plin2	AA407157|ADPH|Adfp|Adrp	ortholog	ENSMICG00000005214	PLIN2	ortholog_one2one	ENSMUSG00000028494	Plin2	ortholog_one2one	872	PLIN2	MGI:87920	Plin2	ortholog_one2one	NA
124	ADH1A	ADH1	MIM:103700|HGNC:HGNC:249|Ensembl:ENSG00000187758	4	4q23	alcohol dehydrogenase 1A (class I), alpha polypeptide	protein-coding	ENSG00000187758	ADH1A	NA	NA	NA	no_ortholog	11522	Adh1	ADH-A2|ADH-AA|AI194826|Adh-1|Adh-1-t|Adh-1e|Adh-1t|Adh-3e|Adh1-e|Adh1-t|Adh1tl|Adh3-e	no_ortholog	ENSMICG00000043541	NA	ortholog_many2many	ENSMUSG00000074207	Adh1	ortholog_one2many	88335	ADH1A	NA	NA	no_ortholog	NA
124	ADH1A	ADH1	MIM:103700|HGNC:HGNC:249|Ensembl:ENSG00000187758	4	4q23	alcohol dehydrogenase 1A (class I), alpha polypeptide	protein-coding	ENSG00000187758	ADH1A	105856576	LOC105856576	-	no_ortholog	11522	Adh1	ADH-A2|ADH-AA|AI194826|Adh-1|Adh-1-t|Adh-1e|Adh-1t|Adh-3e|Adh1-e|Adh1-t|Adh1tl|Adh3-e	no_ortholog	ENSMICG00000006437	NA	ortholog_many2many	ENSMUSG00000074207	Adh1	ortholog_one2many	88335	ADH1A	NA	NA	no_ortholog	NA
125	ADH1B	ADH2|HEL-S-117	MIM:103720|HGNC:HGNC:250|Ensembl:ENSG00000196616	4	4q23	alcohol dehydrogenase 1B (class I), beta polypeptide	protein-coding	ENSG00000196616	ADH1B	NA	NA	NA	no_ortholog	11522	Adh1	ADH-A2|ADH-AA|AI194826|Adh-1|Adh-1-t|Adh-1e|Adh-1t|Adh-3e|Adh1-e|Adh1-t|Adh1tl|Adh3-e	no_ortholog	ENSMICG00000043541	NA	ortholog_many2many	ENSMUSG00000074207	Adh1	ortholog_one2many	133563	ADH1B	NA	NA	no_ortholog	{Aerodigestive tract cancer, squamous cell, alcohol-related, protection against}, 103780 (3), Multifactorial; {Alcohol dependence, protection against}, 103780 (3), Multifactorial
125	ADH1B	ADH2|HEL-S-117	MIM:103720|HGNC:HGNC:250|Ensembl:ENSG00000196616	4	4q23	alcohol dehydrogenase 1B (class I), beta polypeptide	protein-coding	ENSG00000196616	ADH1B	105856576	LOC105856576	-	no_ortholog	11522	Adh1	ADH-A2|ADH-AA|AI194826|Adh-1|Adh-1-t|Adh-1e|Adh-1t|Adh-3e|Adh1-e|Adh1-t|Adh1tl|Adh3-e	no_ortholog	ENSMICG00000006437	NA	ortholog_many2many	ENSMUSG00000074207	Adh1	ortholog_one2many	133563	ADH1B	NA	NA	no_ortholog	{Aerodigestive tract cancer, squamous cell, alcohol-related, protection against}, 103780 (3), Multifactorial; {Alcohol dependence, protection against}, 103780 (3), Multifactorial
126	ADH1C	ADH3	MIM:103730|HGNC:HGNC:251|Ensembl:ENSG00000248144	4	4q23	alcohol dehydrogenase 1C (class I), gamma polypeptide	protein-coding	ENSG00000248144	ADH1C	NA	NA	NA	no_ortholog	11522	Adh1	ADH-A2|ADH-AA|AI194826|Adh-1|Adh-1-t|Adh-1e|Adh-1t|Adh-3e|Adh1-e|Adh1-t|Adh1tl|Adh3-e	ortholog	ENSMICG00000043541	NA	ortholog_many2many	ENSMUSG00000074207	Adh1	ortholog_one2many	73888	ADH1C	MGI:87921	Adh1	ortholog_one2one	{Alcohol dependence, protection against}, 103780 (3), Multifactorial; {Parkinson disease, susceptibility to}, 168600 (3), Autosomal dominant, Multifactorial
126	ADH1C	ADH3	MIM:103730|HGNC:HGNC:251|Ensembl:ENSG00000248144	4	4q23	alcohol dehydrogenase 1C (class I), gamma polypeptide	protein-coding	ENSG00000248144	ADH1C	105856576	LOC105856576	-	no_ortholog	11522	Adh1	ADH-A2|ADH-AA|AI194826|Adh-1|Adh-1-t|Adh-1e|Adh-1t|Adh-3e|Adh1-e|Adh1-t|Adh1tl|Adh3-e	ortholog	ENSMICG00000006437	NA	ortholog_many2many	ENSMUSG00000074207	Adh1	ortholog_one2many	73888	ADH1C	MGI:87921	Adh1	ortholog_one2one	{Alcohol dependence, protection against}, 103780 (3), Multifactorial; {Parkinson disease, susceptibility to}, 168600 (3), Autosomal dominant, Multifactorial
127	ADH4	ADH-2|HEL-S-4	MIM:103740|HGNC:HGNC:252|Ensembl:ENSG00000198099	4	4q23	alcohol dehydrogenase 4 (class II), pi polypeptide	protein-coding	ENSG00000198099	ADH4	105856578	ADH4	-	ortholog	26876	Adh4	Adh2	ortholog	ENSMICG00000006121	ADH4	ortholog_one2one	ENSMUSG00000037797	Adh4	ortholog_one2one	20162	ADH4	MGI:1349472	Adh4	ortholog_one2one	NA
128	ADH5	ADH-3|ADHX|FALDH|FDH|GSH-FDH|GSNOR|HEL-S-60p	MIM:103710|HGNC:HGNC:253|Ensembl:ENSG00000197894	4	4q23	alcohol dehydrogenase 5 (class III), chi polypeptide	protein-coding	ENSG00000197894	ADH5	105856574	ADH5	-	ortholog	11532	Adh5	Adh-5|Adh3|GSNOR	ortholog	ENSMICG00000006116	ADH5	ortholog_one2one	ENSMUSG00000028138	Adh5	ortholog_one2one	68076	ADH5	MGI:87929	Adh5	ortholog_one2one	AMED syndrome, digenic, 619151 (3), Digenic recessive
130	ADH6	ADH-5	MIM:103735|HGNC:HGNC:255|Ensembl:ENSG00000172955	4	4q23	alcohol dehydrogenase 6 (class V)	protein-coding	ENSG00000172955	ADH6	NA	NA	NA	no_ortholog	100417514	Adh6b	Adh5b	no_ortholog	NA	NA	no_ortholog	ENSMUSG00000074206	Adh6b	ortholog_one2one	68077	ADH6	NA	NA	no_ortholog	NA
131	ADH7	ADH4	MIM:600086|HGNC:HGNC:256|Ensembl:ENSG00000196344	4	4q23	alcohol dehydrogenase 7 (class IV), mu or sigma polypeptide	protein-coding	ENSG00000196344	ADH7	105856572	ADH7	ADH4	ortholog	11529	Adh7	AI325182|Adh-3|Adh-3e|Adh-3t|Adh3|Adh3-e|Adh3-t|Adh4|Adt-1	ortholog	ENSMICG00000003495	ADH7	ortholog_one2one	ENSMUSG00000055301	Adh7	ortholog_one2one	37333	ADH7	MGI:87926	Adh7	ortholog_one2one	NA
132	ADK	AK	MIM:102750|HGNC:HGNC:257|Ensembl:ENSG00000156110	10	10q22.2|10q11-q24	adenosine kinase	protein-coding	ENSG00000156110	ADK	105868789	ADK	-	ortholog	11534	Adk	2310026J05Rik|5033405D03Rik|AI255373|AI987814|Ak	ortholog	ENSMICG00000011753	ADK	ortholog_one2one	ENSMUSG00000039197	Adk	ortholog_one2one	4891	ADK	MGI:87930	Adk	ortholog_one2one	Hypermethioninemia due to adenosine kinase deficiency, 614300 (3), Autosomal recessive
133	ADM	AM|PAMP	MIM:103275|HGNC:HGNC:259|Ensembl:ENSG00000148926	11	11p15.4	adrenomedullin	protein-coding	ENSG00000148926	ADM	105866495	ADM	-	ortholog	11535	Adm	AM	ortholog	ENSMICG00000033713	ADM	ortholog_one2one	ENSMUSG00000030790	Adm	ortholog_one2one	873	ADM	MGI:108058	Adm	ortholog_one2one	NA
134	ADORA1	RDC7	MIM:102775|HGNC:HGNC:262|Ensembl:ENSG00000163485	1	1q32.1	adenosine A1 receptor	protein-coding	ENSG00000163485	ADORA1	105868113	ADORA1	-	ortholog	11539	Adora1	A1-AR|A1AR|A1R|AA1R|AI848715|ARA1|BB176431|Ri	ortholog	ENSMICG00000015418	ADORA1	ortholog_one2one	ENSMUSG00000042429	Adora1	ortholog_one2one	20165	ADORA1	MGI:99401	Adora1	ortholog_one2one	NA
135	ADORA2A	A2aR|ADORA2|RDC8	MIM:102776|HGNC:HGNC:263|Ensembl:ENSG00000128271	22	22q11.23	adenosine A2a receptor	protein-coding	ENSG00000128271	ADORA2A	105862784	ADORA2A	-	ortholog	11540	Adora2a	A2AAR|A2aR|AA2AR|ARA2A	ortholog	ENSMICG00000048104	ADORA2A	ortholog_one2one	ENSMUSG00000020178	Adora2a	ortholog_one2one	20166	ADORA2A	MGI:99402	Adora2a	ortholog_one2one	NA
136	ADORA2B	ADORA2	MIM:600446|HGNC:HGNC:264|Ensembl:ENSG00000170425	17	17p12	adenosine A2b receptor	protein-coding	ENSG00000170425	ADORA2B	NA	NA	NA	no_ortholog	11541	Adora2b	A2BAR|A2BR|A2b|AA2BR|AI480866|AI605384|ARA2B	ortholog	NA	NA	no_ortholog	ENSMUSG00000018500	Adora2b	ortholog_one2one	20167	ADORA2B	MGI:99403	Adora2b	ortholog_one2one	NA
140	ADORA3	A3AR	MIM:600445|HGNC:HGNC:268|Ensembl:ENSG00000282608	1	1p13.2	adenosine A3 receptor	protein-coding	ENSG00000282608	ADORA3	105878778	ADORA3	-	ortholog	NA	NA	NA	no_ortholog	ENSMICG00000031902	ADORA3	ortholog_one2one	ENSMUSG00000118531	Tmigd3	ortholog_one2many	550	ADORA3	MGI:104847	Adora3	ortholog_one2one	NA
140	ADORA3	A3AR	MIM:600445|HGNC:HGNC:268|Ensembl:ENSG00000282608	1	1p13.2	adenosine A3 receptor	protein-coding	ENSG00000282608	ADORA3	105878778	ADORA3	-	ortholog	11542	Adora3	A3AR|A3R|AA3R|ARA3|Gpcr2	no_ortholog	ENSMICG00000031902	ADORA3	ortholog_one2one	ENSMUSG00000000562	Adora3	ortholog_one2many	550	ADORA3	MGI:104847	Adora3	ortholog_one2one	NA
141	ADPRH	ARH1|hARH1	MIM:603081|HGNC:HGNC:269|Ensembl:ENSG00000144843	3	3q13.33	ADP-ribosylarginine hydrolase	protein-coding	ENSG00000144843	ADPRH	105879922	ADPRH	-	ortholog	11544	Adprh	Arh1	ortholog	ENSMICG00000048870	ADPRH	ortholog_one2one	ENSMUSG00000002844	Adprh	ortholog_one2one	874	ADPRH	MGI:1098234	Adprh	ortholog_one2one	NA
142	PARP1	ADPRT|ADPRT 1|ADPRT1|ARTD1|PARP|PARP-1|PPOL|pADPRT-1	MIM:173870|HGNC:HGNC:270|Ensembl:ENSG00000143799	1	1q42.12	poly(ADP-ribose) polymerase 1	protein-coding	ENSG00000143799	PARP1	105863799	PARP1	-	ortholog	11545	Parp1	5830444G22Rik|AI893648|ARTD1|Adprp|Adprt1|C80510|PARP|PPOL|msPARP|parp-1|sPARP-1	ortholog	ENSMICG00000017076	PARP1	ortholog_one2one	ENSMUSG00000026496	Parp1	ortholog_one2one	1222	PARP1	MGI:1340806	Parp1	ortholog_one2one	NA
143	PARP4	ADPRTL1|ARTD4|PARP-4|PARPL|PH5P|VAULT3|VPARP|VWA5C|p193	MIM:607519|HGNC:HGNC:271|Ensembl:ENSG00000102699	13	13q12.12	poly(ADP-ribose) polymerase family member 4	protein-coding	ENSG00000102699	PARP4	105878845	PARP4	-	ortholog	328417	Parp4	ARTD4|Adprtl1|C030027K23Rik|E230037B21Rik|Gm743|PARP-4|PARPL|PH5P|VAULT3|VPARP|p193	ortholog	ENSMICG00000028028	PARP4	ortholog_one2one	ENSMUSG00000054509	Parp4	ortholog_one2one	124423	PARP4	MGI:2685589	Parp4	ortholog_one2one	NA
146	ADRA1D	ADRA1|ADRA1A|ADRA1R|ALPHA1|DAR|dJ779E11.2	MIM:104219|HGNC:HGNC:280|Ensembl:ENSG00000171873	20	20p13	adrenoceptor alpha 1D	protein-coding	ENSG00000171873	ADRA1D	105866077	ADRA1D	-	ortholog	11550	Adra1d	Adra-1|Adra1|Adra1a|Gpcr8|Spr8|[a]1d|alpha1D-AR	ortholog	ENSMICG00000048016	ADRA1D	ortholog_one2one	ENSMUSG00000027335	Adra1d	ortholog_one2one	551	ADRA1D	MGI:106673	Adra1d	ortholog_one2one	NA
147	ADRA1B	ADRA1|ALPHA1BAR	MIM:104220|HGNC:HGNC:278|Ensembl:ENSG00000170214	5	5q33.3	adrenoceptor alpha 1B	protein-coding	ENSG00000170214	ADRA1B	105883291	ADRA1B	-	ortholog	11548	Adra1b	[a]1b	ortholog	ENSMICG00000043682	ADRA1B	ortholog_one2one	ENSMUSG00000050541	Adra1b	ortholog_one2one	55477	ADRA1B	MGI:104774	Adra1b	ortholog_one2one	NA
148	ADRA1A	ADRA1C|ADRA1L1|ALPHA1AAR	MIM:104221|HGNC:HGNC:277|Ensembl:ENSG00000120907	8	8p21.2	adrenoceptor alpha 1A	protein-coding	ENSG00000120907	ADRA1A	105877123	ADRA1A	-	ortholog	11549	Adra1a	Adra1c	ortholog	ENSMICG00000015812	ADRA1A	ortholog_one2one	ENSMUSG00000045875	Adra1a	ortholog_one2one	68078	ADRA1A	MGI:104773	Adra1a	ortholog_one2one	NA
150	ADRA2A	ADRA2|ADRA2R|ADRAR|ALPHA2AAR|ZNF32	MIM:104210|HGNC:HGNC:281|Ensembl:ENSG00000150594	10	10q25.2	adrenoceptor alpha 2A	protein-coding	ENSG00000150594	ADRA2A	105874992	ADRA2A	-	ortholog	11551	Adra2a	AW122659|Adra-2|Adra-2a|alpha(2A)AR|alpha2-C10|alpha2A|alpha2A-AR	ortholog	NA	NA	no_ortholog	ENSMUSG00000033717	Adra2a	ortholog_one2one	47944	ADRA2A	MGI:87934	Adra2a	ortholog_one2one	NA
151	ADRA2B	ADRA2L1|ADRA2RL1|ADRARL1|ALPHA2BAR|FAME2|alpha-2BAR	MIM:104260|HGNC:HGNC:282|Ensembl:ENSG00000274286	2	2q11.2	adrenoceptor alpha 2B	protein-coding	ENSG00000274286	ADRA2B	105883628	ADRA2B	-	ortholog	11552	Adra2b	Adra-2b|[a]2B|a2b-AR|alpha2-C2|alpha2B	ortholog	ENSMICG00000033875	ADRA2B	ortholog_one2one	ENSMUSG00000058620	Adra2b	ortholog_one2one	553	ADRA2B	MGI:87935	Adra2b	ortholog_one2one	NA
152	ADRA2C	ADRA2L2|ADRA2RL2|ADRARL2|ALPHA2CAR	MIM:104250|HGNC:HGNC:283|Ensembl:ENSG00000184160	4	4p16.3	adrenoceptor alpha 2C	protein-coding	ENSG00000184160	ADRA2C	105860246	ADRA2C	-	ortholog	11553	Adra2c	Adra-2c|[a]2C|alpha2-C4|alpha2C	ortholog	ENSMICG00000036964	ADRA2C	ortholog_one2one	ENSMUSG00000045318	Adra2c	ortholog_one2one	20170	ADRA2C	MGI:87936	Adra2c	ortholog_one2one	{Congestive heart failure and beta-blocker response, modifier of} (3)
153	ADRB1	ADRB1R|B1AR|BETA1AR|FNSS2|RHR	MIM:109630|HGNC:HGNC:285|Ensembl:ENSG00000043591	10	10q25.3	adrenoceptor beta 1	protein-coding	ENSG00000043591	ADRB1	105875389	ADRB1	-	ortholog	11554	Adrb1	Adrb-1|beta-AR	ortholog	NA	NA	no_ortholog	ENSMUSG00000035283	Adrb1	ortholog_one2one	20171	ADRB1	MGI:87937	Adrb1	ortholog_one2one	[Short sleep, familial natural, 2], 618591 (3), Autosomal dominant; [Resting heart rate], 607276 (3)
154	ADRB2	ADRB2R|ADRBR|B2AR|BAR|BETA2AR	MIM:109690|HGNC:HGNC:286|Ensembl:ENSG00000169252	5	5q32	adrenoceptor beta 2	protein-coding	ENSG00000169252	ADRB2	105858458	ADRB2	-	ortholog	11555	Adrb2	Adrb-2|Badm|Gpcr7	ortholog	ENSMICG00000002569	ADRB2	ortholog_one2one	ENSMUSG00000045730	Adrb2	ortholog_one2one	30948	ADRB2	MGI:87938	Adrb2	ortholog_one2one	Beta-2-adrenoreceptor agonist, reduced response to (3); {Obesity, susceptibility to}, 601665 (3), Autosomal dominant, Multifactorial, Autosomal recessive; {Asthma, nocturnal, susceptibility to}, 600807 (3), Autosomal dominant
155	ADRB3	BETA3AR	MIM:109691|HGNC:HGNC:288|Ensembl:ENSG00000188778	8	8p11.23	adrenoceptor beta 3	protein-coding	ENSG00000188778	ADRB3	105870388	ADRB3	-	ortholog	11556	Adrb3	Adrb-3|beta 3-AR	ortholog	ENSMICG00000027016	NA	ortholog_one2many	ENSMUSG00000031489	Adrb3	ortholog_one2many	37250	ADRB3	MGI:87939	Adrb3	ortholog_one2one	{Obesity, susceptibility to}, 601665 (3), Autosomal dominant, Multifactorial, Autosomal recessive
156	GRK2	ADRBK1|BARK1|BETA-ARK1	MIM:109635|HGNC:HGNC:289|Ensembl:ENSG00000173020	11	11q13.2	G protein-coupled receptor kinase 2	protein-coding	ENSG00000173020	GRK2	105867521	GRK2	-	ortholog	110355	Grk2	Adrbk-1|Adrbk1|Bark-1|beta ARK|betaARK1	ortholog	ENSMICG00000004063	GRK2	ortholog_one2one	ENSMUSG00000024858	Grk2	ortholog_one2one	1223	GRK2	MGI:87940	Grk2	ortholog_one2one	NA
157	GRK3	ADRBK2|BARK2	MIM:109636|HGNC:HGNC:290|Ensembl:ENSG00000100077	22	22q12.1	G protein-coupled receptor kinase 3	protein-coding	ENSG00000100077	GRK3	105866915	GRK3	-	ortholog	320129	Grk3	4833444A01Rik|AI851927|AW551196|Adrbk-2|Adrbk2|Bark-2	ortholog	ENSMICG00000011174	GRK3	ortholog_one2one	ENSMUSG00000042249	Grk3	ortholog_one2one	21072	GRK3	MGI:87941	Grk3	ortholog_one2one	NA
158	ADSL	AMPS|ASASE|ASL	MIM:608222|HGNC:HGNC:291|Ensembl:ENSG00000239900	22	22q13.1	adenylosuccinate lyase	protein-coding	ENSG00000239900	ADSL	105858498	ADSL	-	ortholog	11564	Adsl	Adl|Asl	ortholog	ENSMICG00000014085	ADSL	ortholog_one2one	ENSMUSG00000022407	Adsl	ortholog_one2one	12	ADSL	MGI:103202	Adsl	ortholog_one2one	Adenylosuccinase deficiency, 103050 (3), Autosomal recessive
159	ADSS2	ADEH|ADSS|ADSS 2	MIM:103060|HGNC:HGNC:292|Ensembl:ENSG00000035687	1	1q44	adenylosuccinate synthase 2	protein-coding	ENSG00000035687	ADSS2	105863803	ADSS2	ADSS	ortholog	11566	Adss	AI314886|AS|Adss2	ortholog	ENSMICG00000035421	ADSS2	ortholog_one2one	ENSMUSG00000015961	Adss	ortholog_one2one	875	ADSS2	MGI:87948	Adss	ortholog_one2one	NA
160	AP2A1	ADTAA|AP2-ALPHA|CLAPA1	MIM:601026|HGNC:HGNC:561|Ensembl:ENSG00000196961	19	19q13.33	adaptor related protein complex 2 subunit alpha 1	protein-coding	ENSG00000196961	AP2A1	105865668	AP2A1	-	ortholog	11771	Ap2a1	Adtaa	ortholog	ENSMICG00000003081	AP2A1	ortholog_one2one	ENSMUSG00000060279	Ap2a1	ortholog_one2one	68997	AP2A1	MGI:101921	Ap2a1	ortholog_one2one	NA
161	AP2A2	ADTAB|CLAPA2|HIP-9|HIP9|HYPJ	MIM:607242|HGNC:HGNC:562|Ensembl:ENSG00000183020	11	11p15.5	adaptor related protein complex 2 subunit alpha 2	protein-coding	ENSG00000280759	AP2A2	105874056	AP2A2	-	ortholog	11772	Ap2a2	2410074K14Rik|AF006990|AW146353|Adtab|C78001|L25	ortholog	ENSMICG00000008530	AP2A2	no_ortholog	ENSMUSG00000002957	Ap2a2	no_ortholog	5335	AP2A2	MGI:101920	Ap2a2	ortholog_one2one	NA
161	AP2A2	ADTAB|CLAPA2|HIP-9|HIP9|HYPJ	MIM:607242|HGNC:HGNC:562|Ensembl:ENSG00000183020	11	11p15.5	adaptor related protein complex 2 subunit alpha 2	protein-coding	ENSG00000281385	AP2A2	105874056	AP2A2	-	ortholog	11772	Ap2a2	2410074K14Rik|AF006990|AW146353|Adtab|C78001|L25	ortholog	ENSMICG00000008530	AP2A2	no_ortholog	ENSMUSG00000002957	Ap2a2	no_ortholog	5335	AP2A2	MGI:101920	Ap2a2	ortholog_one2one	NA
161	AP2A2	ADTAB|CLAPA2|HIP-9|HIP9|HYPJ	MIM:607242|HGNC:HGNC:562|Ensembl:ENSG00000183020	11	11p15.5	adaptor related protein complex 2 subunit alpha 2	protein-coding	ENSG00000183020	AP2A2	105874056	AP2A2	-	ortholog	11772	Ap2a2	2410074K14Rik|AF006990|AW146353|Adtab|C78001|L25	ortholog	ENSMICG00000008530	AP2A2	ortholog_one2one	ENSMUSG00000002957	Ap2a2	ortholog_one2one	5335	AP2A2	MGI:101920	Ap2a2	ortholog_one2one	NA
162	AP1B1	ADTB1|AP105A|BAM22|CLAPB2|KIDAR	MIM:600157|HGNC:HGNC:554|Ensembl:ENSG00000100280	22	22q12.2	adaptor related protein complex 1 subunit beta 1	protein-coding	ENSG00000100280	AP1B1	105870905	AP1B1	-	ortholog	11764	Ap1b1	Adtb1|b2b1660Clo	ortholog	ENSMICG00000004275	AP1B1	ortholog_one2one	ENSMUSG00000009090	Ap1b1	ortholog_one2one	21972	AP1B1	MGI:1096368	Ap1b1	ortholog_one2one	Keratitis-ichthyosis-deafness syndrome, autosomal recessive, 242150 (3), Autosomal recessive
163	AP2B1	ADTB2|AP105B|AP2-BETA|CLAPB1	MIM:601025|HGNC:HGNC:563|Ensembl:ENSG00000006125	17	17q12	adaptor related protein complex 2 subunit beta 1	protein-coding	ENSG00000006125	AP2B1	105883206	AP2B1	-	ortholog	71770	Ap2b1	1300012O03Rik|AI788979|AP105B	ortholog	ENSMICG00000017045	AP2B1	ortholog_one2one	ENSMUSG00000035152	Ap2b1	ortholog_one2one	68176	AP2B1	NA	NA	no_ortholog	NA
164	AP1G1	ADTG|CLAPG1	MIM:603533|HGNC:HGNC:555|Ensembl:ENSG00000166747	16	16q22.2	adaptor related protein complex 1 subunit gamma 1	protein-coding	ENSG00000166747	AP1G1	105859001	AP1G1	-	ortholog	11765	Ap1g1	AA409002|AU041323|AW551707|Adtg|D8Ertd374e	ortholog	ENSMICG00000001912	AP1G1	ortholog_one2one	ENSMUSG00000031731	Ap1g1	ortholog_one2one	47995	AP1G1	MGI:101919	Ap1g1	ortholog_one2one	Usmani-Riazuddin syndrome, autosomal recessive, 619548 (3); Usmani-Riazuddin syndrome, autosomal dominant, 619467 (3), Autosomal dominant
165	AEBP1	ACLP	MIM:602981|HGNC:HGNC:303|Ensembl:ENSG00000106624	7	7p13	AE binding protein 1	protein-coding	ENSG00000106624	AEBP1	105858400	AEBP1	-	ortholog	11568	Aebp1	ACLP	ortholog	ENSMICG00000013400	AEBP1	ortholog_one2one	ENSMUSG00000020473	Aebp1	ortholog_one2one	878	AEBP1	MGI:1197012	Aebp1	ortholog_one2one	Ehlers-Danlos syndrome, classic-like, 2, 618000 (3), Autosomal recessive
166	TLE5	AES|AES-1|AES-2|ESP1|GRG|GRG5|Grg-5	MIM:600188|HGNC:HGNC:307|Ensembl:ENSG00000104964	19	19p13.3	TLE family member 5, transcriptional modulator	protein-coding	ENSG00000104964	TLE5	105873968	TLE5	AES	ortholog	14797	Tle5	AL024115|Aes|Esp1|Grg|Grg-5|Grg5	ortholog	ENSMICG00000027776	TLE5	ortholog_one2one	ENSMUSG00000054452	Tle5	ortholog_one2one	879	TLE5	MGI:95806	Tle5	ortholog_one2one	NA
167	CRISP1	AEGL1|ARP|CRISP-1|HEL-S-57|HSCRISP1D|HSCRISP1G|HUMARP	MIM:601193|HGNC:HGNC:304|Ensembl:ENSG00000124812	6	6p12.3	cysteine rich secretory protein 1	protein-coding	ENSG00000124812	CRISP1	105869165	CRISP1	-	ortholog	11571	Crisp1	AW324342|Aeg1|CRISP-1|SCP 1	ortholog	ENSMICG00000002786	CRISP1	ortholog_one2one	ENSMUSG00000025774	Crisp4	ortholog_one2one	81683	CRISP1	MGI:1925331	Crisp4	ortholog_one2one	NA
173	AFM	ALB2|ALBA|ALF	MIM:104145|HGNC:HGNC:316|Ensembl:ENSG00000079557	4	4q13.3	afamin	protein-coding	ENSG00000079557	AFM	105860258	AFM	-	ortholog	280662	Afm	Alf|alpha-Alb	ortholog	ENSMICG00000005066	AFM	ortholog_one2one	ENSMUSG00000029369	Afm	ortholog_one2one	881	AFM	MGI:2429409	Afm	ortholog_one2one	NA
174	AFP	AFPD|FETA|HPAFP	MIM:104150|HGNC:HGNC:317|Ensembl:ENSG00000081051	4	4q13.3	alpha fetoprotein	protein-coding	ENSG00000081051	AFP	105860264	AFP	-	ortholog	11576	Afp	-	ortholog	ENSMICG00000005060	AFP	ortholog_one2one	ENSMUSG00000054932	Afp	ortholog_one2one	36278	AFP	MGI:87951	Afp	ortholog_one2one	[Hereditary persistence of alpha-fetoprotein], 615970 (3), Autosomal dominant; Alpha-fetoprotein deficiency, 615969 (3), Autosomal recessive
175	AGA	AGU|ASRG|GA	MIM:613228|HGNC:HGNC:318|Ensembl:ENSG00000038002	4	4q34.3	aspartylglucosaminidase	protein-coding	ENSG00000038002	AGA	105874671	AGA	-	ortholog	11593	Aga	AW060726	ortholog	ENSMICG00000009153	AGA	ortholog_one2one	ENSMUSG00000031521	Aga	ortholog_one2one	13	AGA	MGI:104873	Aga	ortholog_one2one	Aspartylglucosaminuria, 208400 (3), Autosomal recessive
176	ACAN	AGC1|AGCAN|CSPG1|CSPGCP|MSK16|SEDK|SSOAOD	MIM:155760|HGNC:HGNC:319|Ensembl:ENSG00000157766	15	15q26.1	aggrecan	protein-coding	ENSG00000157766	ACAN	105884697	ACAN	-	ortholog	11595	Acan	Agc|Agc1|CSPCP|Cspg1|b2b183Clo|cmd	ortholog	ENSMICG00000029876	NA	ortholog_one2one	ENSMUSG00000030607	Acan	ortholog_one2one	136177	ACAN	NA	NA	no_ortholog	?Spondyloepiphyseal dysplasia, Kimberley type, 608361 (3), Autosomal dominant; Short stature and advanced bone age, with or without early-onset osteoarthritis and/or osteochondritis dissecans, 165800 (3), Autosomal dominant; Spondyloepimetaphyseal dysplasia, aggrecan type, 612813 (3), Autosomal recessive
177	AGER	RAGE|SCARJ1	MIM:600214|HGNC:HGNC:320|Ensembl:ENSG00000204305	6	6p21.32	advanced glycosylation end-product specific receptor	protein-coding	ENSG00000237405	AGER	105858148	AGER	-	ortholog	11596	Ager	RAGE	ortholog	ENSMICG00000001823	AGER	no_ortholog	ENSMUSG00000015452	Ager	no_ortholog	883	AGER	MGI:893592	Ager	ortholog_one2one	NA
177	AGER	RAGE|SCARJ1	MIM:600214|HGNC:HGNC:320|Ensembl:ENSG00000204305	6	6p21.32	advanced glycosylation end-product specific receptor	protein-coding	ENSG00000204305	AGER	105858148	AGER	-	ortholog	11596	Ager	RAGE	ortholog	ENSMICG00000001823	AGER	ortholog_one2one	ENSMUSG00000015452	Ager	ortholog_one2one	883	AGER	MGI:893592	Ager	ortholog_one2one	NA
177	AGER	RAGE|SCARJ1	MIM:600214|HGNC:HGNC:320|Ensembl:ENSG00000204305	6	6p21.32	advanced glycosylation end-product specific receptor	protein-coding	ENSG00000231268	AGER	105858148	AGER	-	ortholog	11596	Ager	RAGE	ortholog	ENSMICG00000001823	AGER	no_ortholog	ENSMUSG00000015452	Ager	no_ortholog	883	AGER	MGI:893592	Ager	ortholog_one2one	NA
177	AGER	RAGE|SCARJ1	MIM:600214|HGNC:HGNC:320|Ensembl:ENSG00000204305	6	6p21.32	advanced glycosylation end-product specific receptor	protein-coding	ENSG00000230514	AGER	105858148	AGER	-	ortholog	11596	Ager	RAGE	ortholog	ENSMICG00000001823	AGER	no_ortholog	ENSMUSG00000015452	Ager	no_ortholog	883	AGER	MGI:893592	Ager	ortholog_one2one	NA
177	AGER	RAGE|SCARJ1	MIM:600214|HGNC:HGNC:320|Ensembl:ENSG00000204305	6	6p21.32	advanced glycosylation end-product specific receptor	protein-coding	ENSG00000229058	AGER	105858148	AGER	-	ortholog	11596	Ager	RAGE	ortholog	ENSMICG00000001823	AGER	no_ortholog	ENSMUSG00000015452	Ager	no_ortholog	883	AGER	MGI:893592	Ager	ortholog_one2one	NA
177	AGER	RAGE|SCARJ1	MIM:600214|HGNC:HGNC:320|Ensembl:ENSG00000204305	6	6p21.32	advanced glycosylation end-product specific receptor	protein-coding	ENSG00000206320	AGER	105858148	AGER	-	ortholog	11596	Ager	RAGE	ortholog	ENSMICG00000001823	AGER	no_ortholog	ENSMUSG00000015452	Ager	no_ortholog	883	AGER	MGI:893592	Ager	ortholog_one2one	NA
177	AGER	RAGE|SCARJ1	MIM:600214|HGNC:HGNC:320|Ensembl:ENSG00000204305	6	6p21.32	advanced glycosylation end-product specific receptor	protein-coding	ENSG00000234729	AGER	105858148	AGER	-	ortholog	11596	Ager	RAGE	ortholog	ENSMICG00000001823	AGER	no_ortholog	ENSMUSG00000015452	Ager	no_ortholog	883	AGER	MGI:893592	Ager	ortholog_one2one	NA
178	AGL	GDE	MIM:610860|HGNC:HGNC:321|Ensembl:ENSG00000162688	1	1p21.2	amylo-alpha-1, 6-glucosidase, 4-alpha-glucanotransferase	protein-coding	ENSG00000162688	AGL	105862376	AGL	-	ortholog	77559	Agl	1110061O17Rik|9430004C13Rik|9630046L06Rik|AI850929|C77197	ortholog	ENSMICG00000015845	AGL	ortholog_one2one	ENSMUSG00000033400	Agl	ortholog_one2one	536	AGL	MGI:1924809	Agl	ortholog_one2one	Glycogen storage disease IIIa, 232400 (3), Autosomal recessive; Glycogen storage disease IIIb, 232400 (3), Autosomal recessive
181	AGRP	AGRT|ART|ASIP2	MIM:602311|HGNC:HGNC:330|Ensembl:ENSG00000159723	16	16q22.1	agouti related neuropeptide	protein-coding	ENSG00000159723	AGRP	105859011	AGRP	-	ortholog	11604	Agrp	Agrt|Art	ortholog	ENSMICG00000045134	AGRP	ortholog_one2one	ENSMUSG00000005705	Agrp	ortholog_one2one	7184	AGRP	MGI:892013	Agrp	ortholog_one2one	{Leanness, inherited}, 601665 (3), Autosomal dominant, Multifactorial, Autosomal recessive; {Obesity, late-onset}, 601665 (3), Autosomal dominant, Multifactorial, Autosomal recessive
182	JAG1	AGS|AGS1|AHD|AWS|CD339|DCHE|HJ1|JAGL1	MIM:601920|HGNC:HGNC:6188|Ensembl:ENSG00000101384	20	20p12.2	jagged canonical Notch ligand 1	protein-coding	ENSG00000101384	JAG1	105880047	JAG1	-	ortholog	16449	Jag1	ABE2|Gsfabe2|Htu|Ozz|Ser-1	ortholog	ENSMICG00000005608	JAG1	ortholog_one2one	ENSMUSG00000027276	Jag1	ortholog_one2one	180	JAG1	MGI:1095416	Jag1	ortholog_one2one	?Deafness, congenital heart defects, and posterior embryotoxon, 617992 (3), Autosomal dominant; Charcot-Marie-Tooth disease, axonal, type 2HH, 619574 (3), Autosomal dominant; Alagille syndrome 1, 118450 (3), Autosomal dominant; Tetralogy of Fallot, 187500 (3), Autosomal dominant
183	AGT	ANHU|SERPINA8|hFLT1	MIM:106150|HGNC:HGNC:333|Ensembl:ENSG00000135744	1	1q42.2	angiotensinogen	protein-coding	ENSG00000135744	AGT	105856439	AGT	-	ortholog	11606	Agt	AI265500|AngI|AngII|Aogen|Serpina8	ortholog	ENSMICG00000028058	AGT	ortholog_one2one	ENSMUSG00000031980	Agt	ortholog_one2one	14	AGT	MGI:87963	Agt	ortholog_one2one	Renal tubular dysgenesis, 267430 (3), Autosomal recessive; {Preeclampsia, susceptibility to} (3); {Hypertension, essential, susceptibility to}, 145500 (3), Multifactorial
185	AGTR1	AG2S|AGTR1B|AT1|AT1AR|AT1B|AT1BR|AT1R|AT2R1|HAT1R	MIM:106165|HGNC:HGNC:336|Ensembl:ENSG00000144891	3	3q24	angiotensin II receptor type 1	protein-coding	ENSG00000144891	AGTR1	105881238	AGTR1	-	ortholog	11608	Agtr1b	AT1B|AT2R1B|Agtr-1b|Angtr-1b	ortholog	ENSMICG00000049373	AGTR1	ortholog_one2one	ENSMUSG00000054988	Agtr1b	ortholog_one2many	3556	AGTR1	MGI:87964	Agtr1a	ortholog_one2one	{Hypertension, essential}, 145500 (3), Multifactorial; Renal tubular dysgenesis, 267430 (3), Autosomal recessive
185	AGTR1	AG2S|AGTR1B|AT1|AT1AR|AT1B|AT1BR|AT1R|AT2R1|HAT1R	MIM:106165|HGNC:HGNC:336|Ensembl:ENSG00000144891	3	3q24	angiotensin II receptor type 1	protein-coding	ENSG00000144891	AGTR1	105881238	AGTR1	-	ortholog	11608	Agtr1b	AT1B|AT2R1B|Agtr-1b|Angtr-1b	ortholog	ENSMICG00000049373	AGTR1	ortholog_one2one	ENSMUSG00000049115	Agtr1a	ortholog_one2many	3556	AGTR1	MGI:87964	Agtr1a	ortholog_one2one	{Hypertension, essential}, 145500 (3), Multifactorial; Renal tubular dysgenesis, 267430 (3), Autosomal recessive
186	AGTR2	AT2|ATGR2|MRX88	MIM:300034|HGNC:HGNC:338|Ensembl:ENSG00000180772	X	Xq23	angiotensin II receptor type 2	protein-coding	ENSG00000180772	AGTR2	105885779	AGTR2	-	ortholog	11609	Agtr2	AI316812|AW107640	ortholog	ENSMICG00000044784	AGTR2	ortholog_one2one	ENSMUSG00000068122	Agtr2	ortholog_one2one	20172	AGTR2	MGI:87966	Agtr2	ortholog_one2one	NA
187	APLNR	AGTRL1|APJ|APJR|HG11	MIM:600052|HGNC:HGNC:339|Ensembl:ENSG00000134817	11	11q12.1	apelin receptor	protein-coding	ENSG00000134817	APLNR	105863162	APLNR	-	ortholog	23796	Aplnr	APJ|Agtrl1|msr/apj	ortholog	ENSMICG00000004827	APLNR	ortholog_one2one	ENSMUSG00000044338	Aplnr	ortholog_one2one	3784	APLNR	MGI:1346086	Aplnr	ortholog_one2one	NA
189	AGXT	AGT|AGT1|AGXT1|PH1|SPAT|SPT|TLH6	MIM:604285|HGNC:HGNC:341|Ensembl:ENSG00000172482	2	2q37.3	alanine--glyoxylate and serine--pyruvate aminotransferase	protein-coding	ENSG00000172482	AGXT	105866433	AGXT	-	ortholog	11611	Agxt	AGT|Agt1|Agxt1|SPT	ortholog	ENSMICG00000036652	AGXT	ortholog_one2one	ENSMUSG00000026272	Agxt	ortholog_one2one	37251	AGXT	MGI:1329033	Agxt	ortholog_one2one	Hyperoxaluria, primary, type 1, 259900 (3), Autosomal recessive
190	NR0B1	AHC|AHCH|AHX|DAX-1|DAX1|DSS|GTD|HHG|NROB1|SRXY2	MIM:300473|HGNC:HGNC:7960|Ensembl:ENSG00000169297	X	Xp21.2	nuclear receptor subfamily 0 group B member 1	protein-coding	ENSG00000169297	NR0B1	105867095	NR0B1	-	ortholog	11614	Nr0b1	AHX|Ahc|Ahch|DAX-1|Dax1	ortholog	ENSMICG00000047871	NR0B1	ortholog_one2one	ENSMUSG00000025056	Nr0b1	ortholog_one2one	403	NR0B1	MGI:1352460	Nr0b1	ortholog_one2one	Adrenal hypoplasia, congenital, 300200 (3), X-linked recessive; 46XY sex reversal 2, dosage-sensitive, 300018 (3), X-linked
191	AHCY	SAHH|adoHcyase	MIM:180960|HGNC:HGNC:343|Ensembl:ENSG00000101444	20	20q11.22	adenosylhomocysteinase	protein-coding	ENSG00000101444	AHCY	105865835	AHCY	-	ortholog	269378	Ahcy	AA987153|AL024110|CuBP|SAHH	ortholog	ENSMICG00000003232	AHCY	ortholog_one2one	ENSMUSG00000048087	Gm4737	ortholog_one2many	554	AHCY	MGI:87968	Ahcy	ortholog_one2one	Hypermethioninemia with deficiency of S-adenosylhomocysteine hydrolase, 613752 (3), Autosomal recessive
191	AHCY	SAHH|adoHcyase	MIM:180960|HGNC:HGNC:343|Ensembl:ENSG00000101444	20	20q11.22	adenosylhomocysteinase	protein-coding	ENSG00000101444	AHCY	105865835	AHCY	-	ortholog	269378	Ahcy	AA987153|AL024110|CuBP|SAHH	ortholog	ENSMICG00000003232	AHCY	ortholog_one2one	ENSMUSG00000027597	Ahcy	ortholog_one2many	554	AHCY	MGI:87968	Ahcy	ortholog_one2one	Hypermethioninemia with deficiency of S-adenosylhomocysteine hydrolase, 613752 (3), Autosomal recessive
196	AHR	RP85|bHLHe76	MIM:600253|HGNC:HGNC:348|Ensembl:ENSG00000106546	7	7p21.1	aryl hydrocarbon receptor	protein-coding	ENSG00000106546	AHR	105880194	AHR	-	ortholog	11622	Ahr	Ah|Ahh|Ahre|In|bHLHe76	ortholog	ENSMICG00000011723	NA	ortholog_one2many	ENSMUSG00000019256	Ahr	ortholog_one2many	1224	AHR	MGI:105043	Ahr	ortholog_one2one	?Retinitis pigmentosa 85, 618345 (3), Autosomal recessive
197	AHSG	A2HS|AHS|APMR1|FETUA|HSGA	MIM:138680|HGNC:HGNC:349|Ensembl:ENSG00000145192	3	3q27.3	alpha 2-HS glycoprotein	protein-coding	ENSG00000145192	AHSG	105885062	AHSG	-	ortholog	11625	Ahsg	-	ortholog	ENSMICG00000049576	AHSG	ortholog_one2one	ENSMUSG00000022868	Ahsg	ortholog_one2one	1225	AHSG	MGI:107189	Ahsg	ortholog_one2one	?Alopecia-mental retardation syndrome 1, 203650 (3), Autosomal recessive
199	AIF1	AIF-1|IBA1|IRT-1|IRT1	MIM:601833|HGNC:HGNC:352|Ensembl:ENSG00000204472	6	6p21.33	allograft inflammatory factor 1	protein-coding	ENSG00000235985	AIF1	105858139	AIF1	-	ortholog	11629	Aif1	AI607846|AIF-1|D17H6S50E|G1|Iba1	ortholog	ENSMICG00000042185	AIF1	no_ortholog	ENSMUSG00000024397	Aif1	no_ortholog	1226	AIF1	MGI:1343098	Aif1	ortholog_one2one	NA
199	AIF1	AIF-1|IBA1|IRT-1|IRT1	MIM:601833|HGNC:HGNC:352|Ensembl:ENSG00000204472	6	6p21.33	allograft inflammatory factor 1	protein-coding	ENSG00000235588	AIF1	105858139	AIF1	-	ortholog	11629	Aif1	AI607846|AIF-1|D17H6S50E|G1|Iba1	ortholog	ENSMICG00000042185	AIF1	no_ortholog	ENSMUSG00000024397	Aif1	no_ortholog	1226	AIF1	MGI:1343098	Aif1	ortholog_one2one	NA
199	AIF1	AIF-1|IBA1|IRT-1|IRT1	MIM:601833|HGNC:HGNC:352|Ensembl:ENSG00000204472	6	6p21.33	allograft inflammatory factor 1	protein-coding	ENSG00000206428	AIF1	105858139	AIF1	-	ortholog	11629	Aif1	AI607846|AIF-1|D17H6S50E|G1|Iba1	ortholog	ENSMICG00000042185	AIF1	no_ortholog	ENSMUSG00000024397	Aif1	no_ortholog	1226	AIF1	MGI:1343098	Aif1	ortholog_one2one	NA
199	AIF1	AIF-1|IBA1|IRT-1|IRT1	MIM:601833|HGNC:HGNC:352|Ensembl:ENSG00000204472	6	6p21.33	allograft inflammatory factor 1	protein-coding	ENSG00000234836	AIF1	105858139	AIF1	-	ortholog	11629	Aif1	AI607846|AIF-1|D17H6S50E|G1|Iba1	ortholog	ENSMICG00000042185	AIF1	no_ortholog	ENSMUSG00000024397	Aif1	no_ortholog	1226	AIF1	MGI:1343098	Aif1	ortholog_one2one	NA
199	AIF1	AIF-1|IBA1|IRT-1|IRT1	MIM:601833|HGNC:HGNC:352|Ensembl:ENSG00000204472	6	6p21.33	allograft inflammatory factor 1	protein-coding	ENSG00000237727	AIF1	105858139	AIF1	-	ortholog	11629	Aif1	AI607846|AIF-1|D17H6S50E|G1|Iba1	ortholog	ENSMICG00000042185	AIF1	no_ortholog	ENSMUSG00000024397	Aif1	no_ortholog	1226	AIF1	MGI:1343098	Aif1	ortholog_one2one	NA
199	AIF1	AIF-1|IBA1|IRT-1|IRT1	MIM:601833|HGNC:HGNC:352|Ensembl:ENSG00000204472	6	6p21.33	allograft inflammatory factor 1	protein-coding	ENSG00000204472	AIF1	105858139	AIF1	-	ortholog	11629	Aif1	AI607846|AIF-1|D17H6S50E|G1|Iba1	ortholog	ENSMICG00000042185	AIF1	ortholog_one2one	ENSMUSG00000024397	Aif1	ortholog_one2one	1226	AIF1	MGI:1343098	Aif1	ortholog_one2one	NA
202	CRYBG1	AIM1|ST4	MIM:601797|HGNC:HGNC:356|Ensembl:ENSG00000112297	6	6q21	crystallin beta-gamma domain containing 1	protein-coding	ENSG00000112297	CRYBG1	105864947	CRYBG1	AIM1	ortholog	11630	Crybg1	Aim1	ortholog	ENSMICG00000030885	CRYBG1	ortholog_one2one	ENSMUSG00000019866	Crybg1	ortholog_one2one	18168	CRYBG1	MGI:109544	Crybg1	ortholog_one2one	NA
203	AK1	HTL-S-58j	MIM:103000|HGNC:HGNC:361|Ensembl:ENSG00000106992	9	9q34.11	adenylate kinase 1	protein-coding	ENSG00000106992	AK1	105875233	AK1	-	ortholog	11636	Ak1	Ak-1|B430205N08Rik	ortholog	ENSMICG00000005696	AK1	ortholog_one2one	ENSMUSG00000026817	Ak1	ortholog_one2one	20135	AK1	MGI:87977	Ak1	ortholog_one2one	Hemolytic anemia due to adenylate kinase deficiency, 612631 (3), Autosomal recessive
204	AK2	ADK2	MIM:103020|HGNC:HGNC:362|Ensembl:ENSG00000004455	1	1p35.1	adenylate kinase 2	protein-coding	ENSG00000004455	AK2	105871792	AK2	-	ortholog	11637	Ak2	Ak-2|D4Ertd220e	ortholog	ENSMICG00000012452	AK2	ortholog_one2one	ENSMUSG00000028792	Ak2	ortholog_one2one	1227	AK2	MGI:87978	Ak2	ortholog_one2one	Reticular dysgenesis, 267500 (3), Autosomal recessive
205	AK4	AK 4|AK3|AK3L1|AK3L2	MIM:103030|HGNC:HGNC:363|Ensembl:ENSG00000162433	1	1p31.3	adenylate kinase 4	protein-coding	ENSG00000162433	AK4	105872824	AK4	-	ortholog	11639	Ak4	AK 4|Ak-3|Ak-4|Ak3|Ak3l1|D4Ertd274e	ortholog	ENSMICG00000013794	AK4	ortholog_one2one	ENSMUSG00000028527	Ak4	ortholog_one2one	100316	AK4	MGI:87979	Ak4	ortholog_one2one	NA
207	AKT1	AKT|CWS6|PKB|PKB-ALPHA|PRKBA|RAC|RAC-ALPHA	MIM:164730|HGNC:HGNC:391|Ensembl:ENSG00000142208	14	14q32.33	AKT serine/threonine kinase 1	protein-coding	ENSG00000142208	AKT1	105861093	AKT1	-	ortholog	11651	Akt1	Akt|LTR-akt|PKB|PKB/Akt|PKBalpha|Rac	ortholog	ENSMICG00000013771	AKT1	ortholog_one2one	ENSMUSG00000001729	Akt1	ortholog_one2one	3785	AKT1	MGI:87986	Akt1	ortholog_one2one	Breast cancer, somatic, 114480 (3); Cowden syndrome 6, 615109 (3); Colorectal cancer, somatic, 114500 (3); Proteus syndrome, somatic, 176920 (3); Ovarian cancer, somatic, 167000 (3)
208	AKT2	HIHGHH|PKBB|PKBBETA|PRKBB|RAC-BETA	MIM:164731|HGNC:HGNC:392|Ensembl:ENSG00000105221	19	19q13.2	AKT serine/threonine kinase 2	protein-coding	ENSG00000105221	AKT2	105876768	AKT2	-	ortholog	11652	Akt2	2410016A19Rik|AW554154|PKB|PKBbeta	ortholog	ENSMICG00000016311	AKT2	ortholog_one2one	ENSMUSG00000004056	Akt2	ortholog_one2one	48773	AKT2	MGI:104874	Akt2	ortholog_one2one	Diabetes mellitus, type II, 125853 (3), Autosomal dominant; Hypoinsulinemic hypoglycemia with hemihypertrophy, 240900 (3), Autosomal dominant
210	ALAD	ALADH|PBGS	MIM:125270|HGNC:HGNC:395|Ensembl:ENSG00000148218	9	9q32	aminolevulinate dehydratase	protein-coding	ENSG00000148218	ALAD	105873700	ALAD	-	ortholog	17025	Alad	ALADH|Lv	ortholog	ENSMICG00000015095	ALAD	ortholog_one2one	ENSMUSG00000028393	Alad	ortholog_one2one	16	ALAD	MGI:96853	Alad	ortholog_one2one	Porphyria, acute hepatic, 612740 (3), Autosomal recessive; {Lead poisoning, susceptibility to}, 612740 (3), Autosomal recessive
211	ALAS1	ALAS|ALAS-H|ALAS3|ALASH|MIG4	MIM:125290|HGNC:HGNC:396|Ensembl:ENSG00000023330	3	3p21.2	5'-aminolevulinate synthase 1	protein-coding	ENSG00000023330	ALAS1	105875039	ALAS1	-	ortholog	11655	Alas1	ALAS|ALAS-N|Alas-1|Alas-h	ortholog	ENSMICG00000002714	ALAS1	ortholog_one2one	ENSMUSG00000032786	Alas1	ortholog_one2one	55478	ALAS1	MGI:87989	Alas1	ortholog_one2one	NA
212	ALAS2	ALAS-E|ALASE|ANH1|ASB|SIDBA1|XLDPP|XLEPP|XLSA	MIM:301300|HGNC:HGNC:397|Ensembl:ENSG00000158578	X	Xp11.21	5'-aminolevulinate synthase 2	protein-coding	ENSG00000158578	ALAS2	105862242	ALAS2	-	ortholog	11656	Alas2	ALAS|ALAS-E|ALASE|Alas-2	ortholog	ENSMICG00000003435	ALAS2	ortholog_one2one	ENSMUSG00000025270	Alas2	ortholog_one2one	17	ALAS2	MGI:87990	Alas2	ortholog_one2one	Anemia, sideroblastic, 1, 300751 (3), X-linked recessive; Protoporphyria, erythropoietic, X-linked, 300752 (3), X-linked
213	ALB	HSA|PRO0883|PRO0903|PRO1341	MIM:103600|HGNC:HGNC:399|Ensembl:ENSG00000163631	4	4q13.3	albumin	protein-coding	ENSG00000163631	ALB	105860269	ALB	-	ortholog	11657	Alb	Alb-1|Alb1|BCL002	ortholog	ENSMICG00000017567	ALB	ortholog_one2one	ENSMUSG00000029368	Alb	ortholog_one2one	405	ALB	MGI:87991	Alb	ortholog_one2one	?[Dysalbuminemic hypertriiodothyroninemia], 615999 (3), Autosomal dominant, Autosomal recessive; Analbuminemia, 616000 (3), Autosomal recessive; [Dysalbuminemic hyperthyroxinemia], 615999 (3), Autosomal dominant, Autosomal recessive
214	ALCAM	CD166|MEMD	MIM:601662|HGNC:HGNC:400|Ensembl:ENSG00000170017	3	3q13.11	activated leukocyte cell adhesion molecule	protein-coding	ENSG00000170017	ALCAM	105878029	ALCAM	-	ortholog	11658	Alcam	AI853494|BEN|CD166|DM-GRASP|MuSC|SC1	ortholog	ENSMICG00000049040	ALCAM	ortholog_one2one	ENSMUSG00000022636	Alcam	ortholog_one2one	1229	ALCAM	MGI:1313266	Alcam	ortholog_one2one	NA
215	ABCD1	ABC42|ALD|ALDP|AMN	MIM:300371|HGNC:HGNC:61|Ensembl:ENSG00000101986	X	Xq28	ATP binding cassette subfamily D member 1	protein-coding	ENSG00000101986	ABCD1	105867309	ABCD1	-	ortholog	11666	Abcd1	ALDP|Ald|Aldgh	ortholog	ENSMICG00000003441	ABCD1	ortholog_one2one	ENSMUSG00000031378	Abcd1	ortholog_one2one	55426	ABCD1	MGI:1349215	Abcd1	ortholog_one2one	Adrenoleukodystrophy, 300100 (3), X-linked recessive; Adrenomyeloneuropathy, adult, 300100 (3), X-linked recessive
216	ALDH1A1	ALDC|ALDH-E1|ALDH1|ALDH11|HEL-9|HEL-S-53e|HEL12|PUMB1|RALDH1	MIM:100640|HGNC:HGNC:402|Ensembl:ENSG00000165092	9	9q21.13	aldehyde dehydrogenase 1 family member A1	protein-coding	ENSG00000165092	ALDH1A1	105874770	LOC105874770	-	no_ortholog	11668	Aldh1a1	ALDH-E1|ALHDII|Ahd-2|Ahd2|Aldh1|Aldh1a2|E1|Raldh1	no_ortholog	ENSMICG00000034837	ALDH1A1	ortholog_one2one	ENSMUSG00000053279	Aldh1a1	ortholog_one2many	110441	ALDH1A1	MGI:1353450	Aldh1a1	ortholog_one2one	NA
216	ALDH1A1	ALDC|ALDH-E1|ALDH1|ALDH11|HEL-9|HEL-S-53e|HEL12|PUMB1|RALDH1	MIM:100640|HGNC:HGNC:402|Ensembl:ENSG00000165092	9	9q21.13	aldehyde dehydrogenase 1 family member A1	protein-coding	ENSG00000165092	ALDH1A1	105874770	LOC105874770	-	no_ortholog	26358	Aldh1a7	AI987940|Ahd2-like|Aldh-pb|Aldh1a4|Aldhpb	no_ortholog	ENSMICG00000034837	ALDH1A1	ortholog_one2one	ENSMUSG00000024747	Aldh1a7	ortholog_one2many	110441	ALDH1A1	MGI:1353450	Aldh1a1	ortholog_one2one	NA
217	ALDH2	ALDH-E2|ALDHI|ALDM	MIM:100650|HGNC:HGNC:404|Ensembl:ENSG00000111275	12	12q24.12	aldehyde dehydrogenase 2 family member	protein-coding	ENSG00000111275	ALDH2	105878686	ALDH2	-	ortholog	11669	Aldh2	AHD-M1|ALDH-E2|ALDHI|Ahd-5|Ahd5	ortholog	ENSMICG00000003487	NA	ortholog_one2many	ENSMUSG00000029455	Aldh2	ortholog_one2many	55480	ALDH2	MGI:99600	Aldh2	ortholog_one2one	{Esophageal cancer, alcohol-related, susceptibility to} (3); {Sublingual nitroglycerin, susceptibility to poor response to} (3); Alcohol sensitivity, acute, 610251 (3), Autosomal dominant; {Hangover, susceptibility to}, 610251 (3), Autosomal dominant
218	ALDH3A1	ALDH3|ALDHIII	MIM:100660|HGNC:HGNC:405|Ensembl:ENSG00000108602	17	17p11.2	aldehyde dehydrogenase 3 family member A1	protein-coding	ENSG00000108602	ALDH3A1	105862011	ALDH3A1	-	ortholog	11670	Aldh3a1	Ahd-4|Ahd4|Aldh|Aldh3	ortholog	ENSMICG00000007499	ALDH3A1	ortholog_one2one	ENSMUSG00000019102	Aldh3a1	ortholog_one2one	20175	ALDH3A1	MGI:1353451	Aldh3a1	ortholog_one2one	NA
219	ALDH1B1	ALDH5|ALDHX	MIM:100670|HGNC:HGNC:407|Ensembl:ENSG00000137124	9	9p13.1	aldehyde dehydrogenase 1 family member B1	protein-coding	ENSG00000137124	ALDH1B1	105873801	ALDH1B1	-	ortholog	72535	Aldh1b1	2700007F14Rik	ortholog	ENSMICG00000008819	ALDH1B1	ortholog_one2one	ENSMUSG00000035561	Aldh1b1	ortholog_one2one	115470	ALDH1B1	MGI:1919785	Aldh1b1	ortholog_one2one	NA
220	ALDH1A3	ALDH1A6|ALDH6|MCOP8|RALDH3	MIM:600463|HGNC:HGNC:409|Ensembl:ENSG00000184254	15	15q26.3	aldehyde dehydrogenase 1 family member A3	protein-coding	ENSG00000184254	ALDH1A3	105871281	ALDH1A3	-	ortholog	56847	Aldh1a3	ALDH6|RALDH3|V1	ortholog	ENSMICG00000014808	ALDH1A3	ortholog_one2one	ENSMUSG00000015134	Aldh1a3	ortholog_one2one	68080	ALDH1A3	MGI:1861722	Aldh1a3	ortholog_one2one	Microphthalmia, isolated 8, 615113 (3), Autosomal recessive
221	ALDH3B1	ALDH4|ALDH7	MIM:600466|HGNC:HGNC:410|Ensembl:ENSG00000006534	11	11q13.2	aldehyde dehydrogenase 3 family member B1	protein-coding	ENSG00000006534	ALDH3B1	105867429	ALDH3B1	-	ortholog	67689	Aldh3b1	1700001N19Rik|ALDH4|ALDH7	ortholog	ENSMICG00000009516	ALDH3B1	ortholog_one2one	ENSMUSG00000024885	Aldh3b1	ortholog_one2one	73890	ALDH3B1	MGI:1914939	Aldh3b1	ortholog_one2one	NA
222	ALDH3B2	ALDH8	MIM:601917|HGNC:HGNC:411|Ensembl:ENSG00000132746	11	11q13.2	aldehyde dehydrogenase 3 family member B2	protein-coding	ENSG00000132746	ALDH3B2	105867427	LOC105867427	NA	no_ortholog	73458	Aldh3b3	1700055N04Rik	no_ortholog	ENSMICG00000002573	ALDH3B2	ortholog_one2one	ENSMUSG00000037263	Aldh3b3	ortholog_one2many	NA	NA	NA	NA	no_ortholog	NA
222	ALDH3B2	ALDH8	MIM:601917|HGNC:HGNC:411|Ensembl:ENSG00000132746	11	11q13.2	aldehyde dehydrogenase 3 family member B2	protein-coding	ENSG00000132746	ALDH3B2	105867427	LOC105867427	NA	no_ortholog	621603	Aldh3b2	AI848594|C130048D07Rik	no_ortholog	ENSMICG00000002573	ALDH3B2	ortholog_one2one	ENSMUSG00000075296	Aldh3b2	ortholog_one2many	NA	NA	NA	NA	no_ortholog	NA
223	ALDH9A1	ALDH4|ALDH7|ALDH9|E3|TMABA-DH|TMABADH|TMABALDH	MIM:602733|HGNC:HGNC:412|Ensembl:ENSG00000143149	1	1q24.1	aldehyde dehydrogenase 9 family member A1	protein-coding	ENSG00000143149	ALDH9A1	105860496	ALDH9A1	-	ortholog	56752	Aldh9a1	AA139417|Abaldh|ESTM40|TMABA-DH|Tmabadh	ortholog	ENSMICG00000008315	NA	ortholog_many2many	ENSMUSG00000026687	Aldh9a1	ortholog_many2many	55483	ALDH9A1	MGI:1861622	Aldh9a1	ortholog_one2one	NA
224	ALDH3A2	ALDH10|FALDH|SLS	MIM:609523|HGNC:HGNC:403|Ensembl:ENSG00000072210	17	17p11.2	aldehyde dehydrogenase 3 family member A2	protein-coding	ENSG00000072210	ALDH3A2	105861995	ALDH3A2	-	ortholog	11671	Aldh3a2	AI194803|Ahd-3|Ahd-3r|Ahd3|Ahd3-r|Aldh4|Aldh4-r|FALDH	no_ortholog	ENSMICG00000001237	ALDH3A2	ortholog_one2one	ENSMUSG00000010025	Aldh3a2	ortholog_one2one	55458	ALDH3A2	MGI:1353452	Aldh3a2	ortholog_one2one	Sjogren-Larsson syndrome, 270200 (3), Autosomal recessive
225	ABCD2	ABC39|ALDL1|ALDR|ALDRP|hALDR	MIM:601081|HGNC:HGNC:66|Ensembl:ENSG00000173208	12	12q12	ATP binding cassette subfamily D member 2	protein-coding	ENSG00000173208	ABCD2	105880998	ABCD2	-	ortholog	26874	Abcd2	ABC39|ALDL1|ALDR|ALDRP	ortholog	ENSMICG00000033054	ABCD2	ortholog_one2one	ENSMUSG00000055782	Abcd2	ortholog_one2one	55873	ABCD2	MGI:1349467	Abcd2	ortholog_one2one	NA
226	ALDOA	ALDA|GSD12|HEL-S-87p	MIM:103850|HGNC:HGNC:414|Ensembl:ENSG00000149925	16	16p11.2	aldolase, fructose-bisphosphate A	protein-coding	ENSG00000149925	ALDOA	105871119	ALDOA	-	ortholog	11674	Aldoa	Aldo-1|Aldo1	ortholog	ENSMICG00000009122	NA	ortholog_one2many	ENSMUSG00000059343	Aldoart1	ortholog_many2many	123896	ALDOA	MGI:87994	Aldoa	ortholog_one2one	Glycogen storage disease XII, 611881 (3), Autosomal recessive
226	ALDOA	ALDA|GSD12|HEL-S-87p	MIM:103850|HGNC:HGNC:414|Ensembl:ENSG00000149925	16	16p11.2	aldolase, fructose-bisphosphate A	protein-coding	ENSG00000149925	ALDOA	105871119	ALDOA	-	ortholog	11674	Aldoa	Aldo-1|Aldo1	ortholog	ENSMICG00000009122	NA	ortholog_one2many	ENSMUSG00000030695	Aldoa	ortholog_many2many	123896	ALDOA	MGI:87994	Aldoa	ortholog_one2one	Glycogen storage disease XII, 611881 (3), Autosomal recessive
226	ALDOA	ALDA|GSD12|HEL-S-87p	MIM:103850|HGNC:HGNC:414|Ensembl:ENSG00000149925	16	16p11.2	aldolase, fructose-bisphosphate A	protein-coding	ENSG00000149925	ALDOA	105871119	ALDOA	-	ortholog	11674	Aldoa	Aldo-1|Aldo1	ortholog	ENSMICG00000009122	NA	ortholog_one2many	ENSMUSG00000063129	Aldoart2	ortholog_many2many	123896	ALDOA	MGI:87994	Aldoa	ortholog_one2one	Glycogen storage disease XII, 611881 (3), Autosomal recessive
229	ALDOB	ALDB|ALDO2	MIM:612724|HGNC:HGNC:417|Ensembl:ENSG00000136872	9	9q31.1	aldolase, fructose-bisphosphate B	protein-coding	ENSG00000136872	ALDOB	105873756	ALDOB	-	ortholog	230163	Aldob	Aldo-2|Aldo2|BC016435	ortholog	ENSMICG00000011454	ALDOB	ortholog_one2one	ENSMUSG00000028307	Aldob	ortholog_one2one	20060	ALDOB	MGI:87995	Aldob	ortholog_one2one	Fructose intolerance, hereditary, 229600 (3), Autosomal recessive
230	ALDOC	ALDC	MIM:103870|HGNC:HGNC:418|Ensembl:ENSG00000109107	17	17q11.2	aldolase, fructose-bisphosphate C	protein-coding	ENSG00000109107	ALDOC	105857954	ALDOC	-	ortholog	11676	Aldoc	AI847350|AU040929|Aldo3|Scrg2	ortholog	ENSMICG00000016825	ALDOC	ortholog_one2one	ENSMUSG00000017390	Aldoc	ortholog_one2one	21073	ALDOC	MGI:101863	Aldoc	ortholog_one2one	NA
231	AKR1B1	ADR|ALDR1|ALR2|AR	MIM:103880|HGNC:HGNC:381|Ensembl:ENSG00000085662	7	7q33	aldo-keto reductase family 1 member B	protein-coding	ENSG00000085662	AKR1B1	105857397	LOC105857397	AKR1B1	no_ortholog	11677	Akr1b3	ALR2|AR|Ahr-1|Ahr1|Akr1b1|Aldor1|Aldr1	ortholog	ENSMICG00000001921	AKR1B1	ortholog_one2one	ENSMUSG00000001642	Akr1b3	ortholog_one2one	133743	AKR1B1	MGI:1353494	Akr1b3	ortholog_one2one	NA
238	ALK	CD246|NBLST3	MIM:105590|HGNC:HGNC:427|Ensembl:ENSG00000171094	2	2p23.2-p23.1	ALK receptor tyrosine kinase	protein-coding	ENSG00000171094	ALK	105884443	ALK	-	ortholog	11682	Alk	CD246|Tcrz	ortholog	ENSMICG00000000637	ALK	ortholog_one2one	ENSMUSG00000055471	Alk	ortholog_one2one	68387	ALK	MGI:103305	Alk	ortholog_one2one	{Neuroblastoma, susceptibility to, 3}, 613014 (3)
239	ALOX12	12-LOX|12S-LOX|LOG12	MIM:152391|HGNC:HGNC:429|Ensembl:ENSG00000108839	17	17p13.1	arachidonate 12-lipoxygenase, 12S type	protein-coding	ENSG00000108839	ALOX12	105878109	ALOX12	-	ortholog	11684	Alox12	9930022G08Rik|Alox12p|P-12LO	ortholog	ENSMICG00000014044	ALOX12	ortholog_one2one	ENSMUSG00000000320	Alox12	ortholog_one2one	560	ALOX12	MGI:87998	Alox12	ortholog_one2one	NA
240	ALOX5	5-LO|5-LOX|5LPG|LOG5	MIM:152390|HGNC:HGNC:435|Ensembl:ENSG00000012779	10	10q11.21	arachidonate 5-lipoxygenase	protein-coding	ENSG00000012779	ALOX5	105860128	LOC105860128	-	no_ortholog	11689	Alox5	5-LO|5-LOX|5LO|5LX|AI850497|F730011J02	ortholog	ENSMICG00000008704	ALOX5	ortholog_one2one	ENSMUSG00000025701	Alox5	ortholog_one2one	561	ALOX5	MGI:87999	Alox5	ortholog_one2one	{Atherosclerosis, susceptibility to} (3); {Asthma, diminished response to antileukotriene treatment in}, 600807 (3), Autosomal dominant
240	ALOX5	5-LO|5-LOX|5LPG|LOG5	MIM:152390|HGNC:HGNC:435|Ensembl:ENSG00000012779	10	10q11.21	arachidonate 5-lipoxygenase	protein-coding	ENSG00000275565	ALOX5	NA	NA	NA	no_ortholog	11689	Alox5	5-LO|5-LOX|5LO|5LX|AI850497|F730011J02	ortholog	NA	NA	no_ortholog	ENSMUSG00000025701	Alox5	no_ortholog	561	ALOX5	MGI:87999	Alox5	ortholog_one2one	{Atherosclerosis, susceptibility to} (3); {Asthma, diminished response to antileukotriene treatment in}, 600807 (3), Autosomal dominant
241	ALOX5AP	FLAP	MIM:603700|HGNC:HGNC:436|Ensembl:ENSG00000132965	13	13q12.3	arachidonate 5-lipoxygenase activating protein	protein-coding	ENSG00000132965	ALOX5AP	105861185	ALOX5AP	-	ortholog	11690	Alox5ap	Flap	ortholog	ENSMICG00000001953	ALOX5AP	ortholog_one2one	ENSMUSG00000060063	Alox5ap	ortholog_one2one	1231	ALOX5AP	MGI:107505	Alox5ap	ortholog_one2one	{Stroke, susceptibility to}, 601367 (3), Multifactorial
242	ALOX12B	12R-LOX|ARCI2	MIM:603741|HGNC:HGNC:430|Ensembl:ENSG00000179477	17	17p13.1	arachidonate 12-lipoxygenase, 12R type	protein-coding	ENSG00000179477	ALOX12B	105877312	ALOX12B	-	ortholog	11686	Alox12b	12R-LOX|Aloxe2|e-LOX2	ortholog	ENSMICG00000013664	ALOX12B	ortholog_one2one	ENSMUSG00000032807	Alox12b	ortholog_one2one	884	ALOX12B	MGI:1274782	Alox12b	ortholog_one2one	Ichthyosis, congenital, autosomal recessive 2, 242100 (3), Autosomal recessive
246	ALOX15	12-LOX|15-LOX|15-LOX-1|LOG15	MIM:152392|HGNC:HGNC:433|Ensembl:ENSG00000161905	17	17p13.2	arachidonate 15-lipoxygenase	protein-coding	ENSG00000161905	ALOX15	105879207	ALOX15	-	ortholog	11687	Alox15	12-LO|12/15-LO|15-LOX|Alox12l|L-12LO	no_ortholog	ENSMICG00000046805	ALOX15	ortholog_one2one	ENSMUSG00000018924	Alox15	ortholog_one2one	44935	ALOX15	MGI:87997	Alox15	ortholog_one2one	NA
247	ALOX15B	15-LOX-2	MIM:603697|HGNC:HGNC:434|Ensembl:ENSG00000179593	17	17p13.1	arachidonate 15-lipoxygenase type B	protein-coding	ENSG00000179593	ALOX15B	105877322	ALOX15B	-	ortholog	11688	Alox8	15-LOX-2|15-LOX-B|8-LOX|8S-LOX|Alox15b	ortholog	ENSMICG00000013649	ALOX15B	ortholog_one2one	ENSMUSG00000020891	Alox8	ortholog_one2one	886	ALOX15B	MGI:1098228	Alox8	ortholog_one2one	NA
248	ALPI	IAP	MIM:171740|HGNC:HGNC:437|Ensembl:ENSG00000163295	2	2q37.1	alkaline phosphatase, intestinal	protein-coding	ENSG00000163295	ALPI	105886163	LOC105886163	ALPI	no_ortholog	11648	Akp3	Akp-3|IAP|dIAP	ortholog	ENSMICG00000047057	NA	ortholog_one2many	ENSMUSG00000026246	Alppl2	ortholog_many2many	134333	ALPI	MGI:87984	Akp3	ortholog_one2one	NA
248	ALPI	IAP	MIM:171740|HGNC:HGNC:437|Ensembl:ENSG00000163295	2	2q37.1	alkaline phosphatase, intestinal	protein-coding	ENSG00000163295	ALPI	105886163	LOC105886163	ALPI	no_ortholog	11648	Akp3	Akp-3|IAP|dIAP	ortholog	ENSMICG00000047057	NA	ortholog_one2many	ENSMUSG00000036500	Akp3	ortholog_many2many	134333	ALPI	MGI:87984	Akp3	ortholog_one2one	NA
248	ALPI	IAP	MIM:171740|HGNC:HGNC:437|Ensembl:ENSG00000163295	2	2q37.1	alkaline phosphatase, intestinal	protein-coding	ENSG00000163295	ALPI	105886163	LOC105886163	ALPI	no_ortholog	11648	Akp3	Akp-3|IAP|dIAP	ortholog	ENSMICG00000047057	NA	ortholog_one2many	ENSMUSG00000079440	Alpi	ortholog_many2many	134333	ALPI	MGI:87984	Akp3	ortholog_one2one	NA
249	ALPL	AP-TNAP|APTNAP|HOPS|TNALP|TNAP|TNSALP	MIM:171760|HGNC:HGNC:438|Ensembl:ENSG00000162551	1	1p36.12	alkaline phosphatase, biomineralization associated	protein-coding	ENSG00000162551	ALPL	105873619	ALPL	-	ortholog	11647	Alpl	ALP|APTNAP|Akp-2|Akp2|TNAP|TNSALP	ortholog	ENSMICG00000013905	ALPL	ortholog_one2one	ENSMUSG00000028766	Alpl	ortholog_one2one	37314	ALPL	MGI:87983	Alpl	ortholog_one2one	Odontohypophosphatasia, 146300 (3), Autosomal dominant, Autosomal recessive; Hypophosphatasia, infantile, 241500 (3), Autosomal recessive; Hypophosphatasia, childhood, 241510 (3), Autosomal recessive; Hypophosphatasia, adult, 146300 (3), Autosomal dominant, Autosomal recessive
250	ALPP	ALP|ALPI|IAP|PALP|PLAP|PLAP-1	MIM:171800|HGNC:HGNC:439|Ensembl:ENSG00000163283	2	2q37.1	alkaline phosphatase, placental	protein-coding	ENSG00000163283	ALPP	105886163	LOC105886163	ALPI	no_ortholog	11650	Alppl2	Akp5|Alpg|C77216|D1Ertd816e|EAP	no_ortholog	ENSMICG00000047057	NA	ortholog_one2many	ENSMUSG00000026246	Alppl2	ortholog_many2many	122414	ALPP	MGI:1924018	Alpi	ortholog_one2one	NA
250	ALPP	ALP|ALPI|IAP|PALP|PLAP|PLAP-1	MIM:171800|HGNC:HGNC:439|Ensembl:ENSG00000163283	2	2q37.1	alkaline phosphatase, placental	protein-coding	ENSG00000163283	ALPP	105886163	LOC105886163	ALPI	no_ortholog	11648	Akp3	Akp-3|IAP|dIAP	no_ortholog	ENSMICG00000047057	NA	ortholog_one2many	ENSMUSG00000036500	Akp3	ortholog_many2many	122414	ALPP	MGI:1924018	Alpi	ortholog_one2one	NA
250	ALPP	ALP|ALPI|IAP|PALP|PLAP|PLAP-1	MIM:171800|HGNC:HGNC:439|Ensembl:ENSG00000163283	2	2q37.1	alkaline phosphatase, placental	protein-coding	ENSG00000163283	ALPP	105886163	LOC105886163	ALPI	no_ortholog	76768	Alpi	2010001C14Rik|Akp6|gIAP	no_ortholog	ENSMICG00000047057	NA	ortholog_one2many	ENSMUSG00000079440	Alpi	ortholog_many2many	122414	ALPP	MGI:1924018	Alpi	ortholog_one2one	NA
251	ALPG	ALPPL|ALPPL2|GCAP	MIM:171810|HGNC:HGNC:441|Ensembl:ENSG00000163286	2	2q37.1	alkaline phosphatase, germ cell	protein-coding	ENSG00000163286	ALPG	105886163	LOC105886163	ALPI	no_ortholog	11650	Alppl2	Akp5|Alpg|C77216|D1Ertd816e|EAP	no_ortholog	ENSMICG00000047057	NA	ortholog_one2many	ENSMUSG00000026246	Alppl2	ortholog_many2many	129600	ALPG	MGI:108009	Alppl2	ortholog_one2one	NA
251	ALPG	ALPPL|ALPPL2|GCAP	MIM:171810|HGNC:HGNC:441|Ensembl:ENSG00000163286	2	2q37.1	alkaline phosphatase, germ cell	protein-coding	ENSG00000163286	ALPG	105886163	LOC105886163	ALPI	no_ortholog	11648	Akp3	Akp-3|IAP|dIAP	no_ortholog	ENSMICG00000047057	NA	ortholog_one2many	ENSMUSG00000036500	Akp3	ortholog_many2many	129600	ALPG	MGI:108009	Alppl2	ortholog_one2one	NA
251	ALPG	ALPPL|ALPPL2|GCAP	MIM:171810|HGNC:HGNC:441|Ensembl:ENSG00000163286	2	2q37.1	alkaline phosphatase, germ cell	protein-coding	ENSG00000163286	ALPG	105886163	LOC105886163	ALPI	no_ortholog	76768	Alpi	2010001C14Rik|Akp6|gIAP	no_ortholog	ENSMICG00000047057	NA	ortholog_one2many	ENSMUSG00000079440	Alpi	ortholog_many2many	129600	ALPG	MGI:108009	Alppl2	ortholog_one2one	NA
257	ALX3	FND|FND1	MIM:606014|HGNC:HGNC:449|Ensembl:ENSG00000156150	1	1p13.3	ALX homeobox 3	protein-coding	ENSG00000156150	ALX3	105863991	ALX3	-	ortholog	11694	Alx3	-	ortholog	ENSMICG00000043406	ALX3	ortholog_one2one	ENSMUSG00000014603	Alx3	ortholog_one2one	4737	ALX3	MGI:1277097	Alx3	ortholog_one2one	Frontonasal dysplasia 1, 136760 (3), Autosomal recessive
258	AMBN	AI1F	MIM:601259|HGNC:HGNC:452|Ensembl:ENSG00000178522	4	4q13.3	ameloblastin	protein-coding	ENSG00000178522	AMBN	105883042	AMBN	-	ortholog	11698	Ambn	-	ortholog	ENSMICG00000033538	AMBN	ortholog_one2one	ENSMUSG00000029288	Ambn	ortholog_one2one	7625	AMBN	MGI:104655	Ambn	ortholog_one2one	Amelogenesis imperfecta, type IF, 616270 (3), Autosomal recessive
259	AMBP	A1M|EDC1|HCP|HI30|IATIL|ITI|ITIL|ITILC|UTI	MIM:176870|HGNC:HGNC:453|Ensembl:ENSG00000106927	9	9q32	alpha-1-microglobulin/bikunin precursor	protein-coding	ENSG00000106927	AMBP	105873693	AMBP	-	ortholog	11699	Ambp	AI194774|ASPI|HI-30|Intin4|Itil|UTI	ortholog	ENSMICG00000015178	AMBP	ortholog_one2one	ENSMUSG00000028356	Ambp	ortholog_one2one	1234	AMBP	MGI:88002	Ambp	ortholog_one2one	NA
262	AMD1	ADOMETDC|AMD|SAMDC	MIM:180980|HGNC:HGNC:457|Ensembl:ENSG00000123505	6	6q21	adenosylmethionine decarboxylase 1	protein-coding	NA	NA	105864923	AMD1	-	ortholog	11702	Amd1	AdoMetDC|Amd-1|SAMDC|SAMDC 1|adoMetDC1	ortholog	ENSMICG00000005491	AMD1	no_ortholog	ENSMUSG00000075232	Amd1	no_ortholog	1235	AMD1	MGI:88004	Amd1	ortholog_one2many	NA
262	AMD1	ADOMETDC|AMD|SAMDC	MIM:180980|HGNC:HGNC:457|Ensembl:ENSG00000123505	6	6q21	adenosylmethionine decarboxylase 1	protein-coding	NA	NA	105864923	AMD1	-	ortholog	11702	Amd1	AdoMetDC|Amd-1|SAMDC|SAMDC 1|adoMetDC1	ortholog	ENSMICG00000005491	AMD1	no_ortholog	ENSMUSG00000075232	Amd1	no_ortholog	1235	AMD1	MGI:1333111	Amd2	ortholog_one2many	NA
265	AMELX	AI1E|AIH1|ALGN|AMG|AMGL|AMGX	MIM:300391|HGNC:HGNC:461|Ensembl:ENSG00000125363	X	Xp22.2	amelogenin X-linked	protein-coding	ENSG00000125363	AMELX	105882447	AMELX	-	ortholog	11704	Amelx	ALGN|AMGL|AMGX|Amel|Amg|LRAP|Rgsc888	ortholog	ENSMICG00000034215	AMELX	ortholog_one2one	ENSMUSG00000031354	Amelx	ortholog_one2one	36056	AMELX	NA	NA	no_ortholog	Amelogenesis imperfecta, type 1E, 301200 (3), X-linked dominant
266	AMELY	AMGL|AMGY	MIM:410000|HGNC:HGNC:462|Ensembl:ENSG00000099721	Y	Yp11.2	amelogenin Y-linked	protein-coding	ENSG00000099721	AMELY	NA	NA	NA	no_ortholog	NA	NA	NA	no_ortholog	NA	NA	no_ortholog	NA	NA	no_ortholog	47996	AMELY	MGI:88005	Amelx	ortholog_one2one	NA
266	AMELY	AMGL|AMGY	MIM:410000|HGNC:HGNC:462|Ensembl:ENSG00000099721	Y	Yp11.2	amelogenin Y-linked	protein-coding	ENSG00000125363	AMELX	105882447	AMELX	-	no_ortholog	11704	Amelx	ALGN|AMGL|AMGX|Amel|Amg|LRAP|Rgsc888	no_ortholog	ENSMICG00000034215	AMELX	ortholog_one2one	ENSMUSG00000031354	Amelx	ortholog_one2one	47996	AMELY	MGI:88005	Amelx	ortholog_one2one	NA
267	AMFR	GP78|RNF45	MIM:603243|HGNC:HGNC:463|Ensembl:ENSG00000159461	16	16q13	autocrine motility factor receptor	protein-coding	ENSG00000159461	AMFR	105866540	AMFR	-	ortholog	23802	Amfr	gp78	ortholog	ENSMICG00000003847	AMFR	ortholog_one2one	ENSMUSG00000031751	Amfr	ortholog_one2one	888	AMFR	MGI:1345634	Amfr	ortholog_one2one	NA
268	AMH	MIF|MIS	MIM:600957|HGNC:HGNC:464|Ensembl:ENSG00000104899	19	19p13.3	anti-Mullerian hormone	protein-coding	ENSG00000104899	AMH	105860742	AMH	-	ortholog	11705	Amh	MIS	ortholog	ENSMICG00000047953	AMH	ortholog_one2one	ENSMUSG00000035262	Amh	ortholog_one2one	68060	AMH	MGI:88006	Amh	ortholog_one2one	Persistent Mullerian duct syndrome, type I, 261550 (3), Autosomal recessive
269	AMHR2	AMHR|MISR2|MISRII|MRII	MIM:600956|HGNC:HGNC:465|Ensembl:ENSG00000135409	12	12q13.13	anti-Mullerian hormone receptor type 2	protein-coding	ENSG00000135409	AMHR2	105870805	AMHR2	-	ortholog	110542	Amhr2	C14|Misiir|Misrii|Mrii	ortholog	ENSMICG00000011633	AMHR2	ortholog_one2one	ENSMUSG00000023047	Amhr2	ortholog_one2one	10746	AMHR2	MGI:105062	Amhr2	ortholog_one2one	Persistent Mullerian duct syndrome, type II, 261550 (3), Autosomal recessive
270	AMPD1	MAD|MADA|MMDD	MIM:102770|HGNC:HGNC:468|Ensembl:ENSG00000116748	1	1p13.2	adenosine monophosphate deaminase 1	protein-coding	ENSG00000116748	AMPD1	105878713	AMPD1	-	ortholog	229665	Ampd1	AI553520|Ampd-1	ortholog	ENSMICG00000002041	AMPD1	ortholog_one2one	ENSMUSG00000070385	Ampd1	ortholog_one2one	20	AMPD1	MGI:88015	Ampd1	ortholog_one2one	Myopathy due to myoadenylate deaminase deficiency, 615511 (3), Autosomal recessive
271	AMPD2	PCH9|SPG63	MIM:102771|HGNC:HGNC:469|Ensembl:ENSG00000116337	1	1p13.3	adenosine monophosphate deaminase 2	protein-coding	ENSG00000116337	AMPD2	105863994	AMPD2	-	ortholog	109674	Ampd2	1200014F01Rik|AI552571|Ampd-2|m4521Dajl	ortholog	ENSMICG00000005172	AMPD2	ortholog_one2one	ENSMUSG00000027889	Ampd2	ortholog_one2one	2979	AMPD2	MGI:88016	Ampd2	ortholog_one2one	?Spastic paraplegia 63, 615686 (3), Autosomal recessive; Pontocerebellar hypoplasia, type 9, 615809 (3), Autosomal recessive
272	AMPD3	-	MIM:102772|HGNC:HGNC:470|Ensembl:ENSG00000133805	11	11p15.4	adenosine monophosphate deaminase 3	protein-coding	ENSG00000133805	AMPD3	105866492	AMPD3	-	ortholog	11717	Ampd3	-	ortholog	ENSMICG00000009437	AMPD3	ortholog_one2one	ENSMUSG00000005686	Ampd3	ortholog_one2one	408	AMPD3	MGI:1096344	Ampd3	ortholog_one2one	[AMP deaminase deficiency, erythrocytic], 612874 (3), Autosomal recessive
273	AMPH	AMPH1	MIM:600418|HGNC:HGNC:471|Ensembl:ENSG00000078053	7	7p14.1	amphiphysin	protein-coding	ENSG00000078053	AMPH	105878258	LOC105878258	AMPH	no_ortholog	218038	Amph	-	ortholog	ENSMICG00000013941	AMPH	ortholog_one2one	ENSMUSG00000021314	Amph	ortholog_one2one	121585	AMPH	MGI:103574	Amph	ortholog_one2one	NA
274	BIN1	AMPH2|AMPHL|CNM2|SH3P9	MIM:601248|HGNC:HGNC:1052|Ensembl:ENSG00000136717	2	2q14.3	bridging integrator 1	protein-coding	ENSG00000136717	BIN1	105879180	BIN1	-	ortholog	30948	Bin1	ALP-1|Amphl|BRAMP-2|SH3P9	ortholog	ENSMICG00000005344	BIN1	ortholog_one2one	ENSMUSG00000024381	Bin1	ortholog_one2one	113707	BIN1	MGI:108092	Bin1	ortholog_one2one	Centronuclear myopathy 2, 255200 (3), Autosomal recessive
275	AMT	GCE|GCST|GCVT|NKH	MIM:238310|HGNC:HGNC:473|Ensembl:ENSG00000145020	3	3p21.31	aminomethyltransferase	protein-coding	ENSG00000145020	AMT	105874959	AMT	-	ortholog	434437	Amt	EG434437|GCVT	ortholog	ENSMICG00000001251	AMT	ortholog_one2one	ENSMUSG00000032607	Amt	ortholog_one2one	409	AMT	MGI:3646700	Amt	ortholog_one2one	Glycine encephalopathy, 605899 (3), Autosomal recessive
276	AMY1A	AMY1	MIM:104700|HGNC:HGNC:474|Ensembl:ENSG00000237763	1	1p21.1	amylase alpha 1A	protein-coding	ENSG00000237763	AMY1A	105863954	LOC105863954	-	no_ortholog	NA	NA	NA	no_ortholog	ENSMICG00000000881	NA	ortholog_many2many	NA	NA	no_ortholog	133998	AMY1A	NA	NA	no_ortholog	NA
276	AMY1A	AMY1	MIM:104700|HGNC:HGNC:474|Ensembl:ENSG00000237763	1	1p21.1	amylase alpha 1A	protein-coding	ENSG00000237763	AMY1A	NA	NA	NA	no_ortholog	NA	NA	NA	no_ortholog	ENSMICG00000035797	NA	ortholog_many2many	NA	NA	no_ortholog	133998	AMY1A	NA	NA	no_ortholog	NA
277	AMY1B	AMY1	MIM:104701|HGNC:HGNC:475|Ensembl:ENSG00000174876	1	1p21.1	amylase alpha 1B	protein-coding	ENSG00000174876	AMY1B	105863954	LOC105863954	-	no_ortholog	NA	NA	NA	no_ortholog	ENSMICG00000000881	NA	ortholog_many2many	NA	NA	no_ortholog	133998	AMY1B	NA	NA	no_ortholog	NA
277	AMY1B	AMY1	MIM:104701|HGNC:HGNC:475|Ensembl:ENSG00000174876	1	1p21.1	amylase alpha 1B	protein-coding	ENSG00000174876	AMY1B	NA	NA	NA	no_ortholog	NA	NA	NA	no_ortholog	ENSMICG00000035797	NA	ortholog_many2many	NA	NA	no_ortholog	133998	AMY1B	NA	NA	no_ortholog	NA
278	AMY1C	AMY1	MIM:104702|HGNC:HGNC:476|Ensembl:ENSG00000187733	1	1p21.1	amylase alpha 1C	protein-coding	ENSG00000187733	AMY1C	105863954	LOC105863954	-	no_ortholog	NA	NA	NA	no_ortholog	ENSMICG00000000881	NA	ortholog_many2many	NA	NA	no_ortholog	133998	AMY1C	NA	NA	no_ortholog	NA
278	AMY1C	AMY1	MIM:104702|HGNC:HGNC:476|Ensembl:ENSG00000187733	1	1p21.1	amylase alpha 1C	protein-coding	ENSG00000187733	AMY1C	NA	NA	NA	no_ortholog	NA	NA	NA	no_ortholog	ENSMICG00000035797	NA	ortholog_many2many	NA	NA	no_ortholog	133998	AMY1C	NA	NA	no_ortholog	NA
279	AMY2A	AMY2|PA	MIM:104650|HGNC:HGNC:477|Ensembl:ENSG00000243480	1	1p21.1	amylase alpha 2A	protein-coding	ENSG00000243480	AMY2A	105863954	LOC105863954	-	no_ortholog	NA	NA	NA	no_ortholog	ENSMICG00000000881	NA	ortholog_many2many	NA	NA	no_ortholog	20179	AMY2A	MGI:88019	Amy1	ortholog_one2one	NA
279	AMY2A	AMY2|PA	MIM:104650|HGNC:HGNC:477|Ensembl:ENSG00000243480	1	1p21.1	amylase alpha 2A	protein-coding	ENSG00000243480	AMY2A	NA	NA	NA	no_ortholog	NA	NA	NA	no_ortholog	ENSMICG00000035797	NA	ortholog_many2many	NA	NA	no_ortholog	20179	AMY2A	MGI:88019	Amy1	ortholog_one2one	NA
280	AMY2B	AMY2|AMY3|HXA	MIM:104660|HGNC:HGNC:478|Ensembl:ENSG00000240038	1	1p21.1	amylase alpha 2B	protein-coding	ENSG00000240038	AMY2B	105863954	LOC105863954	-	no_ortholog	NA	NA	NA	no_ortholog	ENSMICG00000000881	NA	ortholog_many2many	NA	NA	no_ortholog	134663	AMY2B	MGI:3711220	Amy2a2	ortholog_one2many	NA
280	AMY2B	AMY2|AMY3|HXA	MIM:104660|HGNC:HGNC:478|Ensembl:ENSG00000240038	1	1p21.1	amylase alpha 2B	protein-coding	ENSG00000240038	AMY2B	105863954	LOC105863954	-	no_ortholog	NA	NA	NA	no_ortholog	ENSMICG00000000881	NA	ortholog_many2many	NA	NA	no_ortholog	134663	AMY2B	MGI:3714985	Amy2a3	ortholog_one2many	NA
280	AMY2B	AMY2|AMY3|HXA	MIM:104660|HGNC:HGNC:478|Ensembl:ENSG00000240038	1	1p21.1	amylase alpha 2B	protein-coding	ENSG00000240038	AMY2B	105863954	LOC105863954	-	no_ortholog	NA	NA	NA	no_ortholog	ENSMICG00000000881	NA	ortholog_many2many	NA	NA	no_ortholog	134663	AMY2B	MGI:3711258	Amy2a4	ortholog_one2many	NA
280	AMY2B	AMY2|AMY3|HXA	MIM:104660|HGNC:HGNC:478|Ensembl:ENSG00000240038	1	1p21.1	amylase alpha 2B	protein-coding	ENSG00000240038	AMY2B	105863954	LOC105863954	-	no_ortholog	NA	NA	NA	no_ortholog	ENSMICG00000000881	NA	ortholog_many2many	NA	NA	no_ortholog	134663	AMY2B	MGI:88020	Amy2a5	ortholog_one2many	NA
280	AMY2B	AMY2|AMY3|HXA	MIM:104660|HGNC:HGNC:478|Ensembl:ENSG00000240038	1	1p21.1	amylase alpha 2B	protein-coding	ENSG00000240038	AMY2B	NA	NA	NA	no_ortholog	NA	NA	NA	no_ortholog	ENSMICG00000035797	NA	ortholog_many2many	NA	NA	no_ortholog	134663	AMY2B	MGI:3711220	Amy2a2	ortholog_one2many	NA
280	AMY2B	AMY2|AMY3|HXA	MIM:104660|HGNC:HGNC:478|Ensembl:ENSG00000240038	1	1p21.1	amylase alpha 2B	protein-coding	ENSG00000240038	AMY2B	NA	NA	NA	no_ortholog	NA	NA	NA	no_ortholog	ENSMICG00000035797	NA	ortholog_many2many	NA	NA	no_ortholog	134663	AMY2B	MGI:3714985	Amy2a3	ortholog_one2many	NA
280	AMY2B	AMY2|AMY3|HXA	MIM:104660|HGNC:HGNC:478|Ensembl:ENSG00000240038	1	1p21.1	amylase alpha 2B	protein-coding	ENSG00000240038	AMY2B	NA	NA	NA	no_ortholog	NA	NA	NA	no_ortholog	ENSMICG00000035797	NA	ortholog_many2many	NA	NA	no_ortholog	134663	AMY2B	MGI:3711258	Amy2a4	ortholog_one2many	NA
280	AMY2B	AMY2|AMY3|HXA	MIM:104660|HGNC:HGNC:478|Ensembl:ENSG00000240038	1	1p21.1	amylase alpha 2B	protein-coding	ENSG00000240038	AMY2B	NA	NA	NA	no_ortholog	NA	NA	NA	no_ortholog	ENSMICG00000035797	NA	ortholog_many2many	NA	NA	no_ortholog	134663	AMY2B	MGI:88020	Amy2a5	ortholog_one2many	NA
283	ANG	ALS9|HEL168|RAA1|RNASE4|RNASE5	MIM:105850|HGNC:HGNC:483|Ensembl:ENSG00000214274	14	14q11.2	angiogenin	protein-coding	ENSG00000214274	ANG	NA	NA	NA	no_ortholog	11727	Ang	AI385586|Ang1|Rnase5|Rnase5a	ortholog	NA	NA	no_ortholog	ENSMUSG00000047894	Ang2	ortholog_one2many	74385	ANG	MGI:88022	Ang	ortholog_one2one	Amyotrophic lateral sclerosis 9, 611895 (3)
283	ANG	ALS9|HEL168|RAA1|RNASE4|RNASE5	MIM:105850|HGNC:HGNC:483|Ensembl:ENSG00000214274	14	14q11.2	angiogenin	protein-coding	ENSG00000214274	ANG	NA	NA	NA	no_ortholog	11727	Ang	AI385586|Ang1|Rnase5|Rnase5a	ortholog	NA	NA	no_ortholog	ENSMUSG00000072598	Ang6	ortholog_one2many	74385	ANG	MGI:88022	Ang	ortholog_one2one	Amyotrophic lateral sclerosis 9, 611895 (3)
283	ANG	ALS9|HEL168|RAA1|RNASE4|RNASE5	MIM:105850|HGNC:HGNC:483|Ensembl:ENSG00000214274	14	14q11.2	angiogenin	protein-coding	ENSG00000214274	ANG	NA	NA	NA	no_ortholog	11727	Ang	AI385586|Ang1|Rnase5|Rnase5a	ortholog	NA	NA	no_ortholog	ENSMUSG00000060615	Ang4	ortholog_one2many	74385	ANG	MGI:88022	Ang	ortholog_one2one	Amyotrophic lateral sclerosis 9, 611895 (3)
283	ANG	ALS9|HEL168|RAA1|RNASE4|RNASE5	MIM:105850|HGNC:HGNC:483|Ensembl:ENSG00000214274	14	14q11.2	angiogenin	protein-coding	ENSG00000214274	ANG	NA	NA	NA	no_ortholog	11727	Ang	AI385586|Ang1|Rnase5|Rnase5a	ortholog	NA	NA	no_ortholog	ENSMUSG00000053961	Ang5	ortholog_one2many	74385	ANG	MGI:88022	Ang	ortholog_one2one	Amyotrophic lateral sclerosis 9, 611895 (3)
283	ANG	ALS9|HEL168|RAA1|RNASE4|RNASE5	MIM:105850|HGNC:HGNC:483|Ensembl:ENSG00000214274	14	14q11.2	angiogenin	protein-coding	ENSG00000214274	ANG	NA	NA	NA	no_ortholog	11727	Ang	AI385586|Ang1|Rnase5|Rnase5a	ortholog	NA	NA	no_ortholog	ENSMUSG00000072115	Ang	ortholog_one2many	74385	ANG	MGI:88022	Ang	ortholog_one2one	Amyotrophic lateral sclerosis 9, 611895 (3)
284	ANGPT1	AGP1|AGPT|ANG1	MIM:601667|HGNC:HGNC:484|Ensembl:ENSG00000154188	8	8q23.1	angiopoietin 1	protein-coding	ENSG00000154188	ANGPT1	105883274	ANGPT1	-	ortholog	11600	Angpt1	1110046O21Rik|Ang-1|Ang1	ortholog	ENSMICG00000010498	ANGPT1	ortholog_one2one	ENSMUSG00000022309	Angpt1	ortholog_one2one	37447	ANGPT1	MGI:108448	Angpt1	ortholog_one2one	?Angioedema, hereditary, 5, 619361 (3), Autosomal dominant
285	ANGPT2	AGPT2|ANG2	MIM:601922|HGNC:HGNC:485|Ensembl:ENSG00000091879	8	8p23.1	angiopoietin 2	protein-coding	ENSG00000091879	ANGPT2	105881507	ANGPT2	-	ortholog	11601	Angpt2	Agpt2|Ang-2|Ang2	ortholog	ENSMICG00000011303	ANGPT2	ortholog_one2one	ENSMUSG00000031465	Angpt2	ortholog_one2one	22401	ANGPT2	MGI:1202890	Angpt2	ortholog_one2one	Lymphatic malformation 10, 619369 (3), Autosomal dominant
286	ANK1	ANK|SPH1|SPH2	MIM:612641|HGNC:HGNC:492|Ensembl:ENSG00000029534	8	8p11.21	ankyrin 1	protein-coding	ENSG00000029534	ANK1	105878180	ANK1	-	ortholog	11733	Ank1	Ank-1|nb|pale	ortholog	ENSMICG00000006925	ANK1	ortholog_one2one	ENSMUSG00000031543	Ank1	ortholog_one2one	55427	ANK1	MGI:88024	Ank1	ortholog_one2one	Spherocytosis, type 1, 182900 (3), Autosomal dominant, Autosomal recessive
287	ANK2	ANK-2|CFAP87|FAP87|LQT4|brank-2	MIM:106410|HGNC:HGNC:493|Ensembl:ENSG00000145362	4	4q25-q26	ankyrin 2	protein-coding	ENSG00000145362	ANK2	105879485	ANK2	-	ortholog	109676	Ank2	100043364|AI835472|AW491075|Ank-2|Gm4392	ortholog	ENSMICG00000013698	ANK2	ortholog_one2one	ENSMUSG00000032826	Ank2	ortholog_one2one	81655	ANK2	NA	NA	no_ortholog	Long QT syndrome 4, 600919 (3), Autosomal dominant; Cardiac arrhythmia, ankyrin-B-related, 600919 (3), Autosomal dominant
288	ANK3	ANKYRIN-G|MRT37	MIM:600465|HGNC:HGNC:494|Ensembl:ENSG00000151150	10	10q21.2	ankyrin 3	protein-coding	ENSG00000151150	ANK3	105870267	ANK3	-	ortholog	11735	Ank3	2900054D09Rik|AI314020|Ank-3|AnkG|Ankyrin-3|Ankyrin-G	ortholog	ENSMICG00000031195	ANK3	ortholog_one2one	ENSMUSG00000069601	Ank3	ortholog_one2one	56908	ANK3	MGI:88026	Ank3	ortholog_one2one	Mental retardation, autosomal recessive, 37, 615493 (3), Autosomal recessive
290	ANPEP	APN|CD13|GP150|LAP1|P150|PEPN	MIM:151530|HGNC:HGNC:500|Ensembl:ENSG00000166825	15	15q26.1	alanyl aminopeptidase, membrane	protein-coding	ENSG00000166825	ANPEP	105870614	ANPEP	-	ortholog	16790	Anpep	AP-M|AP-N|Apn|Cd13|P150	ortholog	ENSMICG00000005589	ANPEP	ortholog_one2one	ENSMUSG00000039062	Anpep	ortholog_one2one	68163	ANPEP	MGI:5000466	Anpep	ortholog_one2one	NA
[truncated: 36,638 more rows]
