# Supplementary material for: Mouse lemur cell atlas informs primate genes, physiology and disease
Source: Nature. 2025 Jul 30;644(8075):185–96. doi: 10.1038/s41586-025-09114-8 (PMC12328237; doi:10.1038/s41586-025-09114-8)
Supplement: Supplementary file 3 — Supplementary Tables 1–10. [file 41586_2025_9114_MOESM3_ESM.zip › 2022-08-12364B-Table 9 Gene sets enriched in PS genes.xlsx]

## Sheet: Table 9 PS genes and their expr
Lemur_NCBI_GeneID	Lemur_NCBI_GeneName	Lemur_NCBI_Synonyms (*gene synonym is used as the gene name in the lemur cell atlas)	Lemur_NCBI_dbXrefs	Lemur_NCBI_chromosome	Lemur_NCBI_GeneType	Lemur_NCBI_GeneDescription	Human_OMIM_Phenotypes	Lemur_enriched_compartment	Lemur_enriched_tissue	Lemur_enriched_celltype	N_lemur_celltypes_wMeanExpGreaterThan0	N_lemur_celltypes_wMeanExpGreaterThan0_ExpIn1PCTOfCells	Lemur_expression_pattern_summary	Gene_order	Gene_inTARanalysis	HL_Orthology_one2one	Human_NCBI_GeneID	Human_NCBI_GeneName	scRNAseq_reported	HL_Expression_R
105860899	LAMB4	-	Ensembl:ENSMICG00000001263	11	protein-coding	laminin subunit beta 4	NA	epithelial	skin; tongue	basal; interfollicular; mesothelial; suprabasal	85	57	compartment_enriched; tissue_enriched	1	TRUE	TRUE	22798	LAMB4	TRUE	NA
105883894	ZBED2	-	Ensembl:ENSMICG00000048897	1	protein-coding	zinc finger BED-type containing 2	NA	epithelial	skin; tongue	basal; interfollicular; suprabasal	73	35	compartment_enriched; tissue_enriched	2	TRUE	TRUE	79413	ZBED2	TRUE	NA
105855973	MLNR	-	-	13	protein-coding	motilin receptor	NA	epithelial	skin	interfollicular	132	51	compartment_enriched; tissue_enriched	3	TRUE	TRUE	2862	MLNR	TRUE	NA
105869655	CAPS	-	-	24	protein-coding	calcyphosine	NA	epithelial; neural	NA	ciliated; ependymal; melanocyte; uterine epithelial	344	266	compartment_enriched	4	TRUE	TRUE	828	CAPS	TRUE	0.91692
105863578	IFI6	-	Ensembl:ENSMICG00000008189	2	protein-coding	interferon alpha inducible protein 6	NA	epithelial; myeloid	NA	alveolar type 1; alveolar type 2; ciliated; plasmacytoid dendritic; tuft; uterine epithelial	583	555	compartment_enriched	5	TRUE	TRUE	2537	IFI6	TRUE	0.232462
105865766	MUCL1	-	-	7	protein-coding	mucin like 1	NA	epithelial	skin	sweat gland	22	16	compartment_enriched; tissue_enriched	6	TRUE	TRUE	118430	MUCL1	TRUE	NA
105884764	ABCC11	-	Ensembl:ENSMICG00000007811	20	protein-coding	ATP binding cassette subfamily C member 11	[Axillary odor_variation in]_117800 (3)_Autosomal dominant; [Earwax_wet/dry]_117800 (3)_Autosomal dominant; [Colostrum secretion_variation in]_117800 (3)_Autosomal dominant	epithelial	skin	sweat gland	88	38	compartment_enriched; tissue_enriched	7	TRUE	TRUE	85320	ABCC11	TRUE	NA
105858433	TIGD6	-	-	23	protein-coding	tigger transposable element derived 6	NA	epithelial	lung; trachea	ciliated	224	86	compartment_enriched; tissue_enriched	8	TRUE	TRUE	81789	TIGD6	TRUE	NA
105878886	ZACN	-	Ensembl:ENSMICG00000007743	16	protein-coding	zinc activated ion channel	NA	epithelial	trachea	pulmonary neuroendocrine	11	4	compartment_enriched; tissue_enriched	9	TRUE	TRUE	353174	ZACN	TRUE	NA
105864037	CHI3L2	-	Ensembl:ENSMICG00000011949	2	protein-coding	chitinase 3 like 2	NA	epithelial	trachea	pulmonary neuroendocrine	50	18	compartment_enriched; tissue_enriched	10	TRUE	TRUE	1117	CHI3L2	TRUE	NA
105868947	LRRC53	-	Ensembl:ENSMICG00000044386	2	protein-coding	leucine rich repeat containing 53	NA	epithelial	trachea	pulmonary neuroendocrine	12	7	compartment_enriched; tissue_enriched	11	TRUE	TRUE	105378803	LRRC53	FALSE	NA
105867044	FAM133A	-	-	X	protein-coding	family with sequence similarity 133 member A	NA	epithelial; neural	NA	enteroendocrine; ependymal; neuroendocrine; neuron; oligodendrocyte	236	172	compartment_enriched	12	TRUE	TRUE	286499	FAM133A	TRUE	0.394301
105877015	CCNP	CNTD2 (*)	-	22	protein-coding	cyclin P	NA	epithelial	colon; lung; small_intestine; trachea	ciliated; goblet; pulmonary neuroendocrine	161	94	compartment_enriched; tissue_enriched	13	FALSE	TRUE	79935	CCNP	FALSE	NA
105863084	MX2	-	Ensembl:ENSMICG00000012345	31	protein-coding	MX dynamin like GTPase 2	NA	epithelial; lymphoid	lung_metastasis_from_uterus; uterus	B; lung_metastasis_from_uterus; uterine epithelial	308	238	compartment_enriched; tissue_enriched	14	TRUE	TRUE	4600	MX2	TRUE	0.28181
105856424	PAGE4	-	-	X	protein-coding	PAGE family member 4	NA	epithelial; germ	fat; lung_metastasis_from_uterus; skin; testes	interfollicular; lung_metastasis_from_uterus; sperm; urothelial	61	32	compartment_enriched; tissue_enriched	15	TRUE	TRUE	9506	PAGE4	TRUE	0.868513
105861873	ADA2	CECR1	Ensembl:ENSMICG00000028193	7	protein-coding	adenosine deaminase 2	Sneddon syndrome_182410 (3)_Autosomal recessive; Vasculitis_autoinflammation_immunodeficiency_and hematologic defects syndrome_615688 (3)_Autosomal recessive	epithelial	lung_metastasis_from_uterus; uterus	lung_metastasis_from_uterus; uterine epithelial	227	150	compartment_enriched; tissue_enriched	16	TRUE	TRUE	51816	ADA2	FALSE	NA
105880439	PI3	-	Ensembl:ENSMICG00000000987	18	protein-coding	peptidase inhibitor 3	NA	epithelial	colon; skin; tongue; trachea	enterocyte; filiform papilla; goblet; suprabasal	87	60	compartment_enriched; tissue_enriched	17	TRUE	TRUE	5266	PI3	TRUE	NA
105878287	A2ML1	-	Ensembl:ENSMICG00000014342	7	protein-coding	alpha-2-macroglobulin like 1	{Otitis media_susceptibility to}_166760 (3)_Autosomal dominant	epithelial; germ	testes; tongue	filiform papilla; sperm; suprabasal	142	68	compartment_enriched; tissue_enriched	18	TRUE	TRUE	144568	A2ML1	TRUE	NA
105860250	CXCL8	-	Ensembl:ENSMICG00000044277	26	protein-coding	C-X-C motif chemokine ligand 8	NA	epithelial; myeloid	NA	goblet; macrophage; monocyte; neutrophil; suprabasal; urothelial	443	380	compartment_enriched	19	TRUE	TRUE	3576	CXCL8	FALSE	NA
105857990	LGALS9	-	Ensembl:ENSMICG00000027612	16	protein-coding	galectin 9	NA	epithelial	colon; small_intestine	enteroendocrine; enterocyte; goblet; M; tuft	167	97	compartment_enriched; tissue_enriched	20	TRUE	TRUE	3965	LGALS9	TRUE	0.401885
105873589	LOC105873589	-	Ensembl:ENSMICG00000043466	2	protein-coding	intelectin-1	NA	epithelial	colon; small_intestine	goblet	240	163	compartment_enriched; tissue_enriched	21	TRUE	TRUE	142683	ITLN2	TRUE	NA
105877447	BEST4	-	Ensembl:ENSMICG00000047670	2	protein-coding	bestrophin 4	NA	epithelial	small_intestine	M	383	293	compartment_enriched; tissue_enriched	22	TRUE	TRUE	266675	BEST4	TRUE	NA
105856775	SERPINA4	-	Ensembl:ENSMICG00000016449	3	protein-coding	serpin family A member 4	NA	epithelial	liver	hepatocyte	23	9	compartment_enriched; tissue_enriched	23	TRUE	TRUE	5267	SERPINA4	FALSE	NA
105883080	LOC105883080	-	Ensembl:ENSMICG00000042925	26	protein-coding	UDP-glucuronosyltransferase 2B17-like	NA	epithelial	liver	cholangiocyte; hepatocyte	39	17	compartment_enriched; tissue_enriched	24	TRUE	FALSE	NA		FALSE	NA
105860027	LOC105860027	-	-	27	protein-coding	complement factor H-related protein 3-like	{Macular degeneration_age-related_reduced risk of}_603075 (3)_Autosomal dominant; {Hemolytic uremic syndrome_atypical_susceptibility to}_235400 (3)_Autosomal dominant_Autosomal recessive	epithelial	liver	hepatocyte	14	3	compartment_enriched; tissue_enriched	25	TRUE	TRUE	10878	CFHR3	TRUE	0.63712
105863954	LOC105863954	-	Ensembl:ENSMICG00000000881	2	protein-coding	alpha-amylase 2B-like	NA	epithelial	pancreas	acinar	377	249	compartment_enriched; tissue_enriched	26	TRUE	FALSE	NA		FALSE	NA
105861010	ENOSF1	-	Ensembl:ENSMICG00000014847	19	protein-coding	enolase superfamily member 1	NA	epithelial	kidney; uterus	loop of Henle descending limb; proximal convoluted tubule; proximal straight tubule; uterine epithelial	491	423	compartment_enriched; tissue_enriched	27	TRUE	TRUE	55556	ENOSF1	TRUE	0.534925
105861428	MLN	-	Ensembl:ENSMICG00000016491	6	protein-coding	motilin	NA	epithelial; lymphoid	kidney; small_intestine	distal convoluted tubule; enteroendocrine; loop of Henle; proximal convoluted tubule; proximal straight tubule; T (CD4+ CD8- CCL5-)	302	226	compartment_enriched; tissue_enriched	28	TRUE	TRUE	4295	MLN	FALSE	NA
105877832	SLC2A11	-	-	Un	protein-coding	solute carrier family 2 member 11	NA	epithelial; neural	kidney	distal convoluted tubule; loop of Henle; neuron; principal; proximal convoluted tubule; proximal straight tubule	182	90	compartment_enriched; tissue_enriched	29	TRUE	TRUE	66035	SLC2A11	TRUE	NA
105866478	LOC105866478	-	Ensembl:ENSMICG00000043448	20	protein-coding	metallothionein-1E-like	NA	epithelial	kidney	loop of Henle; proximal convoluted tubule; proximal straight tubule	239	159	compartment_enriched; tissue_enriched	30	TRUE	FALSE	NA		FALSE	NA
105881660	CCL16	-	Ensembl:ENSMICG00000029697	16	protein-coding	C-C motif chemokine ligand 16	NA	epithelial	liver; small_intestine	enteroendocrine; enterocyte; hepatocyte; proximal convoluted tubule; proximal straight tubule	158	129	compartment_enriched; tissue_enriched	31	TRUE	TRUE	6360	CCL16	TRUE	0.988223
105883085	LOC105883085	-	Ensembl:ENSMICG00000030546	26	protein-coding	UDP-glucuronosyltransferase 2B31-like	NA	epithelial	kidney	loop of Henle descending limb; proximal convoluted tubule; proximal straight tubule	34	18	compartment_enriched; tissue_enriched	32	TRUE	FALSE	NA		FALSE	NA
105862038	NXPE1	-	Ensembl:ENSMICG00000014692	5	protein-coding	neurexophilin and PC-esterase domain family member 1	NA	epithelial	colon; kidney; small_intestine	enterocyte; goblet; loop of Henle ascending limb; principal	42	28	compartment_enriched; tissue_enriched	33	TRUE	TRUE	120400	NXPE1	TRUE	NA
105863639	GJB7	-	-	6	protein-coding	gap junction protein beta 7	NA	epithelial	kidney	intercalated	28	14	compartment_enriched; tissue_enriched	34	TRUE	TRUE	375519	GJB7	TRUE	NA
105862464	LOC105862464	-	Ensembl:ENSMICG00000028150	5	protein-coding	caspase recruitment domain-containing protein 18-like	NA	epithelial	bladder; kidney	urothelial	26	21	compartment_enriched; tissue_enriched	35	TRUE	TRUE	59082	CARD18	TRUE	NA
105865650	ADM5	-	-	22	protein-coding	adrenomedullin 5 (putative)	NA	endothelial	NA	artery; capillary; vein	398	307	compartment_enriched	36	TRUE	TRUE	199800	ADM5	TRUE	0.777168
105885594	ICAM3	-	Ensembl:ENSMICG00000010335	24	protein-coding	intercellular adhesion molecule 3	NA	endothelial; lymphoid; myeloid	NA	artery; capillary; lymphatic; macrophage; monocyte; natural killer; natural killer T; neutrophil; T; vein	579	548	compartment_enriched	37	TRUE	TRUE	3385	ICAM3	TRUE	0.664824
105862726	LOC105862726	-	Ensembl:ENSMICG00000014351	2	protein-coding	guanylate-binding protein 1	NA	endothelial	NA	artery; capillary; lymphatic; vein	498	447	compartment_enriched	38	TRUE	TRUE	2633	GBP1	TRUE	0.601746
105883165	GIMAP2	-	Ensembl:ENSMICG00000008145	11	protein-coding	GTPase, IMAP family member 2	NA	endothelial	NA	artery; capillary; lymphatic; vein	445	400	compartment_enriched	39	TRUE	TRUE	26157	GIMAP2	TRUE	0.619591
105881246	TM4SF18	-	Ensembl:ENSMICG00000049421	1	protein-coding	transmembrane 4 L six family member 18	NA	endothelial	NA	artery; capillary; lymphatic; vein	177	115	compartment_enriched	40	TRUE	TRUE	116441	TM4SF18	TRUE	0.773637
105862471	LOC105862471	-	Ensembl:ENSMICG00000001838	5	protein-coding	caspase-13-like	NA	endothelial	NA	artery; capillary; lymphatic; vein	471	417	compartment_enriched	41	TRUE	FALSE	NA		FALSE	NA
105858744	BTN3A3	-	-	14	protein-coding	butyrophilin subfamily 3 member A3	NA	endothelial; megakaryocyte-erythroid	NA	artery; capillary; erythroid lineage; lymphatic; vein	532	515	compartment_enriched	42	TRUE	TRUE	10384	BTN3A3	TRUE	0.29778
105855558	LOC105855558	-	Ensembl:ENSMICG00000005236	6	protein-coding	vascular non-inflammatory molecule 2	NA	endothelial; myeloid	NA	artery; capillary; lymphatic; neutrophil; vein	476	434	compartment_enriched	43	TRUE	TRUE	8875	VNN2	TRUE	0.121912
105875753	TNFRSF6B	-	Ensembl:ENSMICG00000031323	18	protein-coding	TNF receptor superfamily member 6b	NA	endothelial	NA	artery; capillary (CXCL10+); vein	382	286	compartment_enriched	44	TRUE	TRUE	8771	TNFRSF6B	FALSE	NA
105878661	LOC105878661	RARRES3	Ensembl:ENSMICG00000044321	5	protein-coding	retinoic acid receptor responder protein 3	NA	endothelial; lymphoid; myeloid	NA	capillary; mature dendritic; natural killer; natural killer T	221	148	compartment_enriched	45	TRUE	TRUE	5920	PLAAT4	FALSE	NA
105869073	RBP5	-	Ensembl:ENSMICG00000044689	7	protein-coding	retinol binding protein 5	NA	endothelial; stromal	NA	reticular; vasa recta	159	115	compartment_enriched	46	TRUE	TRUE	83758	RBP5	TRUE	0.608092
105863481	FCN3	-	Ensembl:ENSMICG00000015785	2	protein-coding	ficolin 3	Immunodeficiency due to ficolin 3 deficiency_613860 (3)_Autosomal recessive	endothelial	NA	glomerular endothelial; hepatic sinusoid; sinusoid (MAFB+)	191	133	compartment_enriched	47	TRUE	TRUE	8547	FCN3	TRUE	0.808557
105880809	FCN2	-	Ensembl:ENSMICG00000000452	10	protein-coding	ficolin 2	NA	endothelial; hematopoietic; myeloid	NA	hematopoietic; macrophage; monocyte; neutrophil; sinusoid (MAFB2+)	478	439	compartment_enriched	48	TRUE	TRUE	2220	FCN2	TRUE	-0.113221
105861672	ABCA10	-	Ensembl:ENSMICG00000017260	16	protein-coding	ATP binding cassette subfamily A member 10	NA	neural; stromal	NA	ependymal; fibroblast; Muller; myelinating Schwann; non-myelinating Schwann; osteoblast; osteo-CAR; reticular; tendon	314	220	compartment_enriched	49	TRUE	TRUE	10349	ABCA10	TRUE	0.360305
105881569	ZNF385D	-	Ensembl:ENSMICG00000049193	1	protein-coding	zinc finger protein 385D	NA	neural; stromal	NA	adipocyte; chondrocyte; fibroblast; leptomeningeal; neuron	180	135	compartment_enriched	50	TRUE	TRUE	79750	ZNF385D	TRUE	0.0983298
105859529	CFH	-	Ensembl:ENSMICG00000011459	27	protein-coding	complement factor H	NA	myeloid; stromal	NA	chondrocyte; fibroblast; leptomeningeal; macrophage; monocyte; neutrophil; tendon	344	275	compartment_enriched	51	TRUE	TRUE	3075	CFH	TRUE	0.54802
105876253	MXRA5	-	-	X	protein-coding	matrix remodeling associated 5	NA	stromal	NA	fibroblast; osteo-CAR; tendon	127	98	compartment_enriched	52	TRUE	TRUE	25878	MXRA5	TRUE	NA
105859769	C1QTNF8	-	Ensembl:ENSMICG00000005932	17	protein-coding	C1q and TNF related 8	NA	stromal	bone; trachea	chondrocyte	6	4	compartment_enriched; tissue_enriched	53	TRUE	TRUE	390664	C1QTNF8	TRUE	NA
105856180	FGFBP2	-	-	4	protein-coding	fibroblast growth factor binding protein 2	NA	stromal	bone; trachea	chondrocyte	20	5	compartment_enriched; tissue_enriched	54	TRUE	TRUE	83888	FGFBP2	TRUE	NA
105871913	LOC105871913	-	Ensembl:ENSMICG00000045969	13	protein-coding	zinc finger protein 595-like	NA	stromal	bone	tendon	12	5	compartment_enriched; tissue_enriched	55	TRUE	FALSE	NA		FALSE	NA
105885249	PPDPFL	C9H8orf22 (*)	Ensembl:ENSMICG00000045092	9	protein-coding	pancreatic progenitor cell differentiation and proliferation factor like	NA	stromal	limb_muscle; tongue	fast muscle; slow muscle	15	5	compartment_enriched; tissue_enriched	56	FALSE	TRUE	492307	PPDPFL	FALSE	NA
105876250	GYG2	-	Ensembl:ENSMICG00000015522	X	protein-coding	glycogenin 2	NA	stromal	NA	adipocyte	69	39	compartment_enriched	57	TRUE	TRUE	8908	GYG2	TRUE	NA
105886005	LOC105886005	-	Ensembl:ENSMICG00000030867	6	protein-coding	HLA class II histocompatibility antigen, DP beta 1 chain	{Beryllium disease_chronic_susceptibility to} (3)	lymphoid	NA	B; plasma	480	431	compartment_enriched	58	TRUE	TRUE	3115	HLA-DPB1	TRUE	0.613599
105858411	STK17A	-	Ensembl:ENSMICG00000047496	11	protein-coding	serine/threonine kinase 17a	NA	germ; lymphoid; myeloid	testes	B; natural killer T; neutrophil; plasmacytoid dendritic; sperm; T	584	577	compartment_enriched; tissue_enriched	59	TRUE	TRUE	9263	STK17A	TRUE	0.401823
105858410	LOC105858410	-	Ensembl:ENSMICG00000013834	11	protein-coding	cytochrome c oxidase assembly factor 1 homolog	NA	lymphoid; myeloid	NA	B; natural killer T; plasmacytoid dendritic; T	643	636	compartment_enriched	60	TRUE	TRUE	55744	COA1	TRUE	0.118567
105870813	P2RY8	-	-	X	protein-coding	P2Y receptor family member 8	NA	hematopoietic; lymphoid; myeloid	NA	B; conventional dendritic; dendritic (FLT3+ IGSF6+); innate lymphoid; hematopoietic; macrophage; mature dendritic; monocyte; natural killer; natural killer T; neutrophil; plasma; T	318	265	compartment_enriched	61	TRUE	TRUE	286530	P2RY8	TRUE	NA
105867976	CLEC17A	-	Ensembl:ENSMICG00000011080	24	protein-coding	C-type lectin domain containing 17A	NA	lymphoid; myeloid	NA	B; plasma; plasmacytoid dendritic	135	80	compartment_enriched	62	TRUE	TRUE	388512	CLEC17A	TRUE	NA
105862444	FCRL2	-	Ensembl:ENSMICG00000030892	2	protein-coding	Fc receptor like 2	NA	lymphoid	NA	B; plasma	71	33	compartment_enriched	63	TRUE	TRUE	79368	FCRL2	TRUE	NA
105862442	FCRL4	-	Ensembl:ENSMICG00000037111	2	protein-coding	Fc receptor like 4	NA	lymphoid; myeloid	NA	B; conventional dendritic; dendritic (FLT3+ IGSF6+); plasmacytoid dendritic	162	90	compartment_enriched	64	TRUE	TRUE	83417	FCRL4	TRUE	NA
105878449	LOC105878449	HRASLS2	Ensembl:ENSMICG00000043198	5	protein-coding	HRAS-like suppressor 2	NA	lymphoid	NA	natural killer T; T	420	350	compartment_enriched	65	TRUE	TRUE	54979	PLAAT2	FALSE	NA
105863123	GLYATL2	-	Ensembl:ENSMICG00000002099	5	protein-coding	glycine-N-acyltransferase like 2	NA	lymphoid	NA	plasma; natural killer; natural killer T; T	129	76	compartment_enriched	66	TRUE	TRUE	219970	GLYATL2	TRUE	NA
105858493	LOC105858493	-	Ensembl:ENSMICG00000047191	7	protein-coding	DNA dC->dU-editing enzyme APOBEC-3G-like	NA	lymphoid	NA	innate lymphoid; natural killer; natural killer T; T	380	316	compartment_enriched	67	TRUE	TRUE	60489	APOBEC3G	TRUE	0.870069
105868902	RHEX	C27H1orf186 (*)	Ensembl:ENSMICG00000041630	27	protein-coding	regulator of hemoglobinization and erythroid cell expansion	NA	lymphoid; myeloid	NA	basophil; innate lymphoid	89	40	compartment_enriched	68	FALSE	TRUE	440712	RHEX	FALSE	NA
105878255	LOC105878255	-	-	11	protein-coding	T-cell receptor gamma chain C region C10.5	NA	lymphoid	NA	innate lymphoid; natural killer; natural killer T; T	293	220	compartment_enriched	69	TRUE	TRUE	445347	TARP	FALSE	NA
105859160	NT5DC4	-	-	4	protein-coding	5'-nucleotidase domain containing 4	NA	lymphoid	NA	innate lymphoid; natural killer; natural killer T; T	461	409	compartment_enriched	70	TRUE	TRUE	284958	NT5DC4	FALSE	NA
105857552	LOC105857552	KLRF1	Ensembl:ENSMICG00000004007	7	protein-coding	killer cell lectin-like receptor subfamily F member 1	NA	lymphoid	NA	natural killer	104	62	compartment_enriched	71	TRUE	TRUE	51348	KLRF1	TRUE	0.844132
105875878	NCR2	-	Ensembl:ENSMICG00000013695	6	protein-coding	natural cytotoxicity triggering receptor 2	NA	lymphoid	NA	innate lymphoid; natural killer	55	22	compartment_enriched	72	TRUE	TRUE	9436	NCR2	FALSE	NA
105873994	TMIGD2	-	-	24	protein-coding	transmembrane and immunoglobulin domain containing 2	NA	hematopoietic; lymphoid; megakaryocyte-erythroid	small_intestine	innate lymphoid; hematopoietic precursor; megakaryocyte progenitor; natural killer T; T	135	73	compartment_enriched; tissue_enriched	73	TRUE	TRUE	126259	TMIGD2	TRUE	NA
105877631	HES4	-	Ensembl:ENSMICG00000015660	2	protein-coding	hes family bHLH transcription factor 4	NA	lymphoid	NA	innate lymphoid; natural killer; natural killer T; T	402	340	compartment_enriched	74	TRUE	TRUE	57801	HES4	TRUE	0.692597
105883962	DEPDC4	-	-	7	protein-coding	DEP domain containing 4	NA	hematopoietic; megakaryocyte-erythroid	NA	erythroid lineage; erythroid progenitor; hematopoietic precursor	250	140	compartment_enriched	75	TRUE	TRUE	120863	DEPDC4	TRUE	NA
105860738	PEAK3	C24H19orf35 (*)	Ensembl:ENSMICG00000032929	24	protein-coding	PEAK family member 3	NA	hematopoietic; megakaryocyte-erythroid; myeloid	NA	conventional dendritic; granulocyte monocyte progenitor; hematopoietic precursor; megakaryocyte progenitor; neutrophil (PF)	336	246	compartment_enriched	76	FALSE	TRUE	374872	PEAK3	FALSE	NA
105857548	CLECL1	-	Ensembl:ENSMICG00000046867	7	protein-coding	C-type lectin like 1	NA	hematopoietic; myeloid	NA	hematopoietic precursor; macrophage; monocyte; plasmacytoid dendritic	358	294	compartment_enriched	77	TRUE	TRUE	160365	CLECL1	TRUE	0.408462
105883069	OPRPN	-	-	26	protein-coding	opiorphin prepropeptide	NA	hematopoietic	NA	hematopoietic precursor	64	32	compartment_enriched	78	TRUE	TRUE	58503	OPRPN	FALSE	NA
105855641	LOC105855641	-	Ensembl:ENSMICG00000014909	10	protein-coding	cathepsin L1-like	NA	myeloid	NA	macrophage; monocyte; neutrophil	607	592	compartment_enriched	79	TRUE	TRUE	1514	CTSL	TRUE	0.65819
105882862	LOC105882862	SIGLEC14	Ensembl:ENSMICG00000004597	22	protein-coding	sialic acid-binding Ig-like lectin 14	NA	myeloid	NA	macrophage; monocyte; neutrophil	329	254	compartment_enriched	80	TRUE	TRUE	100049587	SIGLEC14	TRUE	0.855345
105874718	VSTM1	-	-	22	protein-coding	V-set and transmembrane domain containing 1	NA	myeloid	NA	macrophage; monocyte; neutrophil	185	133	compartment_enriched	81	TRUE	TRUE	284415	VSTM1	TRUE	0.856262
105868740	TCN1	-	Ensembl:ENSMICG00000011031	5	protein-coding	transcobalamin 1	NA	myeloid	NA	neutrophil	165	110	compartment_enriched	82	TRUE	TRUE	6947	TCN1	TRUE	0.971173
105877181	LOC105877181	FCAR	Ensembl:ENSMICG00000045090	22	protein-coding	immunoglobulin alpha Fc receptor	NA	myeloid	NA	macrophage; monocyte; neutrophil	189	135	compartment_enriched	83	TRUE	TRUE	2204	FCAR	TRUE	0.629989
105866011	SIRPB2	-	-	18	protein-coding	signal regulatory protein beta 2	NA	germ; myeloid	testes	macrophage; monocyte; neutrophil; sperm	237	175	compartment_enriched; tissue_enriched	84	TRUE	TRUE	284759	SIRPB2	TRUE	NA
105855787	MCF2L2	-	Ensembl:ENSMICG00000049191	1	protein-coding	MCF.2 cell line derived transforming sequence-like 2	NA	myeloid; neural	NA	neuron; neutrophil; plasmacytoid dendritic	150	91	compartment_enriched	85	TRUE	TRUE	23101	MCF2L2	TRUE	NA
105860759	AZU1	-	Ensembl:ENSMICG00000000954	24	protein-coding	azurocidin 1	NA	myeloid	NA	neutrophil	211	158	compartment_enriched	86	TRUE	TRUE	566	AZU1	TRUE	0.840736
105881847	CCL14	-	Ensembl:ENSMICG00000027552	16	protein-coding	C-C motif chemokine ligand 14	NA	myeloid	NA	macrophage; monocyte	351	271	compartment_enriched	87	TRUE	TRUE	6358	CCL14	TRUE	-0.0654754
105859189	IL37	-	-	4	protein-coding	interleukin 37	?Inflammatory bowel disease (infantile ulcerative colitis) 31_619398 (3)_Autosomal recessive	myeloid	NA	macrophage; monocyte	185	109	compartment_enriched	88	TRUE	TRUE	27178	IL37	TRUE	NA
105869152	C4BPB	-	Ensembl:ENSMICG00000046708	27	protein-coding	complement component 4 binding protein beta	NA	myeloid	NA	macrophage	183	95	compartment_enriched	89	TRUE	TRUE	725	C4BPB	TRUE	0.237079
105862446	LOC105862446	-	Ensembl:ENSMICG00000030172	2	protein-coding	T-cell surface glycoprotein CD1b-like	NA	myeloid	NA	dendritic (FLT3+ IGSF6+); mature dendritic	108	64	compartment_enriched	90	TRUE	TRUE	910	CD1B	TRUE	0.877598
105862424	LOC105862424	-	Ensembl:ENSMICG00000010222	2	protein-coding	T-cell surface glycoprotein CD1e, membrane-associated-like	NA	myeloid	NA	dendritic (FLT3+ IGSF6+); mature dendritic	71	34	compartment_enriched	91	TRUE	TRUE	913	CD1E	TRUE	0.865903
105858492	LOC105858492	-	-	7	protein-coding	uncharacterized LOC105858492	NA	myeloid	NA	mature dendritic	356	283	compartment_enriched	92	TRUE	FALSE	NA		FALSE	NA
105886009	LOC105886009	-	Ensembl:ENSMICG00000003711	6	protein-coding	HLA class II histocompatibility antigen, DP alpha 1 chain	NA	lymphoid; myeloid	NA	B; mature dendritic	139	90	compartment_enriched	93	TRUE	TRUE	3113	HLA-DPA1	TRUE	0.574907
105878957	CLEC20A	LINC00083	-	2	protein-coding	C-type lectin domain containing 20A	NA	myeloid	NA	mature dendritic	213	113	compartment_enriched	94	TRUE	TRUE	400797	CLEC20A	FALSE	NA
109730938	LOC109730938	-	Ensembl:ENSMICG00000043748	7	protein-coding	DNA dC->dU-editing enzyme APOBEC-3G-like	NA	myeloid	NA	mature dendritic	70	34	compartment_enriched	95	TRUE	TRUE	60489	APOBEC3G	TRUE	0.390307
105869211	LOC105869211	GSTA4	Ensembl:ENSMICG00000005858	6	protein-coding	glutathione S-transferase A4	NA	neural	NA	astrocyte; ependymal; neuroendocrine; neuron; non-myelinating Schwann; oligodendrocyte; oligodendrocyte precursor	499	411	compartment_enriched	96	TRUE	TRUE	2941	GSTA4	TRUE	0.504894
105868185	BEX5	-	-	X	protein-coding	brain expressed X-linked 5	NA	neural	NA	bipolar; ependymal; horizontal; neuroendocrine; neuron; oligodendrocyte	376	305	compartment_enriched	97	TRUE	TRUE	340542	BEX5	TRUE	0.0712076
105884430	LOC105884430	-	Ensembl:ENSMICG00000012828	X	protein-coding	melanoma-associated antigen D4	NA	neural	NA	neuroendocrine; neuron; non-myelinating Schwann; oligodendrocyte precursor	325	254	compartment_enriched	98	TRUE	TRUE	728239	MAGED4	FALSE	NA
105872861	DIRAS3	-	-	2	protein-coding	DIRAS family GTPase 3	NA	neural	NA	enteroendocrine; neuroendocrine; neuron	119	73	compartment_enriched	99	TRUE	TRUE	9077	DIRAS3	TRUE	NA
105868411	NAT16	-	-	17	protein-coding	N-acetyltransferase 16 (putative)	NA	neural	NA	neuroendocrine; neuron; oligodendrocyte precursor	155	78	compartment_enriched	100	TRUE	TRUE	375607	NAT16	TRUE	NA
105858721	ZSCAN23	-	Ensembl:ENSMICG00000010510	14	protein-coding	zinc finger and SCAN domain containing 23	NA	neural	NA	neuroendocrine; neuron	56	37	compartment_enriched	101	TRUE	TRUE	222696	ZSCAN23	TRUE	NA
105877747	PIWIL3	-	Ensembl:ENSMICG00000029782	Un	protein-coding	piwi like RNA-mediated gene silencing 3	NA	neural	NA	neuroendocrine; neuron; oligodendrocyte precursor	116	57	compartment_enriched	102	TRUE	TRUE	440822	PIWIL3	TRUE	NA
105881033	NLGN4X	-	Ensembl:ENSMICG00000046354	X	protein-coding	neuroligin 4 X-linked	{Asperger syndrome susceptibility_X-linked 2}_300497 (3)_X-linked; Intellectual developmental disorder_X-linked_300495 (3)_Multifactorial_Isolated cases_X-linked; {Autism susceptibility_X-linked 2}_300495 (3)_Multifactorial_Isolated cases_X-linked	neural	NA	astrocyte; neuron; non-myelinating Schwann; oligodendrocyte; oligodendrocyte precursor	68	48	compartment_enriched	103	TRUE	TRUE	57502	NLGN4X	TRUE	NA
105881667	MYL5	-	-	18	protein-coding	myosin light chain 5	NA	neural	brainstem	glutametergic neuron (ROM1+)	32	8	compartment_enriched; tissue_enriched	104	TRUE	TRUE	4636	MYL5	TRUE	NA
105869347	ELSPBP1	-	Ensembl:ENSMICG00000007142	22	protein-coding	epididymal sperm binding protein 1	NA	neural	brainstem	glutametergic neuron (ROM1+)	8	3	compartment_enriched; tissue_enriched	105	TRUE	TRUE	64100	ELSPBP1	TRUE	NA
105878052	GUCA1C	-	-	1	protein-coding	guanylate cyclase activator 1C	NA	neural	eye_retina	cone	3	1	compartment_enriched; tissue_enriched	106	TRUE	TRUE	9626	GUCA1C	TRUE	NA
105870048	GRK7	-	Ensembl:ENSMICG00000049413	1	protein-coding	G protein-coupled receptor kinase 7	NA	neural	eye_retina	cone	48	11	compartment_enriched; tissue_enriched	107	TRUE	TRUE	131890	GRK7	TRUE	NA
105855536	TMEM244	-	Ensembl:ENSMICG00000000211	6	protein-coding	transmembrane protein 244	NA	neural	eye_retina	cone; rod	19	7	compartment_enriched; tissue_enriched	108	TRUE	TRUE	253582	TMEM244	TRUE	NA
105862129	EYS	-	-	6	protein-coding	eyes shut homolog	Retinitis pigmentosa 25_602772 (3)_Autosomal recessive	neural	eye_retina	cone; Muller; rod	28	12	compartment_enriched; tissue_enriched	109	TRUE	TRUE	346007	EYS	TRUE	NA
105861012	CLUL1	-	Ensembl:ENSMICG00000017333	19	protein-coding	clusterin like 1	NA	neural	eye_retina	rod	55	28	compartment_enriched; tissue_enriched	110	TRUE	TRUE	27098	CLUL1	TRUE	NA
105873762	TMEFF1	-	Ensembl:ENSMICG00000005352	10	protein-coding	transmembrane protein with EGF like and two follistatin like domains 1	NA	neural	NA	neuron; oligodendrocyte	151	77	compartment_enriched	111	TRUE	FALSE	NA		FALSE	NA
105871716	IFIT5	-	Ensembl:ENSMICG00000047990	15	protein-coding	interferon induced protein with tetratricopeptide repeats 5	NA	neural	NA	Muller; myelinating Schwann; non-myelinating Schwann	328	234	compartment_enriched	112	TRUE	TRUE	24138	IFIT5	TRUE	0.12063
105858705	ZSCAN16	-	Ensembl:ENSMICG00000029324	14	protein-coding	zinc finger and SCAN domain containing 16	NA	neural	eye_retina	Muller	218	121	compartment_enriched; tissue_enriched	113	TRUE	TRUE	80345	ZSCAN16	TRUE	NA
105862212	ZNF41	-	Ensembl:ENSMICG00000008558	X	protein-coding	zinc finger protein 41	NA	neural	eye_retina	Muller	288	154	compartment_enriched; tissue_enriched	114	TRUE	TRUE	7592	ZNF41	TRUE	NA
105858470	ACTL8	-	Ensembl:ENSMICG00000014146	2	protein-coding	actin like 8	NA	germ	testes	spermatogonium	9	5	compartment_enriched; tissue_enriched	115	TRUE	TRUE	81569	ACTL8	TRUE	NA
105862877	LUZP4	-	-	X	protein-coding	leucine zipper protein 4	NA	germ	testes	spermatogonium	4	1	compartment_enriched; tissue_enriched	116	TRUE	TRUE	51213	LUZP4	TRUE	NA
105861827	ANHX	-	-	21	protein-coding	anomalous homeobox	NA	germ	testes	spermatogonium	4	2	compartment_enriched; tissue_enriched	117	TRUE	TRUE	647589	ANHX	TRUE	NA
105861744	ZNF75D	-	-	X	protein-coding	zinc finger protein 75D	NA	germ	testes	spermatogonium	88	27	compartment_enriched; tissue_enriched	118	TRUE	TRUE	7626	ZNF75D	TRUE	NA
105872719	DAZL	-	Ensembl:ENSMICG00000049389	1	protein-coding	deleted in azoospermia like	NA	germ	testes	spermatogonium	6	3	compartment_enriched; tissue_enriched	119	TRUE	TRUE	1618	DAZL	TRUE	0.89573
105855143	PASD1	-	Ensembl:ENSMICG00000043308	X	protein-coding	PAS domain containing repressor 1	NA	germ	testes	sperm	11	8	compartment_enriched; tissue_enriched	120	TRUE	TRUE	139135	PASD1	TRUE	NA
105867182	C23H5orf58	-	-	23	protein-coding	chromosome 23 C5orf58 homolog	NA	germ	testes	sperm	40	23	compartment_enriched; tissue_enriched	121	TRUE	TRUE	133874	C5orf58	TRUE	0.953444
105858749	LOC105858749	-	Ensembl:ENSMICG00000047441	14	protein-coding	histone H2B type 1-K	NA	germ	testes	sperm	445	392	compartment_enriched; tissue_enriched	122	TRUE	FALSE	NA		FALSE	NA
105869436	TDRD15	-	Ensembl:ENSMICG00000026358	8	protein-coding	tudor domain containing 15	NA	germ	testes	sperm	45	18	compartment_enriched; tissue_enriched	123	TRUE	TRUE	100129278	TDRD15	TRUE	NA
105869623	ZNF280A	-	-	21	protein-coding	zinc finger protein 280A	NA	germ	testes	sperm	15	6	compartment_enriched; tissue_enriched	124	TRUE	TRUE	129025	ZNF280A	TRUE	NA
105862906	NLRP8	-	Ensembl:ENSMICG00000008877	22	protein-coding	NLR family pyrin domain containing 8	NA	germ	testes	sperm	5	3	compartment_enriched; tissue_enriched	125	TRUE	TRUE	126205	NLRP8	TRUE	NA
105866829	C1GALT1C1L	-	-	8	protein-coding	C1GALT1 specific chaperone 1 like	NA	germ	testes	sperm	20	7	compartment_enriched; tissue_enriched	126	TRUE	TRUE	728819	C1GALT1C1L	FALSE	NA
105878289	NANOGNB	-	-	7	protein-coding	NANOG neighbor homeobox	NA	germ	testes	sperm	27	12	compartment_enriched; tissue_enriched	127	TRUE	TRUE	360030	NANOGNB	TRUE	NA
105876850	ZNF585A	-	Ensembl:ENSMICG00000043515	22	protein-coding	zinc finger protein 585A	NA	germ	testes	sperm	149	41	compartment_enriched; tissue_enriched	128	TRUE	TRUE	199704	ZNF585A	TRUE	0.475607
105858703	ZNF165	-	Ensembl:ENSMICG00000035192	14	protein-coding	zinc finger protein 165	NA	germ	testes	sperm	172	86	compartment_enriched; tissue_enriched	129	TRUE	TRUE	7718	ZNF165	TRUE	NA
105878511	SPDYC	-	Ensembl:ENSMICG00000037151	5	protein-coding	speedy/RINGO cell cycle regulator family member C	NA	germ	testes	sperm	286	161	compartment_enriched; tissue_enriched	130	TRUE	TRUE	387778	SPDYC	TRUE	NA
105883611	C4H2orf15	-	-	4	protein-coding	chromosome 4 C2orf15 homolog	NA	germ	testes	sperm	52	19	compartment_enriched; tissue_enriched	131	TRUE	TRUE	150590	C2orf15	TRUE	NA
105875646	LIPJ	-	Ensembl:ENSMICG00000014733	15	protein-coding	lipase family member J	NA	germ	testes	sperm	34	12	compartment_enriched; tissue_enriched	132	TRUE	TRUE	142910	LIPJ	TRUE	NA
105858015	TSPAN19	-	Ensembl:ENSMICG00000038361	7	protein-coding	tetraspanin 19	NA	germ	testes	sperm	20	13	compartment_enriched; tissue_enriched	133	TRUE	TRUE	144448	TSPAN19	TRUE	0.252491
105883943	FAM71C	-	Ensembl:ENSMICG00000030013	7	protein-coding	family with sequence similarity 71 member C	NA	germ	testes	sperm	17	11	compartment_enriched; tissue_enriched	134	TRUE	TRUE	196472	FAM71C	TRUE	0.859775
105862086	CSNK1A1L	-	-	13	protein-coding	casein kinase 1 alpha 1 like	NA	germ	testes	sperm	34	11	compartment_enriched; tissue_enriched	135	TRUE	TRUE	122011	CSNK1A1L	TRUE	NA
105868432	TMEM225B	-	Ensembl:ENSMICG00000029262	17	protein-coding	transmembrane protein 225B	NA	germ	testes	sperm	259	157	compartment_enriched; tissue_enriched	136	TRUE	TRUE	100289187	TMEM225B	FALSE	NA
105879954	LDHAL6A	-	Ensembl:ENSMICG00000008876	5	protein-coding	lactate dehydrogenase A like 6A	NA	germ	testes	sperm	102	60	compartment_enriched; tissue_enriched	137	TRUE	TRUE	160287	LDHAL6A	TRUE	0.886911
109730269	LOC109730269	-	-	X	protein-coding	uncharacterized LOC109730269	NA	germ	testes	sperm	8	8	compartment_enriched; tissue_enriched	138	TRUE	TRUE	645188	LOC645188	FALSE	NA
105882357	DDX53	-	-	X	protein-coding	DEAD-box helicase 53	NA	germ	testes	sperm	16	9	compartment_enriched; tissue_enriched	139	TRUE	TRUE	168400	DDX53	TRUE	0.978527
105869668	LOC105869668	-	-	24	protein-coding	adenylate kinase isoenzyme 1	NA	germ	testes	sperm	52	27	compartment_enriched; tissue_enriched	140	TRUE	TRUE	390877	LOC390877	FALSE	NA
109730266	HSFX4	(* gene ID LOC109730266 used as the gene name in the lemur cell atlas)	Ensembl:ENSMICG00000045027	X	protein-coding	heat shock transcription factor family, X-linked member 4	NA	germ	testes	sperm	24	11	compartment_enriched; tissue_enriched	141	TRUE	TRUE	101927685	HSFX4	FALSE	NA
105885783	CT83	-	Ensembl:ENSMICG00000029868	X	protein-coding	cancer/testis antigen 83	NA	germ	testes	sperm	13	11	compartment_enriched; tissue_enriched	142	TRUE	TRUE	203413	CT83	TRUE	0.974725
105864720	LOC105864720	-	-	X	protein-coding	sperm protein associated with the nucleus on the X chromosome N4	NA	germ	testes	sperm	8	7	compartment_enriched; tissue_enriched	143	FALSE	TRUE	441525	SPANXN4	TRUE	NA
105877793	LOC105877793	-	-	Un	protein-coding	extensin	NA	germ	testes	sperm	78	32	compartment_enriched; tissue_enriched	144	TRUE	FALSE	NA		FALSE	NA
105886145	DNAJB3	-	-	8	protein-coding	DnaJ heat shock protein family (Hsp40) member B3	NA	germ	testes	sperm	12	10	compartment_enriched; tissue_enriched	145	TRUE	TRUE	414061	DNAJB3	TRUE	0.956826
105885468	TSPAN16	-	Ensembl:ENSMICG00000042148	24	protein-coding	tetraspanin 16	NA	germ	testes	sperm	51	40	compartment_enriched; tissue_enriched	146	TRUE	TRUE	26526	TSPAN16	TRUE	0.969949
105867269	C7H12orf54	-	Ensembl:ENSMICG00000044033	7	protein-coding	chromosome 7 C12orf54 homolog	NA	germ	testes	sperm	16	10	compartment_enriched; tissue_enriched	147	TRUE	TRUE	121273	C12orf54	TRUE	0.946754
105879681	C17H16orf82	-	-	17	protein-coding	chromosome 17 C16orf82 homolog	NA	germ	testes	sperm	20	13	compartment_enriched; tissue_enriched	148	TRUE	TRUE	162083	C16orf82	TRUE	0.951026
105884798	SMKR1	-	-	11	protein-coding	small lysine rich protein 1	NA	germ	testes	sperm	513	483	compartment_enriched; tissue_enriched	149	TRUE	TRUE	100287482	SMKR1	TRUE	0.810347
105870811	SLC25A6	-	Ensembl:ENSMICG00000002757	X	protein-coding	solute carrier family 25 member 6	NA	[germ]	[testes]	NA	733	729	compartment_depleted; tissue_depleted	150	TRUE	TRUE	293	SLC25A6	TRUE	0.0749528
105884189	TCEAL4	-	Ensembl:ENSMICG00000010252	X	protein-coding	transcription elongation factor A like 4	NA	[germ]	[testes]	NA	621	607	compartment_depleted; tissue_depleted	151	TRUE	TRUE	79921	TCEAL4	TRUE	0.770822
105869504	TUBA1C	-	Ensembl:ENSMICG00000036184	7	protein-coding	tubulin alpha 1c	NA	[germ]	[testes]	NA	681	677	compartment_depleted; tissue_depleted	152	TRUE	TRUE	84790	TUBA1C	TRUE	0.726583
105867566	ZNF470	-	Ensembl:ENSMICG00000027019	22	protein-coding	zinc finger protein 470	NA	[germ]	[testes]	NA	406	327	compartment_depleted; tissue_depleted	153	TRUE	TRUE	388566	ZNF470	TRUE	NA
105866476	LOC105866476	-	Ensembl:ENSMICG00000043177	20	protein-coding	metallothionein-2	NA	[germ]	[testes]	NA	656	645	compartment_depleted; tissue_depleted	154	TRUE	FALSE	NA		FALSE	NA
105866477	LOC105866477	-	Ensembl:ENSMICG00000042774	20	protein-coding	metallothionein-2-like	NA	[germ]	[testes]	NA	602	569	compartment_depleted; tissue_depleted	155	TRUE	FALSE	NA		FALSE	NA
105866553	LOC105866553	-	Ensembl:ENSMICG00000010973	20	protein-coding	metallothionein-1X-like	NA	[germ]	[testes]	NA	560	514	compartment_depleted; tissue_depleted	156	TRUE	FALSE	NA		FALSE	NA
105882451	WWC3	-	Ensembl:ENSMICG00000002471	X	protein-coding	WWC family member 3	NA	[germ]	[testes]	NA	524	474	compartment_depleted; tissue_depleted	157	TRUE	TRUE	55841	WWC3	TRUE	0.475163
105864914	FOXO3	-	Ensembl:ENSMICG00000035769	6	protein-coding	forkhead box O3	NA	[germ]	[testes]	NA	615	612	compartment_depleted; tissue_depleted	158	TRUE	TRUE	2309	FOXO3	TRUE	0.687661
105870817	ZBED1	-	-	X	protein-coding	zinc finger BED-type containing 1	NA	[germ]	[testes]	NA	594	587	compartment_depleted; tissue_depleted	159	TRUE	TRUE	9189	ZBED1	TRUE	NA
105865505	LOC105865505	-	-	2	protein-coding	histone H2B type 2-E	NA	[germ]	[testes]	NA	503	477	compartment_depleted; tissue_depleted	160	TRUE	TRUE	8349	H2BC21	FALSE	NA
105869765	CD58	-	Ensembl:ENSMICG00000042112	2	protein-coding	CD58 molecule	NA	[germ]	[testes]	NA	644	644	compartment_depleted; tissue_depleted	161	TRUE	TRUE	965	CD58	TRUE	0.413645
105873222	LOC105873222	-	Ensembl:ENSMICG00000032066	11	protein-coding	60S ribosomal protein L36a-like	NA	[germ]	[testes]	NA	409	352	compartment_depleted; tissue_depleted	162	TRUE	TRUE	100529097	RPL36A-HNRNPH2	FALSE	NA
105873559	HSPA6	-	Ensembl:ENSMICG00000003132	2	protein-coding	heat shock protein family A (Hsp70) member 6	NA	[germ]	[testes]	NA	502	460	compartment_depleted; tissue_depleted	163	TRUE	TRUE	3310	HSPA6	TRUE	0.671863
105884277	ADIRF	-	Ensembl:ENSMICG00000041499	15	protein-coding	adipogenesis regulatory factor	NA	[germ]	[testes]	NA	678	666	compartment_depleted; tissue_depleted	164	TRUE	TRUE	10974	ADIRF	TRUE	0.848372
105859564	IL32	-	-	17	protein-coding	interleukin 32	NA	[germ]	[testes]	NA	637	621	compartment_depleted; tissue_depleted	165	TRUE	TRUE	9235	IL32	TRUE	0.597929
105885891	S100A12	-	Ensembl:ENSMICG00000027468	2	protein-coding	S100 calcium binding protein A12	NA	[germ]	[testes]	NA	642	621	compartment_depleted; tissue_depleted	166	TRUE	TRUE	6283	S100A12	TRUE	0.739575
105883766	TMSB15B	-	Ensembl:ENSMICG00000046468	X	protein-coding	thymosin beta 15B	NA	NA	NA	NA	647	634	not enriched	167	TRUE	TRUE	286527	TMSB15B	TRUE	0.429996
105871865	RPL26L1	-	Ensembl:ENSMICG00000002762	23	protein-coding	ribosomal protein L26 like 1	NA	NA	NA	NA	691	691	not enriched	168	TRUE	TRUE	51121	RPL26L1	TRUE	0.518868
105866598	CHMP4A	-	Ensembl:ENSMICG00000001725	3	protein-coding	charged multivesicular body protein 4A	NA	NA	NA	NA	657	655	not enriched	169	TRUE	TRUE	29082	CHMP4A	TRUE	0.465613
105885502	STX10	-	-	24	protein-coding	syntaxin 10	NA	NA	NA	NA	630	626	not enriched	170	TRUE	TRUE	8677	STX10	TRUE	0.641695
105864706	RBM23	-	Ensembl:ENSMICG00000006364	3	protein-coding	RNA binding motif protein 23	NA	NA	NA	NA	644	641	not enriched	171	TRUE	TRUE	55147	RBM23	TRUE	0.0142863
105855752	MAGEF1	-	-	1	protein-coding	MAGE family member F1	NA	NA	NA	NA	567	532	not enriched	172	TRUE	TRUE	64110	MAGEF1	TRUE	0.545141
105860769	THAP5	-	Ensembl:ENSMICG00000037373	11	protein-coding	THAP domain containing 5	NA	NA	NA	NA	622	618	not enriched	173	TRUE	TRUE	168451	THAP5	TRUE	0.126971
105863851	KIAA1586	-	Ensembl:ENSMICG00000033000	6	protein-coding	KIAA1586 ortholog	NA	NA	NA	NA	578	563	not enriched	174	TRUE	TRUE	57691	KIAA1586	TRUE	-0.118759
105865350	KPNA5	-	Ensembl:ENSMICG00000037900	6	protein-coding	karyopherin subunit alpha 5	NA	NA	NA	NA	520	487	not enriched	175	TRUE	TRUE	3841	KPNA5	TRUE	0.217602
105879014	LOC105879014	-	Ensembl:ENSMICG00000029146	15	protein-coding	zinc finger protein 33B	NA	NA	NA	NA	575	561	not enriched	176	TRUE	TRUE	7582	ZNF33B	TRUE	0.0251173
105875755	SLC2A4RG	-	Ensembl:ENSMICG00000027188	18	protein-coding	SLC2A4 regulator	NA	NA	NA	NA	502	448	not enriched	177	TRUE	TRUE	56731	SLC2A4RG	TRUE	0.514987
105855726	LOC105855726	-	Ensembl:ENSMICG00000035219	10	protein-coding	protein NipSnap homolog 3A	NA	NA	NA	NA	530	489	not enriched	178	TRUE	TRUE	55335	NIPSNAP3B	TRUE	NA
105870819	ASMTL	-	-	X	protein-coding	acetylserotonin O-methyltransferase like	NA	NA	NA	NA	524	500	not enriched	179	TRUE	TRUE	8623	ASMTL	TRUE	NA
105877728	RTL10	CUNH22orf29 (*)	-	Un	protein-coding	retrotransposon Gag like 10	NA	NA	NA	NA	515	477	not enriched	180	FALSE	TRUE	79680	RTL10	FALSE	NA
105876871	ZNF529	-	Ensembl:ENSMICG00000035370	22	protein-coding	zinc finger protein 529	NA	NA	NA	NA	488	438	not enriched	181	TRUE	TRUE	57711	ZNF529	TRUE	NA
105856081	FAM200B	-	Ensembl:ENSMICG00000033275	4	protein-coding	family with sequence similarity 200 member B	NA	NA	NA	NA	449	397	not enriched	182	TRUE	TRUE	285550	FAM200B	TRUE	0.0887095
105856137	LOC105856137	SULT1C4	Ensembl:ENSMICG00000007224	4	protein-coding	sulfotransferase 1C4	NA	NA	NA	NA	392	303	not enriched	183	TRUE	TRUE	27233	SULT1C4	TRUE	0.125134
105868463	TRIM4	-	Ensembl:ENSMICG00000005567	17	protein-coding	tripartite motif containing 4	NA	NA	NA	NA	580	560	not enriched	184	TRUE	TRUE	89122	TRIM4	TRUE	0.117851
105885531	LOC105885531	ZNF564	Ensembl:ENSMICG00000031514	24	protein-coding	zinc finger protein 564	NA	NA	NA	NA	532	520	not enriched	185	TRUE	TRUE	163050	ZNF564	TRUE	NA
105876865	ZNF568	-	Ensembl:ENSMICG00000003422	22	protein-coding	zinc finger protein 568	NA	NA	NA	NA	530	502	not enriched	186	TRUE	TRUE	374900	ZNF568	TRUE	NA
105861820	LOC105861820	-	Ensembl:ENSMICG00000029979|Ensembl:ENSMICG00000031977	21	protein-coding	zinc finger protein 140	NA	NA	NA	NA	540	519	not enriched	187	TRUE	TRUE	7699	ZNF140	TRUE	0.302869
105874435	ZNF662	-	Ensembl:ENSMICG00000049128	1	protein-coding	zinc finger protein 662	NA	NA	NA	NA	477	427	not enriched	188	TRUE	TRUE	389114	ZNF662	TRUE	NA
105885906	AQP10	-	Ensembl:ENSMICG00000003522	2	protein-coding	aquaporin 10	NA	NA	NA	NA	419	315	not enriched	189	TRUE	TRUE	89872	AQP10	TRUE	NA
105885534	LOC105885534	ZNF136	Ensembl:ENSMICG00000006354	24	protein-coding	zinc finger protein 136	NA	NA	NA	NA	524	496	not enriched	190	TRUE	TRUE	7695	ZNF136	TRUE	NA
105861819	ZNF268	-	Ensembl:ENSMICG00000034406	21	protein-coding	zinc finger protein 268	NA	NA	NA	NA	505	478	not enriched	191	TRUE	TRUE	10795	ZNF268	TRUE	NA
105875213	ZNF79	-	Ensembl:ENSMICG00000002323	10	protein-coding	zinc finger protein 79	NA	NA	NA	NA	468	423	not enriched	192	TRUE	TRUE	7633	ZNF79	TRUE	NA
105867955	ADGRE2	-	-	24	protein-coding	adhesion G protein-coupled receptor E2	Vibratory urticaria_125630 (3)_Autosomal dominant	NA	NA	NA	311	247	not enriched	193	TRUE	TRUE	30817	ADGRE2	FALSE	NA
105876950	ZNF181	-	Ensembl:ENSMICG00000026623	22	protein-coding	zinc finger protein 181	NA	NA	NA	NA	452	387	not enriched	194	TRUE	TRUE	339318	ZNF181	TRUE	NA
105857538	CLEC2B	-	Ensembl:ENSMICG00000030763	7	protein-coding	C-type lectin domain family 2 member B	NA	NA	NA	NA	372	331	not enriched	195	TRUE	TRUE	9976	CLEC2B	TRUE	0.394512
105867600	ZNF677	-	-	22	protein-coding	zinc finger protein 677	NA	NA	NA	NA	505	487	not enriched	196	TRUE	TRUE	342926	ZNF677	TRUE	-0.0865556
105861826	ZNF26	-	Ensembl:ENSMICG00000043825	21	protein-coding	zinc finger protein 26	NA	NA	NA	NA	485	448	not enriched	197	TRUE	TRUE	7574	ZNF26	TRUE	NA
105867956	ZNF333	-	Ensembl:ENSMICG00000029549	24	protein-coding	zinc finger protein 333	NA	NA	NA	NA	504	478	not enriched	198	TRUE	TRUE	84449	ZNF333	TRUE	NA
105874406	ZNF621	-	Ensembl:ENSMICG00000049385	1	protein-coding	zinc finger protein 621	NA	NA	NA	NA	501	476	not enriched	199	TRUE	TRUE	285268	ZNF621	TRUE	NA
105869478	LOC105869478	-	Ensembl:ENSMICG00000033095	22	protein-coding	zinc finger protein 284-like	NA	NA	NA	NA	500	473	not enriched	200	TRUE	TRUE	342909	ZNF284	TRUE	NA
105877107	KRBA2	-	Ensembl:ENSMICG00000027228	16	protein-coding	KRAB-A domain containing 2	NA	NA	NA	NA	474	436	not enriched	201	TRUE	TRUE	124751	KRBA2	TRUE	NA
105869468	ZNF576	-	-	22	protein-coding	zinc finger protein 576	NA	NA	NA	NA	189	55	not enriched	202	TRUE	TRUE	79177	ZNF576	TRUE	NA
105868909	ZNF16	-	Ensembl:ENSMICG00000045289	9	protein-coding	zinc finger protein 16	NA	NA	NA	NA	364	268	not enriched	203	TRUE	TRUE	7564	ZNF16	TRUE	NA
105885613	ZNF699	-	Ensembl:ENSMICG00000044283	24	protein-coding	zinc finger protein 699	DEGCAGS syndrome_619488 (3)_Autosomal recessive	NA	NA	NA	445	408	not enriched	204	TRUE	TRUE	374879	ZNF699	TRUE	NA
105881024	PNPLA4	-	Ensembl:ENSMICG00000009614	X	protein-coding	patatin like phospholipase domain containing 4	NA	NA	NA	NA	438	363	not enriched	205	TRUE	TRUE	8228	PNPLA4	TRUE	0.115904
105885434	ZNF490	-	Ensembl:ENSMICG00000027449	24	protein-coding	zinc finger protein 490	NA	NA	NA	NA	459	394	not enriched	206	TRUE	TRUE	57474	ZNF490	TRUE	NA
105859052	ZNF19	-	Ensembl:ENSMICG00000001886	20	protein-coding	zinc finger protein 19	NA	NA	NA	NA	456	409	not enriched	207	TRUE	TRUE	7567	ZNF19	TRUE	0.0393793
105876953	ZNF30	-	-	22	protein-coding	zinc finger protein 30	NA	NA	NA	NA	321	211	not enriched	208	TRUE	TRUE	90075	ZNF30	TRUE	NA
105881710	PGBD2	-	Ensembl:ENSMICG00000004476	Un	protein-coding	piggyBac transposable element derived 2	NA	NA	NA	NA	288	165	not enriched	209	TRUE	TRUE	267002	PGBD2	TRUE	NA
105859977	LOC105859977	-	-	22	protein-coding	zinc finger protein 83-like	NA	NA	NA	NA	380	268	not enriched	210	TRUE	TRUE	55769	ZNF83	TRUE	NA
105878993	ZNF485	-	-	15	protein-coding	zinc finger protein 485	NA	NA	NA	NA	486	454	not enriched	211	TRUE	TRUE	220992	ZNF485	TRUE	NA
105883145	ZNF862	-	Ensembl:ENSMICG00000035733	11	protein-coding	zinc finger protein 862	NA	NA	NA	NA	484	440	not enriched	212	TRUE	TRUE	643641	ZNF862	TRUE	NA
105859927	ZNF214	-	Ensembl:ENSMICG00000029940	5	protein-coding	zinc finger protein 214	NA	NA	NA	NA	320	214	not enriched	213	TRUE	TRUE	7761	ZNF214	TRUE	NA
105876846	ZNF607	-	Ensembl:ENSMICG00000013111	22	protein-coding	zinc finger protein 607	NA	NA	NA	NA	266	133	not enriched	214	TRUE	TRUE	84775	ZNF607	TRUE	NA
105855075	ZNF684	-	Ensembl:ENSMICG00000044852	2	protein-coding	zinc finger protein 684	NA	NA	NA	NA	427	368	not enriched	215	TRUE	TRUE	127396	ZNF684	TRUE	NA
105870758	ZNF211	-	Ensembl:ENSMICG00000027562	22	protein-coding	zinc finger protein 211	NA	NA	NA	NA	461	402	not enriched	216	TRUE	TRUE	10520	ZNF211	TRUE	NA
105855074	ZFP69B	-	Ensembl:ENSMICG00000042001	2	protein-coding	ZFP69 zinc finger protein B	NA	NA	NA	NA	371	260	not enriched	217	TRUE	TRUE	65243	ZFP69B	TRUE	NA
105861954	TVP23C	-	Ensembl:ENSMICG00000015098	16	protein-coding	trans-golgi network vesicle protein 23 homolog C	NA	NA	NA	NA	455	397	not enriched	218	TRUE	TRUE	201158	TVP23C	TRUE	NA
105882883	LOC105882883	-	Ensembl:ENSMICG00000028869	22	protein-coding	zinc finger protein 841-like	NA	NA	NA	NA	396	308	not enriched	219	TRUE	TRUE	284371	ZNF841	TRUE	NA
105876374	HERC5	-	-	29	protein-coding	HECT and RLD domain containing E3 ubiquitin protein ligase 5	NA	NA	NA	NA	395	302	not enriched	220	TRUE	TRUE	51191	HERC5	TRUE	0.457266
105884440	TRMT61B	-	Ensembl:ENSMICG00000014265	8	protein-coding	tRNA methyltransferase 61B	NA	NA	NA	NA	446	385	not enriched	221	TRUE	TRUE	55006	TRMT61B	TRUE	NA
105878591	CSKMT	METTL12 (*)	-	5	protein-coding	citrate synthase lysine methyltransferase	NA	NA	NA	NA	447	394	not enriched	222	FALSE	TRUE	751071	CSKMT	FALSE	NA
105860382	PAAF1	-	Ensembl:ENSMICG00000012657	5	protein-coding	proteasomal ATPase associated factor 1	NA	NA	NA	NA	473	422	not enriched	223	TRUE	TRUE	80227	PAAF1	TRUE	NA
105874731	ZNF331	-	Ensembl:ENSMICG00000028478	22	protein-coding	zinc finger protein 331	NA	NA	NA	NA	310	199	not enriched	224	TRUE	TRUE	55422	ZNF331	TRUE	0.351819
105869483	ZNF283	-	Ensembl:ENSMICG00000007822	22	protein-coding	zinc finger protein 283	NA	NA	NA	NA	389	294	not enriched	225	TRUE	TRUE	284349	ZNF283	TRUE	NA
105859687	ZSCAN32	-	Ensembl:ENSMICG00000031981	17	protein-coding	zinc finger and SCAN domain containing 32	NA	NA	NA	NA	439	379	not enriched	226	TRUE	TRUE	54925	ZSCAN32	TRUE	NA
105868442	ZNF789	-	Ensembl:ENSMICG00000005979	17	protein-coding	zinc finger protein 789	NA	NA	NA	NA	411	347	not enriched	227	TRUE	TRUE	285989	ZNF789	TRUE	NA
105883568	DBF4B	-	-	16	protein-coding	DBF4 zinc finger B	NA	NA	NA	NA	319	205	not enriched	228	TRUE	TRUE	80174	DBF4B	TRUE	0.498286
105876851	LOC105876851	-	Ensembl:ENSMICG00000036980	22	protein-coding	zinc finger protein 585A-like	NA	NA	NA	NA	427	355	not enriched	229	TRUE	TRUE	92285	ZNF585B	TRUE	NA
105876868	ZNF829	-	Ensembl:ENSMICG00000003417	22	protein-coding	zinc finger protein 829	NA	NA	NA	NA	438	373	not enriched	230	TRUE	TRUE	374899	ZNF829	TRUE	NA
105856988	LOC105856988	-	Ensembl:ENSMICG00000026608	8	protein-coding	formimidoyltransferase-cyclodeaminase-like	NA	NA	NA	NA	339	232	not enriched	231	TRUE	TRUE	348751	FTCDNL1	TRUE	NA
105858041	ZNF300	-	Ensembl:ENSMICG00000037632	23	protein-coding	zinc finger protein 300	NA	NA	NA	NA	402	320	not enriched	232	TRUE	TRUE	91975	ZNF300	TRUE	NA
105879680	ZNF133	-	Ensembl:ENSMICG00000010713	18	protein-coding	zinc finger protein 133	NA	NA	NA	NA	440	376	not enriched	233	TRUE	TRUE	7692	ZNF133	TRUE	NA
105883283	ZBED8	-	Ensembl:ENSMICG00000006362	23	protein-coding	zinc finger BED-type containing 8	NA	NA	NA	NA	402	314	not enriched	234	TRUE	TRUE	63920	ZBED8	FALSE	NA
105859667	ZNF500	-	Ensembl:ENSMICG00000015905	17	protein-coding	zinc finger protein 500	NA	NA	NA	NA	423	369	not enriched	235	TRUE	TRUE	26048	ZNF500	TRUE	NA
105876860	ZNF527	-	Ensembl:ENSMICG00000006892	22	protein-coding	zinc finger protein 527	NA	NA	NA	NA	332	211	not enriched	236	TRUE	TRUE	84503	ZNF527	TRUE	NA
105859928	ZNF215	-	Ensembl:ENSMICG00000010369	5	protein-coding	zinc finger protein 215	NA	NA	NA	NA	305	206	not enriched	237	TRUE	TRUE	7762	ZNF215	TRUE	NA
105882874	LOC105882874	ZNF615	Ensembl:ENSMICG00000034156	22	protein-coding	zinc finger protein 615	NA	NA	NA	NA	398	314	not enriched	238	TRUE	TRUE	284370	ZNF615	TRUE	NA
105874407	ZNF620	-	Ensembl:ENSMICG00000049038	1	protein-coding	zinc finger protein 620	NA	NA	NA	NA	384	281	not enriched	239	TRUE	TRUE	253639	ZNF620	TRUE	NA
105868529	LOC105868529	-	Ensembl:ENSMICG00000004052	X	protein-coding	zinc finger protein 614-like	NA	NA	NA	NA	400	322	not enriched	240	TRUE	TRUE	80110	ZNF614	TRUE	NA
105873331	ZNF425	-	Ensembl:ENSMICG00000036857	11	protein-coding	zinc finger protein 425	NA	NA	NA	NA	365	276	not enriched	241	TRUE	TRUE	155054	ZNF425	TRUE	NA
105865952	ZNF343	-	-	18	protein-coding	zinc finger protein 343	NA	NA	NA	NA	400	328	not enriched	242	TRUE	TRUE	79175	ZNF343	TRUE	NA
105875685	LOC105875685	-	-	22	protein-coding	zinc finger protein 347-like	NA	NA	NA	NA	446	395	not enriched	243	TRUE	TRUE	388558	ZNF808	TRUE	NA
105867567	ZNF71	-	Ensembl:ENSMICG00000034282	22	protein-coding	zinc finger protein 71	NA	NA	NA	NA	429	350	not enriched	244	TRUE	TRUE	58491	ZNF71	TRUE	NA
105877809	ZNF70	-	-	Un	protein-coding	zinc finger protein 70	NA	NA	NA	NA	191	74	not enriched	245	TRUE	TRUE	7621	ZNF70	TRUE	NA
105877751	ZNF74	-	Ensembl:ENSMICG00000032821	Un	protein-coding	zinc finger protein 74	NA	NA	NA	NA	239	129	not enriched	246	TRUE	TRUE	7625	ZNF74	TRUE	NA
105879254	ZNF594	-	Ensembl:ENSMICG00000043837	16	protein-coding	zinc finger protein 594	NA	NA	NA	NA	394	296	not enriched	247	TRUE	TRUE	84622	ZNF594	TRUE	NA
105856963	CASP10	-	Ensembl:ENSMICG00000047692	8	protein-coding	caspase 10	Autoimmune lymphoproliferative syndrome_type II_603909 (3)_Autosomal dominant; Gastric cancer_somatic_613659 (3); Lymphoma_non-Hodgkin_somatic_605027 (3)	NA	NA	NA	343	260	not enriched	248	TRUE	TRUE	843	CASP10	TRUE	NA
105865184	C14H6orf52	-	Ensembl:ENSMICG00000028261	14	protein-coding	chromosome 14 C6orf52 homolog	NA	NA	NA	NA	305	174	not enriched	249	TRUE	TRUE	347744	C6orf52	TRUE	NA
105876847	ZNF573	-	Ensembl:ENSMICG00000033085	22	protein-coding	zinc finger protein 573	NA	NA	NA	NA	328	229	not enriched	250	TRUE	TRUE	126231	ZNF573	TRUE	NA
105858328	ZNF671	-	Ensembl:ENSMICG00000046413	22	protein-coding	zinc finger protein 671	NA	NA	NA	NA	405	310	not enriched	251	TRUE	TRUE	79891	ZNF671	TRUE	NA
105879616	CCDC102B	-	Ensembl:ENSMICG00000037491	19	protein-coding	coiled-coil domain containing 102B	NA	NA	NA	NA	133	73	not enriched	252	TRUE	TRUE	79839	CCDC102B	TRUE	0.520033
105867739	LOC105867739	ZNF135	Ensembl:ENSMICG00000017852	22	protein-coding	zinc finger protein 135	NA	NA	NA	NA	329	205	not enriched	253	TRUE	TRUE	7694	ZNF135	TRUE	NA
105869482	ZNF225	-	Ensembl:ENSMICG00000004151	22	protein-coding	zinc finger protein 225	NA	NA	NA	NA	252	118	not enriched	254	TRUE	TRUE	7768	ZNF225	FALSE	NA
105863872	ZNF460	-	Ensembl:ENSMICG00000045987	22	protein-coding	zinc finger protein 460	NA	NA	NA	NA	302	152	not enriched	255	TRUE	TRUE	10794	ZNF460	TRUE	NA
105873406	THAP10	-	Ensembl:ENSMICG00000030210	3	protein-coding	THAP domain containing 10	NA	NA	NA	NA	288	195	not enriched	256	TRUE	TRUE	56906	THAP10	TRUE	NA
105882277	LCNL1	-	-	10	protein-coding	lipocalin like 1	NA	NA	NA	NA	87	42	not enriched	257	TRUE	TRUE	401562	LCNL1	TRUE	NA
105863873	LOC105863873	-	Ensembl:ENSMICG00000011261	22	protein-coding	zinc finger protein 805	NA	NA	NA	NA	295	161	not enriched	258	TRUE	TRUE	125919	ZNF543	TRUE	NA
105879255	ZNF232	-	Ensembl:ENSMICG00000008086	16	protein-coding	zinc finger protein 232	NA	NA	NA	NA	203	63	not enriched	259	TRUE	TRUE	7775	ZNF232	TRUE	NA
105876879	ZNF461	-	-	22	protein-coding	zinc finger protein 461	NA	NA	NA	NA	167	68	not enriched	260	TRUE	TRUE	92283	ZNF461	TRUE	NA
105856064	DCAF16	-	Ensembl:ENSMICG00000042496	4	protein-coding	DDB1 and CUL4 associated factor 16	NA	NA	NA	NA	291	149	not enriched	261	TRUE	TRUE	54876	DCAF16	TRUE	NA
105872271	BCAS4	-	Ensembl:ENSMICG00000015943	18	protein-coding	breast carcinoma amplified sequence 4	NA	NA	NA	NA	305	189	not enriched	262	TRUE	TRUE	55653	BCAS4	TRUE	NA
105874404	ZNF619	-	Ensembl:ENSMICG00000049056	1	protein-coding	zinc finger protein 619	NA	NA	NA	NA	255	104	not enriched	263	TRUE	TRUE	285267	ZNF619	TRUE	NA
105856368	ZNF81	-	Ensembl:ENSMICG00000037260	X	protein-coding	zinc finger protein 81	NA	NA	NA	NA	334	223	not enriched	264	TRUE	TRUE	347344	ZNF81	TRUE	NA
105858755	ZSCAN9	-	Ensembl:ENSMICG00000010443	14	protein-coding	zinc finger and SCAN domain containing 9	NA	NA	NA	NA	140	91	not enriched	265	TRUE	TRUE	7746	ZSCAN9	TRUE	NA
105867315	TMEM187	-	-	X	protein-coding	transmembrane protein 187	NA	NA	NA	NA	225	112	not enriched	266	TRUE	TRUE	8269	TMEM187	TRUE	NA
105874473	ZNF852	-	-	14	protein-coding	zinc finger protein 852	NA	NA	NA	NA	197	118	not enriched	267	TRUE	TRUE	285346	ZNF852	TRUE	NA
105881793	RNF175	-	Ensembl:ENSMICG00000003199	14	protein-coding	ring finger protein 175	NA	NA	NA	NA	146	85	not enriched	268	TRUE	TRUE	285533	RNF175	TRUE	NA
105872015	ZNF385C	-	Ensembl:ENSMICG00000015236|Ensembl:ENSMICG00000042519	16	protein-coding	zinc finger protein 385C	NA	NA	NA	NA	183	91	not enriched	269	TRUE	FALSE	NA		FALSE	NA
105869645	HSD11B1L	-	Ensembl:ENSMICG00000007033	24	protein-coding	hydroxysteroid 11-beta dehydrogenase 1 like	NA	NA	NA	NA	314	187	not enriched	270	TRUE	TRUE	374875	HSD11B1L	TRUE	NA
105859690	TIGD7	-	-	17	protein-coding	tigger transposable element derived 7	NA	NA	NA	NA	386	272	not enriched	271	TRUE	TRUE	91151	TIGD7	TRUE	NA
105861822	ZNF10	-	Ensembl:ENSMICG00000015899	21	protein-coding	zinc finger protein 10	NA	NA	NA	NA	299	164	not enriched	272	TRUE	TRUE	7556	ZNF10	TRUE	0.0512853
105869081	LOC105869081	-	Ensembl:ENSMICG00000007470	7	protein-coding	scavenger receptor cysteine-rich type 1 protein M160-like	NA	NA	NA	NA	245	126	not enriched	273	TRUE	TRUE	283316	CD163L1	TRUE	NA
105864789	ZNF696	-	Ensembl:ENSMICG00000014798	9	protein-coding	zinc finger protein 696	NA	NA	NA	NA	369	261	not enriched	274	TRUE	TRUE	79943	ZNF696	TRUE	NA
105873202	TDRD10	-	Ensembl:ENSMICG00000001419	2	protein-coding	tudor domain containing 10	NA	NA	NA	NA	141	74	not enriched	275	TRUE	TRUE	126668	TDRD10	TRUE	NA
105869475	ZNF227	-	Ensembl:ENSMICG00000042316	22	protein-coding	zinc finger protein 227	NA	NA	NA	NA	243	105	not enriched	276	TRUE	TRUE	7770	ZNF227	TRUE	NA
105860142	THAP6	-	Ensembl:ENSMICG00000009485	26	protein-coding	THAP domain containing 6	NA	NA	NA	NA	321	189	not enriched	277	TRUE	TRUE	152815	THAP6	TRUE	NA
105876952	ZNF599	-	Ensembl:ENSMICG00000017042	22	protein-coding	zinc finger protein 599	NA	NA	NA	NA	248	125	not enriched	278	TRUE	TRUE	148103	ZNF599	TRUE	NA
105876498	ERAP2	-	-	12	protein-coding	endoplasmic reticulum aminopeptidase 2	NA	NA	NA	NA	310	188	not enriched	279	TRUE	TRUE	64167	ERAP2	TRUE	NA
105863312	ZNF581	-	-	22	protein-coding	zinc finger protein 581	NA	NA	NA	NA	330	215	not enriched	280	TRUE	TRUE	51545	ZNF581	TRUE	NA
105867602	LOC105867602	ZNF415	Ensembl:ENSMICG00000038620	22	protein-coding	zinc finger protein 415	NA	NA	NA	NA	347	226	not enriched	281	TRUE	TRUE	55786	ZNF415	TRUE	NA
105867744	ZNF544	-	-	22	protein-coding	zinc finger protein 544	NA	NA	NA	NA	328	196	not enriched	282	TRUE	TRUE	27300	ZNF544	TRUE	NA
105868450	FAM200A	-	-	17	protein-coding	family with sequence similarity 200 member A	NA	NA	NA	NA	357	233	not enriched	283	TRUE	TRUE	221786	FAM200A	TRUE	NA
105885145	BLID	-	-	5	protein-coding	BH3-like motif containing, cell death inducer	NA	NA	NA	NA	116	86	not enriched	284	TRUE	TRUE	414899	BLID	TRUE	NA
105874470	ZNF197	-	Ensembl:ENSMICG00000026513	14	protein-coding	zinc finger protein 197	NA	NA	NA	NA	315	205	not enriched	285	TRUE	TRUE	10168	ZNF197	TRUE	NA
105862246	ZNF157	-	Ensembl:ENSMICG00000017445	X	protein-coding	zinc finger protein 157	NA	NA	NA	NA	166	48	not enriched	286	TRUE	TRUE	7712	ZNF157	TRUE	NA
105858686	ZNF391	-	-	14	protein-coding	zinc finger protein 391	NA	NA	NA	NA	128	55	not enriched	287	TRUE	TRUE	346157	ZNF391	TRUE	NA
105877823	CLTCL1	-	-	Un	protein-coding	clathrin heavy chain like 1	NA	NA	NA	NA	229	121	not enriched	288	TRUE	TRUE	8218	CLTCL1	TRUE	NA
105868820	ZNF517	-	Ensembl:ENSMICG00000001574	9	protein-coding	zinc finger protein 517	NA	NA	NA	NA	241	99	not enriched	289	TRUE	TRUE	340385	ZNF517	TRUE	NA
105855309	GCNA	ACRC	-	X	protein-coding	germ cell nuclear acidic peptidase	NA	NA	NA	NA	213	81	not enriched	290	TRUE	TRUE	93953	GCNA	FALSE	NA
105873714	ZNF883	-	-	10	protein-coding	zinc finger protein 883	NA	NA	NA	NA	245	117	not enriched	291	TRUE	TRUE	169834	ZNF883	TRUE	NA
105885660	FBN3	-	-	24	protein-coding	fibrillin 3	NA	NA	NA	NA	29	9	not enriched	292	TRUE	TRUE	84467	FBN3	TRUE	NA
105885616	LOC105885616	-	Ensembl:ENSMICG00000004189	24	protein-coding	zinc finger protein 177-like	NA	NA	NA	NA	300	148	not enriched	293	TRUE	TRUE	7730	ZNF177	TRUE	NA
105863183	MTMR8	-	Ensembl:ENSMICG00000001717	2	protein-coding	myotubularin related protein 8	NA	NA	NA	NA	206	92	not enriched	294	TRUE	TRUE	55613	MTMR8	TRUE	NA
105883117	ZNF783	-	-	11	protein-coding	zinc finger family member 783	NA	NA	NA	NA	200	89	not enriched	295	TRUE	TRUE	100289678	ZNF783	TRUE	NA
109729826	CENPBD1	-	-	20	protein-coding	CENPB DNA-binding domain containing 1	NA	NA	NA	NA	243	103	not enriched	296	TRUE	TRUE	92806	CENPBD1	TRUE	NA
105863859	ZNF547	ZNF548	Ensembl:ENSMICG00000034738	22	protein-coding	zinc finger protein 547	NA	NA	NA	NA	176	59	not enriched	297	TRUE	TRUE	284306	ZNF547	TRUE	NA
105869494	ZNF229	-	Ensembl:ENSMICG00000035509	22	protein-coding	zinc finger protein 229	NA	NA	NA	NA	105	38	not enriched	298	TRUE	TRUE	7772	ZNF229	TRUE	NA
105869485	ZNF404	-	Ensembl:ENSMICG00000032342	22	protein-coding	zinc finger protein 404	NA	NA	NA	NA	71	25	not enriched	299	TRUE	TRUE	342908	ZNF404	TRUE	NA
105885528	LOC105885528	ZNF709	Ensembl:ENSMICG00000041711	24	protein-coding	zinc finger protein 709	NA	NA	NA	NA	141	47	not enriched	300	TRUE	TRUE	163051	ZNF709	TRUE	NA
105870972	C21H22orf24	-	-	21	protein-coding	chromosome 21 C22orf24 homolog	NA	NA	NA	NA	144	42	not enriched	301	TRUE	FALSE	NA		FALSE	NA
105858780	ZNF396	-	-	19	protein-coding	zinc finger protein 396	NA	NA	NA	NA	69	27	not enriched	302	TRUE	TRUE	252884	ZNF396	TRUE	NA
105879550	GJA9	-	-	2	protein-coding	gap junction protein alpha 9	NA	NA	NA	NA	27	9	not enriched	303	TRUE	TRUE	81025	GJA9	TRUE	NA
109731124	ZNF774	-	Ensembl:ENSMICG00000034148	9	protein-coding	zinc finger protein 774	NA	NA	NA	NA	79	28	not enriched	304	TRUE	TRUE	342132	ZNF774	TRUE	NA
105863116	FAM111B	-	Ensembl:ENSMICG00000037210	5	protein-coding	family with sequence similarity 111 member B	Poikiloderma_hereditary fibrosing_with tendon contractures_myopathy_and pulmonary fibrosis_615704 (3)_Autosomal dominant	NA	NA	NA	165	86	not enriched	305	TRUE	TRUE	374393	FAM111B	TRUE	NA
105876252	ARSL	ARSE (*)	Ensembl:ENSMICG00000005658	X	protein-coding	arylsulfatase L	Chondrodysplasia punctata_X-linked recessive_302950 (3)_X-linked recessive	NA	NA	NA	55	29	not enriched	306	FALSE	TRUE	415	ARSL	FALSE	NA
105880034	COL21A1	-	Ensembl:ENSMICG00000008733	6	protein-coding	collagen type XXI alpha 1 chain	NA	NA	NA	NA	72	47	not enriched	307	TRUE	TRUE	81578	COL21A1	TRUE	0.34707
105861447	ETV7	-	Ensembl:ENSMICG00000011184	6	protein-coding	ETS variant transcription factor 7	NA	NA	NA	NA	210	107	not enriched	308	TRUE	TRUE	51513	ETV7	TRUE	NA
105881125	DHRS12	-	-	13	protein-coding	dehydrogenase/reductase 12	NA	NA	NA	NA	72	25	not enriched	309	TRUE	TRUE	79758	DHRS12	TRUE	NA
109730228	ARSD	-	-	X	protein-coding	arylsulfatase D	NA	NA	NA	NA	133	55	not enriched	310	TRUE	TRUE	414	ARSD	TRUE	NA
105881842	LOC105881842	-	Ensembl:ENSMICG00000043534	14	protein-coding	uncharacterized LOC105881842	NA	NA	NA	NA	75	10	not enriched	311	TRUE	TRUE	345051	REELD1	FALSE	NA
105884580	TTC31	-	Ensembl:ENSMICG00000006211	4	protein-coding	tetratricopeptide repeat domain 31	NA	NA	NA	NA	173	48	not enriched	312	TRUE	TRUE	64427	TTC31	TRUE	NA
105856517	ZP4	-	Ensembl:ENSMICG00000016091	17	protein-coding	zona pellucida glycoprotein 4	NA	NA	NA	NA	32	15	not enriched	313	TRUE	TRUE	57829	ZP4	TRUE	NA
105859265	WFDC10B	-	Ensembl:ENSMICG00000011195	18	protein-coding	WAP four-disulfide core domain 10B	NA	NA	NA	NA	60	30	not enriched	314	TRUE	TRUE	280664	WFDC10B	TRUE	NA
105877877	KIF25	-	-	6	protein-coding	kinesin family member 25	NA	NA	NA	NA	55	24	not enriched	315	TRUE	TRUE	3834	KIF25	TRUE	0.911918
105856676	FAM120AOS	-	-	10	protein-coding	family with sequence similarity 120A opposite strand	NA	NA	NA	NA	142	45	not enriched	316	TRUE	TRUE	158293	FAM120AOS	TRUE	NA
105864406	LOC105864406	-	-	11	protein-coding	ERV-BabFcenv provirus ancestral Env polyprotein	NA	NA	NA	NA	114	54	not enriched	317	TRUE	FALSE	NA		FALSE	NA
105867729	ZNF132	-	Ensembl:ENSMICG00000016521	22	protein-coding	zinc finger protein 132	NA	NA	NA	NA	153	35	not enriched	318	TRUE	TRUE	7691	ZNF132	TRUE	NA
105881023	ANOS1	-	Ensembl:ENSMICG00000015083	X	protein-coding	anosmin 1	Hypogonadotropic hypogonadism 1 with or without anosmia (Kallmann syndrome 1)_308700 (3)_X-linked recessive	NA	NA	NA	66	37	not enriched	319	TRUE	TRUE	3730	ANOS1	FALSE	NA
105869480	ZNF234	-	Ensembl:ENSMICG00000044820	22	protein-coding	zinc finger protein 234	NA	NA	NA	NA	153	49	not enriched	320	TRUE	TRUE	10780	ZNF234	TRUE	NA
105879902	ARGFX	-	-	1	protein-coding	arginine-fifty homeobox	NA	NA	NA	NA	135	43	not enriched	321	TRUE	TRUE	503582	ARGFX	TRUE	NA
105871069	LOC105871069	-	-	17	protein-coding	SET-binding protein	NA	NA	NA	NA	158	42	not enriched	322	TRUE	TRUE	730183	LOC730183	FALSE	NA
105867734	ZNF572	-	Ensembl:ENSMICG00000017483	9	protein-coding	zinc finger protein 572	NA	NA	NA	NA	144	41	not enriched	323	TRUE	TRUE	137209	ZNF572	TRUE	NA
105867581	ZNF835	-	-	22	protein-coding	zinc finger protein 835	NA	NA	NA	NA	128	49	not enriched	324	TRUE	TRUE	90485	ZNF835	TRUE	NA
105885320	ACSM6	-	Ensembl:ENSMICG00000030864	17	protein-coding	acyl-CoA synthetase medium chain family member 6	NA	NA	NA	NA	16	9	not enriched	325	TRUE	TRUE	142827	ACSM6	FALSE	NA
105883696	APOL5	-	-	7	protein-coding	apolipoprotein L5	NA	NA	NA	NA	92	23	not enriched	326	TRUE	TRUE	80831	APOL5	TRUE	NA
105882843	LOC105882843	ZNF614	-	22	protein-coding	zinc finger protein 614	NA	NA	NA	NA	198	68	not enriched	327	TRUE	TRUE	80110	ZNF614	TRUE	NA
105864196	LOC105864196	-	Ensembl:ENSMICG00000043348	13	protein-coding	zinc finger protein 679-like	NA	NA	NA	NA	166	55	not enriched	328	TRUE	TRUE	124411	ZNF720	TRUE	NA
105872594	THAP9	-	Ensembl:ENSMICG00000043018	Un	protein-coding	THAP domain containing 9	NA	NA	NA	NA	206	66	not enriched	329	TRUE	TRUE	79725	THAP9	TRUE	NA
105855778	LOC105855778	HTR3E	Ensembl:ENSMICG00000049068	1	protein-coding	5-hydroxytryptamine receptor 3E	NA	NA	NA	NA	4	2	not enriched	330	TRUE	TRUE	285242	HTR3E	TRUE	NA
105863733	MAP1LC3C	-	Ensembl:ENSMICG00000041705	17	protein-coding	microtubule associated protein 1 light chain 3 gamma	NA	NA	NA	NA	27	16	not enriched	331	TRUE	TRUE	440738	MAP1LC3C	TRUE	NA
109730327	LOC109730327	-	-	2	protein-coding	uncharacterized LOC109730327	NA	NA	NA	NA	72	14	not enriched	332	TRUE	FALSE	NA		FALSE	NA
105867895	CPAMD8	-	-	24	protein-coding	C3 and PZP like alpha-2-macroglobulin domain containing 8	Anterior segment dysgenesis 8_617319 (3)_Autosomal recessive	NA	NA	NA	44	14	not enriched	333	TRUE	TRUE	27151	CPAMD8	TRUE	NA
105876549	PSKH2	-	Ensembl:ENSMICG00000015406	9	protein-coding	protein serine kinase H2	NA	NA	NA	NA	79	22	not enriched	334	TRUE	TRUE	85481	PSKH2	TRUE	NA
105872095	GSDMB	-	Ensembl:ENSMICG00000047212	16	protein-coding	gasdermin B	NA	NA	NA	NA	114	31	not enriched	335	TRUE	TRUE	55876	GSDMB	TRUE	NA
105863630	HTR1E	-	Ensembl:ENSMICG00000045579	6	protein-coding	5-hydroxytryptamine receptor 1E	NA	NA	NA	NA	23	13	not enriched	336	TRUE	TRUE	3354	HTR1E	TRUE	NA
105884461	CAPN14	-	Ensembl:ENSMICG00000034259	8	protein-coding	calpain 14	NA	NA	NA	NA	64	30	not enriched	337	TRUE	TRUE	440854	CAPN14	TRUE	NA
105883618	ZNF514	-	Ensembl:ENSMICG00000011286	4	protein-coding	zinc finger protein 514	NA	NA	NA	NA	152	48	not enriched	338	TRUE	TRUE	84874	ZNF514	TRUE	NA
105878641	LOC105878641	-	Ensembl:ENSMICG00000013645	5	protein-coding	pepsin A	NA	NA	NA	NA	44	17	not enriched	339	TRUE	FALSE	NA		FALSE	NA
105874554	SMIM2	-	-	13	protein-coding	small integral membrane protein 2	NA	NA	NA	NA	78	21	not enriched	340	TRUE	TRUE	79024	SMIM2	TRUE	NA
105869304	LOC105869304	-	Ensembl:ENSMICG00000038380	26	protein-coding	UDP-glucuronosyltransferase 2B31-like	NA	NA	NA	NA	19	5	not enriched	341	FALSE	FALSE	NA		FALSE	NA
105876152	COLCA1	-	-	5	protein-coding	colorectal cancer associated 1	NA	NA	NA	NA	36	19	not enriched	342	TRUE	TRUE	399948	COLCA1	TRUE	NA
105857662	SPEGNB	(* gene ID LOC105857662 used as the gene name in the lemur cell atlas)	Ensembl:ENSMICG00000032186	8	protein-coding	SPEG neighbor	NA	NA	NA	NA	54	16	not enriched	343	TRUE	TRUE	100996693	SPEGNB	FALSE	NA
105864421	LOC105864421	-	-	13	protein-coding	olfactory receptor 2G3	NA	NA	NA	NA	26	9	not enriched	344	FALSE	TRUE	81469	OR2G3	TRUE	NA
105864824	SPIN3	-	-	X	protein-coding	spindlin family member 3	NA	NA	NA	NA	83	20	not enriched	345	TRUE	TRUE	169981	SPIN3	TRUE	NA
105873996	RAX2	-	Ensembl:ENSMICG00000014768	24	protein-coding	retina and anterior neural fold homeobox 2	Cone-rod dystrophy 11_610381 (3)_Autosomal dominant; ?Macular degeneration_age-related_6_613757 (3)	NA	NA	NA	2	1	not enriched	346	TRUE	TRUE	84839	RAX2	TRUE	NA
105879650	LOC105879650	-	Ensembl:ENSMICG00000046990	31	protein-coding	keratin-associated protein 12-2-like	NA	NA	NA	NA	8	4	not enriched	347	TRUE	TRUE	353323	KRTAP12-2	TRUE	NA
105870114	RTP5	-	-	8	protein-coding	receptor transporter protein 5 (putative)	NA	NA	NA	NA	12	4	not enriched	348	TRUE	TRUE	285093	RTP5	FALSE	NA
105869340	GPR148	-	-	8	protein-coding	G protein-coupled receptor 148	NA	NA	NA	NA	46	21	not enriched	349	TRUE	TRUE	344561	GPR148	TRUE	NA
105865791	GNRH2	-	-	18	protein-coding	gonadotropin releasing hormone 2	NA	NA	NA	NA	36	6	not enriched	350	FALSE	TRUE	2797	GNRH2	TRUE	NA
105874467	ZNF501	-	-	14	protein-coding	zinc finger protein 501	NA	NA	NA	NA	63	13	not enriched	351	TRUE	TRUE	115560	ZNF501	TRUE	NA
105862266	OVCH1	-	-	21	protein-coding	ovochymase 1	NA	NA	NA	NA	31	7	not enriched	352	TRUE	TRUE	341350	OVCH1	TRUE	NA
105870679	LOC105870679	-	Ensembl:ENSMICG00000047642	X	protein-coding	polyadenylate-binding protein 1-like 2	NA	NA	NA	NA	21	11	not enriched	353	TRUE	FALSE	NA		FALSE	NA
105884987	IL17REL	-	-	7	protein-coding	interleukin 17 receptor E like	NA	NA	NA	NA	15	6	not enriched	354	TRUE	TRUE	400935	IL17REL	TRUE	NA
105870439	KRT3	-	Ensembl:ENSMICG00000002232	7	protein-coding	keratin 3	Meesmann corneal dystrophy 2_618767 (3)_Autosomal dominant	NA	NA	NA	33	17	not enriched	355	TRUE	TRUE	3850	KRT3	TRUE	NA
105880638	MED14OS	-	-	X	protein-coding	MED14 opposite strand	NA	NA	NA	NA	61	10	not enriched	356	TRUE	TRUE	100873985	MED14OS	FALSE	NA
105871152	ZNF785	-	-	17	protein-coding	zinc finger protein 785	NA	NA	NA	NA	68	10	not enriched	357	TRUE	TRUE	146540	ZNF785	TRUE	NA
109730379	C2H1orf195	-	-	2	protein-coding	chromosome 2 C1orf195 homolog	NA	NA	NA	NA	27	6	not enriched	358	TRUE	FALSE	NA		FALSE	NA
105884229	HHLA3	-	-	2	protein-coding	HERV-H LTR-associating 3	NA	NA	NA	NA	44	7	not enriched	359	TRUE	TRUE	11147	HHLA3	TRUE	NA
105880300	ARMS2	-	-	15	protein-coding	age-related maculopathy susceptibility 2	{Macular degeneration_age-related_8}_613778 (3)	NA	NA	NA	21	1	not enriched	360	FALSE	TRUE	387715	ARMS2	TRUE	NA
105877681	CALML6	-	-	2	protein-coding	calmodulin like 6	NA	NA	NA	NA	2	1	not enriched	361	FALSE	TRUE	163688	CALML6	TRUE	NA
105880943	IL26	-	Ensembl:ENSMICG00000003647	7	protein-coding	interleukin 26	NA	NA	NA	NA	16	5	not enriched	362	TRUE	TRUE	55801	IL26	TRUE	NA
105866665	LOC105866665	-	-	3	protein-coding	uncharacterized LOC105866665	NA	NA	NA	NA	10	2	not enriched	363	TRUE	FALSE	NA		FALSE	NA
105876859	ZNF875	HKR1 (*)	Ensembl:ENSMICG00000010166	22	protein-coding	zinc finger protein 875	NA	NA	NA	NA	46	12	not enriched	364	FALSE	TRUE	284459	ZNF875	FALSE	NA
105867115	MAGEB3	-	-	X	protein-coding	MAGE family member B3	NA	NA	NA	NA	1	1	not enriched	365	FALSE	TRUE	4114	MAGEB3	TRUE	NA
105858326	ZSCAN4	-	Ensembl:ENSMICG00000011906	22	protein-coding	zinc finger and SCAN domain containing 4	NA	NA	NA	NA	10	1	not enriched	366	TRUE	TRUE	201516	ZSCAN4	TRUE	NA
105884340	DUXA	-	-	22	protein-coding	double homeobox A	NA	NA	NA	NA	21	4	not enriched	367	TRUE	TRUE	503835	DUXA	TRUE	NA
105864167	LOC105864167	-	-	13	protein-coding	vomeronasal type-1 receptor 53	NA	NA	NA	NA	13	2	not enriched	368	TRUE	TRUE	317705	VN1R5	TRUE	NA
105865657	C22H19orf73	-	-	22	protein-coding	chromosome 22 C19orf73 homolog	NA	NA	NA	NA	34	4	not enriched	369	TRUE	TRUE	55150	C19orf73	TRUE	NA
105880747	LOC105880747	LCN1	Ensembl:ENSMICG00000044064	10	protein-coding	lipocalin-1	NA	NA	NA	NA	10	6	not enriched	370	TRUE	TRUE	3933	LCN1	TRUE	NA
105863860	LOC105863860	-	-	22	protein-coding	vomeronasal type-1 receptor 1	NA	NA	NA	NA	10	2	not enriched	371	TRUE	TRUE	57191	VN1R1	TRUE	NA
105885221	PXDNL	-	-	9	protein-coding	peroxidasin like	NA	NA	NA	NA	14	6	not enriched	372	TRUE	TRUE	137902	PXDNL	TRUE	NA
105856400	ZNF630	-	-	X	protein-coding	zinc finger protein 630	NA	NA	NA	NA	29	7	not enriched	373	FALSE	TRUE	57232	ZNF630	TRUE	NA
105858106	MCCD1	-	-	6	protein-coding	mitochondrial coiled-coil domain 1	NA	NA	NA	NA	3	1	not enriched	374	TRUE	TRUE	401250	MCCD1	TRUE	NA
109730838	DEFB114	-	Ensembl:ENSMICG00000044264	6	protein-coding	defensin beta 114	NA	NA	NA	NA	3	2	not enriched	375	FALSE	TRUE	245928	DEFB114	TRUE	NA
105875463	LOC105875463	DUXB	Ensembl:ENSMICG00000042018	20	protein-coding	homeobox protein ceh-8	NA	NA	NA	NA	8	2	not enriched	376	TRUE	TRUE	100033411	DUXB	FALSE	NA
105857517	LOC105857517	-	-	8	protein-coding	cytochrome P450 27C1	NA	NA	NA	NA	5	0	not enriched	377	FALSE	TRUE	339761	CYP27C1	TRUE	NA
105862259	LOC105862259	-	-	22	protein-coding	elastin	NA	NA	NA	NA	13	1	not enriched	378	TRUE	FALSE	NA		FALSE	NA
105883506	LOC105883506	-	Ensembl:ENSMICG00000037416	5	protein-coding	hemoglobin subunit gamma	NA	NA	NA	NA	10	1	not enriched	379	TRUE	FALSE	NA		FALSE	NA
105856864	MCHR2	-	Ensembl:ENSMICG00000047626	6	protein-coding	melanin concentrating hormone receptor 2	NA	NA	NA	NA	6	1	not enriched	380	TRUE	TRUE	84539	MCHR2	TRUE	NA
109729817	LOC109729817	-	-	20	protein-coding	beta-defensin 106-like	NA	NA	NA	NA	5	2	not enriched	381	FALSE	FALSE	NA		FALSE	NA
105871965	SPATA12	-	-	14	protein-coding	spermatogenesis associated 12	NA	NA	NA	NA	6	0	not enriched	382	FALSE	TRUE	353324	SPATA12	TRUE	NA
105883371	MMP26	-	Ensembl:ENSMICG00000014304	5	protein-coding	matrix metallopeptidase 26	NA	NA	NA	NA	2	1	not enriched	383	TRUE	TRUE	56547	MMP26	TRUE	NA
105855193	CLEC19A	-	Ensembl:ENSMICG00000014006	17	protein-coding	C-type lectin domain containing 19A	NA	NA	NA	NA	8	3	not enriched	384	TRUE	TRUE	728276	CLEC19A	TRUE	NA
109730928	C7H12orf77	-	-	7	protein-coding	chromosome 7 C12orf77 homolog	NA	NA	NA	NA	3	1	not enriched	385	FALSE	FALSE	NA		FALSE	NA
105862912	NLRP11	-	Ensembl:ENSMICG00000045838	22	protein-coding	NLR family pyrin domain containing 11	NA	NA	NA	NA	4	1	not enriched	386	FALSE	TRUE	204801	NLRP11	TRUE	NA
105873339	TAS2R5	-	-	11	protein-coding	taste 2 receptor member 5	NA	NA	NA	NA	4	0	not enriched	387	FALSE	TRUE	54429	TAS2R5	TRUE	NA
109730172	LOC109730172	-	-	31	protein-coding	translation initiation factor IF-2	NA	NA	NA	NA	4	1	not enriched	388	TRUE	TRUE	150051	LOC150051	FALSE	NA
105862653	FOXL2NB	-	-	1	protein-coding	FOXL2 neighbor	NA	NA	NA	NA	1	0	not enriched	389	FALSE	TRUE	401089	FOXL2NB	FALSE	NA
105874547	APCDD1L	-	-	18	protein-coding	APC down-regulated 1 like	NA	NA	NA	NA	2	0	not enriched	390	TRUE	TRUE	164284	APCDD1L	TRUE	NA
105863153	LOC105863153	-	-	5	protein-coding	olfactory receptor 6Q1	NA	NA	NA	NA	1	0	not enriched	391	FALSE	TRUE	219952	OR6Q1	TRUE	NA
105869495	ZNF285	-	-	22	protein-coding	zinc finger protein 285	NA	NA	NA	NA	6	0	not enriched	392	TRUE	TRUE	26974	ZNF285	TRUE	NA
105868464	LOC105868464	-	-	17	protein-coding	olfactory receptor 2AE1	NA	NA	NA	NA	1	0	not enriched	393	FALSE	TRUE	81392	OR2AE1	FALSE	NA
105855831	HTR3C	-	Ensembl:ENSMICG00000049301	1	protein-coding	5-hydroxytryptamine receptor 3C	NA	NA	NA	NA	1	0	not enriched	394	TRUE	TRUE	170572	HTR3C	TRUE	NA
105874744	DPRX	-	-	22	protein-coding	divergent-paired related homeobox	NA	NA	NA	NA	1	0	not enriched	395	TRUE	TRUE	503834	DPRX	TRUE	NA
105876258	ARSH	-	Ensembl:ENSMICG00000009734	X	protein-coding	arylsulfatase family member H	NA	NA	NA	NA	2	0	not enriched	396	TRUE	TRUE	347527	ARSH	TRUE	NA
105870496	KRT74	-	Ensembl:ENSMICG00000002204	7	protein-coding	keratin 74	Woolly hair_autosomal dominant_194300 (3)_Autosomal dominant; ?Hypotrichosis 3_613981 (3)_Autosomal dominant; ?Ectodermal dysplasia 7_hair/nail type_614929 (3)_Autosomal recessive	NA	NA	NA	1	0	not enriched	397	FALSE	TRUE	121391	KRT74	TRUE	NA
105885147	LOC105885147	-	-	5	protein-coding	olfactory receptor 6T1	NA	NA	NA	NA	1	0	not enriched	398	FALSE	TRUE	219874	OR6T1	FALSE	NA
105870410	LOC105870410	-	Ensembl:ENSMICG00000002165	7	protein-coding	keratin, type II cuticular Hb5	Ectodermal dysplasia 4_hair/nail type_602032 (3)_Autosomal recessive	NA	NA	NA	1	0	not enriched	399	TRUE	TRUE	3891	KRT85	TRUE	NA
105873451	NOX5	-	-	3	protein-coding	NADPH oxidase 5	NA	NA	NA	NA	2	0	not enriched	400	FALSE	TRUE	79400	NOX5	TRUE	NA
105884123	LOC105884123	-	-	5	protein-coding	olfactory receptor 4S1	NA	NA	NA	NA	2	0	not enriched	401	FALSE	TRUE	256148	OR4S1	FALSE	NA
105883888	ZNF80	-	-	1	protein-coding	zinc finger protein 80	NA	NA	NA	NA	0	0	not expressed	402	FALSE	TRUE	7634	ZNF80	TRUE	NA
105879215	LOC105879215	-	-	16	protein-coding	olfactory receptor-like protein DTMT	NA	NA	NA	NA	0	0	not expressed	403	FALSE	TRUE	8387	OR1E1	FALSE	NA
105864412	LOC105864412	-	-	13	protein-coding	olfactory receptor 1C1	NA	NA	NA	NA	0	0	not expressed	404	FALSE	TRUE	26188	OR1C1	TRUE	NA
105875311	LOC105875311	-	Ensembl:ENSMICG00000044928	10	protein-coding	olfactory receptor 1L3-like	NA	NA	NA	NA	0	0	not expressed	405	FALSE	TRUE	26735	OR1L3	TRUE	NA
105875327	LOC105875327	-	Ensembl:ENSMICG00000045321	10	protein-coding	olfactory receptor 1L3-like	NA	NA	NA	NA	0	0	not expressed	406	FALSE	TRUE	26735	OR1L3	TRUE	NA
105860234	GPR78	-	-	18	protein-coding	G protein-coupled receptor 78	NA	NA	NA	NA	0	0	not expressed	407	FALSE	TRUE	27201	GPR78	TRUE	NA
105858371	TAS2R8	-	-	7	protein-coding	taste 2 receptor member 8	NA	NA	NA	NA	0	0	not expressed	408	FALSE	TRUE	50836	TAS2R8	FALSE	NA
105862049	PBOV1	-	-	6	protein-coding	prostate and breast cancer overexpressed 1	NA	NA	NA	NA	0	0	not expressed	409	FALSE	TRUE	59351	PBOV1	TRUE	NA
105865390	TLR10	-	-	19	protein-coding	toll like receptor 10	NA	NA	NA	NA	0	0	not expressed	410	FALSE	TRUE	81793	TLR10	TRUE	NA
105862438	LOC105862438	-	-	2	protein-coding	olfactory receptor 10T2	NA	NA	NA	NA	0	0	not expressed	411	FALSE	TRUE	128360	OR10T2	TRUE	NA
105876643	TRABD2A	-	-	4	protein-coding	TraB domain containing 2A	NA	NA	NA	NA	0	0	not expressed	412	TRUE	TRUE	129293	TRABD2A	TRUE	NA
105861771	C11H7orf66	CUNH7orf66	-	11	protein-coding	chromosome 11 C7orf66 homolog	NA	NA	NA	NA	0	0	not expressed	413	FALSE	FALSE	NA		FALSE	NA
105869431	FAAH2	-	-	X	protein-coding	fatty acid amide hydrolase 2	NA	NA	NA	NA	0	0	not expressed	414	TRUE	TRUE	158584	FAAH2	TRUE	NA
105867040	OXER1	-	-	8	protein-coding	oxoeicosanoid receptor 1	NA	NA	NA	NA	0	0	not expressed	415	FALSE	TRUE	165140	OXER1	TRUE	NA
109731270	C11H7orf33	-	-	11	protein-coding	chromosome 11 C7orf33 homolog	NA	NA	NA	NA	0	0	not expressed	416	TRUE	TRUE	202865	C7orf33	TRUE	NA
105864158	DAOA	-	-	13	protein-coding	D-amino acid oxidase activator	{Schizophrenia}_181500 (2)_Autosomal dominant	NA	NA	NA	0	0	not expressed	417	TRUE	TRUE	267012	DAOA	TRUE	NA
105861274	LOC105861274	-	Ensembl:ENSMICG00000028603	5	protein-coding	olfactory receptor 5F1-like	NA	NA	NA	NA	0	0	not expressed	418	FALSE	TRUE	338674	OR5F1	TRUE	NA
105865927	LOC105865927	-	Ensembl:ENSMICG00000013185	7	protein-coding	olfactory receptor 6C4	NA	NA	NA	NA	0	0	not expressed	419	FALSE	TRUE	341418	OR6C4	FALSE	NA
105862432	LOC105862432	-	-	2	protein-coding	olfactory receptor 10R2	NA	NA	NA	NA	0	0	not expressed	420	FALSE	TRUE	343406	OR10R2	FALSE	NA
105879652	LOC105879652	-	-	31	protein-coding	keratin-associated protein 12-1-like	NA	NA	NA	NA	0	0	not expressed	421	FALSE	TRUE	353332	KRTAP12-1	FALSE	NA
105885158	LOC105885158	-	-	5	protein-coding	olfactory receptor 6M1	NA	NA	NA	NA	0	0	not expressed	422	FALSE	TRUE	390261	OR6M1	TRUE	NA
105882382	LOC105882382	-	-	17	protein-coding	uncharacterized LOC105882382	NA	NA	NA	NA	0	0	not expressed	423	FALSE	TRUE	400499	LOC400499	FALSE	NA
105874141	C10H9orf92	CUNH9orf92	-	10	protein-coding	chromosome 10 C9orf92 homolog	NA	NA	NA	NA	0	0	not expressed	424	TRUE	TRUE	100129385	C9orf92	TRUE	NA
105880088	LOC105880088	-	-	31	protein-coding	keratin-associated protein 25-1	NA	NA	NA	NA	0	0	not expressed	425	FALSE	TRUE	100131902	KRTAP25-1	TRUE	NA
