# Supplementary material for: Mouse lemur cell atlas informs primate genes, physiology and disease
Source: Nature. 2025 Jul 30;644(8075):185–96. doi: 10.1038/s41586-025-09114-8 (PMC12328237; doi:10.1038/s41586-025-09114-8)
Supplement: Supplementary file 4 — Source data for Supplementary Fig. 1. [file 41586_2025_9114_MOESM4_ESM.xlsx]

## Sheet: Fig S1a-e
Human_Gene_stable_ID	Human_Protein_stable_ID	Human_Gene_name	MouseLemur_GeneName	MouseLemur_OrthologType	MouseLemur_OrthologIdentity1	MouseLemur_OrthologIdentity2	Macaque_GeneName	Macaque_OrthologType	Macaque_OrthologIdentity1	Macaque_OrthologIdentity2	CrabEatingMacaque_GeneName	CrabEatingMacaque_OrthologType	CrabEatingMacaque_OrthologIdentity1	CrabEatingMacaque_OrthologIdentity2	Marmoset_GeneName	Marmoset_OrthologType	Marmoset_OrthologIdentity1	Marmoset_OrthologIdentity2	Mouse_GeneName	Mouse_OrthologType	Mouse_OrthologIdentity1	Mouse_OrthologIdentity2	Rat_GeneName	Rat_OrthologType	Rat_OrthologIdentity1	Rat_OrthologIdentity2
ENSG00000000003	ENSP00000362111, ENSP00000482130, ENSP00000482894	TSPAN6	TSPAN6	ortholog_one2one	84.898	84.898					TSPAN6	ortholog_one2one	97.551	97.551	TSPAN6	ortholog_one2one	97.9592	97.9592	Tspan6	ortholog_one2one	93.0612	93.0612	Tspan6	ortholog_one2one	93.4694	93.4694
ENSG00000000005	ENSP00000362122	TNMD	TNMD	ortholog_one2one	95	95.8991	TNMD	ortholog_one2one	99.3691	99.3691	TNMD	ortholog_one2one	99.3691	99.3691	TNMD	ortholog_one2one	99.3651	98.7382	Tnmd	ortholog_one2one	96.2145	96.2145	Tnmd	ortholog_one2one	93.125	94.0063
ENSG00000000419	ENSP00000360638, ENSP00000360640, ENSP00000360644, ENSP00000394921, ENSP00000506986, ENSP00000507119, ENSP00000507404	DPM1	DPM1	ortholog_one2one	95.3846	95.3846	DPM1	ortholog_one2one	88.1533	97.3077	DPM1	ortholog_one2one	88.1533	97.3077	DPM1	ortholog_one2one	88.5017	97.6923	Dpm1	ortholog_one2one	91.1538	91.1538	Dpm1	ortholog_one2one	91.1538	91.1538
ENSG00000000457	ENSP00000356744, ENSP00000356745, ENSP00000356746, ENSP00000407993	SCYL3	SCYL3	ortholog_one2one	93.0334	93.1686	SCYL3	ortholog_one2one	89.2663	95.4942	SCYL3	ortholog_one2one	89.0836	96.0756	SCYL3	ortholog_one2one	81.5287	93.0233	Scyl3	ortholog_one2one	77.551	82.8488	Scyl3	ortholog_one2one	77.2789	82.5581
ENSG00000000460	ENSP00000286031, ENSP00000352276, ENSP00000389257, ENSP00000489730, ENSP00000490194, ENSP00000490333, ENSP00000490589, ENSP00000490772	C1orf112	C1orf112	ortholog_one2one	88.8367	88.6284	C1H1orf112	ortholog_one2one	82.4597	95.8968	C1orf112	ortholog_one2one	82.4597	95.8968	C1orf112	ortholog_one2one	85.5779	94.6073	BC055324	ortholog_one2one	66.1273	71.864	BC055324	ortholog_one2one	68.6469	73.1536
ENSG00000000938	ENSP00000363115, ENSP00000363116, ENSP00000363117, ENSP00000382126, ENSP00000407670	FGR	FGR	ortholog_one2one	90.9604	91.3043	FGR	ortholog_one2one	97.5425	97.5425	FGR	ortholog_one2one	97.1751	97.5425	FGR	ortholog_one2one	94.8864	94.707	Fgr	ortholog_one2one	85.8801	83.9319	Fgr	ortholog_one2one	87.0406	85.0662
ENSG00000000971	ENSP00000352658, ENSP00000356399, ENSP00000487250, ENSP00000512295, ENSP00000512296, ENSP00000512297, ENSP00000512298, ENSP00000512299, ENSP00000512300, ENSP00000512301, ENSP00000512302, ENSP00000512303, ENSP00000512304, ENSP00000512305, ENSP00000512306, ENSP00000512308, ENSP00000512309, ENSP00000512311, ENSP00000512312, ENSP00000512334, ENSP00000512335, ENSP00000512336, ENSP00000512337, ENSP0000…	CFH					CFH	ortholog_one2one	87.6923	87.9773	CFH	ortholog_one2one	87.6113	87.896		ortholog_one2many	77.237	79.935
ENSG00000001036	ENSP00000002165, ENSP00000398119	FUCA2	FUCA2	ortholog_one2one	87.7155	87.152	FUCA2	ortholog_one2one	96.9893	96.5739	FUCA2	ortholog_one2one	97.2043	96.788	FUCA2	ortholog_one2one	83.7736	95.0749	Fuca2	ortholog_one2one	82.4295	81.3705	Fuca2	ortholog_one2one	69.2308	63.5974
ENSG00000001084	ENSP00000421228, ENSP00000421908, ENSP00000424211, ENSP00000427403, ENSP00000482756, ENSP00000495056, ENSP00000495686, ENSP00000497574	GCLC	GCLC	ortholog_one2one	97.0173	97.0173	GCLC	ortholog_one2one	99.3721	99.3721					GCLC	ortholog_one2one	98.2372	96.2323	Gclc	ortholog_one2one	94.5055	94.5055	Gclc	ortholog_one2one	94.1915	94.1915
ENSG00000001167	ENSP00000229418, ENSP00000345702	NFYA	NFYA	ortholog_one2one	100	100	NFYA	ortholog_one2one	100	100	NFYA	ortholog_one2one	100	100	NFYA	ortholog_one2one	100	100	Nfya	ortholog_one2one	99.7118	99.7118	Nfya	ortholog_one2one	100	99.7118
ENSG00000001460	ENSP00000003583, ENSP00000337461, ENSP00000363530, ENSP00000392225, ENSP00000416176	STPG1	STPG1	ortholog_one2one	79.6407	79.6407	STPG1	ortholog_one2one	95.2096	95.2096	STPG1	ortholog_one2one	54.1126	74.8503	STPG1	ortholog_one2one	86.4162	89.521	Stpg1	ortholog_one2one	68.3284	69.7605	Stpg1	ortholog_one2one	68.0352	69.4611
ENSG00000001461	ENSP00000003912, ENSP00000343549, ENSP00000350722, ENSP00000363520, ENSP00000392170	NIPAL3	NIPAL3	ortholog_one2one	95.8128	95.8128	NIPAL3	ortholog_one2one	97.5369	97.5369	NIPAL3	ortholog_one2one	97.7832	97.7832	NIPAL3	ortholog_one2one	97.2906	97.2906	Nipal3	ortholog_one2one	76.7943	79.064	Nipal3	ortholog_one2one	77.0883	79.5566
ENSG00000001497	ENSP00000363937, ENSP00000363940, ENSP00000363944, ENSP00000473471, ENSP00000473630, ENSP00000503410, ENSP00000503577, ENSP00000503795, ENSP00000503907, ENSP00000504224, ENSP00000504558, ENSP00000504653	LAS1L	LAS1L	ortholog_one2one	87.4832	88.5559	LAS1L	ortholog_one2one	98.1055	98.7738	LAS1L	ortholog_one2one	97.9224	96.3215	LAS1L	ortholog_one2one	91.8009	85.4223	Las1l	ortholog_one2one	67.268	71.1172	Las1l	ortholog_one2one	65.0386	68.9373
ENSG00000001561	ENSP00000318066	ENPP4	ENPP4	ortholog_one2one	92.053	92.053	ENPP4	ortholog_one2one	97.5717	97.5717	ENPP4	ortholog_one2one	97.5717	97.5717	ENPP4	ortholog_one2one	89.002	96.468	Enpp4	ortholog_one2one	81.7982	82.34	Enpp4	ortholog_one2one	61.8182	82.5607
ENSG00000001617	ENSP00000002829, ENSP00000388931, ENSP00000392588, ENSP00000398399, ENSP00000400549, ENSP00000409859, ENSP00000416356	SEMA3F	SEMA3F	ortholog_one2one	97.3282	97.4522	SEMA3F	ortholog_one2one	98.4713	98.4713	SEMA3F	ortholog_one2one	98.4713	98.4713	SEMA3F	ortholog_one2one	97.5765	97.4522	Sema3f	ortholog_one2one	95.9236	95.9236	Sema3f	ortholog_one2one	95.7962	95.7962
ENSG00000001626	ENSP00000003084, ENSP00000389119, ENSP00000417012, ENSP00000419254, ENSP00000470177, ENSP00000497203, ENSP00000497658, ENSP00000497673, ENSP00000497957, ENSP00000497965, ENSP00000501235, ENSP00000509593, ENSP00000510194, ENSP00000510587, ENSP00000514456, ENSP00000514457, ENSP00000514465, ENSP00000514466, ENSP00000514467, ENSP00000514468, ENSP00000514469, ENSP00000514470, ENSP00000514471, ENSP0000…	CFTR	CFTR	ortholog_one2one	93.3829	93.4459	CFTR	ortholog_one2one	96.7092	97.2973	CFTR	ortholog_one2one	98.1094	98.1757	CFTR	ortholog_one2one	96.8265	96.8919	Cftr	ortholog_one2one	78.5908	78.3784	Cftr	ortholog_one2one	69.1892	77.8378
ENSG00000001629	ENSP00000265742, ENSP00000396406, ENSP00000406644, ENSP00000407002, ENSP00000407913	ANKIB1	ANKIB1	ortholog_one2one	97.6015	97.1534	ANKIB1	ortholog_one2one	99.1736	99.1736	ANKIB1	ortholog_one2one	99.1736	99.1736	ANKIB1	ortholog_one2one	94.8582	98.2553	Ankib1	ortholog_one2one	93.5484	93.2048	Ankib1	ortholog_one2one	93.9505	94.123
ENSG00000001630	ENSP00000003100, ENSP00000394268, ENSP00000406757, ENSP00000510368	CYP51A1	CYP51A1	ortholog_one2one	94.8819	94.6955					CYP51A1	ortholog_one2one	98.6248	98.6248	CYP51A1	ortholog_one2one	96.2151	94.8919	Cyp51	ortholog_one2one	91.2525	90.1768	Cyp51	ortholog_one2many	93.4394	92.3379
ENSG00000001631	ENSP00000344668, ENSP00000378011, ENSP00000378013, ENSP00000378015, ENSP00000388076, ENSP00000391675, ENSP00000395346, ENSP00000396042, ENSP00000404084, ENSP00000404790, ENSP00000405835, ENSP00000410104, ENSP00000410909, ENSP00000508475, ENSP00000508543, ENSP00000508551, ENSP00000508564, ENSP00000508596, ENSP00000508621, ENSP00000509086, ENSP00000509101, ENSP00000509139, ENSP00000509209, ENSP0000…	KRIT1	KRIT1	ortholog_one2one	98.7772	98.7772	KRIT1	ortholog_one2one	99.3207	99.3207	KRIT1	ortholog_one2one	99.3207	99.3207	KRIT1	ortholog_one2one	99.1848	99.1848	Krit1	ortholog_one2one	94.5652	94.5652	Krit1	ortholog_one2one	95.2446	95.2446
ENSG00000002016	ENSP00000351284, ENSP00000380407, ENSP00000387901, ENSP00000434703, ENSP00000436008, ENSP00000438965, ENSP00000439583, ENSP00000440268, ENSP00000440486, ENSP00000441073, ENSP00000443254	RAD52		ortholog_one2one	66.2162	35.1675	RAD52	ortholog_one2one	86.8778	91.866	RAD52	ortholog_one2one	91.6468	91.866	RAD52	ortholog_one2one	87.703	90.4306	Rad52	ortholog_one2one	68.8095	69.1388	Rad52	ortholog_one2one	63.8249	66.2679
ENSG00000002079		MYH16
ENSG00000002330	ENSP00000309103, ENSP00000378039, ENSP00000378040, ENSP00000438975, ENSP00000439202, ENSP00000440575	BAD	BAD	ortholog_one2one	85.7143	85.7143	BAD	ortholog_one2one	97.006	96.4286	BAD	ortholog_one2one	96.4072	95.8333	BAD	ortholog_one2one	91.6168	91.0714	Bad	ortholog_one2one	62.2549	75.5952	Bad	ortholog_one2one	54.0426	75.5952
ENSG00000002549	ENSP00000226299, ENSP00000424724, ENSP00000476028, ENSP00000481000	LAP3		ortholog_one2many	90.1734	90.1734	LAP3	ortholog_one2one	98.8439	98.8439	LAP3	ortholog_one2one	98.8439	98.8439	LAP3	ortholog_one2one	98.2659	98.2659	Lap3	ortholog_one2one	90.3661	90.3661	Lap3	ortholog_one2many	90.7514	90.7514
ENSG00000002586	ENSP00000370570, ENSP00000370573, ENSP00000370579, ENSP00000370582, ENSP00000370588, ENSP00000479999, ENSP00000485427, ENSP00000485545, ENSP00000494027	CD99		ortholog_one2one	59.2105	48.6486		ortholog_one2many	70.7627	90.2703	CD99	ortholog_one2one	65.812	83.2432
ENSG00000002587	ENSP00000002596, ENSP00000422629, ENSP00000425673	HS3ST1	HS3ST1	ortholog_one2one	96.4052	96.0912	HS3ST1	ortholog_one2one	98.3713	98.3713		ortholog_one2one	82	40.0651	HS3ST1	ortholog_one2one	97.7199	97.7199	Hs3st1	ortholog_one2one	86.8167	87.9479	Hs3st1	ortholog_one2one	86.5385	87.9479
ENSG00000002726	ENSP00000354193, ENSP00000411613, ENSP00000417392, ENSP00000418328, ENSP00000418557, ENSP00000418614	AOC1	AOC1	ortholog_one2one	81.25	88.2823	AOC1	ortholog_one2one	94.5695	95.0732	AOC1	ortholog_one2one	94.9669	95.4727	AOC1	ortholog_one2one	89.0066	89.4807	Aoc1, Aoc1l1, Aoc1l2, Aoc1l3	ortholog_one2many	79.4974	80.0266	Aoc1, Doxl2, Doxl1, Svs1	ortholog_one2many	80.8256	80.8256
ENSG00000002745	ENSP00000222462, ENSP00000355065	WNT16	WNT16	ortholog_one2one	95.3425	95.3425	WNT16	ortholog_one2one	98.6301	98.6301	WNT16	ortholog_one2one	98.6301	98.6301	WNT16	ortholog_one2one	96.7123	96.7123	Wnt16	ortholog_one2one	90.9341	90.6849	Wnt16	ortholog_one2one	89.8352	89.589
ENSG00000002746	ENSP00000379228, ENSP00000407774, ENSP00000413336	HECW1	HECW1	ortholog_one2one	94.1287	93.8356	HECW1	ortholog_one2one	99.1905	99.1905	HECW1	ortholog_one2one	99.0654	99.0037	HECW1	ortholog_one2one	94.9908	96.8244	Hecw1	ortholog_one2one	88.404	88.2939	Hecw1	ortholog_one2one	87.6482	87.4844
ENSG00000002822	ENSP00000265854, ENSP00000382562, ENSP00000384155, ENSP00000385334, ENSP00000390099, ENSP00000393037, ENSP00000394069, ENSP00000395457, ENSP00000397417	MAD1L1	MAD1L1	ortholog_one2one	89.2458	88.9972	MAD1L1	ortholog_one2one	97.493	97.493	MAD1L1	ortholog_one2one	96.1591	97.6323	MAD1L1	ortholog_one2one	94.1504	94.1504	Mad1l1	ortholog_one2one	80.6137	80.5014	Mad1l1	ortholog_one2one	78.3069	82.4513
ENSG00000002834	ENSP00000325240, ENSP00000391897, ENSP00000392853, ENSP00000401048, ENSP00000414803, ENSP00000462564, ENSP00000468664	LASP1	LASP1	ortholog_one2one	98.4615	98.0843	LASP1	ortholog_one2one	98.4674	98.4674	LASP1	ortholog_one2one	98.062	96.9349	LASP1	ortholog_one2one	98.0843	98.0843	Lasp1	ortholog_one2one	95.4373	96.1686	Lasp1	ortholog_one2one	91.9708	96.5517
ENSG00000002919	ENSP00000352175, ENSP00000377059, ENSP00000396790, ENSP00000462188, ENSP00000463076, ENSP00000463250, ENSP00000463726, ENSP00000463948, ENSP00000464136, ENSP00000464410	SNX11	SNX11	ortholog_one2one	94.4444	94.4444	SNX11	ortholog_one2one	93.4066	94.4444	SNX11	ortholog_one2one	70.2186	95.1852	SNX11	ortholog_one2one	96.6667	96.6667	Snx11	ortholog_one2one	84.1328	84.4444	Snx11	ortholog_one2one	79.2642	87.7778
ENSG00000002933	ENSP00000004103, ENSP00000417626, ENSP00000417834, ENSP00000420081, ENSP00000420818	TMEM176A	TMEM176A	ortholog_one2one	63.2231	65.1064					TMEM176A	ortholog_one2one	61.6667	62.9787					Tmem176a	ortholog_one2one	52.0492	54.0426	Tmem176a	ortholog_one2one	53.4979	55.3191
ENSG00000003056	ENSP00000000412, ENSP00000437595, ENSP00000439070, ENSP00000439968, ENSP00000440488, ENSP00000440962, ENSP00000441030, ENSP00000441040, ENSP00000442100, ENSP00000442983, ENSP00000444684	M6PR	M6PR	ortholog_one2one	97.482	97.8339	M6PR	ortholog_one2one	88.9968	99.278	M6PR	ortholog_one2one	73.3333	99.278	M6PR	ortholog_one2one	81.3056	98.917	M6pr	ortholog_one2one	91.7266	92.0578	M6pr	ortholog_one2many	90.942	90.6137
ENSG00000003096	ENSP00000262820, ENSP00000360945, ENSP00000360949, ENSP00000393807, ENSP00000419803, ENSP00000441029, ENSP00000444450	KLHL13	KLHL13	ortholog_one2one	95.6127	98.9045	KLHL13	ortholog_one2one	80.6452	97.8091	KLHL13	ortholog_one2one	83.3555	97.9656	KLHL13	ortholog_one2one	94.1088	97.4961	Klhl13	ortholog_one2one	90.9786	93.1142	Klhl13	ortholog_one2one	91.8182	94.8357
ENSG00000003137	ENSP00000001146, ENSP00000401465, ENSP00000430871, ENSP00000430888, ENSP00000443304	CYP26B1	CYP26B1	ortholog_one2one	97.4609	97.4609	CYP26B1	ortholog_one2one	99.0234	99.0234	CYP26B1	ortholog_one2one	99.0234	99.0234	CYP26B1	ortholog_one2one	98.6328	98.6328	Cyp26b1	ortholog_one2one	96.2891	96.2891	Cyp26b1	ortholog_one2one	96.0938	96.0938
ENSG00000003147	ENSP00000265577, ENSP00000316074, ENSP00000341603, ENSP00000379908, ENSP00000385305, ENSP00000385570, ENSP00000385651, ENSP00000386021, ENSP00000393314, ENSP00000397496, ENSP00000398435, ENSP00000403982, ENSP00000406722, ENSP00000410341, ENSP00000497455	ICA1	ICA1	ortholog_one2one	89.0625	94.4099	ICA1	ortholog_one2one	92.3977	98.1366	ICA1	ortholog_one2one	87.2928	98.1366	ICA1	ortholog_one2one	70.4097	96.0663	Ica1	ortholog_one2one	89.9582	89.0269	Ica1	ortholog_one2one	88.9813	88.6128
ENSG00000003249	ENSP00000002501, ENSP00000306407, ENSP00000376699, ENSP00000456573, ENSP00000457625, ENSP00000501273	DBNDD1	DBNDD1	ortholog_one2one	86.076	86.076	DBNDD1	ortholog_one2one	89.8089	89.2405	DBNDD1	ortholog_one2one	79.661	89.2405	DBNDD1	ortholog_one2one	84.1463	87.3418	Dbndd1	ortholog_one2one	77.5	78.481	Dbndd1	ortholog_one2one	51.9651	75.3165
ENSG00000003393	ENSP00000264276, ENSP00000386384, ENSP00000386948, ENSP00000403832, ENSP00000429223, ENSP00000504981, ENSP00000505043, ENSP00000505071, ENSP00000505078, ENSP00000505092, ENSP00000505187, ENSP00000505218, ENSP00000505219, ENSP00000505232, ENSP00000505249, ENSP00000505348, ENSP00000505388, ENSP00000505446, ENSP00000505473, ENSP00000505505, ENSP00000505522, ENSP00000505568, ENSP00000505576, ENSP0000…	ALS2	ALS2	ortholog_one2one	95.7755	95.7755	ALS2	ortholog_one2one	98.9137	98.9137	ALS2	ortholog_one2one	98.9137	98.9137	ALS2	ortholog_one2one	98.3102	98.3102	Als2	ortholog_one2one	92.3077	91.9734	Als2	ortholog_one2one	88.8358	89.8008
ENSG00000003400	ENSP00000237865, ENSP00000272879, ENSP00000286186, ENSP00000314599, ENSP00000363781, ENSP00000396835, ENSP00000401914, ENSP00000512459, ENSP00000512475, ENSP00000512481	CASP10	CASP10	ortholog_one2one	66.2289	67.6245	CASP10	ortholog_one2one	89.4231	89.0805	CASP10	ortholog_one2one	89.4231	89.0805	CASP10	ortholog_one2one	82.6004	82.7586
ENSG00000003402	ENSP00000312455, ENSP00000339335, ENSP00000342809, ENSP00000345807, ENSP00000378580, ENSP00000391029, ENSP00000398551, ENSP00000399420, ENSP00000406775, ENSP00000409570, ENSP00000411535, ENSP00000411897, ENSP00000412882, ENSP00000413270, ENSP00000469608, ENSP00000469917, ENSP00000471749, ENSP00000471805	CFLAR	CFLAR	ortholog_one2one	74.9507	79.1667	CFLAR	ortholog_one2one	95.8333	95.8333	CFLAR	ortholog_one2one	95.8333	95.8333		ortholog_one2many	90.625	90.625	Cflar	ortholog_one2one	66.1157	66.6667	Cflar	ortholog_one2one	67.2917	67.2917
ENSG00000003436	ENSP00000233156, ENSP00000342306, ENSP00000376172, ENSP00000386344, ENSP00000388159, ENSP00000394185, ENSP00000400179, ENSP00000402954, ENSP00000408170, ENSP00000409177	TFPI	TFPI	ortholog_one2one	81.1881	80.9211	TFPI	ortholog_one2one	93.4211	93.4211	TFPI	ortholog_one2one	86.6667	89.8026	TFPI	ortholog_one2one	68.5358	72.3684	Tfpi	ortholog_one2one	58.1699	58.5526	Tfpi	ortholog_one2one	60.2649	59.8684
ENSG00000003509	ENSP00000002125, ENSP00000337431, ENSP00000394436, ENSP00000399207, ENSP00000402959, ENSP00000410181, ENSP00000412942, ENSP00000416594	NDUFAF7	NDUFAF7	ortholog_one2one	90.724	90.9297	NDUFAF7	ortholog_one2one	96.6063	96.8254	NDUFAF7	ortholog_one2one	96.6063	96.8254	NDUFAF7	ortholog_one2one	94.5701	94.7846	Ndufaf7	ortholog_one2one	83.7156	82.7664	AABR07025743.1, Ndufaf7	ortholog_one2many	77.2947	72.5624
ENSG00000003756	ENSP00000343054, ENSP00000378603, ENSP00000384872, ENSP00000390711, ENSP00000394622, ENSP00000406119, ENSP00000414218, ENSP00000419534	RBM5	RBM5	ortholog_one2one	99.3865	99.3865	RBM5	ortholog_one2one	99.7546	99.7546	RBM5	ortholog_one2one	99.7546	99.7546	RBM5	ortholog_one2one	91.4251	92.8834	Rbm5	ortholog_one2one	97.6687	97.6687	Rbm5	ortholog_one2one	97.909	97.6687
ENSG00000003987	ENSP00000180173, ENSP00000429733, ENSP00000431000	MTMR7	MTMR7	ortholog_one2one	97.7273	97.7273	MTMR7	ortholog_one2one	99.3939	99.3939	MTMR7	ortholog_one2one	99.2424	99.2424		ortholog_one2many	98.9394	98.9394	Mtmr7	ortholog_one2one	94.5455	94.5455	Mtmr7	ortholog_one2one	91.6667	93.3333
ENSG00000003989	ENSP00000004531, ENSP00000381164, ENSP00000419140, ENSP00000419873, ENSP00000430464, ENSP00000492016	SLC7A2	SLC7A2	ortholog_one2one	91.7933	91.7933	SLC7A2	ortholog_one2one	97.1125	97.1125	SLC7A2	ortholog_one2one	97.1125	97.1125	SLC7A2	ortholog_one2one	89.3805	92.0973	Slc7a2	ortholog_one2one	86.0534	88.1459	Slc7a2	ortholog_one2one	92.0973	92.0973
ENSG00000004059	ENSP00000000233, ENSP00000412701	ARF5	ARF5	ortholog_one2one	100	100	ARF5	ortholog_one2one	100	100	ARF5	ortholog_one2one	100	100	ARF5	ortholog_one2one	100	100	Arf5	ortholog_one2one	100	100
ENSG00000004139	ENSP00000462228, ENSP00000462479, ENSP00000464166, ENSP00000468032	SARM1	SARM1	ortholog_one2one	95.5801	95.5801	SARM1	ortholog_one2one	99.1713	99.1713	SARM1	ortholog_one2one	99.3094	99.3094	SARM1	ortholog_one2one	97.5138	97.5138	Sarm1	ortholog_one2one	88.8743	93.7845	Sarm1	ortholog_one2one	93.232	93.232
ENSG00000004142	ENSP00000475924, ENSP00000477665	POLDIP2	POLDIP2	ortholog_one2one	94.1176	95.6522	POLDIP2	ortholog_one2one	96.7914	98.3696	POLDIP2	ortholog_one2one	99.1848	99.1848	POLDIP2	ortholog_one2one	98.6413	98.6413	Poldip2	ortholog_one2one	95.1087	95.1087	Poldip2	ortholog_one2one	95.1087	95.1087
ENSG00000004399	ENSP00000317128, ENSP00000423832, ENSP00000426162, ENSP00000426241, ENSP00000426540, ENSP00000427696	PLXND1	PLXND1	ortholog_one2one	91.7323	84.7273	PLXND1	ortholog_one2one	98.4416	98.4416					PLXND1	ortholog_one2one	85.6933	90.8571	Plxnd1	ortholog_one2one	91.4805	91.4805	Plxnd1	ortholog_one2one	88.1263	91.3766
ENSG00000004455	ENSP00000346921, ENSP00000362548, ENSP00000446849, ENSP00000447082, ENSP00000449003, ENSP00000450008, ENSP00000450109, ENSP00000499935, ENSP00000500549, ENSP00000512046, ENSP00000512047, ENSP00000512048, ENSP00000512049, ENSP00000512050, ENSP00000512051	AK2	AK2	ortholog_one2one	94.4724	78.6611	AK2	ortholog_one2one	91.3726	97.4895	AK2	ortholog_one2one	83.6957	96.6527		ortholog_one2many	98.2759	95.3975	Ak2	ortholog_one2one	94.9791	94.9791	Ak2, AABR07059925.1	ortholog_one2many	93.1034	90.3766
ENSG00000004468	ENSP00000226279, ENSP00000423047, ENSP00000427277	CD38	CD38	ortholog_one2one	56.4286	52.6667	CD38	ortholog_one2one	92.0266	92.3333	CD38	ortholog_one2one	92.0266	92.3333	CD38	ortholog_one2one	81.3726	83	Cd38	ortholog_one2one	56.9079	57.6667	Cd38	ortholog_one2one	57.0957	57.6667
ENSG00000004478	ENSP00000001008, ENSP00000438491, ENSP00000439703, ENSP00000442193, ENSP00000446368, ENSP00000486800	FKBP4	FKBP4	ortholog_one2one	78.7594	91.2854	FKBP4	ortholog_one2one	98.4749	98.4749	FKBP4	ortholog_one2one	99.0338	89.3246	FKBP4	ortholog_one2one	74.0883	84.0959	Fkbp4	ortholog_one2one	89.738	89.5425	Fkbp4	ortholog_one2one	89.9563	89.7603
ENSG00000004487	ENSP00000349049, ENSP00000383042, ENSP00000473294, ENSP00000473297, ENSP00000508820, ENSP00000508858, ENSP00000509252, ENSP00000509257, ENSP00000509279, ENSP00000509483, ENSP00000509505, ENSP00000509649, ENSP00000509679, ENSP00000509771, ENSP00000509892, ENSP00000510111, ENSP00000510144, ENSP00000510201, ENSP00000510484, ENSP00000510513, ENSP00000510547, ENSP00000510653, ENSP00000510751	KDM1A	KDM1A	ortholog_one2one	98.6111	97.2603	KDM1A	ortholog_one2one	99.7706	99.3151	KDM1A	ortholog_one2one	98.2759	97.6027		ortholog_one2many	99.4292	99.4292	Kdm1a	ortholog_one2one	98.1672	97.831	Kdm1a	ortholog_one2one	98.516	98.516
ENSG00000004534	ENSP00000266022, ENSP00000389763, ENSP00000392475, ENSP00000392939, ENSP00000393530, ENSP00000394336, ENSP00000396410, ENSP00000396466, ENSP00000399942, ENSP00000403865, ENSP00000406548, ENSP00000408665	RBM6	RBM6	ortholog_one2one	93.672	93.5886	RBM6	ortholog_one2one	98.1317	98.2191	RBM6	ortholog_one2one	97.2639	98.13	RBM6	ortholog_one2one	97.5022	97.3286	Rbm6	ortholog_one2one	89.2665	88.8691	Rbm6	ortholog_one2one	88.3929	88.1567
ENSG00000004660	ENSP00000158166, ENSP00000323118, ENSP00000371188	CAMKK1	CAMKK1	ortholog_one2one	81.1088	78.2178	CAMKK1	ortholog_one2one	94.5489	99.604	CAMKK1	ortholog_one2one	75.1402	79.604	CAMKK1	ortholog_one2one	66.0844	89.901	Camkk1	ortholog_one2one	93.4653	93.4653	Camkk1	ortholog_one2one	93.4524	93.2673
ENSG00000004700	ENSP00000318727, ENSP00000379400, ENSP00000395449, ENSP00000416739, ENSP00000439069, ENSP00000440700, ENSP00000445555, ENSP00000446036	RECQL	RECQL	ortholog_one2one	90.4321	90.2928	RECQL	ortholog_one2one	96.9512	97.9969	RECQL	ortholog_one2one	99.0755	99.0755	RECQL	ortholog_one2one	93.5725	96.4561	Recql	ortholog_one2one	85.1852	85.0539	Recql	ortholog_one2one	83.4109	82.8968
ENSG00000004766	ENSP00000251739, ENSP00000307666, ENSP00000390584, ENSP00000395433, ENSP00000405553, ENSP00000406787, ENSP00000414450, ENSP00000415809, ENSP00000443104, ENSP00000496891	VPS50	VPS50	ortholog_one2one	98.7552	98.7552	VPS50	ortholog_one2one	99.5851	99.5851	VPS50	ortholog_one2one	99.5798	98.3402	CCDC132	ortholog_one2one	99.1701	99.1701	Vps50	ortholog_one2one	96.2656	96.2656	Vps50	ortholog_one2one	96.3693	96.3693
ENSG00000004776	ENSP00000004982, ENSP00000467169, ENSP00000468057	HSPB6	HSPB6	ortholog_one2one	94.4444	95.625	HSPB6	ortholog_one2one	99.375	99.375					HSPB6	ortholog_one2one	82.963	70	Hspb6	ortholog_one2one	87.037	88.125	Hspb6	ortholog_one2one	75.2632	89.375
ENSG00000004777	ENSP00000007510, ENSP00000320038, ENSP00000368227, ENSP00000465411, ENSP00000467844	ARHGAP33	ARHGAP33	ortholog_one2one	92.4886	94.7164	ARHGAP33	ortholog_one2one	98.6791	98.6791					ARHGAP33	ortholog_one2one	96.8917	84.7708	Arhgap33	ortholog_one2one	90.1916	91.453	Arhgap33	ortholog_one2one	86.7061	91.2199
ENSG00000004779	ENSP00000007516, ENSP00000454812, ENSP00000454891, ENSP00000458770, ENSP00000461693	NDUFAB1		ortholog_one2many	87.1795	87.1795						ortholog_one2many	94.2308	94.2308	NDUFAB1	ortholog_one2one	89.7436	89.7436	Ndufab1	ortholog_one2one	85.8974	85.8974	Ndufab1	ortholog_one2one	86.5385	86.5385
ENSG00000004799	ENSP00000005178	PDK4	PDK4	ortholog_one2one	91.5691	95.1338	PDK4	ortholog_one2one	98.0535	98.0535	PDK4	ortholog_one2one	98.0535	98.0535	PDK4	ortholog_one2one	84.1667	98.2968	Pdk4	ortholog_one2one	92.7184	92.944	Pdk4	ortholog_one2one	90.3614	91.2409
ENSG00000004809	ENSP00000328583, ENSP00000357915, ENSP00000395642, ENSP00000401007, ENSP00000409306, ENSP00000416310	SLC22A16		ortholog_one2one	69.6629	21.4905	SLC22A16	ortholog_one2one	95.6672	95.6672	SLC22A16	ortholog_one2one	95.4861	95.3206	SLC22A16	ortholog_one2one	86.5794	91.6811	Slc22a16	ortholog_one2one	45.5224	52.8596	Slc22a16	ortholog_one2one	37.3239	55.1127
ENSG00000004838	ENSP00000231749, ENSP00000353289, ENSP00000391545, ENSP00000393687, ENSP00000415661	ZMYND10	ZMYND10	ortholog_one2one	93.4091	93.4091	ZMYND10	ortholog_one2one	98.1818	98.1818	ZMYND10	ortholog_one2one	98.4091	98.4091	ZMYND10	ortholog_one2one	96.5909	96.5909	Zmynd10	ortholog_one2one	88.6364	88.6364	Zmynd10	ortholog_one2one	88.8636	88.8636
ENSG00000004846	ENSP00000258738, ENSP00000383899, ENSP00000384881, ENSP00000398692, ENSP00000406730	ABCB5	ABCB5	ortholog_one2one	89.2601	89.2601	ABCB5	ortholog_one2one	95.7041	95.7041	ABCB5	ortholog_one2one	95.5449	95.5449	ABCB5	ortholog_one2one	94.1925	94.1925	Abcb5	ortholog_one2one	78.0876	77.9634	Abcb5	ortholog_one2one	78.1673	78.043
ENSG00000004848	ENSP00000368332, ENSP00000490122	ARX	ARX	ortholog_one2one	97.8686	98.0427	ARX	ortholog_one2one	99.2883	99.2883					ARX	ortholog_one2one	98.5765	98.5765	Arx	ortholog_one2one	95.7447	96.0854	Arx	ortholog_one2one	95.583	96.2633
ENSG00000004864	ENSP00000265631, ENSP00000400101, ENSP00000473505	SLC25A13	SLC25A13	ortholog_one2one	96.5926	96.5926	SLC25A13	ortholog_one2one	97.7941	98.5185	SLC25A13	ortholog_one2one	95.2872	95.8519	SLC25A13	ortholog_one2one	99.2604	99.4074	Slc25a13	ortholog_one2one	95.2663	95.4074	Slc25a13	ortholog_one2one	95.8519	95.8519
ENSG00000004866	ENSP00000265437, ENSP00000325673, ENSP00000377089, ENSP00000377090, ENSP00000377092, ENSP00000377093, ENSP00000377095, ENSP00000377097, ENSP00000388698, ENSP00000390830, ENSP00000391444, ENSP00000392876, ENSP00000393040, ENSP00000402934, ENSP00000411118, ENSP00000413601, ENSP00000414031, ENSP00000419516, ENSP00000419715, ENSP00000420052	ST7	ST7	ortholog_one2one	93.8462	95.1473	ST7	ortholog_one2one	85.761	90.8146	ST7	ortholog_one2one	75.9494	83.1889	ST7	ortholog_one2one	71.9219	83.0156	St7	ortholog_one2one	99.3068	99.3068	ST7	ortholog_one2one	98.6891	91.3345
ENSG00000004897	ENSP00000066544, ENSP00000432105, ENSP00000432211, ENSP00000434614, ENSP00000437339, ENSP00000458904, ENSP00000459307, ENSP00000460061, ENSP00000460132, ENSP00000460279, ENSP00000460424, ENSP00000460454, ENSP00000460830, ENSP00000466424	CDC27	CDC27	ortholog_one2one	97.9543	98.7864	CDC27	ortholog_one2one	99.0361	99.7573					CDC27	ortholog_one2one	98.4337	99.1505	Cdc27	ortholog_one2one	96.2696	97.0874	Cdc27	ortholog_one2one	94.7805	96.966
ENSG00000004939	ENSP00000262418, ENSP00000382190	SLC4A1	SLC4A1	ortholog_one2one	82.5996	86.4984	SLC4A1	ortholog_one2one	94.4201	94.7311	SLC4A1	ortholog_one2one	93.2755	94.4018	SLC4A1	ortholog_one2one	93.7431	93.7431	Slc4a1	ortholog_one2one	80.8396	82.4369	Slc4a1	ortholog_one2one	77.8982	78.9243
ENSG00000004948	ENSP00000377959, ENSP00000389295, ENSP00000391369, ENSP00000413179, ENSP00000497687	CALCR	CALCR	ortholog_one2one	75.6813	76.1603	CALCR	ortholog_one2one	87.8143	95.7806		ortholog_one2one	93.2099	31.8565	CALCR	ortholog_one2one	90.7173	90.7173	Calcr	ortholog_one2one	69.4184	78.0591	Calcr	ortholog_one2one	71.6698	80.5907
ENSG00000004961	ENSP00000326579, ENSP00000370139, ENSP00000370140	HCCS	HCCS	ortholog_one2one	90.0369	91.0448	HCCS	ortholog_one2one	98.5075	98.5075	HCCS	ortholog_one2one	98.1343	98.1343	HCCS	ortholog_one2one	97.7612	97.7612	Hccs	ortholog_one2one	84.1912	85.4478	Hccs	ortholog_one2one	86.1314	88.0597
ENSG00000004975	ENSP00000005340, ENSP00000458209, ENSP00000458465, ENSP00000459797, ENSP00000459991	DVL2	DVL2	ortholog_one2one	97.0109	97.0109	DVL2	ortholog_one2one	94.7849	98.7772	DVL2	ortholog_one2one	99.0489	99.0489	DVL2	ortholog_one2one	98.5054	98.5054	Dvl2	ortholog_one2one	96.6033	96.6033	Dvl2	ortholog_one2one	96.1957	96.1957
ENSG00000005001	ENSP00000161006, ENSP00000458506, ENSP00000458562	PRSS22	PRSS22	ortholog_one2one	79.6116	77.6025	PRSS22	ortholog_one2one	63.5934	84.858	PRSS22	ortholog_one2one	61.9953	82.3344	PRSS22	ortholog_one2one	77.8711	87.6972	Prss22	ortholog_one2one	76.5472	74.1325	Prss22	ortholog_one2one	75.2443	72.8707
ENSG00000005007	ENSP00000262803, ENSP00000470142, ENSP00000515988, ENSP00000515989, ENSP00000515990	UPF1	UPF1	ortholog_one2one	97.4084	97.4955	UPF1	ortholog_one2one	99.0257	100		ortholog_one2many	98.6559	32.8265	UPF1	ortholog_one2one	99.0257	100	Upf1	ortholog_one2one	97.7758	98.3005	Upf1	ortholog_one2one	97.7758	98.3005
ENSG00000005020	ENSP00000005587, ENSP00000408163	SKAP2	SKAP2	ortholog_one2one	91.3649	91.3649	SKAP2	ortholog_one2one	98.3287	98.3287	SKAP2	ortholog_one2one	98.0501	98.0501	SKAP2	ortholog_one2one	92.0635	96.9359	Skap2	ortholog_one2one	90.5028	90.2507	Skap2	ortholog_one2one	87.7095	87.4652
ENSG00000005022	ENSP00000360671	SLC25A5									SLC25A5	ortholog_one2one	78.8162	84.8993		ortholog_one2many	99.6633	99.3289	Slc25a5	ortholog_one2one	95.6376	95.6376		ortholog_one2one	89.6226	63.7584
ENSG00000005059	ENSP00000378145	MCUB		ortholog_one2many	83.7349	82.7381	MCUB	ortholog_one2one	95.5357	95.5357	MCUB	ortholog_one2one	94.6429	94.6429	MCUB	ortholog_one2one	90.4762	90.4762	Mcub	ortholog_one2one	73.5119	73.5119	Mcub	ortholog_one2one	70.0581	71.7262
ENSG00000005073	ENSP00000006015, ENSP00000448962	HOXA11	HOXA11	ortholog_one2one	98.0831	98.0831	HOXA11	ortholog_one2one	99.3569	98.722	HOXA11	ortholog_one2one	99.6764	98.4026	HOXA11	ortholog_one2one	98.0892	98.4026	Hoxa11	ortholog_one2one	96.4856	96.4856	Hoxa11	ortholog_one2one	96.4856	96.4856
ENSG00000005075	ENSP00000292614	POLR2J		ortholog_one2many	91.9192	77.7778		ortholog_one2many	100	100		ortholog_one2many	100	100		ortholog_one2many	100	100	Polr2j	ortholog_one2many	100	100	Polr2j	ortholog_one2many	100	100
ENSG00000005100	ENSP00000225296, ENSP00000413779, ENSP00000458203, ENSP00000458925	DHX33	DHX33	ortholog_one2one	95.8982	95.8982	DHX33	ortholog_one2one	90.6005	98.1612					DHX33	ortholog_one2one	97.1711	97.1711	Dhx33	ortholog_one2one	93.6963	92.5035	Dhx33	ortholog_one2one	94.2693	93.0693
ENSG00000005102	ENSP00000321684, ENSP00000377271, ENSP00000449049	MEOX1	MEOX1	ortholog_one2one	91.3386	91.3386	MEOX1	ortholog_one2one	96.4567	96.4567	MEOX1	ortholog_one2one	77.0909	83.4646	MEOX1	ortholog_one2one	86.9565	62.9921	Meox1	ortholog_one2one	81.8182	81.4961	Meox1	ortholog_one2one	81.4229	81.1024
ENSG00000005108	ENSP00000406482	THSD7A	THSD7A	ortholog_one2one	95.2842	95.1116	THSD7A	ortholog_one2one	98.0036	97.7671	THSD7A	ortholog_one2one	97.6998	97.4049	THSD7A	ortholog_one2one	97.2155	96.9221	Thsd7a	ortholog_one2one	91.13	90.525	Thsd7a	ortholog_one2one	92.0365	91.3699
ENSG00000005156	ENSP00000262327, ENSP00000367787, ENSP00000465288, ENSP00000466278, ENSP00000467063, ENSP00000467757, ENSP00000468479	LIG3	LIG3	ortholog_one2one	92.7419	91.1794	LIG3	ortholog_one2one	92.6471	93.6571	LIG3	ortholog_one2one	91.9736	96.5312	LIG3	ortholog_one2one	90.2256	95.1437	Lig3	ortholog_one2one	87.5984	88.2061	Lig3	ortholog_one2one	88.4729	88.999
ENSG00000005175	ENSP00000005386, ENSP00000370024, ENSP00000401823	RPAP3	RPAP3	ortholog_one2one	88.8717	86.4662	RPAP3	ortholog_one2one	96.9925	96.9925	RPAP3	ortholog_one2one	96.9925	96.9925	RPAP3	ortholog_one2one	93.3432	94.8872	Rpap3	ortholog_one2one	79.5455	78.9474	Rpap3	ortholog_one2one	77.266	78.1955
ENSG00000005187	ENSP00000289416, ENSP00000394565, ENSP00000456055, ENSP00000456767, ENSP00000457003, ENSP00000457158, ENSP00000457608, ENSP00000457926, ENSP00000458068	ACSM3	ACSM3	ortholog_one2one	88.8889	88.7372	ACSM3	ortholog_one2one	89.5973	91.1263	ACSM3	ortholog_one2one	89.2977	91.1263	ACSM3	ortholog_one2one	93.5154	93.5154	Acsm3	ortholog_one2one	80.3858	85.3242	Acsm3	ortholog_one2one	78.9984	83.4471
ENSG00000005189	ENSP00000261377, ENSP00000261378, ENSP00000454262, ENSP00000455233, ENSP00000455677, ENSP00000455867, ENSP00000456030, ENSP00000456182, ENSP00000456227, ENSP00000456643, ENSP00000456666, ENSP00000457616, ENSP00000457789, ENSP00000458004	REXO5	REXO5	ortholog_one2one	87.0968	87.2093	REXO5	ortholog_one2one	95.9845	95.7364	REXO5	ortholog_one2one	88.0299	91.2145	REXO5	ortholog_one2one	90.1809	90.1809	Rexo5	ortholog_one2one	67.8524	66.5375	Rexo5	ortholog_one2one	68.9655	67.1835
ENSG00000005194	ENSP00000377914, ENSP00000454480, ENSP00000455309, ENSP00000455572, ENSP00000456114, ENSP00000457042, ENSP00000457318, ENSP00000457400, ENSP00000457622, ENSP00000458000	CIAPIN1	CIAPIN1	ortholog_one2one	77.37	81.0897	CIAPIN1	ortholog_one2one	98.0769	98.0769		ortholog_one2many	98.0769	98.0769	CIAPIN1	ortholog_one2one	95.1923	95.1923	Ciapin1	ortholog_one2one	81.877	81.0897	Ciapin1	ortholog_one2one	75.9036	80.7692
ENSG00000005206	ENSP00000477658, ENSP00000478298, ENSP00000478510, ENSP00000480311, ENSP00000480813, ENSP00000482362, ENSP00000482470	SPPL2B	SPPL2B	ortholog_one2one	84.6411	85.6419		ortholog_one2one	82.1138	17.0608	SPPL2B	ortholog_one2one	95.914	75.3378	SPPL2B	ortholog_one2one	84.2546	84.9662	Sppl2b	ortholog_one2one	78.5467	76.6892	Sppl2b	ortholog_one2one	73.2558	74.4932
ENSG00000005238	ENSP00000319897, ENSP00000367819, ENSP00000367823, ENSP00000367829, ENSP00000474335, ENSP00000474833, ENSP00000475120	ATOSB	ATOSB	ortholog_one2one	95.539	95.539	FAM214B	ortholog_one2one	98.6989	98.6989	ATOSB	ortholog_one2one	98.6989	98.6989	FAM214B	ortholog_one2one	96.2825	96.2825	Atosb	ortholog_one2one	91.0781	91.0781	Fam214b	ortholog_one2one	90.9836	82.5279
ENSG00000005243	ENSP00000462035, ENSP00000463413, ENSP00000463581, ENSP00000463687, ENSP00000463841, ENSP00000464484, ENSP00000480707	COPZ2	COPZ2	ortholog_one2one	98.5714	98.5714	COPZ2	ortholog_one2one	100	100	COPZ2	ortholog_one2one	61.8056	84.7619	COPZ2	ortholog_one2one	97.619	97.619	Copz2	ortholog_one2one	91.2195	89.0476	Copz2	ortholog_one2one	91.3043	90
ENSG00000005249	ENSP00000265717, ENSP00000516463	PRKAR2B	PRKAR2B	ortholog_one2one	97.8469	97.8469	PRKAR2B	ortholog_one2one	98.3373	99.0431	PRKAR2B	ortholog_one2one	98.3373	99.0431	PRKAR2B	ortholog_one2one	94.2922	98.8038	Prkar2b	ortholog_one2one	97.5962	97.1292	Prkar2b	ortholog_one2one	97.3558	96.89
ENSG00000005302	ENSP00000312244, ENSP00000338078, ENSP00000354562, ENSP00000370067, ENSP00000370068, ENSP00000370069, ENSP00000381538, ENSP00000401809, ENSP00000418673, ENSP00000419976, ENSP00000496803, ENSP00000496838, ENSP00000496861, ENSP00000496944, ENSP00000496967, ENSP00000496974, ENSP00000496997, ENSP00000497132, ENSP00000497137, ENSP00000497278, ENSP00000497399, ENSP00000497496, ENSP00000497518, ENSP0000…	MSL3	MSL3	ortholog_one2one	96.737	96.737	MSL3	ortholog_one2one	99.4231	99.2322	MSL3	ortholog_one2one	99.0234	97.3129					Msl3	ortholog_one2one	87.619	88.2917	Msl3	ortholog_one2one	87.8327	88.6756
ENSG00000005339	ENSP00000262367, ENSP00000371502, ENSP00000458254, ENSP00000459490, ENSP00000460474, ENSP00000461002, ENSP00000490244	CREBBP	CREBBP	ortholog_one2one	96.6122	96.9287	CREBBP	ortholog_one2one	99.4677	99.4677					CREBBP	ortholog_one2one	97.9584	98.2392	Crebbp	ortholog_one2one	95.9033	95.864	Crebbp	ortholog_one2one	95.8674	95.9459
ENSG00000005379	ENSP00000268893, ENSP00000345824, ENSP00000462518, ENSP00000462710, ENSP00000462822	TSPOAP1	TSPOAP1	ortholog_one2one	88.9849	88.7453	TSPOAP1	ortholog_one2one	92.2004	96.1228	TSPOAP1	ortholog_one2one	96.3441	96.4997	TSPOAP1	ortholog_one2one	93.7229	93.2687	Tspoap1	ortholog_one2one	82.6111	82.1217	Tspoap1	ortholog_one2one	81.5718	81.0447
ENSG00000005381	ENSP00000225275, ENSP00000464668, ENSP00000514272	MPO	MPO	ortholog_one2one	88	85.6376	MPO	ortholog_one2one	95.9732	95.9732	MPO	ortholog_one2one	96.1074	96.1074	MPO	ortholog_one2one	93.0107	92.8859	Mpo	ortholog_one2one	86.351	83.2215	Mpo	ortholog_one2one	87.3435	84.2953
ENSG00000005421	ENSP00000222381, ENSP00000407359	PON1	PON1	ortholog_one2one	86.1972	86.1972	PON1	ortholog_one2one	96.0563	96.0563	PON1	ortholog_one2one	96.338	96.338					Pon1	ortholog_one2one	82.2535	82.2535	Pon1	ortholog_one2one	70.3325	77.4648
ENSG00000005436	ENSP00000318690, ENSP00000386552, ENSP00000409340, ENSP00000415831, ENSP00000437767, ENSP00000474136, ENSP00000474481, ENSP00000475108, ENSP00000475130	GCFC2	GCFC2	ortholog_one2one	85.4756	85.1472	GCFC2	ortholog_one2one	95.1094	94.6223	GCFC2	ortholog_one2one	93.7975	94.8784	GCFC2	ortholog_one2one	91.7092	92.0615	Gcfc2	ortholog_one2one	70.4811	69.3982	Gcfc2	ortholog_one2one	69.8064	69.2702
ENSG00000005448	ENSP00000006526, ENSP00000387236	WDR54	WDR54	ortholog_one2one	93.1138	93.1138	WDR54	ortholog_one2one	85.6397	98.2036	WDR54	ortholog_one2one	85.6397	98.2036	WDR54	ortholog_one2one	95.4683	94.6108	Wdr54	ortholog_one2one	88.6228	88.6228	Wdr54	ortholog_one2one	88.3234	88.3234
ENSG00000005469	ENSP00000331981, ENSP00000404867, ENSP00000411983, ENSP00000413575	CROT	CROT	ortholog_one2one	90.5297	92.1569	CROT	ortholog_one2one	97.3856	97.3856	CROT	ortholog_one2one	97.2222	97.2222	CROT	ortholog_one2one	93.7908	93.7908	Crot	ortholog_one2one	85.6209	85.6209	Crot	ortholog_one2one	74.2489	84.8039
ENSG00000005471	ENSP00000265723, ENSP00000352135, ENSP00000392983, ENSP00000394511, ENSP00000395716, ENSP00000493477, ENSP00000496629, ENSP00000496956	ABCB4	ABCB4	ortholog_one2one	92.8627	92.5723	ABCB4	ortholog_one2one	94.9088	97.6544	ABCB4	ortholog_one2one	97.0451	97.5762	ABCB4	ortholog_one2one	95.4121	95.9343	Abcb4	ortholog_one2one	91.1442	90.9304	Abcb4	ortholog_one2one	90.6396	90.8522
ENSG00000005483	ENSP00000257745, ENSP00000312379, ENSP00000335398, ENSP00000417156, ENSP00000417193, ENSP00000417888, ENSP00000419525, ENSP00000419883, ENSP00000420206, ENSP00000420415, ENSP00000473963, ENSP00000482147, ENSP00000499735, ENSP00000514954	KMT2E	KMT2E	ortholog_one2one	95.8311	95.2637	KMT2E	ortholog_one2one	98.8166	98.8698	KMT2E	ortholog_one2one	96.8358	87.2982					Kmt2e	ortholog_one2one	89.1328	89.6125	Kmt2e	ortholog_one2one	88.6853	88.5899
ENSG00000005486	ENSP00000006777, ENSP00000314144, ENSP00000391232, ENSP00000403507	RHBDD2	RHBDD2	ortholog_one2one	92.9155	93.6813	RHBDD2	ortholog_one2one	98.9011	98.9011	RHBDD2	ortholog_one2one	98.9011	98.9011	RHBDD2	ortholog_one2one	95.3297	95.3297	Rhbdd2	ortholog_one2one	88.0886	87.3626	Rhbdd2	ortholog_one2one	87.4251	80.2198
ENSG00000005513	ENSP00000293894	SOX8	SOX8	ortholog_one2one	84.0611	86.3229	SOX8	ortholog_one2one	70.1783	97.0852	SOX8	ortholog_one2one	83.5749	77.5785	SOX8	ortholog_one2one	88.3669	88.565	Sox8	ortholog_one2one	78.8793	82.0628	Sox8	ortholog_one2one	78.6177	81.6143
ENSG00000005700	ENSP00000305721, ENSP00000422136, ENSP00000422762, ENSP00000424634, ENSP00000426405, ENSP00000478891	IBTK	IBTK	ortholog_one2one	92.7515	92.6829	IBTK	ortholog_one2one	97.855	97.7827	IBTK	ortholog_one2one	97.929	97.8566	IBTK	ortholog_one2one	93.7824	93.6438	Ibtk	ortholog_one2one	85.9467	85.8832	Ibtk	ortholog_one2one	86.2324	86.1049
ENSG00000005801	ENSP00000005082, ENSP00000344483, ENSP00000346613, ENSP00000382511, ENSP00000387998, ENSP00000390663, ENSP00000414353, ENSP00000431937, ENSP00000432552, ENSP00000432720, ENSP00000433911, ENSP00000434006, ENSP00000434361, ENSP00000434715, ENSP00000435093, ENSP00000435153, ENSP00000435741, ENSP00000435828, ENSP00000436384, ENSP00000437265, ENSP00000477630, ENSP00000482411	ZNF195					ZNF195	ortholog_one2one	95.2305	95.2305									Zfp493, Zfp85, Zfp273, Zfp72, Zfp58, Zfp874b, Zfp455, Rsl1, Zfp429, Zfp87, Zfp874a, Zfp456, Rslcan18, Zfp708, Zfp941	ortholog_many2many	52.6042	32.1145	Zfp87, Zfp875, Zfp455, Zfp708	ortholog_many2many	49.0028	27.345
ENSG00000005810	ENSP00000349892, ENSP00000413907, ENSP00000444596, ENSP00000507196, ENSP00000507330, ENSP00000508023, ENSP00000508153, ENSP00000511683, ENSP00000511684, ENSP00000511685	MYCBP2	MYCBP2	ortholog_one2one	97.3058	98.8243	MYCBP2	ortholog_one2one	96.839	96.9218	MYCBP2	ortholog_one2one	97.5258	96.9004	MYCBP2	ortholog_one2one	96.7535	96.8363	Mycbp2	ortholog_one2one	95.4699	96.8576	Mycbp2	ortholog_one2one	93.2494	96.5584
ENSG00000005812	ENSP00000347834, ENSP00000412183	FBXL3	FBXL3	ortholog_one2one	99.0654	99.0654	FBXL3	ortholog_one2one	99.7664	99.7664	FBXL3	ortholog_one2one	90.2748	99.7664	FBXL3	ortholog_one2one	99.7664	99.7664	Fbxl3	ortholog_one2one	97.1963	97.1963	Fbxl3	ortholog_one2one	96.9767	97.4299
ENSG00000005844	ENSP00000349252, ENSP00000350886, ENSP00000409377, ENSP00000454342, ENSP00000454908, ENSP00000456521, ENSP00000457785, ENSP00000458739, ENSP00000461006, ENSP00000503623, ENSP00000503942, ENSP00000504379, ENSP00000504443	ITGAL	ITGAL	ortholog_one2one	82.3932	82.3932	ITGAL	ortholog_one2one	95.3807	95.2991	ITGAL	ortholog_one2one	95.0606	87.1795	ITGAL	ortholog_one2one	90.3419	90.3419	Itgal	ortholog_one2one	67.8601	69.6581	Itgal	ortholog_one2one	72.4376	71.8803
ENSG00000005882	ENSP00000007708, ENSP00000420927, ENSP00000421178, ENSP00000423310, ENSP00000425265, ENSP00000425615, ENSP00000427682, ENSP00000481915	PDK2	PDK2	ortholog_one2one	98.7715	98.7715	PDK2	ortholog_one2one	100	100	PDK2	ortholog_one2one	100	100	PDK2	ortholog_one2one	96.8523	98.2801	Pdk2	ortholog_one2one	97.543	97.543	Pdk2	ortholog_one2one	89.0135	97.543
ENSG00000005884	ENSP00000007722, ENSP00000315190, ENSP00000422826, ENSP00000425980, ENSP00000426142, ENSP00000466652, ENSP00000467851	ITGA3	ITGA3	ortholog_one2one	89.9625	91.2464	ITGA3	ortholog_one2one	95.1128	96.2892	ITGA3	ortholog_one2one	95.0141	96.099	ITGA3	ortholog_one2one	92.4953	93.8154	Itga3	ortholog_one2one	84.2697	85.6327	Itga3	ortholog_one2one	83.9738	85.2521
ENSG00000005889	ENSP00000304985, ENSP00000343384, ENSP00000368475, ENSP00000368486, ENSP00000411637, ENSP00000416298, ENSP00000438233	ZFX	ZFX	ortholog_one2one	97.75	97.1429	ZFX	ortholog_one2one	95.2438	99.5031	ZFX	ortholog_one2one	95.2438	99.5031	ZFX	ortholog_one2one	95.4545	99.1304	Zfx	ortholog_one2many	95.6195	94.9068	Zfx	ortholog_one2many	93.2763	94.7826
ENSG00000005893	ENSP00000200639, ENSP00000360386, ENSP00000408411, ENSP00000431526, ENSP00000516464	LAMP2	LAMP2	ortholog_one2one	68.8034	78.5366	LAMP2	ortholog_one2one	91.4634	91.4634	LAMP2	ortholog_one2one	90.9976	91.2195	LAMP2	ortholog_one2one	84.5966	84.3902	Lamp2	ortholog_one2one	59.375	60.2439	Lamp2	ortholog_one2one	61.4078	61.7073
ENSG00000005961	ENSP00000262407, ENSP00000467269, ENSP00000498119	ITGA2B	ITGA2B	ortholog_one2one	86.0443	86.0443	ITGA2B	ortholog_one2one	92.844	97.4013	ITGA2B	ortholog_one2one	93.0275	97.5938	ITGA2B	ortholog_one2one	92.7676	92.589	Itga2b	ortholog_one2one	80.5421	80.077	Itga2b	ortholog_one2one	78.4957	78.3446
ENSG00000005981	ENSP00000321388, ENSP00000397070	ASB4	ASB4	ortholog_one2one	97.4178	97.4178	ASB4	ortholog_one2one	99.061	99.061	ASB4	ortholog_one2one	99.2958	99.2958	ASB4	ortholog_one2one	98.3568	98.3568	Asb4	ortholog_one2one	92.4883	92.4883	Asb4	ortholog_one2one	92.0188	92.0188
ENSG00000006007	ENSP00000261386, ENSP00000454755, ENSP00000456295, ENSP00000457431	GDE1	GDE1	ortholog_one2one	90.3323	90.3323	GDE1	ortholog_one2one	99.0937	99.0937	GDE1	ortholog_one2one	99.0937	99.0937	GDE1	ortholog_one2one	93.0514	93.0514	Gde1	ortholog_one2one	87.3112	87.3112	Gde1	ortholog_one2one	69.341	73.1118
ENSG00000006015	ENSP00000351422, ENSP00000398467, ENSP00000469859, ENSP00000471429	REX1BD	REX1BD	ortholog_one2one	77.8409	68.1592					REX1BD	ortholog_one2one	92.5	92.0398		ortholog_one2one	46.2406	61.194	Rex1bd	ortholog_one2one	69.8225	58.7065	Rex1bd	ortholog_one2one	48.6188	43.7811
ENSG00000006016	ENSP00000376188, ENSP00000470625, ENSP00000506849	CRLF1	CRLF1	ortholog_one2one	76.2548	93.6019	CRLF1	ortholog_one2one	99.2874	99.0521	CRLF1	ortholog_one2one	90.5941	86.7299	CRLF1	ortholog_one2one	98.8124	98.5782	Crlf1	ortholog_one2one	94.3529	95.0237	Crlf1	ortholog_one2one	90.676	92.1801
ENSG00000006025	ENSP00000007414, ENSP00000376295, ENSP00000463599, ENSP00000464624, ENSP00000479827	OSBPL7	OSBPL7	ortholog_one2one	84.4649	87.1734	OSBPL7	ortholog_one2one	99.0499	99.0499	OSBPL7	ortholog_one2one	93.9189	99.0499	OSBPL7	ortholog_one2one	96.6981	97.3872	Osbpl7	ortholog_one2one	92.8315	92.2803	Osbpl7	ortholog_one2one	92.5519	90.0238
ENSG00000006042	ENSP00000261713, ENSP00000378138, ENSP00000398446, ENSP00000406394, ENSP00000463245, ENSP00000463539, ENSP00000464537	TMEM98	TMEM98	ortholog_one2one	99.5575	99.5575	TMEM98	ortholog_one2one	100	100	TMEM98	ortholog_one2one	100	100	TMEM98	ortholog_one2one	100	100	Tmem98	ortholog_one2one	98.6726	98.6726	Tmem98	ortholog_one2one	89.9194	98.6726
ENSG00000006047	ENSP00000007699, ENSP00000459587	YBX2	YBX2	ortholog_one2one	90.5293	89.2857	YBX2	ortholog_one2one	94.7075	93.4066	YBX2	ortholog_one2one	86.6097	83.5165		ortholog_one2many	90.2235	88.7363	Ybx2	ortholog_one2one	91.3649	90.1099	Ybx2	ortholog_one2one	91.3649	90.1099
ENSG00000006059	ENSP00000007735	KRT33A		ortholog_one2many	89.604	89.604	KRT33A	ortholog_one2one	97.2772	97.2772	KRT33A	ortholog_one2one	97.5247	97.5247					Krt33a, Krt33b, Krt31	ortholog_one2many	88.3663	88.3663	Krt33b, Krt31, Krt33a	ortholog_one2many	89.3564	89.3564
ENSG00000006062	ENSP00000478552, ENSP00000480974, ENSP00000482657, ENSP00000505027	MAP3K14	MAP3K14	ortholog_one2one	90.5699	92.2914	MAP3K14	ortholog_one2one	98.2049	98.2049	MAP3K14	ortholog_one2one	98.2049	98.2049	MAP3K14	ortholog_one2one	82.8019	90.4963	Map3k14	ortholog_one2one	84.5011	84.0549	Map3k14	ortholog_one2one	85.2442	84.7941
ENSG00000006071	ENSP00000303960, ENSP00000374467, ENSP00000431653, ENSP00000433638, ENSP00000434893, ENSP00000435378, ENSP00000437233, ENSP00000493558, ENSP00000493601, ENSP00000493677, ENSP00000493720, ENSP00000493749, ENSP00000494101, ENSP00000494321, ENSP00000494407, ENSP00000494450, ENSP00000494519, ENSP00000494564, ENSP00000494567, ENSP00000494791, ENSP00000494874, ENSP00000495025, ENSP00000495085, ENSP0000…	ABCC8	ABCC8	ortholog_one2one	95.6935	95.5724	ABCC8	ortholog_one2one	98.482	98.482	ABCC8	ortholog_one2one	86.1696	95.7622	ABCC8	ortholog_one2one	93.0643	93.3586	Abcc8	ortholog_one2one	94.9622	95.3827	Abcc8	ortholog_one2one	95.4488	95.5092
ENSG00000006116	ENSP00000005284	CACNG3	CACNG3	ortholog_one2one	99.6825	99.6825	CACNG3	ortholog_one2one	100	100	CACNG3	ortholog_one2one	100	100	CACNG3	ortholog_one2one	100	100	Cacng3	ortholog_one2one	98.7302	98.7302	Cacng3	ortholog_one2one	98.7302	98.7302
ENSG00000006118	ENSP00000005286, ENSP00000405823, ENSP00000437848, ENSP00000439716, ENSP00000439717, ENSP00000442754	TMEM132A	TMEM132A	ortholog_one2one	92.2027	92.4731	TMEM132A	ortholog_one2one	97.1652	97.1652					TMEM132A	ortholog_one2one	88.8684	94.4282	Tmem132a	ortholog_one2one	87.6228	87.1945	Tmem132a	ortholog_one2one	87.4633	87.2923
ENSG00000006125	ENSP00000464966, ENSP00000465357, ENSP00000465848, ENSP00000466580, ENSP00000466812, ENSP00000467382, ENSP00000468183, ENSP00000468813, ENSP00000478115, ENSP00000478471, ENSP00000479691, ENSP00000481246, ENSP00000481704, ENSP00000482315, ENSP00000482825, ENSP00000482835, ENSP00000483185, ENSP00000484708, ENSP00000487324	AP2B1	AP2B1	ortholog_one2one	100	100	AP2B1	ortholog_one2one	100	99.7897	AP2B1	ortholog_one2one	100	100		ortholog_one2one	95.8248	98.9485	Ap2b1	ortholog_one2one	99.8948	99.8948	Ap2b1, AABR07001064.1	ortholog_one2many	98.531	98.7382
ENSG00000006128	ENSP00000289574, ENSP00000289576, ENSP00000321106	TAC1	TAC1	ortholog_one2one	96.9231	97.6744	TAC1	ortholog_one2one	38.2114	72.8682	TAC1	ortholog_one2one	98.4496	98.4496		ortholog_one2one	44.8	86.8217	Tac1	ortholog_one2one	94.6154	95.3488
ENSG00000006194	ENSP00000219069, ENSP00000458214, ENSP00000459998, ENSP00000460278, ENSP00000461146, ENSP00000461755, ENSP00000461861	ZNF263		ortholog_one2many	92.2515	92.3865	ZNF263	ortholog_one2many	94.382	98.3895		ortholog_one2many	97.9532	98.0966		ortholog_one2many	95.9064	96.0469	Zfp263	ortholog_one2many	84.2647	83.8946	Zfp263	ortholog_one2many	83.9706	83.6018
ENSG00000006210	ENSP00000006053, ENSP00000456830, ENSP00000457996, ENSP00000464114	CX3CL1	CX3CL1	ortholog_one2one	66.7426	73.8035	CX3CL1	ortholog_one2one	91.4005	93.7028	CX3CL1	ortholog_one2one	91.1548	93.4509	CX3CL1	ortholog_one2one	67.1642	79.3451	Cx3cl1	ortholog_one2one	65.5696	65.2393	Cx3cl1	ortholog_one2one	67.6845	67.0025
ENSG00000006282	ENSP00000006658, ENSP00000348878, ENSP00000422378, ENSP00000423643, ENSP00000424215, ENSP00000424538, ENSP00000425271, ENSP00000426025, ENSP00000426228, ENSP00000426608, ENSP00000427374, ENSP00000483295, ENSP00000489476, ENSP00000489591	SPATA20	SPATA20	ortholog_one2one	90.6716	90.8978	SPATA20	ortholog_one2one	98.5037	98.5037					SPATA20	ortholog_one2one	87.8719	95.7606	Spata20	ortholog_one2one	85.6962	84.414	Spata20	ortholog_one2one	86.0583	84.6633
ENSG00000006283	ENSP00000339302, ENSP00000347078, ENSP00000350979, ENSP00000352011, ENSP00000353990, ENSP00000392390, ENSP00000409759, ENSP00000414388, ENSP00000420918, ENSP00000421518, ENSP00000422268, ENSP00000422407, ENSP00000423045, ENSP00000423112, ENSP00000423155, ENSP00000423317, ENSP00000424664, ENSP00000425153, ENSP00000425451, ENSP00000425522, ENSP00000425698, ENSP00000426098, ENSP00000426172, ENSP0000…	CACNA1G	CACNA1G	ortholog_one2one	96.0521	96.2137	CACNA1G	ortholog_one2one	98.8641	98.8641		ortholog_one2one	96.3899	11.2326	CACNA1G	ortholog_one2one	97.9806	97.9806	Cacna1g	ortholog_one2one	94.5401	94.6992	Cacna1g	ortholog_one2one	94.0781	94.2364
ENSG00000006327	ENSP00000326737, ENSP00000343894, ENSP00000458305, ENSP00000458898, ENSP00000460610, ENSP00000461756	TNFRSF12A	TNFRSF12A	ortholog_one2one	91.3386	89.9225	TNFRSF12A	ortholog_one2one	60.3774	99.2248	TNFRSF12A	ortholog_one2one	98.9362	72.093	TNFRSF12A	ortholog_one2one	93.7984	93.7984					Tnfrsf12a	ortholog_one2one	56.0241	72.093
ENSG00000006377	ENSP00000428480, ENSP00000451635	DLX6	DLX6	ortholog_one2one	99.308	97.9522	DLX6	ortholog_one2one	99.3151	98.9761	DLX6	ortholog_one2one	97.5862	96.587	DLX6	ortholog_one2one	99.3056	97.6109	Dlx6	ortholog_one2one	97.3064	98.6348	Dlx6	ortholog_one2one	97.3154	98.9761
ENSG00000006432	ENSP00000370649, ENSP00000451038, ENSP00000451263, ENSP00000451612, ENSP00000451921	MAP3K9	MAP3K9	ortholog_one2one	96.8268	96.7391	MAP3K9	ortholog_one2one	97.6744	98.913	MAP3K9	ortholog_one2one	97.4592	97.2826	MAP3K9	ortholog_one2one	97.1403	98.4601	Map3k9	ortholog_one2one	95.0909	94.7464	Map3k9	ortholog_one2one	95	94.6558
ENSG00000006451	ENSP00000005257, ENSP00000388975, ENSP00000413227	RALA	RALA	ortholog_one2one	99.0291	99.0291	RALA	ortholog_one2one	100	100	RALA	ortholog_one2one	100	100	RALA	ortholog_one2one	75.431	84.9515	Rala	ortholog_one2one	99.5146	99.5146	Rala	ortholog_one2one	99.5146	99.5146
ENSG00000006453	ENSP00000005260	BAIAP2L1	BAIAP2L1	ortholog_one2one	90.3922	90.2153	BAIAP2L1	ortholog_one2one	90.2394	95.8904	BAIAP2L1	ortholog_one2one	90.1381	89.4325	BAIAP2L1	ortholog_one2one	89.1221	91.3894	Baiap2l1	ortholog_one2one	87.9377	88.454	Baiap2l1	ortholog_one2one	86.6795	87.8669
ENSG00000006459	ENSP00000380692, ENSP00000420143	KDM7A	KDM7A	ortholog_one2one	94.7761	94.474	KDM7A	ortholog_one2one	97.7683	97.7683	KDM7A	ortholog_one2one	97.7636	97.5558	KDM7A	ortholog_one2one	97.5558	97.5558	Kdm7a	ortholog_one2one	90.3191	90.2232	Kdm7a	ortholog_one2one	91.2393	90.7545
ENSG00000006468	ENSP00000242066, ENSP00000384085, ENSP00000384138, ENSP00000385381, ENSP00000385551, ENSP00000385686, ENSP00000391043, ENSP00000393078, ENSP00000394710, ENSP00000405327, ENSP00000406931, ENSP00000410819, ENSP00000413836	ETV1	ETV1	ortholog_one2one	99.1614	99.1614	ETV1	ortholog_one2one	94.9083	97.6939	ETV1	ortholog_one2one	94.9083	97.6939	ETV1	ortholog_one2one	99.1247	94.9686	Etv1	ortholog_one2one	97.9036	97.9036	Etv1	ortholog_one2one	97.7974	93.0818
ENSG00000006530	ENSP00000418101, ENSP00000418789, ENSP00000420540, ENSP00000420776, ENSP00000487274, ENSP00000496789, ENSP00000496835, ENSP00000497039, ENSP00000497280, ENSP00000497358, ENSP00000497457, ENSP00000497666, ENSP00000497848, ENSP00000497945, ENSP00000497984, ENSP00000498112, ENSP00000498193	AGK		ortholog_one2many	92.6366	92.4171	AGK	ortholog_one2one	98.3412	98.3412	AGK	ortholog_one2one	98.3412	98.3412	AGK	ortholog_one2one	96.9121	96.6825	Agk	ortholog_one2one	91.924	91.7062	Agk	ortholog_one2one	78.1633	90.7583
ENSG00000006534	ENSP00000473990, ENSP00000477789, ENSP00000478380, ENSP00000478486, ENSP00000478632, ENSP00000481604, ENSP00000483988, ENSP00000484901	ALDH3B1	ALDH3B1	ortholog_one2one	91.0256	91.0256									ALDH3B1	ortholog_one2one	93.1624	93.1624	Aldh3b1	ortholog_one2one	83.7607	83.7607	Aldh3b1	ortholog_one2many	79.4872	13.2479
ENSG00000006555	ENSP00000360321, ENSP00000360323, ENSP00000390300	TTC22	TTC22	ortholog_one2one	95.2548	95.2548	TTC22	ortholog_one2one	97.188	97.188	TTC22	ortholog_one2one	79.5993	76.8014	TTC22	ortholog_one2one	96.1336	96.1336	Ttc22	ortholog_one2one	84.331	84.1828	Ttc22	ortholog_one2one	85.0352	84.8858
ENSG00000006576	ENSP00000248550, ENSP00000275575, ENSP00000307699, ENSP00000387355, ENSP00000400958, ENSP00000403042, ENSP00000403620, ENSP00000408035	PHTF2	PHTF2	ortholog_one2one	97.3333	92.9936	PHTF2	ortholog_one2one	98.2736	94.2675	PHTF2	ortholog_one2one	97.7128	97.9618	PHTF2	ortholog_one2one	98.5353	94.2675	Phtf2	ortholog_one2one	93.842	89.2994	Phtf2	ortholog_one2one	92.905	88.4076
ENSG00000006606	ENSP00000005180, ENSP00000378365	CCL26					CCL26	ortholog_one2one	85.1064	85.1064	CCL26	ortholog_one2one	84.0426	84.0426									Ccl26	ortholog_one2one	30.6667	48.9362
ENSG00000006607	ENSP00000264042, ENSP00000362384, ENSP00000388167, ENSP00000393376, ENSP00000403437, ENSP00000411353, ENSP00000412772, ENSP00000415474, ENSP00000486597	FARP2	FARP2	ortholog_one2one	85.9813	87.2865	FARP2	ortholog_one2one	96.4929	96.5844	FARP2	ortholog_one2one	95.7627	96.4896	FARP2	ortholog_one2one	85.4206	86.7173	Farp2	ortholog_one2one	82.1596	83.0171	Farp2	ortholog_one2one	81.5094	81.9734
ENSG00000006611	ENSP00000005226, ENSP00000317018, ENSP00000432236, ENSP00000432944, ENSP00000436934, ENSP00000437128	USH1C	USH1C	ortholog_one2one	88.8767	89.7664	USH1C	ortholog_one2one	97.8865	97.8865	USH1C	ortholog_one2one	97.7728	97.6641	USH1C	ortholog_one2one	96.8854	96.8854	Ush1c	ortholog_one2one	91.4286	92.5473	Ush1c	ortholog_one2one	91.2088	92.3248
ENSG00000006625	ENSP00000005374, ENSP00000275428, ENSP00000386610, ENSP00000386686, ENSP00000387235, ENSP00000387809, ENSP00000390094, ENSP00000408015	GGCT	GGCT	ortholog_one2one	88.8298	88.8298	GGCT	ortholog_one2one	97.8723	97.8723	GGCT	ortholog_one2one	98.4043	98.4043	GGCT	ortholog_one2one	96.8085	96.8085	Ggct	ortholog_one2one	81.9149	81.9149	Ggct	ortholog_one2one	82.9787	82.9787
ENSG00000006634	ENSP00000265728, ENSP00000389397, ENSP00000407116, ENSP00000414083	DBF4	DBF4	ortholog_one2one	86.0947	86.3502	DBF4	ortholog_one2one	95.5556	95.6973	DBF4	ortholog_one2one	95.5556	95.6973	DBF4	ortholog_one2one	91.6914	91.6914	Dbf4	ortholog_one2one	67.7225	66.6172	Dbf4	ortholog_one2one	68.4685	67.6558
ENSG00000006638	ENSP00000364336, ENSP00000393333, ENSP00000468145	TBXA2R	TBXA2R	ortholog_one2one	83.4921	76.6764	TBXA2R	ortholog_one2one	97.0845	97.0845					TBXA2R	ortholog_one2one	77.6413	92.1283	Tbxa2r	ortholog_one2one	75.0733	74.6356	Tbxa2r	ortholog_one2one	74.4868	74.0525
ENSG00000006652	ENSP00000005558, ENSP00000384477, ENSP00000391379, ENSP00000397314, ENSP00000397592, ENSP00000402177, ENSP00000402453, ENSP00000413893, ENSP00000435635, ENSP00000437250, ENSP00000439188, ENSP00000483255, ENSP00000501576, ENSP00000501686, ENSP00000502336, ENSP00000502525, ENSP00000502760	IFRD1	IFRD1	ortholog_one2one	96.8958	96.8958	IFRD1	ortholog_one2many	99.1131	99.1131	IFRD1	ortholog_one2one	98.8739	97.3392	IFRD1	ortholog_one2one	96.087	98.0044	Ifrd1	ortholog_one2one	94.4321	94.0133	Ifrd1	ortholog_one2one	85.5319	89.1353
ENSG00000006659	ENSP00000353893, ENSP00000375905, ENSP00000471660	LGALS14		ortholog_one2many	53.1915	53.9568	LGALS14	ortholog_one2one	50.6849	53.2374		ortholog_one2one	48.7342	55.3957					Lgals9	ortholog_many2many	12.7479	32.3741	Lgals5, Lgals9	ortholog_many2many	19.2771	23.0216
ENSG00000006695	ENSP00000261643, ENSP00000397750, ENSP00000462190, ENSP00000462512, ENSP00000499396, ENSP00000499450	COX10	COX10	ortholog_one2one	82.8694	87.3589	COX10	ortholog_one2one	94.8081	94.8081	COX10	ortholog_one2one	85.102	94.1309	COX10	ortholog_one2one	93.9052	93.9052	Cox10	ortholog_one2one	81.9413	81.9413	Cox10	ortholog_one2one	81.7768	81.0384
ENSG00000006704	ENSP00000265755, ENSP00000397566, ENSP00000408477, ENSP00000417909, ENSP00000418383	GTF2IRD1	GTF2IRD1	ortholog_one2one	92.2594	93.4322	GTF2IRD1	ortholog_one2one	89.4628	91.7373	GTF2IRD1	ortholog_one2one	91.8307	98.8347	GTF2IRD1	ortholog_one2one	87.6211	86.2288	Gtf2ird1	ortholog_one2one	73.3696	85.8051	Gtf2ird1	ortholog_one2one	73.6652	86.2288
ENSG00000006712	ENSP00000221265, ENSP00000396412, ENSP00000468874, ENSP00000469742	PAF1	PAF1	ortholog_one2one	97.7528	98.3051	PAF1	ortholog_one2one	99.0584	99.0584	PAF1	ortholog_one2one	99.0584	99.0584	PAF1	ortholog_one2one	99.6219	99.2467	Paf1	ortholog_one2one	98.1308	98.8701	Paf1	ortholog_one2one	97.757	98.4934
ENSG00000006715	ENSP00000265745, ENSP00000309457, ENSP00000379297, ENSP00000391980, ENSP00000395410, ENSP00000398584, ENSP00000407835, ENSP00000411919, ENSP00000412974	VPS41	VPS41	ortholog_one2one	98.9461	98.9461	VPS41	ortholog_one2one	99.6487	99.6487	VPS41	ortholog_one2one	99.6381	96.7213	VPS41	ortholog_one2one	98.1503	99.4145	Vps41	ortholog_one2one	97.3036	97.1897	Vps41	ortholog_one2one	94.5977	96.37
ENSG00000006740	ENSP00000262444, ENSP00000342566, ENSP00000368994, ENSP00000437542, ENSP00000462141, ENSP00000463905, ENSP00000465509	ARHGAP44	ARHGAP44	ortholog_one2one	95.4601	95.11	ARHGAP44	ortholog_one2one	91.8149	94.621	ARHGAP44	ortholog_one2one	99.2665	99.2665	ARHGAP44	ortholog_one2one	93.6019	96.577	Arhgap44	ortholog_one2one	93.9803	93.5208	Arhgap44	ortholog_one2one	94.226	93.7653
ENSG00000006744	ENSP00000337445, ENSP00000379291, ENSP00000405223, ENSP00000406192, ENSP00000463321, ENSP00000463594, ENSP00000463740, ENSP00000463884, ENSP00000464358, ENSP00000477044, ENSP00000477093, ENSP00000477482	ELAC2	ELAC2	ortholog_one2one	85.4265	87.2881	ELAC2	ortholog_one2one	93.9467	93.9467	ELAC2	ortholog_one2one	92.9257	93.8257	ELAC2	ortholog_one2one	89.6759	90.4358	Elac2	ortholog_one2one	81.5884	82.0823	Elac2	ortholog_one2one	81.295	82.0823
ENSG00000006747	ENSP00000297029, ENSP00000341375, ENSP00000404380, ENSP00000411149, ENSP00000428555, ENSP00000429598, ENSP00000430997	SCIN	SCIN	ortholog_one2one	93.986	93.986	SCIN	ortholog_one2one	98.042	98.042	SCIN	ortholog_one2one	98.042	98.042	SCIN	ortholog_one2one	94.993	95.5245	Scin	ortholog_one2one	91.4685	91.4685	Scin	ortholog_one2one	91.8881	91.8881
ENSG00000006756	ENSP00000370546, ENSP00000409180, ENSP00000453789	ARSD		ortholog_one2one	79.6296	29.0051	ARSD	ortholog_one2one	88.6293	95.9528	ARSD	ortholog_one2one	95.2813	88.5329	ARSD	ortholog_one2one	91.4141	91.5683
ENSG00000006757	ENSP00000370430, ENSP00000406698, ENSP00000415245, ENSP00000443157	PNPLA4	PNPLA4	ortholog_one2one	94.0711	94.0711	PNPLA4	ortholog_one2one	76.5343	83.7945	PNPLA4	ortholog_one2one	76.8953	84.1897	PNPLA4	ortholog_one2one	67.5676	79.0514					Pnpla4	ortholog_one2one	59.4595	60.8696
ENSG00000006788	ENSP00000252172, ENSP00000404570, ENSP00000480864	MYH13	MYH13	ortholog_one2one	95.1863	94.8916	MYH13	ortholog_one2one	98.3607	95.9752	MYH13	ortholog_one2one	98.6068	98.6068	MYH13	ortholog_one2one	97.9887	98.0392	Myh13	ortholog_one2one	95.9236	95.9236	Myh13	ortholog_one2one	91.178	92.2601
ENSG00000006831	ENSP00000349616	ADIPOR2		ortholog_one2many	96.114	96.114	ADIPOR2	ortholog_one2one	83.2512	87.5648	ADIPOR2	ortholog_one2one	76.9932	87.5648	ADIPOR2	ortholog_one2one	85.3234	88.8601	Adipor2	ortholog_one2one	92.487	92.487	Adipor2	ortholog_one2one	93.2643	93.2643
ENSG00000006837	ENSP00000265334, ENSP00000427738, ENSP00000427836, ENSP00000427964, ENSP00000428498, ENSP00000428500, ENSP00000428689, ENSP00000430496, ENSP00000430777	CDKL3	CDKL3	ortholog_one2one	84.1071	79.5608									CDKL3	ortholog_one2one	90.1099	69.2568	Cdkl3	ortholog_one2one	76.0656	78.3784	Cdkl3	ortholog_one2one	73.1861	78.3784
ENSG00000007001	ENSP00000005756, ENSP00000474090	UPP2	UPP2	ortholog_one2one	66.055	68.1388	UPP2	ortholog_one2one	95.8991	95.8991	UPP2	ortholog_one2one	95.8861	95.5836					Upp2	ortholog_one2one	82.2485	87.6972	Upp2	ortholog_one2one	85.443	85.1735
ENSG00000007038	ENSP00000005995, ENSP00000407741, ENSP00000458341, ENSP00000459664, ENSP00000460351, ENSP00000460417	PRSS21									PRSS21	ortholog_one2one	76.7705	86.3057	PRSS21	ortholog_one2one	54.6632	67.1974	Prss21	ortholog_one2one	63.2716	65.2866	Prss21	ortholog_one2one	59.9407	64.3312
ENSG00000007047	ENSP00000262891, ENSP00000300843, ENSP00000465414, ENSP00000465613, ENSP00000466702, ENSP00000466843	MARK4	MARK4	ortholog_one2one	98.5372	98.5372	MARK4	ortholog_one2one	99.4681	99.4681		ortholog_one2one	98.9691	12.766	MARK4	ortholog_one2one	99.3351	99.3351	Mark4	ortholog_one2one	97.6064	97.6064	Mark4	ortholog_one2one	97.7394	97.7394
ENSG00000007062	ENSP00000415481, ENSP00000422704, ENSP00000423793, ENSP00000423860, ENSP00000424569, ENSP00000424738, ENSP00000425927, ENSP00000426090, ENSP00000426809, ENSP00000427346, ENSP00000438045, ENSP00000443620, ENSP00000501741, ENSP00000502545	PROM1	PROM1	ortholog_one2one	70.8525	71.0983	PROM1	ortholog_one2one	96.0234	94.9133	PROM1	ortholog_one2one	95.9491	95.8382	PROM1	ortholog_one2one	89.2325	90.0578	Prom1	ortholog_one2one	60.7843	60.9249	Prom1	ortholog_one2one	61.5473	61.6185
ENSG00000007080	ENSP00000408730, ENSP00000471455, ENSP00000472520	CCDC124	CCDC124	ortholog_one2one	95.5157	95.5157	CCDC124	ortholog_one2one	99.5516	99.5516	CCDC124	ortholog_one2one	99.5516	99.5516	CCDC124	ortholog_one2one	98.6547	98.6547	Ccdc124	ortholog_one2one	88.9401	86.5471	Ccdc124	ortholog_one2one	88.4793	86.0987
ENSG00000007129	ENSP00000187608, ENSP00000384380, ENSP00000385739, ENSP00000390697, ENSP00000488260	CEACAM21		ortholog_one2one	24.4444	18.7713													Ceacam9, Ceacam15	ortholog_one2many	42.3077	33.7884	Ceacam9, Ceacam15	ortholog_one2many	42.3077	33.7884
ENSG00000007168	ENSP00000380378, ENSP00000460258, ENSP00000460591, ENSP00000461087, ENSP00000501931, ENSP00000501969, ENSP00000501976, ENSP00000502031, ENSP00000502117, ENSP00000502242, ENSP00000502507, ENSP00000502577, ENSP00000502735, ENSP00000502737, ENSP00000502843	PAFAH1B1	PAFAH1B1	ortholog_one2one	97.7995	97.561	PAFAH1B1	ortholog_one2one	97.5669	97.8049	PAFAH1B1	ortholog_one2one	99.2683	99.2683	PAFAH1B1	ortholog_one2one	99.7561	99.7561	Pafah1b1	ortholog_one2one	99.7561	99.7561	Pafah1b1	ortholog_one2one	99.7561	99.7561
ENSG00000007171	ENSP00000327251, ENSP00000494870, ENSP00000513259, ENSP00000513260, ENSP00000513261, ENSP00000513262	NOS2	NOS2	ortholog_one2one	89.3599	89.5924	NOS2	ortholog_one2one	84.2186	94.8829	NOS2	ortholog_one2one	96.8777	96.8777	NOS2	ortholog_one2one	91.2296	92.0208	Nos2	ortholog_one2one	81.0315	80.399	Nos2	ortholog_one2one	80.6452	80.2255
ENSG00000007174	ENSP00000262442, ENSP00000414874, ENSP00000463622, ENSP00000463782, ENSP00000466691, ENSP00000467192, ENSP00000476951	DNAH9	DNAH9	ortholog_one2one	90.6152	90.6152	DNAH9	ortholog_one2one	96.5671	96.5671	DNAH9	ortholog_one2one	96.5116	96.2104	DNAH9	ortholog_one2one	94.6277	94.6277	Dnah9	ortholog_one2one	87.5112	87.4721	Dnah9	ortholog_one2one	87.1202	85.6442
ENSG00000007202	ENSP00000436773, ENSP00000446443, ENSP00000463618, ENSP00000466636, ENSP00000467716, ENSP00000467944	BLTP2	BLTP2	ortholog_one2one	96.9575	96.9575	KIAA0100	ortholog_one2one	99.0604	99.0604	BLTP2	ortholog_one2one	98.9006	92.5727	BLTP2	ortholog_one2one	98.4787	98.4787	Bltp2	ortholog_one2one	94.5389	94.4966	RGD1307929	ortholog_one2one	84.008	93.7808
ENSG00000007216	ENSP00000316202, ENSP00000392411, ENSP00000463421, ENSP00000464074	SLC13A2	SLC13A2	ortholog_one2one	76.2579	81.9257	SLC13A2	ortholog_one2one	93.4122	93.4122					SLC13A2	ortholog_one2one	83.1776	90.2027	Slc13a2	ortholog_one2one	76.9625	76.1824	Slc13a2	ortholog_one2one	76.661	76.0135
ENSG00000007237	ENSP00000322608, ENSP00000379421, ENSP00000407552, ENSP00000410108, ENSP00000443265, ENSP00000462304, ENSP00000462897, ENSP00000463527, ENSP00000463551, ENSP00000463873, ENSP00000464088, ENSP00000464240, ENSP00000464494	GAS7	GAS7	ortholog_one2one	95.8231	81.9328	GAS7	ortholog_one2one	51.8453	61.9748	GAS7	ortholog_one2one	58.2563	92.6471	GAS7	ortholog_one2one	99.1597	99.1597	Gas7	ortholog_one2one	96.8487	96.8487	Gas7	ortholog_one2one	96.8487	96.8487
ENSG00000007255	ENSP00000006275, ENSP00000468182, ENSP00000468363, ENSP00000468612	TRAPPC6A	TRAPPC6A	ortholog_one2one	84.7134	83.6478									TRAPPC6A	ortholog_one2one	84.3931	91.8239	Trappc6a	ortholog_one2one	67.7596	77.9874	Trappc6a	ortholog_one2one	65.3465	83.0189
ENSG00000007264	ENSP00000308734, ENSP00000378481, ENSP00000378485, ENSP00000465556, ENSP00000465761, ENSP00000467006, ENSP00000467472, ENSP00000467992, ENSP00000468030, ENSP00000468465, ENSP00000468576, ENSP00000483213	MATK	MATK	ortholog_one2one	92.1569	92.7022	MATK	ortholog_one2one	56.6624	86.3905	MATK	ortholog_one2one	61.4428	97.4359	MATK	ortholog_one2one	66.9388	97.0414	Matk	ortholog_one2one	86.5347	86.1933	Matk	ortholog_one2one	85.7426	85.4043
ENSG00000007306	ENSP00000006724, ENSP00000385932, ENSP00000469597	CEACAM7		ortholog_many2many	46.1538	54.3396	CEACAM7	ortholog_one2one	85.9848	85.6604		ortholog_one2many	85.6061	85.283	CEACAM7	ortholog_one2one	62.1723	62.6415
ENSG00000007312	ENSP00000006750, ENSP00000245862, ENSP00000376544	CD79B	CD79B	ortholog_one2one	77.8261	78.1659	CD79B	ortholog_one2one	85.7143	86.4629	CD79B	ortholog_one2one	57.5221	56.7686	CD79B	ortholog_one2one	77.0563	77.7293	Cd79b	ortholog_one2one	54.5139	68.559	Cd79b	ortholog_one2one	54.3554	68.1223
ENSG00000007314	ENSP00000396320	SCN4A	SCN4A	ortholog_one2one	93.6577	93.3007	SCN4A	ortholog_one2one	98.0937	98.0937	SCN4A	ortholog_one2one	98.0381	97.9847	SCN4A	ortholog_one2one	97.3842	97.3312	Scn4a	ortholog_one2one	92.0695	92.3203	Scn4a	ortholog_one2one	92.1739	92.3747
ENSG00000007341	ENSP00000345312, ENSP00000350734, ENSP00000353972, ENSP00000358678, ENSP00000358680, ENSP00000358683, ENSP00000413718, ENSP00000417140, ENSP00000436499, ENSP00000436544	ST7L	ST7L	ortholog_one2one	90.7095	93.3913	ST7L	ortholog_one2one	82.7645	84.3478	ST7L	ortholog_one2one	82.7645	84.3478	ST7L	ortholog_one2one	94.4251	94.2609	St7l	ortholog_one2one	88.9088	86.4348	St7l	ortholog_one2one	81.2704	86.7826
ENSG00000007350	ENSP00000358928, ENSP00000358931, ENSP00000399763, ENSP00000401111, ENSP00000416552	TKTL1	TKTL1	ortholog_one2one	80.3691	80.3691	TKTL1	ortholog_one2one	96.6443	96.6443	TKTL1	ortholog_one2one	96.6443	96.6443	TKTL1	ortholog_one2one	81.6879	86.0738	Tktl1	ortholog_one2one	70.084	69.9664	Tktl1	ortholog_one2one	69.7987	69.7987
ENSG00000007372	ENSP00000241001, ENSP00000368401, ENSP00000368403, ENSP00000368406, ENSP00000368410, ENSP00000368418, ENSP00000368424, ENSP00000368427, ENSP00000388132, ENSP00000397384, ENSP00000404100, ENSP00000404356, ENSP00000431585, ENSP00000480026, ENSP00000490963, ENSP00000490971, ENSP00000491065, ENSP00000491210, ENSP00000491214, ENSP00000491229, ENSP00000491267, ENSP00000491280, ENSP00000491295, ENSP0000…	PAX6	PAX6	ortholog_one2one	79.1667	82.7982	PAX6	ortholog_one2one	65.3846	89.6789	PAX6	ortholog_one2one	76.6454	82.7982	PAX6	ortholog_one2one	100	100	Pax6	ortholog_one2one	99.7706	99.7706	Pax6	ortholog_one2one	99.3119	99.3119
ENSG00000007376	ENSP00000007264, ENSP00000454616, ENSP00000455026, ENSP00000455862, ENSP00000456231, ENSP00000456545, ENSP00000456692, ENSP00000457527, ENSP00000457722, ENSP00000458059	RPUSD1	RPUSD1	ortholog_one2one	87.9479	86.5385	RPUSD1	ortholog_one2one	49.026	96.7949		ortholog_one2one	49.1883	97.1154	RPUSD1	ortholog_one2one	93.2692	93.2692	Rpusd1	ortholog_one2one	83.9869	82.3718	Rpusd1	ortholog_one2one	84.3137	82.6923
ENSG00000007384	ENSP00000262316, ENSP00000394427, ENSP00000406397, ENSP00000408915, ENSP00000411508, ENSP00000412218	RHBDF1	RHBDF1	ortholog_one2one	90.6011	96.9591	RHBDF1	ortholog_one2one	96.6387	94.152									Rhbdf1	ortholog_one2one	95.4439	95.5556	Rhbdf1	ortholog_one2one	95.2103	95.3216
ENSG00000007392	ENSP00000293872, ENSP00000337507, ENSP00000380882, ENSP00000380885, ENSP00000390953, ENSP00000393551, ENSP00000406695, ENSP00000407781, ENSP00000409977, ENSP00000413033, ENSP00000414508, ENSP00000414860, ENSP00000485761	LUC7L	LUC7L	ortholog_one2one	97.5741	97.5741	LUC7L	ortholog_one2one	100	100	LUC7L	ortholog_one2one	88.6243	90.2965	LUC7L	ortholog_one2one	99.446	96.7655	Luc7l	ortholog_one2one	97.035	97.035	Luc7l	ortholog_one2one	96.496	96.496
ENSG00000007402	ENSP00000266039, ENSP00000354228, ENSP00000390329, ENSP00000404631, ENSP00000407393, ENSP00000418081	CACNA2D2	CACNA2D2	ortholog_one2one	96.1606	96.4129	CACNA2D2	ortholog_one2one	96.7042	97.5503	CACNA2D2	ortholog_one2one	96.6146	97.3753	CACNA2D2	ortholog_one2one	95.8736	95.5381	Cacna2d2	ortholog_one2one	95.0735	96.238	Cacna2d2	ortholog_one2one	93.4142	94.3132
ENSG00000007516	ENSP00000324510, ENSP00000380625, ENSP00000407242, ENSP00000409533, ENSP00000455414, ENSP00000457644, ENSP00000457947, ENSP00000458134, ENSP00000487275	BAIAP3	BAIAP3	ortholog_one2one	88.2653	90.1042					BAIAP3	ortholog_one2one	95.2952	89.6701	BAIAP3	ortholog_one2one	90.6815	56.5972	Baiap3	ortholog_one2one	89.0435	88.8889	Baiap3	ortholog_one2one	89.3043	89.1493
ENSG00000007520	ENSP00000007390, ENSP00000455722	TSR3	TSR3	ortholog_one2one	83.6013	83.3333	TSR3	ortholog_one2one	94.8718	94.8718	TSR3	ortholog_one2one	95.1923	95.1923	TSR3	ortholog_one2one	90.7051	90.7051	Tsr3	ortholog_one2one	73.065	75.641	Tsr3	ortholog_one2one	73.4568	76.2821
ENSG00000007541	ENSP00000026218, ENSP00000293874, ENSP00000326674, ENSP00000386760, ENSP00000387820, ENSP00000409341, ENSP00000410434, ENSP00000413753, ENSP00000439374, ENSP00000439650, ENSP00000489216, ENSP00000490087, ENSP00000490267, ENSP00000490498, ENSP00000490672, ENSP00000490695	PIGQ	PIGQ	ortholog_one2one	88.296	88.296	PIGQ	ortholog_one2one	77.6596	87.9518	PIGQ	ortholog_one2one	95.3528	95.3528	PIGQ	ortholog_one2one	92.0415	91.5663	Pigq	ortholog_one2one	74.727	82.4441	Pigq	ortholog_one2one	83.4768	83.4768
ENSG00000007545	ENSP00000293925, ENSP00000380559, ENSP00000399172, ENSP00000501151	CRAMP1	CRAMP1	ortholog_one2one	88.9922	90.4649	CRAMP1	ortholog_one2one	97.6359	97.6359	CRAMP1	ortholog_one2one	96.7768	94.6414	CRAMP1	ortholog_one2one	94.9487	94.7991	Cramp1	ortholog_one2one	83.1907	84.2396	Cramp1	ortholog_one2one	82.3666	83.9243
ENSG00000007866	ENSP00000345772, ENSP00000384577, ENSP00000492431	TEAD3					TEAD3	ortholog_one2one	99.7701	99.7701	TEAD3	ortholog_one2one	98.1609	98.1609	TEAD3	ortholog_one2one	99.5402	99.5402	Tead3	ortholog_one2one	91.1828	97.4713	Tead3	ortholog_one2one	91.7927	97.7011
ENSG00000007908	ENSP00000331736, ENSP00000356748, ENSP00000356749, ENSP00000356750, ENSP00000356751, ENSP00000476784	SELE	SELE	ortholog_one2one	78.5246	78.5246	SELE	ortholog_one2one	96.2295	96.2295	SELE	ortholog_one2one	96.2171	95.9016	SELE	ortholog_one2one	90.8197	90.8197	Sele	ortholog_one2one	72.549	72.7869	Sele	ortholog_one2one	72.5363	73.6066
ENSG00000007923	ENSP00000294401, ENSP00000366800, ENSP00000410194, ENSP00000415871, ENSP00000508956, ENSP00000509108, ENSP00000509149	DNAJC11	DNAJC11	ortholog_one2one	82.6514	90.3399	DNAJC11	ortholog_one2one	94.8893	99.6422	DNAJC11	ortholog_one2one	99.6422	99.6422	DNAJC11	ortholog_one2one	98.5689	98.5689	Dnajc11	ortholog_one2one	96.0644	96.0644	Dnajc11	ortholog_one2one	95.1699	95.1699
ENSG00000007933	ENSP00000356729, ENSP00000476963, ENSP00000477451	FMO3	FMO3	ortholog_one2one	85.9023	85.9023	FMO3	ortholog_one2one	94.3609	94.3609	FMO3	ortholog_one2one	94.1729	94.1729	FMO3	ortholog_one2one	92.6692	92.6692	Fmo3	ortholog_one2one	79.2135	79.5113	Fmo3	ortholog_one2one	81.1676	81.015
ENSG00000007944	ENSP00000008686, ENSP00000349298	MYLIP	MYLIP	ortholog_one2one	97.7528	97.7528	MYLIP	ortholog_one2one	98.8764	98.8764	MYLIP	ortholog_one2one	99.1011	99.1011	MYLIP	ortholog_one2many	98.2022	98.2022	Mylip	ortholog_one2one	96.1798	96.1798	Mylip	ortholog_one2one	96.4045	96.4045
ENSG00000007952	ENSP00000217885, ENSP00000362051, ENSP00000362055, ENSP00000362057, ENSP00000396992	NOX1	NOX1	ortholog_one2one	92.7305	92.7305	NOX1	ortholog_one2one	95.2128	95.2128	NOX1	ortholog_one2one	95.0355	95.0355					Nox1	ortholog_one2one	84.1918	84.0426	Nox1	ortholog_one2one	83.1261	82.9787
ENSG00000007968	ENSP00000355249	E2F2	E2F2	ortholog_one2one	88.5583	88.5583	E2F2	ortholog_one2one	98.1693	98.1693	E2F2	ortholog_one2one	97.7117	97.7117	E2F2	ortholog_one2one	96.1098	96.1098	E2f2	ortholog_one2one	82.167	83.2952	E2f2	ortholog_one2one	81.9005	82.8375
ENSG00000008018	ENSP00000262193	PSMB1		ortholog_one2many	93.0328	94.1909	PSMB1	ortholog_one2one	97.9253	97.9253		ortholog_one2many	97.9253	97.9253	PSMB1	ortholog_one2one	97.5104	97.5104	Psmb1	ortholog_one2one	92.5	92.1162	Psmb1	ortholog_one2one	91.6667	91.2863
ENSG00000008056	ENSP00000295987, ENSP00000343206, ENSP00000492521, ENSP00000492857	SYN1	SYN1	ortholog_one2one	96.8661	96.4539	SYN1	ortholog_one2one	99.4326	99.4326					SYN1	ortholog_one2one	97.893	85.6738	Syn1	ortholog_one2one	96.1756	96.3121	Syn1	ortholog_one2one	96.3068	96.1702
ENSG00000008083	ENSP00000341280, ENSP00000380478	JARID2	JARID2	ortholog_one2one	89.1566	89.0851	JARID2	ortholog_one2one	96.5652	99.2777	JARID2	ortholog_one2one	98.7736	84.0289	JARID2	ortholog_one2one	98.2258	97.7528	Jarid2	ortholog_one2one	92.8687	91.9743	Jarid2	ortholog_one2one	92.5446	91.6533
ENSG00000008086	ENSP00000369325, ENSP00000369332, ENSP00000485184, ENSP00000485244, ENSP00000485359, ENSP00000485581, ENSP00000485625, ENSP00000489879, ENSP00000490170, ENSP00000501174	CDKL5	CDKL5	ortholog_one2one	85.1301	95.4167	CDKL5	ortholog_one2one	88.6408	95.1042	CDKL5	ortholog_one2one	83.6329	92.0833	CDKL5	ortholog_one2one	87.9495	94.2708	Cdkl5	ortholog_one2one	96.0417	96.0417	Cdkl5	ortholog_one2one	91.3866	90.625
ENSG00000008118	ENSP00000009105, ENSP00000354861, ENSP00000392173, ENSP00000498823	CAMK1G	CAMK1G	ortholog_one2one	94.5493	94.7479	CAMK1G	ortholog_one2one	98.9496	98.9496	CAMK1G	ortholog_one2one	98.7395	98.7395	CAMK1G	ortholog_one2one	92.2465	97.479	Camk1g	ortholog_one2one	92.0335	92.2269	Camk1g	ortholog_one2one	92.6471	92.6471
ENSG00000008128	ENSP00000348529, ENSP00000350403, ENSP00000351629, ENSP00000367900, ENSP00000367905, ENSP00000383874, ENSP00000384442, ENSP00000422149, ENSP00000423900, ENSP00000462289	CDK11A		ortholog_one2many	93.6306	94.2308		ortholog_one2many	97.954	98.2051		ortholog_one2many	97.954	98.2051		ortholog_one2many	97.7011	98.0769	Cdk11b	ortholog_one2many	95.2806	95.7692	Cdk11b	ortholog_one2many	95.6633	96.1538
ENSG00000008130	ENSP00000339727, ENSP00000341679, ENSP00000344340, ENSP00000367890, ENSP00000462589, ENSP00000462999, ENSP00000464096, ENSP00000464137	NADK	NADK	ortholog_one2one	91.8919	91.4798	NADK	ortholog_one2one	98.441	99.1031	NADK	ortholog_one2one	95.8785	99.1031	NADK	ortholog_one2one	95.5556	96.4126	Nadk	ortholog_one2one	91.7995	90.3587	Nadk	ortholog_one2one	84.6639	90.3587
ENSG00000008196	ENSP00000342252, ENSP00000377265	TFAP2B	TFAP2B	ortholog_one2one	100	100	TFAP2B	ortholog_one2one	87.1032	95.4348	TFAP2B	ortholog_one2one	94.3277	97.6087	TFAP2B	ortholog_one2one	84.1122	97.8261	Tfap2b	ortholog_one2one	100	99.7826	Tfap2b	ortholog_one2one	100	99.7826
ENSG00000008197	ENSP00000008391	TFAP2D	TFAP2D	ortholog_one2one	100	100	TFAP2D	ortholog_one2one	99.7788	99.7788	TFAP2D	ortholog_one2one	100	100	TFAP2D	ortholog_one2one	99.7788	99.7788	Tfap2d	ortholog_one2one	99.5575	99.5575	Tfap2d	ortholog_one2one	99.5575	99.5575
ENSG00000008226	ENSP00000308597, ENSP00000315914, ENSP00000404261	DLEC1	DLEC1	ortholog_one2one	79.6233	79.4872	DLEC1	ortholog_one2one	90.3587	91.8519	DLEC1	ortholog_one2one	96.0139	94.7009	DLEC1	ortholog_one2one	88.7429	88.49	Dlec1	ortholog_one2one	70.1321	69.5726	Dlec1	ortholog_one2one	69.9252	69.2878
ENSG00000008256	ENSP00000297044, ENSP00000379967	CYTH3	CYTH3	ortholog_one2one	94.3902	96.9925	CYTH3	ortholog_one2one	85.7477	91.9799					CYTH3	ortholog_one2one	99.7487	99.4987	Cyth3	ortholog_one2one	98.9975	98.9975	Cyth3	ortholog_one2one	98.9848	97.7444
ENSG00000008277	ENSP00000265727, ENSP00000381260, ENSP00000381261, ENSP00000381262, ENSP00000381267, ENSP00000396233, ENSP00000412085, ENSP00000413899, ENSP00000506730, ENSP00000507249, ENSP00000508320	ADAM22	ADAM22	ortholog_one2one	96.5775	93.6722	ADAM22	ortholog_one2one	94.7531	95.5394	ADAM22	ortholog_one2one	90.9828	93.1535	ADAM22	ortholog_one2one	85.8706	89.5228	Adam22	ortholog_one2one	91.2621	87.7593	Adam22	ortholog_one2one	87.5905	87.8631
ENSG00000008282	ENSP00000011473, ENSP00000388336, ENSP00000417473, ENSP00000419070, ENSP00000489167, ENSP00000516338, ENSP00000516339, ENSP00000516340	SYPL1	SYPL1	ortholog_one2one	80.2326	85.8921	SYPL1	ortholog_one2one	89.1892	95.8506	SYPL1	ortholog_one2one	89.1892	95.8506	SYPL1	ortholog_one2one	81.3187	92.1162	Sypl	ortholog_one2one	77.7778	84.2324	Sypl1	ortholog_one2one	60.1974	75.9336
ENSG00000008283	ENSP00000354028, ENSP00000376701, ENSP00000376702, ENSP00000400350, ENSP00000442773, ENSP00000462325, ENSP00000462543, ENSP00000462545, ENSP00000463162, ENSP00000463680, ENSP00000464012, ENSP00000464193, ENSP00000464215, ENSP00000464470, ENSP00000464520	CYB561	CYB561	ortholog_one2one	81.7844	87.6494	CYB561	ortholog_one2one	66.5574	80.8765	CYB561	ortholog_one2one	94.9612	97.6096	CYB561	ortholog_one2one	83.3935	92.0319	Cyb561	ortholog_one2one	88.4	88.0478	Cyb561	ortholog_one2one	87.5502	86.8526
ENSG00000008294	ENSP00000262013, ENSP00000349636, ENSP00000423165, ENSP00000423346, ENSP00000426061, ENSP00000426900, ENSP00000429343, ENSP00000430205	SPAG9	SPAG9	ortholog_one2one	96.3883	96.972	SPAG9	ortholog_one2one	98.4317	99.7729	SPAG9	ortholog_one2one	91.0097	99.6215	SPAG9	ortholog_one2one	92.1071	98.9402	Spag9	ortholog_one2one	96.6335	95.6094	Spag9	ortholog_one2one	93.4172	95.6094
ENSG00000008300	ENSP00000164024	CELSR3	CELSR3	ortholog_one2one	94.9669	95.1389	CELSR3	ortholog_one2one	98.1884	98.1884	CELSR3	ortholog_one2one	97.5602	96.5882	CELSR3	ortholog_one2one	96.8345	96.9807	Celsr3	ortholog_one2one	92.3844	92.3007	Celsr3	ortholog_one2one	91.8805	91.9082
ENSG00000008311	ENSP00000351834, ENSP00000377040, ENSP00000403768, ENSP00000414001, ENSP00000504919, ENSP00000504967, ENSP00000505102, ENSP00000505352, ENSP00000505381, ENSP00000505506, ENSP00000505671, ENSP00000505825, ENSP00000505849, ENSP00000505881, ENSP00000505942, ENSP00000505945, ENSP00000505958, ENSP00000506240, ENSP00000506341, ENSP00000506437, ENSP00000506554, ENSP00000506684	AASS	AASS	ortholog_one2one	92.8726	92.8726	AASS	ortholog_one2one	98.2703	98.1641	AASS	ortholog_one2one	98.3784	98.2721	AASS	ortholog_one2one	95.7883	95.7883	Aass	ortholog_one2one	87.473	87.473	Aass	ortholog_one2one	87.257	87.257
ENSG00000008323	ENSP00000011684, ENSP00000304640, ENSP00000380185, ENSP00000393194, ENSP00000442836, ENSP00000506982	PLEKHG6	PLEKHG6	ortholog_one2one	85.283	85.8228	PLEKHG6	ortholog_one2one	94.557	94.557	PLEKHG6	ortholog_one2one	88.2271	80.6329	PLEKHG6	ortholog_one2one	91.8885	91.7721	Plekhg6	ortholog_one2one	81.7027	81.3924	Plekhg6	ortholog_one2one	80.3321	79.6203
ENSG00000008324	ENSP00000011691, ENSP00000401115	SS18L2	SS18L2	ortholog_one2one	96.1039	96.1039					SS18L2	ortholog_one2one	100	100	SS18L2	ortholog_one2one	98.7013	98.7013	Ss18l2	ortholog_one2one	51.0417	63.6364	Ss18l2	ortholog_one2one	87.013	87.013
ENSG00000008382	ENSP00000262966, ENSP00000353015, ENSP00000469057, ENSP00000469230, ENSP00000470987, ENSP00000471189, ENSP00000471715, ENSP00000471735	MPND	MPND	ortholog_one2one	87.9917	84.8303	MPND	ortholog_one2one	69.2429	87.6247	MPND	ortholog_one2one	95.3846	86.6267	MPND	ortholog_one2one	95.8167	96.008	Mpnd	ortholog_one2one	84.3942	82.0359	Mpnd	ortholog_one2one	84.0164	81.8363
ENSG00000008394	ENSP00000010404, ENSP00000379510, ENSP00000379512, ENSP00000379513, ENSP00000437988, ENSP00000438308, ENSP00000440443, ENSP00000442557, ENSP00000442767, ENSP00000442970	MGST1	MGST1	ortholog_one2one	90.3226	90.3226	MGST1	ortholog_one2one	92.9032	92.9032	MGST1	ortholog_one2one	80	92.9032	MGST1	ortholog_one2one	90.3226	90.3226	Mgst1	ortholog_one2one	55.8952	82.5806	Mgst1	ortholog_one2one	57.0796	83.2258
ENSG00000008405	ENSP00000008527, ENSP00000447738	CRY1	CRY1	ortholog_one2one	98.6371	98.8055	CRY1	ortholog_one2one	99.4881	99.4881	CRY1	ortholog_one2one	99.4881	99.4881	CRY1	ortholog_one2one	99.3174	99.3174	Cry1	ortholog_one2one	93.0693	96.2457	Cry1	ortholog_one2one	96.0884	96.4164
ENSG00000008438	ENSP00000008938	PGLYRP1	PGLYRP1	ortholog_one2one	69.3878	69.3878	PGLYRP1	ortholog_one2one	85.2041	85.2041	PGLYRP1	ortholog_one2one	84.6939	84.6939	PGLYRP1	ortholog_one2one	79.5918	79.5918	Pglyrp1	ortholog_one2one	69.7802	64.7959	Pglyrp1	ortholog_one2one	67.2131	62.7551
ENSG00000008441	ENSP00000351354, ENSP00000353219, ENSP00000380781, ENSP00000465094, ENSP00000465616, ENSP00000466389, ENSP00000466605, ENSP00000466735, ENSP00000467512, ENSP00000467536, ENSP00000467785, ENSP00000468707, ENSP00000468794, ENSP00000481181, ENSP00000502554, ENSP00000509710	NFIX	NFIX	ortholog_one2one	90.8088	98.4064	NFIX	ortholog_one2one	73.5495	85.8566	NFIX	ortholog_one2one	99.7976	98.2072	NFIX	ortholog_one2one	100	100	Nfix	ortholog_one2one	98.9879	97.4104	Nfix	ortholog_one2one	98.9879	97.4104
ENSG00000008513	ENSP00000414073, ENSP00000427720, ENSP00000427786, ENSP00000428540, ENSP00000429638, ENSP00000429936, ENSP00000430135, ENSP00000430515, ENSP00000497381	ST3GAL1	ST3GAL1	ortholog_one2one	92.6471	92.6471	ST3GAL1	ortholog_one2one	98.2353	98.2353	ST3GAL1	ortholog_one2one	98.2353	98.2353	ST3GAL1	ortholog_one2one	80.6916	82.3529	St3gal1	ortholog_one2one	82.1958	81.4706	St3gal1	ortholog_one2one	68.6957	69.7059
ENSG00000008516	ENSP00000337816, ENSP00000482854	MMP25	MMP25	ortholog_one2one	88.4135	88.2562	MMP25	ortholog_one2one	95.0178	95.0178					MMP25	ortholog_one2one	92.1569	91.9929	Mmp25	ortholog_one2one	68.4553	74.911	Mmp25	ortholog_one2one	68.7805	75.2669
ENSG00000008517	ENSP00000008180, ENSP00000324742, ENSP00000371648, ENSP00000380096, ENSP00000380099, ENSP00000405063, ENSP00000411958, ENSP00000431740, ENSP00000431775, ENSP00000432218, ENSP00000432850, ENSP00000432917, ENSP00000433177, ENSP00000433747, ENSP00000433866, ENSP00000436929, ENSP00000436937, ENSP00000437020, ENSP00000446624, ENSP00000446978, ENSP00000447033, ENSP00000447496, ENSP00000447812, ENSP0000…	IL32
ENSG00000008710	ENSP00000262304, ENSP00000399501, ENSP00000455753, ENSP00000456670, ENSP00000456672, ENSP00000457132, ENSP00000457162, ENSP00000457984, ENSP00000461391	PKD1	PKD1	ortholog_one2one	83.1752	83.5231	PKD1	ortholog_one2one	94.8115	94.7014									Pkd1	ortholog_one2one	78.3368	78.1548	Pkd1	ortholog_one2one	78.7512	78.5499
ENSG00000008735	ENSP00000330572	MAPK8IP2	MAPK8IP2	ortholog_one2one	91.3043	91.7476	MAPK8IP2	ortholog_one2one	85.3633	96.966		ortholog_one2one	83.5664	29.0049	MAPK8IP2	ortholog_one2one	94.3713	95.6311	Mapk8ip2	ortholog_one2one	87.7108	88.3495	Mapk8ip2	ortholog_one2one	86.3473	87.5
ENSG00000008838	ENSP00000348610, ENSP00000377684, ENSP00000377685, ENSP00000377686, ENSP00000392276, ENSP00000393464, ENSP00000435760, ENSP00000438630, ENSP00000438767, ENSP00000439148, ENSP00000440100, ENSP00000443344, ENSP00000462539, ENSP00000462646, ENSP00000463043, ENSP00000463480, ENSP00000463484, ENSP00000463528, ENSP00000463724, ENSP00000463751, ENSP00000464225	MED24	MED24	ortholog_one2one	88.2791	95.9555		ortholog_one2many	99.3933	99.3933		ortholog_one2many	99.3933	99.3933	MED24	ortholog_one2one	97.009	98.3822	Med24	ortholog_one2one	92.6441	94.2366	Med24	ortholog_one2one	92.9423	94.5399
ENSG00000008853	ENSP00000251822, ENSP00000427926, ENSP00000429141, ENSP00000430785, ENSP00000509630	RHOBTB2	RHOBTB2	ortholog_one2one	96.2517	98.8996	RHOBTB2	ortholog_one2one	96.2617	99.1747	RHOBTB2	ortholog_one2one	88.5749	99.1747	RHOBTB2	ortholog_one2one	96.3855	99.0371	Rhobtb2	ortholog_one2one	97.8022	97.9367	Rhobtb2	ortholog_one2one	97.6648	97.7992
ENSG00000008869	ENSP00000233099, ENSP00000408222	HEATR5B	HEATR5B	ortholog_one2one	92.9321	98.4066	HEATR5B	ortholog_one2one	95.1874	99.324	HEATR5B	ortholog_one2one	99.324	99.324	HEATR5B	ortholog_one2one	99.0821	99.0343	Heatr5b	ortholog_one2one	95.8937	95.8474	Heatr5b	ortholog_one2one	96.4251	96.3786
ENSG00000008952	ENSP00000337688, ENSP00000418342, ENSP00000419319, ENSP00000420304, ENSP00000420331	SEC62	SEC62	ortholog_one2one	99.2481	99.2481	SEC62	ortholog_one2one	99.2481	99.2481	SEC62	ortholog_one2one	99.2481	99.2481	SEC62	ortholog_one2one	98.4925	98.2456	Sec62	ortholog_one2one	93.4673	93.2331	Sec62	ortholog_one2one	61.4876	93.2331
ENSG00000008988	ENSP00000009589, ENSP00000427788, ENSP00000427860, ENSP00000428104, ENSP00000428146, ENSP00000429049, ENSP00000429333, ENSP00000429374, ENSP00000478703, ENSP00000503327, ENSP00000504123, ENSP00000504154, ENSP00000504670	RPS20	RPS20	ortholog_one2one	97.5	98.3193	RPS20	ortholog_one2one	100	100	RPS20	ortholog_one2one	89.3443	91.5966		ortholog_one2one	94.958	94.958	Rps20	ortholog_one2one	100	100	Rps20, Rps20, Rps20	ortholog_one2many	100	100
ENSG00000009307	ENSP00000261443, ENSP00000342408, ENSP00000351329, ENSP00000358543, ENSP00000407724, ENSP00000431297, ENSP00000431562, ENSP00000431770, ENSP00000432805, ENSP00000432958, ENSP00000435185, ENSP00000437159, ENSP00000481762, ENSP00000508430, ENSP00000508489, ENSP00000508578, ENSP00000508776, ENSP00000508851, ENSP00000508872, ENSP00000508874, ENSP00000508885, ENSP00000508965, ENSP00000508995, ENSP0000…	CSDE1	CSDE1	ortholog_one2one	90.3448	98.4962	CSDE1	ortholog_one2one	94.3373	98.1203	CSDE1	ortholog_one2one	94.2099	97.8697	CSDE1	ortholog_one2one	94.3128	99.7494	Csde1	ortholog_one2one	98.4962	98.4962	Csde1	ortholog_one2one	93.2464	98.6216
ENSG00000009335	ENSP00000309198, ENSP00000373755, ENSP00000397432, ENSP00000481584	UBE3C	UBE3C	ortholog_one2one	92.7495	90.9511	UBE3C	ortholog_one2one	99.6307	99.6307	UBE3C	ortholog_one2one	99.6307	99.6307	UBE3C	ortholog_one2one	88.4021	95.0138	Ube3c	ortholog_one2one	93.1671	93.1671	Ube3c	ortholog_one2one	93.0748	93.0748
ENSG00000009413	ENSP00000351697, ENSP00000357792, ENSP00000391605, ENSP00000393184, ENSP00000400600, ENSP00000402003, ENSP00000482892	REV3L	REV3L	ortholog_one2one	93.9898	93.9297	REV3L	ortholog_one2one	97.2973	97.7636	REV3L	ortholog_one2one	97.8254	97.7316	REV3L	ortholog_one2one	95.8453	95.8147	Rev3l	ortholog_one2one	86.9635	86.7412	Rev3l	ortholog_one2one	84.9617	85.016
ENSG00000009694	ENSP00000360171, ENSP00000403954	TENM1	TENM1	ortholog_one2one	98.0966	98.3486	TENM1	ortholog_one2one	99.0483	99.3027	TENM1	ortholog_one2one	99.0849	99.3394	TENM1	ortholog_one2one	97.0769	98.7156	Tenm1	ortholog_one2one	96.7411	96.9541	Tenm1	ortholog_one2one	96.8144	97.0275
ENSG00000009709	ENSP00000364524, ENSP00000383502, ENSP00000403389	PAX7	PAX7	ortholog_one2one	88.33	86.9307	PAX7	ortholog_one2one	99.6024	99.2079	PAX7	ortholog_one2one	99.604	99.604	PAX7	ortholog_one2one	90.1354	92.2772	Pax7	ortholog_one2one	97.6238	97.6238	Pax7	ortholog_one2one	97.0297	97.0297
ENSG00000009724	ENSP00000383690, ENSP00000383691, ENSP00000514717, ENSP00000514787, ENSP00000514788, ENSP00000514789, ENSP00000514790, ENSP00000514791, ENSP00000514792, ENSP00000514793, ENSP00000514794, ENSP00000514795, ENSP00000514796	MASP2	MASP2	ortholog_one2one	87.6093	87.6093	MASP2	ortholog_one2one	95.3353	95.3353	MASP2	ortholog_one2one	95.3353	95.3353	MASP2	ortholog_one2one	92.3977	92.1283	Masp2	ortholog_one2one	81.6058	81.4869	Masp2	ortholog_one2one	80.438	80.3207
ENSG00000009765	ENSP00000229447, ENSP00000343763, ENSP00000356304, ENSP00000376084, ENSP00000376085, ENSP00000390081, ENSP00000397342, ENSP00000441276	IYD	IYD	ortholog_one2one	90.6574	90.6574	IYD	ortholog_one2one	79.1809	80.2768	IYD	ortholog_one2one	78.157	79.2388	IYD	ortholog_one2one	93.7716	93.7716	Iyd	ortholog_one2one	85.2632	84.083	Iyd	ortholog_one2one	84.9123	83.737
ENSG00000009780	ENSP00000010299, ENSP00000234549, ENSP00000363060, ENSP00000363065, ENSP00000393171, ENSP00000395150, ENSP00000436176	FAM76A	FAM76A	ortholog_one2one	89.9705	99.3485	FAM76A	ortholog_one2one	89.7361	99.6743	FAM76A	ortholog_one2one	82.5485	97.0684	FAM76A	ortholog_one2one	100	100	Fam76a	ortholog_one2one	98.3713	98.3713	Fam76a	ortholog_one2one	97.3941	97.3941
ENSG00000009790	ENSP00000355990, ENSP00000355991, ENSP00000355992, ENSP00000355993, ENSP00000383743, ENSP00000417417, ENSP00000417665, ENSP00000418906, ENSP00000419180, ENSP00000436982	TRAF3IP3	TRAF3IP3	ortholog_one2one	88.6282	89.1107	TRAF3IP3	ortholog_one2one	89.4825	97.2777	TRAF3IP3	ortholog_one2one	89.1192	93.6479	TRAF3IP3	ortholog_one2one	95.0909	94.9183	Traf3ip3	ortholog_one2one	74.8538	69.6915	Traf3ip3	ortholog_one2one	67.1403	68.6025
ENSG00000009830	ENSP00000261534, ENSP00000450630, ENSP00000451115, ENSP00000451651, ENSP00000451730, ENSP00000451967, ENSP00000487704, ENSP00000506751, ENSP00000506889, ENSP00000506976, ENSP00000507033, ENSP00000507063, ENSP00000507134, ENSP00000507167, ENSP00000507208, ENSP00000507213, ENSP00000507348, ENSP00000507432, ENSP00000507494, ENSP00000507508, ENSP00000507511, ENSP00000507574, ENSP00000507630, ENSP0000…	POMT2	POMT2	ortholog_one2one	93.2	93.2	POMT2	ortholog_one2one	97.3333	97.3333	POMT2	ortholog_one2one	97.4633	97.3333	POMT2	ortholog_one2one	82.3392	93.8667	Pomt2	ortholog_one2one	82.439	90.1333	Pomt2	ortholog_one2one	81.4634	89.0667
ENSG00000009844	ENSP00000356593, ENSP00000356602, ENSP00000395767, ENSP00000481525	VTA1	VTA1	ortholog_one2one	97.0684	97.0684	VTA1	ortholog_one2one	99.0228	99.0228	VTA1	ortholog_one2one	99.0228	99.0228	VTA1	ortholog_one2one	98.3713	98.3713	Vta1	ortholog_one2one	91.2621	91.8567	Vta1	ortholog_one2one	92.8803	93.4853
ENSG00000009950	ENSP00000320886, ENSP00000343767, ENSP00000346629, ENSP00000392636, ENSP00000395172, ENSP00000402615, ENSP00000406296, ENSP00000412330	MLXIPL	MLXIPL	ortholog_one2one	90.0817	90.6103	MLXIPL	ortholog_one2one	95.1136	98.2394	MLXIPL	ortholog_one2one	95.2273	98.3568	MLXIPL	ortholog_one2one	93.5446	93.5446	Mlxipl	ortholog_one2one	80.3241	81.4554	AABR07035839.1	ortholog_one2one	81.4088	82.7465
ENSG00000009954	ENSP00000342434, ENSP00000385442	BAZ1B	BAZ1B	ortholog_one2one	96.7611	96.6959	BAZ1B	ortholog_one2one	98.3849	98.584	BAZ1B	ortholog_one2one	98.9885	98.9885	BAZ1B	ortholog_one2one	97.9082	97.8422	Baz1b	ortholog_one2one	91.7512	91.5037	Baz1b	ortholog_one2one	92.3442	91.9083
ENSG00000010017	ENSP00000011619	RANBP9	RANBP9	ortholog_one2one	94.6027	86.5569	RANBP9	ortholog_one2one	99.1803	99.5885	RANBP9	ortholog_one2one	100	53.2236	RANBP9	ortholog_one2one	98.4931	98.6283	Ranbp9	ortholog_one2one	95.7747	93.2785	Ranbp9	ortholog_one2one	95.9097	93.2785
ENSG00000010030	ENSP00000341843, ENSP00000342260, ENSP00000362842, ENSP00000362843, ENSP00000440592, ENSP00000481885, ENSP00000484485, ENSP00000486712	ETV7	ETV7	ortholog_one2one	59.6774	65.1026	ETV7	ortholog_one2one	53.9773	83.5777	ETV7	ortholog_one2one	93.8416	93.8416	ETV7	ortholog_one2one	86.4706	86.217
ENSG00000010072	ENSP00000008440, ENSP00000295050, ENSP00000355604, ENSP00000375731	SPRTN	SPRTN	ortholog_one2one	84.5842	85.2761	SPRTN	ortholog_one2one	95.935	96.5235	SPRTN	ortholog_one2one	95.6967	95.501	SPRTN	ortholog_one2one	89.7119	89.1616	Sprtn	ortholog_one2one	70.4225	71.5746	Sprtn	ortholog_one2one	70.9677	71.9836
ENSG00000010165	ENSP00000354920, ENSP00000355393, ENSP00000356711	METTL13	METTL13	ortholog_one2one	94.7143	94.8498	METTL13	ortholog_one2one	98.2833	98.2833	METTL13	ortholog_one2one	98.1402	98.1402	METTL13	ortholog_one2one	96.4235	96.4235	Eef1aknmt	ortholog_one2one	90.1146	89.9857	Eef1aknmt	ortholog_one2one	88.9362	89.6996
ENSG00000010219	ENSP00000010132, ENSP00000438769, ENSP00000439168, ENSP00000439697, ENSP00000441755, ENSP00000441996, ENSP00000444842	DYRK4	DYRK4	ortholog_one2one	83.2031	67.1924	DYRK4	ortholog_one2one	93.7008	93.8486	DYRK4	ortholog_one2one	93.5331	93.5331					Dyrk4	ortholog_one2one	73.4177	73.1861	Dyrk4	ortholog_one2one	73.4977	75.2366
ENSG00000010244	ENSP00000322777, ENSP00000340029, ENSP00000378165, ENSP00000378168, ENSP00000378172, ENSP00000461914, ENSP00000462193, ENSP00000462284, ENSP00000463040, ENSP00000464366, ENSP00000464495	ZNF207	ZNF207	ortholog_one2one	100	100	ZNF207	ortholog_one2one	92.8571	100	ZNF207	ortholog_one2one	96.9819	97.5708	ZNF207	ortholog_one2one	96.9819	97.5708	Zfp207	ortholog_one2one	98.7879	98.9879
ENSG00000010256	ENSP00000203407, ENSP00000388660, ENSP00000393696	UQCRC1	UQCRC1	ortholog_one2one	83.7624	88.125	UQCRC1	ortholog_one2one	89.1519	94.1667	UQCRC1	ortholog_one2one	98.125	98.125	UQCRC1	ortholog_one2one	87.169	89.1667	Uqcrc1	ortholog_one2one	88.75	88.75	Uqcrc1	ortholog_one2one	88.125	88.125
ENSG00000010270	ENSP00000009041, ENSP00000379334, ENSP00000394000, ENSP00000395455, ENSP00000402028, ENSP00000411933	STARD3NL	STARD3NL	ortholog_one2one	95.7265	95.7265	STARD3NL	ortholog_one2one	100	100	STARD3NL	ortholog_one2one	100	100	STARD3NL	ortholog_one2one	50	69.6581	Stard3nl	ortholog_one2one	79.2453	89.7436	Stard3nl	ortholog_one2one	49.8525	72.2222
ENSG00000010278	ENSP00000009180, ENSP00000371955, ENSP00000371958, ENSP00000371959, ENSP00000440985, ENSP00000478288, ENSP00000493732, ENSP00000494858, ENSP00000495090, ENSP00000496639, ENSP00000502917, ENSP00000503576, ENSP00000503704	CD9	CD9	ortholog_one2one	92.1053	92.1053	CD9	ortholog_one2one	98.6842	98.6842	CD9	ortholog_one2one	89.6414	98.6842	CD9	ortholog_one2one	68.5393	80.2632	Cd9	ortholog_one2one	89.3805	88.5965	Cd9	ortholog_one2one	77.1084	84.2105
ENSG00000010282	ENSP00000310621, ENSP00000395779, ENSP00000401568, ENSP00000403787, ENSP00000405423, ENSP00000408999, ENSP00000413810, ENSP00000415351	HHATL	HHATL	ortholog_one2one	94.0476	94.0476					HHATL	ortholog_one2one	98.2143	98.2143	HHATL	ortholog_one2one	94.8819	95.6349	Hhatl	ortholog_one2one	91.0537	90.873	Hhatl	ortholog_one2one	84.0659	91.0714
ENSG00000010292	ENSP00000325017, ENSP00000371895, ENSP00000438495, ENSP00000444377	NCAPD2	NCAPD2	ortholog_one2one	92.5767	92.5767	NCAPD2	ortholog_one2one	92.8472	95.4318	NCAPD2	ortholog_one2one	96.7834	96.6453	NCAPD2	ortholog_one2one	95.9315	95.9315	Ncapd2	ortholog_one2one	86.5661	86.01	Ncapd2	ortholog_one2one	86.7626	86.0814
ENSG00000010295	ENSP00000337593, ENSP00000349364, ENSP00000380052, ENSP00000432493, ENSP00000436261, ENSP00000482285	IFFO1	IFFO1	ortholog_one2one	95.8115	96.1471	IFFO1	ortholog_one2one	99.4746	99.4746	IFFO1	ortholog_one2one	99.4737	99.2995	IFFO1	ortholog_one2one	98.7762	98.9492	Iffo1	ortholog_one2one	94.3061	92.8196	Iffo1	ortholog_one2one	93.9823	92.9947
ENSG00000010310	ENSP00000263281, ENSP00000305321, ENSP00000465385, ENSP00000467342, ENSP00000467494, ENSP00000498426	GIPR	GIPR	ortholog_one2one	87.6068	87.9828	GIPR	ortholog_one2one	97.4249	97.4249	GIPR	ortholog_one2one	96.9957	96.9957	GIPR	ortholog_one2one	92.7039	92.7039	Gipr	ortholog_one2one	79.3478	78.3262	Gipr	ortholog_one2one	80.6593	78.7554
ENSG00000010318	ENSP00000246282, ENSP00000333024, ENSP00000417712, ENSP00000420521, ENSP00000480003	PHF7	PHF7	ortholog_one2one	89.0339	89.5013	PHF7	ortholog_one2one	97.3753	97.3753	PHF7	ortholog_one2one	97.3753	97.3753	PHF7	ortholog_one2one	94.2105	93.9633	Phf7	ortholog_one2one	84.3648	67.979	Phf7	ortholog_one2one	80.2198	76.6404
ENSG00000010319	ENSP00000231721, ENSP00000419181, ENSP00000420291	SEMA3G	SEMA3G	ortholog_one2one	90.7336	90.1535	SEMA3G	ortholog_one2one	97.8261	97.8261	SEMA3G	ortholog_one2one	97.8261	97.8261	SEMA3G	ortholog_one2one	72.0169	87.2123	Sema3g	ortholog_one2one	86.5385	86.3171	Sema3g	ortholog_one2one	86.1538	85.9335
ENSG00000010322	ENSP00000339958, ENSP00000392484, ENSP00000417812, ENSP00000418232	NISCH	NISCH	ortholog_one2one	93.6793	93.617	NISCH	ortholog_one2one	95.043	95.6117	NISCH	ortholog_one2one	98.4011	98.2048	NISCH	ortholog_one2one	96.1436	96.1436	Nisch	ortholog_one2one	84.1808	89.1622	Nisch	ortholog_one2one	81.4702	89.1622
ENSG00000010327	ENSP00000312946, ENSP00000418426	STAB1	STAB1	ortholog_one2one	88.5815	88.4436	STAB1	ortholog_one2one	96.3495	96.537	STAB1	ortholog_one2one	96.3884	96.5759	STAB1	ortholog_one2one	90.8631	90.9339	Stab1	ortholog_one2one	81.7192	81.751	Stab1	ortholog_one2one	79.4677	81.323
ENSG00000010361	ENSP00000313309, ENSP00000366296, ENSP00000431388, ENSP00000431420, ENSP00000431731, ENSP00000432148, ENSP00000433164, ENSP00000433492, ENSP00000435177, ENSP00000469856, ENSP00000470155, ENSP00000470863, ENSP00000471319, ENSP00000471793	FUZ	FUZ	ortholog_one2one	92.5659	92.3445	FUZ	ortholog_one2one	91.6854	97.6077	FUZ	ortholog_one2one	98.1675	89.7129	FUZ	ortholog_one2one	96.89	96.89	Fuz	ortholog_one2one	87.2289	86.6029	Fuz	ortholog_one2one	86.506	85.8852
ENSG00000010379	ENSP00000339260, ENSP00000389316, ENSP00000407104, ENSP00000437386, ENSP00000443466, ENSP00000444606	SLC6A13									SLC6A13	ortholog_one2one	97.0443	98.1728	SLC6A13	ortholog_one2one	97.01	97.01	Slc6a13	ortholog_one2one	91.0299	91.0299	Slc6a13	ortholog_one2one	91.5282	91.5282
ENSG00000010404	ENSP00000339801, ENSP00000359470, ENSP00000390241, ENSP00000418264, ENSP00000428980, ENSP00000429745	IDS	IDS	ortholog_one2one	89.6364	89.6364	IDS	ortholog_one2one	97.2727	97.2727	IDS	ortholog_one2one	94.4134	92.1818	IDS	ortholog_one2one	84.8126	78.1818	Ids	ortholog_one2one	84.6014	84.9091	Ids	ortholog_one2one	83.7545	84.3636
ENSG00000010438	ENSP00000340889, ENSP00000354280, ENSP00000368715, ENSP00000401828	PRSS3		ortholog_one2many	75.6654	80.5668						ortholog_one2one	80.8429	85.4251	PRSS2	ortholog_one2many	77.7778	82.1862	Gm10334, Try5, Gm5771, Prss1, Try10, Prss3, Try4, Prss2	ortholog_many2many	77.6423	77.3279	Prss3, Try5, Prss2, Prss1, Try10	ortholog_many2many	77.2358	76.9231
ENSG00000010539	ENSP00000380077, ENSP00000380079, ENSP00000380080, ENSP00000395723, ENSP00000405786, ENSP00000458508, ENSP00000458777	ZNF200	ZNF200	ortholog_one2one	88.5787	88.3544	ZNF200	ortholog_one2one	98.2143	97.4684	ZNF200	ortholog_one2one	97.9592	97.2152	ZNF200	ortholog_one2one	92.8934	92.6582	Zfp65	ortholog_many2many	16.6667	16.4557
ENSG00000010610	ENSP00000011653, ENSP00000440720, ENSP00000445167	CD4	CD4	ortholog_one2one	73.4234	71.179	CD4	ortholog_one2one	92.1397	92.1397	CD4	ortholog_one2one	92.1397	92.1397	CD4	ortholog_one2one	82.2757	82.0961	Cd4	ortholog_one2one	55.1422	55.0218
ENSG00000010626	ENSP00000007969, ENSP00000317464, ENSP00000390932, ENSP00000392623, ENSP00000394566, ENSP00000396049, ENSP00000397192, ENSP00000402554, ENSP00000408066, ENSP00000412744, ENSP00000479128	LRRC23	LRRC23	ortholog_one2one	82.8488	83.0904	LRRC23	ortholog_one2one	95.0725	95.6268	LRRC23	ortholog_one2one	95.0725	95.6268	LRRC23	ortholog_one2one	88.8563	88.3382	Lrrc23	ortholog_one2one	78.5294	77.8426	Lrrc23	ortholog_one2one	78.8406	79.3003
ENSG00000010671	ENSP00000308176, ENSP00000483570, ENSP00000512053, ENSP00000512054, ENSP00000512055, ENSP00000512056, ENSP00000512057, ENSP00000512058, ENSP00000512059, ENSP00000512060, ENSP00000512061, ENSP00000512062, ENSP00000512063, ENSP00000512064, ENSP00000512065, ENSP00000512066, ENSP00000512067, ENSP00000512068, ENSP00000512069, ENSP00000512070, ENSP00000512071, ENSP00000512078	BTK	BTK	ortholog_one2one	90.2439	89.8331	BTK	ortholog_one2one	100	100	BTK	ortholog_one2one	99.375	96.5099	BTK	ortholog_one2one	99.2413	99.2413	Btk	ortholog_one2one	98.3308	98.3308	Btk	ortholog_one2one	98.1846	98.4826
ENSG00000010704	ENSP00000259699, ENSP00000311698, ENSP00000312342, ENSP00000313776, ENSP00000315936, ENSP00000337819, ENSP00000380217, ENSP00000417404, ENSP00000417534, ENSP00000419725, ENSP00000420559, ENSP00000420802	HFE	HFE	ortholog_one2one	83.3333	83.3333	HFE	ortholog_one2one	94.2529	94.2529	HFE	ortholog_one2one	94.2529	94.2529	HFE	ortholog_one2one	90.5172	90.5172	Hfe	ortholog_one2one	66.0167	68.1034	Hfe	ortholog_one2one	66.9444	69.2529
ENSG00000010803	ENSP00000318094, ENSP00000337352, ENSP00000361676, ENSP00000361677, ENSP00000361678, ENSP00000403974, ENSP00000479881, ENSP00000511813, ENSP00000511814, ENSP00000511815	SCMH1	SCMH1	ortholog_one2one	91.528	90.2985	SCMH1	ortholog_one2one	98.6567	98.6567	SCMH1	ortholog_one2one	95.9091	94.4776	SCMH1	ortholog_one2one	69.2121	85.2239	Scmh1	ortholog_one2one	84.2776	88.806	Scmh1	ortholog_one2one	71.525	79.1045
ENSG00000010810	ENSP00000229471, ENSP00000346671, ENSP00000357656, ENSP00000357667, ENSP00000357671, ENSP00000427993, ENSP00000428042, ENSP00000428045, ENSP00000428493, ENSP00000428695, ENSP00000428983, ENSP00000429294, ENSP00000429590, ENSP00000429813, ENSP00000429866, ENSP00000429992, ENSP00000430364, ENSP00000430455	FYN	FYN	ortholog_one2one	99.8138	99.8138	FYN	ortholog_one2one	91.1715	100	FYN	ortholog_one2one	100	100	FYN	ortholog_one2one	99.8138	99.8138	Fyn	ortholog_one2one	99.4413	99.4413	Fyn	ortholog_one2one	93.0435	99.6276
ENSG00000010818	ENSP00000012134, ENSP00000356575, ENSP00000356576, ENSP00000515550, ENSP00000515551, ENSP00000515552, ENSP00000515553, ENSP00000515554, ENSP00000515555	HIVEP2	HIVEP2	ortholog_one2one	94.4808	94.4808	HIVEP2	ortholog_one2one	98.3647	98.3647	HIVEP2	ortholog_one2one	98.3238	98.3238	HIVEP2	ortholog_one2one	97.955	97.915	Hivep2	ortholog_one2one	87.7366	87.1627	Hivep2	ortholog_one2one	87.7719	87.4489
ENSG00000010932	ENSP00000346901, ENSP00000356724, ENSP00000385543, ENSP00000481732, ENSP00000491035	FMO1	FMO1	ortholog_one2one	87.5226	90.9774	FMO1	ortholog_one2one	97.9323	97.9323	FMO1	ortholog_one2one	97.7444	97.7444	FMO1	ortholog_one2one	95.3008	95.3008	Fmo1	ortholog_one2one	83.0827	83.0827	Fmo1	ortholog_one2one	82.1429	82.1429
ENSG00000011007	ENSP00000395574, ENSP00000484196	ELOA	ELOA	ortholog_one2one	88.9175	89.3782	ELOA	ortholog_one2one	87.4705	95.8549	ELOA	ortholog_one2one	81.2636	96.6321	ELOA	ortholog_one2one	82.2727	93.7824	Eloa	ortholog_one2one	82.5356	82.6425	Eloa	ortholog_one2one	78.6164	80.9585
ENSG00000011009	ENSP00000363625, ENSP00000363626, ENSP00000363627, ENSP00000363629, ENSP00000363638, ENSP00000388003, ENSP00000409004	LYPLA2		ortholog_one2one	64.4444	75.3247	LYPLA2	ortholog_one2one	100	100	LYPLA2	ortholog_one2one	100	99.1342	LYPLA2	ortholog_one2one	100	100	Lypla2	ortholog_one2one	98.7013	98.7013	Lypla2	ortholog_one2one	64.0118	93.9394
ENSG00000011021	ENSP00000234488, ENSP00000308367, ENSP00000365679, ENSP00000496938	CLCN6	CLCN6	ortholog_one2one	85.0488	90.3337	CLCN6	ortholog_one2one	99.3095	99.3095	CLCN6	ortholog_one2one	99.3095	99.3095	CLCN6	ortholog_one2one	98.9655	99.0794	Clcn6	ortholog_one2one	95.9908	96.4327	Clcn6	ortholog_one2one	94.6073	92.8654
ENSG00000011028	ENSP00000307513, ENSP00000400445, ENSP00000461968, ENSP00000463968	MRC2	MRC2	ortholog_one2one	92.9825	93.1711	MRC2	ortholog_one2one	99.0534	99.0534	MRC2	ortholog_one2one	99.0264	96.2813	MRC2	ortholog_one2one	92.2139	92.0892	Mrc2	ortholog_one2one	90.8046	90.8046	Mrc2	ortholog_one2one	88.0528	90.1961
ENSG00000011052	ENSP00000365572, ENSP00000376889, ENSP00000451932	NME1-NME2
ENSG00000011083	ENSP00000230671, ENSP00000428200	SLC6A7	SLC6A7	ortholog_one2one	93.2812	93.8679	SLC6A7	ortholog_one2one	99.0566	99.0566	SLC6A7	ortholog_one2one	91.7417	96.0692	SLC6A7	ortholog_one2one	91.2782	95.4403	Slc6a7	ortholog_one2one	97.6452	97.7987	Slc6a7	ortholog_one2one	91.3174	95.9119
ENSG00000011105	ENSP00000011898, ENSP00000384488, ENSP00000412908, ENSP00000444799, ENSP00000491848, ENSP00000497370	TSPAN9	TSPAN9	ortholog_one2one	70.303	97.0711	TSPAN9	ortholog_one2one	72.4242	100		ortholog_one2one	39.2294	93.7238		ortholog_one2one	48.307	89.5397	Tspan9	ortholog_one2one	63.4981	69.8745	Tspan9	ortholog_one2one	70.303	97.0711
ENSG00000011114	ENSP00000298896, ENSP00000335615, ENSP00000347246, ENSP00000450704, ENSP00000450778, ENSP00000451010, ENSP00000451408	BTBD7	BTBD7	ortholog_one2one	96.5517	96.4664	BTBD7	ortholog_one2one	98.7676	99.1166	BTBD7	ortholog_one2one	98.8556	99.2049	BTBD7	ortholog_one2one	95.5145	95.9364	Btbd7	ortholog_one2one	93.6283	93.4629	Btbd7	ortholog_one2one	94.8627	94.6113
ENSG00000011132	ENSP00000315136	APBA3	APBA3	ortholog_one2one	80.9773	80.6957	APBA3	ortholog_one2one	96.3478	96.3478	APBA3	ortholog_one2one	91.2879	83.8261	APBA3	ortholog_one2one	92.0415	92.5217	Apba3	ortholog_one2one	76.5324	76	Apba3	ortholog_one2one	75.0439	74.2609
ENSG00000011143	ENSP00000316631, ENSP00000376827, ENSP00000376828, ENSP00000442096, ENSP00000462129, ENSP00000462411, ENSP00000462423, ENSP00000462460, ENSP00000463826, ENSP00000502156, ENSP00000502288, ENSP00000502984, ENSP00000503159, ENSP00000503852, ENSP00000503970, ENSP00000503999, ENSP00000504043, ENSP00000504282, ENSP00000504452, ENSP00000504754	MKS1	MKS1	ortholog_one2one	86.3176	91.4132	MKS1	ortholog_one2one	98.2111	98.2111	MKS1	ortholog_one2one	98.39	98.39	MKS1	ortholog_one2one	94.0966	94.0966	Mks1	ortholog_one2one	88.9483	89.2665	Mks1	ortholog_one2one	87.1658	87.4776
ENSG00000011198	ENSP00000013894, ENSP00000390849, ENSP00000391582, ENSP00000392159, ENSP00000412014, ENSP00000494478, ENSP00000494735, ENSP00000494829, ENSP00000495570, ENSP00000495588, ENSP00000495778, ENSP00000495826, ENSP00000496220, ENSP00000497701	ABHD5	ABHD5	ortholog_one2one	96.2536	95.702	ABHD5	ortholog_one2one	99.1404	99.1404	ABHD5	ortholog_one2one	99.1404	99.1404	ABHD5	ortholog_one2one	97.9943	97.9943	Abhd5	ortholog_one2one	94.302	94.8424	Abhd5	ortholog_one2one	93.9655	93.6963
ENSG00000011201	ENSP00000262648	ANOS1	ANOS1	ortholog_one2one	93.0882	93.0882	ANOS1	ortholog_one2one	97.6436	97.5	ANOS1	ortholog_one2one	91.4084	95.4412	ANOS1	ortholog_one2one	96.4706	96.4706
ENSG00000011243	ENSP00000380557, ENSP00000470067, ENSP00000470906, ENSP00000470912, ENSP00000470952, ENSP00000471958, ENSP00000472188, ENSP00000477434, ENSP00000504945, ENSP00000505203, ENSP00000505234, ENSP00000505764, ENSP00000505822, ENSP00000505931, ENSP00000506055, ENSP00000506252, ENSP00000506587	AKAP8L	AKAP8L	ortholog_one2one	95.6589	95.5108	AKAP8L	ortholog_one2one	98.9097	98.2972	AKAP8L	ortholog_one2one	88.4311	86.3777	AKAP8L	ortholog_one2one	98.1424	98.1424	Akap8l	ortholog_one2one	92.5117	91.7957	Akap8l	ortholog_one2one	91.7317	91.0217
ENSG00000011258	ENSP00000365561, ENSP00000386072, ENSP00000403946, ENSP00000467622, ENSP00000468304	MBTD1	MBTD1	ortholog_one2one	90.3179	99.5223	MBTD1	ortholog_one2one	82.8912	99.5223	MBTD1	ortholog_one2one	90.3179	99.5223	MBTD1	ortholog_one2one	90.7246	99.6815	Mbtd1	ortholog_one2one	97.3059	97.7707	Mbtd1	ortholog_one2one	91.4414	96.9745
ENSG00000011260	ENSP00000225298, ENSP00000441335, ENSP00000462614, ENSP00000463499, ENSP00000464095, ENSP00000464194	UTP18	UTP18	ortholog_one2one	90.6615	83.813	UTP18	ortholog_one2one	94.5899	97.482	UTP18	ortholog_one2one	98.018	97.8417					Utp18	ortholog_one2one	80.6159	80.036	Utp18	ortholog_one2one	70.7355	81.295
ENSG00000011275	ENSP00000374550, ENSP00000374552, ENSP00000396829, ENSP00000404602, ENSP00000409837	RNF216	RNF216	ortholog_one2one	93.7847	91.5493	RNF216	ortholog_one2one	97.7901	95.883	RNF216	ortholog_one2one	97.8332	97.8332		ortholog_one2many	96.2963	90.1408	Rnf216	ortholog_one2one	87.8022	86.5655	Rnf216	ortholog_one2one	87.2527	86.0238
ENSG00000011295	ENSP00000261647, ENSP00000465082, ENSP00000465627, ENSP00000465754, ENSP00000466261, ENSP00000468372	TTC19	TTC19	ortholog_one2one	92.3077	91.5789	TTC19	ortholog_one2one	98.1383	97.1053	TTC19	ortholog_one2one	58.5009	84.2105	TTC19	ortholog_one2one	93.4959	90.7895	Ttc19	ortholog_one2one	83.5616	80.2632	Ttc19	ortholog_one2one	74.5763	81.0526
ENSG00000011304	ENSP00000014112, ENSP00000342332, ENSP00000349428, ENSP00000408096, ENSP00000465451, ENSP00000465652, ENSP00000466250, ENSP00000468565, ENSP00000478097, ENSP00000478414, ENSP00000478974, ENSP00000486218, ENSP00000489604, ENSP00000501551, ENSP00000504032, ENSP00000504829	PTBP1	PTBP1	ortholog_one2one	94.5111	98.9228	PTBP1	ortholog_one2one	98.9247	99.1023	PTBP1	ortholog_one2one	93.4186	91.7415	PTBP1	ortholog_one2one	92.2414	96.0503	Ptbp1	ortholog_one2one	97.1171	96.7684	Smptb, Smptb	ortholog_one2many	61.9048	65.3501
ENSG00000011332	ENSP00000347716, ENSP00000390223, ENSP00000391884, ENSP00000397354, ENSP00000399015, ENSP00000408201, ENSP00000411569, ENSP00000412098, ENSP00000416347, ENSP00000465123, ENSP00000483226, ENSP00000510614, ENSP00000510785	DPF1	DPF1	ortholog_one2one	93.0288	100	DPF1	ortholog_one2one	93.4783	100	DPF1	ortholog_one2one	96.4824	99.2248	DPF1	ortholog_one2one	91.2736	100	Dpf1	ortholog_one2one	95.2261	97.9328	Dpf1	ortholog_one2one	95.2261	97.9328
ENSG00000011347	ENSP00000263846, ENSP00000437720, ENSP00000438171, ENSP00000439694, ENSP00000441184, ENSP00000443576, ENSP00000444019, ENSP00000444201, ENSP00000444568	SYT7	SYT7	ortholog_one2one	97.6676	97.6676	SYT7	ortholog_one2one	92.6554	95.6268	SYT7	ortholog_one2one	90.3904	87.7551	SYT7	ortholog_one2one	77.7019	99.5627	Syt7	ortholog_one2one	97.8166	97.9592	Syt7	ortholog_one2one	98.2533	98.3965
ENSG00000011376	ENSP00000265537, ENSP00000401388, ENSP00000412893, ENSP00000494606, ENSP00000495093, ENSP00000495707, ENSP00000498867, ENSP00000499002, ENSP00000499104	LARS2	LARS2	ortholog_one2one	93.1264	93.0233	LARS2	ortholog_one2one	91.63	92.1373	LARS2	ortholog_one2one	97.1207	97.1207	LARS2	ortholog_one2one	95.6763	95.5703	Lars2	ortholog_one2one	86.5854	86.4895	Lars2	ortholog_one2one	87.0288	86.9324
ENSG00000011405	ENSP00000265970, ENSP00000436244, ENSP00000436969, ENSP00000509400	PIK3C2A	PIK3C2A	ortholog_one2one	94.4313	94.5433	PIK3C2A	ortholog_one2one	98.3986	98.3986	PIK3C2A	ortholog_one2one	98.4005	98.5172	PIK3C2A	ortholog_one2one	95.0466	96.7378	Pik3c2a	ortholog_one2one	90.2135	90.2135	Pik3c2a	ortholog_one2one	90.2786	90.3321
ENSG00000011422	ENSP00000221264, ENSP00000339328, ENSP00000342049, ENSP00000468863, ENSP00000470029, ENSP00000470050, ENSP00000471241, ENSP00000471307, ENSP00000471525, ENSP00000471881, ENSP00000472511, ENSP00000473055	PLAUR	PLAUR	ortholog_one2one	67.93	69.5522	PLAUR	ortholog_one2one	81.8452	82.0896	PLAUR	ortholog_one2one	80.8511	90.7463	PLAUR	ortholog_one2one	77.6786	77.9104	Plaur	ortholog_one2one	62.6911	61.194	Plaur	ortholog_one2one	51.1392	60.2985
ENSG00000011426	ENSP00000265748, ENSP00000379380, ENSP00000397465, ENSP00000398712, ENSP00000399553, ENSP00000400777, ENSP00000404979, ENSP00000406584, ENSP00000413441, ENSP00000413522	ANLN	ANLN	ortholog_one2one	89.6521	89.4128	ANLN	ortholog_one2one	95.4585	97.242	ANLN	ortholog_one2one	95.2838	97.0641	ANLN	ortholog_one2one	92.1847	92.3488	Anln	ortholog_one2one	80.3747	80.1601	Anln	ortholog_one2many	80.1971	79.6263
ENSG00000011451	ENSP00000263381, ENSP00000373933, ENSP00000445824, ENSP00000469022, ENSP00000469138, ENSP00000495441, ENSP00000497067, ENSP00000500993, ENSP00000501256, ENSP00000501300	WIZ		ortholog_one2one	69.8858	35.6273		ortholog_one2one	91.7808	42.5622	WIZ	ortholog_one2one	94.47	86.8184	WIZ	ortholog_one2one	95.7029	95.5003	Wiz	ortholog_one2one	82.908	73.9545	Wiz	ortholog_one2one	64.2045	35.892
ENSG00000011454	ENSP00000362751, ENSP00000384119, ENSP00000414386, ENSP00000416327	RABGAP1	RABGAP1	ortholog_one2one	97.4217	98.971	RABGAP1	ortholog_one2one	99.6258	99.6258	RABGAP1	ortholog_one2one	93.5031	99.6258	RABGAP1	ortholog_one2one	99.4387	99.4387	Rabgap1	ortholog_one2one	97.7444	97.2872	Rabgap1	ortholog_one2one	97.3709	97.0065
ENSG00000011465	ENSP00000052754, ENSP00000376862, ENSP00000398514, ENSP00000399815, ENSP00000401021, ENSP00000413723, ENSP00000446527, ENSP00000446530, ENSP00000447654, ENSP00000447674, ENSP00000447886, ENSP00000448057, ENSP00000448274, ENSP00000448853, ENSP00000448857, ENSP00000449014, ENSP00000449408, ENSP00000449438, ENSP00000449782	DCN	DCN	ortholog_one2one	92.2222	92.4791	DCN	ortholog_one2one	98.0501	98.0501	DCN	ortholog_one2one	98.0501	98.0501	DCN	ortholog_one2one	94.7368	95.2646	Dcn	ortholog_one2one	81.0734	79.9443	Dcn	ortholog_one2one	72.3958	77.4373
ENSG00000011478	ENSP00000012049, ENSP00000387944, ENSP00000467813, ENSP00000503301, ENSP00000504441, ENSP00000504457, ENSP00000504501	QPCTL	QPCTL	ortholog_one2one	90.0783	90.3141	QPCTL	ortholog_one2one	98.4293	98.4293	QPCTL	ortholog_one2one	98.4293	98.4293	QPCTL	ortholog_one2one	95.8115	95.8115	Qpctl	ortholog_one2one	84.0731	84.2932	Qpctl	ortholog_one2one	84.3342	84.555
ENSG00000011485	ENSP00000012443, ENSP00000375786, ENSP00000434329	PPP5C	PPP5C	ortholog_one2one	85.7639	98.998	PPP5C	ortholog_one2one	79.4069	96.5932	PPP5C	ortholog_one2one	94.2801	95.7916	PPP5C	ortholog_one2one	88.4191	96.3928	Ppp5c	ortholog_one2one	97.5952	97.5952	Ppp5c	ortholog_one2one	82.1549	97.7956
ENSG00000011523	ENSP00000260569, ENSP00000367229, ENSP00000515515, ENSP00000515549, ENSP00000515556, ENSP00000515601, ENSP00000515602, ENSP00000515889, ENSP00000515890, ENSP00000515899, ENSP00000515900, ENSP00000515901, ENSP00000515902, ENSP00000515906, ENSP00000515908, ENSP00000515909, ENSP00000515910, ENSP00000515911, ENSP00000515912, ENSP00000515914, ENSP00000515915, ENSP00000515946, ENSP00000515973	CEP68	CEP68	ortholog_one2one	80.317	80.317	CEP68	ortholog_one2one	94.716	94.716	CEP68	ortholog_one2one	94.716	94.716	CEP68	ortholog_one2one	88.785	87.8468	Cep68	ortholog_one2one	61.9372	59.9736	Cep68	ortholog_one2one	62.8065	60.8983
ENSG00000011566	ENSP00000263881, ENSP00000345434, ENSP00000399228, ENSP00000405137, ENSP00000410183, ENSP00000416958, ENSP00000476533	MAP4K3	MAP4K3	ortholog_one2one	98.3222	98.3222	MAP4K3	ortholog_one2one	99.4407	99.4407		ortholog_one2one	91.3043	9.39597	MAP4K3	ortholog_one2one	94.6726	95.4139	Map4k3	ortholog_one2one	95.7589	95.9732	Map4k3	ortholog_one2one	95.9821	96.1969
ENSG00000011590	ENSP00000262630, ENSP00000376035, ENSP00000433657, ENSP00000466524	ZBTB32	ZBTB32	ortholog_one2one	81.9106	82.7515	ZBTB32	ortholog_one2one	95.2772	95.2772					ZBTB32	ortholog_one2one	87.9668	87.0637	Zbtb32	ortholog_one2one	71.828	68.5832	Zbtb32	ortholog_one2one	69.5652	68.9938
ENSG00000011600	ENSP00000262629, ENSP00000402371, ENSP00000445332, ENSP00000465081, ENSP00000465656, ENSP00000468447, ENSP00000468608	TYROBP	TYROBP	ortholog_one2one	80.3571	79.646		ortholog_one2one	35.2697	75.2212		ortholog_one2one	35.2697	75.2212	TYROBP	ortholog_one2one	75.5245	95.5752	Tyrobp	ortholog_one2one	58.156	72.5664	Tyrobp	ortholog_one2one	71.0526	71.6814
ENSG00000011638	ENSP00000233047, ENSP00000261388, ENSP00000409879, ENSP00000459481, ENSP00000460102, ENSP00000460687, ENSP00000461826, ENSP00000461828	LDAF1	LDAF1	ortholog_one2one	80.1242	80.1242	LDAF1	ortholog_one2one	78.6885	89.441	LDAF1	ortholog_one2one	78.1421	88.8199	TMEM159	ortholog_one2one	78.882	78.882	Tmem159	ortholog_one2one	70.1863	70.1863	Tmem159	ortholog_one2one	67.6647	70.1863
ENSG00000011677	ENSP00000359337, ENSP00000443527	GABRA3	GABRA3	ortholog_one2one	94.8617	97.561	GABRA3	ortholog_one2one	99.5935	99.5935	GABRA3	ortholog_one2one	99.5935	99.5935	GABRA3	ortholog_one2one	98.9837	98.9837	Gabra3	ortholog_one2one	88.743	96.1382	Gabra3	ortholog_one2one	88.9513	96.5447
ENSG00000012048	ENSP00000312236, ENSP00000326002, ENSP00000350283, ENSP00000397145, ENSP00000417148, ENSP00000417241, ENSP00000417554, ENSP00000417988, ENSP00000418548, ENSP00000418775, ENSP00000418819, ENSP00000418960, ENSP00000418986, ENSP00000419103, ENSP00000419274, ENSP00000419481, ENSP00000419988, ENSP00000420201, ENSP00000420253, ENSP00000420412, ENSP00000420705, ENSP00000420781, ENSP00000465347, ENSP0000…	BRCA1	BRCA1	ortholog_one2one	78.8701	74.9329	BRCA1	ortholog_one2one	92.0382	93.0757	BRCA1	ortholog_one2one	92.0913	93.1294	BRCA1	ortholog_one2one	86.7304	87.708	Brca1	ortholog_one2one	56.8985	55.3408	Brca1	ortholog_one2one	57.0721	55.6629
ENSG00000012061	ENSP00000013807, ENSP00000300853, ENSP00000345203, ENSP00000394875, ENSP00000465225, ENSP00000465354, ENSP00000465524, ENSP00000466644, ENSP00000467183, ENSP00000468035, ENSP00000468119, ENSP00000468158, ENSP00000468548	ERCC1	ERCC1	ortholog_one2one	78.7582	81.1448	ERCC1	ortholog_one2one	57.4661	85.5219	ERCC1	ortholog_one2one	86.6873	94.2761	ERCC1	ortholog_one2one	82.9721	90.2357	Ercc1	ortholog_one2one	85.906	86.1953	Ercc1	ortholog_one2one	83.557	83.8384
ENSG00000012124	ENSP00000085219, ENSP00000339349, ENSP00000403822, ENSP00000441237, ENSP00000442279, ENSP00000469503, ENSP00000469523, ENSP00000469980, ENSP00000469984, ENSP00000470193, ENSP00000470681, ENSP00000470724, ENSP00000471399, ENSP00000471972, ENSP00000472664, ENSP00000472762, ENSP00000473221, ENSP00000482823	CD22	CD22	ortholog_one2one	63.5714	63.046	CD22	ortholog_one2one	81.7873	85.3601	CD22	ortholog_one2one	86.1979	78.1582	CD22	ortholog_one2one	76.914	77.0956	Cd22	ortholog_one2one	59.7926	61.2751	Cd22	ortholog_one2one	58.8028	59.1499
ENSG00000012171	ENSP00000480680, ENSP00000481957, ENSP00000482586, ENSP00000484146, ENSP00000485173, ENSP00000485281, ENSP00000485646	SEMA3B	SEMA3B	ortholog_one2one	91.9893	91.9893	SEMA3B	ortholog_one2one	97.5936	97.4633	SEMA3B	ortholog_one2one	93.6774	96.9292	SEMA3B	ortholog_one2one	93.7748	94.526	Sema3b	ortholog_one2one	88.6515	88.6515	Sema3b	ortholog_one2one	89.1856	89.1856
ENSG00000012174	ENSP00000368796, ENSP00000368798	MBTPS2	MBTPS2	ortholog_one2one	98.0843	98.6513					MBTPS2	ortholog_one2one	97.9127	99.422	MBTPS2	ortholog_one2one	97.8558	96.7245	Mbtps2	ortholog_one2one	97.4757	96.7245	Mbtps2	ortholog_one2one	95.3096	97.8805
ENSG00000012211	ENSP00000365494, ENSP00000388599, ENSP00000390620, ENSP00000446051, ENSP00000470248	PRICKLE3	PRICKLE3	ortholog_one2one	88.4615	78.5366	PRICKLE3	ortholog_one2one	96.129	96.9106	PRICKLE3	ortholog_one2one	90.5	88.2927	PRICKLE3	ortholog_one2one	92.4837	92.0325	Prickle3	ortholog_one2one	88.141	89.4309	Prickle3	ortholog_one2one	88.122	89.2683
ENSG00000012223	ENSP00000231751, ENSP00000395234, ENSP00000397427, ENSP00000405546, ENSP00000405719, ENSP00000508000	LTF	LTF	ortholog_one2one	68.5749	79.2958	LTF	ortholog_one2one	85.4083	89.8592	LTF	ortholog_one2one	85.676	90.1408	LTF	ortholog_one2one	87.8873	87.8873	Ltf	ortholog_one2one	70.8628	70.5634	Ltf	ortholog_one2one	61.7771	61.6901
ENSG00000012232	ENSP00000220562, ENSP00000428352, ENSP00000429627, ENSP00000512467, ENSP00000512468, ENSP00000512469, ENSP00000512470, ENSP00000512471, ENSP00000512472, ENSP00000512473, ENSP00000512474	EXTL3	EXTL3	ortholog_one2one	98.803	98.803	EXTL3	ortholog_one2one	99.5647	99.5647	EXTL3	ortholog_one2one	99.5647	99.5647	EXTL3	ortholog_one2one	92.7174	92.8183	Extl3	ortholog_one2one	97.3885	97.3885	Extl3	ortholog_one2one	97.2797	97.2797
ENSG00000012504	ENSP00000188403, ENSP00000315442, ENSP00000376712, ENSP00000446584, ENSP00000446760, ENSP00000446861, ENSP00000447149, ENSP00000448506, ENSP00000448978, ENSP00000496824, ENSP00000496908	NR1H4	NR1H4	ortholog_one2one	89.5062	91.3866	NR1H4	ortholog_one2one	91.9753	93.9076	NR1H4	ortholog_one2one	91.9753	93.9076	NR1H4	ortholog_one2one	92.1811	94.1176	Nr1h4	ortholog_one2one	87.5	89.7059	Nr1h4	ortholog_one2one	81.8359	88.0252
ENSG00000012660	ENSP00000306640, ENSP00000359951, ENSP00000359956, ENSP00000440728	ELOVL5	ELOVL5	ortholog_one2one	87.2274	93.6455	ELOVL5	ortholog_one2one	89.2216	99.6656					ELOVL5	ortholog_one2one	89.8773	97.9933	Elovl5	ortholog_one2one	92.9766	92.9766	Elovl5	ortholog_one2one	87.4214	92.9766
ENSG00000012779	ENSP00000363512, ENSP00000437634	ALOX5	ALOX5	ortholog_one2one	95.1039	95.1039	ALOX5	ortholog_one2one	98.0712	98.0712	ALOX5	ortholog_one2one	77.7647	98.0712	ALOX5	ortholog_one2one	92.2644	97.3294	Alox5	ortholog_one2one	93.4718	93.4718	Alox5	ortholog_one2one	93.6202	93.6202
ENSG00000012817	ENSP00000322408, ENSP00000372256, ENSP00000389433, ENSP00000398543, ENSP00000416377, ENSP00000444293	KDM5D					KDM5D	ortholog_one2one	95.6437	95.5815	KDM5D	ortholog_one2one	95.7765	95.7765	JARID1D	ortholog_one2one	89.0595	90.4483	Kdm5d	ortholog_one2one	80.0388	80.5068	Kdm5d	ortholog_one2one	79.1026	80.1819
ENSG00000012822	ENSP00000262059, ENSP00000397189, ENSP00000446820, ENSP00000447117, ENSP00000447647, ENSP00000448026, ENSP00000448621, ENSP00000449058, ENSP00000449796, ENSP00000449960, ENSP00000450012, ENSP00000450083, ENSP00000456437	CALCOCO1	CALCOCO1	ortholog_one2one	94.356	94.356	CALCOCO1	ortholog_one2one	95.098	98.2634	CALCOCO1	ortholog_one2one	95.098	98.2634	CALCOCO1	ortholog_one2one	92.8671	96.0926	Calcoco1	ortholog_one2one	89.2909	89.2909	Calcoco1	ortholog_one2one	86.1538	89.1462
ENSG00000012963	ENSP00000013070, ENSP00000450470, ENSP00000450645, ENSP00000451022, ENSP00000451051, ENSP00000451785, ENSP00000452488	UBR7	UBR7	ortholog_one2one	92.4706	92.4706	UBR7	ortholog_one2one	98.1176	98.1176	UBR7	ortholog_one2one	82.9268	88	UBR7	ortholog_one2one	87.7419	96	Ubr7	ortholog_one2one	86.8235	86.8235	Ubr7	ortholog_one2one	83.5955	87.5294
ENSG00000012983	ENSP00000013125, ENSP00000451926, ENSP00000451980, ENSP00000452289, ENSP00000507200	MAP4K5	MAP4K5	ortholog_one2one	98.818	98.818	MAP4K5	ortholog_one2one	99.4083	99.2908	MAP4K5	ortholog_one2one	99.4859	91.4894	MAP4K5	ortholog_one2one	98.1971	96.5721	Map4k5	ortholog_one2one	96.1039	96.2175	Map4k5	ortholog_one2one	95.7796	96.5721
ENSG00000013016	ENSP00000327116	EHD3	EHD3	ortholog_one2one	96.6355	96.6355	EHD3	ortholog_one2one	99.2523	99.2523	EHD3	ortholog_one2one	99.2523	99.2523	EHD3	ortholog_one2one	99.4393	99.4393	Ehd3	ortholog_one2one	97.0093	97.0093	Ehd3	ortholog_one2one	90.9091	97.1963
ENSG00000013275	ENSP00000157812, ENSP00000413869	PSMC4	PSMC4	ortholog_one2one	100	100	PSMC4	ortholog_one2one	100	100	PSMC4	ortholog_one2one	100	100	PSMC4	ortholog_one2one	87.1465	81.1005	Psmc4	ortholog_one2one	99.7608	99.7608	Psmc4	ortholog_one2one	99.7608	99.7608
ENSG00000013288	ENSP00000285599, ENSP00000423129, ENSP00000426273	MAN2B2	MAN2B2	ortholog_one2one	84.1122	80.2775	MAN2B2	ortholog_one2one	88.9219	89.0981	MAN2B2	ortholog_one2one	92.5747	95.1437	MAN2B2	ortholog_one2one	92.3687	92.3687	Man2b2	ortholog_one2one	74.9509	75.6194	Man2b2	ortholog_one2one	51.2767	73.6373
ENSG00000013293	ENSP00000231706	SLC7A14	SLC7A14	ortholog_one2one	97.6654	97.6654	SLC7A14	ortholog_one2one	98.8327	98.8327	SLC7A14	ortholog_one2one	94.7299	93.2555	SLC7A14	ortholog_one2one	98.3139	98.3139	Slc7a14	ortholog_one2one	96.7575	96.7575	Slc7a14	ortholog_one2one	96.2386	96.2386
ENSG00000013297	ENSP00000064724	CLDN11	CLDN11	ortholog_one2one	96.1538	96.6184	CLDN11	ortholog_one2one	97.5845	97.5845	CLDN11	ortholog_one2one	98.0676	98.0676	CLDN11	ortholog_one2one	96.6184	96.6184	Cldn11	ortholog_one2one	94.2029	94.2029	Cldn11	ortholog_one2one	94.2029	94.2029
ENSG00000013306	ENSP00000225308, ENSP00000366299, ENSP00000444540, ENSP00000465182, ENSP00000465554, ENSP00000465594, ENSP00000466144, ENSP00000466615, ENSP00000466676, ENSP00000467681, ENSP00000467956, ENSP00000467964	SLC25A39	SLC25A39	ortholog_one2one	93.5933	93.5933	SLC25A39	ortholog_one2one	77.7027	96.1003	SLC25A39	ortholog_one2one	96.3788	96.3788	SLC25A39	ortholog_one2one	96.3687	96.1003	Slc25a39	ortholog_one2one	87.4652	87.4652	Slc25a39	ortholog_one2one	78.4461	87.1866
ENSG00000013364	ENSP00000349977, ENSP00000378760, ENSP00000454819, ENSP00000454825, ENSP00000455186, ENSP00000455532, ENSP00000455741, ENSP00000455819, ENSP00000456291, ENSP00000457685, ENSP00000457734, ENSP00000458583, ENSP00000486166	MVP	MVP	ortholog_one2one	87.3033	93.1691	MVP	ortholog_one2one	99.4401	99.4401	MVP	ortholog_one2one	99.3281	99.3281	MVP	ortholog_one2one	96.5324	96.6405	Mvp	ortholog_one2one	90.4598	88.1299	Mvp	ortholog_one2one	90.0115	87.794
ENSG00000013374	ENSP00000398644, ENSP00000418234, ENSP00000419679, ENSP00000420023, ENSP00000420086, ENSP00000420344, ENSP00000420638, ENSP00000454264	NUB1	NUB1	ortholog_one2one	88.0878	91.3821	NUB1	ortholog_one2one	96.9106	96.9106	NUB1	ortholog_one2one	93.4272	97.0732	NUB1	ortholog_one2one	93.3225	93.1707	Nub1	ortholog_one2one	83.0721	86.1789	Nub1	ortholog_one2one	86.5913	87.1545
ENSG00000013375	ENSP00000283977, ENSP00000421154, ENSP00000421565, ENSP00000422362, ENSP00000423389, ENSP00000423769, ENSP00000424865, ENSP00000424874, ENSP00000425558, ENSP00000425809, ENSP00000427420, ENSP00000474029, ENSP00000477539, ENSP00000498398, ENSP00000498423, ENSP00000498516, ENSP00000498912, ENSP00000498986, ENSP00000499112, ENSP00000499141, ENSP00000513773, ENSP00000513774, ENSP00000513775, ENSP0000…	PGM3	PGM3	ortholog_one2one	96.1255	96.1255	PGM3	ortholog_one2one	94.5423	99.0775	PGM3	ortholog_one2one	98.646	94.0959	PGM3	ortholog_one2one	92.807	97.6015	Pgm3	ortholog_one2one	87.6384	87.6384	Pgm3	ortholog_one2one	86.3469	86.3469
ENSG00000013392	ENSP00000358739	RWDD2A	RWDD2A	ortholog_one2one	97.9452	97.9452	RWDD2A	ortholog_one2one	99.6575	99.6575	RWDD2A	ortholog_one2one	98.9726	98.9726	RWDD2A	ortholog_one2one	98.9726	98.9726	Rwdd2a	ortholog_one2one	93.1507	93.1507	Rwdd2a	ortholog_one2one	93.1507	93.1507
ENSG00000013441	ENSP00000326830, ENSP00000386358, ENSP00000386875, ENSP00000394734, ENSP00000400487	CLK1	CLK1	ortholog_one2one	82.7338	95.0413	CLK1	ortholog_one2one	79.5302	97.9339	CLK1	ortholog_one2one	79.5302	97.9339	CLK1	ortholog_one2one	84.8214	98.1405	Clk1	ortholog_one2one	89.648	89.4628	Clk1	ortholog_one2one	90.2691	90.0826
ENSG00000013503	ENSP00000228347, ENSP00000445721, ENSP00000448398	POLR3B	POLR3B	ortholog_one2one	99.9117	99.9117	POLR3B	ortholog_one2one	100	100	POLR3B	ortholog_one2one	100	100	POLR3B	ortholog_one2one	99.5587	99.5587	Polr3b	ortholog_one2one	99.3822	99.3822	Polr3b	ortholog_one2one	99.3822	99.3822
ENSG00000013523	ENSP00000251089, ENSP00000451534, ENSP00000451568, ENSP00000452287, ENSP00000498076	ANGEL1	ANGEL1	ortholog_one2one	93.4132	93.1343	ANGEL1	ortholog_one2one	90.6205	93.7313	ANGEL1	ortholog_one2one	92.5	93.8806	ANGEL1	ortholog_one2one	95.1735	94.1791	Angel1	ortholog_one2one	91.0045	90.597	Angel1	ortholog_one2one	85.942	88.5075
ENSG00000013561	ENSP00000324956, ENSP00000348462, ENSP00000378022, ENSP00000378027, ENSP00000378028, ENSP00000420837, ENSP00000421780, ENSP00000422527, ENSP00000422650, ENSP00000423273, ENSP00000423294, ENSP00000423420, ENSP00000425361, ENSP00000426832	RNF14	RNF14	ortholog_one2one	95.3684	95.5696	RNF14	ortholog_one2one	99.1561	99.1561	RNF14	ortholog_one2one	93.7759	95.3587	RNF14	ortholog_one2one	88.5149	94.3038	Rnf14	ortholog_one2one	88.2474	90.2954	Rnf14	ortholog_one2one	90.8142	91.7721
ENSG00000013563	ENSP00000014935, ENSP00000309168, ENSP00000358822, ENSP00000358823, ENSP00000358824, ENSP00000377255, ENSP00000393000, ENSP00000393346, ENSP00000395591, ENSP00000410281, ENSP00000416881	DNASE1L1	DNASE1L1	ortholog_one2one	83.0065	84.106	DNASE1L1	ortholog_one2one	96.6887	96.6887	DNASE1L1	ortholog_one2one	97.0199	97.0199	DNASE1L1	ortholog_one2one	95.3642	95.3642	Dnase1l1	ortholog_one2one	65.9236	68.543	Dnase1l1	ortholog_one2one	64.4231	66.5563
ENSG00000013573	ENSP00000228264, ENSP00000309965, ENSP00000406457, ENSP00000406799, ENSP00000407646, ENSP00000439298, ENSP00000440171, ENSP00000440402, ENSP00000441015, ENSP00000441425, ENSP00000442466, ENSP00000443426, ENSP00000443578, ENSP00000443750, ENSP00000445219, ENSP00000445568, ENSP00000473610	DDX11	DDX11	ortholog_one2one	83.5903	83.7748	DDX11	ortholog_one2one	83.7113	89.6247					DDX11	ortholog_one2one	82.0062	87.5276	Ddx11	ortholog_one2one	78.9183	78.9183	Ddx11	ortholog_one2one	77.9249	77.9249
ENSG00000013583	ENSP00000014930, ENSP00000441678, ENSP00000442020, ENSP00000496930	HEBP1	HEBP1	ortholog_one2one	85.6383	85.1852	HEBP1	ortholog_one2one	98.9418	98.9418	HEBP1	ortholog_one2one	98.9418	98.9418	HEBP1	ortholog_one2one	96.8254	96.8254	Hebp1	ortholog_one2one	86.3158	86.7725	Hebp1	ortholog_one2one	86.3158	86.7725
ENSG00000013588	ENSP00000014914, ENSP00000439430, ENSP00000441627, ENSP00000497831	GPRC5A	GPRC5A	ortholog_one2one	80.8989	80.6723	GPRC5A	ortholog_one2one	88.764	88.5154	GPRC5A	ortholog_one2one	88.764	88.5154	GPRC5A	ortholog_one2one	88.2353	88.2353	Gprc5a	ortholog_one2one	75.5618	75.3501	Gprc5a	ortholog_one2one	74.5763	73.9496
ENSG00000013619	ENSP00000262858, ENSP00000351765, ENSP00000359428, ENSP00000397438, ENSP00000414517, ENSP00000506890, ENSP00000507408, ENSP00000507454, ENSP00000507991	MAMLD1	MAMLD1	ortholog_one2one	56.1992	71.447	MAMLD1	ortholog_one2one	54.5754	85.5297	MAMLD1	ortholog_one2one	61.0251	81.5246	MAMLD1	ortholog_one2one	57.6007	81.2662	Mamld1	ortholog_one2one	71.4819	74.1602
ENSG00000013725	ENSP00000323280, ENSP00000340334, ENSP00000340628, ENSP00000390676, ENSP00000410638, ENSP00000440055, ENSP00000443747, ENSP00000443748	CD6	CD6	ortholog_one2one	80.924	81.2874	CD6	ortholog_one2one	73.1458	85.6287	CD6	ortholog_one2one	87.8086	85.1796	CD6	ortholog_one2one	90.284	90.4192	Cd6	ortholog_one2one	70.2256	69.9102	Cd6	ortholog_one2one	71.1278	70.8084
ENSG00000013810	ENSP00000326550, ENSP00000415914, ENSP00000418095, ENSP00000418727, ENSP00000420838, ENSP00000478580, ENSP00000498219, ENSP00000498361, ENSP00000498817	TACC3		ortholog_one2one	57.9025	46.778	TACC3	ortholog_one2one	90.9425	88.6635	TACC3	ortholog_one2one	77.2586	88.7828	TACC3	ortholog_one2one	81.866	74.3437	Tacc3	ortholog_one2one	51.0204	38.7828	Tacc3	ortholog_one2one	48.9971	40.8115
ENSG00000014123	ENSP00000358283	UFL1	UFL1	ortholog_one2one	94.4514	94.3325	UFL1	ortholog_one2one	98.8651	98.7406	UFL1	ortholog_one2one	98.8651	98.7406	UFL1	ortholog_one2one	97.8535	97.6071	Ufl1	ortholog_one2one	90.6684	90.5542	Ufl1	ortholog_one2one	90.7944	90.6801
ENSG00000014138	ENSP00000265465, ENSP00000432536, ENSP00000433952, ENSP00000434173, ENSP00000516436, ENSP00000516437, ENSP00000516438, ENSP00000516439, ENSP00000516440, ENSP00000516441	POLA2	POLA2	ortholog_one2one	92.9766	92.9766	POLA2	ortholog_one2one	98.1605	98.1605	POLA2	ortholog_one2one	84.7267	88.1271	POLA2	ortholog_one2one	94.9833	94.9833	Pola2	ortholog_one2one	82.5	82.7759	Pola2	ortholog_one2one	83.8333	84.1137
ENSG00000014164	ENSP00000262577, ENSP00000436834	ZC3H3	ZC3H3	ortholog_one2one	76.3024	78.7975	ZC3H3	ortholog_one2one	67.0455	80.9072	ZC3H3	ortholog_one2one	91.9913	89.6624	ZC3H3	ortholog_one2one	81.6468	86.8143	Zc3h3	ortholog_one2one	69.5789	69.7257	Zc3h3	ortholog_one2one	68.5924	68.8819
ENSG00000014216	ENSP00000279247, ENSP00000431172, ENSP00000431528, ENSP00000431686, ENSP00000431793, ENSP00000431984, ENSP00000432512, ENSP00000433366, ENSP00000433823, ENSP00000434176, ENSP00000435092, ENSP00000435198, ENSP00000435272, ENSP00000435847, ENSP00000436002, ENSP00000436693	CAPN1	CAPN1	ortholog_one2one	93.6639	95.2381	CAPN1	ortholog_one2one	98.4594	98.4594		ortholog_one2one	95.4082	26.1905	CAPN1	ortholog_one2one	96.1057	96.7787	Capn1	ortholog_one2one	89.0603	88.9356	Capn1	ortholog_one2one	81.4661	82.493
ENSG00000014257	ENSP00000323036, ENSP00000337471, ENSP00000417744, ENSP00000418366, ENSP00000422036	ACP3	ACP3	ortholog_one2one	76.7943	83.1606	ACP3	ortholog_one2one	85.4067	92.487	ACP3	ortholog_one2one	85.6459	92.7461	ACPP	ortholog_one2one	77.2834	85.4922	Acpp	ortholog_one2one	74.5803	80.5699	Acp3	ortholog_one2one	73.6211	79.5337
ENSG00000014641	ENSP00000233114, ENSP00000386719, ENSP00000386743, ENSP00000394504, ENSP00000399004, ENSP00000400937, ENSP00000409027, ENSP00000410073, ENSP00000438144, ENSP00000446395	MDH1	MDH1	ortholog_one2one	91.4773	96.4072	MDH1	ortholog_one2one	93.4844	98.8024	MDH1	ortholog_one2one	93.7677	99.1018		ortholog_one2many	98.8024	98.8024	Mdh1	ortholog_one2one	90.7042	96.4072	Mdh1	ortholog_one2one	95.5752	97.006
ENSG00000014824	ENSP00000264451, ENSP00000423529	SLC30A9	SLC30A9	ortholog_one2one	93.4397	92.7817	SLC30A9	ortholog_one2one	98.2425	98.4155	SLC30A9	ortholog_one2one	98.2425	98.4155	SLC30A9	ortholog_one2one	95.9578	96.1268	Slc30a9	ortholog_one2one	88.8889	88.7324	Slc30a9	ortholog_one2one	88.5362	88.3803
ENSG00000014914	ENSP00000358136, ENSP00000391668	MTMR11	MTMR11	ortholog_one2one	92.9699	91.3963	MTMR11	ortholog_one2one	97.4612	97.4612	MTMR11	ortholog_one2one	97.4612	97.4612	MTMR11	ortholog_one2one	94.3583	94.3583	Mtmr11	ortholog_one2one	86.2857	85.1904	Mtmr11	ortholog_one2one	86.338	86.4598
ENSG00000014919	ENSP00000016171, ENSP00000359514	COX15	COX15	ortholog_one2one	93.7046	94.3902	COX15	ortholog_one2one	97.561	97.561	COX15	ortholog_one2one	78.2353	97.3171	COX15	ortholog_one2one	96.5854	96.5854	Cox15	ortholog_one2one	89.5884	90.2439	Cox15	ortholog_one2one	88.6473	89.5122
ENSG00000015133	ENSP00000374506, ENSP00000374507, ENSP00000451392, ENSP00000452406	CCDC88C	CCDC88C	ortholog_one2one	89.906	89.5957	CCDC88C	ortholog_one2one	97.5345	97.5345		ortholog_one2many	93.9068	38.7574	CCDC88C	ortholog_one2one	92.7327	91.8639	Ccdc88c	ortholog_one2one	82.7381	82.2485	Ccdc88c	ortholog_one2one	84.3982	84.0237
ENSG00000015153	ENSP00000328004, ENSP00000370167, ENSP00000439256, ENSP00000447217, ENSP00000447686, ENSP00000447863, ENSP00000448291, ENSP00000448312, ENSP00000448533, ENSP00000450097, ENSP00000450394, ENSP00000451626	YAF2	YAF2	ortholog_one2one	88.2353	100					YAF2	ortholog_one2one	87.7451	99.4444	YAF2	ortholog_one2one	67.7043	96.6667	Yaf2	ortholog_one2one	91.6201	91.1111	Yaf2	ortholog_one2one	52.8662	92.2222
ENSG00000015171	ENSP00000370996, ENSP00000371003, ENSP00000371017, ENSP00000381046, ENSP00000381053, ENSP00000385484, ENSP00000386010, ENSP00000397072, ENSP00000424205, ENSP00000452959, ENSP00000473321, ENSP00000487386, ENSP00000515819, ENSP00000515825, ENSP00000515827, ENSP00000515830, ENSP00000515831, ENSP00000515835, ENSP00000515849, ENSP00000515850, ENSP00000515851, ENSP00000515854	ZMYND11	ZMYND11	ortholog_one2one	97.3941	99.3355	ZMYND11	ortholog_one2one	99.6678	99.6678	ZMYND11	ortholog_one2one	99.6678	99.6678	ZMYND11	ortholog_one2one	96.4103	93.6877	Zmynd11	ortholog_one2one	88.6731	91.0299	Zmynd11	ortholog_one2one	89.8176	98.1728
ENSG00000015285	ENSP00000365891, ENSP00000410537, ENSP00000513844, ENSP00000513845, ENSP00000513850	WAS	WAS	ortholog_one2one	93.6382	93.8247	WAS	ortholog_one2one	97.8131	98.008	WAS	ortholog_one2one	71.518	91.0359	WAS	ortholog_one2one	96.2151	96.2151	Was	ortholog_one2one	85.9615	89.0438	Was	ortholog_one2one	87.1032	87.4502
ENSG00000015413	ENSP00000261615, ENSP00000376807, ENSP00000397313, ENSP00000455142, ENSP00000455916, ENSP00000508584	DPEP1	DPEP1	ortholog_one2one	83.9024	83.6983	DPEP1	ortholog_one2one	82.9787	94.8905	DPEP1	ortholog_one2one	71.2575	86.8613	DPEP1	ortholog_one2one	71.8615	80.7786	Dpep1	ortholog_one2one	72.1951	72.0195	Dpep1	ortholog_one2one	73.6585	73.4793
ENSG00000015475	ENSP00000318822, ENSP00000344594, ENSP00000382667, ENSP00000382669, ENSP00000449236, ENSP00000477773, ENSP00000480414	BID	BID	ortholog_one2one	66.1538	66.1538	BID	ortholog_one2one	58.0645	92.3077	BID	ortholog_one2one	58.0645	92.3077	BID	ortholog_one2one	82.2917	81.0256	Bid	ortholog_one2one	63.5897	63.5897	Bid	ortholog_one2one	59.3909	60
ENSG00000015479	ENSP00000378284, ENSP00000421145, ENSP00000422054, ENSP00000422137, ENSP00000422590, ENSP00000422649, ENSP00000422700, ENSP00000423290, ENSP00000423587, ENSP00000424646, ENSP00000425150, ENSP00000426030, ENSP00000426743, ENSP00000426801, ENSP00000427557, ENSP00000482895	MATR3	MATR3	ortholog_one2one	98.8194	98.8194	MATR3	ortholog_one2one	94.3017	99.6458	MATR3	ortholog_one2one	94.3017	99.6458	MATR3	ortholog_one2one	98.9374	98.9374	Matr3	ortholog_one2one	98.3452	98.229	Matr3, AABR07004112.1	ortholog_one2many	97.9882	97.7568
ENSG00000015520	ENSP00000289547, ENSP00000370552, ENSP00000404670, ENSP00000438033	NPC1L1	NPC1L1	ortholog_one2one	87.0258	86.1111	NPC1L1	ortholog_one2one	92.8833	95.045	NPC1L1	ortholog_one2one	92.81	94.97	NPC1L1	ortholog_one2one	93.1579	93.018	Npc1l1	ortholog_one2one	76.8192	76.8769	Npc1l1	ortholog_one2one	77.6108	77.5526
ENSG00000015532	ENSP00000017003, ENSP00000365733, ENSP00000425511, ENSP00000426501, ENSP00000428350, ENSP00000460517	XYLT2	XYLT2	ortholog_one2one	95.2601	95.2601					XYLT2	ortholog_one2one	98.4954	98.3815	XYLT2	ortholog_one2one	87.0868	97.4566	Xylt2	ortholog_one2one	93.526	93.526	Xylt2	ortholog_one2one	93.6343	93.526
ENSG00000015568	ENSP00000016946, ENSP00000272454, ENSP00000376962, ENSP00000392556, ENSP00000400797, ENSP00000409406, ENSP00000411548	RGPD5
ENSG00000015592	ENSP00000265770, ENSP00000342538, ENSP00000428428, ENSP00000428474, ENSP00000430389, ENSP00000430699	STMN4	STMN4	ortholog_one2one	98.1481	98.1481	STMN4	ortholog_one2one	67.3077	81.0185	STMN4	ortholog_one2one	75.431	81.0185	STMN4	ortholog_one2one	68.1661	91.2037	Stmn4	ortholog_one2one	97.6852	97.6852	Stmn4	ortholog_one2one	97.6852	97.6852
ENSG00000015676	ENSP00000347626	NUDCD3	NUDCD3	ortholog_one2one	93.3702	93.6288					NUDCD3	ortholog_one2one	97.2452	97.7839	NUDCD3	ortholog_one2one	96.4286	97.2299	Nudcd3	ortholog_one2one	87.0523	87.5346	Nudcd3	ortholog_one2one	89.2562	89.7507
ENSG00000016082	ENSP00000230658, ENSP00000422676	ISL1	ISL1	ortholog_one2one	100	100	ISL1	ortholog_one2one	68.0387	80.5158	ISL1	ortholog_one2one	68.0387	80.5158	ISL1	ortholog_one2one	100	100	Isl1	ortholog_one2one	100	100	Isl1	ortholog_one2one	96.338	97.9943
ENSG00000016391	ENSP00000319851, ENSP00000418273, ENSP00000419863	CHDH	CHDH	ortholog_one2one	88.8519	89.899	CHDH	ortholog_one2one	96.8013	96.8013		ortholog_one2one	86.2963	39.2256	CHDH	ortholog_one2one	94.4444	94.4444	Chdh	ortholog_one2one	83.0537	83.3333	Chdh	ortholog_one2one	84.1402	84.8485
ENSG00000016402	ENSP00000314976, ENSP00000356720, ENSP00000356722, ENSP00000437843, ENSP00000489141, ENSP00000489177, ENSP00000489419	IL20RA	IL20RA	ortholog_one2one	81.3688	77.396	IL20RA	ortholog_one2one	95.8559	96.2025	IL20RA	ortholog_one2one	96.1957	96.0217	IL20RA	ortholog_one2one	92.2101	92.0434	Il20ra	ortholog_one2one	65.0183	64.1953	Il20ra	ortholog_one2one	62.7993	61.6637
ENSG00000016490	ENSP00000234701, ENSP00000378200	CLCA1	CLCA1	ortholog_one2one	71.7614	84.2451	CLCA1	ortholog_one2one	78.4314	91.9037					CLCA1	ortholog_one2one	92.6696	92.6696	Clca1	ortholog_one2one	75.575	75.4923	Clca1	ortholog_one2one	74.9451	74.6171
ENSG00000016602	ENSP00000359594	CLCA4	CLCA4	ortholog_one2one	78.97	80.0871	CLCA4	ortholog_one2one	88.5653	89.3362	CLCA4	ortholog_one2one	89.6391	83.7867	CLCA4	ortholog_one2one	86.5736	87.704	Clca4b, Clca4a	ortholog_one2many	69.7297	70.185	Clca4	ortholog_one2one	68.2557	68.5528
ENSG00000016864	ENSP00000266014, ENSP00000378263, ENSP00000417713, ENSP00000417858, ENSP00000418300, ENSP00000418853, ENSP00000419094, ENSP00000419612, ENSP00000420286, ENSP00000420462	GLT8D1	GLT8D1	ortholog_one2one	94.3396	94.3396	GLT8D1	ortholog_one2one	98.6523	98.6523	GLT8D1	ortholog_one2one	98.6523	98.6523	GLT8D1	ortholog_one2one	96.496	96.496	Glt8d1	ortholog_one2one	90.566	90.566	Glt8d1	ortholog_one2one	83.2918	90.027
ENSG00000017260	ENSP00000329664, ENSP00000352665, ENSP00000395809, ENSP00000402677, ENSP00000421261, ENSP00000421326, ENSP00000422489, ENSP00000422872, ENSP00000422890, ENSP00000423330, ENSP00000423774, ENSP00000424783, ENSP00000424930, ENSP00000425228, ENSP00000425320, ENSP00000426849, ENSP00000427087, ENSP00000427461, ENSP00000427625, ENSP00000432956	ATP2C1	ATP2C1	ortholog_one2one	91.7683	98.259	ATP2C1	ortholog_one2one	95.1832	98.9119	ATP2C1	ortholog_one2one	95.383	98.9119	ATP2C1	ortholog_one2one	90.1186	99.2383	Atp2c1	ortholog_one2one	93.1723	96.518	Atp2c1	ortholog_one2one	93.4942	96.9532
ENSG00000017427	ENSP00000302665, ENSP00000337612, ENSP00000376637, ENSP00000376638, ENSP00000416811, ENSP00000494228	IGF1	IGF1	ortholog_one2one	67.8571	86.9281	IGF1	ortholog_one2one	65.8654	89.5425	IGF1	ortholog_one2one	60.8889	89.5425	IGF1	ortholog_one2one	67.0051	86.2745	Igf1	ortholog_one2one	67.2727	72.549	Igf1	ortholog_one2one	78.6164	81.6993
ENSG00000017483	ENSP00000389644, ENSP00000402988, ENSP00000403976, ENSP00000407258, ENSP00000416948, ENSP00000471683, ENSP00000478807, ENSP00000481291, ENSP00000482638, ENSP00000483716	SLC38A5	SLC38A5	ortholog_one2one	90.5782	89.6186	SLC38A5	ortholog_one2one	96.0251	97.2458	SLC38A5	ortholog_one2one	59.0664	69.7034	SLC38A5	ortholog_one2one	97.8814	97.8814	Slc38a5	ortholog_one2one	86.2213	87.5	Slc38a5	ortholog_one2one	86.2213	87.5
ENSG00000017797	ENSP00000019317, ENSP00000372924, ENSP00000411556, ENSP00000462549, ENSP00000463693, ENSP00000492511	RALBP1	RALBP1	ortholog_one2one	96.7939	96.7939	RALBP1	ortholog_one2one	99.2366	99.2366		ortholog_one2many	99.2366	99.2366	RALBP1	ortholog_one2one	98.9313	98.9313	Ralbp1	ortholog_one2one	92.5926	91.6031	Ralbp1, AABR07011057.1	ortholog_one2many	93.1994	92.0611
ENSG00000018189	ENSP00000226328, ENSP00000370394, ENSP00000399771, ENSP00000420980, ENSP00000421120, ENSP00000425400, ENSP00000425574, ENSP00000426165, ENSP00000426734	RUFY3		ortholog_one2many	94.1681	88.5484					RUFY3	ortholog_one2one	96.0815	98.871	RUFY3	ortholog_one2one	82.4742	90.3226	Rufy3	ortholog_one2one	79.2227	85.4839	Rufy3	ortholog_one2one	78.1764	84.3548
ENSG00000018236	ENSP00000261160, ENSP00000325660, ENSP00000447006, ENSP00000447860, ENSP00000447862, ENSP00000448004, ENSP00000448653, ENSP00000449517, ENSP00000449706, ENSP00000450412	CNTN1	CNTN1	ortholog_one2one	93.9252	59.2338	CNTN1	ortholog_one2one	99.3124	99.3124	CNTN1	ortholog_one2one	96.8391	99.3124	CNTN1	ortholog_one2one	98.3301	98.3301	Cntn1	ortholog_one2one	95.1961	95.3831	Cntn1	ortholog_one2one	91.8866	92.3379
ENSG00000018280	ENSP00000233202, ENSP00000346320, ENSP00000443435, ENSP00000483970, ENSP00000484905	SLC11A1	SLC11A1	ortholog_one2one	92.3218	91.8182	SLC11A1	ortholog_one2one	97.8062	97.2727	SLC11A1	ortholog_one2one	97.6234	97.0909	SLC11A1	ortholog_one2one	95.6124	95.0909	Slc11a1	ortholog_one2one	87.2263	86.9091	Slc11a1	ortholog_one2one	87.7737	87.4545
ENSG00000018408	ENSP00000353847, ENSP00000417339, ENSP00000417862, ENSP00000417984, ENSP00000418580, ENSP00000418621, ENSP00000419234, ENSP00000419465, ENSP00000420120, ENSP00000420159	WWTR1	WWTR1	ortholog_one2one	98.75	98.75	WWTR1	ortholog_one2one	90.9722	98.25	WWTR1	ortholog_one2one	100	99.5	WWTR1	ortholog_one2one	91.8605	98.75	Wwtr1	ortholog_one2one	80.0885	90.5	Wwtr1	ortholog_one2one	91.6456	90.5
ENSG00000018510	ENSP00000264167, ENSP00000386688, ENSP00000490844, ENSP00000494433, ENSP00000504957, ENSP00000504994, ENSP00000505205, ENSP00000505333, ENSP00000505342, ENSP00000505536, ENSP00000505620, ENSP00000505929, ENSP00000506137, ENSP00000506323, ENSP00000506484	AGPS	AGPS	ortholog_one2one	95.9398	96.9605	AGPS	ortholog_one2one	98.7879	99.0881	AGPS	ortholog_one2one	98.6343	98.7842	AGPS	ortholog_one2one	94.8378	97.7204	Agps	ortholog_one2one	88.3756	90.1216	Agps	ortholog_one2one	87.9104	89.5137
ENSG00000018607		ZNF285CP
ENSG00000018610	ENSP00000320345, ENSP00000441786, ENSP00000494123	STEEP1	STEEP1	ortholog_one2one	98.1982	98.1982													Steep1	ortholog_one2one	88.9868	90.991	Steep1	ortholog_one2one	88.5463	90.5405
ENSG00000018625	ENSP00000354490, ENSP00000376066, ENSP00000411705	ATP1A2	ATP1A2	ortholog_one2one	96.0878	98.7255									ATP1A2	ortholog_one2one	78.9392	99.2157	Atp1a2	ortholog_one2one	98.9216	98.9216	Atp1a2	ortholog_one2one	98.9216	98.9216
ENSG00000018699	ENSP00000313953, ENSP00000392883, ENSP00000393327, ENSP00000398820, ENSP00000409230, ENSP00000410642, ENSP00000497009	TTC27	TTC27	ortholog_one2one	91.5777	91.5777	TTC27	ortholog_one2one	97.9834	97.9834	TTC27	ortholog_one2one	50.5338	50.5338	TTC27	ortholog_one2one	96.4413	96.4413	Ttc27	ortholog_one2one	84.1795	84.5789	Ttc27	ortholog_one2one	85.124	85.5279
ENSG00000018869	ENSP00000301310, ENSP00000465619, ENSP00000465639, ENSP00000466452, ENSP00000466875, ENSP00000468679	ZNF582	ZNF582	ortholog_one2one	91.1025	91.1025	ZNF582	ortholog_one2one	90.6934	96.1315	ZNF582	ortholog_one2one	91.0584	96.5184	ZNF582	ortholog_one2one	86.6184	92.6499	Gm3854	ortholog_one2one	73.7374	70.5996
ENSG00000019102	ENSP00000318684, ENSP00000385013	VSIG2	VSIG2	ortholog_one2one	77.8976	88.3792	VSIG2	ortholog_one2one	96.9419	96.9419	VSIG2	ortholog_one2one	95.7704	96.9419	VSIG2	ortholog_one2one	87.2727	88.0734	Vsig2	ortholog_one2one	80.7927	81.0398	Vsig2	ortholog_one2one	82.6219	82.8746
ENSG00000019144	ENSP00000348359, ENSP00000354498, ENSP00000431508, ENSP00000435520, ENSP00000469820, ENSP00000478254, ENSP00000482728	PHLDB1	PHLDB1	ortholog_one2one	92.2438	96.732	PHLDB1	ortholog_one2one	88.7162	95.3522	PHLDB1	ortholog_one2one	87.5252	94.7712	PHLDB1	ortholog_one2one	87.7618	97.3856	Phldb1	ortholog_one2one	89.51	94.1903	Phldb1	ortholog_one2one	90.3315	94.9891
ENSG00000019169	ENSP00000318916, ENSP00000409192	MARCO					MARCO	ortholog_one2one	91.9231	91.9231	MARCO	ortholog_one2one	91.9231	91.9231	MARCO	ortholog_one2one	83.3977	83.0769	Marco	ortholog_one2one	67.9537	67.6923	Marco	ortholog_one2one	67.4374	67.3077
ENSG00000019186	ENSP00000216862, ENSP00000379284, ENSP00000379285	CYP24A1	CYP24A1	ortholog_one2many	92.6724	41.8288	CYP24A1	ortholog_one2one	97.6654	97.6654	CYP24A1	ortholog_one2one	97.8599	97.8599	CYP24A1	ortholog_one2one	94.1634	94.1634	Cyp24a1	ortholog_one2one	82.8794	82.8794	Cyp24a1	ortholog_one2one	83.0739	83.0739
ENSG00000019485	ENSP00000394314, ENSP00000435976, ENSP00000456942, ENSP00000480626, ENSP00000507575	PRDM11	PRDM11	ortholog_one2one	89.6989	96.1767	PRDM11	ortholog_one2one	94.7925	98.9805	PRDM11	ortholog_one2one	94.8739	99.0654	PRDM11	ortholog_one2one	93.6534	97.791	Prdm11	ortholog_one2one	94.2833	93.8828	Prdm11	ortholog_one2one	93.8567	93.4579
ENSG00000019505	ENSP00000020926, ENSP00000432975, ENSP00000434967	SYT13	SYT13	ortholog_one2one	93.8967	93.8967	SYT13	ortholog_one2one	98.8263	98.8263	SYT13	ortholog_one2one	98.8235	98.5916	SYT13	ortholog_one2one	96.4789	96.4789	Syt13	ortholog_one2one	89.9061	89.9061	Syt13	ortholog_one2one	89.9061	89.9061
ENSG00000019549	ENSP00000020945, ENSP00000380034	SNAI2					SNAI2	ortholog_one2one	100	100	SNAI2	ortholog_one2one	100	100	SNAI2	ortholog_one2one	79.1667	92.1642	Snai2	ortholog_one2one	95.1673	95.5224
ENSG00000019582	ENSP00000009530, ENSP00000230685, ENSP00000367026, ENSP00000429641, ENSP00000430614, ENSP00000430654	CD74	CD74	ortholog_one2one	82.8571	78.3784	CD74	ortholog_one2one	94.898	94.2568	CD74	ortholog_one2one	94.898	94.2568	CD74	ortholog_one2one	92.1429	87.1622	Cd74	ortholog_one2one	77.0609	72.6351	Cd74	ortholog_one2one	54.7619	54.3919
ENSG00000019991	ENSP00000222390, ENSP00000346164, ENSP00000388592, ENSP00000389854, ENSP00000391238, ENSP00000396307, ENSP00000408270, ENSP00000413829, ENSP00000494355, ENSP00000496217	HGF	HGF	ortholog_one2one	94.2466	94.5055	HGF	ortholog_one2one	90.6091	98.0769	HGF	ortholog_one2one	98.0769	98.0769	HGF	ortholog_one2one	84.3788	94.2308	Hgf	ortholog_one2one	90.6593	90.6593	Hgf	ortholog_one2one	90.2338	90.1099
ENSG00000019995	ENSP00000352676	ZRANB1	ZRANB1	ortholog_one2one	95.9128	99.435	ZRANB1	ortholog_one2one	96.4578	100	ZRANB1	ortholog_one2one	96.4578	100	ZRANB1	ortholog_one2one	96.3215	99.8588	Zranb1	ortholog_one2one	95.7766	99.2938	Zranb1	ortholog_one2one	95.7766	99.2938
ENSG00000020129	ENSP00000348394, ENSP00000362340, ENSP00000362350, ENSP00000406511, ENSP00000407339	NCDN	NCDN	ortholog_one2one	98.7654	98.7654	NCDN	ortholog_one2one	99.7257	99.7257	NCDN	ortholog_one2one	99.8596	97.5309	NCDN	ortholog_one2one	94.9535	98.0796	Ncdn	ortholog_one2one	98.2167	98.2167	Ncdn	ortholog_one2one	97.9424	97.9424
ENSG00000020181	ENSP00000323508, ENSP00000400860, ENSP00000406367	ADGRA2	ADGRA2	ortholog_one2one	91.2978	90.9566	ADGRA2	ortholog_one2one	82.4184	83.0344	ADGRA2	ortholog_one2one	77.6435	76.8311	ADGRA2	ortholog_one2one	94.4186	91.0314	Adgra2	ortholog_one2one	88.0239	87.8924	Adgra2	ortholog_one2one	85.0508	87.5934
ENSG00000020219		CCT8L1P
ENSG00000020256	ENSP00000216923, ENSP00000344615, ENSP00000355179, ENSP00000360570, ENSP00000360573, ENSP00000360578, ENSP00000379303, ENSP00000379312, ENSP00000403424	ZFP64	ZFP64	ortholog_one2one	90.6158	90.7489	ZFP64	ortholog_one2one	99.2658	99.2658	ZFP64	ortholog_one2one	99.2658	99.2658	ZFP64	ortholog_one2one	98.3824	98.2379	Zfp64	ortholog_one2one	88.1657	87.5184	Zfp64	ortholog_one2one	88.0531	87.6652
ENSG00000020426	ENSP00000261245, ENSP00000446437, ENSP00000451017, ENSP00000451379	MNAT1	MNAT1	ortholog_one2one	98.0583	98.0583	MNAT1	ortholog_one2one	100	100					MNAT1	ortholog_one2one	98.3819	98.3819	Mnat1	ortholog_one2one	95.4693	95.4693	Mnat1	ortholog_one2one	95.7929	95.7929
ENSG00000020577	ENSP00000251091, ENSP00000375919, ENSP00000450808, ENSP00000452535, ENSP00000486821	SAMD4A	SAMD4A	ortholog_one2one	98.0952	86.0724	SAMD4A	ortholog_one2one	96.1696	97.9109	SAMD4A	ortholog_one2one	92.3797	96.2396	SAMD4A	ortholog_one2one	95.9016	97.7716	Samd4	ortholog_one2one	96.0619	95.1254	Samd4a	ortholog_one2one	96.0619	95.1254
ENSG00000020633	ENSP00000308051, ENSP00000343477, ENSP00000382800	RUNX3	RUNX3	ortholog_one2one	91.9169	95.9036	RUNX3	ortholog_one2one	94.6262	97.5904	RUNX3	ortholog_one2one	98.708	92.0482	RUNX3	ortholog_one2one	93.4884	96.8675	Runx3	ortholog_one2one	89.1253	90.8434	Runx3	ortholog_one2one	93.154	91.8072
ENSG00000020922	ENSP00000325863, ENSP00000326094, ENSP00000376933, ENSP00000385614, ENSP00000439511, ENSP00000440986, ENSP00000442809	MRE11		ortholog_one2many	91.3941	75	MRE11	ortholog_one2one	88.4319	97.1751	MRE11	ortholog_one2one	70.0203	97.3164	MRE11A	ortholog_one2one	95.9097	96.0452	Mre11a	ortholog_one2one	88.5269	88.2768	Mre11	ortholog_one2one	88.9518	88.7006
ENSG00000021300	ENSP00000227214, ENSP00000346127, ENSP00000381505, ENSP00000381507, ENSP00000438809, ENSP00000439714, ENSP00000440102, ENSP00000440122, ENSP00000441224, ENSP00000441558, ENSP00000442136, ENSP00000442616, ENSP00000443899, ENSP00000444453, ENSP00000445807, ENSP00000445990	PLEKHB1	PLEKHB1	ortholog_one2one	96.2963	96.2963	PLEKHB1	ortholog_one2one	97.9424	97.9424	PLEKHB1	ortholog_one2one	97.9424	97.9424	PLEKHB1	ortholog_one2one	98.3539	98.3539	Plekhb1	ortholog_one2one	93.8272	93.8272	Plekhb1	ortholog_one2one	93.3884	93.0041
ENSG00000021355	ENSP00000370115	SERPINB1	SERPINB1	ortholog_one2one	86.0158	86.0158	SERPINB1	ortholog_one2one	93.0946	96.0422	SERPINB1	ortholog_one2one	82.7273	96.0422	SERPINB1	ortholog_one2one	91.8206	91.8206	Serpinb1a, Serpinb1b, Serpinb1c	ortholog_one2many	80.4749	80.4749	Serpinb1a, Serpinb1b	ortholog_one2many	81.7942	81.7942
ENSG00000021461	ENSP00000222382, ENSP00000312110, ENSP00000346887, ENSP00000400316, ENSP00000401521, ENSP00000405557, ENSP00000411653, ENSP00000415221, ENSP00000416581, ENSP00000486759	CYP3A43		ortholog_many2many	74.3539	74.3539	CYP3A43	ortholog_one2one	96.2302	96.4215	CYP3A43	ortholog_one2one	96.627	96.8191					Cyp3a13	ortholog_one2many	67.3956	67.3956	Cyp3a9, Cyp3a62	ortholog_many2many	67.9921	67.9921
ENSG00000021488	ENSP00000023064, ENSP00000464822, ENSP00000465563, ENSP00000468076, ENSP00000468439	SLC7A9	SLC7A9	ortholog_one2one	88.9117	88.9117	SLC7A9	ortholog_one2one	91.4286	91.9918	SLC7A9	ortholog_one2one	95.0719	95.0719	SLC7A9	ortholog_one2one	90.0204	90.7598	Slc7a9	ortholog_one2one	86.8583	86.8583	Slc7a9	ortholog_one2one	87.269	87.269
ENSG00000021574	ENSP00000320885, ENSP00000482496, ENSP00000493742, ENSP00000493748, ENSP00000493827, ENSP00000494170, ENSP00000494312, ENSP00000494601, ENSP00000494832, ENSP00000495015, ENSP00000495478, ENSP00000496072, ENSP00000496211, ENSP00000496306, ENSP00000496334, ENSP00000496589, ENSP00000515816	SPAST	SPAST	ortholog_one2one	95.7792	95.7792	SPAST	ortholog_one2one	99.0228	98.7013	SPAST	ortholog_one2one	92.9374	93.9935	SPAST	ortholog_one2one	97.7236	97.5649	Spast	ortholog_one2one	92.5081	92.2078	Spast	ortholog_one2one	93.6378	93.1818
ENSG00000021645	ENSP00000281127, ENSP00000338349, ENSP00000394426, ENSP00000450462, ENSP00000450683, ENSP00000451393, ENSP00000451648, ENSP00000451672, ENSP00000451754, ENSP00000451947, ENSP00000488920, ENSP00000489551, ENSP00000502844, ENSP00000504450	NRXN3					NRXN3	ortholog_one2one	99.6181	99.6181									Nrxn3	ortholog_one2one	98.154	98.154
ENSG00000021762	ENSP00000263650, ENSP00000302872, ENSP00000374639, ENSP00000431412, ENSP00000432507, ENSP00000433222, ENSP00000433342, ENSP00000433754, ENSP00000434265, ENSP00000435812, ENSP00000436950, ENSP00000437141	OSBPL5	OSBPL5	ortholog_one2one	74.9516	88.1684	OSBPL5	ortholog_one2one	88.3625	97.6109	OSBPL5	ortholog_one2one	80	88.7372	OSBPL5	ortholog_one2one	80.9766	90.5574	Osbpl5	ortholog_one2one	82.5167	84.3003	Osbpl5	ortholog_one2one	82.5167	84.3003
ENSG00000021776	ENSP00000156471, ENSP00000445700, ENSP00000453278	AQR	AQR	ortholog_one2one	96.4525	97.037	AQR	ortholog_one2one	98.8606	99.3266	AQR	ortholog_one2one	98.4646	99.3266	AQR	ortholog_one2one	97.9222	98.3838	Aqr	ortholog_one2one	94.5982	94.3434	Aqr	ortholog_one2one	95.3504	95.2862
ENSG00000021826	ENSP00000233072, ENSP00000402608, ENSP00000406136, ENSP00000500537, ENSP00000501022, ENSP00000501073, ENSP00000501214	CPS1	CPS1	ortholog_one2one	96.2	96.2	CPS1	ortholog_one2one	96.9915	98.8667	CPS1	ortholog_one2one	98.4728	98.8667	CPS1	ortholog_one2one	97.1467	97.6	Cps1	ortholog_one2one	95.3333	95.3333	Cps1	ortholog_one2one	95.5333	95.5333
ENSG00000021852	ENSP00000360281, ENSP00000512214, ENSP00000512215, ENSP00000512216, ENSP00000512217, ENSP00000512436, ENSP00000512454, ENSP00000512455, ENSP00000512456	C8B	C8B	ortholog_one2one	87.2881	87.1404	C8B	ortholog_one2one	95.4315	95.4315	C8B	ortholog_one2one	95.2623	95.2623	C8B	ortholog_one2one	91.017	90.8629	C8b	ortholog_one2one	75.382	75.1269	C8b	ortholog_one2one	78.7776	78.511
ENSG00000022267	ENSP00000359708, ENSP00000359710, ENSP00000359717, ENSP00000377709, ENSP00000377710, ENSP00000389920, ENSP00000391779, ENSP00000408038, ENSP00000412642, ENSP00000413798, ENSP00000414604, ENSP00000437673, ENSP00000443333, ENSP00000444815, ENSP00000477609, ENSP00000485897, ENSP00000486134, ENSP00000486436, ENSP00000486439, ENSP00000486631, ENSP00000486782, ENSP00000487030, ENSP00000487147, ENSP0000…	FHL1		ortholog_one2one	87.9195	88.5135	FHL1	ortholog_one2one	74.6313	85.473	FHL1	ortholog_one2one	74.6313	85.473	FHL1	ortholog_one2one	74.3363	85.1351	Fhl1	ortholog_one2one	69.3498	75.6757	Fhl1	ortholog_one2one	70.7965	81.0811
ENSG00000022277	ENSP00000023939, ENSP00000349906, ENSP00000379220, ENSP00000400322	RTF2	RTF2	ortholog_one2one	94.4444	94.4444	RTF2	ortholog_one2one	88.1657	97.3856	RTF2	ortholog_one2one	88.1657	97.3856	RTF2	ortholog_one2one	98.0392	98.0392	Rtf2	ortholog_one2one	87.9479	88.2353	Rtfdc1	ortholog_one2one	88.2353	88.2353
ENSG00000022355	ENSP00000023897, ENSP00000377517, ENSP00000393097, ENSP00000415441, ENSP00000430435, ENSP00000430507, ENSP00000430895, ENSP00000489033, ENSP00000489434, ENSP00000489738, ENSP00000489839, ENSP00000490002, ENSP00000490320, ENSP00000490360, ENSP00000490684, ENSP00000490804	GABRA1	GABRA1	ortholog_one2one	95.3291	98.4649	GABRA1	ortholog_one2one	93.047	99.7807	GABRA1	ortholog_one2one	92.8571	99.7807	GABRA1	ortholog_one2one	82.8154	99.3421	Gabra1	ortholog_one2one	98.6813	98.4649	Gabra1	ortholog_one2one	97.397	98.4649
ENSG00000022556	ENSP00000263437, ENSP00000344074, ENSP00000375601, ENSP00000402474, ENSP00000409370, ENSP00000440601, ENSP00000441363, ENSP00000442351, ENSP00000443519, ENSP00000445135, ENSP00000445846, ENSP00000465069, ENSP00000466260, ENSP00000466537, ENSP00000467349, ENSP00000469973	NLRP2	NLRP2	ortholog_one2one	55.5556	54.6139		ortholog_one2many	85.4049	85.4049	NLRP2	ortholog_one2one	87.4294	58.2863					Nlrp2	ortholog_one2one	41.587	40.9605	Nlrp2	ortholog_one2one	41.6985	41.1488
ENSG00000022567	ENSP00000024061, ENSP00000428137, ENSP00000429033, ENSP00000429059, ENSP00000429974	SLC45A4	SLC45A4	ortholog_one2one	90.1003	88.9851	SLC45A4	ortholog_one2one	95.7973	95.9158	SLC45A4	ortholog_one2one	95.7973	95.9158	SLC45A4	ortholog_one2one	93.7581	89.2327	Slc45a4	ortholog_one2one	83.3543	81.8069	Slc45a4	ortholog_one2one	82.4716	80.9406
ENSG00000022840	ENSP00000322242, ENSP00000415682, ENSP00000437392, ENSP00000438638, ENSP00000439221, ENSP00000439510, ENSP00000439859, ENSP00000441487, ENSP00000443000, ENSP00000443235, ENSP00000443790, ENSP00000444770, ENSP00000445160	RNF10	RNF10	ortholog_one2one	95.4321	95.3144	RNF10	ortholog_one2one	98.397	98.397	RNF10	ortholog_one2one	98.1579	91.9852	RNF10	ortholog_one2one	90.828	87.9162	Rnf10	ortholog_one2one	92.4224	91.7386	Rnf10	ortholog_one2one	93.0175	91.9852
ENSG00000022976	ENSP00000399863, ENSP00000452819, ENSP00000452983, ENSP00000453109, ENSP00000453137, ENSP00000453363, ENSP00000453415, ENSP00000453515, ENSP00000453744, ENSP00000454159	ZNF839	ZNF839	ortholog_one2one	67.5513	60.4099	ZNF839	ortholog_one2one	89.0658	90.507	ZNF839	ortholog_one2one	88.3918	78.8565	ZNF839	ortholog_one2one	79.2285	57.6052	Zfp839	ortholog_one2one	49.1857	48.8673	Zfp839	ortholog_one2one	48.9154	48.6516
ENSG00000023041	ENSP00000358412, ENSP00000358413, ENSP00000486105, ENSP00000507009, ENSP00000507016, ENSP00000507345, ENSP00000507388, ENSP00000507445, ENSP00000507541, ENSP00000507648, ENSP00000507661, ENSP00000507676, ENSP00000507679, ENSP00000508135, ENSP00000508215, ENSP00000508238	ZDHHC6	ZDHHC6	ortholog_one2one	97.5728	97.3366	ZDHHC6	ortholog_one2one	99.0315	99.0315	ZDHHC6	ortholog_one2one	99.2736	99.2736	ZDHHC6	ortholog_one2one	89.6247	98.3051	Zdhhc6	ortholog_one2one	85.5107	87.1671	Zdhhc6	ortholog_one2one	92.4939	92.4939
ENSG00000023171	ENSP00000388458, ENSP00000402457, ENSP00000432987, ENSP00000434214, ENSP00000436500, ENSP00000488382, ENSP00000488613, ENSP00000488714, ENSP00000489896, ENSP00000490062, ENSP00000490665, ENSP00000490920, ENSP00000491509, ENSP00000494891	GRAMD1B	GRAMD1B	ortholog_one2one	98.7342	97.8335	GRAMD1B	ortholog_one2one	94.8603	96.8073	GRAMD1B	ortholog_one2one	98.9461	96.3512	GRAMD1B	ortholog_one2one	98.2063	99.886	Gramd1b	ortholog_one2one	96.8109	96.9213	Gramd1b	ortholog_one2one	96.6933	96.6933
ENSG00000023191	ENSP00000346402, ENSP00000348515, ENSP00000380729, ENSP00000380738, ENSP00000380739, ENSP00000416589, ENSP00000431201, ENSP00000432170, ENSP00000432781, ENSP00000433999, ENSP00000434947, ENSP00000434971, ENSP00000435057, ENSP00000435594, ENSP00000435748, ENSP00000435798, ENSP00000436022	RNH1	RNH1	ortholog_one2one	78.2895	77.4403		ortholog_one2many	93.2018	92.1909	RNH1	ortholog_one2one	93.1868	91.974	RNH1	ortholog_one2one	78.4783	78.308	Rnh1	ortholog_one2one	66.0569	70.4989	Rnh1	ortholog_one2one	66.0377	68.3297
ENSG00000023228	ENSP00000233190, ENSP00000389413, ENSP00000392709, ENSP00000395553, ENSP00000397760, ENSP00000399912, ENSP00000400976, ENSP00000409689, ENSP00000409766	NDUFS1	NDUFS1	ortholog_one2one	93.306	93.9477	NDUFS1	ortholog_one2one	97.7058	99.5873	NDUFS1	ortholog_one2one	97.7058	99.5873	NDUFS1	ortholog_one2one	96.7611	98.6245	Ndufs1	ortholog_one2one	94.0853	94.0853	Ndufs1	ortholog_one2one	94.9106	94.9106
ENSG00000023287	ENSP00000025008, ENSP00000396067, ENSP00000429115, ENSP00000429611, ENSP00000429879, ENSP00000429918, ENSP00000430792, ENSP00000430809	RB1CC1	RB1CC1	ortholog_one2one	95.3547	95.2949	RB1CC1	ortholog_one2one	98.4316	98.4316	RB1CC1	ortholog_one2one	98.4316	98.4316	RB1CC1	ortholog_one2one	96.4241	96.4241	Rb1cc1	ortholog_one2one	89.3577	89.0213	Rb1cc1	ortholog_one2one	89.6096	89.2723
ENSG00000023318	ENSP00000262455, ENSP00000508446, ENSP00000508466, ENSP00000508834, ENSP00000509116, ENSP00000509263, ENSP00000509300, ENSP00000509315, ENSP00000509528, ENSP00000510130, ENSP00000510307	ERP44	ERP44	ortholog_one2one	97.093	82.266	ERP44	ortholog_one2one	99.5074	99.5074	ERP44	ortholog_one2one	99.5074	99.5074	ERP44	ortholog_one2one	88.964	97.2906	Erp44	ortholog_one2one	93.1034	93.1034	Erp44	ortholog_one2one	93.1034	93.1034
ENSG00000023330	ENSP00000309259, ENSP00000378416, ENSP00000417352, ENSP00000417719, ENSP00000418779, ENSP00000419423	ALAS1	ALAS1	ortholog_one2one	96.0938	96.0938	ALAS1	ortholog_one2one	99.2188	99.2188	ALAS1	ortholog_one2one	99.0596	98.75	ALAS1	ortholog_one2one	98.4375	98.4375	Alas1	ortholog_one2one	91.433	91.7188	Alas1	ortholog_one2one	90.3276	90.4688
ENSG00000023445	ENSP00000263464, ENSP00000431718, ENSP00000432907, ENSP00000481903, ENSP00000501119, ENSP00000501181	BIRC3	BIRC3	ortholog_one2one	77.7778	82.2848	BIRC3	ortholog_one2one	96.6887	96.6887					BIRC3	ortholog_one2one	86.4697	92.053	Birc3	ortholog_one2one	74.2525	74.0066	Birc3	ortholog_one2one	70.0627	74.0066
ENSG00000023516	ENSP00000025301	AKAP11	AKAP11	ortholog_one2one	86.1668	85.8496	AKAP11	ortholog_one2one	95.1027	95.0026	AKAP11	ortholog_one2one	95.4162	95.2656	AKAP11	ortholog_one2one	92.5303	92.5303	Akap11	ortholog_one2one	74.34	74.0663	Akap11	ortholog_one2one	74.4715	74.1189
ENSG00000023572	ENSP00000356409, ENSP00000356410, ENSP00000494652	GLRX2	GLRX2	ortholog_one2one	86.4516	81.7073	GLRX2	ortholog_one2one	92.2156	93.9024						ortholog_one2many	96.2025	92.6829					Glrx2	ortholog_one2one	75.7962	72.561
ENSG00000023608	ENSP00000216294	SNAPC1	SNAPC1	ortholog_one2one	90.7859	91.0326	SNAPC1	ortholog_one2one	98.3651	98.0978	SNAPC1	ortholog_one2one	98.3651	98.0978	SNAPC1	ortholog_one2one	97.019	97.2826	Snapc1	ortholog_one2one	73.2648	77.4457	Snapc1	ortholog_one2one	73.5516	79.3478
ENSG00000023697	ENSP00000416583, ENSP00000431757, ENSP00000432633, ENSP00000433051, ENSP00000433801, ENSP00000434973, ENSP00000435683, ENSP00000436999	DERA	DERA	ortholog_one2one	97.1698	97.1698	DERA	ortholog_one2one	99.0566	99.0566	DERA	ortholog_one2one	99.0566	99.0566		ortholog_one2one	47.9624	96.2264	Dera	ortholog_one2one	92.4528	92.4528	Dera	ortholog_one2one	88.959	88.6792
ENSG00000023734	ENSP00000025399, ENSP00000392270, ENSP00000445693, ENSP00000445814	STRAP		ortholog_one2many	95.6772	94.8571	STRAP	ortholog_one2one	99.4286	99.4286	STRAP	ortholog_one2one	95.5923	99.1429					Strap	ortholog_one2one	97.7143	97.7143	Strap	ortholog_one2one	98	98
ENSG00000023839	ENSP00000496847, ENSP00000496972, ENSP00000497248, ENSP00000497274, ENSP00000497778, ENSP00000498120	ABCC2	ABCC2	ortholog_one2one	87.201	87.3139	ABCC2	ortholog_one2one	95.3398	95.3398	ABCC2	ortholog_one2one	95.9223	95.9223	ABCC2	ortholog_one2one	92.4919	92.4919	Abcc2	ortholog_one2one	77.5761	77.4757	Abcc2	ortholog_one2one	77.2374	77.0874
ENSG00000023892	ENSP00000319831, ENSP00000415357, ENSP00000514040, ENSP00000514041	DEF6	DEF6	ortholog_one2one	93.9103	92.8685	DEF6	ortholog_one2one	98.8906	98.8906									Def6	ortholog_one2one	92.5397	92.393	Def6	ortholog_one2one	93.0159	92.8685
ENSG00000023902	ENSP00000358120, ENSP00000358122	PLEKHO1	PLEKHO1	ortholog_one2one	95.5882	95.3545	PLEKHO1	ortholog_one2one	79.798	96.577	PLEKHO1	ortholog_one2one	58.2137	89.2421	PLEKHO1	ortholog_one2one	97.066	97.066	Plekho1	ortholog_one2one	90.1961	89.9755	Plekho1	ortholog_one2one	89.75	87.7751
ENSG00000023909	ENSP00000359258, ENSP00000484507	GCLM	GCLM	ortholog_one2one	96.7153	96.7153	GCLM	ortholog_one2one	99.2701	99.2701	GCLM	ortholog_one2one	99.2701	99.2701	GCLM	ortholog_one2one	98.9051	98.9051	Gclm	ortholog_one2one	96.3504	96.3504	Gclm	ortholog_one2one	95.9854	95.9854
ENSG00000024048	ENSP00000361990, ENSP00000361992, ENSP00000361994	UBR2	UBR2	ortholog_one2one	94.359	94.359	UBR2	ortholog_one2one	98.8604	98.8604	UBR2	ortholog_one2one	98.8777	95.3846	UBR2	ortholog_one2one	98.3476	98.3476	Ubr2	ortholog_one2one	89.8006	89.8006	Ubr2	ortholog_one2one	89.9145	89.9145
ENSG00000024422	ENSP00000263277, ENSP00000439036, ENSP00000471766	EHD2	EHD2	ortholog_one2one	96.6851	96.6851	EHD2	ortholog_one2one	99.8158	99.8158	EHD2	ortholog_one2one	99.8158	99.8158	EHD2	ortholog_one2one	99.6317	99.6317	Ehd2	ortholog_one2one	96.6851	96.6851	Ehd2	ortholog_one2one	97.0534	97.0534
ENSG00000024526	ENSP00000360005, ENSP00000412292, ENSP00000431477, ENSP00000436464	DEPDC1	DEPDC1	ortholog_one2one	90.6404	90.7522	DEPDC1	ortholog_one2one	96.9174	96.9174	DEPDC1	ortholog_one2one	96.798	96.9174	DEPDC1	ortholog_one2one	95.197	95.3144	Depdc1a	ortholog_one2one	82.8784	82.3674	Depdc1	ortholog_one2one	82.3239	82.1208
ENSG00000024862	ENSP00000482946	CCDC28A	CCDC28A	ortholog_one2one	64.8551	97.2826	CCDC28A	ortholog_one2one	73.3068	100	CCDC28A	ortholog_one2one	67.6471	100	CCDC28A	ortholog_one2one	56.5517	89.1304	Ccdc28a	ortholog_one2one	81.7708	85.3261	Ccdc28a	ortholog_one2one	61.8474	83.6957
ENSG00000025039	ENSP00000352131, ENSP00000358423	RRAGD		ortholog_one2many	99.2481	99	RRAGD	ortholog_one2one	99.5	99.5	RRAGD	ortholog_one2one	99.4987	99.25	RRAGD	ortholog_one2one	97.2906	98.75	Rragd	ortholog_one2one	83.2599	94.5	Rragd	ortholog_one2one	94.7368	94.5
ENSG00000025156	ENSP00000357440, ENSP00000400380, ENSP00000477405	HSF2	HSF2	ortholog_one2one	97.7612	97.7612	HSF2	ortholog_one2one	99.8134	99.8134	HSF2	ortholog_one2one	99.8134	99.8134	HSF2	ortholog_one2one	99.4403	99.4403	Hsf2	ortholog_one2one	95.1644	91.791	Hsf2	ortholog_one2one	88.806	88.806
ENSG00000025293	ENSP00000341900, ENSP00000363112, ENSP00000363124, ENSP00000391915, ENSP00000404455, ENSP00000413712	PHF20	PHF20	ortholog_one2one	95.4407	93.083	PHF20	ortholog_one2one	99.0119	99.0119	PHF20	ortholog_one2one	99.0119	99.0119	PHF20	ortholog_one2one	97.0356	97.0356	Phf20	ortholog_one2one	88.9109	88.7352	Phf20	ortholog_one2one	88.4158	88.2411
ENSG00000025423	ENSP00000318631, ENSP00000450698, ENSP00000451406, ENSP00000451497, ENSP00000451753, ENSP00000452103, ENSP00000452273	HSD17B6	HSD17B6	ortholog_one2one	82.0189	82.0189	HSD17B6	ortholog_one2one	93.0599	93.0599	HSD17B6	ortholog_one2one	90.5199	93.3754	HSD17B6	ortholog_one2one	89.5899	89.5899	Hsd17b6	ortholog_one2one	71.2934	71.2934	Hsd17b6	ortholog_one2many	74.7899	28.0757
ENSG00000025434	ENSP00000378793, ENSP00000384745, ENSP00000385073, ENSP00000385801, ENSP00000387946, ENSP00000391005, ENSP00000396132, ENSP00000403696, ENSP00000403798, ENSP00000406692, ENSP00000407716, ENSP00000412636, ENSP00000413095, ENSP00000415591, ENSP00000420656, ENSP00000432073, ENSP00000433271, ENSP00000434650, ENSP00000477707	NR1H3	NR1H3	ortholog_one2one	89.4382	89.038	NR1H3	ortholog_one2one	93.819	95.0783	NR1H3	ortholog_one2one	85.1931	88.8143	NR1H3	ortholog_one2one	83.9056	87.472	Nr1h3	ortholog_one2one	91.9101	91.4989	Nr1h3	ortholog_one2one	92.1348	91.7226
ENSG00000025708	ENSP00000252029, ENSP00000379036, ENSP00000379037, ENSP00000379038, ENSP00000395875, ENSP00000498276, ENSP00000498433, ENSP00000498579, ENSP00000498619, ENSP00000498844, ENSP00000499096, ENSP00000499115	TYMP	TYMP	ortholog_one2one	87.5	88.5892		ortholog_one2one	45.5982	83.8174	TYMP	ortholog_one2one	56.8779	76.3485	TYMP	ortholog_one2one	92.1971	93.1535	Tymp	ortholog_one2one	81.741	79.8755	Tymp	ortholog_one2one	81.9328	80.9129
ENSG00000025770	ENSP00000299821, ENSP00000379050, ENSP00000379053, ENSP00000410088, ENSP00000410480, ENSP00000429025, ENSP00000429060, ENSP00000430944	NCAPH2	NCAPH2	ortholog_one2one	84.6906	85.9504	NCAPH2	ortholog_one2one	94.108	95.0413	NCAPH2	ortholog_one2one	94.108	95.0413	NCAPH2	ortholog_one2one	84.9772	92.562	Ncaph2	ortholog_one2one	79.6053	80	Ncaph2	ortholog_one2one	77.9553	80.6612
ENSG00000025772	ENSP00000361900	TOMM34	TOMM34	ortholog_one2one	86.4078	86.4078	TOMM34	ortholog_one2one	97.411	97.411	TOMM34	ortholog_one2one	78.1818	97.411	TOMM34	ortholog_one2one	70.8661	87.3786	Tomm34	ortholog_one2one	88.0259	88.0259	Tomm34	ortholog_one2one	89.3204	89.3204
ENSG00000025796	ENSP00000357998, ENSP00000403144, ENSP00000410968	SEC63	SEC63	ortholog_one2one	98.4211	98.4211	SEC63	ortholog_one2one	100	100	SEC63	ortholog_one2one	99.6068	100	SEC63	ortholog_one2one	98.0263	98.0263	Sec63	ortholog_one2one	96.3158	96.3158	Sec63	ortholog_one2one	96.0526	96.0526
ENSG00000025800	ENSP00000362728, ENSP00000415677, ENSP00000474234	KPNA6	KPNA6	ortholog_one2one	90.6977	94.5896	KPNA6	ortholog_one2one	94.523	99.8134	KPNA6	ortholog_one2one	94.1712	96.4552	KPNA6	ortholog_one2one	99.8134	99.8134	Kpna6	ortholog_one2one	99.2537	99.2537	Kpna6	ortholog_one2one	98.3333	99.0672
ENSG00000026025	ENSP00000224237, ENSP00000431702, ENSP00000435613, ENSP00000446007, ENSP00000489830, ENSP00000490509	VIM	VIM	ortholog_one2one	97.8541	97.8541	VIM	ortholog_one2one	99.3562	99.3562	VIM	ortholog_one2one	99.3562	99.3562	VIM	ortholog_one2one	99.3562	99.3562	Vim	ortholog_one2one	97.2103	97.2103	Vim	ortholog_one2one	97.1897	89.0558
ENSG00000026036	ENSP00000457428	RTEL1-TNFRSF6B
ENSG00000026103	ENSP00000347426, ENSP00000347979, ENSP00000349896, ENSP00000420975, ENSP00000422453, ENSP00000423755, ENSP00000424113, ENSP00000425159, ENSP00000477997, ENSP00000498466, ENSP00000509810, ENSP00000512812, ENSP00000512813, ENSP00000512834, ENSP00000512845, ENSP00000512859, ENSP00000512860, ENSP00000512861, ENSP00000512862, ENSP00000512863, ENSP00000512864, ENSP00000512865, ENSP00000513028, ENSP0000…	FAS	FAS	ortholog_one2one	65.5172	62.3881									FAS	ortholog_one2one	56.3877	76.4179	Fas	ortholog_one2one	49.2355	48.0597	Fas	ortholog_one2one	50.6173	48.9552
ENSG00000026297	ENSP00000028008, ENSP00000390833, ENSP00000422846, ENSP00000424947, ENSP00000426059, ENSP00000426455, ENSP00000480244, ENSP00000482755, ENSP00000507399, ENSP00000507710, ENSP00000508128	RNASET2	RNASET2	ortholog_one2one	78.8	76.9531	RNASET2	ortholog_one2one	96.0938	96.0938	RNASET2	ortholog_one2one	96.0938	96.0938		ortholog_one2one	44.7598	80.0781	Rnaset2a, Rnaset2b	ortholog_one2many	67.9537	68.75	AABR07054266.1, Rnaset2	ortholog_one2many	72.5	56.6406
ENSG00000026508	ENSP00000263398, ENSP00000278385, ENSP00000278386, ENSP00000279452, ENSP00000309732, ENSP00000389830, ENSP00000392331, ENSP00000395953, ENSP00000398099, ENSP00000398632, ENSP00000404447, ENSP00000431860, ENSP00000432405, ENSP00000432704, ENSP00000432718, ENSP00000433189, ENSP00000434418, ENSP00000434465, ENSP00000434530, ENSP00000434920, ENSP00000435321, ENSP00000435377, ENSP00000436451, ENSP0000…	CD44	CD44	ortholog_one2one	79.8851	74.9326	CD44	ortholog_one2one	95.1482	95.1482	CD44	ortholog_one2one	95.0202	95.1482	CD44	ortholog_one2one	91.8919	87.062	Cd44	ortholog_one2one	66.7949	70.2156	Cd44	ortholog_one2one	65.8568	69.407
ENSG00000026559	ENSP00000360626, ENSP00000394075, ENSP00000394093, ENSP00000396058, ENSP00000408116	KCNG1	KCNG1	ortholog_one2one	94.152	94.152	KCNG1	ortholog_one2one	99.6101	99.6101					KCNG1	ortholog_one2one	98.6355	98.6355	Kcng1	ortholog_one2one	92.2179	92.3977	Kcng1	ortholog_one2one	92.0233	92.2027
ENSG00000026652	ENSP00000314036, ENSP00000355872, ENSP00000355878, ENSP00000400211, ENSP00000413901	AGPAT4	AGPAT4	ortholog_one2one	90.7407	90.7407	AGPAT4	ortholog_one2one	51.1416	59.2593		ortholog_one2one	48.59	59.2593	AGPAT4	ortholog_one2one	97.3545	97.3545	Agpat4	ortholog_one2one	85.7143	85.7143	Agpat4	ortholog_one2one	78.2609	85.7143
ENSG00000026751	ENSP00000352281, ENSP00000357021, ENSP00000357022, ENSP00000403294, ENSP00000405605, ENSP00000409965, ENSP00000416592, ENSP00000473590, ENSP00000483774	SLAMF7	SLAMF7	ortholog_one2one	65.3731	65.3731	SLAMF7	ortholog_one2one	89.5522	89.5522	SLAMF7	ortholog_one2one	88.9552	88.9552	SLAMF7	ortholog_one2one	81.4925	81.4925	Slamf7	ortholog_one2one	46.2687	46.2687	Slamf7	ortholog_one2one	49.8498	49.5522
ENSG00000026950	ENSP00000289361, ENSP00000394937, ENSP00000396684, ENSP00000399393, ENSP00000406667, ENSP00000420010, ENSP00000427013	BTN3A1					BTN3A1	ortholog_one2one	54.7718	77.193									Btnl12	ortholog_one2one	16.7224	9.74659	Btnl12	ortholog_one2one	15.7191	9.16179
ENSG00000027001	ENSP00000371607	MIPEP	MIPEP	ortholog_one2one	94.1094	94.1094	MIPEP	ortholog_one2one	97.756	97.756	MIPEP	ortholog_one2one	97.756	97.756					Mipep	ortholog_one2one	83.8256	83.5905	Mipep	ortholog_one2one	84.2258	81.6269
ENSG00000027075	ENSP00000329127, ENSP00000450959, ENSP00000450981, ENSP00000451205, ENSP00000451789, ENSP00000451793, ENSP00000451871, ENSP00000451930, ENSP00000451933, ENSP00000452055, ENSP00000452129, ENSP00000452330, ENSP00000452528, ENSP00000452588	PRKCH	PRKCH	ortholog_one2one	95.7602	95.9004	PRKCH	ortholog_one2one	97.4175	99.4143	PRKCH	ortholog_one2one	99.4074	98.243	PRKCH	ortholog_one2one	99.4143	99.4143	Prkch	ortholog_one2one	97.6574	97.6574	Prkch	ortholog_one2one	97.3646	97.3646
ENSG00000027644	ENSP00000357178	INSRR	INSRR	ortholog_one2one	94.0252	92.2128	INSRR	ortholog_one2one	98.2321	98.5351	INSRR	ortholog_one2one	98.309	98.6122	INSRR	ortholog_one2one	95.7725	96.0678	Insrr	ortholog_one2one	88.8462	89.0517	Insrr	ortholog_one2one	88.9231	89.1288
ENSG00000027697	ENSP00000356713, ENSP00000389249, ENSP00000394230, ENSP00000494069, ENSP00000494493, ENSP00000495103, ENSP00000495272, ENSP00000495934, ENSP00000496387, ENSP00000496468, ENSP00000496549, ENSP00000512814, ENSP00000512815, ENSP00000512816, ENSP00000512817, ENSP00000512818, ENSP00000512819, ENSP00000512820	IFNGR1		ortholog_one2one	63.1783	33.3333	IFNGR1	ortholog_one2one	94.8771	94.683	IFNGR1	ortholog_one2one	87.5984	91.002	IFNGR1	ortholog_one2one	84.2105	81.7996	Ifngr1	ortholog_one2one	50.1048	48.8753	Ifngr1	ortholog_one2one	48.203	46.6258
ENSG00000027847	ENSP00000029410, ENSP00000420886, ENSP00000423438, ENSP00000423868, ENSP00000425591	B4GALT7	B4GALT7	ortholog_one2one	78.628	91.1315	B4GALT7	ortholog_one2one	55.7078	74.6177	B4GALT7	ortholog_one2one	62.8571	74.0061	B4GALT7	ortholog_one2one	90.3904	92.0489	B4galt7	ortholog_one2one	91.7431	91.7431	B4galt7	ortholog_one2one	79.2651	92.3547
ENSG00000027869	ENSP00000357181, ENSP00000357182, ENSP00000376123	SH2D2A	SH2D2A	ortholog_one2one	76.0234	66.838	SH2D2A	ortholog_one2one	90.4762	92.8021	SH2D2A	ortholog_one2one	80.0439	93.8303	SH2D2A	ortholog_one2one	85.7143	87.9177	Sh2d2a	ortholog_one2one	62.5668	60.1542	Sh2d2a	ortholog_one2one	61.1702	59.126
ENSG00000028116	ENSP00000342381, ENSP00000398323, ENSP00000400006, ENSP00000402375, ENSP00000404156, ENSP00000404961, ENSP00000408002, ENSP00000497378	VRK2	VRK2	ortholog_one2one	87.7953	87.7953	VRK2	ortholog_one2one	94.2801	94.0945	VRK2	ortholog_one2one	88.0734	94.4882	VRK2	ortholog_one2one	82.0738	91.9291	Vrk2	ortholog_one2one	69.3837	68.7008	Vrk2	ortholog_one2one	68.9861	68.3071
ENSG00000028137	ENSP00000365435, ENSP00000440425	TNFRSF1B	TNFRSF1B	ortholog_one2one	75.6208	72.6681	TNFRSF1B	ortholog_one2one	65.4691	71.1497	TNFRSF1B	ortholog_one2one	77.5832	96.0954	TNFRSF1B	ortholog_one2one	82.2511	82.4295	Tnfrsf1b	ortholog_one2one	60.9705	62.6898	Tnfrsf1b	ortholog_one2one	59.7046	61.3883
ENSG00000028203	ENSP00000380894, ENSP00000410083, ENSP00000446666, ENSP00000447010, ENSP00000447044, ENSP00000447080, ENSP00000447151, ENSP00000447468, ENSP00000447633, ENSP00000447786, ENSP00000447891, ENSP00000448019, ENSP00000448555, ENSP00000448724, ENSP00000448738, ENSP00000448866, ENSP00000449056, ENSP00000449346, ENSP00000449591, ENSP00000449701, ENSP00000450009	VEZT	VEZT	ortholog_one2one	93.0769	93.1964	VEZT	ortholog_one2one	98.7163	98.7163	VEZT	ortholog_one2one	90.5952	97.6893	VEZT	ortholog_one2one	95.0318	95.7638	Vezt	ortholog_one2one	83.4184	83.9538	Vezt	ortholog_one2one	87.5203	69.3196
ENSG00000028277	ENSP00000339369, ENSP00000373992, ENSP00000431603, ENSP00000436100, ENSP00000436988, ENSP00000437224, ENSP00000452930, ENSP00000453255, ENSP00000453995, ENSP00000454179, ENSP00000471890, ENSP00000475664, ENSP00000476062, ENSP00000486228, ENSP00000490243, ENSP00000490407, ENSP00000490838, ENSP00000509972	POU2F2	POU2F2	ortholog_one2one	98.8115	93.2692	POU2F2	ortholog_one2one	85.0291	93.75	POU2F2	ortholog_one2one	85.6515	93.75	POU2F2	ortholog_one2one	83.3063	82.3718	Pou2f2	ortholog_one2one	97.7702	91.3462	Pou2f2	ortholog_one2one	76.0968	80.609
ENSG00000028310	ENSP00000417431, ENSP00000419752, ENSP00000419765, ENSP00000419845, ENSP00000420080, ENSP00000420397, ENSP00000420492, ENSP00000420722, ENSP00000428194, ENSP00000429353, ENSP00000430170, ENSP00000430510	BRD9	BRD9	ortholog_one2one	94.3049	94.3049	BRD9	ortholog_one2one	95.7861	98.995	BRD9	ortholog_one2one	91.4861	98.995	BRD9	ortholog_one2one	75.7497	97.3199	Brd9	ortholog_one2one	92.1273	92.1273	Brd9	ortholog_one2one	89.9514	92.9648
ENSG00000028528	ENSP00000261889, ENSP00000369638, ENSP00000452651, ENSP00000452652, ENSP00000452668, ENSP00000452759, ENSP00000452852, ENSP00000452931, ENSP00000453567, ENSP00000453785, ENSP00000486714	SNX1	SNX1	ortholog_one2one	92.1495	94.4444	SNX1	ortholog_one2one	94.0075	96.1686	SNX1	ortholog_one2one	90.4847	96.5517	SNX1	ortholog_one2one	98.4645	98.2759	Snx1	ortholog_one2one	94.8177	94.636	Snx1	ortholog_one2one	93.4653	90.4215
ENSG00000028839	ENSP00000237264, ENSP00000356843, ENSP00000356845, ENSP00000398186, ENSP00000402864, ENSP00000478795	TBPL1	TBPL1	ortholog_one2one	100	100	TBPL1	ortholog_one2one	100	100	TBPL1	ortholog_one2one	100	100	TBPL1	ortholog_one2one	100	100	Tbpl1	ortholog_one2one	100	100	Tbpl1	ortholog_one2one	76.3636	90.3226
ENSG00000029153	ENSP00000261178, ENSP00000266503, ENSP00000312247, ENSP00000379238, ENSP00000400185, ENSP00000438545, ENSP00000442438, ENSP00000445836	BMAL2	BMAL2	ortholog_one2one	85.9677	83.805	ARNTL2	ortholog_one2one	96.0692	96.0692	BMAL2	ortholog_one2one	96.0692	96.0692	ARNTL2	ortholog_one2one	92.926	90.8805	Arntl2	ortholog_one2one	70.639	64.3082	Arntl2	ortholog_one2one	69.0438	66.9811
ENSG00000029363	ENSP00000229446, ENSP00000376159, ENSP00000431734, ENSP00000433505, ENSP00000433822, ENSP00000434826, ENSP00000435210, ENSP00000435441, ENSP00000436142, ENSP00000436216, ENSP00000436501, ENSP00000436913, ENSP00000437018, ENSP00000437333, ENSP00000487249, ENSP00000491530	BCLAF1	BCLAF1	ortholog_one2one	98.6971	98.8043	BCLAF1	ortholog_one2one	99.8914	100	BCLAF1	ortholog_one2one	99.8912	99.7826	BCLAF1	ortholog_one2one	98.7083	99.6739	Bclaf1	ortholog_one2one	96.3003	96.1957	Bclaf1	ortholog_one2one	48.0851	85.9783
ENSG00000029364	ENSP00000336887, ENSP00000450639, ENSP00000451833, ENSP00000452385, ENSP00000468864, ENSP00000486416	SLC39A9	SLC39A9	ortholog_one2one	96.7273	86.645	SLC39A9	ortholog_one2one	98.6971	98.6971	SLC39A9	ortholog_one2one	98.6971	98.6971	SLC39A9	ortholog_one2one	99.0228	99.0228	Slc39a9	ortholog_one2one	93.1818	93.4853	Slc39a9	ortholog_one2one	94.4805	94.7883
ENSG00000029534	ENSP00000265709, ENSP00000289734, ENSP00000297744, ENSP00000319123, ENSP00000335031, ENSP00000339620, ENSP00000428315, ENSP00000428750, ENSP00000430174, ENSP00000430368, ENSP00000493840, ENSP00000516136, ENSP00000516137	ANK1	ANK1	ortholog_one2one	82.9775	78.5638	ANK1	ortholog_one2one	90.6713	97.7128	ANK1	ortholog_one2one	95.6771	97.7128	ANK1	ortholog_one2one	94.2632	95.266	Ank1	ortholog_one2one	89.1977	90.4787	Ank1	ortholog_one2one	89.355	90.6383
ENSG00000029559	ENSP00000226284	IBSP	IBSP	ortholog_one2one	71.5686	69.0852	IBSP	ortholog_one2one	94.6541	94.9527	IBSP	ortholog_one2one	94.9686	95.2681	IBSP	ortholog_one2one	90.8517	90.8517	Ibsp	ortholog_one2one	70.679	72.2397	Ibsp	ortholog_one2one	64.0805	70.347
ENSG00000029639	ENSP00000356134	TFB1M	TFB1M	ortholog_one2one	88.4058	88.1503	TFB1M	ortholog_one2one	94.2029	93.9306	TFB1M	ortholog_one2one	94.2029	93.9306	TFB1M	ortholog_one2one	92.4198	91.6185	Tfb1m	ortholog_one2one	84.3478	84.104	Tfb1m	ortholog_one2one	84.9275	84.6821
ENSG00000029725	ENSP00000339569, ENSP00000445408, ENSP00000459550, ENSP00000460980, ENSP00000466981, ENSP00000482983	RABEP1	RABEP1	ortholog_one2one	95.8763	97.0998	RABEP1	ortholog_one2one	94.1964	97.9118		ortholog_one2many	98.6569	93.7355	RABEP1	ortholog_one2one	97.806	98.2599	Rabep1	ortholog_one2one	96.0648	96.2877	Rabep1	ortholog_one2one	95.4965	95.9397
ENSG00000029993	ENSP00000359393, ENSP00000405601, ENSP00000410354, ENSP00000417027, ENSP00000442758	HMGB3		ortholog_one2many	96.5854	99	HMGB3	ortholog_one2one	99.5025	100		ortholog_one2one	94.7368	99		ortholog_one2many	97.5369	99	Hmgb3	ortholog_one2one	97.5	97.5	Hmgb3	ortholog_one2many	91.4141	90.5
ENSG00000030066	ENSP00000367721, ENSP00000431495, ENSP00000432367, ENSP00000433590, ENSP00000433964, ENSP00000511549, ENSP00000511550	NUP160	NUP160	ortholog_one2one	94.097	95.5064	NUP160	ortholog_one2one	96.4385	98.5021	NUP160	ortholog_one2one	96.4485	98.7874	NUP160	ortholog_one2one	94.2817	96.4337	Nup160	ortholog_one2one	92.7247	92.7247	Nup160	ortholog_one2one	93.4379	93.4379
ENSG00000030110	ENSP00000363591, ENSP00000391258	BAK1	BAK1	ortholog_one2one	89.5735	89.5735		ortholog_one2many	98.6842	71.09	BAK1	ortholog_one2one	61.0738	86.2559		ortholog_one2one	48.6068	74.4076	Bak1	ortholog_one2one	77.512	76.7773	Bak1	ortholog_one2one	76.4423	75.3555
ENSG00000030304	ENSP00000189978, ENSP00000363562, ENSP00000363571, ENSP00000393608	MUSK	MUSK	ortholog_one2one	95.7373	95.6272	MUSK	ortholog_one2one	99.1945	99.1945	MUSK	ortholog_one2one	99.3095	99.3095	MUSK	ortholog_one2one	95.8002	97.1231	Musk	ortholog_one2one	90.2576	92.7503	Musk	ortholog_one2one	90.583	92.9804
ENSG00000030419	ENSP00000342876, ENSP00000363439, ENSP00000363446, ENSP00000389548, ENSP00000390045, ENSP00000395203, ENSP00000396253, ENSP00000402132, ENSP00000406783, ENSP00000410447, ENSP00000411444, ENSP00000412869, ENSP00000413680	IKZF2	IKZF2	ortholog_one2one	98.8593	98.8593	IKZF2	ortholog_one2one	99.8099	99.8099	IKZF2	ortholog_one2one	98.6842	99.8099	IKZF2	ortholog_one2one	99.6198	99.6198	Ikzf2	ortholog_one2one	96.8045	97.9087	Ikzf2	ortholog_one2one	93.3945	96.7681
ENSG00000030582	ENSP00000053867, ENSP00000465375, ENSP00000465518, ENSP00000465673, ENSP00000466271, ENSP00000466405, ENSP00000466611, ENSP00000466956, ENSP00000467022, ENSP00000467431, ENSP00000467616, ENSP00000467745, ENSP00000467837, ENSP00000467870, ENSP00000468318, ENSP00000492014	GRN	GRN	ortholog_one2one	72.3705	77.7403	GRN	ortholog_one2one	93.2546	93.2546	GRN	ortholog_one2one	93.2773	93.5919	GRN	ortholog_one2one	91.5541	91.3997	Grn	ortholog_one2one	73.7542	74.8735	Grn	ortholog_one2one	73.9203	75.0422
ENSG00000031003	ENSP00000033079, ENSP00000388521, ENSP00000394669, ENSP00000422311, ENSP00000422673, ENSP00000424785, ENSP00000425326, ENSP00000426863, ENSP00000509788	FAM13B	FAM13B	ortholog_one2one	95.3092	95.4109	FAM13B	ortholog_one2one	98.6141	98.7193	FAM13B	ortholog_one2one	95.3587	96.4781	FAM13B	ortholog_one2one	96.7213	94.4504	Fam13b	ortholog_one2one	90.5993	82.2839	Fam13b	ortholog_one2one	89.7819	83.4578
ENSG00000031081	ENSP00000264245, ENSP00000418429	ARHGAP31	ARHGAP31	ortholog_one2one	87.741	88.2271	ARHGAP31	ortholog_one2one	95.423	95.2909	ARHGAP31	ortholog_one2one	95.215	95.0831	ARHGAP31	ortholog_one2one	91.4997	91.6898	Arhgap31	ortholog_one2one	78.386	77.3546	Arhgap31	ortholog_one2one	78.7815	77.9086
ENSG00000031691	ENSP00000337289	CENPQ	CENPQ	ortholog_one2one	77.9851	77.9851	CENPQ	ortholog_one2one	91.0448	91.0448	CENPQ	ortholog_one2one	91.0448	91.0448	CENPQ	ortholog_one2one	80.9524	82.4627	Cenpq	ortholog_one2one	65.9176	65.6716	Cenpq	ortholog_one2one	59.4891	60.8209
ENSG00000031698	ENSP00000234677, ENSP00000358939	SARS1	SARS1	ortholog_one2one	92.5651	96.8872	SARS1	ortholog_one2one	94.7761	98.8327		ortholog_one2many	94.7761	98.8327	SARS1	ortholog_one2one	94.0075	97.6654	Sars	ortholog_one2one	91.6045	95.5253	Sars1	ortholog_one2one	91.4179	95.3307
ENSG00000031823	ENSP00000034275, ENSP00000341483, ENSP00000404837, ENSP00000464705, ENSP00000464774, ENSP00000464986, ENSP00000465085, ENSP00000466510, ENSP00000466638, ENSP00000466761, ENSP00000466879, ENSP00000466970, ENSP00000467560, ENSP00000467760, ENSP00000468211, ENSP00000468815	RANBP3	RANBP3	ortholog_one2one	94.0035	94.0035	RANBP3	ortholog_one2one	98.7544	97.8836	RANBP3	ortholog_one2one	92.1902	95.7672	RANBP3	ortholog_one2one	97.7072	97.7072	Ranbp3	ortholog_one2one	80.2867	79.0123	Ranbp3	ortholog_one2one	74.2424	77.7778
ENSG00000032219	ENSP00000344556, ENSP00000347602, ENSP00000378597, ENSP00000392567, ENSP00000397368, ENSP00000410417, ENSP00000415872, ENSP00000416053	ARID4A	ARID4A	ortholog_one2one	95.3895	95.4654	ARID4A	ortholog_one2one	98.9658	98.9658	ARID4A	ortholog_one2one	98.8862	98.8862	ARID4A	ortholog_one2one	94.5411	95.0676	Arid4a	ortholog_one2one	85.4084	85.6802	Arid4a	ortholog_one2one	83.1637	84.4869
ENSG00000032389	ENSP00000371559, ENSP00000381652, ENSP00000385756, ENSP00000389080, ENSP00000389228, ENSP00000393350, ENSP00000400214, ENSP00000403043	EIPR1	EIPR1	ortholog_one2one	89.2308	89.9225	EIPR1	ortholog_one2one	74.8826	82.4289	EIPR1	ortholog_one2one	74.8826	82.4289	TSSC1	ortholog_one2one	88.5496	89.9225	Eipr1	ortholog_one2one	93.2643	93.0233	Eipr1	ortholog_one2one	93.5233	93.2817
ENSG00000032444	ENSP00000221249, ENSP00000394348, ENSP00000407509, ENSP00000443323, ENSP00000469171, ENSP00000469794, ENSP00000470060, ENSP00000470461, ENSP00000470608, ENSP00000472456, ENSP00000472572, ENSP00000472631, ENSP00000473211, ENSP00000496219	PNPLA6	PNPLA6	ortholog_one2one	96.1905	96.1905	PNPLA6	ortholog_one2one	90.519	95.8242		ortholog_one2many	94.9565	40	PNPLA6	ortholog_one2one	97.8909	98.6081	Pnpla6	ortholog_one2one	93.7546	92.381	Pnpla6	ortholog_one2one	94.6125	93.9194
ENSG00000032742	ENSP00000261632, ENSP00000323580, ENSP00000374024, ENSP00000437719	IFT88	IFT88	ortholog_one2one	91.5152	91.6262	IFT88	ortholog_one2one	81.5654	96.1165	IFT88	ortholog_one2one	92.6683	93.568	IFT88	ortholog_one2one	96.2379	96.2379	Ift88	ortholog_one2one	89.3333	89.4417	Ift88	ortholog_one2one	88.8485	88.9563
ENSG00000033011	ENSP00000262374, ENSP00000440019, ENSP00000464700, ENSP00000467538, ENSP00000467865, ENSP00000468118, ENSP00000506785, ENSP00000507002, ENSP00000507058, ENSP00000507463, ENSP00000507554, ENSP00000507582, ENSP00000507598, ENSP00000507951, ENSP00000507962, ENSP00000508075, ENSP00000508112, ENSP00000508285	ALG1		ortholog_one2many	81.0304	74.569	ALG1	ortholog_one2one	65.6627	70.4741						ortholog_one2many	91.5074	92.8879	Alg1	ortholog_one2many	76.971	79.9569	Alg1	ortholog_one2many	80	80.1724
ENSG00000033030	ENSP00000437578, ENSP00000438993, ENSP00000440234, ENSP00000441112, ENSP00000441423, ENSP00000488055, ENSP00000500728	ZCCHC8	ZCCHC8	ortholog_one2one	89.548	89.6747	ZCCHC8	ortholog_one2one	91.3513	95.6153	ZCCHC8	ortholog_one2one	94.5682	96.0396	ZCCHC8	ortholog_one2one	94.774	94.9081	Zcchc8	ortholog_one2one	80.677	80.9052	Zcchc8	ortholog_one2one	82.8777	81.471
ENSG00000033050	ENSP00000287844, ENSP00000395785, ENSP00000419720	ABCF2	ABCF2	ortholog_one2one	90.9953	92.4559	ABCF2	ortholog_one2one	98.8782	99.0369	ABCF2	ortholog_one2one	98.8782	99.0369	ABCF2	ortholog_one2one	98.8782	99.0369	Abcf2	ortholog_one2one	98.2484	99.0369	Abcf2	ortholog_one2one	98.2372	98.3949
ENSG00000033100	ENSP00000035307, ENSP00000418914, ENSP00000419769, ENSP00000420204, ENSP00000508617, ENSP00000509142, ENSP00000509595, ENSP00000509965	CHPF2	CHPF2	ortholog_one2one	97.4293	98.1865	CHPF2	ortholog_one2one	99.4819	99.4819	CHPF2	ortholog_one2one	99.4819	99.4819	CHPF2	ortholog_one2one	97.9434	98.7047	Chpf2	ortholog_one2one	95.7031	95.2073	Chpf2	ortholog_one2one	95.3247	95.0777
ENSG00000033122	ENSP00000309245, ENSP00000359997, ENSP00000394867, ENSP00000466082, ENSP00000476307, ENSP00000476660, ENSP00000477399, ENSP00000498937	LRRC7	LRRC7	ortholog_one2one	97.9248	95.873	LRRC7	ortholog_one2one	99.4795	97.0794	LRRC7	ortholog_one2one	99.4921	99.4921	LRRC7	ortholog_one2one	97.5016	99.1111	Lrrc7	ortholog_one2one	95.5253	93.5238	Lrrc7	ortholog_one2one	95.3956	93.3968
ENSG00000033170	ENSP00000345865, ENSP00000351057, ENSP00000353910, ENSP00000378087, ENSP00000451577, ENSP00000451689, ENSP00000452105, ENSP00000452147, ENSP00000452309, ENSP00000452433, ENSP00000452597, ENSP00000501008, ENSP00000501213	FUT8	FUT8	ortholog_one2one	98.9565	98.9565	FUT8	ortholog_one2one	99.8261	99.8261	FUT8	ortholog_one2one	99.8261	99.8261	FUT8	ortholog_one2one	99.6522	99.6522	Fut8	ortholog_one2one	96.5217	96.5217	Fut8	ortholog_one2one	96.8696	96.8696
ENSG00000033178	ENSP00000313454, ENSP00000399234, ENSP00000421984, ENSP00000425091	UBA6	UBA6	ortholog_one2one	93.8213	93.8213	UBA6	ortholog_one2one	98.384	98.384	UBA6	ortholog_one2one	98.6421	96.673	UBA6	ortholog_one2one	97.2433	97.2433	Uba6	ortholog_one2one	88.9839	89.0684	Uba6	ortholog_one2one	89.2688	89.3536
ENSG00000033327	ENSP00000343959, ENSP00000354952, ENSP00000431868, ENSP00000433762	GAB2	GAB2	ortholog_one2one	96.1708	96.5976	GAB2	ortholog_one2one	98.3752	98.5207	GAB2	ortholog_one2one	98.3752	98.5207	GAB2	ortholog_one2one	98.2249	98.2249	Gab2	ortholog_one2one	92.9429	91.568	Gab2	ortholog_one2one	92.9217	91.2722
ENSG00000033627	ENSP00000264649, ENSP00000342951, ENSP00000377415, ENSP00000443991, ENSP00000446377, ENSP00000466290, ENSP00000466328, ENSP00000466767, ENSP00000466852, ENSP00000466878, ENSP00000467373, ENSP00000468001, ENSP00000468169, ENSP00000468177, ENSP00000515525, ENSP00000515526, ENSP00000515527, ENSP00000515528, ENSP00000515529, ENSP00000515530, ENSP00000515531, ENSP00000515532, ENSP00000515533, ENSP0000…	ATP6V0A1	ATP6V0A1	ortholog_one2one	97.9714	98.0884	ATP6V0A1	ortholog_one2one	98.568	98.6858	ATP6V0A1	ortholog_one2one	98.6873	98.8053	ATP6V0A1	ortholog_one2one	98.6967	99.5221	Atp6v0a1	ortholog_one2one	95.3516	95.5795	Atp6v0a1	ortholog_one2one	95.3846	96.2963
ENSG00000033800	ENSP00000249636, ENSP00000438574, ENSP00000456558, ENSP00000456721, ENSP00000457698	PIAS1	PIAS1	ortholog_one2one	98.3155	98.6175	PIAS1	ortholog_one2one	100	100	PIAS1	ortholog_one2one	94.7445	99.6928	PIAS1	ortholog_one2one	98.6217	98.9247	Pias1	ortholog_one2one	98.0031	98.0031	Pias1	ortholog_one2one	96.2006	97.235
ENSG00000033867	ENSP00000295736, ENSP00000388703, ENSP00000390394, ENSP00000394252, ENSP00000401949, ENSP00000406605, ENSP00000406804, ENSP00000407304, ENSP00000407382, ENSP00000408323, ENSP00000409418, ENSP00000411031, ENSP00000414797, ENSP00000416368	SLC4A7	SLC4A7	ortholog_one2one	96.8102	96.4257	SLC4A7	ortholog_one2one	99.2754	97.9349	SLC4A7	ortholog_one2one	99.2851	99.2851	SLC4A7	ortholog_one2one	86.5429	88.8801	Slc4a7	ortholog_one2one	93.6204	93.2486	Slc4a7	ortholog_one2one	93.2692	92.4543
ENSG00000034053	ENSP00000409312, ENSP00000452699, ENSP00000452722, ENSP00000453034, ENSP00000453144, ENSP00000453293, ENSP00000453715, ENSP00000453981, ENSP00000454001, ENSP00000454171, ENSP00000507394	APBA2	APBA2	ortholog_one2one	95.3333	95.4606	APBA2	ortholog_one2one	98.2644	98.2644	APBA2	ortholog_one2one	98.1308	98.1308	APBA2	ortholog_one2one	89.1224	96.2617	Apba2	ortholog_one2one	92.4	92.5234	Apba2	ortholog_one2one	92.2667	92.3899
ENSG00000034152	ENSP00000319139, ENSP00000345083, ENSP00000355081, ENSP00000378869, ENSP00000431203, ENSP00000434068, ENSP00000462178, ENSP00000463202, ENSP00000463417, ENSP00000464043, ENSP00000478619, ENSP00000486923	MAP2K3	MAP2K3	ortholog_one2one	97.9827	97.9827	MAP2K3	ortholog_one2one	74.3041	100	MAP2K3	ortholog_one2one	100	100	MAP2K3	ortholog_one2one	98.8473	98.8473	Map2k3	ortholog_one2one	96.2536	96.2536	Map2k3	ortholog_one2one	79.7136	96.2536
ENSG00000034239	ENSP00000262103, ENSP00000400873, ENSP00000429644, ENSP00000430374, ENSP00000430765, ENSP00000430940	CLXN	CLXN	ortholog_one2one	92.9245	93.3649	CLXN	ortholog_one2one	98.1043	98.1043	CLXN	ortholog_one2one	98.1043	98.1043	CLXN	ortholog_one2one	70.1389	95.7346	Efcab1	ortholog_one2one	91.5094	91.9431	Efcab1	ortholog_one2one	89.1509	89.5735
ENSG00000034510	ENSP00000233143	TMSB10	TMSB10	ortholog_one2one	100	100	TMSB10	ortholog_one2one	29.7297	100		ortholog_one2one	26.0355	100	TMSB10	ortholog_one2one	100	100	Gm9844	ortholog_one2one	100	100	Tmsb10	ortholog_one2one	97.7273	97.7273
ENSG00000034533	ENSP00000264992, ENSP00000421019, ENSP00000422851, ENSP00000423347, ENSP00000425683, ENSP00000426363, ENSP00000426421, ENSP00000427303	ASTE1		ortholog_one2many	89.6907	89.6907	ASTE1	ortholog_one2one	92.1875	95.5817	ASTE1	ortholog_one2one	92.0455	95.4345	ASTE1	ortholog_one2one	92.489	92.489	Aste1	ortholog_one2one	78.869	78.056	Aste1	ortholog_one2one	80.2147	77.025
ENSG00000034677	ENSP00000342667, ENSP00000397305, ENSP00000428968, ENSP00000429161, ENSP00000429549, ENSP00000429841, ENSP00000430553, ENSP00000431077	RNF19A	RNF19A	ortholog_one2one	98.568	98.568	RNF19A	ortholog_one2one	99.0453	99.0453	RNF19A	ortholog_one2one	98.926	98.926	RNF19A	ortholog_one2one	99.284	99.284	Rnf19a	ortholog_one2one	93.5714	93.7947	Rnf19a	ortholog_one2one	92.8571	93.0788
ENSG00000034693	ENSP00000356563, ENSP00000356564	PEX3	PEX3	ortholog_one2one	97.8552	97.8552	PEX3	ortholog_one2one	99.1957	99.1957	PEX3	ortholog_one2one	99.1957	99.1957	PEX3	ortholog_one2one	93.8775	98.6595	Pex3	ortholog_one2one	93.8172	93.5657	Pex3	ortholog_one2one	87.4667	87.9357
ENSG00000034713	ENSP00000037243, ENSP00000455606, ENSP00000456773, ENSP00000457448	GABARAPL2	GABARAPL2	ortholog_one2one	99.1453	99.1453	GABARAPL2	ortholog_one2one	100	100	GABARAPL2	ortholog_one2one	100	100		ortholog_one2many	100	100	Gabarapl2	ortholog_one2one	100	100	Gabarapl2	ortholog_one2one	100	100
ENSG00000034971	ENSP00000037502, ENSP00000491206	MYOC	MYOC	ortholog_one2one	83.6401	81.1508	MYOC	ortholog_one2one	97.1487	94.6429	MYOC	ortholog_one2one	96.4356	96.627	MYOC	ortholog_one2one	94.2857	91.6667	Myoc	ortholog_one2one	81.8367	79.5635	Myoc	ortholog_one2one	80.8765	80.5556
ENSG00000035115	ENSP00000348471, ENSP00000383928, ENSP00000384269, ENSP00000384276, ENSP00000384910, ENSP00000385668, ENSP00000399519, ENSP00000410235, ENSP00000415723, ENSP00000416312, ENSP00000441266, ENSP00000474411, ENSP00000485824	SH3YL1	SH3YL1	ortholog_one2one	78.0856	90.6433	SH3YL1	ortholog_one2one	80.4296	98.538	SH3YL1	ortholog_one2one	88.2507	98.8304		ortholog_one2one	47.5362	95.9064	Sh3yl1	ortholog_one2one	92.9412	92.3977	Sh3yl1	ortholog_one2one	90.5714	92.6901
ENSG00000035141	ENSP00000037869, ENSP00000390840, ENSP00000391468, ENSP00000397269	FAM136A	FAM136A	ortholog_one2one	91.3043	51.4286	FAM136A	ortholog_one2many	98.5507	55.5102		ortholog_one2many	97.8261	55.102	FAM136A	ortholog_one2one	96.3768	54.2857	Fam136a	ortholog_one2one	89.8551	50.6122	Fam136a	ortholog_one2one	89.1304	50.2041
ENSG00000035403	ENSP00000211998, ENSP00000361841, ENSP00000485551	VCL	VCL	ortholog_one2one	97.7173	98.1481	VCL	ortholog_one2one	99.7355	99.7355	VCL	ortholog_one2one	99.7355	99.7355	VCL	ortholog_one2one	97.8723	97.3545	Vcl	ortholog_one2one	99.3433	93.3862	Vcl	ortholog_one2one	98.3245	98.3245
ENSG00000035499	ENSP00000265036, ENSP00000389101, ENSP00000426979, ENSP00000427527	DEPDC1B	DEPDC1B	ortholog_one2one	96.2193	96.2193	DEPDC1B	ortholog_one2one	98.6768	98.6768	DEPDC1B	ortholog_one2one	98.6768	98.6768	DEPDC1B	ortholog_one2one	97.3535	97.3535	Depdc1b	ortholog_one2one	93.9509	93.9509	Depdc1b	ortholog_one2one	94.1399	94.1399
ENSG00000035664	ENSP00000261891, ENSP00000408277, ENSP00000452970, ENSP00000453101, ENSP00000453235, ENSP00000453284, ENSP00000453639, ENSP00000484390	DAPK2	DAPK2	ortholog_one2one	61.9632	81.8919	DAPK2	ortholog_one2one	62.9098	82.973	DAPK2	ortholog_one2one	50.3289	82.7027	DAPK2	ortholog_one2one	62.7049	82.7027	Dapk2	ortholog_one2one	61.6327	81.6216	Dapk2	ortholog_one2one	61.0204	80.8108
ENSG00000035681	ENSP00000038176, ENSP00000411012, ENSP00000430195, ENSP00000430982, ENSP00000498107	NSMAF	NSMAF	ortholog_one2one	95.3261	95.6379		ortholog_one2many	99.0217	99.3457	NSMAF	ortholog_one2one	99.0217	99.3457	NSMAF	ortholog_one2one	94.8443	96.2923	Nsmaf	ortholog_one2one	91.7391	92.0393	Nsmaf	ortholog_one2one	92.5	92.8026
ENSG00000035687	ENSP00000355493	ADSS2	ADSS2	ortholog_one2one	95.8333	95.8333	ADSS2	ortholog_one2one	98.9035	98.9035	ADSS2	ortholog_one2one	97.0917	95.1754	ADSS2	ortholog_one2one	95	95.8333	Adss	ortholog_one2one	96.7105	96.7105	Adss	ortholog_one2one	97.3684	97.3684
ENSG00000035720	ENSP00000265404, ENSP00000379527	STAP1	STAP1	ortholog_one2one	87.291	88.4746	STAP1	ortholog_one2one	86.7069	97.2881	STAP1	ortholog_one2one	96.9388	96.6102	STAP1	ortholog_one2one	76.9886	91.8644	Stap1	ortholog_one2one	83.165	83.7288	Stap1	ortholog_one2one	84.8485	85.4237
ENSG00000035862	ENSP00000262768, ENSP00000441724, ENSP00000465968, ENSP00000467584, ENSP00000468296, ENSP00000516642, ENSP00000516643	TIMP2	TIMP2	ortholog_one2one	98.6364	98.6364	TIMP2	ortholog_one2one	44.0882	100	TIMP2	ortholog_one2one	100	100	TIMP2	ortholog_one2one	99.0909	99.0909	Timp2	ortholog_one2one	98.1818	98.1818
ENSG00000035928	ENSP00000261424, ENSP00000371321, ENSP00000422129, ENSP00000422475, ENSP00000422740, ENSP00000424713	RFC1	RFC1	ortholog_one2one	89.7213	89.7995	RFC1	ortholog_one2one	94.9389	94.8561	RFC1	ortholog_one2one	97.3868	97.4717	RFC1	ortholog_one2one	94.8561	94.8561	Rfc1	ortholog_one2one	80.9607	80.8195	Rfc1	ortholog_one2one	81.1354	80.9939
ENSG00000036054	ENSP00000340693, ENSP00000377700, ENSP00000417487, ENSP00000418059, ENSP00000418714	TBC1D23					TBC1D23	ortholog_one2one	83.8462	93.5622	TBC1D23	ortholog_one2one	83.8462	93.5622	TBC1D23	ortholog_one2one	98.7124	98.7124	Tbc1d23	ortholog_one2one	94.5637	94.5637	Tbc1d23	ortholog_one2one	94.9928	94.9928
ENSG00000036257	ENSP00000264414, ENSP00000343601, ENSP00000386525, ENSP00000387200, ENSP00000400558, ENSP00000400935, ENSP00000410575, ENSP00000484410	CUL3	CUL3	ortholog_one2one	99.7396	99.7396	CUL3	ortholog_one2one	100	100	CUL3	ortholog_one2one	100	100		ortholog_one2many	99.8698	99.8698	Cul3	ortholog_one2one	99.4792	99.4792	Cul3	ortholog_one2one	95.258	88.9323
ENSG00000036448	ENSP00000262113, ENSP00000428396	MYOM2	MYOM2	ortholog_one2one	85.2437	84.7782	MYOM2	ortholog_one2one	95.5034	97.1331	MYOM2	ortholog_one2one	95.4515	95.9727	MYOM2	ortholog_one2one	93.2032	94.5392	Myom2	ortholog_one2one	89.2686	89.1468	Myom2	ortholog_one2one	84.4906	88.8737
ENSG00000036473	ENSP00000039007, ENSP00000496606	OTC	OTC	ortholog_one2one	95.7627	95.7627	OTC	ortholog_one2one	73.6264	94.6328	OTC	ortholog_one2one	98.8701	98.8701	OTC	ortholog_one2one	72.2353	86.7232	Otc	ortholog_one2one	92.0904	92.0904	Otc	ortholog_one2one	91.2429	91.2429
ENSG00000036530	ENSP00000261835, ENSP00000369577, ENSP00000451069, ENSP00000451602, ENSP00000452151	CYP46A1	CYP46A1	ortholog_one2one	94.4785	92.4	CYP46A1	ortholog_one2one	85.4202	99.6	CYP46A1	ortholog_one2one	85.2234	99.2	CYP46A1	ortholog_one2one	99	99	Cyp46a1	ortholog_one2one	94.8	94.8	Cyp46a1	ortholog_one2one	90.4762	95
ENSG00000036549	ENSP00000359834, ENSP00000359837, ENSP00000392408, ENSP00000393779	ZZZ3	ZZZ3	ortholog_one2one	95.3488	95.3488	ZZZ3	ortholog_one2one	98.5604	98.5604	ZZZ3	ortholog_one2one	98.4496	98.4496	ZZZ3	ortholog_one2one	97.5583	97.3422	Zzz3	ortholog_one2one	86.5934	87.2647	Zzz3	ortholog_one2one	87.5551	88.0399
ENSG00000036565	ENSP00000265808, ENSP00000276373, ENSP00000371021, ENSP00000387549, ENSP00000413361, ENSP00000428001, ENSP00000428999, ENSP00000429664	SLC18A1	SLC18A1	ortholog_one2one	87.5954	87.4286	SLC18A1	ortholog_one2one	96.381	96.381	SLC18A1	ortholog_one2one	96.381	96.381	SLC18A1	ortholog_one2one	92.7619	92.7619	Slc18a1	ortholog_one2one	83.1094	82.4762	Slc18a1	ortholog_one2one	83.8772	83.2381
ENSG00000036672	ENSP00000260187, ENSP00000407842, ENSP00000431857, ENSP00000433977, ENSP00000436952	USP2	USP2	ortholog_one2one	93.2231	93.2231	USP2	ortholog_one2one	85.6925	93.0579	USP2	ortholog_one2one	96.6942	96.6942	USP2	ortholog_one2one	95.1667	94.3802	Usp2	ortholog_one2one	87.399	89.4215	Usp2	ortholog_one2one	88.6731	90.5785
ENSG00000036828	ENSP00000418685, ENSP00000420194, ENSP00000491584, ENSP00000492190	CASR	CASR	ortholog_one2one	95.6279	95.3618	CASR	ortholog_one2one	98.5158	98.5158	CASR	ortholog_one2one	97.6103	98.5158	CASR	ortholog_one2one	97.2452	98.2375	Casr	ortholog_one2one	93.4198	93.5065	Casr	ortholog_one2one	93.2345	93.321
ENSG00000037042	ENSP00000251412	TUBG2	TUBG2	ortholog_one2one	100	100					TUBG2	ortholog_one2one	100	100	TUBG2	ortholog_one2one	99.3348	99.3348	Tubg2	ortholog_one2one	97.561	97.561	Tubg2	ortholog_one2one	83.0189	87.8049
ENSG00000037241	ENSP00000265100, ENSP00000428177, ENSP00000428223, ENSP00000429783, ENSP00000430147, ENSP00000430673	RPL26L1	RPL26L1	ortholog_one2one	82.8571	100
ENSG00000037280	ENSP00000261937, ENSP00000377016, ENSP00000421535, ENSP00000426057, ENSP00000481134	FLT4	FLT4	ortholog_one2one	88.5609	88.0411	FLT4	ortholog_one2one	96.7695	96.6985	FLT4	ortholog_one2one	87.9172	96.6251	FLT4	ortholog_one2one	92.4627	90.9024	Flt4	ortholog_one2one	87.4541	87.4541	Flt4	ortholog_one2one	87.3074	87.3074
ENSG00000037474	ENSP00000264670, ENSP00000420957, ENSP00000421783, ENSP00000426459	NSUN2	NSUN2	ortholog_one2one	86.2794	91.0039	NSUN2	ortholog_one2one	97.7778	97.5228	NSUN2	ortholog_one2one	92.4552	94.2634	NSUN2	ortholog_one2one	66.7585	94.7849	Nsun2	ortholog_one2one	88.2431	87.0926	Nsun2	ortholog_one2one	84.2711	85.9192
ENSG00000037637	ENSP00000364742, ENSP00000412416, ENSP00000415663	FBXO42	FBXO42	ortholog_one2one	98.6053	98.6053	FBXO42	ortholog_one2one	99.3017	99.1632	FBXO42	ortholog_one2one	98.1944	98.6053	FBXO42	ortholog_one2one	98.3264	98.3264	Fbxo42	ortholog_one2one	95.3975	95.3975	Fbxo42	ortholog_one2one	95.8159	95.8159
ENSG00000037749	ENSP00000322956, ENSP00000414219, ENSP00000430007, ENSP00000430602, ENSP00000430852, ENSP00000506039, ENSP00000506320, ENSP00000506479	MFAP3	MFAP3	ortholog_one2one	93.0939	93.0939	MFAP3	ortholog_one2one	98.6188	98.6188	MFAP3	ortholog_one2one	98.895	98.895	MFAP3	ortholog_one2one	98.338	98.0663	Mfap3	ortholog_one2one	83.6676	80.663	Mfap3	ortholog_one2one	84.438	80.9392
ENSG00000037757	ENSP00000040663, ENSP00000314871	MRI1	MRI1	ortholog_one2one	91.8699	91.8699	MRI1	ortholog_one2one	54.8986	88.0759	MRI1	ortholog_one2one	79.1183	92.4119	MRI1	ortholog_one2one	92.8375	91.3279	Mri1	ortholog_one2one	85.9079	85.9079	Mri1	ortholog_one2one	86.4499	86.4499
ENSG00000037897	ENSP00000257848, ENSP00000314441, ENSP00000447838, ENSP00000447988, ENSP00000448342, ENSP00000449397	METTL1	METTL1	ortholog_one2one	90.6475	91.3043	METTL1	ortholog_one2one	98.5507	98.5507	METTL1	ortholog_one2one	90.3654	98.5507	METTL1	ortholog_one2one	96.3768	96.3768	Mettl1	ortholog_one2one	90.2985	87.6812	Mettl1	ortholog_one2one	90.6716	88.0435
ENSG00000037965	ENSP00000040584	HOXC8	HOXC8	ortholog_one2one	99.5868	99.5868	HOXC8	ortholog_one2one	99.5868	99.5868	HOXC8	ortholog_one2one	99.5868	99.5868					Hoxc8	ortholog_one2one	99.5868	99.5868	Hoxc8	ortholog_one2one	99.5868	99.5868
ENSG00000038002	ENSP00000264595, ENSP00000421471, ENSP00000423798	AGA	AGA	ortholog_one2one	87.2832	87.2832	AGA	ortholog_one2one	94.5087	94.5087	AGA	ortholog_one2one	94.5087	94.5087	AGA	ortholog_one2one	82.199	90.7514	Aga	ortholog_one2one	82.3699	82.3699	Aga	ortholog_one2one	77.7473	81.7919
ENSG00000038210	ENSP00000264864, ENSP00000423373	PI4K2B	PI4K2B	ortholog_one2one	87.9668	88.1497	PI4K2B	ortholog_one2one	76.7521	93.3472	PI4K2B	ortholog_one2one	98.4416	78.7942					Pi4k2b	ortholog_one2one	81.0235	79.0021	Pi4k2b	ortholog_one2one	80.2935	79.6258
ENSG00000038219	ENSP00000040738, ENSP00000420541, ENSP00000425492	BOD1L1	BOD1L1	ortholog_one2one	83.9227	84.0052	BOD1L1	ortholog_one2one	94.2913	94.1986	BOD1L1	ortholog_one2one	94.2566	94.1331	BOD1L1	ortholog_one2one	91.1513	90.8227	Bod1l	ortholog_one2one	68.7995	68.371	Bod1l1	ortholog_one2one	69.4636	69.1904
ENSG00000038274	ENSP00000280969, ENSP00000325425, ENSP00000397371, ENSP00000428046, ENSP00000431071, ENSP00000511605, ENSP00000511606, ENSP00000511607, ENSP00000511608, ENSP00000511609, ENSP00000511610, ENSP00000511611, ENSP00000511614, ENSP00000511615, ENSP00000511616, ENSP00000511652, ENSP00000511653, ENSP00000511654, ENSP00000511655, ENSP00000511656, ENSP00000511961	MAT2B	MAT2B	ortholog_one2one	97.3054	97.3054	MAT2B	ortholog_one2one	92.9204	94.3114	MAT2B	ortholog_one2one	99.7006	99.7006	MAT2B	ortholog_one2one	100	100	Mat2b	ortholog_one2one	94.012	94.012	Mat2b	ortholog_one2one	94.5946	94.3114
ENSG00000038295	ENSP00000061240, ENSP00000421732, ENSP00000422692, ENSP00000422937, ENSP00000423748, ENSP00000426082	TLL1	TLL1	ortholog_one2one	90.8284	90.9181	TLL1	ortholog_one2one	99.1115	99.1115	TLL1	ortholog_one2one	96.9112	99.1115	TLL1	ortholog_one2one	93.9189	96.0513	Tll1	ortholog_one2one	93.6821	93.6821	Tll1	ortholog_one2one	93.5834	93.5834
ENSG00000038358	ENSP00000351811, ENSP00000458357, ENSP00000459624, ENSP00000460563	EDC4	EDC4	ortholog_one2one	95.6028	96.217	EDC4	ortholog_one2one	99.429	99.429	EDC4	ortholog_one2one	98.9309	99.0721	EDC4	ortholog_one2one	97.4414	97.8587	Edc4	ortholog_one2one	94.5946	94.9322	Edc4	ortholog_one2one	81.3816	88.2941
ENSG00000038382	ENSP00000339299, ENSP00000421555, ENSP00000426342, ENSP00000445592, ENSP00000492184, ENSP00000513786, ENSP00000513787, ENSP00000515916	TRIO	TRIO	ortholog_one2one	96.5909	96.0607	TRIO	ortholog_one2one	99.6444	99.5157		ortholog_one2many	99.4032	48.4017	TRIO	ortholog_one2one	99	99.0959	Trio	ortholog_one2one	96.2939	96.4805	Trio	ortholog_one2one	96.1005	96.2867
ENSG00000038427	ENSP00000265077, ENSP00000340062, ENSP00000342768, ENSP00000421362, ENSP00000425959, ENSP00000426251, ENSP00000426715	VCAN	VCAN	ortholog_one2one	80.0769	79.7703	VCAN	ortholog_one2one	94.1419	94.1696	VCAN	ortholog_one2one	94.2613	94.3168	VCAN	ortholog_one2one	88.173	88.2509	Vcan	ortholog_one2one	63.6255	62.8386	Vcan	ortholog_one2one	62.3175	61.6019
ENSG00000038532	ENSP00000261657, ENSP00000386495, ENSP00000387122, ENSP00000389743, ENSP00000389963, ENSP00000493756, ENSP00000515187	CLEC16A	CLEC16A	ortholog_one2one	94.9524	94.6819	CLEC16A	ortholog_one2one	98.7654	98.7654	CLEC16A	ortholog_one2one	98.7654	98.7654	CLEC16A	ortholog_one2one	97.6258	97.6258	Clec16a	ortholog_one2one	90.8301	89.3637	Clec16a	ortholog_one2one	91.1429	90.8832
ENSG00000038945	ENSP00000262100, ENSP00000262101, ENSP00000347430, ENSP00000371428, ENSP00000405453, ENSP00000427905, ENSP00000428865, ENSP00000429498, ENSP00000430536	MSR1	MSR1	ortholog_one2one	82.5893	82.0399	MSR1	ortholog_one2one	94.9002	94.9002	MSR1	ortholog_one2one	95.1219	95.1219	MSR1	ortholog_one2one	91.1308	91.1308	Msr1	ortholog_one2one	70.3057	71.3969	Msr1	ortholog_one2one	61.4931	69.4013
ENSG00000039068	ENSP00000261769, ENSP00000414946, ENSP00000454782, ENSP00000458139, ENSP00000463170	CDH1	CDH1	ortholog_one2one	84.5977	83.4467	CDH1	ortholog_one2one	95.6916	95.6916	CDH1	ortholog_one2one	95.4649	95.4649	CDH1	ortholog_one2one	91.5813	91.2698	Cdh1	ortholog_one2one	81.2217	81.4059	Cdh1	ortholog_one2one	80.8126	81.1791
ENSG00000039123	ENSP00000230640, ENSP00000422125, ENSP00000425042, ENSP00000426641	MTREX	MTREX	ortholog_one2one	97.0532	97.9846	MTREX	ortholog_one2one	99.5103	97.5048	MTREX	ortholog_one2one	99.6832	90.595	MTREX	ortholog_one2one	99.1363	99.1363	Mtrex	ortholog_one2one	97.5	97.3129	Mtrex	ortholog_one2one	90.532	96.3532
ENSG00000039139	ENSP00000265104, ENSP00000505288	DNAH5	DNAH5	ortholog_one2one	93.704	93.6635	DNAH5	ortholog_one2one	97.2751	97.2751	DNAH5	ortholog_one2one	97.3821	97.34	DNAH5	ortholog_one2one	95.9343	95.9343	Dnah5	ortholog_one2one	89.6343	89.5761	Dnah5	ortholog_one2one	89.591	89.5329
ENSG00000039319	ENSP00000337159, ENSP00000421785, ENSP00000422356, ENSP00000423663, ENSP00000426500, ENSP00000426536, ENSP00000426848	ZFYVE16	ZFYVE16	ortholog_one2one	86.5933	86.8746	ZFYVE16	ortholog_one2one	94.2208	94.282	ZFYVE16	ortholog_one2one	94.0909	94.152	ZFYVE16	ortholog_one2one	92.0728	92.0728
ENSG00000039523	ENSP00000042381, ENSP00000368614, ENSP00000389456, ENSP00000400099, ENSP00000443568, ENSP00000454376, ENSP00000455200, ENSP00000455239, ENSP00000455795, ENSP00000456525, ENSP00000456893, ENSP00000456924, ENSP00000457419, ENSP00000457739, ENSP00000457888	RIPOR1	RIPOR1	ortholog_one2one	88.1633	88.5972	RIPOR1	ortholog_one2one	94.8613	95.4061	RIPOR1	ortholog_one2one	94.8318	94.8318	RIPOR1	ortholog_one2one	91.7953	92.6989	Ripor1	ortholog_one2one	80.2944	80.5578	Ripor1	ortholog_one2one	77.3646	78.507
ENSG00000039537	ENSP00000263413, ENSP00000338861, ENSP00000396565, ENSP00000401578	C6	C6	ortholog_one2one	80.9959	85.3319	C6	ortholog_one2one	93.0353	95.8244	C6	ortholog_one2one	95.9315	95.9315	C6	ortholog_one2one	91.746	92.8266	C6	ortholog_one2one	74.7323	74.7323	C6	ortholog_one2one	78.1585	78.1585
ENSG00000039560	ENSP00000265109, ENSP00000388725, ENSP00000421424, ENSP00000422112, ENSP00000422114, ENSP00000422377, ENSP00000422515, ENSP00000422942, ENSP00000423854, ENSP00000423965, ENSP00000424502, ENSP00000424507, ENSP00000424879, ENSP00000425115, ENSP00000425337, ENSP00000425929, ENSP00000426770, ENSP00000427123	RAI14	RAI14	ortholog_one2one	82.9883	94.0816	RAI14	ortholog_one2one	97.0588	97.6531	RAI14	ortholog_one2one	96.856	97.449	RAI14	ortholog_one2one	94.2191	94.7959	Rai14	ortholog_one2one	85.2911	85.2041	Rai14	ortholog_one2one	84.3558	84.1837
ENSG00000039600	ENSP00000265007, ENSP00000309343, ENSP00000427984	SOX30	SOX30	ortholog_one2one	83.4211	84.1965	SOX30	ortholog_one2one	94.2895	94.2895	SOX30	ortholog_one2one	93.883	93.7583	SOX30	ortholog_one2one	86.2069	86.3214	Sox30	ortholog_one2one	75.5754	78.4861	Sox30	ortholog_one2one	77.9221	79.6813
ENSG00000039650	ENSP00000323511, ENSP00000468896, ENSP00000469826, ENSP00000469848, ENSP00000470346, ENSP00000470887, ENSP00000471097, ENSP00000472300, ENSP00000473137, ENSP00000486037, ENSP00000486500, ENSP00000486707, ENSP00000486898, ENSP00000489771, ENSP00000489983, ENSP00000490539, ENSP00000490737, ENSP00000490791, ENSP00000491347	PNKP	PNKP	ortholog_one2one	89.2308	89.0595	PNKP	ortholog_one2one	88.5338	90.4031	PNKP	ortholog_one2one	96.7245	96.3532	PNKP	ortholog_one2one	89.313	89.8273	Pnkp	ortholog_one2one	80.6513	80.8061	Pnkp	ortholog_one2one	76.5714	77.1593
ENSG00000039987	ENSP00000042931, ENSP00000447203, ENSP00000448310, ENSP00000449403	BEST2	BEST2	ortholog_one2one	90.2344	90.7662	BEST2	ortholog_one2one	98.6248	98.6248									Best2	ortholog_one2one	89.7638	89.5874	Best2	ortholog_one2one	89.9606	89.7839
ENSG00000040199	ENSP00000377159, ENSP00000454519, ENSP00000456572, ENSP00000457991, ENSP00000458660	PHLPP2	PHLPP2	ortholog_one2one	91.7343	93.9531	PHLPP2	ortholog_one2one	90.4993	98.6395	PHLPP2	ortholog_one2one	91.0677	98.6395	PHLPP2	ortholog_one2one	94.031	96.4475	Phlpp2	ortholog_one2one	88.4871	90.6274	Phlpp2	ortholog_one2one	89.9191	92.3658
ENSG00000040275	ENSP00000265295, ENSP00000421598, ENSP00000422352, ENSP00000423687, ENSP00000425357, ENSP00000425922, ENSP00000426881, ENSP00000426965, ENSP00000427197, ENSP00000427510, ENSP00000429470, ENSP00000486653	SPDL1	SPDL1	ortholog_one2one	80.5153	82.6446	SPDL1	ortholog_one2one	87.9421	90.4132	SPDL1	ortholog_one2one	96.5517	97.1901	SPDL1	ortholog_one2one	93.5537	93.5537	Spdl1	ortholog_one2one	73.5197	73.8843	Spdl1	ortholog_one2one	73.3668	72.3967
ENSG00000040341	ENSP00000348026, ENSP00000427977, ENSP00000428284, ENSP00000428456, ENSP00000428476, ENSP00000428664, ENSP00000428681, ENSP00000428737, ENSP00000428741, ENSP00000428756, ENSP00000428829, ENSP00000429005, ENSP00000429173, ENSP00000429973, ENSP00000430511, ENSP00000430611, ENSP00000430907, ENSP00000431111	STAU2	STAU2	ortholog_one2one	95.4306	95.2632	STAU2	ortholog_one2one	74.1655	89.6491	STAU2	ortholog_one2one	93.4211	99.6491	STAU2	ortholog_one2one	98.5965	98.5965	Stau2	ortholog_one2one	93.5088	93.5088	AABR07046707.1	ortholog_one2one	92.9947	93.1579
ENSG00000040487	ENSP00000364295, ENSP00000364297, ENSP00000383395, ENSP00000404701, ENSP00000431417, ENSP00000433620	SLC66A1	SLC66A1	ortholog_one2one	86.2543	86.2543	SLC66A1	ortholog_one2one	81.2866	95.5326	SLC66A1	ortholog_one2one	67.2365	81.0997	SLC66A1	ortholog_one2one	94.5205	94.8454	Slc66a1	ortholog_one2one	68	81.7869	Slc66a1	ortholog_one2one	64.8199	80.4124
ENSG00000040531	ENSP00000046640, ENSP00000371294, ENSP00000382245, ENSP00000408652, ENSP00000458457, ENSP00000458912, ENSP00000461056, ENSP00000461118, ENSP00000500995, ENSP00000501016, ENSP00000501123	CTNS	CTNS	ortholog_one2one	87.2679	89.6458	CTNS	ortholog_one2one	61.1742	88.0109	CTNS	ortholog_one2one	86.8687	93.733	CTNS	ortholog_one2one	82.266	91.0082	Ctns	ortholog_one2one	83.9237	83.9237	Ctns	ortholog_one2one	78.5146	80.654
ENSG00000040608	ENSP00000043402, ENSP00000396872, ENSP00000403535	RTN4R	RTN4R	ortholog_one2one	91.9662	91.9662	RTN4R	ortholog_one2one	85.5019	97.2516	RTN4R	ortholog_one2one	86.5234	93.6575	RTN4R	ortholog_one2one	94.7368	95.1374	Rtn4r	ortholog_one2one	89.4292	89.4292	Rtn4r	ortholog_one2one	89.6406	89.6406
ENSG00000040633	ENSP00000322579, ENSP00000414607, ENSP00000458401, ENSP00000458416, ENSP00000458953, ENSP00000459904, ENSP00000459983, ENSP00000460738, ENSP00000460876, ENSP00000461442, ENSP00000479592	PHF23		ortholog_one2many	96.2779	96.2779	PHF23	ortholog_one2one	99.5037	99.5037	PHF23	ortholog_one2one	99.2424	97.5186	PHF23	ortholog_one2one	98.5112	98.5112	Phf23	ortholog_one2one	94.5137	94.0447	Phf23	ortholog_one2one	84.3318	90.8189
ENSG00000040731	ENSP00000264463, ENSP00000425653	CDH10	CDH10	ortholog_one2one	99.2386	99.2386	CDH10	ortholog_one2one	99.4924	99.4924	CDH10	ortholog_one2one	99.4924	99.4924	CDH10	ortholog_one2one	99.3655	99.3655	Cdh10	ortholog_one2one	96.8274	96.8274	Cdh10	ortholog_one2one	96.3198	96.3198
ENSG00000040933	ENSP00000386329, ENSP00000386704, ENSP00000386777, ENSP00000387294, ENSP00000427722, ENSP00000516656	INPP4A	INPP4A	ortholog_one2one	97.7482	98.251	INPP4A	ortholog_one2one	96.7179	97.0165	INPP4A	ortholog_one2one	96.2283	97.1193	INPP4A	ortholog_one2one	98.8753	99.4856	Inpp4a	ortholog_one2one	95.4964	95.9877	Inpp4a	ortholog_one2one	95.8035	96.2963
ENSG00000041353	ENSP00000262094, ENSP00000465009, ENSP00000468542	RAB27B	RAB27B	ortholog_one2one	96.3303	96.3303	RAB27B	ortholog_one2one	99.0826	99.0826	RAB27B	ortholog_one2one	99.0826	99.0826	RAB27B	ortholog_one2one	79.6226	96.789	Rab27b	ortholog_one2one	94.4954	94.4954	Rab27b	ortholog_one2one	93.578	93.578
ENSG00000041357	ENSP00000044462, ENSP00000402118, ENSP00000452917, ENSP00000452936, ENSP00000453080, ENSP00000453145, ENSP00000453323, ENSP00000453523, ENSP00000453621, ENSP00000453758, ENSP00000453802, ENSP00000453829, ENSP00000453887	PSMA4	PSMA4	ortholog_one2one	100	100	PSMA4	ortholog_one2one	84.3333	96.9349	PSMA4	ortholog_one2one	100	100	PSMA4	ortholog_one2one	100	100	Psma4	ortholog_one2one	98.8506	98.8506	Psma4	ortholog_one2one	99.2337	99.2337
ENSG00000041515	ENSP00000251041, ENSP00000349145, ENSP00000401633	MYO16	MYO16	ortholog_one2one	88.3306	86.9681	MYO16	ortholog_one2one	97.1215	96.9149		ortholog_one2one	96.7021	48.3511	MYO16	ortholog_one2one	91.0973	93.617	Myo16	ortholog_one2one	74.6743	76.2234	Myo16	ortholog_one2one	75.1569	76.4362
ENSG00000041802	ENSP00000265245, ENSP00000400903, ENSP00000408264	LSG1	LSG1	ortholog_one2one	85.9756	85.7143	LSG1	ortholog_one2one	95.7252	95.2888	LSG1	ortholog_one2one	87.8661	95.7447	LSG1	ortholog_one2one	93.1611	93.1611	Lsg1	ortholog_one2one	83.3851	81.6109	Lsg1	ortholog_one2one	79.912	82.8267
ENSG00000041880	ENSP00000381740, ENSP00000395951, ENSP00000401511, ENSP00000417396, ENSP00000417625	PARP3	PARP3	ortholog_one2one	83.9925	83.6773	PARP3	ortholog_one2one	92.4812	92.3077	PARP3	ortholog_one2one	92.6692	92.4953	PARP3	ortholog_one2one	84.6014	87.6173	Parp3	ortholog_one2one	79.9249	79.9249	Parp3	ortholog_one2one	80.6026	80.3002
ENSG00000041982	ENSP00000265131, ENSP00000339553, ENSP00000411406, ENSP00000442242, ENSP00000443469, ENSP00000443478, ENSP00000445380, ENSP00000489385, ENSP00000516083, ENSP00000516084, ENSP00000516085, ENSP00000516086, ENSP00000516087, ENSP00000516088	TNC	TNC	ortholog_one2one	86.1427	86.1427	TNC	ortholog_one2one	93.1849	93.1849	TNC	ortholog_one2one	93.1395	93.1395	TNC	ortholog_one2one	86.3244	86.3244	Tnc	ortholog_one2one	82.6066	79.1913	Tnc	ortholog_one2one	78.9282	78.9641
ENSG00000041988	ENSP00000054650, ENSP00000311537, ENSP00000366854, ENSP00000464954, ENSP00000473646	THAP3	THAP3	ortholog_one2one	83.2636	83.2636	THAP3	ortholog_one2one	58.0292	66.5272	THAP3	ortholog_one2one	58.7591	67.364	THAP3	ortholog_one2one	91.5966	91.2134	Thap3	ortholog_one2one	74.7706	68.2008	Thap3	ortholog_one2one	72.2727	66.5272
ENSG00000042062	ENSP00000045083, ENSP00000332663	RIPOR3	RIPOR3	ortholog_one2one	84.4211	84.4211	RIPOR3	ortholog_one2one	95.3488	94.9474	RIPOR3	ortholog_one2one	94.9299	92.6316	RIPOR3	ortholog_one2one	92.1053	92.1053	Ripor3	ortholog_one2one	76.6525	75.6842	Ripor3	ortholog_one2one	76.9723	76
ENSG00000042088	ENSP00000337353, ENSP00000377098, ENSP00000377099, ENSP00000444587, ENSP00000450628, ENSP00000450708, ENSP00000450795, ENSP00000450872, ENSP00000451358, ENSP00000451767, ENSP00000452042, ENSP00000452183, ENSP00000452279, ENSP00000452333, ENSP00000452363	TDP1	TDP1	ortholog_one2one	89.1447	89.1447	TDP1	ortholog_one2one	97.3466	96.5461	TDP1	ortholog_one2one	93.76	96.3816	TDP1	ortholog_one2one	84.0426	90.9539	Tdp1	ortholog_one2one	81.2808	81.4145	Tdp1	ortholog_one2one	77.8662	80.4276
ENSG00000042286	ENSP00000312370, ENSP00000362345, ENSP00000478931	AIFM2	AIFM2	ortholog_one2one	95.1743	95.1743	AIFM2	ortholog_one2one	98.6595	98.6595	AIFM2	ortholog_one2one	98.9276	98.9276					Aifm2	ortholog_one2one	78.4211	79.8928	Aifm2	ortholog_one2one	83.871	90.6166
ENSG00000042304		C2orf83
ENSG00000042317	ENSP00000045347, ENSP00000348991, ENSP00000377176, ENSP00000450515, ENSP00000450606, ENSP00000450654, ENSP00000450809, ENSP00000450882, ENSP00000451019, ENSP00000451128, ENSP00000451181, ENSP00000451663, ENSP00000451690, ENSP00000452359, ENSP00000452364, ENSP00000452435, ENSP00000452546	SPATA7	SPATA7	ortholog_one2one	81.6054	81.4691	SPATA7	ortholog_one2one	94.4923	91.6528	SPATA7	ortholog_one2one	94.3563	89.3155	SPATA7	ortholog_one2one	88.3721	88.8147	Spata7	ortholog_one2one	68.2131	66.2771	Spata7	ortholog_one2one	68.2842	65.7763
ENSG00000042429	ENSP00000251871, ENSP00000431524, ENSP00000433090, ENSP00000433626, ENSP00000490968, ENSP00000491108, ENSP00000491371, ENSP00000491457, ENSP00000491465, ENSP00000491675, ENSP00000491770, ENSP00000491918, ENSP00000492294, ENSP00000492391, ENSP00000492401, ENSP00000492530, ENSP00000492625, ENSP00000492872	MED17		ortholog_one2many	97.8495	97.8495	MED17	ortholog_one2one	73.8663	95.0845	MED17	ortholog_one2one	82.9755	83.1029	MED17	ortholog_one2one	77.0631	97.5422	Med17	ortholog_one2one	95.9938	95.6989	Med17	ortholog_one2one	96.1479	95.8525
ENSG00000042445	ENSP00000295802, ENSP00000387196, ENSP00000388202, ENSP00000412166, ENSP00000444814	RETSAT	RETSAT	ortholog_one2one	90.4918	90.4918	RETSAT	ortholog_one2one	92.6164	94.5902	RETSAT	ortholog_one2one	94.0984	94.0984	RETSAT	ortholog_one2one	91.1475	91.1475	Retsat	ortholog_one2one	81.1166	80.9836	Retsat	ortholog_one2one	74.4038	76.7213
ENSG00000042493	ENSP00000263867, ENSP00000386315, ENSP00000386596, ENSP00000386965, ENSP00000387063, ENSP00000391923, ENSP00000397381, ENSP00000398232, ENSP00000403330	CAPG	CAPG	ortholog_one2one	95.4023	95.4023	CAPG	ortholog_one2one	77.13	98.8506	CAPG	ortholog_one2one	77.13	98.8506	CAPG	ortholog_one2one	96.5517	96.5517	Capg	ortholog_one2one	91.9771	92.2414	Capg	ortholog_one2one	87.2629	92.5287
ENSG00000042753	ENSP00000263270, ENSP00000263271, ENSP00000470176, ENSP00000470235, ENSP00000470898, ENSP00000471340, ENSP00000472080	AP2S1	AP2S1	ortholog_one2one	89.2405	99.2958	AP2S1	ortholog_one2one	54.5833	92.2535	AP2S1	ortholog_one2one	54.5833	92.2535	AP2S1	ortholog_one2one	33.7079	42.2535	Ap2s1	ortholog_one2one	100	100	Ap2s1	ortholog_one2one	84.4311	99.2958
ENSG00000042781	ENSP00000305941, ENSP00000355909, ENSP00000501296	USH2A	USH2A	ortholog_one2one	88.5857	88.6198	USH2A	ortholog_one2one	96.0008	95.9823	USH2A	ortholog_one2one	94.552	95.7516	USH2A	ortholog_one2one	93.6675	94.1176	Ush2a	ortholog_one2one	71.2112	71.088	Ush2a	ortholog_one2one	71.3928	71.2418
ENSG00000042813	ENSP00000046087, ENSP00000390054, ENSP00000402071, ENSP00000414755	ZPBP	ZPBP	ortholog_one2one	86.8571	86.6097	ZPBP	ortholog_one2one	91.3513	96.2963	ZPBP	ortholog_one2one	83.1135	89.7436	ZPBP	ortholog_one2one	81.25	88.8889	Zpbp	ortholog_one2one	67.6471	78.6325	Zpbp	ortholog_one2one	72.1591	72.3647
ENSG00000042832	ENSP00000220616, ENSP00000427871, ENSP00000428628, ENSP00000429164, ENSP00000429605, ENSP00000429761, ENSP00000430087, ENSP00000430161, ENSP00000430430, ENSP00000430523	TG	TG	ortholog_one2one	81.8841	77.565	TG	ortholog_one2one	94.7408	90.4624		ortholog_one2one	95.7825	31.1777	TG	ortholog_one2one	90.7347	90.5708	Tg	ortholog_one2one	74.0419	73.9884	Tg	ortholog_one2one	73.2298	73.2298
ENSG00000042980	ENSP00000265769, ENSP00000393699, ENSP00000429484, ENSP00000430085, ENSP00000430094, ENSP00000431108, ENSP00000514095	ADAM28	ADAM28	ortholog_one2one	78.0338	65.5484	ADAM28	ortholog_one2one	87.2152	88.9032	ADAM28	ortholog_one2one	88.2803	89.4194	ADAM28	ortholog_one2one	82.7417	87.2258	Adam28	ortholog_one2one	67.2131	68.7742	Adam28	ortholog_one2many	66.9192	68.3871
ENSG00000043039	ENSP00000281437	BARX2	BARX2	ortholog_one2one	89.7526	91.0394	BARX2	ortholog_one2one	97.491	97.491	BARX2	ortholog_one2one	97.1326	97.1326	BARX2	ortholog_one2one	98.2079	98.2079	Barx2	ortholog_one2one	87.2792	88.5305	Barx2	ortholog_one2one	85.1724	88.5305
ENSG00000043093	ENSP00000292782, ENSP00000417675, ENSP00000418913, ENSP00000418935, ENSP00000419359, ENSP00000419440, ENSP00000420073, ENSP00000488427	DCUN1D1		ortholog_one2many	100	100	DCUN1D1	ortholog_one2one	89.3773	94.2085					DCUN1D1	ortholog_one2one	99.6139	99.6139	Dcun1d1, Tes3-ps	ortholog_one2many	99.2278	99.2278	Dcun1d1	ortholog_one2one	93.0657	98.4556
ENSG00000043143	ENSP00000282605, ENSP00000354425, ENSP00000378451, ENSP00000384671, ENSP00000396026, ENSP00000406189, ENSP00000422991, ENSP00000483173, ENSP00000505283, ENSP00000505514, ENSP00000505983, ENSP00000506115, ENSP00000506360	JADE2	JADE2	ortholog_one2one	92.39	93.1655	JADE2	ortholog_one2one	90.9989	99.4005					JADE2	ortholog_one2one	95.0178	96.0432	Jade2	ortholog_one2one	91.3148	90.7674	Jade2	ortholog_one2one	90.5911	90.048
ENSG00000043355	ENSP00000365514	ZIC2	ZIC2	ortholog_one2one	96.0084	85.9023	ZIC2	ortholog_one2one	99.434	99.0602	ZIC2	ortholog_one2one	87.2495	90.0376	ZIC2	ortholog_one2one	98.8722	98.8722	Zic2	ortholog_one2one	98.2987	97.7444	Zic2	ortholog_one2one	98.4877	97.9323
ENSG00000043462	ENSP00000046794, ENSP00000428871, ENSP00000430391	LCP2	LCP2	ortholog_one2one	81.3333	80.1126	LCP2	ortholog_one2one	97.9362	97.9362	LCP2	ortholog_one2one	97.9362	97.9362	LCP2	ortholog_one2one	95.8647	95.6848	Lcp2	ortholog_one2one	82.7392	82.7392	Lcp2	ortholog_one2one	83.619	82.364
ENSG00000043514	ENSP00000321810, ENSP00000361905, ENSP00000388333, ENSP00000437700, ENSP00000437896, ENSP00000473708, ENSP00000473745, ENSP00000473773, ENSP00000474151, ENSP00000474264, ENSP00000474768, ENSP00000497805	TRIT1	TRIT1	ortholog_one2one	92.2912	92.2912	TRIT1	ortholog_one2one	95.9315	95.9315	TRIT1	ortholog_one2one	92.1277	92.7195	TRIT1	ortholog_one2one	95.7173	95.7173	Trit1	ortholog_one2one	89.2934	89.2934	Trit1	ortholog_one2one	86.2213	88.4368
ENSG00000043591	ENSP00000358301	ADRB1					ADRB1	ortholog_one2one	97.6987	97.9036					ADRB1	ortholog_one2one	96.2105	95.8071	Adrb1	ortholog_one2one	92.2747	90.1468	Adrb1	ortholog_one2one	92.4893	90.3564
ENSG00000044012	ENSP00000361662	GUCA2B	GUCA2B	ortholog_one2one	75.8929	75.8929	GUCA2B	ortholog_one2one	96.4286	96.4286	GUCA2B	ortholog_one2one	96.4286	96.4286	GUCA2B	ortholog_one2one	89.1892	88.3929	Guca2b	ortholog_one2one	44.6154	51.7857	Guca2b	ortholog_one2one	65.0943	61.6071
ENSG00000044090	ENSP00000265348, ENSP00000500980, ENSP00000501068, ENSP00000501166, ENSP00000501292, ENSP00000508461, ENSP00000508567, ENSP00000509364, ENSP00000509871, ENSP00000510608	CUL7	CUL7	ortholog_one2one	86.6365	90.106	CUL7	ortholog_one2one	86.3351	97.1143	CUL7	ortholog_one2one	95.544	97.232	CUL7	ortholog_one2one	93.3295	94.7585	Cul7	ortholog_one2one	77.9159	77.5029	Cul7	ortholog_one2one	80.0942	80.0942
ENSG00000044115	ENSP00000304669, ENSP00000427821, ENSP00000428044, ENSP00000428049, ENSP00000428088, ENSP00000428202, ENSP00000428439, ENSP00000428686, ENSP00000428710, ENSP00000428894, ENSP00000429103, ENSP00000429142, ENSP00000429457, ENSP00000429569, ENSP00000429636, ENSP00000429738, ENSP00000430076, ENSP00000430078, ENSP00000430177, ENSP00000430240, ENSP00000430304, ENSP00000430379, ENSP00000430623, ENSP0000…	CTNNA1	CTNNA1	ortholog_one2one	99.6689	99.6689	CTNNA1	ortholog_one2one	99.4481	99.4481		ortholog_one2many	96.0526	16.1148	CTNNA1	ortholog_one2one	99.0121	99.5585	Ctnna1	ortholog_one2one	99.4481	99.4481	Ctnna1	ortholog_one2one	99.2291	99.4481
ENSG00000044446	ENSP00000369274	PHKA2	PHKA2	ortholog_one2one	94.332	94.332	PHKA2	ortholog_one2one	99.3522	99.3522	PHKA2	ortholog_one2one	99.3517	99.2713	PHKA2	ortholog_one2one	94.4012	98.2996	Phka2	ortholog_one2one	90.8502	90.8502	AABR07037995.1	ortholog_one2one	91.8652	90.5263
ENSG00000044459	ENSP00000370015, ENSP00000370021	CNTLN	CNTLN	ortholog_one2one	87.6605	87.4111	CNTLN	ortholog_one2one	94.3932	94.5946	CNTLN	ortholog_one2one	96.4438	96.4438	CNTLN	ortholog_one2one	91.023	93.0299	Cntln	ortholog_one2one	77.8096	77.3115	Cntln	ortholog_one2one	75.7238	72.5462
ENSG00000044524	ENSP00000337451, ENSP00000399926, ENSP00000419190	EPHA3	EPHA3	ortholog_one2one	98.2724	98.3723	EPHA3	ortholog_one2one	98.7805	98.881	EPHA3	ortholog_one2one	98.7805	98.881	EPHA3	ortholog_one2one	97.7642	97.8637	Epha3	ortholog_one2one	96.4431	96.5412	Epha3	ortholog_one2one	96.1382	96.236
ENSG00000044574	ENSP00000324173, ENSP00000506097, ENSP00000506285	HSPA5	HSPA5	ortholog_one2one	99.084	99.2355	HSPA5	ortholog_one2one	100	100	HSPA5	ortholog_one2one	100	100	HSPA5	ortholog_one2one	99.3884	99.3884	Hspa5	ortholog_one2one	98.4733	98.6239	Hspa5	ortholog_one2one	98.3206	98.4709
ENSG00000046604	ENSP00000261590, ENSP00000462503, ENSP00000506971, ENSP00000507307, ENSP00000507600, ENSP00000508401	DSG2	DSG2	ortholog_one2one	82.165	82.8265	DSG2	ortholog_one2one	96.1435	95.8855	DSG2	ortholog_one2one	96.0644	96.0644	DSG2	ortholog_one2one	90.1522	90.0716	Dsg2	ortholog_one2one	76.5597	76.8336	Dsg2	ortholog_one2one	73.5632	74.4186
ENSG00000046647	ENSP00000369894, ENSP00000369895, ENSP00000381398, ENSP00000505279, ENSP00000505429	GEMIN8	GEMIN8	ortholog_one2one	83.4025	83.0579	GEMIN8	ortholog_one2one	95.4545	95.4545	GEMIN8	ortholog_one2one	95.4545	95.4545	GEMIN8	ortholog_one2one	86.4754	87.1901	Gemin8	ortholog_one2one	68.0672	66.9421	Gemin8	ortholog_one2many	67.7824	66.9421
ENSG00000046651	ENSP00000344314, ENSP00000369923, ENSP00000369941, ENSP00000381432, ENSP00000506770, ENSP00000507121, ENSP00000507290, ENSP00000507797, ENSP00000507837, ENSP00000507871, ENSP00000507874, ENSP00000507878, ENSP00000508191	OFD1	OFD1	ortholog_one2one	79.5759	70.4545	OFD1	ortholog_one2one	95.5577	95.6522	OFD1	ortholog_one2one	95.6608	95.8498	OFD1	ortholog_one2one	89.4527	88.834	Ofd1	ortholog_one2one	65.8489	66.3043	Ofd1	ortholog_one2one	67.278	68.8735
ENSG00000046653	ENSP00000316861, ENSP00000347258, ENSP00000349420, ENSP00000381402, ENSP00000389915, ENSP00000418199, ENSP00000418594, ENSP00000419779, ENSP00000419904	GPM6B	GPM6B	ortholog_one2one	88.7097	83.8415	GPM6B	ortholog_one2one	100	100	GPM6B	ortholog_one2one	70.0893	95.7317	GPM6B	ortholog_one2one	100	100	Gpm6b	ortholog_one2one	98.1707	98.1707	Gpm6b	ortholog_one2one	98.1707	98.1707
ENSG00000046774	ENSP00000354660	MAGEC2		ortholog_many2many	45.6973	41.2869	MAGEC2	ortholog_one2one	89.5442	89.5442	MAGEC2	ortholog_one2one	89.5442	89.5442		ortholog_one2many	58.5132	65.4156	Magea13	ortholog_many2many	37.8125	32.4397	Magea13	ortholog_many2many	37.8981	31.9035
ENSG00000046889	ENSP00000288368	PREX2	PREX2	ortholog_one2one	91.5844	98.2565	PREX2	ortholog_one2one	97.262	97.3225	PREX2	ortholog_one2one	99.1283	99.1283	PREX2	ortholog_one2one	96.8712	98.3188	Prex2	ortholog_one2one	93.617	93.1507	Prex2	ortholog_one2one	93.6427	91.7186
ENSG00000047056	ENSP00000263150, ENSP00000350954, ENSP00000370730, ENSP00000404346, ENSP00000497597, ENSP00000515969, ENSP00000515982, ENSP00000515983, ENSP00000515985, ENSP00000515986, ENSP00000515987, ENSP00000516016	WDR37	WDR37	ortholog_one2one	96.9697	97.166	WDR37	ortholog_one2one	99.177	97.5708	WDR37	ortholog_one2one	99.1919	99.3927	WDR37	ortholog_one2one	84.6957	98.583	Wdr37	ortholog_one2one	96.5726	96.9636	Wdr37	ortholog_one2one	95.8606	89.0688
ENSG00000047188	ENSP00000161863, ENSP00000422916, ENSP00000423101, ENSP00000426644	YTHDC2	YTHDC2	ortholog_one2one	97.3556	97.8322	YTHDC2	ortholog_one2one	99.2308	99.2308	YTHDC2	ortholog_one2one	99.2685	94.8951	YTHDC2	ortholog_one2one	97.8322	97.8322	Ythdc2	ortholog_one2one	95.9862	96.993	Ythdc2	ortholog_one2one	96.8619	97.1329
ENSG00000047230	ENSP00000352222, ENSP00000369590, ENSP00000400431, ENSP00000401264	CTPS2	CTPS2	ortholog_one2one	94.7635	95.7338	CTPS2	ortholog_one2one	99.3174	99.3174	CTPS2	ortholog_one2one	99.3174	99.3174	CTPS2	ortholog_one2one	58.7004	90.9556	Ctps2	ortholog_one2one	90.4437	90.4437	Ctps2	ortholog_one2one	87.3355	90.6143
ENSG00000047249	ENSP00000347359, ENSP00000352522, ENSP00000379995, ENSP00000427835, ENSP00000428255, ENSP00000428625, ENSP00000428969, ENSP00000429786, ENSP00000429947	ATP6V1H	ATP6V1H	ortholog_one2one	95.6879	96.4803	ATP6V1H	ortholog_one2one	99.5859	99.5859	ATP6V1H	ortholog_one2one	94.1292	99.5859	ATP6V1H	ortholog_one2one	84.5574	92.9607	Atp6v1h	ortholog_one2one	98.5507	98.5507	Atp6v1h	ortholog_one2one	93.89	95.4451
ENSG00000047315	ENSP00000312735, ENSP00000370625, ENSP00000391096, ENSP00000391452, ENSP00000407728, ENSP00000408638	POLR2B	POLR2B	ortholog_one2one	97.1649	96.3373	POLR2B	ortholog_one2one	100	100	POLR2B	ortholog_one2one	94.2215	100	POLR2B	ortholog_one2one	98.4707	98.7223	Polr2b	ortholog_one2one	99.9148	99.9148	Polr2b	ortholog_one2one	100	100
ENSG00000047346	ENSP00000261844, ENSP00000382153, ENSP00000443598, ENSP00000444447, ENSP00000455002, ENSP00000455578, ENSP00000456725, ENSP00000457120, ENSP00000457402, ENSP00000457666, ENSP00000458036, ENSP00000479280, ENSP00000484641	ATOSA	ATOSA	ortholog_one2one	88.6088	88.197	FAM214A	ortholog_one2one	95.841	96.3755	ATOSA	ortholog_one2one	95.9335	96.4684	ATOSA	ortholog_one2one	91.4601	92.5651	Atosa	ortholog_one2one	73.3826	73.7918	Fam214a	ortholog_one2one	73.5727	74.2565
ENSG00000047365	ENSP00000302895, ENSP00000422731, ENSP00000423886	ARAP2	ARAP2	ortholog_one2one	90.973	91.0798	ARAP2	ortholog_one2one	96.4473	97.1831	ARAP2	ortholog_one2one	97.5338	97.4765	ARAP2	ortholog_one2one	95.5399	95.5399	Arap2	ortholog_one2one	83.0299	82.9812	Arap2	ortholog_one2one	82.4189	81.9836
ENSG00000047410	ENSP00000356448, ENSP00000408103, ENSP00000483425	TPR	TPR	ortholog_one2one	97.8223	95.0487	TPR	ortholog_one2one	95.4659	97.1223	TPR	ortholog_one2one	96.064	99.1536	TPR	ortholog_one2one	98.3496	98.3496	Tpr	ortholog_one2one	91.2382	93.8637	Tpr	ortholog_one2one	92.2185	94.2869
ENSG00000047457	ENSP00000264613, ENSP00000418773, ENSP00000420367, ENSP00000420545, ENSP00000426888	CP	CP	ortholog_one2one	88.9306	89.0141	CP	ortholog_one2one	94.2202	96.4319	CP	ortholog_one2one	96.7105	96.6197	CP	ortholog_one2one	91.6514	93.8028	Cp	ortholog_one2one	81.2155	82.8169	Cp	ortholog_one2one	80.2583	81.6901
ENSG00000047578	ENSP00000261588, ENSP00000454884, ENSP00000455380, ENSP00000483214	KATNIP	KATNIP	ortholog_one2one	71.1855	80.1607	KATNIP	ortholog_one2one	86.7914	94.623	KATNIP	ortholog_one2one	85.0829	95.1792	KATNIP	ortholog_one2one	90.9709	90.9147	Katnip	ortholog_one2one	72.5466	72.1879	Katnip	ortholog_one2one	71.307	72.4969
ENSG00000047579	ENSP00000341680, ENSP00000344718, ENSP00000348183, ENSP00000421797, ENSP00000424202, ENSP00000424357, ENSP00000424685, ENSP00000425495, ENSP00000427239, ENSP00000427473, ENSP00000481997	DTNBP1	DTNBP1	ortholog_one2one	93.4473	93.4473	DTNBP1	ortholog_one2one	66.1176	80.057	DTNBP1	ortholog_one2one	66.7453	80.6268	DTNBP1	ortholog_one2one	94.302	94.302	Dtnbp1	ortholog_one2one	78.9773	79.2023	Dtnbp1	ortholog_one2one	78.125	78.3476
ENSG00000047597	ENSP00000367879	XK	XK	ortholog_one2one	90.7658	90.7658	XK	ortholog_one2one	98.1982	98.1982	XK	ortholog_one2one	98.4234	98.4234	LANCL3	ortholog_one2one	51.5069	84.6847	Xk	ortholog_one2one	82.0628	82.4324	Xk	ortholog_one2one	81.3901	81.7568
ENSG00000047617	ENSP00000314048, ENSP00000348453, ENSP00000443813, ENSP00000498903, ENSP00000507275	ANO2	ANO2	ortholog_one2one	92.8355	92.1844					ANO2	ortholog_one2one	97.505	97.8958	ANO2	ortholog_one2one	96.6102	97.0942	Ano2	ortholog_one2one	91.8164	92.1844	Ano2	ortholog_one2one	91.517	91.8838
ENSG00000047621	ENSP00000261250, ENSP00000439471, ENSP00000439996, ENSP00000440820, ENSP00000442806, ENSP00000444594	C12orf4	C12orf4	ortholog_one2one	97.6449	97.6449	C11H12orf4	ortholog_one2one	95.1473	99.4565	C12orf4	ortholog_one2one	79.7125	90.3986		ortholog_one2many	98.1884	98.1884	D6Wsu163e	ortholog_one2one	94.2029	94.2029	RGD1311164	ortholog_one2one	94.0217	94.0217
ENSG00000047634	ENSP00000369380, ENSP00000369382, ENSP00000369384, ENSP00000381154, ENSP00000392587	SCML1					SCML1	ortholog_one2one	62.0991	64.7416	SCML1	ortholog_one2one	81.25	90.8815		ortholog_one2many	68.3333	62.31
ENSG00000047644	ENSP00000370242	WWC3	WWC3	ortholog_one2one	87.627	78.0428	WWC3	ortholog_one2one	97.619	97.7796	WWC3	ortholog_one2one	94.1423	92.5164	WWC3	ortholog_one2one	96.7033	86.8421						ortholog_one2one	85.4201	85.2796
ENSG00000047648	ENSP00000302312, ENSP00000338967, ENSP00000370093, ENSP00000370094, ENSP00000370112, ENSP00000435767, ENSP00000499351	ARHGAP6	ARHGAP6	ortholog_one2one	90.1261	88.0903	ARHGAP6	ortholog_one2one	97.0317	97.3306	ARHGAP6	ortholog_one2one	95.5497	74.9487	ARHGAP6	ortholog_one2one	93.2653	93.8398	Arhgap6	ortholog_one2one	85.0051	86.1396	Arhgap6	ortholog_one2one	84.3655	85.3183
ENSG00000047662	ENSP00000265018	FAM184B	FAM184B	ortholog_one2one	86.1682	86.9811	FAM184B	ortholog_one2one	95.5744	95.7547	FAM184B	ortholog_one2one	95.4023	93.9623	FAM184B	ortholog_one2one	93.1262	93.3019	Fam184b	ortholog_one2one	75.69	67.2642	Fam184b	ortholog_one2one	75.9747	68.0189
ENSG00000047849	ENSP00000334770, ENSP00000353375, ENSP00000373242, ENSP00000379083, ENSP00000397414, ENSP00000402767, ENSP00000407602, ENSP00000409731, ENSP00000415689, ENSP00000416743, ENSP00000487698, ENSP00000487797, ENSP00000507895	MAP4					MAP4	ortholog_one2one	95.1733	94.4686	MAP4	ortholog_one2one	95.3416	93.5976	MAP4	ortholog_one2one	85.3864	79.399	Map4	ortholog_one2one	57.4601	36.0627
ENSG00000047932	ENSP00000052569, ENSP00000357484, ENSP00000445690	GOPC	GOPC	ortholog_one2one	97.1922	97.4026					GOPC	ortholog_one2one	99.3506	99.3506	GOPC	ortholog_one2one	97.6242	97.8355	Gopc	ortholog_one2one	90.7127	90.9091	Gopc	ortholog_one2one	90.9287	91.1255
ENSG00000047936	ENSP00000357493, ENSP00000357494, ENSP00000384647	ROS1	ROS1	ortholog_one2one	89.1119	89.1499	ROS1	ortholog_one2one	96.1637	96.3691	ROS1	ortholog_one2one	96.7094	96.6681	ROS1	ortholog_one2one	92.4158	92.6527	Ros1	ortholog_one2one	80.2137	80.1794	Ros1	ortholog_one2one	80.2052	80.1367
ENSG00000048028	ENSP00000003302, ENSP00000437450, ENSP00000437688, ENSP00000438050, ENSP00000440260, ENSP00000440799, ENSP00000441513, ENSP00000442257, ENSP00000442431, ENSP00000444991, ENSP00000445722, ENSP00000445743, ENSP00000446284, ENSP00000513008, ENSP00000513009	USP28	USP28	ortholog_one2one	93.2305	95.5224	USP28	ortholog_one2one	94.4816	99.2098	USP28	ortholog_one2one	99.0476	91.3082	USP28	ortholog_one2one	96.1473	98.5953	Usp28	ortholog_one2one	90.1047	83.1431	Usp28	ortholog_one2one	90.7262	91.0448
ENSG00000048052	ENSP00000383912, ENSP00000384017, ENSP00000384382, ENSP00000384657, ENSP00000388568, ENSP00000392564, ENSP00000395655, ENSP00000401669, ENSP00000404763, ENSP00000408617, ENSP00000409003, ENSP00000410337, ENSP00000411422, ENSP00000412497, ENSP00000415095, ENSP00000430036, ENSP00000478829, ENSP00000505081, ENSP00000506070, ENSP00000509161, ENSP00000516728, ENSP00000516731, ENSP00000516732, ENSP0000…	HDAC9	HDAC9	ortholog_one2one	98.5019	98.4097	HDAC9	ortholog_one2one	90.884	92.3293	HDAC9	ortholog_one2one	93.1003	94.6679	HDAC9	ortholog_one2one	96.2591	98.6904	Hdac9	ortholog_one2one	92.2212	92.0486	Hdac9	ortholog_one2one	92.3221	92.2357
ENSG00000048140	ENSP00000298564, ENSP00000309036, ENSP00000422053, ENSP00000423610, ENSP00000423957, ENSP00000425212, ENSP00000425975, ENSP00000426650	TSPAN17	TSPAN17	ortholog_one2one	96.0714	81.7629	TSPAN17	ortholog_one2one	90.2235	98.1763	TSPAN17	ortholog_one2one	97.2892	98.1763	TSPAN17	ortholog_one2one	95.7704	96.3526	Tspan17	ortholog_one2one	91.9298	79.6353	Tspan17	ortholog_one2one	92.1708	78.7234
ENSG00000048162	ENSP00000423835, ENSP00000427489, ENSP00000478283, ENSP00000479445, ENSP00000480832, ENSP00000483001	NOP16													NOP16	ortholog_one2one	97.191	97.191	Nop16	ortholog_one2one	87.2928	88.764	Nop16	ortholog_one2one	91.0112	91.0112
ENSG00000048342	ENSP00000374303, ENSP00000403465, ENSP00000421809, ENSP00000422875, ENSP00000422931, ENSP00000424368, ENSP00000426109, ENSP00000426846, ENSP00000427221, ENSP00000488534, ENSP00000488669, ENSP00000498775, ENSP00000499005, ENSP00000501728, ENSP00000502062, ENSP00000502333, ENSP00000502719	CC2D2A	CC2D2A	ortholog_one2one	90.8472	90.679	CC2D2A	ortholog_one2one	96.9753	96.9753	CC2D2A	ortholog_one2one	96.2623	96.9753	CC2D2A	ortholog_one2one	94.6296	94.6296	Cc2d2a	ortholog_one2one	84.6295	85.3086	Cc2d2a	ortholog_one2one	84.6201	85.2469
ENSG00000048392	ENSP00000251810, ENSP00000379248, ENSP00000427830, ENSP00000428115, ENSP00000429140, ENSP00000429578, ENSP00000430641	RRM2B	RRM2B	ortholog_one2one	95.4416	95.4416	RRM2B	ortholog_one2one	98.2906	98.2906	RRM2B	ortholog_one2one	94.8424	94.302	RRM2B	ortholog_one2one	98.8604	98.8604	Rrm2b	ortholog_one2one	93.4473	93.4473	Rrm2b	ortholog_one2one	94.0171	94.0171
ENSG00000048405	ENSP00000265827, ENSP00000376988, ENSP00000376989, ENSP00000389776, ENSP00000401109, ENSP00000403945	ZNF800	ZNF800	ortholog_one2one	99.247	99.247	ZNF800	ortholog_one2one	91.1846	99.6988	ZNF800	ortholog_one2one	91.1846	99.6988	ZNF800	ortholog_one2one	77.6207	99.247	Zfp800	ortholog_one2one	94.4109	94.1265	Zfp800	ortholog_one2one	94.4361	94.5783
ENSG00000048462	ENSP00000053243, ENSP00000379753, ENSP00000454314	TNFRSF17	TNFRSF17	ortholog_one2one	80.3279	79.8913	TNFRSF17	ortholog_one2one	91.8033	91.3043	TNFRSF17	ortholog_one2one	91.8033	91.3043	TNFRSF17	ortholog_one2one	90.1639	89.6739	Tnfrsf17	ortholog_one2one	64.3243	64.6739	Tnfrsf17	ortholog_one2one	63.0435	63.0435
ENSG00000048471	ENSP00000455327, ENSP00000455747, ENSP00000456480, ENSP00000457017, ENSP00000457085	SNX29	SNX29	ortholog_one2one	95.3431	95.695	SNX29	ortholog_one2one	80.6419	98.893	SNX29	ortholog_one2one	80.5416	98.77	SNX29	ortholog_one2one	97.1814	97.54	Snx29	ortholog_one2one	86.6748	87.2079	Snx29	ortholog_one2one	84.4471	85.4859
ENSG00000048540	ENSP00000261169, ENSP00000312856, ENSP00000346689, ENSP00000379508, ENSP00000404386, ENSP00000404656, ENSP00000412479, ENSP00000413703, ENSP00000437890, ENSP00000438187, ENSP00000439275, ENSP00000439900, ENSP00000439989, ENSP00000440099, ENSP00000440885, ENSP00000440948, ENSP00000441360, ENSP00000442713, ENSP00000442786, ENSP00000443807, ENSP00000444269, ENSP00000444393, ENSP00000445193, ENSP0000…	LMO3	LMO3	ortholog_one2one	83.2298	92.4138	LMO3	ortholog_one2one	77.5401	100	LMO3	ortholog_one2one	77.5401	100	LMO3	ortholog_one2one	77.7108	88.9655	Lmo3	ortholog_one2one	92.9487	100	Lmo3	ortholog_one2one	92.9487	100
ENSG00000048544	ENSP00000053468	MRPS10	MRPS10	ortholog_one2one	91.5423	91.5423		ortholog_one2one	96.5174	96.5174	MRPS10	ortholog_one2one	96.5174	96.5174	MRPS10	ortholog_one2one	76.1905	87.5622	Mrps10	ortholog_one2one	81.592	81.592	Mrps10	ortholog_one2one	79.1045	79.1045
ENSG00000048545	ENSP00000362049, ENSP00000504837	GUCA1A	GUCA1A	ortholog_one2one	90.7767	93.0348	GUCA1A	ortholog_one2one	97.0297	97.5124	GUCA1A	ortholog_one2one	97.5247	98.0099	GUCA1A	ortholog_one2one	97.0297	97.5124	Guca1a	ortholog_one2one	91.0891	91.5423	Guca1a	ortholog_one2one	92.0792	92.5373
ENSG00000048649	ENSP00000311513, ENSP00000408844, ENSP00000432022, ENSP00000433603, ENSP00000434509, ENSP00000436408, ENSP00000436728	RSF1	RSF1	ortholog_one2one	92.9619	87.9944	RSF1	ortholog_one2one	98.3345	98.3345	RSF1	ortholog_one2one	98.4006	98.1957	RSF1	ortholog_one2one	96.1057	95.9056	Rsf1	ortholog_one2one	83.5531	83.5531	Rsf1	ortholog_one2one	82.7348	83.1367
ENSG00000048707	ENSP00000011700, ENSP00000441122, ENSP00000473375, ENSP00000478104, ENSP00000482233, ENSP00000494348, ENSP00000496547	VPS13D	VPS13D	ortholog_one2one	96.5021	96.1942	VPS13D	ortholog_one2one	98.9059	98.8833	VPS13D	ortholog_one2one	98.8377	98.8377	VPS13D	ortholog_one2one	97.7666	97.7666	Vps13d	ortholog_one2one	93.3485	93.3911	Vps13d	ortholog_one2one	93.1663	93.2087
ENSG00000048740	ENSP00000346971, ENSP00000382743, ENSP00000404834, ENSP00000406451, ENSP00000443926, ENSP00000476392, ENSP00000476656, ENSP00000476999, ENSP00000487802, ENSP00000488268, ENSP00000488422, ENSP00000488438, ENSP00000488582, ENSP00000488690, ENSP00000489955, ENSP00000490185, ENSP00000490401	CELF2	CELF2	ortholog_one2one	94.1176	95.2015	CELF2	ortholog_one2one	96.4353	98.6564	CELF2	ortholog_one2one	96.4353	98.6564	CELF2	ortholog_one2one	94.0952	94.8177	Celf2	ortholog_one2one	94.1065	95.0096	Celf2	ortholog_one2one	90.7579	94.2418
ENSG00000048828	ENSP00000277165, ENSP00000364538, ENSP00000396534, ENSP00000412440, ENSP00000498798, ENSP00000514050	FAM120A		ortholog_one2many	98.6559	98.4794	FAM120A	ortholog_one2one	99.7317	99.7317	FAM120A	ortholog_one2one	99.7283	98.4794	FAM120A	ortholog_one2one	99.5528	99.5528	Fam120a	ortholog_one2one	96.9424	96.4222	Fam120a	ortholog_one2one	96.6846	96.5116
ENSG00000048991	ENSP00000264160, ENSP00000386457, ENSP00000386877, ENSP00000387010, ENSP00000387750, ENSP00000402940, ENSP00000403406, ENSP00000404098, ENSP00000405668, ENSP00000413763, ENSP00000416082, ENSP00000486837, ENSP00000506980	R3HDM1		ortholog_one2many	94.4746	91.9753	R3HDM1	ortholog_one2one	98.9418	98.9418	R3HDM1	ortholog_one2one	98.9418	98.9418	R3HDM1	ortholog_one2one	98.0892	95.0617	R3hdm1	ortholog_one2one	90.7489	90.8289	R3hdm1	ortholog_one2one	90.556	90.4762
ENSG00000049089	ENSP00000361821, ENSP00000361834, ENSP00000388493, ENSP00000495407	COL9A2	COL9A2	ortholog_one2one	91.8605	91.7271	COL9A2	ortholog_one2one	87.7147	96.3716	COL9A2	ortholog_one2one	96.6521	96.3716	COL9A2	ortholog_one2one	96.2264	96.2264	Col9a2	ortholog_one2one	91.1337	91.0014	Col9a2	ortholog_one2one	90.407	90.2758
ENSG00000049130	ENSP00000054216, ENSP00000474021, ENSP00000475042, ENSP00000494139, ENSP00000495951	KITLG	KITLG	ortholog_one2one	93.4066	93.4066	KITLG	ortholog_one2one	90.8127	94.1392	KITLG	ortholog_one2one	83.9161	87.9121		ortholog_one2many	95.9707	95.9707	Kitl	ortholog_one2one	82.7839	82.7839	Kitlg	ortholog_one2one	82.4176	82.4176
ENSG00000049167	ENSP00000265038, ENSP00000370510, ENSP00000408344, ENSP00000494199, ENSP00000494466, ENSP00000494726, ENSP00000496080, ENSP00000501614, ENSP00000501805, ENSP00000502082, ENSP00000502154, ENSP00000502535, ENSP00000506954, ENSP00000507072, ENSP00000507551, ENSP00000507570, ENSP00000507820	ERCC8	ERCC8	ortholog_one2one	93.1472	92.6768	ERCC8	ortholog_one2one	93.6	88.6364	ERCC8	ortholog_one2one	99.2424	99.2424	ERCC8	ortholog_one2one	92.02	93.1818	Ercc8	ortholog_one2one	89.6725	89.899	Ercc8	ortholog_one2one	89.7436	44.1919
ENSG00000049192	ENSP00000370443, ENSP00000424377	ADAMTS6	ADAMTS6	ortholog_one2one	98.5676	98.5676	ADAMTS6	ortholog_one2one	99.5524	99.5524	ADAMTS6	ortholog_one2one	99.6419	99.6419	ADAMTS6	ortholog_one2one	98.4781	98.4781	Adamts6	ortholog_one2one	95.8818	95.8818	Adamts6	ortholog_one2one	95.7028	95.7028
ENSG00000049239	ENSP00000366620, ENSP00000473348	H6PD	H6PD	ortholog_one2one	86.4932	88.2427	H6PD	ortholog_one2one	93.9099	97.4716	H6PD	ortholog_one2one	91.0976	94.4374	H6PD	ortholog_one2one	92.8928	94.1846	H6pd	ortholog_one2one	83.0615	83.6915	H6pd	ortholog_one2one	82.4341	83.0594
ENSG00000049245	ENSP00000054666, ENSP00000465820	VAMP3	VAMP3	ortholog_one2one	84.6154	88	VAMP3	ortholog_one2one	75	84	VAMP3	ortholog_one2one	75	84	VAMP3	ortholog_one2one	80.531	91	Vamp3	ortholog_one2one	87.3786	90	Vamp3	ortholog_one2one	62.069	90
ENSG00000049246	ENSP00000355031, ENSP00000366755, ENSP00000366764, ENSP00000479223, ENSP00000482093	PER3		ortholog_one2one	86.1702	26.7769	PER3	ortholog_one2one	92.3599	89.9174	PER3	ortholog_one2one	91.7727	89.4215		ortholog_one2one	91.4508	29.1736	Per3	ortholog_one2one	63.7017	58.595	Per3	ortholog_one2one	62.9564	58.4298
ENSG00000049247	ENSP00000054668, ENSP00000355163, ENSP00000366738	UTS2	UTS2	ortholog_one2one	69.6	70.1613	UTS2	ortholog_one2one	92	92.7419	UTS2	ortholog_one2one	77.2059	84.6774	UTS2	ortholog_one2one	83.6066	82.2581	Uts2	ortholog_one2one	49.5935	49.1936	Uts2	ortholog_one2one	49.5935	49.1936
ENSG00000049249	ENSP00000366729, ENSP00000464978, ENSP00000465272, ENSP00000501326	TNFRSF9	TNFRSF9	ortholog_one2one	77.1318	78.0392	TNFRSF9	ortholog_one2one	95.2756	94.902	TNFRSF9	ortholog_one2one	85	66.6667	TNFRSF9	ortholog_one2one	85.4902	85.4902	Tnfrsf9	ortholog_one2one	56.25	56.4706	Tnfrsf9	ortholog_one2one	58.1395	58.8235
ENSG00000049283	ENSP00000268933, ENSP00000421515, ENSP00000421933, ENSP00000421936, ENSP00000422201, ENSP00000422601, ENSP00000422682, ENSP00000424306, ENSP00000426676, ENSP00000426762, ENSP00000460911	EPN3	EPN3	ortholog_one2one	89.8279	90.8228	EPN3	ortholog_one2one	95.9375	97.1519	EPN3	ortholog_one2one	73.6077	96.2025	EPN3	ortholog_one2one	93.75	94.9367	Epn3	ortholog_one2one	86.0063	86.5506	Epn3	ortholog_one2one	86.4567	86.8671
ENSG00000049323	ENSP00000384091, ENSP00000384373, ENSP00000385359, ENSP00000386043, ENSP00000388154, ENSP00000393057, ENSP00000395211, ENSP00000405993, ENSP00000415412, ENSP00000417591	LTBP1	LTBP1	ortholog_one2one	94.5836	94.3637	LTBP1	ortholog_one2one	98.8953	98.8379	LTBP1	ortholog_one2one	96.8421	90.8774	LTBP1	ortholog_one2one	86.8004	95.5259	Ltbp1	ortholog_one2one	89.3754	88.9599	Ltbp1	ortholog_one2one	90.0175	89.5991
ENSG00000049449	ENSP00000054950, ENSP00000433237, ENSP00000433249, ENSP00000436427	RCN1	RCN1	ortholog_one2one	96.0606	95.7704	RCN1	ortholog_one2one	60.9467	62.2356	RCN1	ortholog_one2one	51.8703	62.8399	RCN1	ortholog_one2one	98.4894	98.4894	Rcn1	ortholog_one2one	96	94.2598	AABR07024442.1, AABR07066416.2	ortholog_one2many	76.2195	37.7644
ENSG00000049540	ENSP00000252034, ENSP00000313565, ENSP00000315607, ENSP00000349540, ENSP00000369926, ENSP00000369936, ENSP00000369949, ENSP00000369950, ENSP00000369958, ENSP00000389206, ENSP00000389857, ENSP00000391129, ENSP00000392575, ENSP00000394549, ENSP00000399499, ENSP00000403162, ENSP00000403961, ENSP00000404138, ENSP00000406949, ENSP00000411092, ENSP00000412262, ENSP00000480955, ENSP00000508448, ENSP0000…	ELN		ortholog_one2one	54.9679	47.3757	ELN	ortholog_one2one	83.0402	91.2983	ELN	ortholog_one2one	83.2158	81.4917					Eln	ortholog_one2one	62.5581	74.3094	Eln	ortholog_one2one	59.9315	72.5138
ENSG00000049541	ENSP00000055077, ENSP00000275627, ENSP00000418899, ENSP00000419320, ENSP00000419341, ENSP00000419827, ENSP00000420392, ENSP00000420404, ENSP00000420513, ENSP00000420563, ENSP00000420731, ENSP00000479768	RFC2	RFC2	ortholog_one2one	92.4198	89.548	RFC2	ortholog_one2one	99.5708	65.5367	RFC2	ortholog_one2one	99.5708	65.5367	RFC2	ortholog_one2one	96.875	96.3277	Rfc2	ortholog_one2one	93.1232	91.8079	Rfc2	ortholog_one2one	92.8367	91.5254
ENSG00000049618	ENSP00000055163, ENSP00000313006, ENSP00000344546, ENSP00000383596, ENSP00000412835, ENSP00000489636, ENSP00000489666, ENSP00000489717, ENSP00000489729, ENSP00000489917, ENSP00000489982, ENSP00000490050, ENSP00000490094, ENSP00000490385, ENSP00000490420, ENSP00000490491, ENSP00000490511, ENSP00000490550, ENSP00000490944, ENSP00000490948, ENSP00000501338	ARID1B	ARID1B	ortholog_one2one	94.2072	93.9292	ARID1B	ortholog_one2one	97.117	99.4098	ARID1B	ortholog_one2one	93.2927	77.403	ARID1B	ortholog_one2one	98.5188	98.145	Arid1b	ortholog_one2one	92.6829	89.7133	Arid1b	ortholog_one2one	92.0421	92.1585
ENSG00000049656	ENSP00000313854, ENSP00000423321, ENSP00000485923	CLPTM1L	CLPTM1L	ortholog_one2one	94.9907	95.1673	CLPTM1L	ortholog_one2one	94.0035	99.0706	CLPTM1L	ortholog_one2one	98.7013	98.8848		ortholog_one2one	88.4393	85.316	Clptm1l	ortholog_one2one	92.7644	92.9368	Clptm1l	ortholog_one2one	94.4341	94.6097
ENSG00000049759	ENSP00000256830, ENSP00000348847, ENSP00000350569, ENSP00000372301, ENSP00000383199, ENSP00000389406, ENSP00000393395, ENSP00000405440, ENSP00000411947, ENSP00000465669, ENSP00000466776, ENSP00000466789, ENSP00000467072, ENSP00000467768, ENSP00000468332, ENSP00000468546, ENSP00000479462, ENSP00000490696, ENSP00000501665, ENSP00000501840, ENSP00000502003, ENSP00000502105, ENSP00000502133, ENSP0000…	NEDD4L	NEDD4L	ortholog_one2one	70.8	90.7692	NEDD4L	ortholog_one2one	69.6414	89.641	NEDD4L	ortholog_one2one	70.0483	89.2308	NEDD4L	ortholog_one2one	71.1324	91.4872	Nedd4l	ortholog_one2one	93.8247	96.6154	Nedd4l	ortholog_one2one	66.6667	73.2308
ENSG00000049768	ENSP00000365372, ENSP00000365380, ENSP00000396415, ENSP00000428952, ENSP00000451208, ENSP00000498236, ENSP00000498454, ENSP00000507726	FOXP3	FOXP3	ortholog_one2one	83.105	84.4548	FOXP3	ortholog_one2one	78.8497	98.6079	FOXP3	ortholog_one2one	85.5263	90.4872	FOXP3	ortholog_one2one	86.4017	95.8237	Foxp3	ortholog_one2one	86.7133	86.3109	Foxp3	ortholog_one2one	76.0246	86.0789
ENSG00000049769	ENSP00000055335, ENSP00000365359, ENSP00000417535, ENSP00000418949, ENSP00000420687, ENSP00000498931	PPP1R3F	PPP1R3F	ortholog_one2one	91.7929	90.9887	PPP1R3F	ortholog_one2one	97.2431	97.1214					PPP1R3F	ortholog_one2one	95.8595	95.6195	Ppp1r3f	ortholog_one2one	82.25	82.3529	Ppp1r3f	ortholog_one2one	82.9177	83.229
ENSG00000049860	ENSP00000261416, ENSP00000423713, ENSP00000424550, ENSP00000424939, ENSP00000426285, ENSP00000426384	HEXB	HEXB	ortholog_one2one	80.7377	70.8633	HEXB	ortholog_one2one	93.3573	93.5252	HEXB	ortholog_one2one	93.3573	93.5252	HEXB	ortholog_one2one	91.1392	90.6475	Hexb	ortholog_one2one	74.6269	71.9424	Hexb	ortholog_one2one	68.5874	66.3669
ENSG00000049883	ENSP00000308948, ENSP00000370013, ENSP00000425606, ENSP00000425773, ENSP00000426295, ENSP00000427349, ENSP00000427524, ENSP00000429665, ENSP00000438810, ENSP00000444772	PTCD2	PTCD2	ortholog_one2one	80.8786	80.6701	PTCD2	ortholog_one2one	92.5824	86.8557	PTCD2	ortholog_one2one	91.3838	90.2062	PTCD2	ortholog_one2one	75.772	82.2165	Ptcd2	ortholog_one2one	73.7533	72.4227	Ptcd2	ortholog_one2one	71.5736	72.6804
ENSG00000050030	ENSP00000055682, ENSP00000480284, ENSP00000495800	NEXMIF	NEXMIF	ortholog_one2one	92.8053	92.7441	NEXMIF	ortholog_one2one	97.7558	97.6913	NEXMIF	ortholog_one2one	97.5578	97.4934	NEXMIF	ortholog_one2one	95.7784	95.7784	Nexmif	ortholog_one2one	85.7426	85.686	Nexmif	ortholog_one2one	86.4206	86.4776
ENSG00000050130	ENSP00000348351, ENSP00000389699, ENSP00000450749, ENSP00000450813, ENSP00000451076, ENSP00000451723, ENSP00000479775	JKAMP	JKAMP	ortholog_one2one	94.7692	99.0354	JKAMP	ortholog_one2one	95.0769	99.3569	JKAMP	ortholog_one2one	95.0769	99.3569	JKAMP	ortholog_one2one	95.0769	99.3569	Jkamp, Jkampl	ortholog_one2many	98.0707	98.0707	Jkamp, RGD1562515	ortholog_one2many	98.0707	98.0707
ENSG00000050165	ENSP00000314910, ENSP00000379762, ENSP00000431604, ENSP00000433112, ENSP00000435269, ENSP00000436645, ENSP00000506835	DKK3	DKK3	ortholog_one2one	88.8252	88.5714	DKK3	ortholog_one2one	97.1429	97.1429	DKK3	ortholog_one2one	97.4286	97.4286	DKK3	ortholog_one2one	73.7113	81.7143	Dkk3	ortholog_one2one	82.5215	82.2857	Dkk3	ortholog_one2one	79.3103	78.8571
ENSG00000050327	ENSP00000056217, ENSP00000417979, ENSP00000418227, ENSP00000418745	ARHGEF5	ARHGEF5	ortholog_one2one	73.304	73.0745	ARHGEF5	ortholog_one2one	92.9868	92.9868	ARHGEF5	ortholog_one2one	93.2373	93.2373	ARHGEF5	ortholog_one2one	87.4687	87.4139	Arhgef5	ortholog_one2one	65.9077	65.2473	Arhgef5	ortholog_one2one	65.1353	64.809
ENSG00000050344	ENSP00000056233, ENSP00000475463	NFE2L3	NFE2L3	ortholog_one2one	85.7347	86.5994	NFE2L3	ortholog_one2one	93.3622	93.2277	NFE2L3	ortholog_one2one	93.1034	89.4813	NFE2L3	ortholog_one2one	86.4629	85.5908	Nfe2l3	ortholog_one2one	70.7576	67.2911	Nfe2l3	ortholog_one2one	68.9335	64.2651
ENSG00000050393	ENSP00000368468, ENSP00000476106, ENSP00000476162	MCUR1		ortholog_one2many	88.5965	56.2674	MCUR1	ortholog_one2one	73.6318	82.4513	MCUR1	ortholog_one2one	54.0741	61.0028	CCDC90A	ortholog_one2one	88.4931	89.9721	Mcur1	ortholog_one2one	71.1765	67.4095	Mcur1	ortholog_one2one	56.4103	67.4095
ENSG00000050405	ENSP00000340184, ENSP00000378400, ENSP00000447975, ENSP00000448411, ENSP00000448463, ENSP00000448706, ENSP00000448779, ENSP00000449890, ENSP00000450087, ENSP00000450266	LIMA1	LIMA1	ortholog_one2one	88.5376	88.5376	CERS5	ortholog_one2one	58.1891	57.5758	LIMA1	ortholog_one2one	95.4008	95.6522	LIMA1	ortholog_one2one	91.7214	91.9631	Lima1	ortholog_one2one	76.3612	75.7576	Lima1	ortholog_one2one	72.445	73.7813
ENSG00000050426	ENSP00000262055, ENSP00000369478, ENSP00000389903, ENSP00000446551, ENSP00000446862, ENSP00000446967, ENSP00000447047, ENSP00000447166, ENSP00000447419, ENSP00000447420, ENSP00000448110, ENSP00000448222, ENSP00000448442, ENSP00000448800, ENSP00000449681, ENSP00000449896, ENSP00000450082, ENSP00000450163, ENSP00000450251, ENSP00000450275, ENSP00000450333, ENSP00000450390, ENSP00000450391	LETMD1	LETMD1	ortholog_one2one	90.2778	90.2778	LETMD1	ortholog_one2one	74.5327	88.6111	LETMD1	ortholog_one2one	74.5327	88.6111	LETMD1	ortholog_one2one	92.2252	95.5556	Letmd1	ortholog_one2one	80	80	Letmd1	ortholog_one2one	73.0458	75.2778
ENSG00000050438	ENSP00000351483, ENSP00000405812, ENSP00000441520, ENSP00000442561	SLC4A8	SLC4A8	ortholog_one2one	97.8022	97.7127	SLC4A8	ortholog_one2one	99.634	99.634	SLC4A8	ortholog_one2one	99.634	99.634		ortholog_one2many	99.451	99.451	Slc4a8	ortholog_one2one	95.9596	95.6084	Slc4a8	ortholog_one2one	95.1465	95.0595
ENSG00000050555	ENSP00000347627, ENSP00000354360, ENSP00000503612, ENSP00000504188	LAMC3	LAMC3	ortholog_one2one	83.7134	81.5873	LAMC3	ortholog_one2one	94.9206	94.9206	LAMC3	ortholog_one2one	94.9206	94.9206	LAMC3	ortholog_one2one	91.5663	91.6825	Lamc3	ortholog_one2one	74.3201	74.6032	Lamc3	ortholog_one2one	75.0633	75.3016
ENSG00000050628	ENSP00000302313, ENSP00000349003, ENSP00000359962, ENSP00000359969, ENSP00000418073, ENSP00000421583, ENSP00000423561, ENSP00000424340, ENSP00000486617	PTGER3	PTGER3	ortholog_one2one	81.1456	87.1795	PTGER3	ortholog_one2one	78.4783	92.5641	PTGER3	ortholog_one2one	70.5078	92.5641	PTGER3	ortholog_one2one	86.1678	97.4359	Ptger3	ortholog_one2one	85.2459	80	Ptger3	ortholog_one2one	84.9727	79.7436
ENSG00000050730	ENSP00000057513, ENSP00000424284, ENSP00000426613, ENSP00000427106	TNIP3	TNIP3	ortholog_one2one	65.1832	76.6154	TNIP3	ortholog_one2one	69.213	92	TNIP3	ortholog_one2one	75.188	92.3077	TNIP3	ortholog_one2one	68.8889	85.8462	Tnip3	ortholog_one2one	46.595	40	Tnip3	ortholog_one2one	48.5075	40
ENSG00000050748	ENSP00000321410, ENSP00000345524, ENSP00000377028, ENSP00000377029, ENSP00000380262, ENSP00000389338, ENSP00000394560, ENSP00000397422, ENSP00000430608, ENSP00000443149	MAPK9	MAPK9	ortholog_one2one	95.288	85.8491	MAPK9	ortholog_one2one	97.4057	97.4057	MAPK9	ortholog_one2one	97.25	91.7453	MAPK9	ortholog_one2one	93.1973	96.934	Mapk9	ortholog_one2one	96.6903	96.4623	Mapk9	ortholog_one2one	93.1373	89.6226
ENSG00000050767	ENSP00000375069, ENSP00000385092, ENSP00000496734, ENSP00000504948, ENSP00000505009, ENSP00000505024, ENSP00000505816	COL23A1	COL23A1	ortholog_one2one	91.9689	65.7407	COL23A1	ortholog_one2one	75.6563	58.7037	COL23A1	ortholog_one2one	81.5934	55	COL23A1	ortholog_one2one	95.9108	95.5556	Col23a1	ortholog_one2one	90.7895	89.4444	Col23a1	ortholog_one2one	90.6015	89.2593
ENSG00000050820	ENSP00000162330, ENSP00000377072, ENSP00000377074, ENSP00000391669, ENSP00000392708, ENSP00000440370, ENSP00000440415, ENSP00000442161, ENSP00000443841, ENSP00000454702, ENSP00000455166, ENSP00000455810, ENSP00000456625, ENSP00000456929, ENSP00000457097, ENSP00000457231, ENSP00000457457, ENSP00000458088	BCAR1	BCAR1	ortholog_one2one	89.7778	92.8736	BCAR1	ortholog_one2one	89.9465	96.6667	BCAR1	ortholog_one2one	89.3923	92.9885	BCAR1	ortholog_one2one	93.2735	95.6322	Bcar1	ortholog_one2one	90.2746	90.6897	Bcar1	ortholog_one2one	82.0248	91.2644
ENSG00000051009	ENSP00000265978, ENSP00000416918, ENSP00000431773	FHIP1B	FHIP1B	ortholog_one2one	94.7262	96.0905	FHIP1B	ortholog_one2one	96.3636	98.1481					FHIP1B	ortholog_one2one	94.2978	91.8724	Fhip1b	ortholog_one2one	92.1132	93.7243	Fhip1b	ortholog_one2one	92.2144	93.8272
ENSG00000051108	ENSP00000300302, ENSP00000340931, ENSP00000369118, ENSP00000409555, ENSP00000455094, ENSP00000455841, ENSP00000456384, ENSP00000457095, ENSP00000457321, ENSP00000457955	HERPUD1	HERPUD1	ortholog_one2one	93.8462	93.6061	HERPUD1	ortholog_one2one	85.7461	98.4655	HERPUD1	ortholog_one2one	98.4655	98.4655	HERPUD1	ortholog_one2one	94.6429	94.8849	Herpud1	ortholog_one2one	88.7468	88.7468	Herpud1	ortholog_one2one	69.7342	87.2123
ENSG00000051128	ENSP00000221222, ENSP00000376162, ENSP00000396154, ENSP00000439937, ENSP00000446026, ENSP00000469800, ENSP00000470659, ENSP00000471835, ENSP00000472800, ENSP00000472815	HOMER3	HOMER3	ortholog_one2one	83.1858	78.1163	HOMER3	ortholog_one2one	98.615	98.615	HOMER3	ortholog_one2one	96.9605	88.3657	HOMER3	ortholog_one2one	98.338	98.338	Homer3	ortholog_one2one	89.6936	89.1967	Homer3	ortholog_one2one	63.3708	78.1163
ENSG00000051180	ENSP00000267868, ENSP00000372088, ENSP00000406602, ENSP00000431864, ENSP00000431897, ENSP00000432759, ENSP00000433053, ENSP00000433924, ENSP00000436512, ENSP00000454176, ENSP00000493712	RAD51	RAD51	ortholog_one2one	98.8131	98.2301	RAD51	ortholog_one2one	89.2105	100	RAD51	ortholog_one2one	89.2105	100	RAD51	ortholog_one2one	99.705	99.705	Rad51	ortholog_one2one	98.8201	98.8201	Rad51	ortholog_one2one	99.41	99.41
ENSG00000051341	ENSP00000264233, ENSP00000507534	POLQ	POLQ	ortholog_one2one	83.6973	85.8301	POLQ	ortholog_one2one	93.8211	95.5598	POLQ	ortholog_one2one	93.6315	95.3668	POLQ	ortholog_one2one	88.672	89.4595	Polq	ortholog_one2one	73.6242	72.3166	Polq	ortholog_one2one	72.87	71.6602
ENSG00000051382	ENSP00000289153, ENSP00000417329, ENSP00000417869, ENSP00000418143, ENSP00000418834, ENSP00000419091, ENSP00000419513, ENSP00000419857, ENSP00000420108, ENSP00000438259, ENSP00000501150	PIK3CB	PIK3CB	ortholog_one2one	98.0374	98.0374	PIK3CB	ortholog_one2one	99.7196	99.7196	PIK3CB	ortholog_one2one	99.2558	99.7196	PIK3CB	ortholog_one2one	98.6916	98.6916	Pik3cb	ortholog_one2one	95.7707	95.2336	Pik3cb	ortholog_one2one	95.7944	95.7944
ENSG00000051523	ENSP00000261623, ENSP00000454951, ENSP00000455506, ENSP00000455537, ENSP00000456079, ENSP00000457060, ENSP00000512446, ENSP00000512447, ENSP00000512448, ENSP00000512449, ENSP00000512450, ENSP00000512451, ENSP00000512452, ENSP00000512453	CYBA	CYBA	ortholog_one2one	80.3109	79.4872	CYBA	ortholog_one2one	60.4762	65.1282		ortholog_one2one	43.9597	67.1795	CYBA	ortholog_one2one	50.152	84.6154	Cyba	ortholog_one2one	87.5	86.1538	Cyba	ortholog_one2one	89.3617	86.1538
ENSG00000051596	ENSP00000265097, ENSP00000394166, ENSP00000421082, ENSP00000422243, ENSP00000424967, ENSP00000425039, ENSP00000425781, ENSP00000427029, ENSP00000427267, ENSP00000487428	THOC3		ortholog_one2many	98.5755	98.5755	THOC3	ortholog_one2one	99.7151	99.7151	THOC3	ortholog_one2one	99.7151	99.7151		ortholog_one2many	98.8604	98.8604	Thoc3	ortholog_one2one	98.8604	98.8604	Thoc3	ortholog_one2one	98.8604	98.8604
ENSG00000051620	ENSP00000356670, ENSP00000392101, ENSP00000395958, ENSP00000475750	HEBP2	HEBP2	ortholog_one2one	96.5854	96.5854	HEBP2	ortholog_one2one	96.5854	96.5854		ortholog_one2one	45.1467	97.561		ortholog_one2one	44.8037	94.6341	Hebp2	ortholog_one2one	83.9024	83.9024	Hebp2	ortholog_one2one	82.266	81.4634
ENSG00000051825	ENSP00000304096, ENSP00000440007, ENSP00000440664, ENSP00000441298, ENSP00000441764, ENSP00000442663, ENSP00000445859, ENSP00000446249, ENSP00000446334, ENSP00000446362, ENSP00000475489, ENSP00000475578, ENSP00000475785, ENSP00000475923	MPHOSPH9	MPHOSPH9	ortholog_one2one	82.405	78.7828	MPHOSPH9	ortholog_one2one	87.7193	88.7574	MPHOSPH9	ortholog_one2one	97.3638	93.6602	MPHOSPH9	ortholog_one2one	94.2755	89.0955	Mphosph9	ortholog_one2one	75.1748	72.6965	Mphosph9	ortholog_one2one	76.5584	73.7109
ENSG00000052126	ENSP00000299275, ENSP00000400411, ENSP00000404296, ENSP00000439396, ENSP00000439673, ENSP00000440371, ENSP00000440611, ENSP00000441777, ENSP00000443553, ENSP00000446308, ENSP00000515140, ENSP00000515142, ENSP00000515143, ENSP00000515144, ENSP00000515145, ENSP00000515146, ENSP00000516470	PLEKHA5	PLEKHA5	ortholog_one2one	92.5835	88.6115	PLEKHA5	ortholog_one2one	98.0469	97.8939	PLEKHA5	ortholog_one2one	98.0469	97.8939	PLEKHA5	ortholog_one2one	94.8638	95.0858	Plekha5	ortholog_one2one	87.0764	86.1935	Plekha5	ortholog_one2one	87.0414	86.9735
ENSG00000052344	ENSP00000319730, ENSP00000457673, ENSP00000457750, ENSP00000458056	PRSS8	PRSS8	ortholog_one2one	77.7126	77.2595					PRSS8	ortholog_one2one	73.1591	89.7959	PRSS8	ortholog_one2one	88.3382	88.3382	Prss8	ortholog_one2one	77.2861	76.3848	Prss8	ortholog_one2one	68.984	75.2187
ENSG00000052723	ENSP00000060969, ENSP00000358541	SIKE1	SIKE1	ortholog_one2one	99.0338	99.0338	SIKE1	ortholog_one2one	97.6303	99.5169	SIKE1	ortholog_one2one	99.5169	99.5169	SIKE1	ortholog_one2one	98.5507	98.5507	Sike1	ortholog_one2one	91.7874	91.7874	Sike1	ortholog_one2one	90.8213	90.8213
ENSG00000052749	ENSP00000324315, ENSP00000360031, ENSP00000401102, ENSP00000414863, ENSP00000446184, ENSP00000482139, ENSP00000483365, ENSP00000484474	RRP12	RRP12	ortholog_one2one	92.6754	92.6754	RRP12	ortholog_one2one	97.9183	97.9183	RRP12	ortholog_one2one	97.1626	97.687	RRP12	ortholog_one2one	96.3679	96.145	Rrp12	ortholog_one2one	90.5791	90.4395	Rrp12	ortholog_one2one	89.7297	89.5914
ENSG00000052795	ENSP00000264433, ENSP00000420841, ENSP00000421488	FNIP2	FNIP2	ortholog_one2one	80.5957	85.009	FNIP2	ortholog_one2one	93.1997	95.9605	FNIP2	ortholog_one2one	90.7627	96.14	FNIP2	ortholog_one2one	87.0196	91.4722	Fnip2	ortholog_one2one	76.2742	77.9174	Fnip2	ortholog_one2one	73.3333	77.0197
ENSG00000052802	ENSP00000261507, ENSP00000377361, ENSP00000423633, ENSP00000425112, ENSP00000425241	MSMO1	MSMO1	ortholog_one2one	91.8089	91.8089	MSMO1	ortholog_one2one	98.6348	98.6348	MSMO1	ortholog_one2one	98.6348	98.6348	MSMO1	ortholog_one2one	95.9044	95.9044	Msmo1	ortholog_one2one	89.0785	89.0785	Msmo1	ortholog_one2one	88.7372	88.7372
ENSG00000052841	ENSP00000039989, ENSP00000299240, ENSP00000407314, ENSP00000432900, ENSP00000473320, ENSP00000515494	TTC17	TTC17	ortholog_one2one	93.3222	97.9842	TTC17	ortholog_one2one	94.3239	99.0359	TTC17	ortholog_one2one	94.3239	99.0359	TTC17	ortholog_one2one	92.5103	98.5101	Ttc17	ortholog_one2one	90.985	95.5302	Ttc17	ortholog_one2one	90.818	95.3549
ENSG00000052850	ENSP00000498217	ALX4	ALX4	ortholog_one2one	94.7891	92.944	ALX4	ortholog_one2one	99.022	98.5401	ALX4	ortholog_one2one	99.022	98.5401	ALX4	ortholog_one2one	97.2705	95.3771	Alx4	ortholog_one2one	92.2306	89.5377	Alx4	ortholog_one2one	91.7293	89.0511
ENSG00000053108	ENSP00000265342, ENSP00000427662, ENSP00000484273	FSTL4	FSTL4	ortholog_one2one	78.1965	69.0024	FSTL4	ortholog_one2one	91.844	92.2803					FSTL4	ortholog_one2one	91.3538	95.3682	Fstl4	ortholog_one2one	83.8288	83.7292	Fstl4	ortholog_one2one	83.3531	83.2542
ENSG00000053254	ENSP00000261302, ENSP00000343288, ENSP00000450684, ENSP00000450783, ENSP00000450833, ENSP00000451024, ENSP00000451135, ENSP00000451437, ENSP00000451902, ENSP00000452005, ENSP00000452227, ENSP00000452290, ENSP00000452444, ENSP00000479114	FOXN3	FOXN3	ortholog_one2one	91.2065	95.2991	FOXN3	ortholog_one2one	89.7881	99.5726	FOXN3	ortholog_one2one	94.3205	99.359	FOXN3	ortholog_one2one	92.2311	98.9316	Foxn3	ortholog_one2one	94.5295	92.3077	Foxn3	ortholog_one2one	90.3766	92.3077
ENSG00000053328	ENSP00000344071	METTL24	METTL24	ortholog_one2one	62.1795	79.5082	METTL24	ortholog_one2one	95.6284	95.6284		ortholog_one2one	42.8218	47.2678	METTL24	ortholog_one2one	95.3552	95.3552	Mettl24	ortholog_one2one	80.7163	80.0546	Mettl24	ortholog_one2one	80.9917	80.3279
ENSG00000053371	ENSP00000235835, ENSP00000339084, ENSP00000417891, ENSP00000419936	AKR7A2					AKR7A2	ortholog_one2one	77.9762	72.9805	AKR7A2	ortholog_one2one	76.781	81.0585	AKR7A2	ortholog_one2one	93.0362	93.0362
ENSG00000053372	ENSP00000364320	MRTO4		ortholog_one2many	94.5833	94.9791		ortholog_one2many	98.3264	98.3264	MRTO4	ortholog_one2one	98.3264	98.3264	MRTO4	ortholog_one2one	96.2343	96.2343	Mrto4	ortholog_one2one	93.3054	93.3054	Mrto4	ortholog_one2one	93.75	94.1423
ENSG00000053438	ENSP00000335497, ENSP00000496909, ENSP00000497147, ENSP00000497164, ENSP00000497857	NNAT	NNAT	ortholog_one2one	95.0617	95.0617		ortholog_one2many	100	66.6667		ortholog_one2one	44	67.9012		ortholog_one2one	44	67.9012
ENSG00000053501	ENSP00000263897, ENSP00000469658, ENSP00000470065, ENSP00000470487, ENSP00000470882, ENSP00000472362, ENSP00000473239	USE1	USE1	ortholog_one2one	91.5385	91.8919	USE1	ortholog_one2many	97.6834	97.6834	USE1	ortholog_one2one	99.2278	99.2278	USE1	ortholog_one2one	98.8417	98.8417	Use1	ortholog_one2one	79.9296	87.6448	Use1	ortholog_one2one	84.8708	88.8031
ENSG00000053524	ENSP00000328118, ENSP00000388190, ENSP00000414131, ENSP00000417345, ENSP00000420070, ENSP00000491317	MCF2L2	MCF2L2	ortholog_one2one	85.514	82.1364	MCF2L2	ortholog_one2one	96.5889	96.5889	MCF2L2	ortholog_one2one	91.2746	95.781	MCF2L2	ortholog_one2one	90.9465	79.3537
ENSG00000053702	ENSP00000337501, ENSP00000438338, ENSP00000446283	NRIP2	NRIP2	ortholog_one2one	84.3478	69.0391	NRIP2	ortholog_one2one	96.1039	79.0036	NRIP2	ortholog_one2one	82.6271	69.395	NRIP2	ortholog_one2one	68.2836	65.1246	Nrip2	ortholog_one2one	62.2222	59.7865	Nrip2	ortholog_one2one	79.9127	65.1246
ENSG00000053747	ENSP00000269217, ENSP00000324532, ENSP00000382432, ENSP00000464836, ENSP00000466557, ENSP00000466658, ENSP00000467473, ENSP00000467662, ENSP00000468315, ENSP00000468316, ENSP00000497885	LAMA3	LAMA3	ortholog_one2one	86.7286	86.8587	LAMA3	ortholog_one2one	96.1296	96.1296	LAMA3	ortholog_one2one	96.0984	96.0696	LAMA3	ortholog_one2one	91.9736	92.1392	Lama3	ortholog_one2one	77.6276	77.5578	Lama3	ortholog_one2one	77.7978	77.7978
ENSG00000053770	ENSP00000261558, ENSP00000390531, ENSP00000450422, ENSP00000451306, ENSP00000452211, ENSP00000473837	AP5M1	AP5M1	ortholog_one2one	91.8864	92.449	AP5M1	ortholog_one2one	94.3137	98.1633	AP5M1	ortholog_one2one	94.3137	98.1633	AP5M1	ortholog_one2one	96.9388	96.9388	Ap5m1	ortholog_one2one	84.4898	84.4898	Ap5m1	ortholog_one2one	84.4898	84.4898
ENSG00000053900	ENSP00000318775, ENSP00000421840, ENSP00000426512, ENSP00000426654	ANAPC4	ANAPC4	ortholog_one2one	98.5149	98.5149	ANAPC4	ortholog_one2one	81.7533	99.2574	ANAPC4	ortholog_one2one	99.1347	99.2574	ANAPC4	ortholog_one2one	62.5293	99.1337	Anapc4	ortholog_one2one	93.5564	93.4406	Anapc4	ortholog_one2one	93.8042	93.6881
ENSG00000053918	ENSP00000155840, ENSP00000334497, ENSP00000370153, ENSP00000434560, ENSP00000494939, ENSP00000495806	KCNQ1	KCNQ1	ortholog_one2one	83.7313	82.9882	KCNQ1	ortholog_one2one	97.929	97.929	KCNQ1	ortholog_one2one	97.3294	97.0414	KCNQ1	ortholog_one2one	81.0179	87.1302	Kcnq1	ortholog_one2one	88.7725	87.7219	Kcnq1	ortholog_one2one	89.8356	88.9053
ENSG00000054116	ENSP00000362253, ENSP00000362256, ENSP00000362257, ENSP00000362261, ENSP00000480332, ENSP00000480648, ENSP00000482052	TRAPPC3	TRAPPC3	ortholog_one2one	99.4444	99.4444	TRAPPC3	ortholog_one2one	88.5417	94.4444	TRAPPC3	ortholog_one2one	95.2128	99.4444	TRAPPC3	ortholog_one2one	94.6809	98.8889	Trappc3	ortholog_one2one	98.3333	98.3333	Trappc3	ortholog_one2one	87.1134	93.8889
ENSG00000054118	ENSP00000346634, ENSP00000433825, ENSP00000498001	THRAP3		ortholog_one2many	97.0742	97.2775	THRAP3	ortholog_one2one	99.3717	99.3717	THRAP3	ortholog_one2one	99.3717	99.3717	THRAP3	ortholog_one2one	98.6387	98.6387	Thrap3	ortholog_one2one	93.4805	93.089	Thrap3	ortholog_one2one	94.0063	93.6126
ENSG00000054148	ENSP00000247665, ENSP00000360724	PHPT1		ortholog_one2many	84.9206	85.6	PHPT1	ortholog_one2one	98.4	98.4	PHPT1	ortholog_one2one	61.809	98.4	PHPT1	ortholog_one2one	96	96	Phpt1	ortholog_one2one	83.0645	82.4
ENSG00000054179	ENSP00000312494, ENSP00000347213	ENTPD2	ENTPD2	ortholog_one2one	84.879	85.0505	ENTPD2	ortholog_one2one	83.7338	91.5152	ENTPD2	ortholog_one2one	96.7677	96.7677	ENTPD2	ortholog_one2one	93.7374	93.7374	Entpd2	ortholog_one2one	83.4343	83.4343	Npdc1	ortholog_one2one	74.8624	82.4242
ENSG00000054219	ENSP00000263636	LY75	LY75	ortholog_one2one	85.4736	85.4239					LY75	ortholog_one2one	95.5944	91.9861	LY75	ortholog_one2one	90.967	91.2311	Ly75	ortholog_one2one	76.8427	76.8873	Ly75	ortholog_one2one	76.6143	76.4808
ENSG00000054267	ENSP00000264183, ENSP00000264184, ENSP00000355562, ENSP00000391497, ENSP00000394663, ENSP00000416063, ENSP00000420620	ARID4B	ARID4B	ortholog_one2one	96.4286	96.7226	ARID4B	ortholog_one2one	98.1791	98.6281	ARID4B	ortholog_one2one	71.3264	98.7805	ARID4B	ortholog_one2one	97.0229	96.875	Arid4b	ortholog_one2one	89.4977	89.6341	Arid4b	ortholog_one2one	90.0304	90.1677
ENSG00000054277	ENSP00000355512, ENSP00000490012, ENSP00000490089, ENSP00000490178	OPN3	OPN3	ortholog_one2one	95.2736	95.2736	OPN3	ortholog_one2one	83.368	99.7512	OPN3	ortholog_one2one	92.0097	94.5274	OPN3	ortholog_one2one	98.5075	98.5075	Opn3	ortholog_one2one	87.5	87.0647	Opn3	ortholog_one2one	88.5	88.0597
ENSG00000054282	ENSP00000355499, ENSP00000410200, ENSP00000473868	SDCCAG8	SDCCAG8	ortholog_one2one	73.5894	85.9748	SDCCAG8	ortholog_one2one	81.0036	95.0912	SDCCAG8	ortholog_one2one	82.236	92.8471	SDCCAG8	ortholog_one2one	77.0983	90.1823	Sdccag8	ortholog_one2one	77.4059	77.8401	Sdccag8	ortholog_one2one	72.6897	73.913
ENSG00000054356	ENSP00000295718, ENSP00000386638, ENSP00000388429, ENSP00000392598, ENSP00000395379, ENSP00000396464, ENSP00000396842, ENSP00000397105, ENSP00000408036, ENSP00000475591	PTPRN	PTPRN	ortholog_one2one	93.5649	93.5649	PTPRN	ortholog_one2one	97.3442	97.3442	PTPRN	ortholog_one2one	89.2992	96.3228	PTPRN	ortholog_one2one	80.8063	94.1777	Ptprn	ortholog_one2one	87.156	87.334	Ptprn	ortholog_one2one	84.5842	85.189
ENSG00000054392	ENSP00000261458, ENSP00000355976, ENSP00000355977, ENSP00000413399, ENSP00000416845, ENSP00000438468, ENSP00000439229, ENSP00000442625, ENSP00000444995	HHAT	HHAT	ortholog_one2one	88.8438	88.8438	HHAT	ortholog_one2one	90.297	92.4949	HHAT	ortholog_one2one	75.7475	92.4949	HHAT	ortholog_one2one	91.498	91.6836	Hhat	ortholog_one2one	82.5651	83.57	Hhat	ortholog_one2one	73.3333	84.787
ENSG00000054523	ENSP00000263934, ENSP00000366284, ENSP00000366287, ENSP00000366290, ENSP00000366297, ENSP00000478500, ENSP00000480063, ENSP00000489057, ENSP00000502065, ENSP00000512666, ENSP00000512667, ENSP00000512668, ENSP00000512669, ENSP00000512670, ENSP00000512671, ENSP00000512672, ENSP00000512673	KIF1B	KIF1B	ortholog_one2one	98.459	98.5132	KIF1B	ortholog_one2one	98.6878	99.3943	KIF1B	ortholog_one2one	99.3923	99.0639	KIF1B	ortholog_one2one	99.174	99.174	Kif1b	ortholog_one2one	93.5741	97.0264	Pgd	ortholog_one2one	93.3617	96.8062
ENSG00000054598	ENSP00000493906	FOXC1					FOXC1	ortholog_one2one	95.8258	95.4792									Foxc1	ortholog_one2one	90.5967	90.5967	Foxc1	ortholog_one2one	90.0543	90.0543
ENSG00000054611	ENSP00000336724, ENSP00000347932, ENSP00000370383, ENSP00000377964, ENSP00000384036, ENSP00000385634, ENSP00000398828, ENSP00000406214	TBC1D22A	TBC1D22A	ortholog_one2one	91.4729	91.2959	TBC1D22A	ortholog_one2one	88.8469	90.9091	TBC1D22A	ortholog_one2one	98.2558	98.0658	TBC1D22A	ortholog_one2one	93.617	93.617	Tbc1d22a	ortholog_one2one	89.7287	89.5551	Tbc1d22a	ortholog_one2one	88.5057	89.3617
ENSG00000054654	ENSP00000341781, ENSP00000344528, ENSP00000350719, ENSP00000391937, ENSP00000450789, ENSP00000450831, ENSP00000451184, ENSP00000451972, ENSP00000452434, ENSP00000452570, ENSP00000492588, ENSP00000492590, ENSP00000501077, ENSP00000501132, ENSP00000501227, ENSP00000501238	SYNE2	SYNE2	ortholog_one2one	85.3376	85.2758	SYNE2	ortholog_one2one	95.9907	96.0185	SYNE2	ortholog_one2one	96.0035	95.9896	SYNE2	ortholog_one2one	92.1163	92.1963	Syne2	ortholog_one2one	70.7012	70.3634	Syne2	ortholog_one2one	70.6957	70.624
ENSG00000054690	ENSP00000330278, ENSP00000452988, ENSP00000453343, ENSP00000453699	PLEKHH1	PLEKHH1	ortholog_one2one	88.3431	88.3431	PLEKHH1	ortholog_one2one	96.7009	96.7009	PLEKHH1	ortholog_one2one	95.5072	96.6276	PLEKHH1	ortholog_one2one	93.7683	93.7683	Plekhh1	ortholog_one2one	83.8496	83.3578	Plekhh1	ortholog_one2one	79.6897	82.8446
ENSG00000054793	ENSP00000309086, ENSP00000342481	ATP9A	ATP9A	ortholog_one2one	91.9708	96.2751	ATP9A	ortholog_one2one	93.3929	99.9045	ATP9A	ortholog_one2one	89.4782	99.9045	ATP9A	ortholog_one2one	99.7135	99.7135	Atp9a	ortholog_one2one	92.5792	97.7077	Atp9a	ortholog_one2one	92.3077	97.4212
ENSG00000054796	ENSP00000316034, ENSP00000360307, ENSP00000360310, ENSP00000413185, ENSP00000431842	SPO11	SPO11	ortholog_one2one	93.1818	93.1818	SPO11	ortholog_one2one	97.4747	97.4747	SPO11	ortholog_one2one	97.4747	97.4747	SPO11	ortholog_one2one	96.7172	96.7172	Spo11	ortholog_one2one	82.5758	82.5758	Spo11	ortholog_one2one	82.3232	82.3232
ENSG00000054803	ENSP00000064571	CBLN4	CBLN4	ortholog_one2one	98.0099	98.0099	CBLN4	ortholog_one2one	99.5025	99.5025	CBLN4	ortholog_one2one	99.5025	99.5025	CBLN4	ortholog_one2one	81.982	90.5473	Cbln4	ortholog_one2one	96.9697	95.5224	Cbln4	ortholog_one2one	96.9697	95.5224
ENSG00000054938	ENSP00000263671, ENSP00000365502, ENSP00000365510, ENSP00000431380, ENSP00000432055, ENSP00000432345, ENSP00000434257, ENSP00000434589	CHRDL2	CHRDL2	ortholog_one2one	79.5154	84.1492	CHRDL2	ortholog_one2one	97.907	98.1352	CHRDL2	ortholog_one2one	98.3721	98.6014	CHRDL2	ortholog_one2one	81.1947	85.5478	Chrdl2	ortholog_one2one	68.5912	69.2308	Chrdl2	ortholog_one2one	68.2028	68.9977
ENSG00000054965	ENSP00000064778, ENSP00000348852, ENSP00000390501	FAM168A	FAM168A	ortholog_one2one	96.3115	100	FAM168A	ortholog_one2one	96.3115	100	FAM168A	ortholog_one2one	96.3115	100	FAM168A	ortholog_one2one	96.3115	100	Fam168a	ortholog_one2one	90.3846	100	Fam168a	ortholog_one2one	90	99.5745
ENSG00000054967	ENSP00000064780, ENSP00000377207, ENSP00000439352, ENSP00000440562	RELT	RELT	ortholog_one2one	87.4419	87.4419	RELT	ortholog_one2one	90.1566	93.7209	RELT	ortholog_one2one	93.0556	93.4884	RELT	ortholog_one2one	96.0465	96.0465	Relt	ortholog_one2one	84.633	85.814	Relt	ortholog_one2one	84.3091	83.7209
ENSG00000054983	ENSP00000261304, ENSP00000377198, ENSP00000377199, ENSP00000437513, ENSP00000450472, ENSP00000451480, ENSP00000451884, ENSP00000452208, ENSP00000452314, ENSP00000480649	GALC	GALC	ortholog_one2one	89.927	89.927	GALC	ortholog_one2one	96.9343	96.9343	GALC	ortholog_one2one	95.1289	96.9343	GALC	ortholog_one2one	94.3066	94.3066	Galc	ortholog_one2one	82.7485	82.6277	Galc	ortholog_one2one	81.7251	81.6058
ENSG00000055044	ENSP00000264279, ENSP00000388126, ENSP00000388905	NOP58		ortholog_one2many	97.5425	97.5425	NOP58	ortholog_one2one	93.945	96.7864	NOP58	ortholog_one2one	93.945	96.7864	NOP58	ortholog_one2one	97.3684	97.9206	Nop58	ortholog_one2one	94.7761	96.0302	Nop58	ortholog_one2one	95.3184	96.2193
ENSG00000055070	ENSP00000383866, ENSP00000383867, ENSP00000418012, ENSP00000419589, ENSP00000420441	SZRD1		ortholog_one2many	98.0132	97.3684	SZRD1	ortholog_one2one	100	99.3421		ortholog_one2one	44.9704	100	SZRD1	ortholog_one2one	98.6842	98.6842	Szrd1	ortholog_one2one	97.3684	97.3684	Szrd1	ortholog_one2one	97.3684	97.3684
ENSG00000055118	ENSP00000262186, ENSP00000328531	KCNH2	KCNH2	ortholog_one2one	97.8448	97.9293	KCNH2	ortholog_one2one	99.3098	99.3098	KCNH2	ortholog_one2one	96.94	68.3348	KCNH2	ortholog_one2one	97.8448	97.9293	Kcnh2	ortholog_one2one	96.0413	96.2899	Kcnh2	ortholog_one2one	95.5288	95.8585
ENSG00000055130	ENSP00000326804, ENSP00000387160, ENSP00000473318, ENSP00000499244, ENSP00000499255, ENSP00000499276, ENSP00000499277, ENSP00000499287, ENSP00000499303, ENSP00000499321, ENSP00000499325, ENSP00000499358, ENSP00000499398, ENSP00000499516, ENSP00000499525, ENSP00000499675	CUL1	CUL1	ortholog_one2one	100	100	CUL1	ortholog_one2one	95.7973	99.8711	CUL1	ortholog_one2one	98.3523	100	CUL1	ortholog_one2one	100	100	Cul1	ortholog_one2one	99.8711	99.8711	Cul1	ortholog_one2one	96.7825	96.9072
ENSG00000055147	ENSP00000341597, ENSP00000428551, ENSP00000428827, ENSP00000428941, ENSP00000429088, ENSP00000429403, ENSP00000429753, ENSP00000429919, ENSP00000430186, ENSP00000430384, ENSP00000430489	FAM114A2	FAM114A2	ortholog_one2one	88.2583	89.3069	FAM114A2	ortholog_one2one	85.5903	97.6238	FAM114A2	ortholog_one2one	97.4104	96.8317	FAM114A2	ortholog_one2one	94.6535	94.6535	Fam114a2	ortholog_one2one	80.0805	78.8119	Fam114a2	ortholog_one2one	82.0408	79.604
ENSG00000055163	ENSP00000403793, ENSP00000428009, ENSP00000428079, ENSP00000430904, ENSP00000478058, ENSP00000479211, ENSP00000479376, ENSP00000479719, ENSP00000479968, ENSP00000480605, ENSP00000482739, ENSP00000484819, ENSP00000514007	CYFIP2	CYFIP2	ortholog_one2one	97.9656	99.9202	CYFIP2	ortholog_one2one	98.0438	100	CYFIP2	ortholog_one2one	99.187	97.3663	CYFIP2	ortholog_one2one	98.0438	100	Cyfip2	ortholog_one2one	99.9202	99.9202	Cyfip2	ortholog_one2one	97.964	99.8404
ENSG00000055208	ENSP00000356426, ENSP00000432709, ENSP00000475580, ENSP00000476139, ENSP00000490379, ENSP00000490618, ENSP00000515239	TAB2	TAB2	ortholog_one2one	97.4026	97.4026	TAB2	ortholog_one2one	99.7114	99.7114	TAB2	ortholog_one2one	99.8557	99.8557	TAB2	ortholog_one2one	99.1342	99.1342	Tab2	ortholog_one2one	94.5166	94.5166	Tab2	ortholog_one2one	93.7951	93.7951
ENSG00000055211	ENSP00000356389, ENSP00000407343, ENSP00000496902	GINM1	GINM1	ortholog_one2one	88.5196	88.7879	GINM1	ortholog_one2one	74.4186	96.9697	GINM1	ortholog_one2one	69.4954	91.8182	GINM1	ortholog_one2one	90.9091	90.9091	Ginm1	ortholog_one2one	73.7805	73.3333	Ginm1	ortholog_one2one	74.772	74.5455
ENSG00000055332	ENSP00000233057, ENSP00000378559, ENSP00000385014, ENSP00000497534, ENSP00000505138, ENSP00000505772, ENSP00000506024, ENSP00000506203, ENSP00000506455, ENSP00000506573	EIF2AK2	EIF2AK2	ortholog_one2one	61.8151	65.5172	EIF2AK2	ortholog_one2one	79.7834	80.2178	EIF2AK2	ortholog_one2one	79.7834	80.2178	EIF2AK2	ortholog_one2one	84.4203	84.5735	Eif2ak2	ortholog_one2one	58.2524	54.4465	Eif2ak2	ortholog_one2one	55.9099	54.0835
ENSG00000055483	ENSP00000310590, ENSP00000401119, ENSP00000441214, ENSP00000464746, ENSP00000464886, ENSP00000465183, ENSP00000465679, ENSP00000465698, ENSP00000466187, ENSP00000466212, ENSP00000466567, ENSP00000467280, ENSP00000467520, ENSP00000467682, ENSP00000467951, ENSP00000468194, ENSP00000468356, ENSP00000468549, ENSP00000475654, ENSP00000510682	USP36		ortholog_one2one	90.5109	44.1674	USP36	ortholog_one2one	94.6619	94.7462	USP36	ortholog_one2one	94.7509	94.8353	USP36	ortholog_one2one	87.5556	87.7115	Usp36	ortholog_one2one	74.3169	72.6625	Usp36	ortholog_one2one	74.0437	72.3954
ENSG00000055609	ENSP00000262189, ENSP00000353218, ENSP00000403483, ENSP00000408001, ENSP00000410239, ENSP00000410411, ENSP00000454058, ENSP00000505058, ENSP00000505094, ENSP00000505661, ENSP00000505724, ENSP00000505745, ENSP00000505908, ENSP00000505951, ENSP00000506132, ENSP00000506154, ENSP00000506700, ENSP00000506784, ENSP00000506844, ENSP00000507041, ENSP00000507053, ENSP00000507112, ENSP00000507135, ENSP0000…	KMT2C	KMT2C	ortholog_one2one	90.1945	91.5903	KMT2C	ortholog_one2one	95.3849	97.638	KMT2C	ortholog_one2one	96.1554	96.2533	KMT2C	ortholog_one2one	95.8647	95.8257	Kmt2c	ortholog_one2one	85.3385	85.2169	Kmt2c	ortholog_one2one	83.0702	84.6264
ENSG00000055732	ENSP00000342698, ENSP00000359619, ENSP00000359621, ENSP00000474024	MCOLN3	MCOLN3	ortholog_one2one	92.3611	96.2025	MCOLN3	ortholog_one2one	97.83	97.83	MCOLN3	ortholog_one2one	97.83	97.83					Mcoln3	ortholog_one2one	91.1392	91.1392	Mcoln3	ortholog_one2one	87.5648	91.6817
ENSG00000055813	ENSP00000384040	CCDC85A	CCDC85A	ortholog_one2one	88.4941	94.575	CCDC85A	ortholog_one2one	88.6824	94.9367	CCDC85A	ortholog_one2one	88.7015	95.1175	CCDC85A	ortholog_one2one	91.2014	97.4684	Ccdc85a	ortholog_one2one	92.2936	90.9584	Ccdc85a	ortholog_one2one	88.4083	92.4051
ENSG00000055917	ENSP00000338173, ENSP00000354370, ENSP00000387399, ENSP00000395098, ENSP00000396727, ENSP00000408384, ENSP00000409905, ENSP00000413515, ENSP00000516061	PUM2	PUM2	ortholog_one2one	99.3427	99.4361	PUM2	ortholog_one2one	91.8493	98.4962	PUM2	ortholog_one2one	99.5305	99.6241	PUM2	ortholog_one2one	99.3433	99.5301	Pum2	ortholog_one2one	97.561	97.7444	Pum2	ortholog_one2one	97.657	97.9323
ENSG00000055950	ENSP00000299179, ENSP00000315364, ENSP00000315948, ENSP00000339844, ENSP00000359254, ENSP00000359256, ENSP00000359261, ENSP00000359262, ENSP00000408806, ENSP00000430369, ENSP00000471004	MRPL43		ortholog_one2many	83.0303	86.1635	MRPL43	ortholog_one2one	64.1026	94.3396	MRPL43	ortholog_one2one	58.2375	95.5975		ortholog_one2many	92.4528	92.4528	Mrpl43	ortholog_one2one	80.5031	80.5031	Mrpl43	ortholog_one2one	85.2564	83.6478
ENSG00000055955	ENSP00000266041, ENSP00000384425, ENSP00000395634, ENSP00000417824	ITIH4	ITIH4	ortholog_one2one	70.0971	77.6344	ITIH4	ortholog_one2one	84.4422	88.7097	ITIH4	ortholog_one2one	93.262	93.7634	ITIH4	ortholog_one2one	87.0652	86.129	Itih4	ortholog_one2one	64.2251	65.0538	Itih4	ortholog_one2one	63.9871	64.1936
ENSG00000055957	ENSP00000273283, ENSP00000384589, ENSP00000395836, ENSP00000417340, ENSP00000419957, ENSP00000443847	ITIH1	ITIH1	ortholog_one2one	84.6491	84.742	ITIH1	ortholog_one2one	96.7069	96.7069	ITIH1	ortholog_one2one	96.7069	96.7069	ITIH1	ortholog_one2one	91.8322	91.3282	Itih1	ortholog_one2one	81.9978	81.9978	Itih1	ortholog_one2one	83.047	79.5829
ENSG00000056050	ENSP00000406598	HPF1	HPF1	ortholog_one2one	92.4855	92.4855	HPF1	ortholog_one2one	96.5318	96.5318	HPF1	ortholog_one2one	91.9003	85.2601		ortholog_one2one	90.7781	91.0405	Hpf1	ortholog_one2one	89.3064	89.3064	Hpf1	ortholog_one2one	78.6632	88.4393
ENSG00000056097	ENSP00000265069, ENSP00000422300	ZFR	ZFR	ortholog_one2one	98.7896	98.7896	ZFR	ortholog_one2one	90.8762	93.6685	ZFR	ortholog_one2one	80.5464	90.5959	ZFR	ortholog_one2one	98.8909	99.6276	Zfr	ortholog_one2one	97.7654	97.7654	Zfr	ortholog_one2one	97.2274	97.9516
ENSG00000056277	ENSP00000360017, ENSP00000408521	ZNF280C	ZNF280C	ortholog_one2one	80.6757	81.0041	ZNF280C	ortholog_one2one	96.2111	96.4722	ZNF280C	ortholog_one2one	96.0758	96.3365	ZNF280C	ortholog_one2one	88.9495	88.4668	Zfp280c	ortholog_one2one	66.0377	66.4858	Zfp280c	ortholog_one2one	65.3386	66.7571
ENSG00000056291	ENSP00000307822, ENSP00000340789, ENSP00000351599, ENSP00000379321	NPFFR2	NPFFR2	ortholog_one2one	68.1515	72.8571	NPFFR2	ortholog_one2one	77.3256	95	NPFFR2	ortholog_one2one	77.7132	95.4762	NPFFR2	ortholog_one2one	92.9078	93.5714	Npffr2	ortholog_one2one	79.3765	78.8095	Npffr2	ortholog_one2one	78.1775	77.619
ENSG00000056487	ENSP00000324403, ENSP00000379410, ENSP00000385053, ENSP00000401091, ENSP00000401294, ENSP00000487086	PHF21B	PHF21B	ortholog_one2one	88.1801	88.5122	PHF21B	ortholog_one2one	97.7186	96.7985	PHF21B	ortholog_one2one	97.5518	97.5518	PHF21B	ortholog_one2one	96.1145	88.5122	Phf21b	ortholog_one2one	88.0903	80.791	Phf21b	ortholog_one2one	86.4372	80.4143
ENSG00000056558	ENSP00000362994, ENSP00000438583, ENSP00000443183	TRAF1	TRAF1	ortholog_one2one	92.5301	92.3077	TRAF1	ortholog_one2one	97.3558	97.3558	TRAF1	ortholog_one2one	97.5962	97.5962	TRAF1	ortholog_one2one	84.7966	95.1923	Traf1	ortholog_one2one	84.3521	82.9327	Traf1	ortholog_one2one	84.788	81.7308
ENSG00000056586	ENSP00000335150, ENSP00000349783, ENSP00000362774, ENSP00000381663, ENSP00000398081, ENSP00000411767, ENSP00000474148, ENSP00000474709	RC3H2	RC3H2	ortholog_one2one	98.3179	98.1528	RC3H2	ortholog_one2one	99.5802	99.5802	RC3H2	ortholog_one2one	99.4907	98.4047	RC3H2	ortholog_one2one	99.4123	99.4123	Rc3h2	ortholog_one2one	95.4507	95.1301	Rc3h2	ortholog_one2one	94.691	91.3518
ENSG00000056678		KIFC1
ENSG00000056736	ENSP00000288167, ENSP00000418638	IL17RB	IL17RB	ortholog_one2one	81.4516	80.4781	IL17RB	ortholog_one2many	95.8167	95.8167	IL17RB	ortholog_one2one	95.8167	95.8167	IL17RB	ortholog_one2one	91.2176	91.0359	Il17rb	ortholog_one2one	74.7495	74.3028	Il17rb	ortholog_one2one	74.3487	73.9044
ENSG00000056972	ENSP00000345984, ENSP00000352889, ENSP00000357724, ENSP00000357750, ENSP00000498323, ENSP00000498345, ENSP00000498534, ENSP00000498559, ENSP00000498694, ENSP00000499070, ENSP00000514681, ENSP00000514682	TRAF3IP2		ortholog_one2many	90.2655	90.2655	TRAF3IP2	ortholog_one2one	93.8811	95.0443	TRAF3IP2	ortholog_one2one	93.8811	95.0443	TRAF3IP2	ortholog_one2one	88.9845	91.5044	Traf3ip2	ortholog_one2one	80.7207	79.292	Traf3ip2	ortholog_one2one	70.9434	66.5487
ENSG00000056998	ENSP00000370549, ENSP00000370555, ENSP00000381786, ENSP00000430764, ENSP00000487294, ENSP00000491962	GYG2	GYG2	ortholog_one2one	65.7596	61.7021	GYG2	ortholog_one2one	73.2348	94.8936	GYG2	ortholog_one2one	82.0041	85.3191	GYG2	ortholog_one2one	88.4701	84.8936
ENSG00000057019	ENSP00000321573, ENSP00000321646, ENSP00000396803	DCBLD2	DCBLD2	ortholog_one2one	92.6489	94.3226	DCBLD2	ortholog_one2one	98.1936	98.1936	DCBLD2	ortholog_one2one	97.4026	87.0968	DCBLD2	ortholog_one2one	94.1624	95.7419	Dcbld2	ortholog_one2one	84.7854	84.129	Dcbld2	ortholog_one2one	85.5297	85.4194
ENSG00000057149	ENSP00000283752, ENSP00000329498	SERPINB3		ortholog_many2many	70.7113	43.3333		ortholog_many2many	88.9744	88.9744		ortholog_many2many	89.4872	89.4872		ortholog_one2many	84.7545	84.1026	Serpinb3a, Serpinb3d, Serpinb3b, Serpinb3c	ortholog_many2many	60.4651	60	Serpinb3a, Serpinb3	ortholog_many2many	59.1731	58.7179
ENSG00000057252	ENSP00000356591, ENSP00000411309, ENSP00000441356, ENSP00000445315	SOAT1	SOAT1	ortholog_one2one	91.9854	91.8182	SOAT1	ortholog_one2one	98.3636	98.3636	SOAT1	ortholog_one2one	98.3636	98.3636	SOAT1	ortholog_one2one	97.0909	97.0909	Soat1	ortholog_one2one	87.037	85.4545	Soat1	ortholog_one2one	75.4902	84
ENSG00000057294	ENSP00000070846, ENSP00000342800, ENSP00000481383, ENSP00000515062, ENSP00000515063, ENSP00000515064, ENSP00000515065, ENSP00000515066	PKP2	PKP2	ortholog_one2one	91.1694	91.2784	PKP2	ortholog_one2one	95.8228	90.4421	PKP2	ortholog_one2one	98.0884	98.0884	PKP2	ortholog_one2one	95.8333	96.1768	Pkp2	ortholog_one2one	81.8868	77.7778	Pkp2	ortholog_one2one	69.0418	67.1446
ENSG00000057468	ENSP00000263187	MSH4	MSH4	ortholog_one2one	89.0785	83.6538	MSH4	ortholog_one2one	97.6471	97.5427	MSH4	ortholog_one2one	97.5401	97.4359	MSH4	ortholog_one2one	96.4706	96.3675	Msh4	ortholog_one2one	83.0898	85.0427	Msh4	ortholog_one2one	82.9854	84.9359
ENSG00000057593	ENSP00000329546, ENSP00000364731, ENSP00000387669, ENSP00000442051	F7	F7	ortholog_one2one	73.2143	73.8739	F7	ortholog_one2one	78.8973	93.4685	F7	ortholog_one2one	93.6937	93.6937	F7	ortholog_one2one	87.6126	87.6126	F7	ortholog_one2one	70.4036	70.7207	F7	ortholog_one2one	69.0583	69.3694
ENSG00000057608	ENSP00000369470, ENSP00000369528, ENSP00000369538, ENSP00000387565, ENSP00000394177, ENSP00000401733, ENSP00000476707, ENSP00000476832	GDI2	GDI2	ortholog_one2one	97.5281	97.5281	GDI2	ortholog_one2one	99.5506	99.5506	GDI2	ortholog_one2one	99.5272	94.6067	GDI2	ortholog_one2one	98.6517	98.6517	Gdi2	ortholog_one2one	96.4045	96.4045	Gdi2	ortholog_one2one	96.4045	96.4045
ENSG00000057657	ENSP00000358085, ENSP00000358087, ENSP00000358092, ENSP00000395566, ENSP00000399772, ENSP00000498029, ENSP00000498580, ENSP00000498716	PRDM1	PRDM1	ortholog_one2one	93.5361	89.4545	PRDM1	ortholog_one2one	99.0244	98.4242	PRDM1	ortholog_one2one	89.4562	97.697	PRDM1	ortholog_one2one	92.4821	93.9394	Prdm1	ortholog_one2one	84.4626	87.6364	Prdm1	ortholog_one2one	83.8973	87.1515
ENSG00000057663	ENSP00000343313, ENSP00000353884, ENSP00000358066, ENSP00000358072, ENSP00000483135, ENSP00000490221, ENSP00000490376, ENSP00000490493, ENSP00000495958	ATG5	ATG5	ortholog_one2one	99.2727	99.2727	ATG5	ortholog_one2one	86.7508	100	ATG5	ortholog_one2one	99.6364	99.6364	ATG5	ortholog_one2one	99.2727	99.2727	Atg5	ortholog_one2one	96.7273	96.7273	Atg5	ortholog_one2one	95.2727	95.2727
ENSG00000057704	ENSP00000261226, ENSP00000449888, ENSP00000450078	TMCC3	TMCC3	ortholog_one2one	94.7589	94.7589	TMCC3	ortholog_one2one	93.3884	94.7589	TMCC3	ortholog_one2one	93.3884	94.7589	TMCC3	ortholog_one2one	89.759	93.7107	Tmcc3	ortholog_one2one	93.9203	93.9203	Tmcc3	ortholog_one2one	89.4845	90.9853
ENSG00000057757	ENSP00000246151, ENSP00000363648, ENSP00000405957	PITHD1	PITHD1	ortholog_one2one	99.5261	99.5261	PITHD1	ortholog_one2one	100	100	PITHD1	ortholog_one2one	75.5102	70.1422	PITHD1	ortholog_one2one	99.5261	99.5261	Pithd1	ortholog_one2one	98.1043	98.1043	Pithd1	ortholog_one2one	82.2835	99.0521
ENSG00000057935	ENSP00000383973, ENSP00000384249, ENSP00000385045, ENSP00000385241, ENSP00000385823, ENSP00000386763, ENSP00000388722, ENSP00000391455, ENSP00000401815	MTA3	MTA3	ortholog_one2one	87.1795	97.3064	MTA3	ortholog_one2one	94.0419	98.3165	MTA3	ortholog_one2one	94.0514	98.4848	MTA3	ortholog_one2one	99.3266	99.3266	Mta3	ortholog_one2one	93.5702	93.0976	Mta3	ortholog_one2one	87.7358	93.9394
ENSG00000058056	ENSP00000263966, ENSP00000417146, ENSP00000418651, ENSP00000420057, ENSP00000504950, ENSP00000504952, ENSP00000504958, ENSP00000505005, ENSP00000505008, ENSP00000505085, ENSP00000505147, ENSP00000505174, ENSP00000505241, ENSP00000505324, ENSP00000505410, ENSP00000505463, ENSP00000505529, ENSP00000505543, ENSP00000505559, ENSP00000505587, ENSP00000505599, ENSP00000505617, ENSP00000505680, ENSP0000…	USP13	USP13	ortholog_one2one	98.2578	98.0301	USP13	ortholog_one2one	99.5365	99.5365	USP13	ortholog_one2one	99.5365	99.5365	USP13	ortholog_one2one	92.1591	93.9745	Usp13	ortholog_one2one	96.3869	95.8285	Usp13	ortholog_one2one	96.0373	95.4809
ENSG00000058063	ENSP00000321195, ENSP00000417124, ENSP00000417406, ENSP00000418421, ENSP00000419032, ENSP00000419152, ENSP00000419768	ATP11B	ATP11B	ortholog_one2one	94.6309	95.8369	ATP11B	ortholog_one2one	99.1504	99.1504	ATP11B	ortholog_one2one	99.2353	99.2353	ATP11B	ortholog_one2one	96.1667	98.0459	Atp11b	ortholog_one2one	93.5319	93.373	Atp11b	ortholog_one2one	91.4358	92.5234
ENSG00000058085	ENSP00000264144, ENSP00000432063	LAMC2	LAMC2	ortholog_one2one	87.0075	87.0075	LAMC2	ortholog_one2one	88.2398	96.228	LAMC2	ortholog_one2one	88.0861	96.0603	LAMC2	ortholog_one2one	93.7133	93.7133	Lamc2	ortholog_one2one	84.5767	84.5767	Lamc2	ortholog_one2one	84.7315	84.6605
ENSG00000058091	ENSP00000265741, ENSP00000369390, ENSP00000385034, ENSP00000387794, ENSP00000393616, ENSP00000394570, ENSP00000398936, ENSP00000401603, ENSP00000406848, ENSP00000410770	CDK14	CDK14	ortholog_one2one	99.5736	99.5736	CDK14	ortholog_one2one	99.7868	99.7868	CDK14	ortholog_one2one	99.7868	99.7868	CDK14	ortholog_one2one	97.2789	91.4712	Cdk14	ortholog_one2one	98.5075	98.5075	Cdk14	ortholog_one2one	98.7207	98.7207
ENSG00000058262	ENSP00000243253, ENSP00000411445, ENSP00000418493, ENSP00000419172, ENSP00000514247, ENSP00000514248, ENSP00000514249, ENSP00000514250, ENSP00000514251, ENSP00000514252, ENSP00000514253, ENSP00000514254, ENSP00000514255	SEC61A1	SEC61A1	ortholog_one2one	100	89.0756	SEC61A1	ortholog_one2one	100	100	SEC61A1	ortholog_one2one	83.2747	99.3698	SEC61A1	ortholog_one2one	100	100	Sec61a1	ortholog_one2one	100	100	Sec61a1	ortholog_one2one	97.8769	96.8487
ENSG00000058272	ENSP00000261207, ENSP00000389168, ENSP00000416769, ENSP00000446816, ENSP00000446855, ENSP00000447144, ENSP00000447338, ENSP00000449514, ENSP00000449647, ENSP00000449666, ENSP00000449843, ENSP00000450059, ENSP00000450061, ENSP00000489242, ENSP00000497229	PPP1R12A	PPP1R12A	ortholog_one2one	97.2816	97.2816	PPP1R12A	ortholog_one2one	99.6113	99.5146	PPP1R12A	ortholog_one2one	99.5976	96.1165	PPP1R12A	ortholog_one2one	99.2233	99.2233	Ppp1r12a	ortholog_one2one	93.3916	93.301	Ppp1r12a	ortholog_one2one	90.6542	94.1748
ENSG00000058335	ENSP00000378228, ENSP00000405963, ENSP00000452781	RASGRF1	RASGRF1	ortholog_one2one	87.6997	87.3508	RASGRF1	ortholog_one2one	98.1147	99.3636	RASGRF1	ortholog_one2one	98.1147	99.3636	RASGRF1	ortholog_one2one	98.7322	99.1249	Rasgrf1	ortholog_one2one	84.1521	84.4869	Rasgrf1	ortholog_one2one	83.6735	81.5434
ENSG00000058404	ENSP00000258682, ENSP00000326375, ENSP00000326427, ENSP00000326518, ENSP00000326544, ENSP00000326600, ENSP00000351542, ENSP00000379096, ENSP00000379098, ENSP00000388951, ENSP00000390419, ENSP00000397937, ENSP00000400387, ENSP00000428912, ENSP00000514871, ENSP00000514872, ENSP00000514873, ENSP00000514874, ENSP00000514875, ENSP00000514876, ENSP00000514877, ENSP00000514878, ENSP00000514879, ENSP0000…	CAMK2B	CAMK2B	ortholog_one2one	86.5937	95.045	CAMK2B	ortholog_one2one	99.1018	99.3994		ortholog_one2one	48.7776	62.9129	CAMK2B	ortholog_one2one	99.0991	99.0991	Camk2b	ortholog_one2one	96.997	96.997	Camk2b	ortholog_one2one	97.4474	97.4474
ENSG00000058453	ENSP00000364691, ENSP00000402626, ENSP00000478281, ENSP00000480016	CROCC	CROCC	ortholog_one2one	90.8229	90.2826	CROCC	ortholog_one2one	96.8781	96.9261		ortholog_one2one	94.2703	43.2325	CROCC	ortholog_one2one	96.2245	96.0337	Crocc	ortholog_one2one	82.7277	82.3996	Crocc	ortholog_one2one	83.1841	82.8954
ENSG00000058600	ENSP00000299853, ENSP00000352140, ENSP00000399254, ENSP00000454225, ENSP00000454507, ENSP00000454875, ENSP00000456454, ENSP00000456526, ENSP00000456718, ENSP00000456771, ENSP00000456967, ENSP00000484648	POLR3E	POLR3E	ortholog_one2one	96.3277	96.3277	POLR3E	ortholog_one2one	94.5873	98.7288	POLR3E	ortholog_one2one	98.7234	98.3051					Polr3e	ortholog_one2one	92.2535	92.5141	Polr3e	ortholog_one2one	92.2316	92.2316
ENSG00000058668	ENSP00000340930, ENSP00000349165, ENSP00000350310, ENSP00000391150, ENSP00000433577, ENSP00000516177	ATP2B4	ATP2B4	ortholog_one2one	89.2027	89.1286	ATP2B4	ortholog_one2one	98.3402	98.3402	ATP2B4	ortholog_one2one	98.3402	98.3402	ATP2B4	ortholog_one2one	97.5104	97.5104	Atp2b4	ortholog_one2one	84.5643	84.5643	Atp2b4	ortholog_one2one	82.9593	82.8216
ENSG00000058673	ENSP00000333253, ENSP00000356179, ENSP00000356181, ENSP00000356183, ENSP00000406531, ENSP00000415072, ENSP00000432602, ENSP00000491483, ENSP00000491830	ZC3H11A		ortholog_one2many	92.0441	92.8395		ortholog_one2many	98.1481	98.1481		ortholog_one2many	97.7832	98.0247		ortholog_one2many	95.4321	95.4321	Zc3h11a	ortholog_one2many	80.8081	79.0123		ortholog_one2many	78.3951	31.358
ENSG00000058729	ENSP00000283109, ENSP00000420932, ENSP00000421830, ENSP00000422772, ENSP00000424325	RIOK2	RIOK2	ortholog_one2one	89.8551	89.8551	RIOK2	ortholog_one2one	96.7332	96.558	RIOK2	ortholog_one2one	96.5517	96.3768	RIOK2	ortholog_one2one	79.2115	80.0725	Riok2	ortholog_one2one	83.7294	82.971	Riok2	ortholog_one2one	81.8512	81.7029
ENSG00000058799	ENSP00000072644, ENSP00000360452, ENSP00000432266	YIPF1	YIPF1	ortholog_one2one	96.4052	96.4052									YIPF1	ortholog_one2one	90.1538	95.7516	Yipf1	ortholog_one2one	87.5817	87.5817	Yipf1	ortholog_one2one	70.9859	82.3529
ENSG00000058804	ENSP00000360483	NDC1	NDC1	ortholog_one2one	92.4332	92.4332	NDC1	ortholog_one2one	97.9229	97.9229	NDC1	ortholog_one2one	97.7745	97.7745		ortholog_one2many	95.4006	95.4006	Ndc1	ortholog_one2one	87.2214	87.092	Ndc1	ortholog_one2one	73.7107	86.9436
ENSG00000058866	ENSP00000265022, ENSP00000339777, ENSP00000371599, ENSP00000395526	DGKG	DGKG	ortholog_one2one	94.1846	94.1846	DGKG	ortholog_one2one	98.1037	98.1037	DGKG	ortholog_one2one	97.9461	96.4602	DGKG	ortholog_one2one	97.2187	97.2187	Dgkg	ortholog_one2one	89.9746	89.6334	Dgkg	ortholog_one2one	88.5787	88.2427
ENSG00000059122	ENSP00000253928, ENSP00000344122, ENSP00000399938, ENSP00000458282, ENSP00000458661, ENSP00000458689, ENSP00000459326, ENSP00000459480, ENSP00000461566	FLYWCH1	FLYWCH1	ortholog_one2one	70.0528	74.162	FLYWCH1	ortholog_one2one	88.8738	91.4804	FLYWCH1	ortholog_one2one	86.4641	87.4302	FLYWCH1	ortholog_one2one	89.6266	90.5028	Flywch1	ortholog_one2one	69.3908	65.2235	Flywch1	ortholog_one2one	70.3148	65.5028
ENSG00000059145	ENSP00000248104, ENSP00000301712, ENSP00000372205, ENSP00000373873, ENSP00000380606, ENSP00000384850, ENSP00000385895, ENSP00000422852, ENSP00000423107, ENSP00000501444	UNKL	UNKL	ortholog_one2one	86.123	82.1282	UNKL	ortholog_one2one	78.6667	80.4911		ortholog_one2one	93.1159	35.0614	UNKL	ortholog_one2one	93.0496	89.4952	Unkl	ortholog_one2one	88.033	87.3124	Unkl	ortholog_one2one	88.8583	88.131
ENSG00000059377	ENSP00000338087, ENSP00000388612, ENSP00000388736, ENSP00000391567, ENSP00000402536, ENSP00000411274, ENSP00000411326, ENSP00000412710, ENSP00000415892	TBXAS1	TBXAS1	ortholog_one2one	74.0614	81.4259	TBXAS1	ortholog_one2one	89.3103	97.1857	TBXAS1	ortholog_one2one	89.3103	97.1857	TBXAS1	ortholog_one2one	86.7241	94.3715	Tbxas1	ortholog_one2one	81.0507	81.0507	Tbxas1	ortholog_one2one	79.1745	79.1745
ENSG00000059378	ENSP00000263549, ENSP00000417606, ENSP00000417730, ENSP00000418105, ENSP00000418640	PARP12	PARP12	ortholog_one2one	87.165	88.1598	PARP12	ortholog_one2one	97.8602	97.8602	PARP12	ortholog_one2one	97.8602	97.8602	PARP12	ortholog_one2one	90.1849	90.4422	Parp12	ortholog_one2one	79.7468	80.8845	Parp12	ortholog_one2one	80.4533	81.0271
ENSG00000059573	ENSP00000360265, ENSP00000360268	ALDH18A1	ALDH18A1	ortholog_one2one	97.7358	97.7358	ALDH18A1	ortholog_one2one	99.1195	99.1195	ALDH18A1	ortholog_one2one	98.946	94.4654	ALDH18A1	ortholog_one2one	97.1605	98.9937	Aldh18a1	ortholog_one2one	95.3459	95.3459	Aldh18a1	ortholog_one2one	95.0695	94.5912
ENSG00000059588	ENSP00000040877	TARBP1	TARBP1	ortholog_one2one	83.9355	80.2591	TARBP1	ortholog_one2one	96.7304	96.7304					TARBP1	ortholog_one2one	94.2011	94.2011	Tarbp1	ortholog_one2one	73.6542	71.7458	Tarbp1	ortholog_one2one	71.6096	69.7101
ENSG00000059691	ENSP00000263985, ENSP00000420831, ENSP00000421005, ENSP00000421105, ENSP00000421240, ENSP00000423999, ENSP00000425294, ENSP00000426859	GATB	GATB	ortholog_one2one	87.4113	88.5099	GATB	ortholog_one2one	95.2984	94.614	GATB	ortholog_one2one	95.2984	94.614	GATB	ortholog_one2one	92.8187	92.8187	Gatb	ortholog_one2one	85.4578	85.4578	Gatb	ortholog_one2one	83.4829	83.4829
ENSG00000059728	ENSP00000264444, ENSP00000386523, ENSP00000410672, ENSP00000443935	MXD1	MXD1	ortholog_one2one	98.19	98.19	MXD1	ortholog_one2one	99.5475	99.5475	MXD1	ortholog_one2one	99.5475	99.5475	MXD1	ortholog_one2one	99.5475	99.5475	Mxd1	ortholog_one2one	84.141	86.4253	Mxd1	ortholog_one2one	84.0517	88.2353
ENSG00000059758	ENSP00000261211, ENSP00000442926, ENSP00000444459, ENSP00000447282, ENSP00000447441, ENSP00000448132, ENSP00000450058	CDK17	CDK17	ortholog_one2one	99.6176	99.6176	CDK17	ortholog_one2one	100	100	CDK17	ortholog_one2one	85.5974	100	CDK17	ortholog_one2one	100	100	Cdk17	ortholog_one2one	98.6616	98.6616	Cdk17	ortholog_one2one	96.3671	96.3671
ENSG00000059769	ENSP00000320650, ENSP00000399325, ENSP00000464086	DNAJC25	DNAJC25	ortholog_one2one	95	95	DNAJC25	ortholog_one2one	96.3889	96.3889	DNAJC25	ortholog_one2one	96.3889	96.3889	DNAJC25	ortholog_one2one	97.5	97.5	Dnajc25	ortholog_one2one	90.1961	89.4444	Dnajc25	ortholog_one2one	90.1961	89.4444
ENSG00000059804	ENSP00000075120, ENSP00000440750, ENSP00000441496	SLC2A3						ortholog_many2many	91.3043	97.379		ortholog_many2many	97.5806	97.5806	SLC2A3	ortholog_many2many	90	90.7258
ENSG00000059915	ENSP00000020673, ENSP00000384830, ENSP00000481250, ENSP00000490238	PSD	PSD	ortholog_one2one	95.2195	95.3125	PSD	ortholog_one2one	99.1211	99.1211	PSD	ortholog_one2one	99.0234	99.0234	PSD	ortholog_one2one	98.0469	98.0469	Psd	ortholog_one2one	92	92.0898	Psd	ortholog_one2one	86.4765	91.7969
ENSG00000060069	ENSP00000075430, ENSP00000299543, ENSP00000465119, ENSP00000467563, ENSP00000484525	CTDP1	CTDP1	ortholog_one2one	81.1399	81.4776	CTDP1	ortholog_one2one	62.1971	80.1249	CTDP1	ortholog_one2one	63.1359	78.7721	CTDP1	ortholog_one2one	88.5685	89.4901	Ctdp1	ortholog_one2one	78.125	78.0437	Ctdp1	ortholog_one2one	73.0097	78.2518
ENSG00000060138	ENSP00000228251, ENSP00000279550, ENSP00000485718	YBX3		ortholog_one2many	92.4324	91.9355	YBX3	ortholog_one2one	98.9247	98.9247	YBX3	ortholog_one2one	98.9247	98.9247	YBX3	ortholog_one2one	92.2252	92.4731	Ybx3	ortholog_one2one	88.0886	85.4839	Ybx3	ortholog_one2one	71.2389	86.5591
ENSG00000060140	ENSP00000075503, ENSP00000443760, ENSP00000444488, ENSP00000444942, ENSP00000445391, ENSP00000446241	STYK1	STYK1	ortholog_one2one	86.1827	87.2038	STYK1	ortholog_one2one	93.3649	93.3649	STYK1	ortholog_one2one	93.6019	93.6019	STYK1	ortholog_one2one	88.8636	92.654	Styk1	ortholog_one2one	76.69	77.9621	Styk1	ortholog_one2one	76.9231	78.1991
ENSG00000060237	ENSP00000313059, ENSP00000341292, ENSP00000392542, ENSP00000433548, ENSP00000437503, ENSP00000439552, ENSP00000441972, ENSP00000444465, ENSP00000446253, ENSP00000446462, ENSP00000459380, ENSP00000501875, ENSP00000502415	WNK1	WNK1	ortholog_one2one	76.6192	90.3862	WNK1	ortholog_one2one	81.2236	96.9773	WNK1	ortholog_one2one	77.9864	95.9278	WNK1	ortholog_one2one	79.8447	94.9622	Wnk1	ortholog_one2one	72.4099	80.1008	Wnk1	ortholog_one2one	73.5199	86.0201
ENSG00000060303		RPS17P5
ENSG00000060339	ENSP00000265872, ENSP00000437760, ENSP00000438610, ENSP00000438881, ENSP00000438939, ENSP00000439153, ENSP00000439252, ENSP00000439571, ENSP00000439642, ENSP00000440224, ENSP00000442410, ENSP00000443808, ENSP00000445254, ENSP00000486408	CCAR1	CCAR1	ortholog_one2one	95.1198	93.2174	CCAR1	ortholog_one2one	98.3691	99.6522	CCAR1	ortholog_one2one	99.6522	99.6522	CCAR1	ortholog_one2one	99.2174	99.2174	Ccar1	ortholog_one2one	95.1134	94.7826	Ccar1	ortholog_one2one	94.2956	94.8696
ENSG00000060491	ENSP00000290291, ENSP00000359491, ENSP00000395168	OGFR	OGFR	ortholog_one2one	74.053	57.7548	OGFR	ortholog_one2one	85.997	83.4564	OGFR	ortholog_one2one	73.6487	64.4018	OGFR	ortholog_one2one	76.087	62.0384	Ogfr	ortholog_one2one	52.6066	49.1876	Ogfr	ortholog_one2one	53.3333	49.6307
ENSG00000060558	ENSP00000262958, ENSP00000467256	GNA15	GNA15	ortholog_one2one	94.385	94.385	GNA15	ortholog_one2one	75.6039	83.6898		ortholog_one2one	34.375	35.2941	GNA15	ortholog_one2one	97.861	97.861	Gna15	ortholog_one2one	84.7594	84.7594	Gna15	ortholog_one2one	86.3636	86.3636
ENSG00000060566	ENSP00000078445, ENSP00000469355, ENSP00000470119, ENSP00000472399	CREB3L3	CREB3L3	ortholog_one2one	66.9456	69.4143	CREB3L3	ortholog_one2one	70.9784	92.8417	CREB3L3	ortholog_one2one	92.8417	92.8417	CREB3L3	ortholog_one2one	78.7419	78.7419	Creb3l3	ortholog_one2one	68.476	71.1497	Creb3l3	ortholog_one2one	67.0213	68.3297
ENSG00000060642	ENSP00000078527, ENSP00000363260, ENSP00000388425, ENSP00000406080, ENSP00000436884, ENSP00000501335, ENSP00000501446, ENSP00000501479, ENSP00000501527, ENSP00000508665, ENSP00000508720, ENSP00000509240, ENSP00000509275, ENSP00000509280, ENSP00000509671, ENSP00000509836, ENSP00000510051, ENSP00000510357, ENSP00000510382	PIGV	PIGV	ortholog_one2one	89.4523	89.4523	PIGV	ortholog_one2one	97.3631	97.3631	PIGV	ortholog_one2one	87.5717	92.9006	PIGV	ortholog_one2one	77.2908	78.7018	Pigv	ortholog_one2one	79.5132	79.5132	Pigv	ortholog_one2one	76.3052	77.0791
ENSG00000060656	ENSP00000334941, ENSP00000362884, ENSP00000392332, ENSP00000432906	PTPRU	PTPRU	ortholog_one2one	96.3499	97.4234	PTPRU	ortholog_one2one	93.0339	99.5125	PTPRU	ortholog_one2one	96.2884	93.9415	PTPRU	ortholog_one2one	94.1333	98.3287	Ptpru	ortholog_one2one	94.5367	95.195	Ptpru	ortholog_one2one	93.7762	93.3844
ENSG00000060688	ENSP00000263694, ENSP00000362825	SNRNP40		ortholog_one2one	86.1789	29.6919	SNRNP40	ortholog_one2one	96.0894	96.3585	SNRNP40	ortholog_one2one	89.0274	100		ortholog_one2many	99.4413	99.7199	Snrnp40	ortholog_one2one	97.7654	98.0392	Snrnp40	ortholog_one2one	88	98.5994
ENSG00000060709	ENSP00000261655, ENSP00000439437, ENSP00000440347, ENSP00000494817, ENSP00000494959, ENSP00000495590, ENSP00000496608, ENSP00000508558, ENSP00000509157, ENSP00000509541, ENSP00000510530, ENSP00000510638, ENSP00000510770, ENSP00000516746	RIMBP2	RIMBP2	ortholog_one2one	85.4505	84.9486	RIMBP2	ortholog_one2one	88.7183	97.5771	RIMBP2	ortholog_one2one	97.5717	97.3568	RIMBP2	ortholog_one2one	85.0756	95.0073	Rimbp2	ortholog_one2one	81.7971	77.533	Rimbp2	ortholog_one2one	81.677	77.2394
ENSG00000060718	ENSP00000302551, ENSP00000351163, ENSP00000359114, ENSP00000408640, ENSP00000410177, ENSP00000426533, ENSP00000489428, ENSP00000493821, ENSP00000494179, ENSP00000494583, ENSP00000494909	COL11A1	COL11A1	ortholog_one2one	95.5971	96.1794	COL11A1	ortholog_one2one	99.5017	99.5017	COL11A1	ortholog_one2one	96.9197	97.5637	COL11A1	ortholog_one2one	96.5327	97.1207	Col11a1	ortholog_one2one	93.9579	93.8538	Col11a1	ortholog_one2one	94.0687	93.9646
ENSG00000060749	ENSP00000432136, ENSP00000496900, ENSP00000497660	QSER1	QSER1	ortholog_one2one	93.4479	93.3476	QSER1	ortholog_one2one	98.2268	98.0687	QSER1	ortholog_one2one	97.8854	94.367	QSER1	ortholog_one2one	93.6533	94.206	Qser1	ortholog_one2one	81.3758	78.0579	Qser1	ortholog_one2one	80.6614	77.1996
ENSG00000060762	ENSP00000340784, ENSP00000354223, ENSP00000477853, ENSP00000479789	MPC1	MPC1	ortholog_one2one	93.578	93.578	MPC1	ortholog_one2one	60	77.0642	MPC1	ortholog_one2one	54.902	77.0642		ortholog_one2many	97.2477	97.2477	Mpc1	ortholog_one2one	50.8982	77.9817	AABR07054456.2, Mpc1	ortholog_one2many	66.055	66.055
ENSG00000060971	ENSP00000301810, ENSP00000333664, ENSP00000389226, ENSP00000391078, ENSP00000395183, ENSP00000398172, ENSP00000403124, ENSP00000405785, ENSP00000414021, ENSP00000486456	ACAA1	ACAA1	ortholog_one2one	94.186	95.5189	ACAA1	ortholog_one2one	92.0705	98.5849	ACAA1	ortholog_one2one	92.0705	98.5849		ortholog_one2many	97.1698	97.1698	Acaa1b, Acaa1a	ortholog_one2many	85.8491	85.8491	Acaa1b, Acaa1a	ortholog_one2many	87.0283	87.0283
ENSG00000060982	ENSP00000261192, ENSP00000339805, ENSP00000438593, ENSP00000440817, ENSP00000440827, ENSP00000443459, ENSP00000481749	BCAT1		ortholog_one2many	88.4422	91.1917	BCAT1	ortholog_one2one	92.804	96.8912	BCAT1	ortholog_one2one	80.7359	96.6321	BCAT1	ortholog_one2one	81.1816	96.114	Bcat1	ortholog_one2one	71.9647	84.456	Bcat1	ortholog_one2one	64.1304	76.4249
ENSG00000061273	ENSP00000080059, ENSP00000351326, ENSP00000369984, ENSP00000387792, ENSP00000388561, ENSP00000389501, ENSP00000390415, ENSP00000396159, ENSP00000397236, ENSP00000400811, ENSP00000401872, ENSP00000403149, ENSP00000404394, ENSP00000410068, ENSP00000411058, ENSP00000412155, ENSP00000446538, ENSP00000447191, ENSP00000448305, ENSP00000448448, ENSP00000448532, ENSP00000449171, ENSP00000482003	HDAC7	HDAC7	ortholog_one2one	90.8174	90.8174	HDAC7	ortholog_one2one	99.0918	99.0918	HDAC7	ortholog_one2one	99.0625	95.9637	HDAC7	ortholog_one2one	80.1839	96.7709	Hdac7	ortholog_one2one	89.8216	86.3774	Hdac7	ortholog_one2one	88.3197	86.9828
ENSG00000061337	ENSP00000265801, ENSP00000370981, ENSP00000429263, ENSP00000479534	LZTS1	LZTS1	ortholog_one2one	92.3077	92.6174	LZTS1	ortholog_one2one	98.8255	98.8255	LZTS1	ortholog_one2one	98.8235	98.6577	LZTS1	ortholog_one2one	98.3193	98.1544	Lzts1	ortholog_one2one	89.4825	89.9329	Lzts1	ortholog_one2one	89.3511	90.1007
ENSG00000061455	ENSP00000384725, ENSP00000390919	PRDM6	PRDM6	ortholog_one2one	96.9748	96.9748	PRDM6	ortholog_one2one	98.6509	98.3193	PRDM6	ortholog_one2one	86.9191	84.8739	PRDM6	ortholog_one2one	98.1292	96.9748	Prdm6	ortholog_one2one	94.6309	94.7899	Prdm6	ortholog_one2one	94.9833	95.4622
ENSG00000061492	ENSP00000354726, ENSP00000381739, ENSP00000424809, ENSP00000426653	WNT8A	WNT8A	ortholog_one2one	86.8195	82.1138	WNT8A	ortholog_one2one	94.5504	94.0379	WNT8A	ortholog_one2one	94.2779	93.7669	WNT8A	ortholog_one2one	91.7808	90.7859	Wnt8a	ortholog_one2one	76.8362	73.7127	Wnt8a	ortholog_one2one	76.3231	74.2547
ENSG00000061656	ENSP00000363391, ENSP00000396670, ENSP00000399231, ENSP00000505928	SPAG4	SPAG4	ortholog_one2one	79.3981	78.4897	SPAG4	ortholog_one2one	96.7963	96.7963	SPAG4	ortholog_one2one	80.7692	96.1098	SPAG4	ortholog_one2one	91.5332	91.5332	Spag4	ortholog_one2one	80.8126	81.9222	Spag4	ortholog_one2one	79.3722	81.0069
ENSG00000061676	ENSP00000354251, ENSP00000355348, ENSP00000515489, ENSP00000515490	NCKAP1	NCKAP1	ortholog_one2one	99.4709	100	NCKAP1	ortholog_one2one	99.4709	100	NCKAP1	ortholog_one2one	99.4709	100	NCKAP1	ortholog_one2one	99.1213	100	Nckap1	ortholog_one2one	98.8536	99.3794	Nckap1	ortholog_one2one	98.7654	99.2908
ENSG00000061794	ENSP00000081029, ENSP00000437990, ENSP00000437991, ENSP00000442137, ENSP00000445390	MRPS35		ortholog_one2many	84.6395	83.5913	MRPS35	ortholog_one2one	93.1889	93.1889		ortholog_one2many	96.2025	70.5882	MRPS35	ortholog_one2one	89.441	89.1641	Mrps35	ortholog_one2one	75.9375	75.2322	Mrps35	ortholog_one2one	77.5	76.7802
ENSG00000061918	ENSP00000264424, ENSP00000420842, ENSP00000422313, ENSP00000425065, ENSP00000426319, ENSP00000426786, ENSP00000427226, ENSP00000498984	GUCY1B1	GUCY1B1	ortholog_one2one	97.6228	99.5154	GUCY1B1	ortholog_one2one	100	100	GUCY1B1	ortholog_one2one	99.1653	95.9612	GUCY1B1	ortholog_one2one	92.587	98.8691	Gucy1b1	ortholog_one2one	98.7097	98.8691	Gucy1b1	ortholog_one2one	98.8691	98.8691
ENSG00000061936	ENSP00000261674, ENSP00000437738, ENSP00000439957, ENSP00000445832	SFSWAP	SFSWAP	ortholog_one2one	89.3894	93.9012	SFSWAP	ortholog_one2one	83.9122	96.53	SFSWAP	ortholog_one2one	89.17	92.6393	SFSWAP	ortholog_one2one	97.1549	96.9506	Sfswap	ortholog_one2one	89.3122	88.7487	Sfswap	ortholog_one2one	84.8394	88.8538
ENSG00000061938	ENSP00000329425, ENSP00000371341, ENSP00000392546, ENSP00000395588, ENSP00000499858, ENSP00000499862, ENSP00000499897, ENSP00000499899, ENSP00000500085, ENSP00000500225, ENSP00000500238, ENSP00000500276, ENSP00000500426, ENSP00000500452, ENSP00000500464, ENSP00000500479, ENSP00000500486, ENSP00000500497, ENSP00000500562, ENSP00000500684, ENSP00000500887, ENSP00000500889, ENSP00000503221	TNK2	TNK2	ortholog_one2one	88.511	91.2796	TNK2	ortholog_one2one	82.7092	98.3886	TNK2	ortholog_one2one	96.4965	91.3744	TNK2	ortholog_one2one	93.9815	96.2085	Tnk2	ortholog_one2one	91.791	93.2701	Tnk2	ortholog_one2one	91.2313	92.7014
ENSG00000061987	ENSP00000377249, ENSP00000377250, ENSP00000446626, ENSP00000446635, ENSP00000447407, ENSP00000449215, ENSP00000450136, ENSP00000493462	MON2	MON2	ortholog_one2one	98.7784	98.8934	MON2	ortholog_one2one	99.5923	99.5923	MON2	ortholog_one2one	99.5319	99.0681	MON2	ortholog_one2one	98.8953	99.0681	Mon2	ortholog_one2one	94.9271	94.8165	Mon2	ortholog_one2one	95.3353	95.2242
ENSG00000062038	ENSP00000264012, ENSP00000398485, ENSP00000462111, ENSP00000463267, ENSP00000463364, ENSP00000463415, ENSP00000464021, ENSP00000464058	CDH3	CDH3	ortholog_one2one	89.2252	88.9023	CDH3	ortholog_one2one	95.778	95.778	CDH3	ortholog_one2one	95.6574	95.6574	CDH3	ortholog_one2one	92.9001	93.1242	Cdh3	ortholog_one2one	82.7251	82.0265	Cdh3	ortholog_one2one	83.82	83.1122
ENSG00000062096	ENSP00000352319, ENSP00000370519	ARSF					ARSF	ortholog_one2one	89.694	94.4068	ARSF	ortholog_one2one	92.7176	88.4746	ARSF	ortholog_one2one	80.9783	75.7627
ENSG00000062194	ENSP00000264779, ENSP00000401596, ENSP00000421202, ENSP00000421709, ENSP00000422337	GPBP1		ortholog_one2many	94.1304	91.5433	GPBP1	ortholog_one2one	95.3347	99.3658	GPBP1	ortholog_one2one	95.3347	99.3658	GPBP1	ortholog_one2one	95.1318	99.1543	Gpbp1	ortholog_one2one	91.4807	95.3488	Gpbp1	ortholog_one2one	92.4949	96.4059
ENSG00000062282	ENSP00000228027, ENSP00000365438, ENSP00000474015, ENSP00000474668, ENSP00000474887, ENSP00000475066	DGAT2	DGAT2	ortholog_one2one	95.1031	95.1031	DGAT2	ortholog_one2one	88.2488	98.7113	DGAT2	ortholog_one2one	88.2488	98.7113	DGAT2	ortholog_one2one	91.0843	97.4227	Dgat2	ortholog_one2one	95.1031	95.1031	Dgat2	ortholog_one2one	89.0411	83.7629
ENSG00000062370	ENSP00000337081, ENSP00000346305, ENSP00000464862, ENSP00000466797, ENSP00000467064, ENSP00000467994	ZNF112	ZNF112	ortholog_one2one	86.6228	87.1003	ZNF112	ortholog_one2one	95.7284	96.3616	ZNF112	ortholog_one2one	85.4065	96.1411	ZNF112	ortholog_one2one	90.3403	90.7387	Zfp112	ortholog_one2one	63.9363	61.9625	Zfp112	ortholog_one2one	59.9345	60.5292
ENSG00000062485	ENSP00000342056, ENSP00000440543, ENSP00000446492, ENSP00000446779, ENSP00000447346, ENSP00000447442, ENSP00000447582, ENSP00000447948, ENSP00000447986, ENSP00000448166, ENSP00000448172, ENSP00000448409, ENSP00000448667, ENSP00000449025, ENSP00000449080, ENSP00000449427, ENSP00000449491, ENSP00000449571, ENSP00000449753, ENSP00000450101, ENSP00000450312, ENSP00000450403	CS	CS	ortholog_one2one	96.1373	96.1373	CS	ortholog_one2one	98.927	98.927	CS	ortholog_one2one	69.4864	98.7124	CS	ortholog_one2one	93.6034	94.206	Cs, Csl	ortholog_one2many	94.3966	93.9914	Cs	ortholog_one2one	88.6228	95.279
ENSG00000062524	ENSP00000263800, ENSP00000347293, ENSP00000392196, ENSP00000458111	LTK	LTK	ortholog_one2one	85.0225	87.3843	LTK	ortholog_one2one	96.412	96.412	LTK	ortholog_one2one	96.1395	89.3519	LTK	ortholog_one2one	92.6999	92.5926	Ltk	ortholog_one2one	77.027	79.1667	Ltk	ortholog_one2one	75.1126	77.1991
ENSG00000062582	ENSP00000318158, ENSP00000407625	MRPS24	MRPS24	ortholog_one2one	88.6228	88.6228					MRPS24	ortholog_one2one	95.8084	95.8084		ortholog_one2many	89.2216	89.2216	Mrps24	ortholog_one2one	83.8323	83.8323	Mrps24	ortholog_one2one	76.5363	82.0359
ENSG00000062598	ENSP00000290246, ENSP00000326172, ENSP00000361249, ENSP00000379673, ENSP00000388962, ENSP00000414329, ENSP00000416181, ENSP00000431972	ELMO2	ELMO2	ortholog_one2one	99.4444	99.4444	ELMO2	ortholog_one2one	98.224	99.8611	ELMO2	ortholog_one2one	98.224	99.8611	ELMO2	ortholog_one2one	97.8142	99.4444	Elmo2	ortholog_one2one	82.5815	91.5278	Elmo2	ortholog_one2one	96.9945	98.6111
ENSG00000062650	ENSP00000298767, ENSP00000361145	WAPL	WAPL	ortholog_one2one	96.1474	96.4706	WAPL	ortholog_one2one	99.326	99.0756	WAPL	ortholog_one2one	92.7786	99.3277	WAPL	ortholog_one2one	96.6471	96.8908	Wapl	ortholog_one2one	92.8333	93.6134	Wapl	ortholog_one2one	92.9883	93.6134
ENSG00000062716	ENSP00000262291, ENSP00000465397, ENSP00000465911, ENSP00000465947, ENSP00000465972, ENSP00000466198, ENSP00000466413, ENSP00000466511, ENSP00000466579, ENSP00000467093, ENSP00000467350	VMP1	VMP1	ortholog_one2one	97.2906	97.2906	VMP1	ortholog_one2one	99.0148	99.0148	VMP1	ortholog_one2one	99.0148	99.0148	VMP1	ortholog_one2one	98.0296	98.0296	Vmp1	ortholog_one2one	94.0887	94.0887	Vmp1	ortholog_one2one	88.3027	94.8276
ENSG00000062725	ENSP00000083182, ENSP00000464962, ENSP00000466802, ENSP00000467025	APPBP2	APPBP2	ortholog_one2one	99.3162	99.3162	APPBP2	ortholog_one2one	99.8291	99.8291	APPBP2	ortholog_one2one	99.8291	99.8291	APPBP2	ortholog_one2one	99.6581	99.6581	Appbp2	ortholog_one2one	99.1453	99.1453	Appbp2	ortholog_one2one	98.8034	98.8034
ENSG00000062822	ENSP00000406046, ENSP00000469115, ENSP00000469308, ENSP00000470726, ENSP00000472445, ENSP00000472600, ENSP00000472607, ENSP00000473052, ENSP00000481858, ENSP00000495618, ENSP00000496078, ENSP00000510052	POLD1	POLD1	ortholog_one2one	87.3836	93.2249	POLD1	ortholog_one2one	80.524	83.2882					POLD1	ortholog_one2one	97.1093	97.1093	Pold1	ortholog_one2one	89.5928	89.4309	Pold1	ortholog_one2one	90.2085	89.8826
ENSG00000063015	ENSP00000312942, ENSP00000353440, ENSP00000403784, ENSP00000437650, ENSP00000440216, ENSP00000440764, ENSP00000443589, ENSP00000466107	SEZ6	SEZ6	ortholog_one2one	94.0644	94.0644	SEZ6	ortholog_one2one	97.3896	97.5855	SEZ6	ortholog_one2one	97.2892	97.4849	SEZ6	ortholog_one2one	93.5323	94.5674	Sez6	ortholog_one2one	90.8174	90.5433	Sez6	ortholog_one2one	89.1675	89.4366
ENSG00000063046	ENSP00000262056, ENSP00000388806, ENSP00000412530, ENSP00000447192, ENSP00000448365, ENSP00000448399, ENSP00000448980, ENSP00000449746, ENSP00000450324	EIF4B		ortholog_one2many	95.7792	96.563					EIF4B	ortholog_one2one	97.8758	98.036	EIF4B	ortholog_one2one	97.4026	98.1997
ENSG00000063127	ENSP00000338627, ENSP00000404022, ENSP00000469885, ENSP00000470623, ENSP00000472191, ENSP00000472752	SLC6A16					SLC6A16	ortholog_one2one	88.6059	89.8098	SLC6A16	ortholog_one2one	88.6059	89.8098					Slc6a16	ortholog_one2one	46.6307	47.0109	Slc6a16	ortholog_one2one	44.5178	45.788
ENSG00000063169	ENSP00000379946, ENSP00000469738, ENSP00000480219	BICRA	BICRA	ortholog_one2one	91.1628	87.9487	BICRA	ortholog_one2one	98.141	98.141					BICRA	ortholog_one2one	96.2204	96.2821	Bicra	ortholog_one2one	87.0722	88.0769	Bicra	ortholog_one2one	87.3096	88.2051
ENSG00000063176	ENSP00000245222, ENSP00000341091, ENSP00000410044, ENSP00000469158, ENSP00000469448, ENSP00000470092, ENSP00000470679, ENSP00000471111, ENSP00000471180, ENSP00000471205, ENSP00000472983	SPHK2	SPHK2	ortholog_one2one	94.0549	94.3425	SPHK2	ortholog_one2one	92.9746	95.107	SPHK2	ortholog_one2one	79.0105	80.581	SPHK2	ortholog_one2one	86.858	87.9205	Sphk2	ortholog_one2one	83.1442	78.4404	Sphk2	ortholog_one2one	83.4416	78.5933
ENSG00000063177	ENSP00000084795, ENSP00000446634, ENSP00000447001, ENSP00000447894, ENSP00000448899, ENSP00000449067, ENSP00000449204, ENSP00000449610, ENSP00000470988	RPL18					RPL18	ortholog_one2one	100	100	RPL18	ortholog_one2one	100	100	RPL18	ortholog_one2one	98.9362	98.9362
ENSG00000063180	ENSP00000084798, ENSP00000469234	CA11	CA11	ortholog_one2one	97.8659	97.8659	CA11	ortholog_one2one	85.6757	96.6463	CA11	ortholog_one2one	85.6757	96.6463	CA11	ortholog_one2one	67.8038	96.9512	Car11	ortholog_one2one	96.0366	96.0366	Ca11	ortholog_one2one	96.3415	96.3415
ENSG00000063241	ENSP00000085068, ENSP00000401726, ENSP00000406364, ENSP00000465814, ENSP00000467111	ISOC2	ISOC2	ortholog_one2one	89.7561	89.7561	ISOC2	ortholog_one2one	95.6098	95.6098		ortholog_one2one	24.6689	72.6829	ISOC2	ortholog_one2one	86.8778	93.6585	Isoc2a, Isoc2b	ortholog_one2many	83.0097	83.4146	Isoc2a, Isoc2b	ortholog_one2many	79.4393	82.9268
ENSG00000063244	ENSP00000307863, ENSP00000388475, ENSP00000466167, ENSP00000470020	U2AF2	U2AF2	ortholog_one2one	100	99.1579	U2AF2	ortholog_one2one	100	99.1579	U2AF2	ortholog_one2one	100	98.5263	U2AF2	ortholog_one2one	100	100	U2af2	ortholog_one2one	99.7895	99.7895	U2af2	ortholog_one2one	98.9177	96.2105
ENSG00000063245	ENSP00000085079, ENSP00000270460, ENSP00000406209, ENSP00000466593	EPN1	EPN1	ortholog_one2one	95.8261	95.6597	EPN1	ortholog_one2one	82.6284	94.9653					EPN1	ortholog_one2one	97.9167	97.9167	Epn1	ortholog_one2one	94.7917	94.7917	Epn1	ortholog_one2one	94.6181	94.6181
ENSG00000063322	ENSP00000314343, ENSP00000471101, ENSP00000471444, ENSP00000472501, ENSP00000473181, ENSP00000481733	MED29	MED29	ortholog_one2one	87.4439	97.5	MED29	ortholog_one2one	100	100	MED29	ortholog_one2one	50.3597	70	MED29	ortholog_one2one	90	99	Med29	ortholog_one2one	92.4623	92	Med29	ortholog_one2one	93.9698	93.5
ENSG00000063438	ENSP00000323816, ENSP00000426076, ENSP00000426932, ENSP00000428893, ENSP00000429944, ENSP00000430842, ENSP00000430914, ENSP00000498278, ENSP00000507476	AHRR	AHRR	ortholog_one2one	65.9389	64.9928	AHRR	ortholog_one2one	92.8264	92.8264	AHRR	ortholog_one2one	90.6643	72.4534	AHRR	ortholog_one2one	68.556	72.8838	Ahrr	ortholog_one2one	60.6277	60.9756	Ahrr	ortholog_one2one	59.9144	60.2583
ENSG00000063515	ENSP00000086933	GSC2	GSC2	ortholog_one2one	75	62.9268	GSC2	ortholog_one2one	93.9698	91.2195					GSC2	ortholog_one2one	91.6667	91.2195	Gsc2	ortholog_one2one	69.6262	72.6829	Gsc2	ortholog_one2one	68.6916	71.7073
ENSG00000063587	ENSP00000359269, ENSP00000359271, ENSP00000496975	ZNF275		ortholog_one2one	23.301	33.5664						ortholog_one2one	28.0374	27.972
ENSG00000063601	ENSP00000359417, ENSP00000389884, ENSP00000390736, ENSP00000404599, ENSP00000405946, ENSP00000414178, ENSP00000414925, ENSP00000431992, ENSP00000434105, ENSP00000434514, ENSP00000436957, ENSP00000445281	MTMR1	MTMR1	ortholog_one2one	92.4501	96.4339	MTMR1	ortholog_one2one	96.2428	98.9599	MTMR1	ortholog_one2one	94.7902	97.3254	MTMR1	ortholog_one2one	83.3784	91.679	Mtmr1	ortholog_one2one	92.3994	92.1248	Mtmr1	ortholog_one2one	74.9658	81.4264
ENSG00000063660	ENSP00000264039, ENSP00000389276, ENSP00000390242, ENSP00000392629, ENSP00000410251, ENSP00000415077	GPC1	GPC1	ortholog_one2one	91.2343	91.3979	GPC1	ortholog_one2one	69.1327	97.1326	GPC1	ortholog_one2one	70.9043	96.9534	GPC1	ortholog_one2one	59.761	80.6452	Gpc1	ortholog_one2one	88.8689	88.7097	Gpc1	ortholog_one2one	89.2473	89.2473
ENSG00000063761	ENSP00000238561, ENSP00000339663, ENSP00000377256, ENSP00000451271, ENSP00000451549	ADCK1	ADCK1	ortholog_one2one	91.7782	91.7782	ADCK1	ortholog_one2one	97.5379	98.4704	ADCK1	ortholog_one2one	97.3485	98.2792	ADCK1	ortholog_one2one	96.7495	96.7495	Adck1	ortholog_one2one	88	88.3365	Adck1	ortholog_one2one	87.7629	87.7629
ENSG00000063854	ENSP00000380511, ENSP00000380514, ENSP00000406552, ENSP00000455355, ENSP00000455422, ENSP00000455970, ENSP00000457986	HAGH	HAGH	ortholog_one2one	89.644	89.9351	HAGH	ortholog_one2one	83.7079	96.7533	HAGH	ortholog_one2one	83.7079	96.7533	HAGH	ortholog_one2one	92.2078	92.2078	Hagh	ortholog_one2one	87.3786	87.6623	Hagh	ortholog_one2one	78.8079	77.2727
ENSG00000063978	ENSP00000315212, ENSP00000422500, ENSP00000422619, ENSP00000422728, ENSP00000422938, ENSP00000423100, ENSP00000423186, ENSP00000424076, ENSP00000425667, ENSP00000426503, ENSP00000426615, ENSP00000446369	RNF4	RNF4	ortholog_one2one	96.8421	96.8421	RNF4	ortholog_one2one	98.9474	98.9474	RNF4	ortholog_one2one	93.8462	96.3158	RNF4	ortholog_one2one	97.3684	97.3684	Rnf4	ortholog_one2one	87.6289	89.4737	Rnf4	ortholog_one2one	83.7438	89.4737
ENSG00000064012	ENSP00000264275, ENSP00000325722, ENSP00000351273, ENSP00000376087, ENSP00000376091, ENSP00000388306, ENSP00000390641, ENSP00000391709, ENSP00000394434, ENSP00000396869, ENSP00000397528, ENSP00000407378, ENSP00000412523, ENSP00000501268, ENSP00000512271, ENSP00000512369, ENSP00000512370, ENSP00000512371, ENSP00000512381, ENSP00000512382	CASP8	CASP8	ortholog_one2one	77.2443	77.2443	CASP8	ortholog_one2one	83.6431	93.9457	CASP8	ortholog_one2one	83.829	94.1545	CASP8	ortholog_one2one	77.8672	80.7933	Casp8	ortholog_one2one	64	66.8058	Casp8	ortholog_one2one	64.9378	65.3445
ENSG00000064042	ENSP00000316891, ENSP00000371172, ENSP00000379840, ENSP00000411020, ENSP00000421242, ENSP00000421656, ENSP00000422864, ENSP00000423355, ENSP00000424437, ENSP00000424645, ENSP00000424825, ENSP00000425222, ENSP00000425631, ENSP00000426334, ENSP00000426353, ENSP00000427045, ENSP00000427311	LIMCH1		ortholog_one2one	81.9876	8.99796	LIMCH1	ortholog_one2one	83.5803	96.1145					LIMCH1	ortholog_one2one	84.1212	94.6149	Limch1	ortholog_one2one	70.0199	72.12	Limch1	ortholog_one2one	70.5765	72.5971
ENSG00000064102	ENSP00000261191, ENSP00000443066, ENSP00000445645, ENSP00000446183, ENSP00000448467, ENSP00000448985	INTS13	INTS13	ortholog_one2one	99.0085	99.0085	INTS13	ortholog_one2one	99.7167	99.7167	INTS13	ortholog_one2one	99.2928	99.4334	INTS13	ortholog_one2one	96.2396	97.8754	Ints13	ortholog_one2one	92.2131	95.6091	Ints13	ortholog_one2one	92.2131	95.6091
ENSG00000064115	ENSP00000342322, ENSP00000438848, ENSP00000439318, ENSP00000439987, ENSP00000440146, ENSP00000440262, ENSP00000440323, ENSP00000440736, ENSP00000441027, ENSP00000441924, ENSP00000442617, ENSP00000444362, ENSP00000444632, ENSP00000445156, ENSP00000445756	TM7SF3		ortholog_one2one	77.439	44.5614	TM7SF3	ortholog_one2one	97.193	97.193	TM7SF3	ortholog_one2one	77.4425	94.5614	TM7SF3	ortholog_one2one	92.6316	92.6316	Tm7sf3	ortholog_one2one	78.2301	77.5439	Tm7sf3	ortholog_one2one	78.0531	77.3684
ENSG00000064195	ENSP00000389870, ENSP00000449976	DLX3	DLX3	ortholog_one2one	100	100	DLX3	ortholog_one2one	100	100	DLX3	ortholog_one2one	100	100	DLX3	ortholog_one2one	99.6516	99.6516	Dlx3	ortholog_one2one	97.9094	97.9094	Dlx3	ortholog_one2one	97.9094	97.9094
ENSG00000064199	ENSP00000227135, ENSP00000432305	SPA17	SPA17	ortholog_one2one	63.7931	73.5099	SPA17	ortholog_one2one	96.6887	96.6887	SPA17	ortholog_one2one	89.7959	87.4172	SPA17	ortholog_one2one	64.6226	90.7285	Spa17	ortholog_one2one	72.4832	71.5232	Spa17	ortholog_one2one	74.3243	72.8477
ENSG00000064201	ENSP00000182290, ENSP00000343285, ENSP00000370509, ENSP00000370513, ENSP00000395018, ENSP00000405001, ENSP00000405205, ENSP00000482901	TSPAN32	TSPAN32	ortholog_one2one	50.7082	55.9375	TSPAN32	ortholog_one2one	40.0911	55		ortholog_one2one	39.4077	54.0625	TSPAN32	ortholog_one2one	83.125	83.125	Tspan32	ortholog_one2one	63.2812	50.625	Tspan32	ortholog_one2one	64.6825	50.9375
ENSG00000064205	ENSP00000190983, ENSP00000361956, ENSP00000361959	CCN5	CCN5	ortholog_one2one	72.1116	72.4	CCN5	ortholog_one2one	70.3812	96	CCN5	ortholog_one2one	95.6	95.6	CCN5	ortholog_one2one	80.5861	88	Ccn5	ortholog_one2one	72.51	72.8	Ccn5	ortholog_one2one	66.7969	68.4
ENSG00000064218	ENSP00000190165, ENSP00000387472	DMRT3	DMRT3	ortholog_one2one	93.4599	93.8559	DMRT3	ortholog_one2one	58.3204	79.4492	DMRT3	ortholog_one2one	58.1649	79.2373	DMRT1	ortholog_one2one	57.0988	78.3898	Dmrt3	ortholog_one2one	89.7059	90.4661	Dmrt3	ortholog_one2one	89.7059	90.4661
ENSG00000064225	ENSP00000265261, ENSP00000377717, ENSP00000417109, ENSP00000417201, ENSP00000417376, ENSP00000417584, ENSP00000418650, ENSP00000418896, ENSP00000419202, ENSP00000419209, ENSP00000419690, ENSP00000420047, ENSP00000420474, ENSP00000420693, ENSP00000480884	ST3GAL6	ST3GAL6	ortholog_one2one	92.7492	92.7492	ST3GAL6	ortholog_one2one	84.4388	100	ST3GAL6	ortholog_one2one	86.6097	91.8429	ST3GAL6	ortholog_one2one	84.8958	98.4894	St3gal6	ortholog_one2one	74.1641	73.716	St3gal6	ortholog_one2one	76.435	76.435
ENSG00000064270	ENSP00000262429, ENSP00000397925, ENSP00000456595	ATP2C2	ATP2C2	ortholog_one2one	86.6667	85.2008	ATP2C2	ortholog_one2one	93.3333	96.1945	ATP2C2	ortholog_one2one	89.3555	96.723	ATP2C2	ortholog_one2one	95.666	95.666	Atp2c2	ortholog_one2one	84.6398	84.4609	Atp2c2	ortholog_one2one	84.8517	84.6723
ENSG00000064300	ENSP00000172229, ENSP00000421514, ENSP00000421731	NGFR	NGFR	ortholog_one2one	96.5035	96.9555	NGFR	ortholog_one2one	98.829	98.829	NGFR	ortholog_one2one	98.829	98.829	NGFR	ortholog_one2one	85.4806	97.8923	Ngfr	ortholog_one2one	92.0375	92.0375	Ngfr	ortholog_one2one	92.4706	92.0375
ENSG00000064309	ENSP00000263577, ENSP00000376458, ENSP00000432571, ENSP00000432901, ENSP00000506883, ENSP00000507318, ENSP00000508081, ENSP00000508160	CDON	CDON	ortholog_one2one	81.7753	82.3576	CDON	ortholog_one2one	90.1419	95.4905	CDON	ortholog_one2one	89.1932	95.3323	CDON	ortholog_one2one	92.7215	92.7215	Cdon	ortholog_one2one	82.48	81.5665	Cdon	ortholog_one2one	81.6083	81.0918
ENSG00000064313	ENSP00000367406, ENSP00000428484, ENSP00000428690, ENSP00000430832, ENSP00000436750, ENSP00000508515, ENSP00000508549, ENSP00000508729, ENSP00000508959, ENSP00000508988, ENSP00000509024, ENSP00000509102, ENSP00000509198, ENSP00000509206, ENSP00000509214, ENSP00000509441, ENSP00000509498, ENSP00000509603, ENSP00000509663, ENSP00000509791, ENSP00000509978, ENSP00000510102, ENSP00000510169, ENSP0000…	TAF2	TAF2	ortholog_one2one	94.1647	98.2485	TAF2	ortholog_one2one	95.2038	99.3328	TAF2	ortholog_one2one	95.1239	99.2494	TAF2	ortholog_one2one	88.4984	92.4103	Taf2	ortholog_one2one	95.6594	95.5797	Taf2	ortholog_one2one	95.8333	95.9133
ENSG00000064393	ENSP00000343108, ENSP00000385571, ENSP00000413724	HIPK2	HIPK2	ortholog_one2one	98.5433	95.9933	HIPK2	ortholog_one2one	97.7723	98.9149	HIPK2	ortholog_one2one	96.686	97.4124	HIPK2	ortholog_one2one	99.4147	99.2487	Hipk2	ortholog_one2one	96.9064	96.7446
ENSG00000064419	ENSP00000265388, ENSP00000418267, ENSP00000418646, ENSP00000420089, ENSP00000487231	TNPO3	TNPO3	ortholog_one2one	99.8917	99.8917	TNPO3	ortholog_one2one	100	100	TNPO3	ortholog_one2one	96.7495	54.8212	TNPO3	ortholog_one2one	96.1338	99.675	Tnpo3	ortholog_one2one	98.7083	99.3499	Tnpo3	ortholog_one2one	91.3712	83.7486
ENSG00000064489	ENSP00000454967, ENSP00000457957, ENSP00000473369, ENSP00000473577, ENSP00000486975	BORCS8-MEF2B
ENSG00000064490	ENSP00000305071, ENSP00000376138, ENSP00000384572, ENSP00000393159, ENSP00000409138, ENSP00000440321, ENSP00000440325, ENSP00000441042, ENSP00000444280, ENSP00000466913	RFXANK	RFXANK	ortholog_one2one	93.4363	93.0769	RFXANK	ortholog_one2one	63.3758	76.5385	RFXANK	ortholog_one2one	63.2588	76.1538	RFXANK	ortholog_one2one	96.9231	96.9231	Rfxank	ortholog_one2one	82.1561	85	Rfxank	ortholog_one2one	84.0149	86.9231
ENSG00000064545	ENSP00000162044, ENSP00000404208, ENSP00000465215, ENSP00000465840, ENSP00000467300, ENSP00000467649, ENSP00000467793, ENSP00000476205, ENSP00000476977	TMEM161A	TMEM161A	ortholog_one2one	92.6778	92.4843	TMEM161A	ortholog_one2one	96.8685	96.8685	TMEM161A	ortholog_one2one	91.8651	96.6597	TMEM161A	ortholog_one2one	97.7036	97.7036	Tmem161a	ortholog_one2one	82.7083	82.881	Tmem161a	ortholog_one2one	82.5	82.6722
ENSG00000064547	ENSP00000384665, ENSP00000443256, ENSP00000465206, ENSP00000465280, ENSP00000466112, ENSP00000466940, ENSP00000468132	LPAR2	LPAR2	ortholog_one2one	94.5402	94.5402	LPAR2	ortholog_one2one	98.0057	98.8506	LPAR2	ortholog_one2one	97.151	97.9885	LPAR2	ortholog_one2one	95.7265	96.5517	Lpar2	ortholog_one2one	92.2414	92.2414	Lpar2	ortholog_one2one	93.1034	93.1034
ENSG00000064601	ENSP00000191018, ENSP00000346952, ENSP00000361537, ENSP00000361562, ENSP00000408533, ENSP00000475524, ENSP00000475827, ENSP00000476235, ENSP00000493613, ENSP00000502866, ENSP00000502993, ENSP00000503404, ENSP00000503463, ENSP00000503904, ENSP00000504006, ENSP00000504109, ENSP00000504158, ENSP00000504197, ENSP00000504209, ENSP00000504524, ENSP00000504790	CTSA	CTSA	ortholog_one2one	88.4615	91.0417	CTSA	ortholog_one2one	95.1417	97.9167	CTSA	ortholog_one2one	95.1417	97.9167	CTSA	ortholog_one2one	92.5852	96.25	Ctsa	ortholog_one2one	84.5528	86.6667	Ctsa	ortholog_one2one	75.8182	86.875
ENSG00000064607	ENSP00000332373, ENSP00000337926, ENSP00000389380, ENSP00000470915, ENSP00000471042, ENSP00000472183, ENSP00000472244, ENSP00000472286, ENSP00000472878, ENSP00000472914, ENSP00000473187	SUGP2	SUGP2	ortholog_one2one	83.6464	69.963	SUGP2	ortholog_one2one	97.417	97.597	SUGP2	ortholog_one2one	97.8151	53.7893	SUGP2	ortholog_one2one	94.5355	95.9335	Sugp2	ortholog_one2one	75.164	74.122	Sugp2	ortholog_one2one	74.7191	73.7523
ENSG00000064651	ENSP00000262461, ENSP00000340878, ENSP00000427109, ENSP00000486323	SLC12A2	SLC12A2	ortholog_one2one	95.9302	95.297	SLC12A2	ortholog_one2one	99.1736	99.0099	SLC12A2	ortholog_one2one	98.5939	98.3498	SLC12A2	ortholog_one2one	93.4452	96.4521	Slc12a2	ortholog_one2one	94.4444	93.9769	Slc12a2	ortholog_one2one	94.0981	93.3993
ENSG00000064652	ENSP00000261369, ENSP00000378837, ENSP00000422184, ENSP00000422535, ENSP00000424149, ENSP00000425919	SNX24	SNX24	ortholog_one2one	100	100													Snx24	ortholog_one2one	97.0414	97.0414	Snx24	ortholog_one2one	49.3421	88.7574
ENSG00000064655	ENSP00000321590, ENSP00000333640, ENSP00000349986, ENSP00000395427, ENSP00000417105, ENSP00000483392	EYA2	EYA2	ortholog_one2one	92.5651	92.5651	EYA2	ortholog_one2one	97.2119	97.2119	EYA2	ortholog_one2one	67.9083	88.1041	EYA2	ortholog_one2one	72.9428	97.2119	Eya2	ortholog_one2one	88.9098	87.9182	Eya2	ortholog_one2one	71.5805	87.5465
ENSG00000064666	ENSP00000263097, ENSP00000340129, ENSP00000455777, ENSP00000456436, ENSP00000457968, ENSP00000458137, ENSP00000468577, ENSP00000475175, ENSP00000479188, ENSP00000484533, ENSP00000484749	CNN2	CNN2	ortholog_one2one	86.1111	90.2913	CNN2	ortholog_one2one	93.3333	99.6764	CNN2	ortholog_one2one	93.0303	99.3528		ortholog_one2many	95.7929	95.7929	Cnn2	ortholog_one2one	95.082	93.8511	Cnn2	ortholog_one2one	51.3575	73.4628
ENSG00000064687	ENSP00000263094, ENSP00000431473, ENSP00000432031, ENSP00000433545, ENSP00000437311, ENSP00000465322, ENSP00000480811, ENSP00000482948	ABCA7	ABCA7	ortholog_one2one	82.3751	81.4539	ABCA7	ortholog_one2one	95.2629	93.7092	ABCA7	ortholog_one2one	90.3778	83.5974	ABCA7	ortholog_one2one	91.4874	91.1463	Abca7	ortholog_one2one	76.3729	77.1202	Abca7	ortholog_one2one	76.2673	77.1202
ENSG00000064692	ENSP00000261367, ENSP00000261368, ENSP00000378849, ENSP00000378852, ENSP00000422106, ENSP00000422610, ENSP00000423360, ENSP00000424338, ENSP00000425063, ENSP00000426280, ENSP00000426526, ENSP00000426551, ENSP00000427078, ENSP00000427090, ENSP00000427575, ENSP00000427587, ENSP00000441681	SNCAIP	SNCAIP	ortholog_one2one	83.7675	90.9684	SNCAIP	ortholog_one2one	88.9872	98.4766	SNCAIP	ortholog_one2one	88.8889	98.3678	SNCAIP	ortholog_one2one	87.3892	96.518	Sncaip	ortholog_one2one	82.3834	86.5071	Sncaip	ortholog_one2one	81.5161	85.4189
ENSG00000064703	ENSP00000358716, ENSP00000434085, ENSP00000505119, ENSP00000505758, ENSP00000505857, ENSP00000506100, ENSP00000506357, ENSP00000506543, ENSP00000506651	DDX20	DDX20	ortholog_one2one	88.1517	90.2913	DDX20	ortholog_one2one	90.4328	96.3592	DDX20	ortholog_one2one	90.5467	96.4806	DDX20	ortholog_one2one	86.7347	92.8398	Ddx20	ortholog_one2one	82.1818	82.2816	Ddx20	ortholog_one2one	83.7379	83.7379
ENSG00000064726	ENSP00000261721, ENSP00000368713, ENSP00000453104	BTBD1	BTBD1	ortholog_one2one	98.9648	99.1701	BTBD1	ortholog_one2one	99.7921	99.5851	BTBD1	ortholog_one2one	100	78.0083	BTBD1	ortholog_one2one	99.3776	99.3776	Btbd1	ortholog_one2one	96.1066	97.3029	Btbd1	ortholog_one2one	96.1066	97.3029
ENSG00000064763	ENSP00000182377, ENSP00000443291, ENSP00000447467, ENSP00000449187, ENSP00000449349, ENSP00000449436, ENSP00000450117, ENSP00000508629, ENSP00000508704, ENSP00000508868, ENSP00000509385, ENSP00000509644, ENSP00000510233	FAR2	FAR2	ortholog_one2one	92.4272	92.4272	FAR2	ortholog_one2one	95.534	95.534	FAR2	ortholog_one2one	86.2816	92.8155	FAR2	ortholog_one2one	92.6214	92.6214	Far2	ortholog_one2one	87.9612	87.9612	Far2	ortholog_one2one	87.5728	87.5728
ENSG00000064787	ENSP00000360490, ENSP00000379290, ENSP00000396361, ENSP00000399936, ENSP00000508731, ENSP00000509069, ENSP00000509228, ENSP00000509740, ENSP00000510030, ENSP00000510480	BCAS1	BCAS1	ortholog_one2one	73.9535	75.8347	BCAS1	ortholog_one2one	92	95.0715	BCAS1	ortholog_one2one	95.0342	88.2353	BCAS1	ortholog_one2one	84.0246	86.9634	Bcas1	ortholog_one2one	62.4013	62.7981	Bcas1	ortholog_one2one	65.6151	66.1367
ENSG00000064835	ENSP00000263781, ENSP00000342931, ENSP00000452610, ENSP00000454072	POU1F1	POU1F1	ortholog_one2one	91.4827	99.6564	POU1F1	ortholog_one2one	91.7981	100	POU1F1	ortholog_one2one	100	100	POU1F1	ortholog_one2one	90.7936	98.2818	Pou1f1	ortholog_one2one	87.6972	95.5326	Pou1f1	ortholog_one2one	88.0126	95.8763
ENSG00000064886	ENSP00000358759, ENSP00000358763, ENSP00000431968, ENSP00000431978, ENSP00000432049, ENSP00000433176, ENSP00000435250, ENSP00000435935, ENSP00000436006, ENSP00000436077, ENSP00000436272, ENSP00000436380, ENSP00000437082, ENSP00000437086	CHI3L2	CHI3L2	ortholog_one2one	86.4935	85.3846	CHI3L2	ortholog_one2one	97.6923	97.6923	CHI3L2	ortholog_one2one	95.1407	95.3846	CHI3L2	ortholog_one2one	95.641	95.641
ENSG00000064932	ENSP00000354733, ENSP00000400762, ENSP00000466861, ENSP00000468302, ENSP00000468520, ENSP00000468534	SBNO2	SBNO2	ortholog_one2one	88.2916	87.7745	SBNO2	ortholog_one2one	98.243	98.243					SBNO2	ortholog_one2one	94.3704	93.265	Sbno2	ortholog_one2one	83.0245	81.9912	Sbno2	ortholog_one2one	83.7898	82.8697
ENSG00000064933	ENSP00000343888, ENSP00000363959, ENSP00000386623, ENSP00000387125, ENSP00000387169, ENSP00000389938, ENSP00000391136, ENSP00000396232, ENSP00000398378, ENSP00000401064, ENSP00000404492, ENSP00000406225, ENSP00000406490, ENSP00000410082, ENSP00000411151, ENSP00000413837, ENSP00000480632, ENSP00000485312	PMS1	PMS1	ortholog_one2one	86.7742	86.588	PMS1	ortholog_one2one	96.6702	96.5665	PMS1	ortholog_one2one	96.4126	92.2747	PMS1	ortholog_one2one	93.2735	89.2704	Pms1	ortholog_one2one	75.0273	73.8197	Pms1	ortholog_one2one	74.6464	73.6051
ENSG00000064961	ENSP00000262949, ENSP00000328269, ENSP00000393481, ENSP00000393904, ENSP00000402877, ENSP00000410924, ENSP00000465293	HMG20B	HMG20B	ortholog_one2one	98.1073	98.1073	HMG20B	ortholog_one2one	74.2857	98.4227					HMG20B	ortholog_one2many	98.1073	98.1073	Hmg20b	ortholog_one2one	93.6908	93.6908	Hmg20b	ortholog_one2one	69.5238	92.1136
ENSG00000064989	ENSP00000376177, ENSP00000386599, ENSP00000386972, ENSP00000387190, ENSP00000415626	CALCRL	CALCRL	ortholog_one2one	95.671	95.8785	CALCRL	ortholog_one2one	97.0339	99.3492	CALCRL	ortholog_one2one	97.0339	99.3492	CALCRL	ortholog_one2one	94.7034	96.9631	Calcrl	ortholog_one2one	89.6328	90.0217	Calcrl	ortholog_one2one	88.2227	89.3709
ENSG00000064995	ENSP00000354633, ENSP00000408121, ENSP00000497996, ENSP00000508854, ENSP00000509636, ENSP00000510141	TAF11		ortholog_one2many	90.9953	90.9953	TAF11	ortholog_one2one	96.6825	96.6825	TAF11	ortholog_one2one	75.8364	96.6825	TAF11	ortholog_one2one	96.2085	96.2085	Taf11	ortholog_one2one	86.7299	86.7299	AC119015.1, Taf11	ortholog_one2many	86.4734	84.8341
ENSG00000064999	ENSP00000353518, ENSP00000497393, ENSP00000497939, ENSP00000514021, ENSP00000514022, ENSP00000514023	ANKS1A	ANKS1A	ortholog_one2one	94.6303	94.7972	ANKS1A	ortholog_one2one	94.1674	98.2363	ANKS1A	ortholog_one2one	95.7045	98.2363	ANKS1A	ortholog_one2one	93.7553	97.9718	Anks1	ortholog_one2one	83.7679	87.8307	Anks1a	ortholog_one2one	83.67	87.6543
ENSG00000065000	ENSP00000344055, ENSP00000466267, ENSP00000468449, ENSP00000481961, ENSP00000493531, ENSP00000494100, ENSP00000495274, ENSP00000514969	AP3D1	AP3D1	ortholog_one2one	91.3907	90.8642	AP3D1	ortholog_one2one	97.5309	97.5309	AP3D1	ortholog_one2one	97.5288	97.4486	AP3D1	ortholog_one2one	96.138	96.2963	Ap3d1	ortholog_one2one	89.0742	87.9012	Ap3d1	ortholog_one2one	88.7043	87.9012
ENSG00000065029	ENSP00000229405, ENSP00000344097, ENSP00000363064, ENSP00000418749, ENSP00000419106	ZNF76	ZNF76	ortholog_one2one	87.3333	91.9298	ZNF76	ortholog_one2one	93.4783	98.0702	ZNF76	ortholog_one2one	55.4404	93.8596		ortholog_one2one	46.4317	92.4561	Zfp523	ortholog_one2one	92.2535	91.9298	Zfp523	ortholog_one2one	84.6154	81.0526
ENSG00000065054	ENSP00000402857, ENSP00000408005, ENSP00000454361, ENSP00000454690, ENSP00000455909, ENSP00000456895, ENSP00000457755	SLC9A3R2	SLC9A3R2	ortholog_one2one	93.4718	93.4718	SLC9A3R2	ortholog_one2one	97.3294	97.3294	SLC9A3R2	ortholog_one2one	56.1922	90.2077	SLC9A3R2	ortholog_one2one	95.8457	95.8457	Slc9a3r2	ortholog_one2one	91.6914	91.6914	Slc9a3r2	ortholog_one2one	89.0533	89.3175
ENSG00000065057	ENSP00000219066, ENSP00000455267, ENSP00000456301, ENSP00000457818, ENSP00000498290, ENSP00000498421, ENSP00000498821	NTHL1	NTHL1	ortholog_one2one	83.6538	85.8553	NTHL1	ortholog_one2one	69.837	84.5395	NTHL1	ortholog_one2one	91.0256	93.4211	NTHL1	ortholog_one2one	89.4904	92.4342	Nthl1	ortholog_one2one	79.6667	78.6184	Nthl1	ortholog_one2one	80.3333	79.2763
ENSG00000065060	ENSP00000192788	BLTP3A	BLTP3A	ortholog_one2one	92.7134	92.7778	UHRF1BP1	ortholog_one2one	97.5	97.5	BLTP3A	ortholog_one2one	97.6389	97.6389	BLTP3A	ortholog_one2one	96.8056	96.8056	Uhrf1bp1	ortholog_one2one	83.9048	83.2639	Uhrf1bp1	ortholog_one2one	83.2294	83.4028
ENSG00000065135	ENSP00000358867	GNAI3	GNAI3	ortholog_one2one	98.8701	98.8701	GNAI3	ortholog_one2one	100	100	GNAI3	ortholog_one2one	100	100	GNAI3	ortholog_one2one	99.435	99.435	Gnai3	ortholog_one2one	98.3051	98.3051	Gnai3	ortholog_one2one	98.1273	74.0113
ENSG00000065150	ENSP00000261574, ENSP00000350219, ENSP00000385938, ENSP00000408885, ENSP00000417162, ENSP00000417647, ENSP00000417721, ENSP00000417993, ENSP00000418393, ENSP00000419003, ENSP00000419166, ENSP00000419398, ENSP00000419764, ENSP00000419766, ENSP00000419797, ENSP00000419860, ENSP00000420043, ENSP00000420079, ENSP00000420149, ENSP00000420284, ENSP00000487097, ENSP00000499125	IPO5	IPO5	ortholog_one2one	99.5442	99.5442	IPO5	ortholog_one2one	100	100	IPO5	ortholog_one2one	83.7405	100	IPO5	ortholog_one2one	93.8144	99.5442	Ipo5	ortholog_one2one	98.268	98.268	Ipo5	ortholog_one2one	99.2707	99.2707
ENSG00000065154	ENSP00000357838, ENSP00000439042	OAT	OAT	ortholog_one2one	94.3052	94.3052	OAT	ortholog_one2one	89.7275	97.4943		ortholog_one2many	97.2527	80.6378		ortholog_one2many	95.8998	95.8998	Oat	ortholog_one2one	90.8884	90.8884	Oat	ortholog_one2one	90.6606	90.6606
ENSG00000065183	ENSP00000308179, ENSP00000358449	WDR3	WDR3	ortholog_one2one	94.4563	93.9555	WDR3	ortholog_one2one	98.4093	98.4093	WDR3	ortholog_one2one	98.4093	98.4093	WDR3	ortholog_one2one	95.6522	95.6522	Wdr3	ortholog_one2one	91.0828	90.9862	Wdr3	ortholog_one2one	89.968	89.3955
ENSG00000065243	ENSP00000317851, ENSP00000359544, ENSP00000359552, ENSP00000389076, ENSP00000401125	PKN2	PKN2	ortholog_one2one	93.731	94.2073	PKN2	ortholog_one2one	98.8787	98.5772	PKN2	ortholog_one2one	96.3366	98.8821	PKN2	ortholog_one2one	97.8637	97.7642	Pkn2	ortholog_one2one	94.8118	94.7154	Pkn2	ortholog_one2one	94.6083	94.5122
ENSG00000065268	ENSP00000251289, ENSP00000464855, ENSP00000465826, ENSP00000466551, ENSP00000475744, ENSP00000475953, ENSP00000476117, ENSP00000484670	WDR18	WDR18	ortholog_one2one	82.5462	93.0556	WDR18	ortholog_one2one	64.8425	90.5093					WDR18	ortholog_one2one	95.8333	95.8333	Wdr18	ortholog_one2one	83.5267	83.3333	Wdr18	ortholog_one2one	83.5267	83.3333
ENSG00000065308	ENSP00000182527	TRAM2	TRAM2	ortholog_one2one	80.5851	81.8919	TRAM2	ortholog_one2one	100	99.4595	TRAM2	ortholog_one2one	100	100	TRAM2	ortholog_one2one	70.4955	84.5946	Tram2	ortholog_one2one	90	90	Tram2	ortholog_one2one	89.7297	89.7297
ENSG00000065320	ENSP00000173229, ENSP00000389375	NTN1	NTN1	ortholog_one2one	84.5938	100	NTN1	ortholog_one2one	99.3377	99.3377	NTN1	ortholog_one2one	99.3355	99.0066	NTN1	ortholog_one2one	99.8344	99.8344	Ntn1	ortholog_one2one	99.1722	99.1722	Ntn1	ortholog_one2one	99.0066	99.0066
ENSG00000065325	ENSP00000262441, ENSP00000303605, ENSP00000404471, ENSP00000458242	GLP2R	GLP2R	ortholog_one2one	86.9565	86.7993	GLP2R	ortholog_one2one	96.9259	96.9259	GLP2R	ortholog_one2one	96.745	96.745	GLP2R	ortholog_one2one	92.9982	93.6709	Glp2r	ortholog_one2one	80.8594	74.8644	Glp2r	ortholog_one2one	79.0909	78.6618
ENSG00000065328	ENSP00000367966, ENSP00000367986, ENSP00000417094, ENSP00000418268	MCM10		ortholog_one2many	85.3349	84.5538	MCM10	ortholog_one2one	95.8857	95.9954	MCM10	ortholog_one2one	95.5429	95.6522	MCM10	ortholog_one2one	92.6773	92.6773	Mcm10	ortholog_one2one	75.0283	75.9725	Mcm10	ortholog_one2one	76.6029	77.9176
ENSG00000065357	ENSP00000328405, ENSP00000377703, ENSP00000385792, ENSP00000402307, ENSP00000446515, ENSP00000446605, ENSP00000447050, ENSP00000447460, ENSP00000448565, ENSP00000449178, ENSP00000449923, ENSP00000450359, ENSP00000450608, ENSP00000450977, ENSP00000450999, ENSP00000451266, ENSP00000451330, ENSP00000451518, ENSP00000451743, ENSP00000451814, ENSP00000452353	DGKA	DGKA	ortholog_one2one	93.188	93.0612	DGKA	ortholog_one2one	67.4264	96.5986	DGKA	ortholog_one2one	99.1837	99.1837	DGKA	ortholog_one2one	87.3633	97.8231	Dgka	ortholog_one2one	82.7397	82.1769	Dgka	ortholog_one2one	79.6855	82.7211
ENSG00000065361	ENSP00000267101, ENSP00000408340, ENSP00000415753, ENSP00000447510, ENSP00000448483, ENSP00000448636, ENSP00000448671, ENSP00000448729, ENSP00000448946, ENSP00000449138, ENSP00000482073, ENSP00000495453, ENSP00000506822, ENSP00000507402, ENSP00000508051	ERBB3	ERBB3	ortholog_one2one	95.9611	95.6036	ERBB3	ortholog_one2one	98.8077	98.8077	ERBB3	ortholog_one2one	98.8077	98.8077	ERBB3	ortholog_one2one	96.868	96.7958	Erbb3	ortholog_one2one	90.7394	90.5365	Erbb3	ortholog_one2one	90.7394	90.5365
ENSG00000065371	ENSP00000184183, ENSP00000385919, ENSP00000417067, ENSP00000417379, ENSP00000418931, ENSP00000419205, ENSP00000420310, ENSP00000420567, ENSP00000420590, ENSP00000483603	ROPN1		ortholog_one2many	83.0189	83.0189		ortholog_many2many	93.8679	93.8679		ortholog_many2many	93.8679	93.8679	ROPN1B	ortholog_many2many	77.512	76.4151	Ropn1	ortholog_one2many	83.4906	83.4906	Ropn1	ortholog_one2many	83.9623	83.9623
ENSG00000065413	ENSP00000282272, ENSP00000331516, ENSP00000387141, ENSP00000387233, ENSP00000399895, ENSP00000403415, ENSP00000405983, ENSP00000416319, ENSP00000496628	ANKRD44	ANKRD44	ortholog_one2one	95.2941	97.8852	ANKRD44	ortholog_one2one	91.3858	98.288	ANKRD44	ortholog_one2one	90.8752	98.288	ANKRD44	ortholog_one2one	91.8561	97.6838	Ankrd44	ortholog_one2one	92.3838	94.0584	Ankrd44	ortholog_one2one	87.2439	94.3605
ENSG00000065427	ENSP00000303043, ENSP00000325448, ENSP00000454512, ENSP00000455488, ENSP00000455818, ENSP00000456185, ENSP00000456786, ENSP00000458028, ENSP00000462057	KARS1	KARS1	ortholog_one2one	88.6218	92.6298	KARS1	ortholog_one2one	88.3077	96.1474	KARS1	ortholog_one2one	88.3077	96.1474	KARS1	ortholog_one2one	84.96	88.9447	Kars	ortholog_one2one	86.2179	90.1173	Kars	ortholog_one2one	85.3035	89.4472
ENSG00000065457	ENSP00000310015, ENSP00000455000, ENSP00000455108, ENSP00000455121, ENSP00000456751, ENSP00000456768, ENSP00000457501, ENSP00000457999	ADAT1	ADAT1	ortholog_one2one	85.7143	84.8606	ADAT1	ortholog_one2one	89.0772	94.2231	ADAT1	ortholog_one2one	94.8207	94.8207	ADAT1	ortholog_one2one	91.2351	91.2351	Adat1	ortholog_one2one	78.1563	77.6892	Adat1	ortholog_one2one	78.4708	77.6892
ENSG00000065485	ENSP00000323313, ENSP00000417199, ENSP00000417520, ENSP00000419946	PDIA5	PDIA5	ortholog_one2one	94.2197	94.2197	PDIA5	ortholog_one2one	98.8439	98.8439	PDIA5	ortholog_one2one	92.1053	94.4123	PDIA5	ortholog_one2one	84.058	89.4027	Pdia5	ortholog_one2one	90.1354	89.7881	Pdia5	ortholog_one2one	90.5222	90.1734
ENSG00000065491	ENSP00000362590	TBC1D22B	TBC1D22B	ortholog_one2one	98.8119	98.8119	TBC1D22B	ortholog_one2one	99.2079	99.2079	TBC1D22B	ortholog_one2one	87.4759	89.901	TBC1D22B	ortholog_one2one	99.2079	99.2079	Tbc1d22b	ortholog_one2one	98.8119	98.8119	Tbc1d22b	ortholog_one2one	95.0593	95.2475
ENSG00000065518	ENSP00000184266, ENSP00000417714, ENSP00000417755, ENSP00000419128, ENSP00000419578	NDUFB4	NDUFB4	ortholog_one2one	82.1705	82.1705	NDUFB4	ortholog_one2one	78.1513	72.093	NDUFB4	ortholog_one2one	82.0312	81.3953	NDUFB4	ortholog_one2one	55.3459	68.2171	Ndufb4	ortholog_one2one	75.1938	75.1938	RGD1560088, AABR07014298.1, Ndufb4	ortholog_one2many	76.6234	45.7364
ENSG00000065526	ENSP00000364912, ENSP00000388021, ENSP00000400914, ENSP00000501122, ENSP00000515812	SPEN	SPEN	ortholog_one2one	90.4334	90.5568	SPEN	ortholog_one2one	95.8615	96.7249	SPEN	ortholog_one2one	96.0558	97.7074	SPEN	ortholog_one2one	96.0372	95.9061	Spen	ortholog_one2one	81.3615	80.8952	Spen	ortholog_one2one	81.2999	80.5677
ENSG00000065534	ENSP00000320622, ENSP00000353452, ENSP00000354004, ENSP00000417798, ENSP00000422984, ENSP00000428967, ENSP00000462118, ENSP00000463691, ENSP00000508447, ENSP00000508758, ENSP00000508761, ENSP00000508777, ENSP00000508857, ENSP00000508935, ENSP00000509044, ENSP00000509313, ENSP00000509521, ENSP00000509561, ENSP00000509751, ENSP00000509803, ENSP00000509805, ENSP00000509865, ENSP00000509867, ENSP0000…	MYLK		ortholog_one2many	97.4194	7.88924	MYLK	ortholog_one2one	97.2832	97.2832	MYLK	ortholog_one2one	97.2309	97.2309	MYLK	ortholog_one2one	94.0083	95.0888	Mylk	ortholog_one2one	83.6923	85.2665	Mylk	ortholog_one2one	83.709	85.3709
ENSG00000065548	ENSP00000338788, ENSP00000407192, ENSP00000410981, ENSP00000415788	ZC3H15	ZC3H15	ortholog_one2one	98.8263	98.8263	ZC3H15	ortholog_one2one	77.757	97.6526	ZC3H15	ortholog_one2one	77.757	97.6526	ZC3H15	ortholog_one2one	98.5916	98.5916	Zc3h15	ortholog_one2one	95.0704	95.0704	Zc3h15, AC115670.2	ortholog_one2many	96.0094	96.0094
ENSG00000065559	ENSP00000262445, ENSP00000410402, ENSP00000463507, ENSP00000467239, ENSP00000473458, ENSP00000473472, ENSP00000473511, ENSP00000473582, ENSP00000473606	MAP2K4		ortholog_one2many	96.8293	99.4987	MAP2K4	ortholog_one2one	97.3171	100	MAP2K4	ortholog_one2one	80.0937	85.7143					Map2k4	ortholog_one2one	98.2368	97.7444	Map2k4	ortholog_one2one	95.5882	97.7444
ENSG00000065600	ENSP00000261455, ENSP00000438863	PACC1	PACC1	ortholog_one2one	94.8571	94.8571	PACC1	ortholog_one2one	87.468	97.7143	PACC1	ortholog_one2one	87.468	97.7143	TMEM206	ortholog_one2one	97.7143	97.7143	Pacc1	ortholog_one2one	89.7143	89.7143	Pacc1	ortholog_one2one	85.5556	88
ENSG00000065609	ENSP00000195649, ENSP00000358704, ENSP00000358705, ENSP00000358708, ENSP00000400459, ENSP00000427959, ENSP00000428026, ENSP00000428127, ENSP00000428215, ENSP00000428511, ENSP00000428592, ENSP00000429429, ENSP00000429700, ENSP00000429776, ENSP00000429937, ENSP00000429950, ENSP00000430071, ENSP00000430255, ENSP00000430441, ENSP00000431055	SNAP91	SNAP91	ortholog_one2one	98.3352	97.6847	SNAP91	ortholog_one2one	99.3392	99.4487	SNAP91	ortholog_one2one	97.7074	98.677	SNAP91	ortholog_one2one	98.4565	98.4565	Snap91	ortholog_one2one	93.6737	93.054	Snap91	ortholog_one2one	90.9791	91.1797
ENSG00000065613	ENSP00000336824, ENSP00000358770, ENSP00000500051	SLK	SLK	ortholog_one2one	90.6527	91.0931	SLK	ortholog_one2one	97.411	97.4899	SLK	ortholog_one2one	97.2492	97.3279	SLK	ortholog_one2one	95.5538	95.7085	Slk	ortholog_one2one	83.6172	83.4818	Slk	ortholog_one2one	82.3339	82.2672
ENSG00000065615	ENSP00000358693, ENSP00000358695	CYB5R4	CYB5R4	ortholog_one2one	77.4411	88.2917	CYB5R4	ortholog_one2one	79.9043	96.1612	CYB5R4	ortholog_one2one	79.7448	95.9693	CYB5R4	ortholog_one2one	90.4332	96.1612	Cyb5r4	ortholog_one2one	79.9242	80.9981	Cyb5r4	ortholog_one2one	83.6538	83.4933
ENSG00000065618	ENSP00000358748, ENSP00000376905, ENSP00000388832, ENSP00000497253, ENSP00000497653, ENSP00000497850, ENSP00000497865, ENSP00000498135	COL17A1	COL17A1	ortholog_one2one	88.4226	81.6299	COL17A1	ortholog_one2one	93.6082	90.982	COL17A1	ortholog_one2one	93.6082	90.982	COL17A1	ortholog_one2one	92.8471	88.4436	Col17a1	ortholog_one2one	80.4082	78.9579	Col17a1	ortholog_one2one	78.5906	78.2231
ENSG00000065621	ENSP00000345023, ENSP00000358721, ENSP00000390986	GSTO2	GSTO2	ortholog_one2one	82.3045	82.3045	GSTO2	ortholog_one2one	97.1193	97.1193	GSTO2	ortholog_one2one	97.1193	97.1193	GSTO2	ortholog_one2one	59.8784	81.07	Gsto2	ortholog_one2one	82.2581	83.9506	Gsto2	ortholog_one2one	78.7072	85.1852
ENSG00000065665	ENSP00000298428, ENSP00000302048, ENSP00000368302, ENSP00000368306, ENSP00000368319, ENSP00000368339, ENSP00000393214, ENSP00000401731, ENSP00000402124, ENSP00000404959, ENSP00000436294, ENSP00000436749	SEC61A2		ortholog_one2many	99.1632	99.5798									SEC61A2	ortholog_one2one	98.3368	99.3698	Sec61a2	ortholog_one2one	100	100	Sec61a2	ortholog_one2one	83.5294	89.4958
ENSG00000065675	ENSP00000263125, ENSP00000380361, ENSP00000441752	PRKCQ	PRKCQ	ortholog_one2one	91.0275	89.0935	PRKCQ	ortholog_one2one	94.8579	99.2918	PRKCQ	ortholog_one2one	93.8289	94.7592	PRKCQ	ortholog_one2one	87.7524	92.3513	Prkcq	ortholog_one2one	94.6252	94.7592	Prkcq	ortholog_one2one	94.2009	94.3343
ENSG00000065717	ENSP00000262953, ENSP00000392427, ENSP00000392869, ENSP00000413107, ENSP00000465292, ENSP00000465519, ENSP00000466542, ENSP00000467337, ENSP00000467358, ENSP00000468279, ENSP00000468666	TLE2	TLE2	ortholog_one2one	93.6198	96.7699	TLE2	ortholog_one2one	81.5166	92.5976	TLE2	ortholog_one2one	89.2442	82.638	TLE2	ortholog_one2one	98.3893	98.6541	Tle2	ortholog_one2one	88.7875	91.6554	Tle2	ortholog_one2one	88.266	91.1171
ENSG00000065802	ENSP00000264607, ENSP00000387025, ENSP00000411773	ASB1	ASB1	ortholog_one2one	95.8209	95.8209	ASB1	ortholog_one2one	94.1349	95.8209	ASB1	ortholog_one2one	77.3893	99.1045	ASB1	ortholog_one2one	91.1765	92.5373	Asb1	ortholog_one2one	93.75	94.0299	Asb1	ortholog_one2one	90.3226	91.9403
ENSG00000065809	ENSP00000181796, ENSP00000367719, ENSP00000367723, ENSP00000367726, ENSP00000367728, ENSP00000367731, ENSP00000397949, ENSP00000413676, ENSP00000417242, ENSP00000417782, ENSP00000417845, ENSP00000418120, ENSP00000418330, ENSP00000418365, ENSP00000418395, ENSP00000419064, ENSP00000419603, ENSP00000420249, ENSP00000420273, ENSP00000420314, ENSP00000420444, ENSP00000479842	FAM107B	FAM107B	ortholog_one2one	84.6906	84.9673	FAM107B	ortholog_one2one	94.4625	94.7712	FAM107B	ortholog_one2one	94.1368	94.4444	FAM107B	ortholog_one2one	91.8301	91.8301	Fam107b	ortholog_one2one	80.1303	80.3922	Fam107b	ortholog_one2one	68.6981	81.0458
ENSG00000065833	ENSP00000358719	ME1	ME1	ortholog_one2one	93.8811	93.8811	ME1	ortholog_one2one	97.7273	97.7273	ME1	ortholog_one2one	96.6071	94.5804	ME1	ortholog_one2one	96.8531	96.8531	Me1	ortholog_one2one	90.035	90.035	Me1	ortholog_one2one	90.4936	86.5385
ENSG00000065882	ENSP00000261439, ENSP00000383994, ENSP00000396877, ENSP00000397640, ENSP00000410167, ENSP00000421641, ENSP00000423651, ENSP00000425655, ENSP00000513987	TBC1D1	TBC1D1	ortholog_one2one	88.72	87.8764	TBC1D1	ortholog_one2one	96.8019	98.336		ortholog_one2one	98.8453	33.9144	TBC1D1	ortholog_one2one	96.7538	96.8304	Tbc1d1	ortholog_one2one	90.2789	89.7781	Tbc1d1	ortholog_one2one	89.8966	89.5404
ENSG00000065883	ENSP00000181839, ENSP00000340557, ENSP00000493853, ENSP00000494168, ENSP00000494206, ENSP00000494207, ENSP00000495036, ENSP00000495083, ENSP00000496187, ENSP00000496440, ENSP00000496618	CDK13	CDK13	ortholog_one2one	97.8836	97.8836	CDK13	ortholog_one2one	99.4044	99.3386		ortholog_one2one	93.7799	25.9259	CDK13	ortholog_one2one	99.3386	99.3386	Cdk13	ortholog_one2one	95.3673	95.3042	Cdk13	ortholog_one2one	93.9751	94.9074
ENSG00000065911	ENSP00000377617, ENSP00000386536, ENSP00000386542, ENSP00000419067, ENSP00000419550, ENSP00000502903, ENSP00000503074, ENSP00000503299, ENSP00000503386, ENSP00000503486, ENSP00000503573, ENSP00000503701, ENSP00000503927, ENSP00000503933, ENSP00000504392, ENSP00000504687, ENSP00000504822	MTHFD2	MTHFD2	ortholog_one2one	94	94	MTHFD2	ortholog_one2one	98.8338	96.8571	MTHFD2	ortholog_one2one	98.5507	97.1429		ortholog_one2many	95.7143	95.7143	Mthfd2	ortholog_one2one	91.7143	91.7143	Mthfd2	ortholog_one2one	80.1527	90
ENSG00000065923	ENSP00000330320, ENSP00000480916	SLC9A7	SLC9A7	ortholog_one2one	96.8407	97.1074	SLC9A7	ortholog_one2one	99.449	99.449	SLC9A7	ortholog_one2one	99.1758	99.449	SLC9A7	ortholog_one2one	90.0645	96.1432	Slc9a7	ortholog_one2one	95.3168	95.3168	Slc9a7	ortholog_one2one	95.4608	95.5923
ENSG00000065970	ENSP00000162391, ENSP00000403411	FOXJ2	FOXJ2	ortholog_one2one	96.6957	96.8641	FOXJ2	ortholog_one2one	96.587	98.6063	FOXJ2	ortholog_one2one	96.587	98.6063	FOXJ2	ortholog_one2one	98.2548	98.0836	Foxj2	ortholog_one2one	90.6195	89.1986	Foxj2	ortholog_one2one	82.825	89.8955
ENSG00000065978	ENSP00000361626, ENSP00000389639, ENSP00000405937	YBX1		ortholog_one2many	98.7692	99.0741	YBX1	ortholog_one2many	100	100		ortholog_one2many	84	32.4074	YBX1	ortholog_one2one	100	100	Ybx1	ortholog_one2one	99.0683	98.4568	Ybx1, Ybx1-ps3	ortholog_one2many	97.8528	98.4568
ENSG00000065989	ENSP00000293683, ENSP00000341007, ENSP00000370078, ENSP00000394754, ENSP00000465792, ENSP00000467137, ENSP00000468507	PDE4A	PDE4A	ortholog_one2one	89.229	88.8262	PDE4A	ortholog_one2one	97.1783	97.1783	PDE4A	ortholog_one2one	97.2912	97.2912	PDE4A	ortholog_one2one	95.4442	94.5824	Pde4a	ortholog_one2one	84.8341	80.8126	Pde4a	ortholog_one2one	85.0711	81.0384
ENSG00000066027	ENSP00000261461, ENSP00000442866	PPP2R5A	PPP2R5A	ortholog_one2one	97.9424	97.9424	PPP2R5A	ortholog_one2one	99.7942	99.7942	PPP2R5A	ortholog_one2one	84.8948	91.358	PPP2R5A	ortholog_one2one	59.0267	77.3663	Ppp2r5a	ortholog_one2one	97.7366	97.7366	Ppp2r5a	ortholog_one2one	97.9424	97.9424
ENSG00000066032	ENSP00000341500, ENSP00000355398, ENSP00000384638, ENSP00000386587, ENSP00000387073, ENSP00000387232, ENSP00000400105, ENSP00000418191, ENSP00000419295, ENSP00000441705, ENSP00000444675, ENSP00000486160	CTNNA2		ortholog_one2many	99.7901	99.7901	CTNNA2	ortholog_one2one	100	100	CTNNA2	ortholog_one2one	100	100	CTNNA2	ortholog_one2one	100	100	Ctnna2	ortholog_one2one	98.5507	99.8951	Ctnna2	ortholog_one2one	98.5507	99.8951
ENSG00000066044	ENSP00000385269, ENSP00000470727, ENSP00000471011, ENSP00000472197	ELAVL1	ELAVL1	ortholog_one2one	100	100	ELAVL1	ortholog_one2one	100	100	ELAVL1	ortholog_one2one	100	100	ELAVL1	ortholog_one2one	100	100	Elavl1	ortholog_one2one	98.4663	98.4663	Elavl1	ortholog_one2one	98.4663	98.4663
ENSG00000066056	ENSP00000361554, ENSP00000440063	TIE1	TIE1	ortholog_one2one	94.3478	95.3427	TIE1	ortholog_one2one	98.3304	98.3304	TIE1	ortholog_one2one	96.0457	96.0457	TIE1	ortholog_one2one	92.1416	93.761	Tie1	ortholog_one2one	93.0335	92.7065	Tie1	ortholog_one2one	92.6121	92.5308
ENSG00000066084	ENSP00000301180, ENSP00000450181	DIP2B	DIP2B	ortholog_one2one	99.4924	99.4924	DIP2B	ortholog_one2one	99.053	99.5558	DIP2B	ortholog_one2one	99.6193	99.6193	DIP2B	ortholog_one2one	99.6829	99.7462	Dip2b	ortholog_one2one	98.0305	97.9061	Dip2b	ortholog_one2one	97.5858	97.4619
ENSG00000066117	ENSP00000370924, ENSP00000378414, ENSP00000447386, ENSP00000447909, ENSP00000448030, ENSP00000448627, ENSP00000449825	SMARCD1	SMARCD1	ortholog_one2one	99.8058	99.8058	SMARCD1	ortholog_one2one	78.607	92.0388	SMARCD1	ortholog_one2one	99.7899	92.233	SMARCD1	ortholog_one2one	100	100	Smarcd1	ortholog_one2one	99.2233	99.2233	Smarcd1	ortholog_one2one	95.9615	96.8932
ENSG00000066135	ENSP00000361473, ENSP00000493741, ENSP00000496362	KDM4A	KDM4A	ortholog_one2one	97.7444	97.7444	KDM4A	ortholog_one2one	99.1533	99.0602	KDM4A	ortholog_one2one	99.1501	98.6842	KDM4A	ortholog_one2one	98.0263	98.0263	Kdm4a	ortholog_one2one	93.515	93.515	Kdm4a	ortholog_one2one	93.3145	93.1391
ENSG00000066136	ENSP00000312617, ENSP00000361734, ENSP00000361736, ENSP00000361737, ENSP00000361738, ENSP00000361754, ENSP00000396620, ENSP00000397647, ENSP00000404427, ENSP00000408315, ENSP00000408867, ENSP00000409219, ENSP00000414299, ENSP00000416403, ENSP00000433413, ENSP00000433820, ENSP00000434404, ENSP00000436710	NFYC	NFYC	ortholog_one2one	76.082	99.7015	NFYC	ortholog_one2one	76.082	99.7015	NFYC	ortholog_one2one	67.4089	99.403	NFYC	ortholog_one2one	76.082	99.7015	Nfyc	ortholog_one2one	99.403	99.403	Nfyc	ortholog_one2one	99.403	99.403
ENSG00000066185	ENSP00000361646, ENSP00000478789, ENSP00000482602	ZMYND12	ZMYND12	ortholog_one2one	85.2055	85.2055	ZMYND12	ortholog_one2one	96.9863	96.9863	ZMYND12	ortholog_one2one	96.9863	96.9863	ZMYND12	ortholog_one2one	95.8904	95.8904	Zmynd12	ortholog_one2one	82.0937	81.6438	Zmynd12	ortholog_one2one	78.8732	76.7123
ENSG00000066230	ENSP00000264938, ENSP00000422983, ENSP00000495903	SLC9A3	SLC9A3	ortholog_one2one	87.9619	88.4892	SLC9A3	ortholog_one2one	83.7235	90.048	SLC9A3	ortholog_one2one	94.2308	82.2542	SLC9A3	ortholog_one2one	78.3784	83.4532	Slc9a3	ortholog_one2one	79.9304	82.6139	Slc9a3	ortholog_one2one	79.3981	82.2542
ENSG00000066248	ENSP00000264051, ENSP00000362653, ENSP00000387033, ENSP00000387591, ENSP00000401063, ENSP00000405053	NGEF	NGEF	ortholog_one2one	89.9859	89.8592	NGEF	ortholog_one2one	96.3483	96.6197	NGEF	ortholog_one2one	96.2079	96.4789	NGEF	ortholog_one2one	95.0495	94.6479	Ngef	ortholog_one2one	86.1972	86.1972	Ngef	ortholog_one2one	87.4286	86.1972
ENSG00000066279	ENSP00000294732, ENSP00000356379, ENSP00000505363, ENSP00000505384, ENSP00000506676	ASPM	ASPM	ortholog_one2one	84.245	73.9718	ASPM	ortholog_one2one	95.8573	95.8297	ASPM	ortholog_one2one	95.9019	95.5709	ASPM	ortholog_one2one	90.7258	90.5953	Aspm	ortholog_one2one	69.6028	62.4964	Aspm	ortholog_one2one	68.6141	58.0961
ENSG00000066294	ENSP00000312367, ENSP00000357027, ENSP00000357030, ENSP00000357033, ENSP00000442845	CD84	CD84	ortholog_one2one	74.8521	77.1341	CD84	ortholog_one2one	89.2754	93.9024	CD84	ortholog_one2one	88.6957	93.2927	CD84	ortholog_one2one	84.7305	86.2805	Cd84	ortholog_one2one	58.3587	58.5366	Cd84	ortholog_one2one	51.1976	52.1341
ENSG00000066322	ENSP00000361536, ENSP00000416024, ENSP00000477602	ELOVL1	ELOVL1	ortholog_one2one	78.209	93.9068													Elovl1	ortholog_one2one	92.4731	92.4731	Elovl1	ortholog_one2one	62.6214	92.4731
ENSG00000066336	ENSP00000227163, ENSP00000367799, ENSP00000438846, ENSP00000443865	SPI1	SPI1	ortholog_one2one	94.8529	95.5556	SPI1	ortholog_one2one	99.262	99.6296					SPI1	ortholog_one2one	97.4074	97.4074	Spi1	ortholog_one2one	87.5	88.1481	Spi1	ortholog_one2one	88.2353	88.8889
ENSG00000066379	ENSP00000331111, ENSP00000352333, ENSP00000365978, ENSP00000365981	POLR1H	POLR1H	ortholog_one2one	90.4762	90.4762	POLR1H	ortholog_one2one	89.3939	93.6508	POLR1H	ortholog_one2one	98.4127	98.4127	POLR1H	ortholog_one2one	77.1242	93.6508	Polr1h	ortholog_one2one	82.1138	80.1587	Polr1h	ortholog_one2one	83.7398	81.746
ENSG00000066382	ENSP00000350833, ENSP00000388258, ENSP00000431805, ENSP00000432469	MPPED2	MPPED2	ortholog_one2one	100	100	MPPED2	ortholog_one2one	100	100	MPPED2	ortholog_one2one	100	100	MPPED2	ortholog_one2one	99.6599	99.6599	Mpped2	ortholog_one2one	99.6599	99.6599	Mpped2	ortholog_one2one	99.3197	99.3197
ENSG00000066405	ENSP00000183605, ENSP00000340939, ENSP00000419732	CLDN18	CLDN18	ortholog_one2one	96.5517	96.5517	CLDN18	ortholog_one2one	98.8506	98.8506	CLDN18	ortholog_one2one	98.8506	98.8506	CLDN18	ortholog_one2one	97.318	97.318	Cldn18	ortholog_one2one	87.8788	88.8889	Cldn18	ortholog_one2one	89.272	89.272
ENSG00000066422	ENSP00000326200, ENSP00000417369, ENSP00000509924, ENSP00000510054, ENSP00000510062, ENSP00000510736, ENSP00000515702	ZBTB11	ZBTB11	ortholog_one2one	94.0896	93.7322	ZBTB11	ortholog_one2one	98.1939	98.1007	ZBTB11	ortholog_one2one	98.289	98.1956	ZBTB11	ortholog_one2one	96.9582	96.8661	Zbtb11	ortholog_one2one	89.4286	89.1738	Zbtb11	ortholog_one2one	89.4487	89.3637
ENSG00000066427	ENSP00000339110, ENSP00000352324, ENSP00000376965, ENSP00000389376, ENSP00000422073, ENSP00000425322, ENSP00000426697, ENSP00000435571, ENSP00000437157, ENSP00000445618, ENSP00000450492, ENSP00000450566, ENSP00000450641, ENSP00000450642, ENSP00000451001, ENSP00000451103, ENSP00000451132, ENSP00000451385, ENSP00000451399, ENSP00000451405, ENSP00000451417, ENSP00000451693, ENSP00000451733, ENSP0000…	ATXN3	ATXN3	ortholog_one2one	94.5205	95.5679	ATXN3	ortholog_one2one	98.3333	98.0609	ATXN3	ortholog_one2one	90.3047	90.3047		ortholog_one2many	93.5657	96.6759	Atxn3	ortholog_one2one	87.0423	85.5956	Atxn3	ortholog_one2one	80.6283	85.3186
ENSG00000066455	ENSP00000163416, ENSP00000452601	GOLGA5	GOLGA5	ortholog_one2one	92.2131	92.3393	GOLGA5	ortholog_one2one	93.2806	96.8536	GOLGA5	ortholog_one2one	93.0171	96.58	GOLGA5	ortholog_one2one	95.3615	95.6224	Golga5	ortholog_one2one	83.9506	83.7209	Golga5	ortholog_one2one	85.4595	85.2257
ENSG00000066468	ENSP00000263451, ENSP00000309878, ENSP00000337665, ENSP00000348559, ENSP00000350166, ENSP00000351276, ENSP00000352309, ENSP00000353262, ENSP00000358052, ENSP00000358054, ENSP00000358055, ENSP00000358056, ENSP00000358057, ENSP00000404219, ENSP00000410294, ENSP00000474011, ENSP00000474109, ENSP00000481464, ENSP00000484154, ENSP00000484892, ENSP00000490905, ENSP00000491912, ENSP00000506847, ENSP0000…	FGFR2	FGFR2	ortholog_one2one	94.5122	94.3971	FGFR2	ortholog_one2one	94.4114	96.7113	FGFR2	ortholog_one2one	94.4114	96.7113	FGFR2	ortholog_one2one	93.698	95.9805	Fgfr2	ortholog_one2one	95.3571	97.5639	Fgfr2	ortholog_one2one	92.0333	94.2753
ENSG00000066557	ENSP00000359990	LRRC40	LRRC40	ortholog_one2one	91.6944	91.6944	LRRC40	ortholog_one2one	97.5083	97.5083	LRRC40	ortholog_one2one	97.3958	93.1894	LRRC40	ortholog_one2one	85.7143	95.6811	Lrrc40	ortholog_one2one	83.0565	83.0565	Lrrc40	ortholog_one2one	81.8937	81.8937
ENSG00000066583	ENSP00000173527, ENSP00000421273	ISOC1	ISOC1	ortholog_one2one	97.6351	96.9799	ISOC1	ortholog_one2one	98.9933	98.9933	ISOC1	ortholog_one2one	94.3894	95.9732	ISOC1	ortholog_one2one	99.3289	99.3289	Isoc1	ortholog_one2one	94.9495	94.6309	Isoc1	ortholog_one2one	94.9495	94.6309
ENSG00000066629	ENSP00000262233, ENSP00000327384, ENSP00000334314, ENSP00000451269, ENSP00000451288, ENSP00000451346, ENSP00000451669, ENSP00000451706, ENSP00000451805, ENSP00000451991, ENSP00000452063, ENSP00000452089, ENSP00000452160, ENSP00000452292, ENSP00000452474, ENSP00000498100, ENSP00000513128	EML1	EML1	ortholog_one2one	85.6044	95.5828	EML1	ortholog_one2one	93.9286	96.8098	EML1	ortholog_one2one	94.7245	99.1411	EML1	ortholog_one2one	94.6073	99.0184	Eml1	ortholog_one2one	96.1916	96.0736	Eml1	ortholog_one2one	94.3442	96.1963
ENSG00000066651	ENSP00000333934, ENSP00000357316, ENSP00000406230, ENSP00000415724, ENSP00000433724, ENSP00000465275, ENSP00000466001, ENSP00000467035, ENSP00000467603, ENSP00000496820	TRMT11	TRMT11	ortholog_one2one	95.8696	95.2484	TRMT11	ortholog_one2one	98.2609	97.6242	TRMT11	ortholog_one2one	87.0906	97.6242	TRMT11	ortholog_one2one	96.7391	96.1123	Trmt11	ortholog_one2one	91.3043	90.7127	Trmt11	ortholog_one2one	90.8894	90.4968
ENSG00000066654	ENSP00000370741, ENSP00000379392, ENSP00000455033, ENSP00000490841	THUMPD1		ortholog_one2many	91.8079	92.068	THUMPD1	ortholog_one2one	98.3003	98.3003	THUMPD1	ortholog_one2one	54.3237	69.4051	THUMPD1	ortholog_one2one	95.4674	95.4674	Thumpd1	ortholog_one2one	84.2857	83.5694	Thumpd1	ortholog_one2one	84.4193	84.4193
ENSG00000066697	ENSP00000364020, ENSP00000364021, ENSP00000378506, ENSP00000415830, ENSP00000480445, ENSP00000480622	MSANTD3																	Msantd3	ortholog_one2one	96.3636	96.3636	Msantd3	ortholog_one2one	97.4545	97.4545
ENSG00000066735	ENSP00000325452, ENSP00000388241, ENSP00000513129	KIF26A	KIF26A	ortholog_one2one	81.2331	79.8087	KIF26A	ortholog_one2one	93.8021	95.6961					KIF26A	ortholog_one2one	90.7447	90.6482	Kif26a	ortholog_one2one	77.4056	77.3645	Kif26a	ortholog_one2one	76.0234	75.983
ENSG00000066739	ENSP00000353010	ATG2B	ATG2B	ortholog_one2one	95.717	95.717	ATG2B	ortholog_one2one	98.6525	98.6525	ATG2B	ortholog_one2one	98.6044	98.6044	ATG2B	ortholog_one2one	97.4495	97.4495	Atg2b	ortholog_one2one	91.0843	90.9528	Atg2b	ortholog_one2one	90.4624	90.3754
ENSG00000066777	ENSP00000262215, ENSP00000428429, ENSP00000429002, ENSP00000429560, ENSP00000430891	ARFGEF1	ARFGEF1	ortholog_one2one	98.9724	98.9724	ARFGEF1	ortholog_one2one	99.4592	99.4592	ARFGEF1	ortholog_one2one	99.4592	99.4592	ARFGEF1	ortholog_one2one	99.351	99.351	Arfgef1	ortholog_one2one	97.454	97.2958	Arfgef1	ortholog_one2one	95.9585	95.0243
ENSG00000066813	ENSP00000327453, ENSP00000390378, ENSP00000454247, ENSP00000454887, ENSP00000454995, ENSP00000455137, ENSP00000455190, ENSP00000455658, ENSP00000456369, ENSP00000456378, ENSP00000457377, ENSP00000478316	ACSM2B		ortholog_many2many	77.8547	77.9896		ortholog_one2many	92.0826	92.721		ortholog_one2many	92.6957	92.3744		ortholog_one2many	85.2431	85.0953	Acsm2	ortholog_many2many	72.5	75.3899	Acsm2	ortholog_many2many	77.0979	76.4298
ENSG00000066827	ENSP00000367069, ENSP00000394501, ENSP00000427831, ENSP00000427879, ENSP00000428192, ENSP00000428483, ENSP00000429050, ENSP00000429091, ENSP00000429600, ENSP00000429930, ENSP00000429983, ENSP00000430924	ZFAT	ZFAT	ortholog_one2one	93.564	93.564	ZFAT	ortholog_one2one	88.2182	97.5865	ZFAT	ortholog_one2one	85.7244	97.5865	ZFAT	ortholog_one2one	95.743	95.897	Zfat	ortholog_one2one	88.4398	88.0129	Zfat	ortholog_one2one	88.8259	88.2542
ENSG00000066855	ENSP00000262146, ENSP00000391502, ENSP00000429253, ENSP00000429450, ENSP00000430621, ENSP00000436928	MTFR1	MTFR1	ortholog_one2one	86.9436	87.988	MTFR1	ortholog_one2one	89.6755	91.2913	MTFR1	ortholog_one2one	95.7958	95.7958	MTFR1	ortholog_one2one	84.8138	88.8889	Mtfr1	ortholog_one2one	76.8293	75.6757	Mtfr1	ortholog_one2one	76.1194	76.5766
ENSG00000066923	ENSP00000319318, ENSP00000377586, ENSP00000393790, ENSP00000395039, ENSP00000397067, ENSP00000400359, ENSP00000407884, ENSP00000409283, ENSP00000477973, ENSP00000484098	STAG3	STAG3	ortholog_one2one	88.3777	89.3148	STAG3	ortholog_one2one	87.7049	96.0033	STAG3	ortholog_one2one	87.6147	93.4747	STAG3	ortholog_one2one	92.9204	94.2088	Stag3	ortholog_one2one	77.5806	78.4666	Stag3	ortholog_one2one	76.7516	78.6297
ENSG00000066926	ENSP00000262093, ENSP00000372326, ENSP00000465243, ENSP00000465363, ENSP00000466263, ENSP00000498358	FECH	FECH	ortholog_one2one	90.8019	91.0165	FECH	ortholog_one2one	79.7189	93.8534	FECH	ortholog_one2one	98.5816	98.5816	FECH	ortholog_one2one	94.4056	95.7447	Fech	ortholog_one2one	88.6256	88.4161	Fech	ortholog_one2one	83.9535	85.3428
ENSG00000066933	ENSP00000348349, ENSP00000398250, ENSP00000399162, ENSP00000454446, ENSP00000454517, ENSP00000455150, ENSP00000456192, ENSP00000456882, ENSP00000457235, ENSP00000457407, ENSP00000457945	MYO9A	MYO9A	ortholog_one2one	89.9886	93.1319	MYO9A	ortholog_one2one	94.8426	98.1554	MYO9A	ortholog_one2one	94.8426	98.1554	MYO9A	ortholog_one2one	92.7569	95.9969	Myo9a	ortholog_one2one	86.0509	88.854	Myo9a	ortholog_one2one	86.2148	88.854
ENSG00000067048	ENSP00000336725, ENSP00000353284, ENSP00000398953, ENSP00000400377	DDX3Y		ortholog_one2one	71.2681	67.2727	DDX3Y	ortholog_one2one	98.0273	97.8788	DDX3Y	ortholog_one2one	97.8691	97.4242	DDX3Y	ortholog_one2many	93.8931	93.1818	Ddx3y	ortholog_one2one	89.2097	88.9394	Ddx3	ortholog_one2one	85.905	87.7273
ENSG00000067057	ENSP00000370465, ENSP00000370517, ENSP00000385880, ENSP00000387871, ENSP00000408858, ENSP00000410275, ENSP00000476311, ENSP00000477128, ENSP00000503212, ENSP00000503786, ENSP00000504635, ENSP00000514216	PFKP	PFKP	ortholog_one2one	84.7645	78.0612	PFKP	ortholog_one2many	92.8482	94.3878		ortholog_one2many	93.0539	99.1071	PFKP	ortholog_one2one	97.3214	97.3214	Pfkp	ortholog_one2one	88.5204	88.5204	Pfkp	ortholog_one2one	87.8173	88.2653
ENSG00000067064	ENSP00000370748, ENSP00000401879, ENSP00000404771, ENSP00000512165	IDI1		ortholog_one2many	86.0714	84.8592	IDI1	ortholog_one2one	96.4912	77.4648	IDI1	ortholog_one2one	94.6429	93.3099	IDI1	ortholog_one2one	90.2098	90.8451	Idi1	ortholog_one2one	78.7986	78.5211	Idi1	ortholog_one2one	78.0919	77.8169
ENSG00000067066	ENSP00000264052, ENSP00000343023, ENSP00000386404, ENSP00000386427, ENSP00000386998, ENSP00000387311, ENSP00000391616, ENSP00000393679, ENSP00000399389, ENSP00000400277, ENSP00000416563	SP100	SP100	ortholog_one2one	62.4843	56.2712	SP100	ortholog_one2one	70.2299	69.0396	SP100	ortholog_one2one	85.5952	81.2429						ortholog_one2many	52.459	7.23164
ENSG00000067082	ENSP00000419079, ENSP00000419923, ENSP00000445301	KLF6	KLF6	ortholog_one2one	94.3662	94.6996	KLF6	ortholog_one2one	99.6466	99.6466	KLF6	ortholog_one2one	94	99.6466	KLF6	ortholog_one2one	99.2933	99.2933	Klf6	ortholog_one2one	84.5912	95.053	Klf6	ortholog_one2one	27.4678	90.4594
ENSG00000067113	ENSP00000264775, ENSP00000302229, ENSP00000425052	PLPP1	PLPP1	ortholog_one2one	83.5664	84.1549	PLPP1	ortholog_one2one	85.614	85.9155	PLPP1	ortholog_one2one	85.614	85.9155	PLPP1	ortholog_one2one	72.3214	85.5634	Plpp1	ortholog_one2one	73.5916	73.5916	Plpp1	ortholog_one2one	72.9097	76.7606
ENSG00000067141	ENSP00000261908, ENSP00000341198, ENSP00000453200, ENSP00000453317, ENSP00000454024	NEO1	NEO1	ortholog_one2one	94.9454	95.1403	NEO1	ortholog_one2one	97.4061	97.6728	NEO1	ortholog_one2one	97.2991	98.6311	NEO1	ortholog_one2one	97.3666	98.6995	Neo1	ortholog_one2one	92.2252	94.1821	Neo1	ortholog_one2one	91.756	93.7029
ENSG00000067167	ENSP00000262213, ENSP00000428025, ENSP00000428052	TRAM1	TRAM1	ortholog_one2one	96.7914	96.7914	TRAM1	ortholog_one2one	98.9305	98.9305	TRAM1	ortholog_one2one	97.3684	98.9305	TRAM1	ortholog_one2one	97.861	97.861	Tram1	ortholog_one2one	93.0481	93.0481	Tram1	ortholog_one2one	57.8	77.2727
ENSG00000067177	ENSP00000342469, ENSP00000362640, ENSP00000362643, ENSP00000362646, ENSP00000441251	PHKA1	PHKA1	ortholog_one2one	95.4839	96.8111	PHKA1	ortholog_one2one	98.6917	98.6917	PHKA1	ortholog_one2one	97.3387	98.6917	PHKA1	ortholog_one2one	97.7887	97.6288	Phka1	ortholog_one2one	93.473	94.8487	Phka1	ortholog_one2one	92.8284	94.1946
ENSG00000067182	ENSP00000162749, ENSP00000413224, ENSP00000438343, ENSP00000439981, ENSP00000441803, ENSP00000442059, ENSP00000442405, ENSP00000442919, ENSP00000513670, ENSP00000513671, ENSP00000513672, ENSP00000513673	TNFRSF1A	TNFRSF1A	ortholog_one2one	78.6638	80.2198	TNFRSF1A	ortholog_one2one	96.2637	96.2637	TNFRSF1A	ortholog_one2one	94.2396	89.8901	TNFRSF1A	ortholog_one2one	85.2423	85.0549	Tnfrsf1a	ortholog_one2one	63.2159	63.0769	Tnfrsf1a	ortholog_one2one	55.3398	62.6374
ENSG00000067191	ENSP00000345461, ENSP00000377840, ENSP00000377847	CACNB1	CACNB1	ortholog_one2one	91.5888	98.3278	CACNB1	ortholog_one2one	91.7574	98.6622	CACNB1	ortholog_one2one	91.7574	98.6622	CACNB1	ortholog_one2one	98.9967	98.9967	Cacnb1	ortholog_one2one	85.6721	96.99	Cacnb1	ortholog_one2one	90.1869	96.8227
ENSG00000067208	ENSP00000359356, ENSP00000440826, ENSP00000506999, ENSP00000516584, ENSP00000516587, ENSP00000516588, ENSP00000516589, ENSP00000516594, ENSP00000516595, ENSP00000516600, ENSP00000516601	EVI5	EVI5	ortholog_one2one	92.6352	97.4576	EVI5	ortholog_one2one	94.3678	99.3947	EVI5	ortholog_one2one	94.3678	99.3947	EVI5	ortholog_one2one	91.2994	97.8208	Evi5	ortholog_one2one	86.6502	84.8668	Evi5	ortholog_one2one	85.8458	90.3148
ENSG00000067221	ENSP00000319323, ENSP00000319384, ENSP00000352788, ENSP00000442478, ENSP00000455246, ENSP00000455690, ENSP00000456343, ENSP00000456853, ENSP00000458091	STOML1	STOML1	ortholog_one2one	94.3734	92.7136	STOML1	ortholog_one2one	97.99	97.99	STOML1	ortholog_one2one	96.4664	68.593	STOML1	ortholog_one2one	95.2261	95.2261	Stoml1	ortholog_one2one	88.9724	89.196	Stoml1	ortholog_one2one	89.9497	89.9497
ENSG00000067225	ENSP00000320171, ENSP00000334983, ENSP00000373745, ENSP00000454668, ENSP00000455584, ENSP00000455736, ENSP00000455901, ENSP00000456004, ENSP00000456970, ENSP00000456984, ENSP00000457198, ENSP00000457253, ENSP00000457420, ENSP00000457830, ENSP00000513902, ENSP00000513903	PKM	PKM	ortholog_one2one	94.0541	98.3051		ortholog_one2many	97.7387	73.258		ortholog_one2many	98.7805	61.0169		ortholog_one2many	98.8701	98.8701	Pkm	ortholog_one2one	97.7401	97.7401		ortholog_one2one	87.8855	75.1412
ENSG00000067248	ENSP00000251636, ENSP00000421435	DHX29	DHX29	ortholog_one2one	96.1286	96.1286	DHX29	ortholog_one2one	98.0249	97.8817	DHX29	ortholog_one2one	98.098	97.9547	DHX29	ortholog_one2one	97.0182	97.4434	Dhx29	ortholog_one2one	91.1355	90.8692	Dhx29	ortholog_one2one	90.8492	90.6501
ENSG00000067334	ENSP00000352137, ENSP00000411010, ENSP00000434261	DNTTIP2		ortholog_one2many	89.9083	12.963	DNTTIP2	ortholog_one2one	96.6931	96.6931	DNTTIP2	ortholog_one2one	96.6931	96.6931	DNTTIP2	ortholog_one2one	90.8245	90.3439	Dnttip2	ortholog_one2one	62.0053	62.1693	Dnttip2	ortholog_one2one	60.7096	61.1111
ENSG00000067365	ENSP00000163678, ENSP00000371345, ENSP00000456618, ENSP00000457152, ENSP00000457191, ENSP00000457291, ENSP00000457913, ENSP00000459729, ENSP00000460481, ENSP00000461054	METTL22	METTL22	ortholog_one2one	81.9712	84.4059	METTL22	ortholog_one2one	95.297	95.297	METTL22	ortholog_one2one	88.9146	95.297					Mettl22	ortholog_one2one	78.8804	76.7327	Mettl22	ortholog_one2one	78.8804	76.7327
ENSG00000067369	ENSP00000263801, ENSP00000371470, ENSP00000371475, ENSP00000388028, ENSP00000392048, ENSP00000393497, ENSP00000398508, ENSP00000413010, ENSP00000416212, ENSP00000471624	TP53BP1	TP53BP1	ortholog_one2one	91.2538	91.2999	TP53BP1	ortholog_one2one	97.2686	97.2686	TP53BP1	ortholog_one2one	97.4709	97.4709	TP53BP1	ortholog_one2one	95.1801	94.8913	Trp53bp1	ortholog_one2one	81.158	80.8295	Tp53bp1	ortholog_one2one	82.0487	81.8412
ENSG00000067445	ENSP00000173898, ENSP00000318278, ENSP00000364162, ENSP00000364181, ENSP00000382641, ENSP00000387676, ENSP00000388947, ENSP00000392841, ENSP00000404645, ENSP00000404767, ENSP00000404794, ENSP00000405043, ENSP00000405126, ENSP00000405311, ENSP00000406574, ENSP00000407996, ENSP00000411717, ENSP00000412588, ENSP00000483142	TRO		ortholog_one2one	71.7391	13.8365	TRO	ortholog_one2one	92.8669	94.6191	TRO	ortholog_one2one	86.572	93.7107	TRO	ortholog_one2one	88.7075	91.1251	Tro	ortholog_one2one	48.7781	71.1391		ortholog_one2one	87.0748	17.8896
ENSG00000067533	ENSP00000355899	RRP15	RRP15	ortholog_one2one	78.2101	71.2766	RRP15	ortholog_one2one	96.1404	97.1631	RRP15	ortholog_one2one	96.1404	97.1631	RRP15	ortholog_one2one	89.0071	89.0071	Rrp15	ortholog_one2one	73.6655	73.4043	Rrp15	ortholog_one2one	73.5714	73.0496
ENSG00000067560	ENSP00000394483, ENSP00000400175, ENSP00000408402, ENSP00000413587, ENSP00000503282, ENSP00000503490, ENSP00000504180, ENSP00000504494, ENSP00000504603	RHOA	RHOA	ortholog_one2one	100	100	RHOA	ortholog_one2one	92.3445	100	RHOA	ortholog_one2one	100	100		ortholog_one2many	100	100	Rhoa	ortholog_one2one	99.4819	99.4819	Rhoa	ortholog_one2one	76.6129	98.4456
ENSG00000067596	ENSP00000262415, ENSP00000437886, ENSP00000465178, ENSP00000466900, ENSP00000467834, ENSP00000496923	DHX8	DHX8	ortholog_one2one	99.3453	99.5082	DHX8	ortholog_one2one	99.018	99.1803	DHX8	ortholog_one2one	99.1416	94.6721	DHX8	ortholog_one2one	99.4243	99.0984	Dhx8	ortholog_one2one	96.7846	98.6885	Dhx8	ortholog_one2one	97.0257	98.9344
ENSG00000067601		PMS2P4
ENSG00000067606	ENSP00000367830, ENSP00000383712, ENSP00000421219, ENSP00000421350, ENSP00000421587, ENSP00000421869, ENSP00000422349, ENSP00000422764, ENSP00000424228, ENSP00000424398, ENSP00000424763, ENSP00000424945, ENSP00000425317, ENSP00000425643, ENSP00000426412, ENSP00000427085, ENSP00000427134, ENSP00000462105	PRKCZ	PRKCZ	ortholog_one2one	94.3299	92.7365	PRKCZ	ortholog_one2one	99.4932	99.4932					PRKCZ	ortholog_one2one	98.4797	98.4797	Prkcz	ortholog_one2one	95.1013	95.1013	Prkcz	ortholog_one2one	95.4392	95.4392
ENSG00000067646	ENSP00000155093, ENSP00000372525, ENSP00000388814, ENSP00000393908, ENSP00000485605	ZFY					ZFY	ortholog_one2one	98.377	98.377	ZFY	ortholog_one2one	98.377	98.377	ZFY	ortholog_one2one	93.8673	93.633	Zfx	ortholog_one2many	91.2391	91.0112	Zfx	ortholog_one2many	88.9976	90.8864
ENSG00000067704	ENSP00000355889	IARS2	IARS2	ortholog_one2one	91.1067	91.1067	IARS2	ortholog_one2one	97.5296	97.5296	IARS2	ortholog_one2one	97.7228	97.5296	IARS2	ortholog_one2one	88.5135	90.6126	Iars2	ortholog_one2one	83.3004	83.3004	Iars2	ortholog_one2one	80.9331	78.8538
ENSG00000067715	ENSP00000261205, ENSP00000376932, ENSP00000391056, ENSP00000401559, ENSP00000447035, ENSP00000447575, ENSP00000447656, ENSP00000448861, ENSP00000448964, ENSP00000450321, ENSP00000515993, ENSP00000515994, ENSP00000515995, ENSP00000515996, ENSP00000515997, ENSP00000515998, ENSP00000515999, ENSP00000516000, ENSP00000516001, ENSP00000516002, ENSP00000516003, ENSP00000516004, ENSP00000516005, ENSP0000…	SYT1	SYT1	ortholog_one2one	99.763	99.763	SYT1	ortholog_one2one	100	100	SYT1	ortholog_one2one	99.7613	99.0521	SYT1	ortholog_one2one	87.0833	99.0521	Syt1	ortholog_one2one	97.8622	97.6303	Syt1	ortholog_one2one	98.0998	97.8673
ENSG00000067798	ENSP00000381007, ENSP00000446132, ENSP00000446628, ENSP00000446644, ENSP00000448037, ENSP00000448303, ENSP00000489639, ENSP00000495503	NAV3	NAV3	ortholog_one2one	96.8514	96.7296	NAV3	ortholog_one2one	98.825	98.7421	NAV3	ortholog_one2one	98.9509	98.8679	NAV3	ortholog_one2one	98.239	98.239	Nav3	ortholog_one2one	93.9138	93.1656	Nav3	ortholog_one2one	93.7368	92.8721
ENSG00000067829	ENSP00000217901, ENSP00000359110, ENSP00000359111, ENSP00000400115, ENSP00000401862, ENSP00000402747, ENSP00000408529	IDH3G	IDH3G	ortholog_one2one	95.9288	95.9288	IDH3G	ortholog_one2one	91.75	93.3842	IDH3G	ortholog_one2one	89.1089	91.6031					Idh3g	ortholog_one2one	95.1654	95.1654	Idh3g	ortholog_one2one	88.6076	89.0585
ENSG00000067836	ENSP00000322832, ENSP00000464699, ENSP00000465076, ENSP00000465970, ENSP00000466529, ENSP00000467459, ENSP00000467509, ENSP00000468334, ENSP00000468343	ROGDI	ROGDI	ortholog_one2one	97.2125	97.2125	ROGDI	ortholog_one2one	99.6516	99.6516	ROGDI	ortholog_one2one	99.3031	99.3031	ROGDI	ortholog_one2one	97.561	97.561	Rogdi	ortholog_one2one	87.055	93.7282	Rogdi	ortholog_one2one	94.7735	94.7735
ENSG00000067840	ENSP00000164640, ENSP00000377355, ENSP00000442033, ENSP00000476940	PDZD4	PDZD4	ortholog_one2one	95.176	94.1936	PDZD4	ortholog_one2one	98.7097	98.7097	PDZD4	ortholog_one2one	97.284	50.8387	PDZD4	ortholog_one2one	97.8036	97.6774	Pdzd4	ortholog_one2one	93.3938	93.0323	Pdzd4	ortholog_one2one	93.3938	93.0323
ENSG00000067842	ENSP00000263519, ENSP00000343886, ENSP00000352062, ENSP00000359205, ENSP00000377425, ENSP00000508126, ENSP00000516173, ENSP00000516174, ENSP00000516175, ENSP00000516176	ATP2B3	ATP2B3	ortholog_one2one	98.0099	96.8852	ATP2B3	ortholog_one2one	99.4262	99.4262					ATP2B3	ortholog_one2one	87.0181	90.6557	Atp2b3	ortholog_one2one	98.1148	98.1148	Atp2b3	ortholog_one2one	95.7566	98.0328
ENSG00000067900	ENSP00000382697, ENSP00000462004, ENSP00000489185	ROCK1	ROCK1	ortholog_one2one	96.5066	97.9321	ROCK1	ortholog_one2one	99.6307	99.6307	ROCK1	ortholog_one2one	99.6307	99.6307	ROCK1	ortholog_one2one	99.3353	99.3353	Rock1	ortholog_one2one	96.6027	96.6027	Rock1	ortholog_one2one	94.9598	96.0118
ENSG00000067955	ENSP00000290858, ENSP00000415151, ENSP00000456637, ENSP00000462148, ENSP00000462273, ENSP00000462932, ENSP00000498463	CBFB	CBFB	ortholog_one2one	75.8242	73.7968	CBFB	ortholog_one2one	100	100	CBFB	ortholog_one2one	100	100	CBFB	ortholog_one2one	99.4652	99.4652	Cbfb	ortholog_one2one	98.9305	98.9305	Cbfb	ortholog_one2one	98.9247	98.3957
ENSG00000067992	ENSP00000368460, ENSP00000497727, ENSP00000498864	PDK3	PDK3	ortholog_one2one	91.3043	98.2759	PDK3	ortholog_one2one	97.8313	100	PDK3	ortholog_one2one	97.8313	100	PDK3	ortholog_one2one	96.3855	98.5222	Pdk3	ortholog_one2one	95.1807	97.2906	Pdk3	ortholog_one2one	95.4217	97.5369
ENSG00000068001	ENSP00000350387, ENSP00000378571, ENSP00000398714, ENSP00000399677, ENSP00000401853, ENSP00000405855, ENSP00000406657, ENSP00000409642, ENSP00000414656	HYAL2	HYAL2	ortholog_one2one	93.2347	93.2347	HYAL2	ortholog_one2one	98.0973	98.0973	HYAL2	ortholog_one2one	97.8858	97.8858					Hyal2	ortholog_one2one	82.0296	82.0296	Hyal2	ortholog_one2one	81.8182	81.8182
ENSG00000068024	ENSP00000264606, ENSP00000391226, ENSP00000392912, ENSP00000405226, ENSP00000410551, ENSP00000440481	HDAC4	HDAC4	ortholog_one2one	91.6821	91.0927	HDAC4	ortholog_one2one	99.1697	98.7144	HDAC4	ortholog_one2one	99.0323	84.573	HDAC4	ortholog_one2one	95.7105	98.3471	Hdac4	ortholog_one2one	94.3309	93.2048	Hdac4	ortholog_one2one	94.1122	93.9394
ENSG00000068028	ENSP00000333327, ENSP00000349547, ENSP00000352323, ENSP00000378549, ENSP00000378558, ENSP00000433000, ENSP00000482696	RASSF1	RASSF1	ortholog_one2one	95.5882	95.5882	RASSF1	ortholog_one2one	69.2754	70.2941	RASSF1	ortholog_one2one	97.093	98.2353	RASSF1	ortholog_one2one	94.186	95.2941	Rassf1	ortholog_one2one	89.8256	90.8824	Rassf1	ortholog_one2one	90.2941	90.2941
ENSG00000068078	ENSP00000231803, ENSP00000260795, ENSP00000339824, ENSP00000412903, ENSP00000414914, ENSP00000420533, ENSP00000427289	FGFR3	FGFR3	ortholog_one2one	90.2743	89.8263	FGFR3	ortholog_one2one	94.1832	94.4169	FGFR3	ortholog_one2one	94.1832	94.4169	FGFR3	ortholog_one2one	91.8519	92.3077	Fgfr3	ortholog_one2one	88.404	87.9653	Fgfr3	ortholog_one2one	88.2939	87.9653
ENSG00000068079	ENSP00000394579, ENSP00000395590	IFI35	IFI35	ortholog_one2one	77.1127	76.5734	IFI35	ortholog_one2one	63.9053	75.5245	IFI35	ortholog_one2one	63.9053	75.5245	IFI35	ortholog_one2one	84.3537	86.7133	Ifi35	ortholog_one2one	71.6783	71.6783	Ifi35	ortholog_one2one	72.3776	72.3776
ENSG00000068097	ENSP00000184956, ENSP00000464927, ENSP00000465429, ENSP00000465540, ENSP00000465595, ENSP00000465817, ENSP00000465986, ENSP00000466192, ENSP00000468810	HEATR6	HEATR6	ortholog_one2one	90.5485	90.8552	HEATR6	ortholog_one2one	94.5471	86.6215		ortholog_one2many	95.1542	18.2896	HEATR6	ortholog_one2one	95.3547	95.597	Heatr6	ortholog_one2one	83.6149	83.8273	Heatr6	ortholog_one2one	82.0401	79.6782
ENSG00000068120	ENSP00000377406, ENSP00000393564, ENSP00000464814, ENSP00000466838, ENSP00000467174, ENSP00000467322, ENSP00000467519, ENSP00000467687, ENSP00000468583, ENSP00000468755	COASY	COASY	ortholog_one2one	91.3121	91.3121	COASY	ortholog_one2one	97.5177	97.5177	COASY	ortholog_one2one	97.5177	97.5177	COASY	ortholog_one2one	96.0993	96.0993	Coasy	ortholog_one2one	86.6785	86.5248	Coasy	ortholog_one2one	85.4352	85.2837
ENSG00000068137	ENSP00000293349, ENSP00000465400, ENSP00000467824, ENSP00000468678	PLEKHH3	PLEKHH3	ortholog_one2one	96.0908	96.0908	PLEKHH3	ortholog_one2one	98.6129	98.6129					PLEKHH3	ortholog_one2one	92.3885	88.7768	Plekhh3	ortholog_one2one	92.8392	93.1904	Plekhh3	ortholog_one2one	92.1914	92.3077
ENSG00000068305	ENSP00000337202, ENSP00000346389, ENSP00000399460, ENSP00000452989, ENSP00000453095, ENSP00000453441, ENSP00000453478, ENSP00000454023, ENSP00000454120, ENSP00000508747, ENSP00000509137, ENSP00000509537, ENSP00000509700, ENSP00000516195	MEF2A	MEF2A	ortholog_one2one	90.6375	90.099	MEF2A	ortholog_one2one	98.6084	98.2178	MEF2A	ortholog_one2one	98.8072	98.4158	MEF2A	ortholog_one2one	92.8287	92.2772	Mef2a	ortholog_one2one	96.988	95.6436	Mef2a	ortholog_one2one	89.4632	89.1089
ENSG00000068308	ENSP00000156084, ENSP00000365671, ENSP00000379969, ENSP00000390767, ENSP00000401629	OTUD5	OTUD5	ortholog_one2one	89.2919	91.3428	OTUD5	ortholog_one2one	99.6466	99.6466	OTUD5	ortholog_one2one	99.7135	61.4841	OTUD5	ortholog_one2one	94.4538	99.2933	Otud5	ortholog_one2one	97.373	98.2332	Otud5	ortholog_one2one	87.3438	98.7633
ENSG00000068323	ENSP00000314129, ENSP00000476976	TFE3	TFE3	ortholog_one2one	97.3913	97.3913	TFE3	ortholog_one2one	99.4783	99.4783	TFE3	ortholog_one2one	99.4783	99.4783					Tfe3	ortholog_one2one	96.1538	95.6522	Tfe3	ortholog_one2one	95.1763	89.2174
ENSG00000068354	ENSP00000365962, ENSP00000402268, ENSP00000476787	TBC1D25	TBC1D25	ortholog_one2one	94.1776	94.0407	TBC1D25	ortholog_one2one	79.1148	83.1395	TBC1D25	ortholog_one2one	93.6232	93.8953	TBC1D25	ortholog_one2one	98.2533	98.1105	Tbc1d25	ortholog_one2one	87.1968	94.0407	Tbc1d25	ortholog_one2one	88.6427	93.0233
ENSG00000068366	ENSP00000262835, ENSP00000339787, ENSP00000419171, ENSP00000423539, ENSP00000424808, ENSP00000425378, ENSP00000425408, ENSP00000499969, ENSP00000500273, ENSP00000500678, ENSP00000500897, ENSP00000506881	ACSL4	ACSL4	ortholog_one2one	92.4051	98.0597	ACSL4	ortholog_one2one	93.8115	99.5522	ACSL4	ortholog_one2one	93.8115	99.5522	ACSL4	ortholog_one2one	82.8931	98.3582	Acsl4	ortholog_one2one	91.1392	96.7164	Acsl4	ortholog_one2one	93.0199	97.4627
ENSG00000068383	ENSP00000340707, ENSP00000357582, ENSP00000357583, ENSP00000390749, ENSP00000390936	INPP5A	INPP5A	ortholog_one2one	88.0282	60.6796	INPP5A	ortholog_one2one	86.6667	94.6602	INPP5A	ortholog_one2one	97.2569	94.6602	INPP5A	ortholog_one2one	87.788	92.4757	Inpp5a	ortholog_one2one	92.4171	94.6602	Inpp5a	ortholog_one2one	97.0874	97.0874
ENSG00000068394	ENSP00000156109	GPKOW	GPKOW	ortholog_one2one	86.3445	86.3445	GPKOW	ortholog_one2one	90.1575	96.2185	GPKOW	ortholog_one2one	96.4286	96.4286	GPKOW	ortholog_one2one	91.9003	61.9748	Gpkow	ortholog_one2one	73.5656	75.4202	Gpkow	ortholog_one2one	74.538	76.2605
ENSG00000068400	ENSP00000365606, ENSP00000469842, ENSP00000477574, ENSP00000480042, ENSP00000480180, ENSP00000480856, ENSP00000515491, ENSP00000515505, ENSP00000515506, ENSP00000515507, ENSP00000515508, ENSP00000515509, ENSP00000515510, ENSP00000515519, ENSP00000515520, ENSP00000515521, ENSP00000515522, ENSP00000515523, ENSP00000515524, ENSP00000515543, ENSP00000515544, ENSP00000515560, ENSP00000515561, ENSP0000…	GRIPAP1	GRIPAP1	ortholog_one2one	96.195	96.195	GRIPAP1	ortholog_one2one	96.2485	97.6219	GRIPAP1	ortholog_one2one	98.8889	95.2438	GRIPAP1	ortholog_one2one	63.9246	88.7039	Gripap1	ortholog_one2one	93.3094	92.8656	Gripap1	ortholog_one2one	93.19	92.7467
ENSG00000068438	ENSP00000019019, ENSP00000326948, ENSP00000380103	FTSJ1		ortholog_one2one	94.5946	85.1064	FTSJ1	ortholog_one2one	93.1751	95.4407	FTSJ1	ortholog_one2one	92.8783	95.1368	FTSJ1	ortholog_one2one	89.7727	96.0486	Ftsj1	ortholog_one2one	87.963	86.6261	Ftsj1	ortholog_one2one	86.5031	85.7143
ENSG00000068489	ENSP00000262293, ENSP00000463292, ENSP00000463733, ENSP00000463871, ENSP00000464048, ENSP00000464171, ENSP00000464392, ENSP00000481852	PRR11		ortholog_one2many	86.3889	86.3889	PRR11	ortholog_one2one	92.9155	94.7222	PRR11	ortholog_one2one	93.4605	95.2778	PRR11	ortholog_one2one	91.1602	91.6667	Prr11	ortholog_one2one	72.0109	73.6111	Prr11	ortholog_one2one	71.7391	73.3333
ENSG00000068615	ENSP00000165698, ENSP00000392197, ENSP00000437567, ENSP00000438346, ENSP00000442681, ENSP00000475269, ENSP00000494305, ENSP00000494960, ENSP00000495610, ENSP00000508490, ENSP00000508496, ENSP00000508656, ENSP00000509143, ENSP00000509465, ENSP00000509904, ENSP00000510490	REEP1	REEP1	ortholog_one2one	97.1831	97.1831	REEP1	ortholog_one2one	69.1293	92.2535	REEP1	ortholog_one2one	69.1293	92.2535	REEP1	ortholog_one2one	74.9326	97.8873	Reep1	ortholog_one2one	95.7747	95.7747	Reep1	ortholog_one2one	90.3654	95.7747
ENSG00000068650	ENSP00000364781, ENSP00000364796, ENSP00000396374, ENSP00000402575, ENSP00000410824, ENSP00000420387, ENSP00000420696, ENSP00000479392	ATP11A	ATP11A	ortholog_one2one	87.3524	91.358	ATP11A	ortholog_one2one	92.5336	97.2663	ATP11A	ortholog_one2one	71.6515	97.1781	ATP11A	ortholog_one2one	89.9497	94.709	Atp11a	ortholog_one2one	87.7001	91.7989	Atp11a	ortholog_one2one	87.7843	91.8871
ENSG00000068654	ENSP00000263857, ENSP00000386300, ENSP00000386423, ENSP00000397321	POLR1A	POLR1A	ortholog_one2one	92.3881	92.4419	POLR1A	ortholog_one2one	97.5596	97.6163	POLR1A	ortholog_one2one	97.7326	97.7326	POLR1A	ortholog_one2one	92.321	92.9651	Polr1a	ortholog_one2one	86.6628	86.5116	Polr1a	ortholog_one2one	88.0536	87.8488
ENSG00000068697	ENSP00000175091	LAPTM4A	LAPTM4A	ortholog_one2one	99.4924	84.1202	LAPTM4A	ortholog_one2one	99.1416	99.1416	LAPTM4A	ortholog_one2one	81.9277	87.5536	LAPTM4A	ortholog_one2many	99.1416	99.1416	Laptm4a	ortholog_one2one	97.4249	97.4249	Laptm4a	ortholog_one2one	74.026	97.8541
ENSG00000068724	ENSP00000316699, ENSP00000378320, ENSP00000386307, ENSP00000386521, ENSP00000393022, ENSP00000401467, ENSP00000513496	TTC7A	TTC7A	ortholog_one2one	93.3566	93.3566	TTC7A	ortholog_one2one	95.2381	97.9021	TTC7A	ortholog_one2one	95.2381	97.9021	TTC7A	ortholog_one2one	94.5578	97.2028	Ttc7	ortholog_one2one	88.1119	88.1119	Ttc7a	ortholog_one2one	87.907	88.1119
ENSG00000068745	ENSP00000331103, ENSP00000341925, ENSP00000387394, ENSP00000387759, ENSP00000388116, ENSP00000388420, ENSP00000389755, ENSP00000389761, ENSP00000393077, ENSP00000393797, ENSP00000394488, ENSP00000395819, ENSP00000396203, ENSP00000396904, ENSP00000399052, ENSP00000400812, ENSP00000403968, ENSP00000406357, ENSP00000410454, ENSP00000410950, ENSP00000411776, ENSP00000412121, ENSP00000414139, ENSP0000…	IP6K2	IP6K2	ortholog_one2one	92.6174	97.1831	IP6K2	ortholog_one2one	77.5956	100	IP6K2	ortholog_one2one	94.8775	100	IP6K2	ortholog_one2one	99.061	99.061	Ip6k2	ortholog_one2one	91.9643	96.7136	Ip6k2	ortholog_one2one	91.5179	96.2441
ENSG00000068781	ENSP00000378234, ENSP00000378236, ENSP00000385499, ENSP00000385701	STON1-GTF2A1L
ENSG00000068784	ENSP00000263736	SRBD1	SRBD1	ortholog_one2one	92.0603	92.0603	SRBD1	ortholog_one2one	96.4789	96.3819	SRBD1	ortholog_one2one	96.875	96.5829	SRBD1	ortholog_one2one	93.0583	92.9648	Srbd1	ortholog_one2one	82.4669	81.3065	Srbd1	ortholog_one2one	82.1974	81.206
ENSG00000068796	ENSP00000370493, ENSP00000385000, ENSP00000385622, ENSP00000421041, ENSP00000423542, ENSP00000423772, ENSP00000425411, ENSP00000501719, ENSP00000502097, ENSP00000502125, ENSP00000502248, ENSP00000502272, ENSP00000502498	KIF2A	KIF2A	ortholog_one2one	99.328	99.328	KIF2A	ortholog_one2one	99.7312	99.7312	KIF2A	ortholog_one2one	99.7312	99.7312	KIF2A	ortholog_one2one	99.5968	99.5968	Kif2a	ortholog_one2one	97.8466	97.7151	Kif2a	ortholog_one2many	98.6541	98.5215
ENSG00000068831	ENSP00000338864, ENSP00000366705, ENSP00000366706, ENSP00000366707, ENSP00000366709, ENSP00000366714, ENSP00000366717, ENSP00000377949, ENSP00000377950, ENSP00000377951, ENSP00000377953, ENSP00000389068, ENSP00000396029, ENSP00000399028, ENSP00000399114, ENSP00000401314, ENSP00000401510	RASGRP2	RASGRP2	ortholog_one2one	93.9062	98.6864	RASGRP2	ortholog_one2one	99.8358	99.8358	RASGRP2	ortholog_one2one	99.8358	99.8358	RASGRP2	ortholog_one2one	98.6864	98.6864	Rasgrp2	ortholog_one2one	96.3816	96.2233	Rasgrp2	ortholog_one2one	95.915	96.3875
ENSG00000068878	ENSP00000374643, ENSP00000384211	PSME4	PSME4	ortholog_one2one	97.8839	97.8839	PSME4	ortholog_one2one	99.1319	99.1319	PSME4	ortholog_one2one	97.9088	99.0776	PSME4	ortholog_one2one	97.7957	98.6978	Psme4	ortholog_one2one	95.7135	95.7135	Psme4	ortholog_one2one	94.5844	95.7135
ENSG00000068885	ENSP00000312778, ENSP00000417057, ENSP00000417552, ENSP00000417861, ENSP00000418196, ENSP00000418455, ENSP00000418497, ENSP00000418602, ENSP00000419458, ENSP00000419468, ENSP00000420001, ENSP00000420260, ENSP00000420401, ENSP00000420646, ENSP00000420758	IFT80					IFT80	ortholog_one2one	99.3565	99.3565	IFT80	ortholog_one2one	99.3565	99.3565	IFT80	ortholog_one2one	96.9914	87.13	Ift80	ortholog_one2one	94.3372	94.3372	Ift80	ortholog_one2one	94.0798	94.0798
ENSG00000068903	ENSP00000249396, ENSP00000351809, ENSP00000375931, ENSP00000385146, ENSP00000397022, ENSP00000400338, ENSP00000401203, ENSP00000404309, ENSP00000407272, ENSP00000408023, ENSP00000409690, ENSP00000411393	SIRT2	SIRT2	ortholog_one2one	87.4359	87.6607	SIRT2	ortholog_one2one	98.7147	98.7147					SIRT2	ortholog_one2one	92.0308	92.0308	Sirt2	ortholog_one2one	87.6607	87.6607	Sirt2	ortholog_one2one	77.9377	83.5476
ENSG00000068912	ENSP00000185150, ENSP00000367485, ENSP00000385629, ENSP00000508647, ENSP00000508775, ENSP00000508966, ENSP00000509043, ENSP00000509098, ENSP00000509110, ENSP00000509230, ENSP00000509407, ENSP00000509463, ENSP00000509515, ENSP00000509520, ENSP00000509585, ENSP00000509804, ENSP00000509814, ENSP00000509881, ENSP00000510135, ENSP00000510214, ENSP00000510253, ENSP00000510340, ENSP00000510385, ENSP0000…	ERLEC1	ERLEC1	ortholog_one2one	97.1014	97.1014	ERLEC1	ortholog_one2one	93.8976	98.7578	ERLEC1	ortholog_one2one	93.8976	98.7578	ERLEC1	ortholog_one2one	97.7226	97.7226	Erlec1	ortholog_one2one	96.4803	96.4803	Erlec1	ortholog_one2one	96.0581	95.8592
ENSG00000068971	ENSP00000164133, ENSP00000436136, ENSP00000437088	PPP2R5B	PPP2R5B	ortholog_one2one	98.3903	98.3903	PPP2R5B	ortholog_one2one	97.0297	98.5916	PPP2R5B	ortholog_one2one	99.7988	99.7988	PPP2R5B	ortholog_one2one	74.3551	98.5916	Ppp2r5b	ortholog_one2one	98.7928	98.7928	Ppp2r5b	ortholog_one2one	98.994	98.994
ENSG00000068976	ENSP00000164139, ENSP00000366650	PYGM	PYGM	ortholog_one2one	97.2684	97.2684	PYGM	ortholog_one2one	99.6437	99.6437	PYGM	ortholog_one2one	99.6437	99.6437	PYGM	ortholog_one2one	95.4181	98.9311	Pygm	ortholog_one2one	97.0309	97.0309	Pygm	ortholog_one2one	96.7934	96.7934
ENSG00000068985	ENSP00000365320	PAGE1		ortholog_one2many	36.6972	27.3973	PAGE1	ortholog_one2one	84.1379	83.5616	PAGE1	ortholog_one2one	88.8112	86.9863	PAGE1	ortholog_one2one	64.6154	57.5342
ENSG00000069011	ENSP00000265340, ENSP00000422908, ENSP00000423624, ENSP00000427542	PITX1	PITX1	ortholog_one2one	98.4076	98.4076	PITX1	ortholog_one2one	88.5057	98.0892					PITX1	ortholog_one2one	99.3631	99.3631	Pitx1	ortholog_one2one	96.5079	96.8153	Pitx1	ortholog_one2one	95.5556	95.8599
ENSG00000069018	ENSP00000330322, ENSP00000367720, ENSP00000421571, ENSP00000424854, ENSP00000426070, ENSP00000426870	TRPC7	TRPC7	ortholog_one2one	98.8399	98.8399	TRPC7	ortholog_one2one	99.0719	99.0719	TRPC7	ortholog_one2one	98.9559	98.9559	TRPC7	ortholog_one2one	90.7741	99.3039	Trpc7	ortholog_one2one	98.1439	98.1439	Trpc7	ortholog_one2one	98.4919	98.4919
ENSG00000069020	ENSP00000261569, ENSP00000384099, ENSP00000384313, ENSP00000384547, ENSP00000385088, ENSP00000385260, ENSP00000385727, ENSP00000392478, ENSP00000396765, ENSP00000398417, ENSP00000398694, ENSP00000400551, ENSP00000404801, ENSP00000407977, ENSP00000413573, ENSP00000413854, ENSP00000421739	MAST4	MAST4	ortholog_one2one	85.5403	82.9966	MAST4	ortholog_one2one	94.9906	96.1494	MAST4	ortholog_one2one	95.0552	88.6771	MAST4	ortholog_one2one	93.1429	93.2139	Mast4	ortholog_one2one	81.8946	81.7385	Mast4	ortholog_one2one	82.2316	82.0435
ENSG00000069122	ENSP00000265417, ENSP00000283296	ADGRF5	ADGRF5	ortholog_one2one	79.798	82.1694	ADGRF5	ortholog_one2one	92.3355	94.8737	ADGRF5	ortholog_one2one	91.8294	94.3536	ADGRF5	ortholog_one2one	85.4874	87.9643	Adgrf5	ortholog_one2one	71.9585	72.0654	Adgrf5	ortholog_one2one	70.5544	72.8083
ENSG00000069188	ENSP00000376421, ENSP00000407098	SDK2	SDK2	ortholog_one2one	92.3657	90.2394	SDK2	ortholog_one2one	98.5727	98.5727	SDK2	ortholog_one2one	98.5199	98.0663	SDK2	ortholog_one2one	98.3886	98.3886	Sdk2	ortholog_one2one	94.5772	94.7514	Sdk2	ortholog_one2one	94.8046	94.9355
ENSG00000069206	ENSP00000175238, ENSP00000370166, ENSP00000393073, ENSP00000430400	ADAM7	ADAM7	ortholog_one2one	79.0757	81.6976	ADAM7	ortholog_one2one	93.6339	93.6339	ADAM7	ortholog_one2one	90.3846	93.5013	ADAM7	ortholog_one2one	80.1242	85.5438	Adam7	ortholog_one2one	65.2725	68.3024	Adam7	ortholog_one2one	64.8923	67.9045
ENSG00000069248	ENSP00000261396	NUP133	NUP133	ortholog_one2one	92.474	92.474	NUP133	ortholog_one2one	97.5799	97.6644	NUP133	ortholog_one2one	97.7064	92.128	NUP133	ortholog_one2one	93.8581	93.8581	Nup133	ortholog_one2one	83.29	83.218	Nup133	ortholog_one2one	83.2756	83.1315
ENSG00000069275	ENSP00000356110	NUCKS1	NUCKS1	ortholog_one2one	80.7531	79.4239	NUCKS1	ortholog_one2one	96.371	98.3539					NUCKS1	ortholog_one2one	99.5885	99.5885	Nucks1	ortholog_one2one	95.7265	92.1811	Nucks1	ortholog_one2many	93.0041	93.0041
ENSG00000069329	ENSP00000299138, ENSP00000456274, ENSP00000461469, ENSP00000491212, ENSP00000497702	VPS35	VPS35	ortholog_one2one	99.6231	99.6231	VPS35	ortholog_one2one	55.1318	99.8744	VPS35	ortholog_one2one	70.9188	99.8744	VPS35	ortholog_one2one	99.8744	99.8744	Vps35	ortholog_one2one	99.3719	99.3719	Vps35	ortholog_one2one	99.3719	99.3719
ENSG00000069345	ENSP00000314030, ENSP00000460104, ENSP00000477579	DNAJA2	DNAJA2	ortholog_one2one	99.5146	99.5146	DNAJA2	ortholog_one2one	100	100	DNAJA2	ortholog_one2one	100	98.301	DNAJA2	ortholog_one2one	99.7573	99.7573	Dnaja2	ortholog_one2one	99.5146	99.5146	Dnaja2	ortholog_one2one	99.5146	99.5146
ENSG00000069399	ENSP00000164227, ENSP00000393731	BCL3	BCL3	ortholog_one2one	92.9515	92.9515	BCL3	ortholog_one2one	98.8987	98.8987	BCL3	ortholog_one2one	91.7874	83.7004	BCL3	ortholog_one2one	95.815	95.815	Bcl3	ortholog_one2one	81.4732	80.3965	Bcl3	ortholog_one2one	82.1429	81.0573
ENSG00000069424	ENSP00000164247, ENSP00000318772, ENSP00000340824, ENSP00000367323, ENSP00000367332, ENSP00000367337, ENSP00000367351, ENSP00000374283, ENSP00000396167, ENSP00000398395, ENSP00000400285, ENSP00000464860, ENSP00000465785, ENSP00000473602, ENSP00000499237, ENSP00000499260, ENSP00000499302, ENSP00000499307, ENSP00000499337, ENSP00000499349, ENSP00000499361, ENSP00000499370, ENSP00000499434, ENSP0000…	KCNAB2	KCNAB2	ortholog_one2one	94.686	94.4578	KCNAB2	ortholog_one2one	100	100	KCNAB2	ortholog_one2one	99.759	99.759	KCNAB2	ortholog_one2one	56.8519	73.9759	Kcnab2	ortholog_one2one	98.0723	98.0723	Kcnab2	ortholog_one2one	71.6937	74.4578
ENSG00000069431	ENSP00000261200, ENSP00000261201, ENSP00000317518, ENSP00000440521, ENSP00000442604, ENSP00000480233, ENSP00000490640, ENSP00000506801, ENSP00000507226, ENSP00000507779, ENSP00000507859, ENSP00000508167, ENSP00000508210	ABCC9	ABCC9	ortholog_one2one	94.1558	93.6088	ABCC9	ortholog_one2one	97.9987	97.9987	ABCC9	ortholog_one2one	97.9987	97.9987	ABCC9	ortholog_one2one	95.688	97.4177	Abcc9	ortholog_one2one	96.8305	96.643	Abcc9	ortholog_one2one	96.4332	95.9974
ENSG00000069482	ENSP00000265643	GAL	GAL	ortholog_one2one	72.8	73.9837	GAL	ortholog_one2one	48.7952	65.8537		ortholog_one2one	48.7952	65.8537	GAL	ortholog_one2one	82.1138	82.1138	Gal	ortholog_one2one	55.3191	63.4146	Gal	ortholog_one2one	69.3548	69.9187
ENSG00000069493	ENSP00000261339, ENSP00000261340, ENSP00000290855, ENSP00000371409, ENSP00000399744, ENSP00000413045, ENSP00000437861, ENSP00000438735, ENSP00000441653, ENSP00000443065, ENSP00000443110, ENSP00000443177, ENSP00000443627, ENSP00000444818, ENSP00000446028	CLEC2D					CLEC2D	ortholog_one2one	86.3415	92.6702	CLEC2D	ortholog_one2one	78.125	78.534					Clec2d, Clec2h, Clec2e, Clec2i, Clec2g	ortholog_one2many	33.3333	36.1257	Clec2h, Clec2e, AABR07062138.2, Clec2d2, Clec2d	ortholog_one2many	33.945	38.7435
ENSG00000069509	ENSP00000367284	FUNDC1	FUNDC1	ortholog_one2one	96.7742	96.7742		ortholog_one2many	99.3548	99.3548		ortholog_one2many	99.3548	99.3548	FUNDC1	ortholog_one2one	82.8221	87.0968	Fundc1	ortholog_one2one	96.129	96.129	Fundc1	ortholog_one2one	96.129	96.129
ENSG00000069535	ENSP00000367309	MAOB	MAOB	ortholog_one2one	93.2692	93.2692	MAOB	ortholog_one2one	98.2692	98.2692	MAOB	ortholog_one2one	98.2692	98.2692	MAOB	ortholog_one2one	94.8077	94.8077	Maob	ortholog_one2one	88.6538	88.6538	Maob	ortholog_one2one	88.6538	88.6538
ENSG00000069667	ENSP00000261523, ENSP00000309753, ENSP00000335087, ENSP00000402971, ENSP00000449482, ENSP00000453322, ENSP00000484955	RORA	RORA	ortholog_one2one	87.5472	88.7189	RORA	ortholog_one2one	84.8649	90.0574	RORA	ortholog_one2one	85.045	90.2486	RORA	ortholog_one2one	99.4264	99.4264	Rora	ortholog_one2one	97.3231	97.3231	Rora	ortholog_one2one	97.3231	97.3231
ENSG00000069696	ENSP00000176183	DRD4	DRD4	ortholog_one2one	86.6499	82.1002	DRD4	ortholog_one2one	94.4976	94.2721		ortholog_one2one	41.3559	29.1169	DRD4	ortholog_one2one	93.3673	87.3508	Drd4	ortholog_one2one	78.8114	72.7924	Drd4	ortholog_one2one	77.5194	71.599
[truncated: 68,217 more rows]
