# Supplementary material for: Mouse lemur cell atlas informs primate genes, physiology and disease
Source: Nature. 2025 Jul 30;644(8075):185–96. doi: 10.1038/s41586-025-09114-8 (PMC12328237; doi:10.1038/s41586-025-09114-8)
Supplement: Supplementary file 5 — Source data for Supplementary Fig. 2. [file 41586_2025_9114_MOESM5_ESM.xlsx]

## Sheet: Fig S2a
	CAST
	Splice isoform 1	Splice isoform 2
Skin 1	0.00601224	0.993988
Skin 2	0	1
Skin 3	0.000770297	0.99923
Skin 4	0	1
Skin 5	0	1
Skin 6	0.00340909	0.996591
Skin 7	0.00414594	0.995854
Skin 9	0.00139958	0.9986
Lung 24	0.092775	0.907225
Tongue 26	0	1
Tongue 28	0.00321543	0.996785
Tongue 29	0.00171527	0.998285
Tongue 30	0.000791139	0.999209
Tongue 31	0	1
Small intestine 35	0	1
Kidney 55	0.00994036	0.99006
Kidney 57	0.0169154	0.983085
Bladder 70	0	1
Bladder 78	0.227273	0.772727
Kidney 80	0.41791	0.58209
Kidney 81	0.775641	0.224359
Brain cortex 83	0.803337	0.196663
Brainstem 83	0.415663	0.584337
Lung 83	0.534483	0.465517
Limb muscle 85	0.463202	0.536798
Diaphragm 85	0.363121	0.636879
Fat 86	0.587009	0.412991
Heart 86	0.54558	0.45442
Pancreas 86	0.508287	0.491713
Kidney 86	0.80961	0.19039
Lung 88	0.517241	0.482759
Kidney 91	0.704044	0.295956
Limb muscle 98	0	1
Limb muscle 99	0	1
Limb muscle 101	0	1
Limb muscle 110	0.165549	0.834451
Diaphragm 110	0.176699	0.823301
Fat 111	0.216738	0.783262
Tongue 111	0.126667	0.873333
Kidney 111	0	1
Bladder 111	0.0356653	0.964335
Bladder 128	0.0234375	0.976562
Limb muscle 130	0.665796	0.334204
Pancreas 136	0.00869565	0.991304
Spleen 144	0.0460123	0.953988
Small intestine 147	0	1
Spleen 155	0	1
Small intestine 156	0	1
Fat 157	0.013587	0.986413
Mammary gland 157	0.00218818	0.997812
Bone 157	0	1
Bone marrow 157	0	1
Spleen 157	0.00118953	0.99881
Small intestine 157	0.0856481	0.914352
Liver 157	0	1
Pancreas 157	0	1
Kidney 157	0.075887	0.924113
Bone marrow 160	0.195122	0.804878
Spleen 160	0.00088574	0.999114
Small intestine 160	0	1
Liver 160	0	1
Small intestine 165	0	1
Fat 175	0.0136364	0.986364
Bone 175	0.0010591	0.998941
Bone marrow 175	0.020868	0.979132
Blood 175	0.0273264	0.972674
Spleen 175	0.004363	0.995637
Lung 175	0.00304507	0.996955
Bone 176	0.00683654	0.993163
Bone marrow 176	0.0193629	0.980637
Lung 178	0.0993521	0.900648
Bone 182	0.00256191	0.997438
Bone marrow 182	0.00228833	0.997712
Blood 182	0.00652529	0.993475
Spleen 182	0.00416667	0.995833
Lung 182	0.00874636	0.991254
Bone 183	0.00958466	0.990415
Limb muscle 184	0.0730769	0.926923
Kidney 184	0	1
Bladder 184	0	1
Brain cortex 186	0.00232558	0.997674
Lung 188	0.0152709	0.984729
Lung 189	0.011976	0.988024
Lung 192	0.0490323	0.950968
Brain cortex H10	0	1
Brainstem H10	0	1
Brainstem 226	0	1
Eye retina 228	0	1
Brain cortex 243	0	1
Testes 252	0.5	0.5

## Sheet: Fig S2b
	FAM92A
	Splice isoform 1	Splice isoform 2	Splice isoform 3
Skin 1	0	0	1
Limb muscle 99	0	0	1
Limb muscle 110	0	0	1
Diaphragm 110	0	0	1
Brainstem H10	0	0	1
Testes 250	0	0	1
Testes 251	0.00387597	0.0180879	0.978036
Testes 252	0.00538822	0.0155905	0.979021
Testes 253	0.1	0.2	0.7
Testes 254	0.102437	0.286137	0.611427
Testes 255	0.152733	0.375447	0.47182
Testes 256	0.2167	0.237906	0.545394

## Sheet: Fig S2c
	MLF1
	Splice isoform 1	Splice isoform 2
Tongue 28	0.00464037	0.99536
Brain cortex 83	0	1
Limb muscle 99	0.00524109	0.994759
Limb muscle 101	0.137652	0.862348
Limb muscle 110	0	1
Tongue 111	0.02267	0.97733
Eye retina 228	9.40734e-05	0.999906
Brainstem 244	0	1
Testes 250	0.276786	0.723214
Testes 251	0.134687	0.865313
Testes 252	0.0427681	0.957232
Testes 253	0.317844	0.682156
Testes 254	0.362035	0.637965
Testes 255	0.542715	0.457285
Testes 256	0.78541	0.21459

## Sheet: Fig S2d
	TPD52L2
	Splice isoform 1	Splice isoform 2
Skin 1	0.0347893	0.965211
Skin 2	0	1
Skin 3	0.0411533	0.958847
Skin 4	0	1
Skin 6	0	1
Skin 7	0.0147874	0.985213
Skin 9	0	1
Lung 24	0.0322884	0.967712
Tongue 26	0	1
Tongue 28	0.0454266	0.954573
Kidney 55	0.0506455	0.949355
Kidney 60	0.0133333	0.986667
Limb muscle 78	0	1
Brain cortex 83	0.000474834	0.999525
Limb muscle 85	0	1
Limb muscle 98	0	1
Limb muscle 99	0.0139509	0.986049
Limb muscle 110	0	1
Diaphragm 110	0	1
Tongue 111	0.0327613	0.967239
Bladder 111	0	1
Spleen 150	0	1
Spleen 155	0.00359712	0.996403
Bone marrow 157	0.0562561	0.943744
Spleen 157	0.0215701	0.97843
Small intestine 157	0	1
Kidney 157	0.0197236	0.980276
Bone marrow 160	0	1
Spleen 160	0.0649209	0.935079
Kidney 160	0.0217933	0.978207
Bone 172	0.0148515	0.985149
Bone marrow 172	0.00369822	0.996302
Bone marrow 173	0.0741627	0.925837
Bone marrow 174	0.174863	0.825137
Bone 175	0.0456235	0.954376
Bone marrow 175	0.0287005	0.971299
Blood 175	0.0106432	0.989357
Lung 175	0.0116132	0.988387
Bone marrow 176	0.00640752	0.993592
Lung 178	0.0510204	0.94898
Blood 182	0	1
Limb muscle 184	0	1
Lung 188	0.0309059	0.969094
Lung 189	0.112213	0.887787
Lung 192	0.142804	0.857196
Brainstem H10	1	0
Brain cortex 243	0	1
Testes 250	0.5	0.5
Testes 252	0.767471	0.232529
Testes 254	0.418201	0.581799
Testes 255	0.447719	0.552281
Testes 256	0.499044	0.500956

## Sheet: Fig S2e
	CHPT1
	Splice isoform 1	Splice isoform 2	Splice isoform 3
Lung 24	0.698745	0.211297	0.0899582
Small intestine 35	0.83747	0.127007	0.0355231
Liver 42	0.875828	0.0877483	0.0364238
Kidney 55	0.946607	0.0522803	0.00111235
Kidney 56	0.939726	0.0575342	0.00273973
Kidney M1	0.795872	0.00917431	0.194954
Kidney 57	0.82801	0.154791	0.017199
Kidney 60	0.988065	0.0113065	0.000628141
Brain cortex 83	0.916484	0.0527473	0.0307692
Brainstem 83	0.927007	0.0583942	0.0145985
Limb muscle 85	0.958861	0.028481	0.0126582
Fat 86	0.757433	0.15493	0.0876369
Limb muscle 99	0.88464	0.100506	0.0148546
Limb muscle 110	0.857605	0.130529	0.0118662
Diaphragm 110	1	0	0
Fat 111	0.735493	0.179487	0.0850202
Bladder 111	0.792419	0.163357	0.0442238
Fat 133	0.728676	0.153022	0.118303
Spleen 144	0.83307	0.126582	0.0403481
Pancreas 144	0.626429	0.365947	0.00762389
Liver 150	0.995522	0.00447761	0
Kidney 150	0.8431	0.155009	0.00189036
Pancreas 154	0.10084	0.89916	0
Spleen 155	0.721873	0.206848	0.0712788
Fat 157	0.672255	0.159262	0.168483
Mammary gland 157	0.670128	0.151757	0.178115
Bone marrow 157	0.722948	0.220149	0.056903
Blood 157	0.706422	0.159021	0.134557
Spleen 157	0.872911	0.0703459	0.0567431
Liver 157	0.975067	0.0101078	0.0148248
Pancreas 157	0.913545	0.0770893	0.00936599
Kidney 157	0.789076	0.115069	0.0958549
Fat 158	0.663176	0.155323	0.181501
Bone 160	0.670588	0.323529	0.00588235
Bone marrow 160	0.747368	0.0824561	0.170175
Spleen 160	0.730819	0.208062	0.0611183
Liver 160	0.588843	0.0218418	0.389315
Pancreas 160	0.989433	0.00480307	0.00576369
Kidney 160	0.723815	0.223815	0.0523705
Spleen 162	0.964654	0.0235641	0.011782
Tongue M7	0.982544	0.0149626	0.00249377
Brain cortex 175	0.7851	0.0286533	0.186246
Fat 175	0.777403	0.13828	0.084317
Bone 175	0.699681	0.263259	0.0370607
Bone marrow 175	0.827669	0.104629	0.0677014
Blood 175	0.77167	0.157783	0.0705479
Spleen 175	0.858889	0.0901681	0.0509424
Lung 175	0.775304	0.128228	0.0964678
Lung 178	0.6375	0.260227	0.102273
Fat 182	0.736501	0.179266	0.0842333
Bone 182	0.867032	0.104181	0.0287868
Bone marrow 182	0.85443	0.1	0.0455696
Blood 182	0.760173	0.152958	0.0868687
Spleen 182	0.776693	0.147651	0.0756559
Lung 182	0.739484	0.192673	0.0678426
Bladder 182	0.658046	0.261494	0.0804598
Bone 183	0.696552	0.258621	0.0448276
Bone marrow 183	0.624724	0.302428	0.0728477
Fat 184	0.754545	0.195455	0.05
Limb muscle 184	0.779392	0.203875	0.0167327
Spleen 184	0.802912	0.179171	0.0179171
Small intestine 184	0.937639	0.0489978	0.013363
Kidney 184	0.563265	0.434286	0.00244898
Bladder 184	0.923885	0.0677165	0.00839895
Brain cortex 186	0.761036	0.177543	0.0614203
Brainstem 186	0.842593	0.137346	0.0200617
Bone 187	0.995929	0.00407056	0
Lung 188	0.742111	0.211832	0.0460572
Lung 189	0.711303	0.24982	0.0388769
Lung 191	0.583333	0.371032	0.0456349
Lung 192	0.734642	0.201745	0.0636132
Liver 198	0.707983	0.207983	0.0840336
Liver 199	0.776378	0.105512	0.11811
Kidney 200	0.946029	0.0185042	0.0354665
Bone marrow 203	0.59417	0.403587	0.00224215
Kidney 206	0.752874	0.244253	0.00287356
Uterus 209	0.785714	0.126984	0.0873016
Brainstem H10	0.847507	0.0923754	0.0601173
Eye retina 228	0.998553	0	0.00144718
Brain cortex 238	0.590551	0.0354331	0.374016
Testes 250	0.455357	0.366071	0.178571
Testes 251	0.313027	0.458846	0.228127
Testes 252	0.292794	0.374414	0.332792
Testes 253	0.283784	0.439189	0.277027
Testes 254	0.270524	0.410063	0.319413
Testes 255	0.265861	0.441356	0.292783
Testes 256	0.250253	0.425667	0.32408
