# Supplementary material for: Mouse lemur cell atlas informs primate genes, physiology and disease
Source: Nature. 2025 Jul 30;644(8075):185–96. doi: 10.1038/s41586-025-09114-8 (PMC12328237; doi:10.1038/s41586-025-09114-8)
Supplement: Supplementary file 6 — Source data for Supplementary Fig. 3. [file 41586_2025_9114_MOESM6_ESM.xlsx]

## Sheet: Fig S3a
	ligand_receptor_groups	ligand_receptor_pair	ligand_gene_name_human	ligand_gene_name_lemur_ortholog	receptor_gene_name_human	ligand_expressing_celltype	ligand_compartment	ligand_tissue	receptor_expressing_celltype	receptor_compartment	receptor_tissue	edge_color
6	CCR1_CCR3	CCL5 > CCR1	CCL5	CCL5	CCR1	ciliated cell	epithelial	Lung	neutrophil	myeloid	Blood	gray
9	CCR1_CCR3	CCL5 > CCR1	CCL5	CCL5	CCR1	ciliated cell	epithelial	Lung	neutrophil	myeloid	Lung	gray
17	CCR1_CCR3	CCL5 > CCR1	CCL5	CCL5	CCR1	ciliated cell	epithelial	Lung	neutrophil (IL18BP+)	myeloid	Lung	gray
22	CCR1_CCR3	CCL5 > CCR1	CCL5	CCL5	CCR1	ciliated cell	epithelial	Lung	monocyte	myeloid	Blood	gray
26	CCR1_CCR3	CCL5 > CCR1	CCL5	CCL5	CCR1	ciliated cell	epithelial	Lung	monocyte (PF)	myeloid	Blood	gray
37	CCR1_CCR3	CCL5 > CCR1	CCL5	CCL5	CCR1	ciliated cell	epithelial	Lung	alveolar macrophage (LPL+)	myeloid	Lung	gray
45	CCR1_CCR3	CCL5 > CCR1	CCL5	CCL5	CCR1	ciliated cell	epithelial	Lung	dendritic cell (FLT3+ IGSF6+)	myeloid	Lung	gray
52	CCR1_CCR3	CCL5 > CCR1	CCL5	CCL5	CCR1	tuft cell	epithelial	Lung	neutrophil	myeloid	Blood	gray
55	CCR1_CCR3	CCL5 > CCR1	CCL5	CCL5	CCR1	tuft cell	epithelial	Lung	neutrophil	myeloid	Lung	gray
63	CCR1_CCR3	CCL5 > CCR1	CCL5	CCL5	CCR1	tuft cell	epithelial	Lung	neutrophil (IL18BP+)	myeloid	Lung	gray
68	CCR1_CCR3	CCL5 > CCR1	CCL5	CCL5	CCR1	tuft cell	epithelial	Lung	monocyte	myeloid	Blood	gray
72	CCR1_CCR3	CCL5 > CCR1	CCL5	CCL5	CCR1	tuft cell	epithelial	Lung	monocyte (PF)	myeloid	Blood	gray
83	CCR1_CCR3	CCL5 > CCR1	CCL5	CCL5	CCR1	tuft cell	epithelial	Lung	alveolar macrophage (LPL+)	myeloid	Lung	gray
91	CCR1_CCR3	CCL5 > CCR1	CCL5	CCL5	CCR1	tuft cell	epithelial	Lung	dendritic cell (FLT3+ IGSF6+)	myeloid	Lung	gray
98	CCR1_CCR3	CCL5 > CCR1	CCL5	CCL5	CCR1	enterocyte	epithelial	Small_intestine	neutrophil	myeloid	Blood	gray
111	CCR1_CCR3	CCL5 > CCR1	CCL5	CCL5	CCR1	enterocyte	epithelial	Small_intestine	eosinophil	myeloid	Small_intestine	gray
114	CCR1_CCR3	CCL5 > CCR1	CCL5	CCL5	CCR1	enterocyte	epithelial	Small_intestine	monocyte	myeloid	Blood	gray
118	CCR1_CCR3	CCL5 > CCR1	CCL5	CCL5	CCR1	enterocyte	epithelial	Small_intestine	monocyte (PF)	myeloid	Blood	gray
138	CCR1_CCR3	CCL5 > CCR1	CCL5	CCL5	CCR1	enterocyte	epithelial	Small_intestine	dendritic cell (FLT3- IGSF6+ TCF4+)	myeloid	Small_intestine	gray
144	CCR1_CCR3	CCL5 > CCR1	CCL5	CCL5	CCR1	enterocyte (CA2+)	epithelial	Small_intestine	neutrophil	myeloid	Blood	gray
157	CCR1_CCR3	CCL5 > CCR1	CCL5	CCL5	CCR1	enterocyte (CA2+)	epithelial	Small_intestine	eosinophil	myeloid	Small_intestine	gray
160	CCR1_CCR3	CCL5 > CCR1	CCL5	CCL5	CCR1	enterocyte (CA2+)	epithelial	Small_intestine	monocyte	myeloid	Blood	gray
164	CCR1_CCR3	CCL5 > CCR1	CCL5	CCL5	CCR1	enterocyte (CA2+)	epithelial	Small_intestine	monocyte (PF)	myeloid	Blood	gray
184	CCR1_CCR3	CCL5 > CCR1	CCL5	CCL5	CCR1	enterocyte (CA2+)	epithelial	Small_intestine	dendritic cell (FLT3- IGSF6+ TCF4+)	myeloid	Small_intestine	gray
190	CCR1_CCR3	CCL5 > CCR1	CCL5	CCL5	CCR1	enterocyte_goblet cell	epithelial	Small_intestine	neutrophil	myeloid	Blood	gray
203	CCR1_CCR3	CCL5 > CCR1	CCL5	CCL5	CCR1	enterocyte_goblet cell	epithelial	Small_intestine	eosinophil	myeloid	Small_intestine	gray
206	CCR1_CCR3	CCL5 > CCR1	CCL5	CCL5	CCR1	enterocyte_goblet cell	epithelial	Small_intestine	monocyte	myeloid	Blood	gray
210	CCR1_CCR3	CCL5 > CCR1	CCL5	CCL5	CCR1	enterocyte_goblet cell	epithelial	Small_intestine	monocyte (PF)	myeloid	Blood	gray
230	CCR1_CCR3	CCL5 > CCR1	CCL5	CCL5	CCR1	enterocyte_goblet cell	epithelial	Small_intestine	dendritic cell (FLT3- IGSF6+ TCF4+)	myeloid	Small_intestine	gray
236	CCR1_CCR3	CCL5 > CCR1	CCL5	CCL5	CCR1	hepatocyte (PHYH+)	epithelial	Liver	neutrophil	myeloid	Blood	gray
241	CCR1_CCR3	CCL5 > CCR1	CCL5	CCL5	CCR1	hepatocyte (PHYH+)	epithelial	Liver	neutrophil	myeloid	Liver	gray
252	CCR1_CCR3	CCL5 > CCR1	CCL5	CCL5	CCR1	hepatocyte (PHYH+)	epithelial	Liver	monocyte	myeloid	Blood	gray
256	CCR1_CCR3	CCL5 > CCR1	CCL5	CCL5	CCR1	hepatocyte (PHYH+)	epithelial	Liver	monocyte (PF)	myeloid	Blood	gray
282	CCR1_CCR3	CCL5 > CCR1	CCL5	CCL5	CCR1	artery cell	endothelial	Lung	neutrophil	myeloid	Blood	gray
285	CCR1_CCR3	CCL5 > CCR1	CCL5	CCL5	CCR1	artery cell	endothelial	Lung	neutrophil	myeloid	Lung	gray
293	CCR1_CCR3	CCL5 > CCR1	CCL5	CCL5	CCR1	artery cell	endothelial	Lung	neutrophil (IL18BP+)	myeloid	Lung	gray
298	CCR1_CCR3	CCL5 > CCR1	CCL5	CCL5	CCR1	artery cell	endothelial	Lung	monocyte	myeloid	Blood	gray
302	CCR1_CCR3	CCL5 > CCR1	CCL5	CCL5	CCR1	artery cell	endothelial	Lung	monocyte (PF)	myeloid	Blood	gray
313	CCR1_CCR3	CCL5 > CCR1	CCL5	CCL5	CCR1	artery cell	endothelial	Lung	alveolar macrophage (LPL+)	myeloid	Lung	gray
321	CCR1_CCR3	CCL5 > CCR1	CCL5	CCL5	CCR1	artery cell	endothelial	Lung	dendritic cell (FLT3+ IGSF6+)	myeloid	Lung	gray
328	CCR1_CCR3	CCL5 > CCR1	CCL5	CCL5	CCR1	vein cell	endothelial	Lung	neutrophil	myeloid	Blood	gray
331	CCR1_CCR3	CCL5 > CCR1	CCL5	CCL5	CCR1	vein cell	endothelial	Lung	neutrophil	myeloid	Lung	gray
339	CCR1_CCR3	CCL5 > CCR1	CCL5	CCL5	CCR1	vein cell	endothelial	Lung	neutrophil (IL18BP+)	myeloid	Lung	gray
344	CCR1_CCR3	CCL5 > CCR1	CCL5	CCL5	CCR1	vein cell	endothelial	Lung	monocyte	myeloid	Blood	gray
348	CCR1_CCR3	CCL5 > CCR1	CCL5	CCL5	CCR1	vein cell	endothelial	Lung	monocyte (PF)	myeloid	Blood	gray
359	CCR1_CCR3	CCL5 > CCR1	CCL5	CCL5	CCR1	vein cell	endothelial	Lung	alveolar macrophage (LPL+)	myeloid	Lung	gray
367	CCR1_CCR3	CCL5 > CCR1	CCL5	CCL5	CCR1	vein cell	endothelial	Lung	dendritic cell (FLT3+ IGSF6+)	myeloid	Lung	gray
374	CCR1_CCR3	CCL5 > CCR1	CCL5	CCL5	CCR1	capillary cell (FABP5- RBP7-)	endothelial	Lung	neutrophil	myeloid	Blood	gray
377	CCR1_CCR3	CCL5 > CCR1	CCL5	CCL5	CCR1	capillary cell (FABP5- RBP7-)	endothelial	Lung	neutrophil	myeloid	Lung	gray
385	CCR1_CCR3	CCL5 > CCR1	CCL5	CCL5	CCR1	capillary cell (FABP5- RBP7-)	endothelial	Lung	neutrophil (IL18BP+)	myeloid	Lung	gray
390	CCR1_CCR3	CCL5 > CCR1	CCL5	CCL5	CCR1	capillary cell (FABP5- RBP7-)	endothelial	Lung	monocyte	myeloid	Blood	gray
394	CCR1_CCR3	CCL5 > CCR1	CCL5	CCL5	CCR1	capillary cell (FABP5- RBP7-)	endothelial	Lung	monocyte (PF)	myeloid	Blood	gray
405	CCR1_CCR3	CCL5 > CCR1	CCL5	CCL5	CCR1	capillary cell (FABP5- RBP7-)	endothelial	Lung	alveolar macrophage (LPL+)	myeloid	Lung	gray
413	CCR1_CCR3	CCL5 > CCR1	CCL5	CCL5	CCR1	capillary cell (FABP5- RBP7-)	endothelial	Lung	dendritic cell (FLT3+ IGSF6+)	myeloid	Lung	gray
420	CCR1_CCR3	CCL5 > CCR1	CCL5	CCL5	CCR1	capillary cell (CXCL10+)	endothelial	Lung	neutrophil	myeloid	Blood	gray
423	CCR1_CCR3	CCL5 > CCR1	CCL5	CCL5	CCR1	capillary cell (CXCL10+)	endothelial	Lung	neutrophil	myeloid	Lung	gray
431	CCR1_CCR3	CCL5 > CCR1	CCL5	CCL5	CCR1	capillary cell (CXCL10+)	endothelial	Lung	neutrophil (IL18BP+)	myeloid	Lung	gray
436	CCR1_CCR3	CCL5 > CCR1	CCL5	CCL5	CCR1	capillary cell (CXCL10+)	endothelial	Lung	monocyte	myeloid	Blood	gray
440	CCR1_CCR3	CCL5 > CCR1	CCL5	CCL5	CCR1	capillary cell (CXCL10+)	endothelial	Lung	monocyte (PF)	myeloid	Blood	gray
451	CCR1_CCR3	CCL5 > CCR1	CCL5	CCL5	CCR1	capillary cell (CXCL10+)	endothelial	Lung	alveolar macrophage (LPL+)	myeloid	Lung	gray
459	CCR1_CCR3	CCL5 > CCR1	CCL5	CCL5	CCR1	capillary cell (CXCL10+)	endothelial	Lung	dendritic cell (FLT3+ IGSF6+)	myeloid	Lung	gray
466	CCR1_CCR3	CCL5 > CCR1	CCL5	CCL5	CCR1	capillary aerocyte cell	endothelial	Lung	neutrophil	myeloid	Blood	gray
469	CCR1_CCR3	CCL5 > CCR1	CCL5	CCL5	CCR1	capillary aerocyte cell	endothelial	Lung	neutrophil	myeloid	Lung	gray
477	CCR1_CCR3	CCL5 > CCR1	CCL5	CCL5	CCR1	capillary aerocyte cell	endothelial	Lung	neutrophil (IL18BP+)	myeloid	Lung	gray
482	CCR1_CCR3	CCL5 > CCR1	CCL5	CCL5	CCR1	capillary aerocyte cell	endothelial	Lung	monocyte	myeloid	Blood	gray
486	CCR1_CCR3	CCL5 > CCR1	CCL5	CCL5	CCR1	capillary aerocyte cell	endothelial	Lung	monocyte (PF)	myeloid	Blood	gray
497	CCR1_CCR3	CCL5 > CCR1	CCL5	CCL5	CCR1	capillary aerocyte cell	endothelial	Lung	alveolar macrophage (LPL+)	myeloid	Lung	gray
505	CCR1_CCR3	CCL5 > CCR1	CCL5	CCL5	CCR1	capillary aerocyte cell	endothelial	Lung	dendritic cell (FLT3+ IGSF6+)	myeloid	Lung	gray
512	CCR1_CCR3	CCL5 > CCR1	CCL5	CCL5	CCR1	hepatic sinusoid cell	endothelial	Liver	neutrophil	myeloid	Blood	gray
517	CCR1_CCR3	CCL5 > CCR1	CCL5	CCL5	CCR1	hepatic sinusoid cell	endothelial	Liver	neutrophil	myeloid	Liver	gray
528	CCR1_CCR3	CCL5 > CCR1	CCL5	CCL5	CCR1	hepatic sinusoid cell	endothelial	Liver	monocyte	myeloid	Blood	gray
532	CCR1_CCR3	CCL5 > CCR1	CCL5	CCL5	CCR1	hepatic sinusoid cell	endothelial	Liver	monocyte (PF)	myeloid	Blood	gray
558	CCR1_CCR3	CCL5 > CCR1	CCL5	CCL5	CCR1	lymphatic cell (CCL21+)	endothelial	Lung	neutrophil	myeloid	Blood	gray
561	CCR1_CCR3	CCL5 > CCR1	CCL5	CCL5	CCR1	lymphatic cell (CCL21+)	endothelial	Lung	neutrophil	myeloid	Lung	gray
569	CCR1_CCR3	CCL5 > CCR1	CCL5	CCL5	CCR1	lymphatic cell (CCL21+)	endothelial	Lung	neutrophil (IL18BP+)	myeloid	Lung	gray
574	CCR1_CCR3	CCL5 > CCR1	CCL5	CCL5	CCR1	lymphatic cell (CCL21+)	endothelial	Lung	monocyte	myeloid	Blood	gray
578	CCR1_CCR3	CCL5 > CCR1	CCL5	CCL5	CCR1	lymphatic cell (CCL21+)	endothelial	Lung	monocyte (PF)	myeloid	Blood	gray
589	CCR1_CCR3	CCL5 > CCR1	CCL5	CCL5	CCR1	lymphatic cell (CCL21+)	endothelial	Lung	alveolar macrophage (LPL+)	myeloid	Lung	gray
597	CCR1_CCR3	CCL5 > CCR1	CCL5	CCL5	CCR1	lymphatic cell (CCL21+)	endothelial	Lung	dendritic cell (FLT3+ IGSF6+)	myeloid	Lung	gray
604	CCR1_CCR3	CCL5 > CCR1	CCL5	CCL5	CCR1	lymphatic cell (CCL21+)	endothelial	Small_intestine	neutrophil	myeloid	Blood	gray
617	CCR1_CCR3	CCL5 > CCR1	CCL5	CCL5	CCR1	lymphatic cell (CCL21+)	endothelial	Small_intestine	eosinophil	myeloid	Small_intestine	gray
620	CCR1_CCR3	CCL5 > CCR1	CCL5	CCL5	CCR1	lymphatic cell (CCL21+)	endothelial	Small_intestine	monocyte	myeloid	Blood	gray
624	CCR1_CCR3	CCL5 > CCR1	CCL5	CCL5	CCR1	lymphatic cell (CCL21+)	endothelial	Small_intestine	monocyte (PF)	myeloid	Blood	gray
644	CCR1_CCR3	CCL5 > CCR1	CCL5	CCL5	CCR1	lymphatic cell (CCL21+)	endothelial	Small_intestine	dendritic cell (FLT3- IGSF6+ TCF4+)	myeloid	Small_intestine	gray
645	CCR1_CCR3	CCL5 > CCR1	CCL5	CCL5	CCR1	osteo-CAR cell	stromal	Bone_marrow	fibroblast	stromal	Bone_marrow	gray
650	CCR1_CCR3	CCL5 > CCR1	CCL5	CCL5	CCR1	osteo-CAR cell	stromal	Bone_marrow	neutrophil	myeloid	Blood	gray
665	CCR1_CCR3	CCL5 > CCR1	CCL5	CCL5	CCR1	osteo-CAR cell	stromal	Bone_marrow	monocyte	myeloid	Bone_marrow	gray
666	CCR1_CCR3	CCL5 > CCR1	CCL5	CCL5	CCR1	osteo-CAR cell	stromal	Bone_marrow	monocyte	myeloid	Blood	gray
670	CCR1_CCR3	CCL5 > CCR1	CCL5	CCL5	CCR1	osteo-CAR cell	stromal	Bone_marrow	monocyte (PF)	myeloid	Blood	gray
680	CCR1_CCR3	CCL5 > CCR1	CCL5	CCL5	CCR1	osteo-CAR cell	stromal	Bone_marrow	macrophage (osteoclast)	myeloid	Bone	gray
691	CCR1_CCR3	CCL5 > CCR1	CCL5	CCL5	CCR1	osteoblast	stromal	Bone_marrow	fibroblast	stromal	Bone_marrow	gray
696	CCR1_CCR3	CCL5 > CCR1	CCL5	CCL5	CCR1	osteoblast	stromal	Bone_marrow	neutrophil	myeloid	Blood	gray
711	CCR1_CCR3	CCL5 > CCR1	CCL5	CCL5	CCR1	osteoblast	stromal	Bone_marrow	monocyte	myeloid	Bone_marrow	gray
712	CCR1_CCR3	CCL5 > CCR1	CCL5	CCL5	CCR1	osteoblast	stromal	Bone_marrow	monocyte	myeloid	Blood	gray
716	CCR1_CCR3	CCL5 > CCR1	CCL5	CCL5	CCR1	osteoblast	stromal	Bone_marrow	monocyte (PF)	myeloid	Blood	gray
726	CCR1_CCR3	CCL5 > CCR1	CCL5	CCL5	CCR1	osteoblast	stromal	Bone_marrow	macrophage (osteoclast)	myeloid	Bone	gray
742	CCR1_CCR3	CCL5 > CCR1	CCL5	CCL5	CCR1	fibroblast	stromal	Liver	neutrophil	myeloid	Blood	gray
747	CCR1_CCR3	CCL5 > CCR1	CCL5	CCL5	CCR1	fibroblast	stromal	Liver	neutrophil	myeloid	Liver	gray
758	CCR1_CCR3	CCL5 > CCR1	CCL5	CCL5	CCR1	fibroblast	stromal	Liver	monocyte	myeloid	Blood	gray
762	CCR1_CCR3	CCL5 > CCR1	CCL5	CCL5	CCR1	fibroblast	stromal	Liver	monocyte (PF)	myeloid	Blood	gray
788	CCR1_CCR3	CCL5 > CCR1	CCL5	CCL5	CCR1	adventitial fibroblast	stromal	Lung	neutrophil	myeloid	Blood	gray
791	CCR1_CCR3	CCL5 > CCR1	CCL5	CCL5	CCR1	adventitial fibroblast	stromal	Lung	neutrophil	myeloid	Lung	gray
799	CCR1_CCR3	CCL5 > CCR1	CCL5	CCL5	CCR1	adventitial fibroblast	stromal	Lung	neutrophil (IL18BP+)	myeloid	Lung	gray
804	CCR1_CCR3	CCL5 > CCR1	CCL5	CCL5	CCR1	adventitial fibroblast	stromal	Lung	monocyte	myeloid	Blood	gray
808	CCR1_CCR3	CCL5 > CCR1	CCL5	CCL5	CCR1	adventitial fibroblast	stromal	Lung	monocyte (PF)	myeloid	Blood	gray
819	CCR1_CCR3	CCL5 > CCR1	CCL5	CCL5	CCR1	adventitial fibroblast	stromal	Lung	alveolar macrophage (LPL+)	myeloid	Lung	gray
827	CCR1_CCR3	CCL5 > CCR1	CCL5	CCL5	CCR1	adventitial fibroblast	stromal	Lung	dendritic cell (FLT3+ IGSF6+)	myeloid	Lung	gray
834	CCR1_CCR3	CCL5 > CCR1	CCL5	CCL5	CCR1	alveolar fibroblast	stromal	Lung	neutrophil	myeloid	Blood	gray
837	CCR1_CCR3	CCL5 > CCR1	CCL5	CCL5	CCR1	alveolar fibroblast	stromal	Lung	neutrophil	myeloid	Lung	gray
845	CCR1_CCR3	CCL5 > CCR1	CCL5	CCL5	CCR1	alveolar fibroblast	stromal	Lung	neutrophil (IL18BP+)	myeloid	Lung	gray
850	CCR1_CCR3	CCL5 > CCR1	CCL5	CCL5	CCR1	alveolar fibroblast	stromal	Lung	monocyte	myeloid	Blood	gray
854	CCR1_CCR3	CCL5 > CCR1	CCL5	CCL5	CCR1	alveolar fibroblast	stromal	Lung	monocyte (PF)	myeloid	Blood	gray
865	CCR1_CCR3	CCL5 > CCR1	CCL5	CCL5	CCR1	alveolar fibroblast	stromal	Lung	alveolar macrophage (LPL+)	myeloid	Lung	gray
873	CCR1_CCR3	CCL5 > CCR1	CCL5	CCL5	CCR1	alveolar fibroblast	stromal	Lung	dendritic cell (FLT3+ IGSF6+)	myeloid	Lung	gray
880	CCR1_CCR3	CCL5 > CCR1	CCL5	CCL5	CCR1	fibroblast (NNAT+)	stromal	Lung	neutrophil	myeloid	Blood	gray
883	CCR1_CCR3	CCL5 > CCR1	CCL5	CCL5	CCR1	fibroblast (NNAT+)	stromal	Lung	neutrophil	myeloid	Lung	gray
891	CCR1_CCR3	CCL5 > CCR1	CCL5	CCL5	CCR1	fibroblast (NNAT+)	stromal	Lung	neutrophil (IL18BP+)	myeloid	Lung	gray
896	CCR1_CCR3	CCL5 > CCR1	CCL5	CCL5	CCR1	fibroblast (NNAT+)	stromal	Lung	monocyte	myeloid	Blood	gray
900	CCR1_CCR3	CCL5 > CCR1	CCL5	CCL5	CCR1	fibroblast (NNAT+)	stromal	Lung	monocyte (PF)	myeloid	Blood	gray
911	CCR1_CCR3	CCL5 > CCR1	CCL5	CCL5	CCR1	fibroblast (NNAT+)	stromal	Lung	alveolar macrophage (LPL+)	myeloid	Lung	gray
919	CCR1_CCR3	CCL5 > CCR1	CCL5	CCL5	CCR1	fibroblast (NNAT+)	stromal	Lung	dendritic cell (FLT3+ IGSF6+)	myeloid	Lung	gray
926	CCR1_CCR3	CCL5 > CCR1	CCL5	CCL5	CCR1	fibroblast (GGT5+)	stromal	Small_intestine	neutrophil	myeloid	Blood	gray
939	CCR1_CCR3	CCL5 > CCR1	CCL5	CCL5	CCR1	fibroblast (GGT5+)	stromal	Small_intestine	eosinophil	myeloid	Small_intestine	gray
942	CCR1_CCR3	CCL5 > CCR1	CCL5	CCL5	CCR1	fibroblast (GGT5+)	stromal	Small_intestine	monocyte	myeloid	Blood	gray
946	CCR1_CCR3	CCL5 > CCR1	CCL5	CCL5	CCR1	fibroblast (GGT5+)	stromal	Small_intestine	monocyte (PF)	myeloid	Blood	gray
966	CCR1_CCR3	CCL5 > CCR1	CCL5	CCL5	CCR1	fibroblast (GGT5+)	stromal	Small_intestine	dendritic cell (FLT3- IGSF6+ TCF4+)	myeloid	Small_intestine	gray
972	CCR1_CCR3	CCL5 > CCR1	CCL5	CCL5	CCR1	fibromyocyte	stromal	Lung	neutrophil	myeloid	Blood	gray
975	CCR1_CCR3	CCL5 > CCR1	CCL5	CCL5	CCR1	fibromyocyte	stromal	Lung	neutrophil	myeloid	Lung	gray
983	CCR1_CCR3	CCL5 > CCR1	CCL5	CCL5	CCR1	fibromyocyte	stromal	Lung	neutrophil (IL18BP+)	myeloid	Lung	gray
988	CCR1_CCR3	CCL5 > CCR1	CCL5	CCL5	CCR1	fibromyocyte	stromal	Lung	monocyte	myeloid	Blood	gray
992	CCR1_CCR3	CCL5 > CCR1	CCL5	CCL5	CCR1	fibromyocyte	stromal	Lung	monocyte (PF)	myeloid	Blood	gray
1003	CCR1_CCR3	CCL5 > CCR1	CCL5	CCL5	CCR1	fibromyocyte	stromal	Lung	alveolar macrophage (LPL+)	myeloid	Lung	gray
1011	CCR1_CCR3	CCL5 > CCR1	CCL5	CCL5	CCR1	fibromyocyte	stromal	Lung	dendritic cell (FLT3+ IGSF6+)	myeloid	Lung	gray
1018	CCR1_CCR3	CCL5 > CCR1	CCL5	CCL5	CCR1	pericyte	stromal	Lung	neutrophil	myeloid	Blood	gray
1021	CCR1_CCR3	CCL5 > CCR1	CCL5	CCL5	CCR1	pericyte	stromal	Lung	neutrophil	myeloid	Lung	gray
1029	CCR1_CCR3	CCL5 > CCR1	CCL5	CCL5	CCR1	pericyte	stromal	Lung	neutrophil (IL18BP+)	myeloid	Lung	gray
1034	CCR1_CCR3	CCL5 > CCR1	CCL5	CCL5	CCR1	pericyte	stromal	Lung	monocyte	myeloid	Blood	gray
1038	CCR1_CCR3	CCL5 > CCR1	CCL5	CCL5	CCR1	pericyte	stromal	Lung	monocyte (PF)	myeloid	Blood	gray
1049	CCR1_CCR3	CCL5 > CCR1	CCL5	CCL5	CCR1	pericyte	stromal	Lung	alveolar macrophage (LPL+)	myeloid	Lung	gray
1057	CCR1_CCR3	CCL5 > CCR1	CCL5	CCL5	CCR1	pericyte	stromal	Lung	dendritic cell (FLT3+ IGSF6+)	myeloid	Lung	gray
1064	CCR1_CCR3	CCL5 > CCR1	CCL5	CCL5	CCR1	mesothelial cell	stromal	Spleen	neutrophil	myeloid	Blood	gray
1065	CCR1_CCR3	CCL5 > CCR1	CCL5	CCL5	CCR1	mesothelial cell	stromal	Spleen	neutrophil	myeloid	Spleen	gray
1080	CCR1_CCR3	CCL5 > CCR1	CCL5	CCL5	CCR1	mesothelial cell	stromal	Spleen	monocyte	myeloid	Blood	gray
1084	CCR1_CCR3	CCL5 > CCR1	CCL5	CCL5	CCR1	mesothelial cell	stromal	Spleen	monocyte (PF)	myeloid	Blood	gray
1088	CCR1_CCR3	CCL5 > CCR1	CCL5	CCL5	CCR1	mesothelial cell	stromal	Spleen	macrophage	myeloid	Spleen	gray
1110	CCR1_CCR3	CCL5 > CCR1	CCL5	CCL5	CCR1	reticular cell	stromal	Kidney	neutrophil	myeloid	Blood	gray
1117	CCR1_CCR3	CCL5 > CCR1	CCL5	CCL5	CCR1	reticular cell	stromal	Kidney	neutrophil	myeloid	Kidney	gray
1119	CCR1_CCR3	CCL5 > CCR1	CCL5	CCL5	CCR1	reticular cell	stromal	Kidney	neutrophil (CCL13+)	myeloid	Kidney	gray
1126	CCR1_CCR3	CCL5 > CCR1	CCL5	CCL5	CCR1	reticular cell	stromal	Kidney	monocyte	myeloid	Blood	gray
1128	CCR1_CCR3	CCL5 > CCR1	CCL5	CCL5	CCR1	reticular cell	stromal	Kidney	monocyte	myeloid	Kidney	gray
1130	CCR1_CCR3	CCL5 > CCR1	CCL5	CCL5	CCR1	reticular cell	stromal	Kidney	monocyte (PF)	myeloid	Blood	gray
1131	CCR1_CCR3	CCL5 > CCR1	CCL5	CCL5	CCR1	reticular cell	stromal	Kidney	monocyte (PF)	myeloid	Kidney	gray
1146	CCR1_CCR3	CCL5 > CCR1	CCL5	CCL5	CCR1	reticular cell	stromal	Kidney	macrophage (MARCO+)	myeloid	Kidney	gray
1154	CCR1_CCR3	CCL5 > CCR1	CCL5	CCL5	CCR1	B cell	lymphoid	Limb_muscle	neutrophil	myeloid	Limb_muscle	gray
1156	CCR1_CCR3	CCL5 > CCR1	CCL5	CCL5	CCR1	B cell	lymphoid	Limb_muscle	neutrophil	myeloid	Blood	gray
1172	CCR1_CCR3	CCL5 > CCR1	CCL5	CCL5	CCR1	B cell	lymphoid	Limb_muscle	monocyte	myeloid	Blood	gray
1176	CCR1_CCR3	CCL5 > CCR1	CCL5	CCL5	CCR1	B cell	lymphoid	Limb_muscle	monocyte (PF)	myeloid	Blood	gray
1179	CCR1_CCR3	CCL5 > CCR1	CCL5	CCL5	CCR1	B cell	lymphoid	Limb_muscle	macrophage	myeloid	Limb_muscle	gray
1202	CCR1_CCR3	CCL5 > CCR1	CCL5	CCL5	CCR1	B cell	lymphoid	Spleen	neutrophil	myeloid	Blood	gray
1203	CCR1_CCR3	CCL5 > CCR1	CCL5	CCL5	CCR1	B cell	lymphoid	Spleen	neutrophil	myeloid	Spleen	gray
1218	CCR1_CCR3	CCL5 > CCR1	CCL5	CCL5	CCR1	B cell	lymphoid	Spleen	monocyte	myeloid	Blood	gray
1222	CCR1_CCR3	CCL5 > CCR1	CCL5	CCL5	CCR1	B cell	lymphoid	Spleen	monocyte (PF)	myeloid	Blood	gray
1226	CCR1_CCR3	CCL5 > CCR1	CCL5	CCL5	CCR1	B cell	lymphoid	Spleen	macrophage	myeloid	Spleen	gray
1248	CCR1_CCR3	CCL5 > CCR1	CCL5	CCL5	CCR1	B cell	lymphoid	Lung	neutrophil	myeloid	Blood	gray
1251	CCR1_CCR3	CCL5 > CCR1	CCL5	CCL5	CCR1	B cell	lymphoid	Lung	neutrophil	myeloid	Lung	gray
1259	CCR1_CCR3	CCL5 > CCR1	CCL5	CCL5	CCR1	B cell	lymphoid	Lung	neutrophil (IL18BP+)	myeloid	Lung	gray
1264	CCR1_CCR3	CCL5 > CCR1	CCL5	CCL5	CCR1	B cell	lymphoid	Lung	monocyte	myeloid	Blood	gray
1268	CCR1_CCR3	CCL5 > CCR1	CCL5	CCL5	CCR1	B cell	lymphoid	Lung	monocyte (PF)	myeloid	Blood	gray
1279	CCR1_CCR3	CCL5 > CCR1	CCL5	CCL5	CCR1	B cell	lymphoid	Lung	alveolar macrophage (LPL+)	myeloid	Lung	gray
1287	CCR1_CCR3	CCL5 > CCR1	CCL5	CCL5	CCR1	B cell	lymphoid	Lung	dendritic cell (FLT3+ IGSF6+)	myeloid	Lung	gray
1294	CCR1_CCR3	CCL5 > CCR1	CCL5	CCL5	CCR1	B cell	lymphoid	Small_intestine	neutrophil	myeloid	Blood	gray
1307	CCR1_CCR3	CCL5 > CCR1	CCL5	CCL5	CCR1	B cell	lymphoid	Small_intestine	eosinophil	myeloid	Small_intestine	gray
1310	CCR1_CCR3	CCL5 > CCR1	CCL5	CCL5	CCR1	B cell	lymphoid	Small_intestine	monocyte	myeloid	Blood	gray
1314	CCR1_CCR3	CCL5 > CCR1	CCL5	CCL5	CCR1	B cell	lymphoid	Small_intestine	monocyte (PF)	myeloid	Blood	gray
1334	CCR1_CCR3	CCL5 > CCR1	CCL5	CCL5	CCR1	B cell	lymphoid	Small_intestine	dendritic cell (FLT3- IGSF6+ TCF4+)	myeloid	Small_intestine	gray
1340	CCR1_CCR3	CCL5 > CCR1	CCL5	CCL5	CCR1	B cell	lymphoid	Bladder	neutrophil	myeloid	Blood	gray
1356	CCR1_CCR3	CCL5 > CCR1	CCL5	CCL5	CCR1	B cell	lymphoid	Bladder	monocyte	myeloid	Blood	gray
1360	CCR1_CCR3	CCL5 > CCR1	CCL5	CCL5	CCR1	B cell	lymphoid	Bladder	monocyte (PF)	myeloid	Blood	gray
1378	CCR1_CCR3	CCL5 > CCR1	CCL5	CCL5	CCR1	B cell	lymphoid	Bladder	plasmacytoid dendritic cell	myeloid	Bladder	gray
1383	CCR1_CCR3	CCL5 > CCR1	CCL5	CCL5	CCR1	B cell (PF)	lymphoid	Fat	neutrophil	myeloid	Fat	gray
1386	CCR1_CCR3	CCL5 > CCR1	CCL5	CCL5	CCR1	B cell (PF)	lymphoid	Fat	neutrophil	myeloid	Blood	gray
1396	CCR1_CCR3	CCL5 > CCR1	CCL5	CCL5	CCR1	B cell (PF)	lymphoid	Fat	neutrophil (IL18BP+)	myeloid	Fat	gray
1402	CCR1_CCR3	CCL5 > CCR1	CCL5	CCL5	CCR1	B cell (PF)	lymphoid	Fat	monocyte	myeloid	Blood	gray
1406	CCR1_CCR3	CCL5 > CCR1	CCL5	CCL5	CCR1	B cell (PF)	lymphoid	Fat	monocyte (PF)	myeloid	Blood	gray
1411	CCR1_CCR3	CCL5 > CCR1	CCL5	CCL5	CCR1	B cell (PF)	lymphoid	Fat	macrophage (PF)	myeloid	Fat	gray
1430	CCR1_CCR3	CCL5 > CCR1	CCL5	CCL5	CCR1	B cell (PF)	lymphoid	Limb_muscle	neutrophil	myeloid	Limb_muscle	gray
1432	CCR1_CCR3	CCL5 > CCR1	CCL5	CCL5	CCR1	B cell (PF)	lymphoid	Limb_muscle	neutrophil	myeloid	Blood	gray
1448	CCR1_CCR3	CCL5 > CCR1	CCL5	CCL5	CCR1	B cell (PF)	lymphoid	Limb_muscle	monocyte	myeloid	Blood	gray
1452	CCR1_CCR3	CCL5 > CCR1	CCL5	CCL5	CCR1	B cell (PF)	lymphoid	Limb_muscle	monocyte (PF)	myeloid	Blood	gray
1455	CCR1_CCR3	CCL5 > CCR1	CCL5	CCL5	CCR1	B cell (PF)	lymphoid	Limb_muscle	macrophage	myeloid	Limb_muscle	gray
1478	CCR1_CCR3	CCL5 > CCR1	CCL5	CCL5	CCR1	B cell (PF)	lymphoid	Liver	neutrophil	myeloid	Blood	gray
1483	CCR1_CCR3	CCL5 > CCR1	CCL5	CCL5	CCR1	B cell (PF)	lymphoid	Liver	neutrophil	myeloid	Liver	gray
1494	CCR1_CCR3	CCL5 > CCR1	CCL5	CCL5	CCR1	B cell (PF)	lymphoid	Liver	monocyte	myeloid	Blood	gray
1498	CCR1_CCR3	CCL5 > CCR1	CCL5	CCL5	CCR1	B cell (PF)	lymphoid	Liver	monocyte (PF)	myeloid	Blood	gray
1524	CCR1_CCR3	CCL5 > CCR1	CCL5	CCL5	CCR1	B cell (SOX5+)	lymphoid	Pancreas	neutrophil	myeloid	Blood	gray
1530	CCR1_CCR3	CCL5 > CCR1	CCL5	CCL5	CCR1	B cell (SOX5+)	lymphoid	Pancreas	neutrophil	myeloid	Pancreas	gray
1540	CCR1_CCR3	CCL5 > CCR1	CCL5	CCL5	CCR1	B cell (SOX5+)	lymphoid	Pancreas	monocyte	myeloid	Blood	gray
1541	CCR1_CCR3	CCL5 > CCR1	CCL5	CCL5	CCR1	B cell (SOX5+)	lymphoid	Pancreas	monocyte	myeloid	Pancreas	gray
1544	CCR1_CCR3	CCL5 > CCR1	CCL5	CCL5	CCR1	B cell (SOX5+)	lymphoid	Pancreas	monocyte (PF)	myeloid	Blood	gray
1556	CCR1_CCR3	CCL5 > CCR1	CCL5	CCL5	CCR1	B cell (SOX5+)	lymphoid	Pancreas	macrophage (MRC1+)	myeloid	Pancreas	gray
1558	CCR1_CCR3	CCL5 > CCR1	CCL5	CCL5	CCR1	B cell (SOX5+)	lymphoid	Pancreas	macrophage (ENPP2+)	myeloid	Pancreas	gray
1559	CCR1_CCR3	CCL5 > CCR1	CCL5	CCL5	CCR1	B cell (SOX5+)	lymphoid	Pancreas	macrophage (MARCO+)	myeloid	Pancreas	gray
1567	CCR1_CCR3	CCL5 > CCR1	CCL5	CCL5	CCR1	plasma cell	lymphoid	Fat	neutrophil	myeloid	Fat	gray
1570	CCR1_CCR3	CCL5 > CCR1	CCL5	CCL5	CCR1	plasma cell	lymphoid	Fat	neutrophil	myeloid	Blood	gray
1580	CCR1_CCR3	CCL5 > CCR1	CCL5	CCL5	CCR1	plasma cell	lymphoid	Fat	neutrophil (IL18BP+)	myeloid	Fat	gray
1586	CCR1_CCR3	CCL5 > CCR1	CCL5	CCL5	CCR1	plasma cell	lymphoid	Fat	monocyte	myeloid	Blood	gray
1590	CCR1_CCR3	CCL5 > CCR1	CCL5	CCL5	CCR1	plasma cell	lymphoid	Fat	monocyte (PF)	myeloid	Blood	gray
1595	CCR1_CCR3	CCL5 > CCR1	CCL5	CCL5	CCR1	plasma cell	lymphoid	Fat	macrophage (PF)	myeloid	Fat	gray
1614	CCR1_CCR3	CCL5 > CCR1	CCL5	CCL5	CCR1	plasma cell	lymphoid	Limb_muscle	neutrophil	myeloid	Limb_muscle	gray
1616	CCR1_CCR3	CCL5 > CCR1	CCL5	CCL5	CCR1	plasma cell	lymphoid	Limb_muscle	neutrophil	myeloid	Blood	gray
1632	CCR1_CCR3	CCL5 > CCR1	CCL5	CCL5	CCR1	plasma cell	lymphoid	Limb_muscle	monocyte	myeloid	Blood	gray
1636	CCR1_CCR3	CCL5 > CCR1	CCL5	CCL5	CCR1	plasma cell	lymphoid	Limb_muscle	monocyte (PF)	myeloid	Blood	gray
1639	CCR1_CCR3	CCL5 > CCR1	CCL5	CCL5	CCR1	plasma cell	lymphoid	Limb_muscle	macrophage	myeloid	Limb_muscle	gray
1662	CCR1_CCR3	CCL5 > CCR1	CCL5	CCL5	CCR1	plasma cell	lymphoid	Spleen	neutrophil	myeloid	Blood	gray
1663	CCR1_CCR3	CCL5 > CCR1	CCL5	CCL5	CCR1	plasma cell	lymphoid	Spleen	neutrophil	myeloid	Spleen	gray
1678	CCR1_CCR3	CCL5 > CCR1	CCL5	CCL5	CCR1	plasma cell	lymphoid	Spleen	monocyte	myeloid	Blood	gray
1682	CCR1_CCR3	CCL5 > CCR1	CCL5	CCL5	CCR1	plasma cell	lymphoid	Spleen	monocyte (PF)	myeloid	Blood	gray
1686	CCR1_CCR3	CCL5 > CCR1	CCL5	CCL5	CCR1	plasma cell	lymphoid	Spleen	macrophage	myeloid	Spleen	gray
1708	CCR1_CCR3	CCL5 > CCR1	CCL5	CCL5	CCR1	plasma cell	lymphoid	Liver	neutrophil	myeloid	Blood	gray
1713	CCR1_CCR3	CCL5 > CCR1	CCL5	CCL5	CCR1	plasma cell	lymphoid	Liver	neutrophil	myeloid	Liver	gray
1724	CCR1_CCR3	CCL5 > CCR1	CCL5	CCL5	CCR1	plasma cell	lymphoid	Liver	monocyte	myeloid	Blood	gray
1728	CCR1_CCR3	CCL5 > CCR1	CCL5	CCL5	CCR1	plasma cell	lymphoid	Liver	monocyte (PF)	myeloid	Blood	gray
1754	CCR1_CCR3	CCL5 > CCR1	CCL5	CCL5	CCR1	plasma cell	lymphoid	Bladder	neutrophil	myeloid	Blood	gray
1770	CCR1_CCR3	CCL5 > CCR1	CCL5	CCL5	CCR1	plasma cell	lymphoid	Bladder	monocyte	myeloid	Blood	gray
1774	CCR1_CCR3	CCL5 > CCR1	CCL5	CCL5	CCR1	plasma cell	lymphoid	Bladder	monocyte (PF)	myeloid	Blood	gray
1792	CCR1_CCR3	CCL5 > CCR1	CCL5	CCL5	CCR1	plasma cell	lymphoid	Bladder	plasmacytoid dendritic cell	myeloid	Bladder	gray
1800	CCR1_CCR3	CCL5 > CCR1	CCL5	CCL5	CCR1	innate lymphoid cell	lymphoid	Lung	neutrophil	myeloid	Blood	gray
1803	CCR1_CCR3	CCL5 > CCR1	CCL5	CCL5	CCR1	innate lymphoid cell	lymphoid	Lung	neutrophil	myeloid	Lung	gray
1811	CCR1_CCR3	CCL5 > CCR1	CCL5	CCL5	CCR1	innate lymphoid cell	lymphoid	Lung	neutrophil (IL18BP+)	myeloid	Lung	gray
1816	CCR1_CCR3	CCL5 > CCR1	CCL5	CCL5	CCR1	innate lymphoid cell	lymphoid	Lung	monocyte	myeloid	Blood	gray
1820	CCR1_CCR3	CCL5 > CCR1	CCL5	CCL5	CCR1	innate lymphoid cell	lymphoid	Lung	monocyte (PF)	myeloid	Blood	gray
1831	CCR1_CCR3	CCL5 > CCR1	CCL5	CCL5	CCR1	innate lymphoid cell	lymphoid	Lung	alveolar macrophage (LPL+)	myeloid	Lung	gray
1839	CCR1_CCR3	CCL5 > CCR1	CCL5	CCL5	CCR1	innate lymphoid cell	lymphoid	Lung	dendritic cell (FLT3+ IGSF6+)	myeloid	Lung	gray
1846	CCR1_CCR3	CCL5 > CCR1	CCL5	CCL5	CCR1	innate lymphoid cell	lymphoid	Small_intestine	neutrophil	myeloid	Blood	gray
1859	CCR1_CCR3	CCL5 > CCR1	CCL5	CCL5	CCR1	innate lymphoid cell	lymphoid	Small_intestine	eosinophil	myeloid	Small_intestine	gray
1862	CCR1_CCR3	CCL5 > CCR1	CCL5	CCL5	CCR1	innate lymphoid cell	lymphoid	Small_intestine	monocyte	myeloid	Blood	gray
1866	CCR1_CCR3	CCL5 > CCR1	CCL5	CCL5	CCR1	innate lymphoid cell	lymphoid	Small_intestine	monocyte (PF)	myeloid	Blood	gray
1886	CCR1_CCR3	CCL5 > CCR1	CCL5	CCL5	CCR1	innate lymphoid cell	lymphoid	Small_intestine	dendritic cell (FLT3- IGSF6+ TCF4+)	myeloid	Small_intestine	gray
1889	CCR1_CCR3	CCL5 > CCR1	CCL5	CCL5	CCR1	natural killer cell	lymphoid	Fat	neutrophil	myeloid	Fat	gray
1892	CCR1_CCR3	CCL5 > CCR1	CCL5	CCL5	CCR1	natural killer cell	lymphoid	Fat	neutrophil	myeloid	Blood	gray
1902	CCR1_CCR3	CCL5 > CCR1	CCL5	CCL5	CCR1	natural killer cell	lymphoid	Fat	neutrophil (IL18BP+)	myeloid	Fat	gray
1908	CCR1_CCR3	CCL5 > CCR1	CCL5	CCL5	CCR1	natural killer cell	lymphoid	Fat	monocyte	myeloid	Blood	gray
1912	CCR1_CCR3	CCL5 > CCR1	CCL5	CCL5	CCR1	natural killer cell	lymphoid	Fat	monocyte (PF)	myeloid	Blood	gray
1917	CCR1_CCR3	CCL5 > CCR1	CCL5	CCL5	CCR1	natural killer cell	lymphoid	Fat	macrophage (PF)	myeloid	Fat	gray
1938	CCR1_CCR3	CCL5 > CCR1	CCL5	CCL5	CCR1	natural killer cell	lymphoid	Mammary_gland	neutrophil	myeloid	Blood	gray
1954	CCR1_CCR3	CCL5 > CCR1	CCL5	CCL5	CCR1	natural killer cell	lymphoid	Mammary_gland	monocyte	myeloid	Blood	gray
1958	CCR1_CCR3	CCL5 > CCR1	CCL5	CCL5	CCR1	natural killer cell	lymphoid	Mammary_gland	monocyte (PF)	myeloid	Blood	gray
1960	CCR1_CCR3	CCL5 > CCR1	CCL5	CCL5	CCR1	natural killer cell	lymphoid	Mammary_gland	macrophage	myeloid	Mammary_gland	gray
1971	CCR1_CCR3	CCL5 > CCR1	CCL5	CCL5	CCR1	natural killer cell	lymphoid	Mammary_gland	macrophage (ENPP2+)	myeloid	Mammary_gland	gray
1979	CCR1_CCR3	CCL5 > CCR1	CCL5	CCL5	CCR1	natural killer cell	lymphoid	Bone_marrow	fibroblast	stromal	Bone_marrow	gray
1984	CCR1_CCR3	CCL5 > CCR1	CCL5	CCL5	CCR1	natural killer cell	lymphoid	Bone_marrow	neutrophil	myeloid	Blood	gray
1999	CCR1_CCR3	CCL5 > CCR1	CCL5	CCL5	CCR1	natural killer cell	lymphoid	Bone_marrow	monocyte	myeloid	Bone_marrow	gray
2000	CCR1_CCR3	CCL5 > CCR1	CCL5	CCL5	CCR1	natural killer cell	lymphoid	Bone_marrow	monocyte	myeloid	Blood	gray
2004	CCR1_CCR3	CCL5 > CCR1	CCL5	CCL5	CCR1	natural killer cell	lymphoid	Bone_marrow	monocyte (PF)	myeloid	Blood	gray
2014	CCR1_CCR3	CCL5 > CCR1	CCL5	CCL5	CCR1	natural killer cell	lymphoid	Bone_marrow	macrophage (osteoclast)	myeloid	Bone	gray
2025	CCR1_CCR3	CCL5 > CCR1	CCL5	CCL5	CCR1	natural killer cell	lymphoid	Blood	fibroblast	stromal	Bone_marrow	gray
2026	CCR1_CCR3	CCL5 > CCR1	CCL5	CCL5	CCR1	natural killer cell	lymphoid	Blood	neutrophil	myeloid	Brain_cortex	gray
2027	CCR1_CCR3	CCL5 > CCR1	CCL5	CCL5	CCR1	natural killer cell	lymphoid	Blood	neutrophil	myeloid	Fat	gray
2028	CCR1_CCR3	CCL5 > CCR1	CCL5	CCL5	CCR1	natural killer cell	lymphoid	Blood	neutrophil	myeloid	Limb_muscle	gray
2029	CCR1_CCR3	CCL5 > CCR1	CCL5	CCL5	CCR1	natural killer cell	lymphoid	Blood	neutrophil	myeloid	Diaphragm	gray
2030	CCR1_CCR3	CCL5 > CCR1	CCL5	CCL5	CCR1	natural killer cell	lymphoid	Blood	neutrophil	myeloid	Blood	gray
2031	CCR1_CCR3	CCL5 > CCR1	CCL5	CCL5	CCR1	natural killer cell	lymphoid	Blood	neutrophil	myeloid	Spleen	gray
2032	CCR1_CCR3	CCL5 > CCR1	CCL5	CCL5	CCR1	natural killer cell	lymphoid	Blood	neutrophil	myeloid	Heart	gray
2033	CCR1_CCR3	CCL5 > CCR1	CCL5	CCL5	CCR1	natural killer cell	lymphoid	Blood	neutrophil	myeloid	Lung	gray
2034	CCR1_CCR3	CCL5 > CCR1	CCL5	CCL5	CCR1	natural killer cell	lymphoid	Blood	neutrophil	myeloid	Trachea	gray
2035	CCR1_CCR3	CCL5 > CCR1	CCL5	CCL5	CCR1	natural killer cell	lymphoid	Blood	neutrophil	myeloid	Liver	gray
2036	CCR1_CCR3	CCL5 > CCR1	CCL5	CCL5	CCR1	natural killer cell	lymphoid	Blood	neutrophil	myeloid	Pancreas	gray
2037	CCR1_CCR3	CCL5 > CCR1	CCL5	CCL5	CCR1	natural killer cell	lymphoid	Blood	neutrophil	myeloid	Kidney	gray
2038	CCR1_CCR3	CCL5 > CCR1	CCL5	CCL5	CCR1	natural killer cell	lymphoid	Blood	neutrophil	myeloid	Uterus	gray
2039	CCR1_CCR3	CCL5 > CCR1	CCL5	CCL5	CCR1	natural killer cell	lymphoid	Blood	neutrophil (CCL13+)	myeloid	Kidney	gray
2040	CCR1_CCR3	CCL5 > CCR1	CCL5	CCL5	CCR1	natural killer cell	lymphoid	Blood	neutrophil (IL18BP+)	myeloid	Fat	gray
2041	CCR1_CCR3	CCL5 > CCR1	CCL5	CCL5	CCR1	natural killer cell	lymphoid	Blood	neutrophil (IL18BP+)	myeloid	Lung	gray
2042	CCR1_CCR3	CCL5 > CCR1	CCL5	CCL5	CCR1	natural killer cell	lymphoid	Blood	neutrophil (IL18BP+)	myeloid	Uterus	gray
2043	CCR1_CCR3	CCL5 > CCR1	CCL5	CCL5	CCR1	natural killer cell	lymphoid	Blood	eosinophil	myeloid	Small_intestine	gray
2044	CCR1_CCR3	CCL5 > CCR1	CCL5	CCL5	CCR1	natural killer cell	lymphoid	Blood	monocyte	myeloid	Hypothalamus_Pituitary	gray
2045	CCR1_CCR3	CCL5 > CCR1	CCL5	CCL5	CCR1	natural killer cell	lymphoid	Blood	monocyte	myeloid	Bone_marrow	gray
2046	CCR1_CCR3	CCL5 > CCR1	CCL5	CCL5	CCR1	natural killer cell	lymphoid	Blood	monocyte	myeloid	Blood	gray
2047	CCR1_CCR3	CCL5 > CCR1	CCL5	CCL5	CCR1	natural killer cell	lymphoid	Blood	monocyte	myeloid	Pancreas	gray
2048	CCR1_CCR3	CCL5 > CCR1	CCL5	CCL5	CCR1	natural killer cell	lymphoid	Blood	monocyte	myeloid	Kidney	gray
2049	CCR1_CCR3	CCL5 > CCR1	CCL5	CCL5	CCR1	natural killer cell	lymphoid	Blood	monocyte (PF)	myeloid	Hypothalamus_Pituitary	gray
2050	CCR1_CCR3	CCL5 > CCR1	CCL5	CCL5	CCR1	natural killer cell	lymphoid	Blood	monocyte (PF)	myeloid	Blood	gray
2051	CCR1_CCR3	CCL5 > CCR1	CCL5	CCL5	CCR1	natural killer cell	lymphoid	Blood	monocyte (PF)	myeloid	Kidney	gray
2052	CCR1_CCR3	CCL5 > CCR1	CCL5	CCL5	CCR1	natural killer cell	lymphoid	Blood	macrophage	myeloid	Mammary_gland	gray
2053	CCR1_CCR3	CCL5 > CCR1	CCL5	CCL5	CCR1	natural killer cell	lymphoid	Blood	macrophage	myeloid	Limb_muscle	gray
2054	CCR1_CCR3	CCL5 > CCR1	CCL5	CCL5	CCR1	natural killer cell	lymphoid	Blood	macrophage	myeloid	Spleen	gray
2055	CCR1_CCR3	CCL5 > CCR1	CCL5	CCL5	CCR1	natural killer cell	lymphoid	Blood	macrophage (PF)	myeloid	Fat	gray
2056	CCR1_CCR3	CCL5 > CCR1	CCL5	CCL5	CCR1	natural killer cell	lymphoid	Blood	macrophage (microglial cell)	myeloid	Brain_cortex	gray
2057	CCR1_CCR3	CCL5 > CCR1	CCL5	CCL5	CCR1	natural killer cell	lymphoid	Blood	macrophage (microglial cell)	myeloid	Brainstem	gray
2058	CCR1_CCR3	CCL5 > CCR1	CCL5	CCL5	CCR1	natural killer cell	lymphoid	Blood	macrophage (microglial cell)	myeloid	Hypothalamus_Pituitary	gray
2059	CCR1_CCR3	CCL5 > CCR1	CCL5	CCL5	CCR1	natural killer cell	lymphoid	Blood	macrophage (microglial cell)	myeloid	Eye_retina	gray
2060	CCR1_CCR3	CCL5 > CCR1	CCL5	CCL5	CCR1	natural killer cell	lymphoid	Blood	macrophage (osteoclast)	myeloid	Bone	gray
2061	CCR1_CCR3	CCL5 > CCR1	CCL5	CCL5	CCR1	natural killer cell	lymphoid	Blood	alveolar macrophage (LPL+)	myeloid	Lung	gray
2062	CCR1_CCR3	CCL5 > CCR1	CCL5	CCL5	CCR1	natural killer cell	lymphoid	Blood	macrophage (MRC1+)	myeloid	Pancreas	gray
2063	CCR1_CCR3	CCL5 > CCR1	CCL5	CCL5	CCR1	natural killer cell	lymphoid	Blood	macrophage (ENPP2+)	myeloid	Mammary_gland	gray
2064	CCR1_CCR3	CCL5 > CCR1	CCL5	CCL5	CCR1	natural killer cell	lymphoid	Blood	macrophage (ENPP2+)	myeloid	Pancreas	gray
2065	CCR1_CCR3	CCL5 > CCR1	CCL5	CCL5	CCR1	natural killer cell	lymphoid	Blood	macrophage (MARCO+)	myeloid	Pancreas	gray
2066	CCR1_CCR3	CCL5 > CCR1	CCL5	CCL5	CCR1	natural killer cell	lymphoid	Blood	macrophage (MARCO+)	myeloid	Kidney	gray
2067	CCR1_CCR3	CCL5 > CCR1	CCL5	CCL5	CCR1	natural killer cell	lymphoid	Blood	macrophage (CTSD+)	myeloid	Tongue	gray
2068	CCR1_CCR3	CCL5 > CCR1	CCL5	CCL5	CCR1	natural killer cell	lymphoid	Blood	plasmacytoid dendritic cell	myeloid	Bladder	gray
2069	CCR1_CCR3	CCL5 > CCR1	CCL5	CCL5	CCR1	natural killer cell	lymphoid	Blood	dendritic cell (FLT3+ IGSF6+)	myeloid	Lung	gray
2070	CCR1_CCR3	CCL5 > CCR1	CCL5	CCL5	CCR1	natural killer cell	lymphoid	Blood	dendritic cell (FLT3- IGSF6+ TCF4+)	myeloid	Small_intestine	gray
2076	CCR1_CCR3	CCL5 > CCR1	CCL5	CCL5	CCR1	natural killer cell	lymphoid	Spleen	neutrophil	myeloid	Blood	gray
2077	CCR1_CCR3	CCL5 > CCR1	CCL5	CCL5	CCR1	natural killer cell	lymphoid	Spleen	neutrophil	myeloid	Spleen	gray
2092	CCR1_CCR3	CCL5 > CCR1	CCL5	CCL5	CCR1	natural killer cell	lymphoid	Spleen	monocyte	myeloid	Blood	gray
2096	CCR1_CCR3	CCL5 > CCR1	CCL5	CCL5	CCR1	natural killer cell	lymphoid	Spleen	monocyte (PF)	myeloid	Blood	gray
2100	CCR1_CCR3	CCL5 > CCR1	CCL5	CCL5	CCR1	natural killer cell	lymphoid	Spleen	macrophage	myeloid	Spleen	gray
2122	CCR1_CCR3	CCL5 > CCR1	CCL5	CCL5	CCR1	natural killer cell	lymphoid	Small_intestine	neutrophil	myeloid	Blood	gray
2135	CCR1_CCR3	CCL5 > CCR1	CCL5	CCL5	CCR1	natural killer cell	lymphoid	Small_intestine	eosinophil	myeloid	Small_intestine	gray
2138	CCR1_CCR3	CCL5 > CCR1	CCL5	CCL5	CCR1	natural killer cell	lymphoid	Small_intestine	monocyte	myeloid	Blood	gray
2142	CCR1_CCR3	CCL5 > CCR1	CCL5	CCL5	CCR1	natural killer cell	lymphoid	Small_intestine	monocyte (PF)	myeloid	Blood	gray
2162	CCR1_CCR3	CCL5 > CCR1	CCL5	CCL5	CCR1	natural killer cell	lymphoid	Small_intestine	dendritic cell (FLT3- IGSF6+ TCF4+)	myeloid	Small_intestine	gray
2168	CCR1_CCR3	CCL5 > CCR1	CCL5	CCL5	CCR1	natural killer cell	lymphoid	Liver	neutrophil	myeloid	Blood	gray
2173	CCR1_CCR3	CCL5 > CCR1	CCL5	CCL5	CCR1	natural killer cell	lymphoid	Liver	neutrophil	myeloid	Liver	gray
2184	CCR1_CCR3	CCL5 > CCR1	CCL5	CCL5	CCR1	natural killer cell	lymphoid	Liver	monocyte	myeloid	Blood	gray
2188	CCR1_CCR3	CCL5 > CCR1	CCL5	CCL5	CCR1	natural killer cell	lymphoid	Liver	monocyte (PF)	myeloid	Blood	gray
2214	CCR1_CCR3	CCL5 > CCR1	CCL5	CCL5	CCR1	natural killer cell	lymphoid	Pancreas	neutrophil	myeloid	Blood	gray
2220	CCR1_CCR3	CCL5 > CCR1	CCL5	CCL5	CCR1	natural killer cell	lymphoid	Pancreas	neutrophil	myeloid	Pancreas	gray
2230	CCR1_CCR3	CCL5 > CCR1	CCL5	CCL5	CCR1	natural killer cell	lymphoid	Pancreas	monocyte	myeloid	Blood	gray
2231	CCR1_CCR3	CCL5 > CCR1	CCL5	CCL5	CCR1	natural killer cell	lymphoid	Pancreas	monocyte	myeloid	Pancreas	gray
2234	CCR1_CCR3	CCL5 > CCR1	CCL5	CCL5	CCR1	natural killer cell	lymphoid	Pancreas	monocyte (PF)	myeloid	Blood	gray
2246	CCR1_CCR3	CCL5 > CCR1	CCL5	CCL5	CCR1	natural killer cell	lymphoid	Pancreas	macrophage (MRC1+)	myeloid	Pancreas	gray
2248	CCR1_CCR3	CCL5 > CCR1	CCL5	CCL5	CCR1	natural killer cell	lymphoid	Pancreas	macrophage (ENPP2+)	myeloid	Pancreas	gray
2249	CCR1_CCR3	CCL5 > CCR1	CCL5	CCL5	CCR1	natural killer cell	lymphoid	Pancreas	macrophage (MARCO+)	myeloid	Pancreas	gray
2260	CCR1_CCR3	CCL5 > CCR1	CCL5	CCL5	CCR1	natural killer cell	lymphoid	Kidney	neutrophil	myeloid	Blood	gray
2267	CCR1_CCR3	CCL5 > CCR1	CCL5	CCL5	CCR1	natural killer cell	lymphoid	Kidney	neutrophil	myeloid	Kidney	gray
2269	CCR1_CCR3	CCL5 > CCR1	CCL5	CCL5	CCR1	natural killer cell	lymphoid	Kidney	neutrophil (CCL13+)	myeloid	Kidney	gray
2276	CCR1_CCR3	CCL5 > CCR1	CCL5	CCL5	CCR1	natural killer cell	lymphoid	Kidney	monocyte	myeloid	Blood	gray
2278	CCR1_CCR3	CCL5 > CCR1	CCL5	CCL5	CCR1	natural killer cell	lymphoid	Kidney	monocyte	myeloid	Kidney	gray
2280	CCR1_CCR3	CCL5 > CCR1	CCL5	CCL5	CCR1	natural killer cell	lymphoid	Kidney	monocyte (PF)	myeloid	Blood	gray
2281	CCR1_CCR3	CCL5 > CCR1	CCL5	CCL5	CCR1	natural killer cell	lymphoid	Kidney	monocyte (PF)	myeloid	Kidney	gray
2296	CCR1_CCR3	CCL5 > CCR1	CCL5	CCL5	CCR1	natural killer cell	lymphoid	Kidney	macrophage (MARCO+)	myeloid	Kidney	gray
2306	CCR1_CCR3	CCL5 > CCR1	CCL5	CCL5	CCR1	natural killer cell	lymphoid	Uterus	neutrophil	myeloid	Blood	gray
2314	CCR1_CCR3	CCL5 > CCR1	CCL5	CCL5	CCR1	natural killer cell	lymphoid	Uterus	neutrophil	myeloid	Uterus	gray
2318	CCR1_CCR3	CCL5 > CCR1	CCL5	CCL5	CCR1	natural killer cell	lymphoid	Uterus	neutrophil (IL18BP+)	myeloid	Uterus	gray
2322	CCR1_CCR3	CCL5 > CCR1	CCL5	CCL5	CCR1	natural killer cell	lymphoid	Uterus	monocyte	myeloid	Blood	gray
2326	CCR1_CCR3	CCL5 > CCR1	CCL5	CCL5	CCR1	natural killer cell	lymphoid	Uterus	monocyte (PF)	myeloid	Blood	gray
2352	CCR1_CCR3	CCL5 > CCR1	CCL5	CCL5	CCR1	natural killer cell (PF)	lymphoid	Lung	neutrophil	myeloid	Blood	gray
2355	CCR1_CCR3	CCL5 > CCR1	CCL5	CCL5	CCR1	natural killer cell (PF)	lymphoid	Lung	neutrophil	myeloid	Lung	gray
2363	CCR1_CCR3	CCL5 > CCR1	CCL5	CCL5	CCR1	natural killer cell (PF)	lymphoid	Lung	neutrophil (IL18BP+)	myeloid	Lung	gray
2368	CCR1_CCR3	CCL5 > CCR1	CCL5	CCL5	CCR1	natural killer cell (PF)	lymphoid	Lung	monocyte	myeloid	Blood	gray
2372	CCR1_CCR3	CCL5 > CCR1	CCL5	CCL5	CCR1	natural killer cell (PF)	lymphoid	Lung	monocyte (PF)	myeloid	Blood	gray
2383	CCR1_CCR3	CCL5 > CCR1	CCL5	CCL5	CCR1	natural killer cell (PF)	lymphoid	Lung	alveolar macrophage (LPL+)	myeloid	Lung	gray
2391	CCR1_CCR3	CCL5 > CCR1	CCL5	CCL5	CCR1	natural killer cell (PF)	lymphoid	Lung	dendritic cell (FLT3+ IGSF6+)	myeloid	Lung	gray
2398	CCR1_CCR3	CCL5 > CCR1	CCL5	CCL5	CCR1	natural killer cell (GZMB+)	lymphoid	Lung	neutrophil	myeloid	Blood	gray
2401	CCR1_CCR3	CCL5 > CCR1	CCL5	CCL5	CCR1	natural killer cell (GZMB+)	lymphoid	Lung	neutrophil	myeloid	Lung	gray
2409	CCR1_CCR3	CCL5 > CCR1	CCL5	CCL5	CCR1	natural killer cell (GZMB+)	lymphoid	Lung	neutrophil (IL18BP+)	myeloid	Lung	gray
2414	CCR1_CCR3	CCL5 > CCR1	CCL5	CCL5	CCR1	natural killer cell (GZMB+)	lymphoid	Lung	monocyte	myeloid	Blood	gray
2418	CCR1_CCR3	CCL5 > CCR1	CCL5	CCL5	CCR1	natural killer cell (GZMB+)	lymphoid	Lung	monocyte (PF)	myeloid	Blood	gray
2429	CCR1_CCR3	CCL5 > CCR1	CCL5	CCL5	CCR1	natural killer cell (GZMB+)	lymphoid	Lung	alveolar macrophage (LPL+)	myeloid	Lung	gray
2437	CCR1_CCR3	CCL5 > CCR1	CCL5	CCL5	CCR1	natural killer cell (GZMB+)	lymphoid	Lung	dendritic cell (FLT3+ IGSF6+)	myeloid	Lung	gray
2444	CCR1_CCR3	CCL5 > CCR1	CCL5	CCL5	CCR1	natural killer cell (KLRD1+)	lymphoid	Lung	neutrophil	myeloid	Blood	gray
2447	CCR1_CCR3	CCL5 > CCR1	CCL5	CCL5	CCR1	natural killer cell (KLRD1+)	lymphoid	Lung	neutrophil	myeloid	Lung	gray
2455	CCR1_CCR3	CCL5 > CCR1	CCL5	CCL5	CCR1	natural killer cell (KLRD1+)	lymphoid	Lung	neutrophil (IL18BP+)	myeloid	Lung	gray
2460	CCR1_CCR3	CCL5 > CCR1	CCL5	CCL5	CCR1	natural killer cell (KLRD1+)	lymphoid	Lung	monocyte	myeloid	Blood	gray
2464	CCR1_CCR3	CCL5 > CCR1	CCL5	CCL5	CCR1	natural killer cell (KLRD1+)	lymphoid	Lung	monocyte (PF)	myeloid	Blood	gray
2475	CCR1_CCR3	CCL5 > CCR1	CCL5	CCL5	CCR1	natural killer cell (KLRD1+)	lymphoid	Lung	alveolar macrophage (LPL+)	myeloid	Lung	gray
2483	CCR1_CCR3	CCL5 > CCR1	CCL5	CCL5	CCR1	natural killer cell (KLRD1+)	lymphoid	Lung	dendritic cell (FLT3+ IGSF6+)	myeloid	Lung	gray
2490	CCR1_CCR3	CCL5 > CCR1	CCL5	CCL5	CCR1	natural killer cell (CHN1+)	lymphoid	Pancreas	neutrophil	myeloid	Blood	gray
2496	CCR1_CCR3	CCL5 > CCR1	CCL5	CCL5	CCR1	natural killer cell (CHN1+)	lymphoid	Pancreas	neutrophil	myeloid	Pancreas	gray
2506	CCR1_CCR3	CCL5 > CCR1	CCL5	CCL5	CCR1	natural killer cell (CHN1+)	lymphoid	Pancreas	monocyte	myeloid	Blood	gray
2507	CCR1_CCR3	CCL5 > CCR1	CCL5	CCL5	CCR1	natural killer cell (CHN1+)	lymphoid	Pancreas	monocyte	myeloid	Pancreas	gray
2510	CCR1_CCR3	CCL5 > CCR1	CCL5	CCL5	CCR1	natural killer cell (CHN1+)	lymphoid	Pancreas	monocyte (PF)	myeloid	Blood	gray
2522	CCR1_CCR3	CCL5 > CCR1	CCL5	CCL5	CCR1	natural killer cell (CHN1+)	lymphoid	Pancreas	macrophage (MRC1+)	myeloid	Pancreas	gray
2524	CCR1_CCR3	CCL5 > CCR1	CCL5	CCL5	CCR1	natural killer cell (CHN1+)	lymphoid	Pancreas	macrophage (ENPP2+)	myeloid	Pancreas	gray
2525	CCR1_CCR3	CCL5 > CCR1	CCL5	CCL5	CCR1	natural killer cell (CHN1+)	lymphoid	Pancreas	macrophage (MARCO+)	myeloid	Pancreas	gray
2533	CCR1_CCR3	CCL5 > CCR1	CCL5	CCL5	CCR1	natural killer T cell	lymphoid	Fat	neutrophil	myeloid	Fat	gray
2536	CCR1_CCR3	CCL5 > CCR1	CCL5	CCL5	CCR1	natural killer T cell	lymphoid	Fat	neutrophil	myeloid	Blood	gray
2546	CCR1_CCR3	CCL5 > CCR1	CCL5	CCL5	CCR1	natural killer T cell	lymphoid	Fat	neutrophil (IL18BP+)	myeloid	Fat	gray
2552	CCR1_CCR3	CCL5 > CCR1	CCL5	CCL5	CCR1	natural killer T cell	lymphoid	Fat	monocyte	myeloid	Blood	gray
2556	CCR1_CCR3	CCL5 > CCR1	CCL5	CCL5	CCR1	natural killer T cell	lymphoid	Fat	monocyte (PF)	myeloid	Blood	gray
2561	CCR1_CCR3	CCL5 > CCR1	CCL5	CCL5	CCR1	natural killer T cell	lymphoid	Fat	macrophage (PF)	myeloid	Fat	gray
2582	CCR1_CCR3	CCL5 > CCR1	CCL5	CCL5	CCR1	natural killer T cell	lymphoid	Mammary_gland	neutrophil	myeloid	Blood	gray
2598	CCR1_CCR3	CCL5 > CCR1	CCL5	CCL5	CCR1	natural killer T cell	lymphoid	Mammary_gland	monocyte	myeloid	Blood	gray
2602	CCR1_CCR3	CCL5 > CCR1	CCL5	CCL5	CCR1	natural killer T cell	lymphoid	Mammary_gland	monocyte (PF)	myeloid	Blood	gray
2604	CCR1_CCR3	CCL5 > CCR1	CCL5	CCL5	CCR1	natural killer T cell	lymphoid	Mammary_gland	macrophage	myeloid	Mammary_gland	gray
2615	CCR1_CCR3	CCL5 > CCR1	CCL5	CCL5	CCR1	natural killer T cell	lymphoid	Mammary_gland	macrophage (ENPP2+)	myeloid	Mammary_gland	gray
2626	CCR1_CCR3	CCL5 > CCR1	CCL5	CCL5	CCR1	natural killer T cell	lymphoid	Limb_muscle	neutrophil	myeloid	Limb_muscle	gray
2628	CCR1_CCR3	CCL5 > CCR1	CCL5	CCL5	CCR1	natural killer T cell	lymphoid	Limb_muscle	neutrophil	myeloid	Blood	gray
2644	CCR1_CCR3	CCL5 > CCR1	CCL5	CCL5	CCR1	natural killer T cell	lymphoid	Limb_muscle	monocyte	myeloid	Blood	gray
2648	CCR1_CCR3	CCL5 > CCR1	CCL5	CCL5	CCR1	natural killer T cell	lymphoid	Limb_muscle	monocyte (PF)	myeloid	Blood	gray
2651	CCR1_CCR3	CCL5 > CCR1	CCL5	CCL5	CCR1	natural killer T cell	lymphoid	Limb_muscle	macrophage	myeloid	Limb_muscle	gray
2669	CCR1_CCR3	CCL5 > CCR1	CCL5	CCL5	CCR1	natural killer T cell	lymphoid	Bone	fibroblast	stromal	Bone_marrow	gray
2674	CCR1_CCR3	CCL5 > CCR1	CCL5	CCL5	CCR1	natural killer T cell	lymphoid	Bone	neutrophil	myeloid	Blood	gray
2689	CCR1_CCR3	CCL5 > CCR1	CCL5	CCL5	CCR1	natural killer T cell	lymphoid	Bone	monocyte	myeloid	Bone_marrow	gray
2690	CCR1_CCR3	CCL5 > CCR1	CCL5	CCL5	CCR1	natural killer T cell	lymphoid	Bone	monocyte	myeloid	Blood	gray
2694	CCR1_CCR3	CCL5 > CCR1	CCL5	CCL5	CCR1	natural killer T cell	lymphoid	Bone	monocyte (PF)	myeloid	Blood	gray
2704	CCR1_CCR3	CCL5 > CCR1	CCL5	CCL5	CCR1	natural killer T cell	lymphoid	Bone	macrophage (osteoclast)	myeloid	Bone	gray
2715	CCR1_CCR3	CCL5 > CCR1	CCL5	CCL5	CCR1	natural killer T cell	lymphoid	Bone_marrow	fibroblast	stromal	Bone_marrow	gray
2720	CCR1_CCR3	CCL5 > CCR1	CCL5	CCL5	CCR1	natural killer T cell	lymphoid	Bone_marrow	neutrophil	myeloid	Blood	gray
2735	CCR1_CCR3	CCL5 > CCR1	CCL5	CCL5	CCR1	natural killer T cell	lymphoid	Bone_marrow	monocyte	myeloid	Bone_marrow	gray
2736	CCR1_CCR3	CCL5 > CCR1	CCL5	CCL5	CCR1	natural killer T cell	lymphoid	Bone_marrow	monocyte	myeloid	Blood	gray
2740	CCR1_CCR3	CCL5 > CCR1	CCL5	CCL5	CCR1	natural killer T cell	lymphoid	Bone_marrow	monocyte (PF)	myeloid	Blood	gray
2750	CCR1_CCR3	CCL5 > CCR1	CCL5	CCL5	CCR1	natural killer T cell	lymphoid	Bone_marrow	macrophage (osteoclast)	myeloid	Bone	gray
2761	CCR1_CCR3	CCL5 > CCR1	CCL5	CCL5	CCR1	natural killer T cell	lymphoid	Blood	fibroblast	stromal	Bone_marrow	gray
2762	CCR1_CCR3	CCL5 > CCR1	CCL5	CCL5	CCR1	natural killer T cell	lymphoid	Blood	neutrophil	myeloid	Brain_cortex	gray
2763	CCR1_CCR3	CCL5 > CCR1	CCL5	CCL5	CCR1	natural killer T cell	lymphoid	Blood	neutrophil	myeloid	Fat	gray
2764	CCR1_CCR3	CCL5 > CCR1	CCL5	CCL5	CCR1	natural killer T cell	lymphoid	Blood	neutrophil	myeloid	Limb_muscle	gray
2765	CCR1_CCR3	CCL5 > CCR1	CCL5	CCL5	CCR1	natural killer T cell	lymphoid	Blood	neutrophil	myeloid	Diaphragm	gray
2766	CCR1_CCR3	CCL5 > CCR1	CCL5	CCL5	CCR1	natural killer T cell	lymphoid	Blood	neutrophil	myeloid	Blood	gray
2767	CCR1_CCR3	CCL5 > CCR1	CCL5	CCL5	CCR1	natural killer T cell	lymphoid	Blood	neutrophil	myeloid	Spleen	gray
2768	CCR1_CCR3	CCL5 > CCR1	CCL5	CCL5	CCR1	natural killer T cell	lymphoid	Blood	neutrophil	myeloid	Heart	gray
2769	CCR1_CCR3	CCL5 > CCR1	CCL5	CCL5	CCR1	natural killer T cell	lymphoid	Blood	neutrophil	myeloid	Lung	gray
2770	CCR1_CCR3	CCL5 > CCR1	CCL5	CCL5	CCR1	natural killer T cell	lymphoid	Blood	neutrophil	myeloid	Trachea	gray
2771	CCR1_CCR3	CCL5 > CCR1	CCL5	CCL5	CCR1	natural killer T cell	lymphoid	Blood	neutrophil	myeloid	Liver	gray
2772	CCR1_CCR3	CCL5 > CCR1	CCL5	CCL5	CCR1	natural killer T cell	lymphoid	Blood	neutrophil	myeloid	Pancreas	gray
2773	CCR1_CCR3	CCL5 > CCR1	CCL5	CCL5	CCR1	natural killer T cell	lymphoid	Blood	neutrophil	myeloid	Kidney	gray
2774	CCR1_CCR3	CCL5 > CCR1	CCL5	CCL5	CCR1	natural killer T cell	lymphoid	Blood	neutrophil	myeloid	Uterus	gray
2775	CCR1_CCR3	CCL5 > CCR1	CCL5	CCL5	CCR1	natural killer T cell	lymphoid	Blood	neutrophil (CCL13+)	myeloid	Kidney	gray
2776	CCR1_CCR3	CCL5 > CCR1	CCL5	CCL5	CCR1	natural killer T cell	lymphoid	Blood	neutrophil (IL18BP+)	myeloid	Fat	gray
2777	CCR1_CCR3	CCL5 > CCR1	CCL5	CCL5	CCR1	natural killer T cell	lymphoid	Blood	neutrophil (IL18BP+)	myeloid	Lung	gray
2778	CCR1_CCR3	CCL5 > CCR1	CCL5	CCL5	CCR1	natural killer T cell	lymphoid	Blood	neutrophil (IL18BP+)	myeloid	Uterus	gray
2779	CCR1_CCR3	CCL5 > CCR1	CCL5	CCL5	CCR1	natural killer T cell	lymphoid	Blood	eosinophil	myeloid	Small_intestine	gray
2780	CCR1_CCR3	CCL5 > CCR1	CCL5	CCL5	CCR1	natural killer T cell	lymphoid	Blood	monocyte	myeloid	Hypothalamus_Pituitary	gray
2781	CCR1_CCR3	CCL5 > CCR1	CCL5	CCL5	CCR1	natural killer T cell	lymphoid	Blood	monocyte	myeloid	Bone_marrow	gray
2782	CCR1_CCR3	CCL5 > CCR1	CCL5	CCL5	CCR1	natural killer T cell	lymphoid	Blood	monocyte	myeloid	Blood	gray
2783	CCR1_CCR3	CCL5 > CCR1	CCL5	CCL5	CCR1	natural killer T cell	lymphoid	Blood	monocyte	myeloid	Pancreas	gray
2784	CCR1_CCR3	CCL5 > CCR1	CCL5	CCL5	CCR1	natural killer T cell	lymphoid	Blood	monocyte	myeloid	Kidney	gray
2785	CCR1_CCR3	CCL5 > CCR1	CCL5	CCL5	CCR1	natural killer T cell	lymphoid	Blood	monocyte (PF)	myeloid	Hypothalamus_Pituitary	gray
2786	CCR1_CCR3	CCL5 > CCR1	CCL5	CCL5	CCR1	natural killer T cell	lymphoid	Blood	monocyte (PF)	myeloid	Blood	gray
2787	CCR1_CCR3	CCL5 > CCR1	CCL5	CCL5	CCR1	natural killer T cell	lymphoid	Blood	monocyte (PF)	myeloid	Kidney	gray
2788	CCR1_CCR3	CCL5 > CCR1	CCL5	CCL5	CCR1	natural killer T cell	lymphoid	Blood	macrophage	myeloid	Mammary_gland	gray
2789	CCR1_CCR3	CCL5 > CCR1	CCL5	CCL5	CCR1	natural killer T cell	lymphoid	Blood	macrophage	myeloid	Limb_muscle	gray
2790	CCR1_CCR3	CCL5 > CCR1	CCL5	CCL5	CCR1	natural killer T cell	lymphoid	Blood	macrophage	myeloid	Spleen	gray
2791	CCR1_CCR3	CCL5 > CCR1	CCL5	CCL5	CCR1	natural killer T cell	lymphoid	Blood	macrophage (PF)	myeloid	Fat	gray
2792	CCR1_CCR3	CCL5 > CCR1	CCL5	CCL5	CCR1	natural killer T cell	lymphoid	Blood	macrophage (microglial cell)	myeloid	Brain_cortex	gray
2793	CCR1_CCR3	CCL5 > CCR1	CCL5	CCL5	CCR1	natural killer T cell	lymphoid	Blood	macrophage (microglial cell)	myeloid	Brainstem	gray
2794	CCR1_CCR3	CCL5 > CCR1	CCL5	CCL5	CCR1	natural killer T cell	lymphoid	Blood	macrophage (microglial cell)	myeloid	Hypothalamus_Pituitary	gray
2795	CCR1_CCR3	CCL5 > CCR1	CCL5	CCL5	CCR1	natural killer T cell	lymphoid	Blood	macrophage (microglial cell)	myeloid	Eye_retina	gray
2796	CCR1_CCR3	CCL5 > CCR1	CCL5	CCL5	CCR1	natural killer T cell	lymphoid	Blood	macrophage (osteoclast)	myeloid	Bone	gray
2797	CCR1_CCR3	CCL5 > CCR1	CCL5	CCL5	CCR1	natural killer T cell	lymphoid	Blood	alveolar macrophage (LPL+)	myeloid	Lung	gray
2798	CCR1_CCR3	CCL5 > CCR1	CCL5	CCL5	CCR1	natural killer T cell	lymphoid	Blood	macrophage (MRC1+)	myeloid	Pancreas	gray
2799	CCR1_CCR3	CCL5 > CCR1	CCL5	CCL5	CCR1	natural killer T cell	lymphoid	Blood	macrophage (ENPP2+)	myeloid	Mammary_gland	gray
2800	CCR1_CCR3	CCL5 > CCR1	CCL5	CCL5	CCR1	natural killer T cell	lymphoid	Blood	macrophage (ENPP2+)	myeloid	Pancreas	gray
2801	CCR1_CCR3	CCL5 > CCR1	CCL5	CCL5	CCR1	natural killer T cell	lymphoid	Blood	macrophage (MARCO+)	myeloid	Pancreas	gray
2802	CCR1_CCR3	CCL5 > CCR1	CCL5	CCL5	CCR1	natural killer T cell	lymphoid	Blood	macrophage (MARCO+)	myeloid	Kidney	gray
2803	CCR1_CCR3	CCL5 > CCR1	CCL5	CCL5	CCR1	natural killer T cell	lymphoid	Blood	macrophage (CTSD+)	myeloid	Tongue	gray
2804	CCR1_CCR3	CCL5 > CCR1	CCL5	CCL5	CCR1	natural killer T cell	lymphoid	Blood	plasmacytoid dendritic cell	myeloid	Bladder	gray
2805	CCR1_CCR3	CCL5 > CCR1	CCL5	CCL5	CCR1	natural killer T cell	lymphoid	Blood	dendritic cell (FLT3+ IGSF6+)	myeloid	Lung	gray
2806	CCR1_CCR3	CCL5 > CCR1	CCL5	CCL5	CCR1	natural killer T cell	lymphoid	Blood	dendritic cell (FLT3- IGSF6+ TCF4+)	myeloid	Small_intestine	gray
2812	CCR1_CCR3	CCL5 > CCR1	CCL5	CCL5	CCR1	natural killer T cell	lymphoid	Spleen	neutrophil	myeloid	Blood	gray
2813	CCR1_CCR3	CCL5 > CCR1	CCL5	CCL5	CCR1	natural killer T cell	lymphoid	Spleen	neutrophil	myeloid	Spleen	gray
2828	CCR1_CCR3	CCL5 > CCR1	CCL5	CCL5	CCR1	natural killer T cell	lymphoid	Spleen	monocyte	myeloid	Blood	gray
2832	CCR1_CCR3	CCL5 > CCR1	CCL5	CCL5	CCR1	natural killer T cell	lymphoid	Spleen	monocyte (PF)	myeloid	Blood	gray
2836	CCR1_CCR3	CCL5 > CCR1	CCL5	CCL5	CCR1	natural killer T cell	lymphoid	Spleen	macrophage	myeloid	Spleen	gray
2858	CCR1_CCR3	CCL5 > CCR1	CCL5	CCL5	CCR1	natural killer T cell	lymphoid	Lung	neutrophil	myeloid	Blood	gray
2861	CCR1_CCR3	CCL5 > CCR1	CCL5	CCL5	CCR1	natural killer T cell	lymphoid	Lung	neutrophil	myeloid	Lung	gray
2869	CCR1_CCR3	CCL5 > CCR1	CCL5	CCL5	CCR1	natural killer T cell	lymphoid	Lung	neutrophil (IL18BP+)	myeloid	Lung	gray
2874	CCR1_CCR3	CCL5 > CCR1	CCL5	CCL5	CCR1	natural killer T cell	lymphoid	Lung	monocyte	myeloid	Blood	gray
2878	CCR1_CCR3	CCL5 > CCR1	CCL5	CCL5	CCR1	natural killer T cell	lymphoid	Lung	monocyte (PF)	myeloid	Blood	gray
2889	CCR1_CCR3	CCL5 > CCR1	CCL5	CCL5	CCR1	natural killer T cell	lymphoid	Lung	alveolar macrophage (LPL+)	myeloid	Lung	gray
2897	CCR1_CCR3	CCL5 > CCR1	CCL5	CCL5	CCR1	natural killer T cell	lymphoid	Lung	dendritic cell (FLT3+ IGSF6+)	myeloid	Lung	gray
2904	CCR1_CCR3	CCL5 > CCR1	CCL5	CCL5	CCR1	natural killer T cell	lymphoid	Small_intestine	neutrophil	myeloid	Blood	gray
2917	CCR1_CCR3	CCL5 > CCR1	CCL5	CCL5	CCR1	natural killer T cell	lymphoid	Small_intestine	eosinophil	myeloid	Small_intestine	gray
2920	CCR1_CCR3	CCL5 > CCR1	CCL5	CCL5	CCR1	natural killer T cell	lymphoid	Small_intestine	monocyte	myeloid	Blood	gray
2924	CCR1_CCR3	CCL5 > CCR1	CCL5	CCL5	CCR1	natural killer T cell	lymphoid	Small_intestine	monocyte (PF)	myeloid	Blood	gray
2944	CCR1_CCR3	CCL5 > CCR1	CCL5	CCL5	CCR1	natural killer T cell	lymphoid	Small_intestine	dendritic cell (FLT3- IGSF6+ TCF4+)	myeloid	Small_intestine	gray
2950	CCR1_CCR3	CCL5 > CCR1	CCL5	CCL5	CCR1	natural killer T cell	lymphoid	Liver	neutrophil	myeloid	Blood	gray
2955	CCR1_CCR3	CCL5 > CCR1	CCL5	CCL5	CCR1	natural killer T cell	lymphoid	Liver	neutrophil	myeloid	Liver	gray
2966	CCR1_CCR3	CCL5 > CCR1	CCL5	CCL5	CCR1	natural killer T cell	lymphoid	Liver	monocyte	myeloid	Blood	gray
2970	CCR1_CCR3	CCL5 > CCR1	CCL5	CCL5	CCR1	natural killer T cell	lymphoid	Liver	monocyte (PF)	myeloid	Blood	gray
2996	CCR1_CCR3	CCL5 > CCR1	CCL5	CCL5	CCR1	natural killer T cell	lymphoid	Pancreas	neutrophil	myeloid	Blood	gray
3002	CCR1_CCR3	CCL5 > CCR1	CCL5	CCL5	CCR1	natural killer T cell	lymphoid	Pancreas	neutrophil	myeloid	Pancreas	gray
3012	CCR1_CCR3	CCL5 > CCR1	CCL5	CCL5	CCR1	natural killer T cell	lymphoid	Pancreas	monocyte	myeloid	Blood	gray
3013	CCR1_CCR3	CCL5 > CCR1	CCL5	CCL5	CCR1	natural killer T cell	lymphoid	Pancreas	monocyte	myeloid	Pancreas	gray
3016	CCR1_CCR3	CCL5 > CCR1	CCL5	CCL5	CCR1	natural killer T cell	lymphoid	Pancreas	monocyte (PF)	myeloid	Blood	gray
3028	CCR1_CCR3	CCL5 > CCR1	CCL5	CCL5	CCR1	natural killer T cell	lymphoid	Pancreas	macrophage (MRC1+)	myeloid	Pancreas	gray
3030	CCR1_CCR3	CCL5 > CCR1	CCL5	CCL5	CCR1	natural killer T cell	lymphoid	Pancreas	macrophage (ENPP2+)	myeloid	Pancreas	gray
3031	CCR1_CCR3	CCL5 > CCR1	CCL5	CCL5	CCR1	natural killer T cell	lymphoid	Pancreas	macrophage (MARCO+)	myeloid	Pancreas	gray
3042	CCR1_CCR3	CCL5 > CCR1	CCL5	CCL5	CCR1	natural killer T cell	lymphoid	Kidney	neutrophil	myeloid	Blood	gray
3049	CCR1_CCR3	CCL5 > CCR1	CCL5	CCL5	CCR1	natural killer T cell	lymphoid	Kidney	neutrophil	myeloid	Kidney	gray
3051	CCR1_CCR3	CCL5 > CCR1	CCL5	CCL5	CCR1	natural killer T cell	lymphoid	Kidney	neutrophil (CCL13+)	myeloid	Kidney	gray
3058	CCR1_CCR3	CCL5 > CCR1	CCL5	CCL5	CCR1	natural killer T cell	lymphoid	Kidney	monocyte	myeloid	Blood	gray
3060	CCR1_CCR3	CCL5 > CCR1	CCL5	CCL5	CCR1	natural killer T cell	lymphoid	Kidney	monocyte	myeloid	Kidney	gray
3062	CCR1_CCR3	CCL5 > CCR1	CCL5	CCL5	CCR1	natural killer T cell	lymphoid	Kidney	monocyte (PF)	myeloid	Blood	gray
3063	CCR1_CCR3	CCL5 > CCR1	CCL5	CCL5	CCR1	natural killer T cell	lymphoid	Kidney	monocyte (PF)	myeloid	Kidney	gray
3078	CCR1_CCR3	CCL5 > CCR1	CCL5	CCL5	CCR1	natural killer T cell	lymphoid	Kidney	macrophage (MARCO+)	myeloid	Kidney	gray
3088	CCR1_CCR3	CCL5 > CCR1	CCL5	CCL5	CCR1	natural killer T cell	lymphoid	Uterus	neutrophil	myeloid	Blood	gray
3096	CCR1_CCR3	CCL5 > CCR1	CCL5	CCL5	CCR1	natural killer T cell	lymphoid	Uterus	neutrophil	myeloid	Uterus	gray
3100	CCR1_CCR3	CCL5 > CCR1	CCL5	CCL5	CCR1	natural killer T cell	lymphoid	Uterus	neutrophil (IL18BP+)	myeloid	Uterus	gray
3104	CCR1_CCR3	CCL5 > CCR1	CCL5	CCL5	CCR1	natural killer T cell	lymphoid	Uterus	monocyte	myeloid	Blood	gray
3108	CCR1_CCR3	CCL5 > CCR1	CCL5	CCL5	CCR1	natural killer T cell	lymphoid	Uterus	monocyte (PF)	myeloid	Blood	gray
3130	CCR1_CCR3	CCL5 > CCR1	CCL5	CCL5	CCR1	natural killer cell_T cell	lymphoid	Brain_cortex	neutrophil	myeloid	Brain_cortex	gray
3134	CCR1_CCR3	CCL5 > CCR1	CCL5	CCL5	CCR1	natural killer cell_T cell	lymphoid	Brain_cortex	neutrophil	myeloid	Blood	gray
3150	CCR1_CCR3	CCL5 > CCR1	CCL5	CCL5	CCR1	natural killer cell_T cell	lymphoid	Brain_cortex	monocyte	myeloid	Blood	gray
3154	CCR1_CCR3	CCL5 > CCR1	CCL5	CCL5	CCR1	natural killer cell_T cell	lymphoid	Brain_cortex	monocyte (PF)	myeloid	Blood	gray
3160	CCR1_CCR3	CCL5 > CCR1	CCL5	CCL5	CCR1	natural killer cell_T cell	lymphoid	Brain_cortex	macrophage (microglial cell)	myeloid	Brain_cortex	gray
3180	CCR1_CCR3	CCL5 > CCR1	CCL5	CCL5	CCR1	natural killer cell_T cell	lymphoid	Brainstem	neutrophil	myeloid	Blood	gray
3196	CCR1_CCR3	CCL5 > CCR1	CCL5	CCL5	CCR1	natural killer cell_T cell	lymphoid	Brainstem	monocyte	myeloid	Blood	gray
3200	CCR1_CCR3	CCL5 > CCR1	CCL5	CCL5	CCR1	natural killer cell_T cell	lymphoid	Brainstem	monocyte (PF)	myeloid	Blood	gray
3207	CCR1_CCR3	CCL5 > CCR1	CCL5	CCL5	CCR1	natural killer cell_T cell	lymphoid	Brainstem	macrophage (microglial cell)	myeloid	Brainstem	gray
3226	CCR1_CCR3	CCL5 > CCR1	CCL5	CCL5	CCR1	natural killer cell_T cell	lymphoid	Hypothalamus_Pituitary	neutrophil	myeloid	Blood	gray
3240	CCR1_CCR3	CCL5 > CCR1	CCL5	CCL5	CCR1	natural killer cell_T cell	lymphoid	Hypothalamus_Pituitary	monocyte	myeloid	Hypothalamus_Pituitary	gray
3242	CCR1_CCR3	CCL5 > CCR1	CCL5	CCL5	CCR1	natural killer cell_T cell	lymphoid	Hypothalamus_Pituitary	monocyte	myeloid	Blood	gray
3245	CCR1_CCR3	CCL5 > CCR1	CCL5	CCL5	CCR1	natural killer cell_T cell	lymphoid	Hypothalamus_Pituitary	monocyte (PF)	myeloid	Hypothalamus_Pituitary	gray
3246	CCR1_CCR3	CCL5 > CCR1	CCL5	CCL5	CCR1	natural killer cell_T cell	lymphoid	Hypothalamus_Pituitary	monocyte (PF)	myeloid	Blood	gray
3254	CCR1_CCR3	CCL5 > CCR1	CCL5	CCL5	CCR1	natural killer cell_T cell	lymphoid	Hypothalamus_Pituitary	macrophage (microglial cell)	myeloid	Hypothalamus_Pituitary	gray
3271	CCR1_CCR3	CCL5 > CCR1	CCL5	CCL5	CCR1	natural killer cell_T cell	lymphoid	Diaphragm	neutrophil	myeloid	Diaphragm	gray
3272	CCR1_CCR3	CCL5 > CCR1	CCL5	CCL5	CCR1	natural killer cell_T cell	lymphoid	Diaphragm	neutrophil	myeloid	Blood	gray
3288	CCR1_CCR3	CCL5 > CCR1	CCL5	CCL5	CCR1	natural killer cell_T cell	lymphoid	Diaphragm	monocyte	myeloid	Blood	gray
3292	CCR1_CCR3	CCL5 > CCR1	CCL5	CCL5	CCR1	natural killer cell_T cell	lymphoid	Diaphragm	monocyte (PF)	myeloid	Blood	gray
3318	CCR1_CCR3	CCL5 > CCR1	CCL5	CCL5	CCR1	natural killer cell_T cell	lymphoid	Spleen	neutrophil	myeloid	Blood	gray
3319	CCR1_CCR3	CCL5 > CCR1	CCL5	CCL5	CCR1	natural killer cell_T cell	lymphoid	Spleen	neutrophil	myeloid	Spleen	gray
3334	CCR1_CCR3	CCL5 > CCR1	CCL5	CCL5	CCR1	natural killer cell_T cell	lymphoid	Spleen	monocyte	myeloid	Blood	gray
3338	CCR1_CCR3	CCL5 > CCR1	CCL5	CCL5	CCR1	natural killer cell_T cell	lymphoid	Spleen	monocyte (PF)	myeloid	Blood	gray
3342	CCR1_CCR3	CCL5 > CCR1	CCL5	CCL5	CCR1	natural killer cell_T cell	lymphoid	Spleen	macrophage	myeloid	Spleen	gray
3364	CCR1_CCR3	CCL5 > CCR1	CCL5	CCL5	CCR1	natural killer cell_T cell	lymphoid	Lung	neutrophil	myeloid	Blood	gray
3367	CCR1_CCR3	CCL5 > CCR1	CCL5	CCL5	CCR1	natural killer cell_T cell	lymphoid	Lung	neutrophil	myeloid	Lung	gray
3375	CCR1_CCR3	CCL5 > CCR1	CCL5	CCL5	CCR1	natural killer cell_T cell	lymphoid	Lung	neutrophil (IL18BP+)	myeloid	Lung	gray
3380	CCR1_CCR3	CCL5 > CCR1	CCL5	CCL5	CCR1	natural killer cell_T cell	lymphoid	Lung	monocyte	myeloid	Blood	gray
3384	CCR1_CCR3	CCL5 > CCR1	CCL5	CCL5	CCR1	natural killer cell_T cell	lymphoid	Lung	monocyte (PF)	myeloid	Blood	gray
3395	CCR1_CCR3	CCL5 > CCR1	CCL5	CCL5	CCR1	natural killer cell_T cell	lymphoid	Lung	alveolar macrophage (LPL+)	myeloid	Lung	gray
3403	CCR1_CCR3	CCL5 > CCR1	CCL5	CCL5	CCR1	natural killer cell_T cell	lymphoid	Lung	dendritic cell (FLT3+ IGSF6+)	myeloid	Lung	gray
3410	CCR1_CCR3	CCL5 > CCR1	CCL5	CCL5	CCR1	natural killer cell_T cell	lymphoid	Trachea	neutrophil	myeloid	Blood	gray
3414	CCR1_CCR3	CCL5 > CCR1	CCL5	CCL5	CCR1	natural killer cell_T cell	lymphoid	Trachea	neutrophil	myeloid	Trachea	gray
3426	CCR1_CCR3	CCL5 > CCR1	CCL5	CCL5	CCR1	natural killer cell_T cell	lymphoid	Trachea	monocyte	myeloid	Blood	gray
3430	CCR1_CCR3	CCL5 > CCR1	CCL5	CCL5	CCR1	natural killer cell_T cell	lymphoid	Trachea	monocyte (PF)	myeloid	Blood	gray
3456	CCR1_CCR3	CCL5 > CCR1	CCL5	CCL5	CCR1	natural killer cell_T cell	lymphoid	Pancreas	neutrophil	myeloid	Blood	gray
3462	CCR1_CCR3	CCL5 > CCR1	CCL5	CCL5	CCR1	natural killer cell_T cell	lymphoid	Pancreas	neutrophil	myeloid	Pancreas	gray
3472	CCR1_CCR3	CCL5 > CCR1	CCL5	CCL5	CCR1	natural killer cell_T cell	lymphoid	Pancreas	monocyte	myeloid	Blood	gray
3473	CCR1_CCR3	CCL5 > CCR1	CCL5	CCL5	CCR1	natural killer cell_T cell	lymphoid	Pancreas	monocyte	myeloid	Pancreas	gray
3476	CCR1_CCR3	CCL5 > CCR1	CCL5	CCL5	CCR1	natural killer cell_T cell	lymphoid	Pancreas	monocyte (PF)	myeloid	Blood	gray
3488	CCR1_CCR3	CCL5 > CCR1	CCL5	CCL5	CCR1	natural killer cell_T cell	lymphoid	Pancreas	macrophage (MRC1+)	myeloid	Pancreas	gray
3490	CCR1_CCR3	CCL5 > CCR1	CCL5	CCL5	CCR1	natural killer cell_T cell	lymphoid	Pancreas	macrophage (ENPP2+)	myeloid	Pancreas	gray
3491	CCR1_CCR3	CCL5 > CCR1	CCL5	CCL5	CCR1	natural killer cell_T cell	lymphoid	Pancreas	macrophage (MARCO+)	myeloid	Pancreas	gray
3502	CCR1_CCR3	CCL5 > CCR1	CCL5	CCL5	CCR1	natural killer cell_T cell	lymphoid	Bladder	neutrophil	myeloid	Blood	gray
3518	CCR1_CCR3	CCL5 > CCR1	CCL5	CCL5	CCR1	natural killer cell_T cell	lymphoid	Bladder	monocyte	myeloid	Blood	gray
3522	CCR1_CCR3	CCL5 > CCR1	CCL5	CCL5	CCR1	natural killer cell_T cell	lymphoid	Bladder	monocyte (PF)	myeloid	Blood	gray
3540	CCR1_CCR3	CCL5 > CCR1	CCL5	CCL5	CCR1	natural killer cell_T cell	lymphoid	Bladder	plasmacytoid dendritic cell	myeloid	Bladder	gray
3548	CCR1_CCR3	CCL5 > CCR1	CCL5	CCL5	CCR1	natural killer cell_T cell	lymphoid	Testes	neutrophil	myeloid	Blood	gray
3564	CCR1_CCR3	CCL5 > CCR1	CCL5	CCL5	CCR1	natural killer cell_T cell	lymphoid	Testes	monocyte	myeloid	Blood	gray
3568	CCR1_CCR3	CCL5 > CCR1	CCL5	CCL5	CCR1	natural killer cell_T cell	lymphoid	Testes	monocyte (PF)	myeloid	Blood	gray
3592	CCR1_CCR3	CCL5 > CCR1	CCL5	CCL5	CCR1	natural killer cell_T cell (PF)	lymphoid	Limb_muscle	neutrophil	myeloid	Limb_muscle	gray
3594	CCR1_CCR3	CCL5 > CCR1	CCL5	CCL5	CCR1	natural killer cell_T cell (PF)	lymphoid	Limb_muscle	neutrophil	myeloid	Blood	gray
3610	CCR1_CCR3	CCL5 > CCR1	CCL5	CCL5	CCR1	natural killer cell_T cell (PF)	lymphoid	Limb_muscle	monocyte	myeloid	Blood	gray
3614	CCR1_CCR3	CCL5 > CCR1	CCL5	CCL5	CCR1	natural killer cell_T cell (PF)	lymphoid	Limb_muscle	monocyte (PF)	myeloid	Blood	gray
3617	CCR1_CCR3	CCL5 > CCR1	CCL5	CCL5	CCR1	natural killer cell_T cell (PF)	lymphoid	Limb_muscle	macrophage	myeloid	Limb_muscle	gray
3635	CCR1_CCR3	CCL5 > CCR1	CCL5	CCL5	CCR1	natural killer cell_T cell (PF)	lymphoid	Bone	fibroblast	stromal	Bone_marrow	gray
3640	CCR1_CCR3	CCL5 > CCR1	CCL5	CCL5	CCR1	natural killer cell_T cell (PF)	lymphoid	Bone	neutrophil	myeloid	Blood	gray
3655	CCR1_CCR3	CCL5 > CCR1	CCL5	CCL5	CCR1	natural killer cell_T cell (PF)	lymphoid	Bone	monocyte	myeloid	Bone_marrow	gray
3656	CCR1_CCR3	CCL5 > CCR1	CCL5	CCL5	CCR1	natural killer cell_T cell (PF)	lymphoid	Bone	monocyte	myeloid	Blood	gray
3660	CCR1_CCR3	CCL5 > CCR1	CCL5	CCL5	CCR1	natural killer cell_T cell (PF)	lymphoid	Bone	monocyte (PF)	myeloid	Blood	gray
3670	CCR1_CCR3	CCL5 > CCR1	CCL5	CCL5	CCR1	natural killer cell_T cell (PF)	lymphoid	Bone	macrophage (osteoclast)	myeloid	Bone	gray
3681	CCR1_CCR3	CCL5 > CCR1	CCL5	CCL5	CCR1	natural killer cell_T cell (PF)	lymphoid	Bone_marrow	fibroblast	stromal	Bone_marrow	gray
3686	CCR1_CCR3	CCL5 > CCR1	CCL5	CCL5	CCR1	natural killer cell_T cell (PF)	lymphoid	Bone_marrow	neutrophil	myeloid	Blood	gray
3701	CCR1_CCR3	CCL5 > CCR1	CCL5	CCL5	CCR1	natural killer cell_T cell (PF)	lymphoid	Bone_marrow	monocyte	myeloid	Bone_marrow	gray
3702	CCR1_CCR3	CCL5 > CCR1	CCL5	CCL5	CCR1	natural killer cell_T cell (PF)	lymphoid	Bone_marrow	monocyte	myeloid	Blood	gray
3706	CCR1_CCR3	CCL5 > CCR1	CCL5	CCL5	CCR1	natural killer cell_T cell (PF)	lymphoid	Bone_marrow	monocyte (PF)	myeloid	Blood	gray
3716	CCR1_CCR3	CCL5 > CCR1	CCL5	CCL5	CCR1	natural killer cell_T cell (PF)	lymphoid	Bone_marrow	macrophage (osteoclast)	myeloid	Bone	gray
3732	CCR1_CCR3	CCL5 > CCR1	CCL5	CCL5	CCR1	natural killer cell_T cell (PF)	lymphoid	Spleen	neutrophil	myeloid	Blood	gray
3733	CCR1_CCR3	CCL5 > CCR1	CCL5	CCL5	CCR1	natural killer cell_T cell (PF)	lymphoid	Spleen	neutrophil	myeloid	Spleen	gray
3748	CCR1_CCR3	CCL5 > CCR1	CCL5	CCL5	CCR1	natural killer cell_T cell (PF)	lymphoid	Spleen	monocyte	myeloid	Blood	gray
3752	CCR1_CCR3	CCL5 > CCR1	CCL5	CCL5	CCR1	natural killer cell_T cell (PF)	lymphoid	Spleen	monocyte (PF)	myeloid	Blood	gray
3756	CCR1_CCR3	CCL5 > CCR1	CCL5	CCL5	CCR1	natural killer cell_T cell (PF)	lymphoid	Spleen	macrophage	myeloid	Spleen	gray
3778	CCR1_CCR3	CCL5 > CCR1	CCL5	CCL5	CCR1	natural killer cell_T cell (PF)	lymphoid	Small_intestine	neutrophil	myeloid	Blood	gray
3791	CCR1_CCR3	CCL5 > CCR1	CCL5	CCL5	CCR1	natural killer cell_T cell (PF)	lymphoid	Small_intestine	eosinophil	myeloid	Small_intestine	gray
3794	CCR1_CCR3	CCL5 > CCR1	CCL5	CCL5	CCR1	natural killer cell_T cell (PF)	lymphoid	Small_intestine	monocyte	myeloid	Blood	gray
3798	CCR1_CCR3	CCL5 > CCR1	CCL5	CCL5	CCR1	natural killer cell_T cell (PF)	lymphoid	Small_intestine	monocyte (PF)	myeloid	Blood	gray
3818	CCR1_CCR3	CCL5 > CCR1	CCL5	CCL5	CCR1	natural killer cell_T cell (PF)	lymphoid	Small_intestine	dendritic cell (FLT3- IGSF6+ TCF4+)	myeloid	Small_intestine	gray
3824	CCR1_CCR3	CCL5 > CCR1	CCL5	CCL5	CCR1	natural killer cell_T cell (PF)	lymphoid	Liver	neutrophil	myeloid	Blood	gray
3829	CCR1_CCR3	CCL5 > CCR1	CCL5	CCL5	CCR1	natural killer cell_T cell (PF)	lymphoid	Liver	neutrophil	myeloid	Liver	gray
3840	CCR1_CCR3	CCL5 > CCR1	CCL5	CCL5	CCR1	natural killer cell_T cell (PF)	lymphoid	Liver	monocyte	myeloid	Blood	gray
3844	CCR1_CCR3	CCL5 > CCR1	CCL5	CCL5	CCR1	natural killer cell_T cell (PF)	lymphoid	Liver	monocyte (PF)	myeloid	Blood	gray
3870	CCR1_CCR3	CCL5 > CCR1	CCL5	CCL5	CCR1	natural killer cell_T cell (PF)	lymphoid	Kidney	neutrophil	myeloid	Blood	gray
3877	CCR1_CCR3	CCL5 > CCR1	CCL5	CCL5	CCR1	natural killer cell_T cell (PF)	lymphoid	Kidney	neutrophil	myeloid	Kidney	gray
3879	CCR1_CCR3	CCL5 > CCR1	CCL5	CCL5	CCR1	natural killer cell_T cell (PF)	lymphoid	Kidney	neutrophil (CCL13+)	myeloid	Kidney	gray
3886	CCR1_CCR3	CCL5 > CCR1	CCL5	CCL5	CCR1	natural killer cell_T cell (PF)	lymphoid	Kidney	monocyte	myeloid	Blood	gray
3888	CCR1_CCR3	CCL5 > CCR1	CCL5	CCL5	CCR1	natural killer cell_T cell (PF)	lymphoid	Kidney	monocyte	myeloid	Kidney	gray
3890	CCR1_CCR3	CCL5 > CCR1	CCL5	CCL5	CCR1	natural killer cell_T cell (PF)	lymphoid	Kidney	monocyte (PF)	myeloid	Blood	gray
3891	CCR1_CCR3	CCL5 > CCR1	CCL5	CCL5	CCR1	natural killer cell_T cell (PF)	lymphoid	Kidney	monocyte (PF)	myeloid	Kidney	gray
3906	CCR1_CCR3	CCL5 > CCR1	CCL5	CCL5	CCR1	natural killer cell_T cell (PF)	lymphoid	Kidney	macrophage (MARCO+)	myeloid	Kidney	gray
3916	CCR1_CCR3	CCL5 > CCR1	CCL5	CCL5	CCR1	T cell (CD4+ CD8- CCL5+)	lymphoid	Lung	neutrophil	myeloid	Blood	gray
3919	CCR1_CCR3	CCL5 > CCR1	CCL5	CCL5	CCR1	T cell (CD4+ CD8- CCL5+)	lymphoid	Lung	neutrophil	myeloid	Lung	gray
3927	CCR1_CCR3	CCL5 > CCR1	CCL5	CCL5	CCR1	T cell (CD4+ CD8- CCL5+)	lymphoid	Lung	neutrophil (IL18BP+)	myeloid	Lung	gray
3932	CCR1_CCR3	CCL5 > CCR1	CCL5	CCL5	CCR1	T cell (CD4+ CD8- CCL5+)	lymphoid	Lung	monocyte	myeloid	Blood	gray
3936	CCR1_CCR3	CCL5 > CCR1	CCL5	CCL5	CCR1	T cell (CD4+ CD8- CCL5+)	lymphoid	Lung	monocyte (PF)	myeloid	Blood	gray
3947	CCR1_CCR3	CCL5 > CCR1	CCL5	CCL5	CCR1	T cell (CD4+ CD8- CCL5+)	lymphoid	Lung	alveolar macrophage (LPL+)	myeloid	Lung	gray
3955	CCR1_CCR3	CCL5 > CCR1	CCL5	CCL5	CCR1	T cell (CD4+ CD8- CCL5+)	lymphoid	Lung	dendritic cell (FLT3+ IGSF6+)	myeloid	Lung	gray
3962	CCR1_CCR3	CCL5 > CCR1	CCL5	CCL5	CCR1	T cell (CD4+ CD8- CCL5+)	lymphoid	Small_intestine	neutrophil	myeloid	Blood	gray
3975	CCR1_CCR3	CCL5 > CCR1	CCL5	CCL5	CCR1	T cell (CD4+ CD8- CCL5+)	lymphoid	Small_intestine	eosinophil	myeloid	Small_intestine	gray
3978	CCR1_CCR3	CCL5 > CCR1	CCL5	CCL5	CCR1	T cell (CD4+ CD8- CCL5+)	lymphoid	Small_intestine	monocyte	myeloid	Blood	gray
3982	CCR1_CCR3	CCL5 > CCR1	CCL5	CCL5	CCR1	T cell (CD4+ CD8- CCL5+)	lymphoid	Small_intestine	monocyte (PF)	myeloid	Blood	gray
4002	CCR1_CCR3	CCL5 > CCR1	CCL5	CCL5	CCR1	T cell (CD4+ CD8- CCL5+)	lymphoid	Small_intestine	dendritic cell (FLT3- IGSF6+ TCF4+)	myeloid	Small_intestine	gray
4008	CCR1_CCR3	CCL5 > CCR1	CCL5	CCL5	CCR1	T cell (CD4+ CD8- CCL5-)	lymphoid	Spleen	neutrophil	myeloid	Blood	gray
4009	CCR1_CCR3	CCL5 > CCR1	CCL5	CCL5	CCR1	T cell (CD4+ CD8- CCL5-)	lymphoid	Spleen	neutrophil	myeloid	Spleen	gray
4024	CCR1_CCR3	CCL5 > CCR1	CCL5	CCL5	CCR1	T cell (CD4+ CD8- CCL5-)	lymphoid	Spleen	monocyte	myeloid	Blood	gray
4028	CCR1_CCR3	CCL5 > CCR1	CCL5	CCL5	CCR1	T cell (CD4+ CD8- CCL5-)	lymphoid	Spleen	monocyte (PF)	myeloid	Blood	gray
4032	CCR1_CCR3	CCL5 > CCR1	CCL5	CCL5	CCR1	T cell (CD4+ CD8- CCL5-)	lymphoid	Spleen	macrophage	myeloid	Spleen	gray
4054	CCR1_CCR3	CCL5 > CCR1	CCL5	CCL5	CCR1	T cell (CD4+ CD8- CCL5-)	lymphoid	Lung	neutrophil	myeloid	Blood	gray
4057	CCR1_CCR3	CCL5 > CCR1	CCL5	CCL5	CCR1	T cell (CD4+ CD8- CCL5-)	lymphoid	Lung	neutrophil	myeloid	Lung	gray
4065	CCR1_CCR3	CCL5 > CCR1	CCL5	CCL5	CCR1	T cell (CD4+ CD8- CCL5-)	lymphoid	Lung	neutrophil (IL18BP+)	myeloid	Lung	gray
4070	CCR1_CCR3	CCL5 > CCR1	CCL5	CCL5	CCR1	T cell (CD4+ CD8- CCL5-)	lymphoid	Lung	monocyte	myeloid	Blood	gray
4074	CCR1_CCR3	CCL5 > CCR1	CCL5	CCL5	CCR1	T cell (CD4+ CD8- CCL5-)	lymphoid	Lung	monocyte (PF)	myeloid	Blood	gray
4085	CCR1_CCR3	CCL5 > CCR1	CCL5	CCL5	CCR1	T cell (CD4+ CD8- CCL5-)	lymphoid	Lung	alveolar macrophage (LPL+)	myeloid	Lung	gray
4093	CCR1_CCR3	CCL5 > CCR1	CCL5	CCL5	CCR1	T cell (CD4+ CD8- CCL5-)	lymphoid	Lung	dendritic cell (FLT3+ IGSF6+)	myeloid	Lung	gray
4100	CCR1_CCR3	CCL5 > CCR1	CCL5	CCL5	CCR1	T cell (CD4+ CD8- CCL5-)	lymphoid	Small_intestine	neutrophil	myeloid	Blood	gray
4113	CCR1_CCR3	CCL5 > CCR1	CCL5	CCL5	CCR1	T cell (CD4+ CD8- CCL5-)	lymphoid	Small_intestine	eosinophil	myeloid	Small_intestine	gray
4116	CCR1_CCR3	CCL5 > CCR1	CCL5	CCL5	CCR1	T cell (CD4+ CD8- CCL5-)	lymphoid	Small_intestine	monocyte	myeloid	Blood	gray
4120	CCR1_CCR3	CCL5 > CCR1	CCL5	CCL5	CCR1	T cell (CD4+ CD8- CCL5-)	lymphoid	Small_intestine	monocyte (PF)	myeloid	Blood	gray
4140	CCR1_CCR3	CCL5 > CCR1	CCL5	CCL5	CCR1	T cell (CD4+ CD8- CCL5-)	lymphoid	Small_intestine	dendritic cell (FLT3- IGSF6+ TCF4+)	myeloid	Small_intestine	gray
4146	CCR1_CCR3	CCL5 > CCR1	CCL5	CCL5	CCR1	T cell (CD4+ CD8- CCL5-)	lymphoid	Liver	neutrophil	myeloid	Blood	gray
4151	CCR1_CCR3	CCL5 > CCR1	CCL5	CCL5	CCR1	T cell (CD4+ CD8- CCL5-)	lymphoid	Liver	neutrophil	myeloid	Liver	gray
4162	CCR1_CCR3	CCL5 > CCR1	CCL5	CCL5	CCR1	T cell (CD4+ CD8- CCL5-)	lymphoid	Liver	monocyte	myeloid	Blood	gray
4166	CCR1_CCR3	CCL5 > CCR1	CCL5	CCL5	CCR1	T cell (CD4+ CD8- CCL5-)	lymphoid	Liver	monocyte (PF)	myeloid	Blood	gray
4192	CCR1_CCR3	CCL5 > CCR1	CCL5	CCL5	CCR1	T cell (CD4+ CD8- CCL5-)	lymphoid	Pancreas	neutrophil	myeloid	Blood	gray
4198	CCR1_CCR3	CCL5 > CCR1	CCL5	CCL5	CCR1	T cell (CD4+ CD8- CCL5-)	lymphoid	Pancreas	neutrophil	myeloid	Pancreas	gray
4208	CCR1_CCR3	CCL5 > CCR1	CCL5	CCL5	CCR1	T cell (CD4+ CD8- CCL5-)	lymphoid	Pancreas	monocyte	myeloid	Blood	gray
4209	CCR1_CCR3	CCL5 > CCR1	CCL5	CCL5	CCR1	T cell (CD4+ CD8- CCL5-)	lymphoid	Pancreas	monocyte	myeloid	Pancreas	gray
4212	CCR1_CCR3	CCL5 > CCR1	CCL5	CCL5	CCR1	T cell (CD4+ CD8- CCL5-)	lymphoid	Pancreas	monocyte (PF)	myeloid	Blood	gray
4224	CCR1_CCR3	CCL5 > CCR1	CCL5	CCL5	CCR1	T cell (CD4+ CD8- CCL5-)	lymphoid	Pancreas	macrophage (MRC1+)	myeloid	Pancreas	gray
4226	CCR1_CCR3	CCL5 > CCR1	CCL5	CCL5	CCR1	T cell (CD4+ CD8- CCL5-)	lymphoid	Pancreas	macrophage (ENPP2+)	myeloid	Pancreas	gray
4227	CCR1_CCR3	CCL5 > CCR1	CCL5	CCL5	CCR1	T cell (CD4+ CD8- CCL5-)	lymphoid	Pancreas	macrophage (MARCO+)	myeloid	Pancreas	gray
4238	CCR1_CCR3	CCL5 > CCR1	CCL5	CCL5	CCR1	T cell (CD4+ CD8- CCL5-)	lymphoid	Kidney	neutrophil	myeloid	Blood	gray
4245	CCR1_CCR3	CCL5 > CCR1	CCL5	CCL5	CCR1	T cell (CD4+ CD8- CCL5-)	lymphoid	Kidney	neutrophil	myeloid	Kidney	gray
4247	CCR1_CCR3	CCL5 > CCR1	CCL5	CCL5	CCR1	T cell (CD4+ CD8- CCL5-)	lymphoid	Kidney	neutrophil (CCL13+)	myeloid	Kidney	gray
4254	CCR1_CCR3	CCL5 > CCR1	CCL5	CCL5	CCR1	T cell (CD4+ CD8- CCL5-)	lymphoid	Kidney	monocyte	myeloid	Blood	gray
4256	CCR1_CCR3	CCL5 > CCR1	CCL5	CCL5	CCR1	T cell (CD4+ CD8- CCL5-)	lymphoid	Kidney	monocyte	myeloid	Kidney	gray
4258	CCR1_CCR3	CCL5 > CCR1	CCL5	CCL5	CCR1	T cell (CD4+ CD8- CCL5-)	lymphoid	Kidney	monocyte (PF)	myeloid	Blood	gray
4259	CCR1_CCR3	CCL5 > CCR1	CCL5	CCL5	CCR1	T cell (CD4+ CD8- CCL5-)	lymphoid	Kidney	monocyte (PF)	myeloid	Kidney	gray
4274	CCR1_CCR3	CCL5 > CCR1	CCL5	CCL5	CCR1	T cell (CD4+ CD8- CCL5-)	lymphoid	Kidney	macrophage (MARCO+)	myeloid	Kidney	gray
4284	CCR1_CCR3	CCL5 > CCR1	CCL5	CCL5	CCR1	T cell (CD4+ CD8- CCL5-)	lymphoid	Bladder	neutrophil	myeloid	Blood	gray
4300	CCR1_CCR3	CCL5 > CCR1	CCL5	CCL5	CCR1	T cell (CD4+ CD8- CCL5-)	lymphoid	Bladder	monocyte	myeloid	Blood	gray
4304	CCR1_CCR3	CCL5 > CCR1	CCL5	CCL5	CCR1	T cell (CD4+ CD8- CCL5-)	lymphoid	Bladder	monocyte (PF)	myeloid	Blood	gray
4322	CCR1_CCR3	CCL5 > CCR1	CCL5	CCL5	CCR1	T cell (CD4+ CD8- CCL5-)	lymphoid	Bladder	plasmacytoid dendritic cell	myeloid	Bladder	gray
4327	CCR1_CCR3	CCL5 > CCR1	CCL5	CCL5	CCR1	T cell (CD4- CD8+ CCL5+)	lymphoid	Fat	neutrophil	myeloid	Fat	gray
4330	CCR1_CCR3	CCL5 > CCR1	CCL5	CCL5	CCR1	T cell (CD4- CD8+ CCL5+)	lymphoid	Fat	neutrophil	myeloid	Blood	gray
4340	CCR1_CCR3	CCL5 > CCR1	CCL5	CCL5	CCR1	T cell (CD4- CD8+ CCL5+)	lymphoid	Fat	neutrophil (IL18BP+)	myeloid	Fat	gray
4346	CCR1_CCR3	CCL5 > CCR1	CCL5	CCL5	CCR1	T cell (CD4- CD8+ CCL5+)	lymphoid	Fat	monocyte	myeloid	Blood	gray
4350	CCR1_CCR3	CCL5 > CCR1	CCL5	CCL5	CCR1	T cell (CD4- CD8+ CCL5+)	lymphoid	Fat	monocyte (PF)	myeloid	Blood	gray
4355	CCR1_CCR3	CCL5 > CCR1	CCL5	CCL5	CCR1	T cell (CD4- CD8+ CCL5+)	lymphoid	Fat	macrophage (PF)	myeloid	Fat	gray
4376	CCR1_CCR3	CCL5 > CCR1	CCL5	CCL5	CCR1	T cell (CD4- CD8+ CCL5+)	lymphoid	Mammary_gland	neutrophil	myeloid	Blood	gray
4392	CCR1_CCR3	CCL5 > CCR1	CCL5	CCL5	CCR1	T cell (CD4- CD8+ CCL5+)	lymphoid	Mammary_gland	monocyte	myeloid	Blood	gray
4396	CCR1_CCR3	CCL5 > CCR1	CCL5	CCL5	CCR1	T cell (CD4- CD8+ CCL5+)	lymphoid	Mammary_gland	monocyte (PF)	myeloid	Blood	gray
4398	CCR1_CCR3	CCL5 > CCR1	CCL5	CCL5	CCR1	T cell (CD4- CD8+ CCL5+)	lymphoid	Mammary_gland	macrophage	myeloid	Mammary_gland	gray
4409	CCR1_CCR3	CCL5 > CCR1	CCL5	CCL5	CCR1	T cell (CD4- CD8+ CCL5+)	lymphoid	Mammary_gland	macrophage (ENPP2+)	myeloid	Mammary_gland	gray
4420	CCR1_CCR3	CCL5 > CCR1	CCL5	CCL5	CCR1	T cell (CD4- CD8+ CCL5+)	lymphoid	Limb_muscle	neutrophil	myeloid	Limb_muscle	gray
4422	CCR1_CCR3	CCL5 > CCR1	CCL5	CCL5	CCR1	T cell (CD4- CD8+ CCL5+)	lymphoid	Limb_muscle	neutrophil	myeloid	Blood	gray
4438	CCR1_CCR3	CCL5 > CCR1	CCL5	CCL5	CCR1	T cell (CD4- CD8+ CCL5+)	lymphoid	Limb_muscle	monocyte	myeloid	Blood	gray
4442	CCR1_CCR3	CCL5 > CCR1	CCL5	CCL5	CCR1	T cell (CD4- CD8+ CCL5+)	lymphoid	Limb_muscle	monocyte (PF)	myeloid	Blood	gray
4445	CCR1_CCR3	CCL5 > CCR1	CCL5	CCL5	CCR1	T cell (CD4- CD8+ CCL5+)	lymphoid	Limb_muscle	macrophage	myeloid	Limb_muscle	gray
4463	CCR1_CCR3	CCL5 > CCR1	CCL5	CCL5	CCR1	T cell (CD4- CD8+ CCL5+)	lymphoid	Bone	fibroblast	stromal	Bone_marrow	gray
4468	CCR1_CCR3	CCL5 > CCR1	CCL5	CCL5	CCR1	T cell (CD4- CD8+ CCL5+)	lymphoid	Bone	neutrophil	myeloid	Blood	gray
4483	CCR1_CCR3	CCL5 > CCR1	CCL5	CCL5	CCR1	T cell (CD4- CD8+ CCL5+)	lymphoid	Bone	monocyte	myeloid	Bone_marrow	gray
4484	CCR1_CCR3	CCL5 > CCR1	CCL5	CCL5	CCR1	T cell (CD4- CD8+ CCL5+)	lymphoid	Bone	monocyte	myeloid	Blood	gray
4488	CCR1_CCR3	CCL5 > CCR1	CCL5	CCL5	CCR1	T cell (CD4- CD8+ CCL5+)	lymphoid	Bone	monocyte (PF)	myeloid	Blood	gray
4498	CCR1_CCR3	CCL5 > CCR1	CCL5	CCL5	CCR1	T cell (CD4- CD8+ CCL5+)	lymphoid	Bone	macrophage (osteoclast)	myeloid	Bone	gray
4509	CCR1_CCR3	CCL5 > CCR1	CCL5	CCL5	CCR1	T cell (CD4- CD8+ CCL5+)	lymphoid	Bone_marrow	fibroblast	stromal	Bone_marrow	gray
4514	CCR1_CCR3	CCL5 > CCR1	CCL5	CCL5	CCR1	T cell (CD4- CD8+ CCL5+)	lymphoid	Bone_marrow	neutrophil	myeloid	Blood	gray
4529	CCR1_CCR3	CCL5 > CCR1	CCL5	CCL5	CCR1	T cell (CD4- CD8+ CCL5+)	lymphoid	Bone_marrow	monocyte	myeloid	Bone_marrow	gray
4530	CCR1_CCR3	CCL5 > CCR1	CCL5	CCL5	CCR1	T cell (CD4- CD8+ CCL5+)	lymphoid	Bone_marrow	monocyte	myeloid	Blood	gray
4534	CCR1_CCR3	CCL5 > CCR1	CCL5	CCL5	CCR1	T cell (CD4- CD8+ CCL5+)	lymphoid	Bone_marrow	monocyte (PF)	myeloid	Blood	gray
4544	CCR1_CCR3	CCL5 > CCR1	CCL5	CCL5	CCR1	T cell (CD4- CD8+ CCL5+)	lymphoid	Bone_marrow	macrophage (osteoclast)	myeloid	Bone	gray
4555	CCR1_CCR3	CCL5 > CCR1	CCL5	CCL5	CCR1	T cell (CD4- CD8+ CCL5+)	lymphoid	Blood	fibroblast	stromal	Bone_marrow	gray
4556	CCR1_CCR3	CCL5 > CCR1	CCL5	CCL5	CCR1	T cell (CD4- CD8+ CCL5+)	lymphoid	Blood	neutrophil	myeloid	Brain_cortex	gray
4557	CCR1_CCR3	CCL5 > CCR1	CCL5	CCL5	CCR1	T cell (CD4- CD8+ CCL5+)	lymphoid	Blood	neutrophil	myeloid	Fat	gray
4558	CCR1_CCR3	CCL5 > CCR1	CCL5	CCL5	CCR1	T cell (CD4- CD8+ CCL5+)	lymphoid	Blood	neutrophil	myeloid	Limb_muscle	gray
4559	CCR1_CCR3	CCL5 > CCR1	CCL5	CCL5	CCR1	T cell (CD4- CD8+ CCL5+)	lymphoid	Blood	neutrophil	myeloid	Diaphragm	gray
4560	CCR1_CCR3	CCL5 > CCR1	CCL5	CCL5	CCR1	T cell (CD4- CD8+ CCL5+)	lymphoid	Blood	neutrophil	myeloid	Blood	gray
4561	CCR1_CCR3	CCL5 > CCR1	CCL5	CCL5	CCR1	T cell (CD4- CD8+ CCL5+)	lymphoid	Blood	neutrophil	myeloid	Spleen	gray
4562	CCR1_CCR3	CCL5 > CCR1	CCL5	CCL5	CCR1	T cell (CD4- CD8+ CCL5+)	lymphoid	Blood	neutrophil	myeloid	Heart	gray
4563	CCR1_CCR3	CCL5 > CCR1	CCL5	CCL5	CCR1	T cell (CD4- CD8+ CCL5+)	lymphoid	Blood	neutrophil	myeloid	Lung	gray
4564	CCR1_CCR3	CCL5 > CCR1	CCL5	CCL5	CCR1	T cell (CD4- CD8+ CCL5+)	lymphoid	Blood	neutrophil	myeloid	Trachea	gray
4565	CCR1_CCR3	CCL5 > CCR1	CCL5	CCL5	CCR1	T cell (CD4- CD8+ CCL5+)	lymphoid	Blood	neutrophil	myeloid	Liver	gray
4566	CCR1_CCR3	CCL5 > CCR1	CCL5	CCL5	CCR1	T cell (CD4- CD8+ CCL5+)	lymphoid	Blood	neutrophil	myeloid	Pancreas	gray
4567	CCR1_CCR3	CCL5 > CCR1	CCL5	CCL5	CCR1	T cell (CD4- CD8+ CCL5+)	lymphoid	Blood	neutrophil	myeloid	Kidney	gray
4568	CCR1_CCR3	CCL5 > CCR1	CCL5	CCL5	CCR1	T cell (CD4- CD8+ CCL5+)	lymphoid	Blood	neutrophil	myeloid	Uterus	gray
4569	CCR1_CCR3	CCL5 > CCR1	CCL5	CCL5	CCR1	T cell (CD4- CD8+ CCL5+)	lymphoid	Blood	neutrophil (CCL13+)	myeloid	Kidney	gray
4570	CCR1_CCR3	CCL5 > CCR1	CCL5	CCL5	CCR1	T cell (CD4- CD8+ CCL5+)	lymphoid	Blood	neutrophil (IL18BP+)	myeloid	Fat	gray
4571	CCR1_CCR3	CCL5 > CCR1	CCL5	CCL5	CCR1	T cell (CD4- CD8+ CCL5+)	lymphoid	Blood	neutrophil (IL18BP+)	myeloid	Lung	gray
4572	CCR1_CCR3	CCL5 > CCR1	CCL5	CCL5	CCR1	T cell (CD4- CD8+ CCL5+)	lymphoid	Blood	neutrophil (IL18BP+)	myeloid	Uterus	gray
4573	CCR1_CCR3	CCL5 > CCR1	CCL5	CCL5	CCR1	T cell (CD4- CD8+ CCL5+)	lymphoid	Blood	eosinophil	myeloid	Small_intestine	gray
4574	CCR1_CCR3	CCL5 > CCR1	CCL5	CCL5	CCR1	T cell (CD4- CD8+ CCL5+)	lymphoid	Blood	monocyte	myeloid	Hypothalamus_Pituitary	gray
4575	CCR1_CCR3	CCL5 > CCR1	CCL5	CCL5	CCR1	T cell (CD4- CD8+ CCL5+)	lymphoid	Blood	monocyte	myeloid	Bone_marrow	gray
4576	CCR1_CCR3	CCL5 > CCR1	CCL5	CCL5	CCR1	T cell (CD4- CD8+ CCL5+)	lymphoid	Blood	monocyte	myeloid	Blood	gray
4577	CCR1_CCR3	CCL5 > CCR1	CCL5	CCL5	CCR1	T cell (CD4- CD8+ CCL5+)	lymphoid	Blood	monocyte	myeloid	Pancreas	gray
4578	CCR1_CCR3	CCL5 > CCR1	CCL5	CCL5	CCR1	T cell (CD4- CD8+ CCL5+)	lymphoid	Blood	monocyte	myeloid	Kidney	gray
4579	CCR1_CCR3	CCL5 > CCR1	CCL5	CCL5	CCR1	T cell (CD4- CD8+ CCL5+)	lymphoid	Blood	monocyte (PF)	myeloid	Hypothalamus_Pituitary	gray
4580	CCR1_CCR3	CCL5 > CCR1	CCL5	CCL5	CCR1	T cell (CD4- CD8+ CCL5+)	lymphoid	Blood	monocyte (PF)	myeloid	Blood	gray
4581	CCR1_CCR3	CCL5 > CCR1	CCL5	CCL5	CCR1	T cell (CD4- CD8+ CCL5+)	lymphoid	Blood	monocyte (PF)	myeloid	Kidney	gray
4582	CCR1_CCR3	CCL5 > CCR1	CCL5	CCL5	CCR1	T cell (CD4- CD8+ CCL5+)	lymphoid	Blood	macrophage	myeloid	Mammary_gland	gray
4583	CCR1_CCR3	CCL5 > CCR1	CCL5	CCL5	CCR1	T cell (CD4- CD8+ CCL5+)	lymphoid	Blood	macrophage	myeloid	Limb_muscle	gray
4584	CCR1_CCR3	CCL5 > CCR1	CCL5	CCL5	CCR1	T cell (CD4- CD8+ CCL5+)	lymphoid	Blood	macrophage	myeloid	Spleen	gray
4585	CCR1_CCR3	CCL5 > CCR1	CCL5	CCL5	CCR1	T cell (CD4- CD8+ CCL5+)	lymphoid	Blood	macrophage (PF)	myeloid	Fat	gray
4586	CCR1_CCR3	CCL5 > CCR1	CCL5	CCL5	CCR1	T cell (CD4- CD8+ CCL5+)	lymphoid	Blood	macrophage (microglial cell)	myeloid	Brain_cortex	gray
4587	CCR1_CCR3	CCL5 > CCR1	CCL5	CCL5	CCR1	T cell (CD4- CD8+ CCL5+)	lymphoid	Blood	macrophage (microglial cell)	myeloid	Brainstem	gray
4588	CCR1_CCR3	CCL5 > CCR1	CCL5	CCL5	CCR1	T cell (CD4- CD8+ CCL5+)	lymphoid	Blood	macrophage (microglial cell)	myeloid	Hypothalamus_Pituitary	gray
4589	CCR1_CCR3	CCL5 > CCR1	CCL5	CCL5	CCR1	T cell (CD4- CD8+ CCL5+)	lymphoid	Blood	macrophage (microglial cell)	myeloid	Eye_retina	gray
4590	CCR1_CCR3	CCL5 > CCR1	CCL5	CCL5	CCR1	T cell (CD4- CD8+ CCL5+)	lymphoid	Blood	macrophage (osteoclast)	myeloid	Bone	gray
4591	CCR1_CCR3	CCL5 > CCR1	CCL5	CCL5	CCR1	T cell (CD4- CD8+ CCL5+)	lymphoid	Blood	alveolar macrophage (LPL+)	myeloid	Lung	gray
4592	CCR1_CCR3	CCL5 > CCR1	CCL5	CCL5	CCR1	T cell (CD4- CD8+ CCL5+)	lymphoid	Blood	macrophage (MRC1+)	myeloid	Pancreas	gray
4593	CCR1_CCR3	CCL5 > CCR1	CCL5	CCL5	CCR1	T cell (CD4- CD8+ CCL5+)	lymphoid	Blood	macrophage (ENPP2+)	myeloid	Mammary_gland	gray
4594	CCR1_CCR3	CCL5 > CCR1	CCL5	CCL5	CCR1	T cell (CD4- CD8+ CCL5+)	lymphoid	Blood	macrophage (ENPP2+)	myeloid	Pancreas	gray
4595	CCR1_CCR3	CCL5 > CCR1	CCL5	CCL5	CCR1	T cell (CD4- CD8+ CCL5+)	lymphoid	Blood	macrophage (MARCO+)	myeloid	Pancreas	gray
4596	CCR1_CCR3	CCL5 > CCR1	CCL5	CCL5	CCR1	T cell (CD4- CD8+ CCL5+)	lymphoid	Blood	macrophage (MARCO+)	myeloid	Kidney	gray
4597	CCR1_CCR3	CCL5 > CCR1	CCL5	CCL5	CCR1	T cell (CD4- CD8+ CCL5+)	lymphoid	Blood	macrophage (CTSD+)	myeloid	Tongue	gray
4598	CCR1_CCR3	CCL5 > CCR1	CCL5	CCL5	CCR1	T cell (CD4- CD8+ CCL5+)	lymphoid	Blood	plasmacytoid dendritic cell	myeloid	Bladder	gray
4599	CCR1_CCR3	CCL5 > CCR1	CCL5	CCL5	CCR1	T cell (CD4- CD8+ CCL5+)	lymphoid	Blood	dendritic cell (FLT3+ IGSF6+)	myeloid	Lung	gray
4600	CCR1_CCR3	CCL5 > CCR1	CCL5	CCL5	CCR1	T cell (CD4- CD8+ CCL5+)	lymphoid	Blood	dendritic cell (FLT3- IGSF6+ TCF4+)	myeloid	Small_intestine	gray
4606	CCR1_CCR3	CCL5 > CCR1	CCL5	CCL5	CCR1	T cell (CD4- CD8+ CCL5+)	lymphoid	Spleen	neutrophil	myeloid	Blood	gray
4607	CCR1_CCR3	CCL5 > CCR1	CCL5	CCL5	CCR1	T cell (CD4- CD8+ CCL5+)	lymphoid	Spleen	neutrophil	myeloid	Spleen	gray
4622	CCR1_CCR3	CCL5 > CCR1	CCL5	CCL5	CCR1	T cell (CD4- CD8+ CCL5+)	lymphoid	Spleen	monocyte	myeloid	Blood	gray
4626	CCR1_CCR3	CCL5 > CCR1	CCL5	CCL5	CCR1	T cell (CD4- CD8+ CCL5+)	lymphoid	Spleen	monocyte (PF)	myeloid	Blood	gray
4630	CCR1_CCR3	CCL5 > CCR1	CCL5	CCL5	CCR1	T cell (CD4- CD8+ CCL5+)	lymphoid	Spleen	macrophage	myeloid	Spleen	gray
4652	CCR1_CCR3	CCL5 > CCR1	CCL5	CCL5	CCR1	T cell (CD4- CD8+ CCL5+)	lymphoid	Aorta	neutrophil	myeloid	Blood	gray
4668	CCR1_CCR3	CCL5 > CCR1	CCL5	CCL5	CCR1	T cell (CD4- CD8+ CCL5+)	lymphoid	Aorta	monocyte	myeloid	Blood	gray
4672	CCR1_CCR3	CCL5 > CCR1	CCL5	CCL5	CCR1	T cell (CD4- CD8+ CCL5+)	lymphoid	Aorta	monocyte (PF)	myeloid	Blood	gray
4698	CCR1_CCR3	CCL5 > CCR1	CCL5	CCL5	CCR1	T cell (CD4- CD8+ CCL5+)	lymphoid	Lung	neutrophil	myeloid	Blood	gray
4701	CCR1_CCR3	CCL5 > CCR1	CCL5	CCL5	CCR1	T cell (CD4- CD8+ CCL5+)	lymphoid	Lung	neutrophil	myeloid	Lung	gray
4709	CCR1_CCR3	CCL5 > CCR1	CCL5	CCL5	CCR1	T cell (CD4- CD8+ CCL5+)	lymphoid	Lung	neutrophil (IL18BP+)	myeloid	Lung	gray
4714	CCR1_CCR3	CCL5 > CCR1	CCL5	CCL5	CCR1	T cell (CD4- CD8+ CCL5+)	lymphoid	Lung	monocyte	myeloid	Blood	gray
4718	CCR1_CCR3	CCL5 > CCR1	CCL5	CCL5	CCR1	T cell (CD4- CD8+ CCL5+)	lymphoid	Lung	monocyte (PF)	myeloid	Blood	gray
4729	CCR1_CCR3	CCL5 > CCR1	CCL5	CCL5	CCR1	T cell (CD4- CD8+ CCL5+)	lymphoid	Lung	alveolar macrophage (LPL+)	myeloid	Lung	gray
4737	CCR1_CCR3	CCL5 > CCR1	CCL5	CCL5	CCR1	T cell (CD4- CD8+ CCL5+)	lymphoid	Lung	dendritic cell (FLT3+ IGSF6+)	myeloid	Lung	gray
4744	CCR1_CCR3	CCL5 > CCR1	CCL5	CCL5	CCR1	T cell (CD4- CD8+ CCL5+)	lymphoid	Small_intestine	neutrophil	myeloid	Blood	gray
4757	CCR1_CCR3	CCL5 > CCR1	CCL5	CCL5	CCR1	T cell (CD4- CD8+ CCL5+)	lymphoid	Small_intestine	eosinophil	myeloid	Small_intestine	gray
4760	CCR1_CCR3	CCL5 > CCR1	CCL5	CCL5	CCR1	T cell (CD4- CD8+ CCL5+)	lymphoid	Small_intestine	monocyte	myeloid	Blood	gray
4764	CCR1_CCR3	CCL5 > CCR1	CCL5	CCL5	CCR1	T cell (CD4- CD8+ CCL5+)	lymphoid	Small_intestine	monocyte (PF)	myeloid	Blood	gray
4784	CCR1_CCR3	CCL5 > CCR1	CCL5	CCL5	CCR1	T cell (CD4- CD8+ CCL5+)	lymphoid	Small_intestine	dendritic cell (FLT3- IGSF6+ TCF4+)	myeloid	Small_intestine	gray
4790	CCR1_CCR3	CCL5 > CCR1	CCL5	CCL5	CCR1	T cell (CD4- CD8+ CCL5+)	lymphoid	Colon	neutrophil	myeloid	Blood	gray
4806	CCR1_CCR3	CCL5 > CCR1	CCL5	CCL5	CCR1	T cell (CD4- CD8+ CCL5+)	lymphoid	Colon	monocyte	myeloid	Blood	gray
4810	CCR1_CCR3	CCL5 > CCR1	CCL5	CCL5	CCR1	T cell (CD4- CD8+ CCL5+)	lymphoid	Colon	monocyte (PF)	myeloid	Blood	gray
4836	CCR1_CCR3	CCL5 > CCR1	CCL5	CCL5	CCR1	T cell (CD4- CD8+ CCL5+)	lymphoid	Liver	neutrophil	myeloid	Blood	gray
4841	CCR1_CCR3	CCL5 > CCR1	CCL5	CCL5	CCR1	T cell (CD4- CD8+ CCL5+)	lymphoid	Liver	neutrophil	myeloid	Liver	gray
4852	CCR1_CCR3	CCL5 > CCR1	CCL5	CCL5	CCR1	T cell (CD4- CD8+ CCL5+)	lymphoid	Liver	monocyte	myeloid	Blood	gray
4856	CCR1_CCR3	CCL5 > CCR1	CCL5	CCL5	CCR1	T cell (CD4- CD8+ CCL5+)	lymphoid	Liver	monocyte (PF)	myeloid	Blood	gray
4882	CCR1_CCR3	CCL5 > CCR1	CCL5	CCL5	CCR1	T cell (CD4- CD8+ CCL5+)	lymphoid	Pancreas	neutrophil	myeloid	Blood	gray
4888	CCR1_CCR3	CCL5 > CCR1	CCL5	CCL5	CCR1	T cell (CD4- CD8+ CCL5+)	lymphoid	Pancreas	neutrophil	myeloid	Pancreas	gray
4898	CCR1_CCR3	CCL5 > CCR1	CCL5	CCL5	CCR1	T cell (CD4- CD8+ CCL5+)	lymphoid	Pancreas	monocyte	myeloid	Blood	gray
4899	CCR1_CCR3	CCL5 > CCR1	CCL5	CCL5	CCR1	T cell (CD4- CD8+ CCL5+)	lymphoid	Pancreas	monocyte	myeloid	Pancreas	gray
4902	CCR1_CCR3	CCL5 > CCR1	CCL5	CCL5	CCR1	T cell (CD4- CD8+ CCL5+)	lymphoid	Pancreas	monocyte (PF)	myeloid	Blood	gray
4914	CCR1_CCR3	CCL5 > CCR1	CCL5	CCL5	CCR1	T cell (CD4- CD8+ CCL5+)	lymphoid	Pancreas	macrophage (MRC1+)	myeloid	Pancreas	gray
4916	CCR1_CCR3	CCL5 > CCR1	CCL5	CCL5	CCR1	T cell (CD4- CD8+ CCL5+)	lymphoid	Pancreas	macrophage (ENPP2+)	myeloid	Pancreas	gray
4917	CCR1_CCR3	CCL5 > CCR1	CCL5	CCL5	CCR1	T cell (CD4- CD8+ CCL5+)	lymphoid	Pancreas	macrophage (MARCO+)	myeloid	Pancreas	gray
4928	CCR1_CCR3	CCL5 > CCR1	CCL5	CCL5	CCR1	T cell (CD4- CD8+ CCL5+)	lymphoid	Kidney	neutrophil	myeloid	Blood	gray
4935	CCR1_CCR3	CCL5 > CCR1	CCL5	CCL5	CCR1	T cell (CD4- CD8+ CCL5+)	lymphoid	Kidney	neutrophil	myeloid	Kidney	gray
4937	CCR1_CCR3	CCL5 > CCR1	CCL5	CCL5	CCR1	T cell (CD4- CD8+ CCL5+)	lymphoid	Kidney	neutrophil (CCL13+)	myeloid	Kidney	gray
4944	CCR1_CCR3	CCL5 > CCR1	CCL5	CCL5	CCR1	T cell (CD4- CD8+ CCL5+)	lymphoid	Kidney	monocyte	myeloid	Blood	gray
4946	CCR1_CCR3	CCL5 > CCR1	CCL5	CCL5	CCR1	T cell (CD4- CD8+ CCL5+)	lymphoid	Kidney	monocyte	myeloid	Kidney	gray
4948	CCR1_CCR3	CCL5 > CCR1	CCL5	CCL5	CCR1	T cell (CD4- CD8+ CCL5+)	lymphoid	Kidney	monocyte (PF)	myeloid	Blood	gray
4949	CCR1_CCR3	CCL5 > CCR1	CCL5	CCL5	CCR1	T cell (CD4- CD8+ CCL5+)	lymphoid	Kidney	monocyte (PF)	myeloid	Kidney	gray
4964	CCR1_CCR3	CCL5 > CCR1	CCL5	CCL5	CCR1	T cell (CD4- CD8+ CCL5+)	lymphoid	Kidney	macrophage (MARCO+)	myeloid	Kidney	gray
4974	CCR1_CCR3	CCL5 > CCR1	CCL5	CCL5	CCR1	T cell (CD4- CD8+ CCL5+)	lymphoid	Uterus	neutrophil	myeloid	Blood	gray
4982	CCR1_CCR3	CCL5 > CCR1	CCL5	CCL5	CCR1	T cell (CD4- CD8+ CCL5+)	lymphoid	Uterus	neutrophil	myeloid	Uterus	gray
4986	CCR1_CCR3	CCL5 > CCR1	CCL5	CCL5	CCR1	T cell (CD4- CD8+ CCL5+)	lymphoid	Uterus	neutrophil (IL18BP+)	myeloid	Uterus	gray
4990	CCR1_CCR3	CCL5 > CCR1	CCL5	CCL5	CCR1	T cell (CD4- CD8+ CCL5+)	lymphoid	Uterus	monocyte	myeloid	Blood	gray
4994	CCR1_CCR3	CCL5 > CCR1	CCL5	CCL5	CCR1	T cell (CD4- CD8+ CCL5+)	lymphoid	Uterus	monocyte (PF)	myeloid	Blood	gray
5017	CCR1_CCR3	CCL5 > CCR1	CCL5	CCL5	CCR1	T cell (CD4- CD8+ CCL5-)	lymphoid	Fat	neutrophil	myeloid	Fat	gray
5020	CCR1_CCR3	CCL5 > CCR1	CCL5	CCL5	CCR1	T cell (CD4- CD8+ CCL5-)	lymphoid	Fat	neutrophil	myeloid	Blood	gray
5030	CCR1_CCR3	CCL5 > CCR1	CCL5	CCL5	CCR1	T cell (CD4- CD8+ CCL5-)	lymphoid	Fat	neutrophil (IL18BP+)	myeloid	Fat	gray
5036	CCR1_CCR3	CCL5 > CCR1	CCL5	CCL5	CCR1	T cell (CD4- CD8+ CCL5-)	lymphoid	Fat	monocyte	myeloid	Blood	gray
5040	CCR1_CCR3	CCL5 > CCR1	CCL5	CCL5	CCR1	T cell (CD4- CD8+ CCL5-)	lymphoid	Fat	monocyte (PF)	myeloid	Blood	gray
5045	CCR1_CCR3	CCL5 > CCR1	CCL5	CCL5	CCR1	T cell (CD4- CD8+ CCL5-)	lymphoid	Fat	macrophage (PF)	myeloid	Fat	gray
5061	CCR1_CCR3	CCL5 > CCR1	CCL5	CCL5	CCR1	T cell (CD4+ CD8+ CCL5+)	lymphoid	Bone_marrow	fibroblast	stromal	Bone_marrow	gray
5066	CCR1_CCR3	CCL5 > CCR1	CCL5	CCL5	CCR1	T cell (CD4+ CD8+ CCL5+)	lymphoid	Bone_marrow	neutrophil	myeloid	Blood	gray
5081	CCR1_CCR3	CCL5 > CCR1	CCL5	CCL5	CCR1	T cell (CD4+ CD8+ CCL5+)	lymphoid	Bone_marrow	monocyte	myeloid	Bone_marrow	gray
5082	CCR1_CCR3	CCL5 > CCR1	CCL5	CCL5	CCR1	T cell (CD4+ CD8+ CCL5+)	lymphoid	Bone_marrow	monocyte	myeloid	Blood	gray
5086	CCR1_CCR3	CCL5 > CCR1	CCL5	CCL5	CCR1	T cell (CD4+ CD8+ CCL5+)	lymphoid	Bone_marrow	monocyte (PF)	myeloid	Blood	gray
5096	CCR1_CCR3	CCL5 > CCR1	CCL5	CCL5	CCR1	T cell (CD4+ CD8+ CCL5+)	lymphoid	Bone_marrow	macrophage (osteoclast)	myeloid	Bone	gray
5112	CCR1_CCR3	CCL5 > CCR1	CCL5	CCL5	CCR1	T cell (CD4+ CD8+ CCL5+)	lymphoid	Spleen	neutrophil	myeloid	Blood	gray
5113	CCR1_CCR3	CCL5 > CCR1	CCL5	CCL5	CCR1	T cell (CD4+ CD8+ CCL5+)	lymphoid	Spleen	neutrophil	myeloid	Spleen	gray
5128	CCR1_CCR3	CCL5 > CCR1	CCL5	CCL5	CCR1	T cell (CD4+ CD8+ CCL5+)	lymphoid	Spleen	monocyte	myeloid	Blood	gray
5132	CCR1_CCR3	CCL5 > CCR1	CCL5	CCL5	CCR1	T cell (CD4+ CD8+ CCL5+)	lymphoid	Spleen	monocyte (PF)	myeloid	Blood	gray
5136	CCR1_CCR3	CCL5 > CCR1	CCL5	CCL5	CCR1	T cell (CD4+ CD8+ CCL5+)	lymphoid	Spleen	macrophage	myeloid	Spleen	gray
5158	CCR1_CCR3	CCL5 > CCR1	CCL5	CCL5	CCR1	T cell (CD4+ CD8+ CCL5+)	lymphoid	Lung	neutrophil	myeloid	Blood	gray
5161	CCR1_CCR3	CCL5 > CCR1	CCL5	CCL5	CCR1	T cell (CD4+ CD8+ CCL5+)	lymphoid	Lung	neutrophil	myeloid	Lung	gray
5169	CCR1_CCR3	CCL5 > CCR1	CCL5	CCL5	CCR1	T cell (CD4+ CD8+ CCL5+)	lymphoid	Lung	neutrophil (IL18BP+)	myeloid	Lung	gray
5174	CCR1_CCR3	CCL5 > CCR1	CCL5	CCL5	CCR1	T cell (CD4+ CD8+ CCL5+)	lymphoid	Lung	monocyte	myeloid	Blood	gray
5178	CCR1_CCR3	CCL5 > CCR1	CCL5	CCL5	CCR1	T cell (CD4+ CD8+ CCL5+)	lymphoid	Lung	monocyte (PF)	myeloid	Blood	gray
5189	CCR1_CCR3	CCL5 > CCR1	CCL5	CCL5	CCR1	T cell (CD4+ CD8+ CCL5+)	lymphoid	Lung	alveolar macrophage (LPL+)	myeloid	Lung	gray
5197	CCR1_CCR3	CCL5 > CCR1	CCL5	CCL5	CCR1	T cell (CD4+ CD8+ CCL5+)	lymphoid	Lung	dendritic cell (FLT3+ IGSF6+)	myeloid	Lung	gray
5204	CCR1_CCR3	CCL5 > CCR1	CCL5	CCL5	CCR1	T cell (CD4+ CD8+ CCL5+)	lymphoid	Kidney	neutrophil	myeloid	Blood	gray
5211	CCR1_CCR3	CCL5 > CCR1	CCL5	CCL5	CCR1	T cell (CD4+ CD8+ CCL5+)	lymphoid	Kidney	neutrophil	myeloid	Kidney	gray
5213	CCR1_CCR3	CCL5 > CCR1	CCL5	CCL5	CCR1	T cell (CD4+ CD8+ CCL5+)	lymphoid	Kidney	neutrophil (CCL13+)	myeloid	Kidney	gray
5220	CCR1_CCR3	CCL5 > CCR1	CCL5	CCL5	CCR1	T cell (CD4+ CD8+ CCL5+)	lymphoid	Kidney	monocyte	myeloid	Blood	gray
5222	CCR1_CCR3	CCL5 > CCR1	CCL5	CCL5	CCR1	T cell (CD4+ CD8+ CCL5+)	lymphoid	Kidney	monocyte	myeloid	Kidney	gray
5224	CCR1_CCR3	CCL5 > CCR1	CCL5	CCL5	CCR1	T cell (CD4+ CD8+ CCL5+)	lymphoid	Kidney	monocyte (PF)	myeloid	Blood	gray
5225	CCR1_CCR3	CCL5 > CCR1	CCL5	CCL5	CCR1	T cell (CD4+ CD8+ CCL5+)	lymphoid	Kidney	monocyte (PF)	myeloid	Kidney	gray
5240	CCR1_CCR3	CCL5 > CCR1	CCL5	CCL5	CCR1	T cell (CD4+ CD8+ CCL5+)	lymphoid	Kidney	macrophage (MARCO+)	myeloid	Kidney	gray
5250	CCR1_CCR3	CCL5 > CCR1	CCL5	CCL5	CCR1	T cell (CD4- CD8- CCL5+ GZMK+)	lymphoid	Small_intestine	neutrophil	myeloid	Blood	gray
5263	CCR1_CCR3	CCL5 > CCR1	CCL5	CCL5	CCR1	T cell (CD4- CD8- CCL5+ GZMK+)	lymphoid	Small_intestine	eosinophil	myeloid	Small_intestine	gray
5266	CCR1_CCR3	CCL5 > CCR1	CCL5	CCL5	CCR1	T cell (CD4- CD8- CCL5+ GZMK+)	lymphoid	Small_intestine	monocyte	myeloid	Blood	gray
5270	CCR1_CCR3	CCL5 > CCR1	CCL5	CCL5	CCR1	T cell (CD4- CD8- CCL5+ GZMK+)	lymphoid	Small_intestine	monocyte (PF)	myeloid	Blood	gray
5290	CCR1_CCR3	CCL5 > CCR1	CCL5	CCL5	CCR1	T cell (CD4- CD8- CCL5+ GZMK+)	lymphoid	Small_intestine	dendritic cell (FLT3- IGSF6+ TCF4+)	myeloid	Small_intestine	gray
5296	CCR1_CCR3	CCL5 > CCR1	CCL5	CCL5	CCR1	T cell (CD4- CD8- CCL5+ GZMB+ LYG1+)	lymphoid	Small_intestine	neutrophil	myeloid	Blood	gray
5309	CCR1_CCR3	CCL5 > CCR1	CCL5	CCL5	CCR1	T cell (CD4- CD8- CCL5+ GZMB+ LYG1+)	lymphoid	Small_intestine	eosinophil	myeloid	Small_intestine	gray
5312	CCR1_CCR3	CCL5 > CCR1	CCL5	CCL5	CCR1	T cell (CD4- CD8- CCL5+ GZMB+ LYG1+)	lymphoid	Small_intestine	monocyte	myeloid	Blood	gray
5316	CCR1_CCR3	CCL5 > CCR1	CCL5	CCL5	CCR1	T cell (CD4- CD8- CCL5+ GZMB+ LYG1+)	lymphoid	Small_intestine	monocyte (PF)	myeloid	Blood	gray
5336	CCR1_CCR3	CCL5 > CCR1	CCL5	CCL5	CCR1	T cell (CD4- CD8- CCL5+ GZMB+ LYG1+)	lymphoid	Small_intestine	dendritic cell (FLT3- IGSF6+ TCF4+)	myeloid	Small_intestine	gray
5342	CCR1_CCR3	CCL5 > CCR1	CCL5	CCL5	CCR1	T cell (CD4- CD8- CCL5+ GZMB+ LYG1-)	lymphoid	Small_intestine	neutrophil	myeloid	Blood	gray
5355	CCR1_CCR3	CCL5 > CCR1	CCL5	CCL5	CCR1	T cell (CD4- CD8- CCL5+ GZMB+ LYG1-)	lymphoid	Small_intestine	eosinophil	myeloid	Small_intestine	gray
5358	CCR1_CCR3	CCL5 > CCR1	CCL5	CCL5	CCR1	T cell (CD4- CD8- CCL5+ GZMB+ LYG1-)	lymphoid	Small_intestine	monocyte	myeloid	Blood	gray
5362	CCR1_CCR3	CCL5 > CCR1	CCL5	CCL5	CCR1	T cell (CD4- CD8- CCL5+ GZMB+ LYG1-)	lymphoid	Small_intestine	monocyte (PF)	myeloid	Blood	gray
5382	CCR1_CCR3	CCL5 > CCR1	CCL5	CCL5	CCR1	T cell (CD4- CD8- CCL5+ GZMB+ LYG1-)	lymphoid	Small_intestine	dendritic cell (FLT3- IGSF6+ TCF4+)	myeloid	Small_intestine	gray
5388	CCR1_CCR3	CCL5 > CCR1	CCL5	CCL5	CCR1	T cell (CD4- CD8- CCL5+ GZMB- LYG1+)	lymphoid	Small_intestine	neutrophil	myeloid	Blood	gray
5401	CCR1_CCR3	CCL5 > CCR1	CCL5	CCL5	CCR1	T cell (CD4- CD8- CCL5+ GZMB- LYG1+)	lymphoid	Small_intestine	eosinophil	myeloid	Small_intestine	gray
5404	CCR1_CCR3	CCL5 > CCR1	CCL5	CCL5	CCR1	T cell (CD4- CD8- CCL5+ GZMB- LYG1+)	lymphoid	Small_intestine	monocyte	myeloid	Blood	gray
5408	CCR1_CCR3	CCL5 > CCR1	CCL5	CCL5	CCR1	T cell (CD4- CD8- CCL5+ GZMB- LYG1+)	lymphoid	Small_intestine	monocyte (PF)	myeloid	Blood	gray
5428	CCR1_CCR3	CCL5 > CCR1	CCL5	CCL5	CCR1	T cell (CD4- CD8- CCL5+ GZMB- LYG1+)	lymphoid	Small_intestine	dendritic cell (FLT3- IGSF6+ TCF4+)	myeloid	Small_intestine	gray
5431	CCR1_CCR3	CCL5 > CCR1	CCL5	CCL5	CCR1	T cell (PF)	lymphoid	Fat	neutrophil	myeloid	Fat	gray
5434	CCR1_CCR3	CCL5 > CCR1	CCL5	CCL5	CCR1	T cell (PF)	lymphoid	Fat	neutrophil	myeloid	Blood	gray
5444	CCR1_CCR3	CCL5 > CCR1	CCL5	CCL5	CCR1	T cell (PF)	lymphoid	Fat	neutrophil (IL18BP+)	myeloid	Fat	gray
5450	CCR1_CCR3	CCL5 > CCR1	CCL5	CCL5	CCR1	T cell (PF)	lymphoid	Fat	monocyte	myeloid	Blood	gray
5454	CCR1_CCR3	CCL5 > CCR1	CCL5	CCL5	CCR1	T cell (PF)	lymphoid	Fat	monocyte (PF)	myeloid	Blood	gray
5459	CCR1_CCR3	CCL5 > CCR1	CCL5	CCL5	CCR1	T cell (PF)	lymphoid	Fat	macrophage (PF)	myeloid	Fat	gray
5480	CCR1_CCR3	CCL5 > CCR1	CCL5	CCL5	CCR1	T cell (PF)	lymphoid	Mammary_gland	neutrophil	myeloid	Blood	gray
5496	CCR1_CCR3	CCL5 > CCR1	CCL5	CCL5	CCR1	T cell (PF)	lymphoid	Mammary_gland	monocyte	myeloid	Blood	gray
5500	CCR1_CCR3	CCL5 > CCR1	CCL5	CCL5	CCR1	T cell (PF)	lymphoid	Mammary_gland	monocyte (PF)	myeloid	Blood	gray
5502	CCR1_CCR3	CCL5 > CCR1	CCL5	CCL5	CCR1	T cell (PF)	lymphoid	Mammary_gland	macrophage	myeloid	Mammary_gland	gray
5513	CCR1_CCR3	CCL5 > CCR1	CCL5	CCL5	CCR1	T cell (PF)	lymphoid	Mammary_gland	macrophage (ENPP2+)	myeloid	Mammary_gland	gray
5526	CCR1_CCR3	CCL5 > CCR1	CCL5	CCL5	CCR1	T cell (PF)	lymphoid	Lung	neutrophil	myeloid	Blood	gray
5529	CCR1_CCR3	CCL5 > CCR1	CCL5	CCL5	CCR1	T cell (PF)	lymphoid	Lung	neutrophil	myeloid	Lung	gray
5537	CCR1_CCR3	CCL5 > CCR1	CCL5	CCL5	CCR1	T cell (PF)	lymphoid	Lung	neutrophil (IL18BP+)	myeloid	Lung	gray
5542	CCR1_CCR3	CCL5 > CCR1	CCL5	CCL5	CCR1	T cell (PF)	lymphoid	Lung	monocyte	myeloid	Blood	gray
5546	CCR1_CCR3	CCL5 > CCR1	CCL5	CCL5	CCR1	T cell (PF)	lymphoid	Lung	monocyte (PF)	myeloid	Blood	gray
5557	CCR1_CCR3	CCL5 > CCR1	CCL5	CCL5	CCR1	T cell (PF)	lymphoid	Lung	alveolar macrophage (LPL+)	myeloid	Lung	gray
5565	CCR1_CCR3	CCL5 > CCR1	CCL5	CCL5	CCR1	T cell (PF)	lymphoid	Lung	dendritic cell (FLT3+ IGSF6+)	myeloid	Lung	gray
5567	CCR1_CCR3	CCL5 > CCR1	CCL5	CCL5	CCR1	megakaryocyte progenitor cell	megakaryocyte-erythroid	Blood	fibroblast	stromal	Bone_marrow	gray
5568	CCR1_CCR3	CCL5 > CCR1	CCL5	CCL5	CCR1	megakaryocyte progenitor cell	megakaryocyte-erythroid	Blood	neutrophil	myeloid	Brain_cortex	gray
5569	CCR1_CCR3	CCL5 > CCR1	CCL5	CCL5	CCR1	megakaryocyte progenitor cell	megakaryocyte-erythroid	Blood	neutrophil	myeloid	Fat	gray
5570	CCR1_CCR3	CCL5 > CCR1	CCL5	CCL5	CCR1	megakaryocyte progenitor cell	megakaryocyte-erythroid	Blood	neutrophil	myeloid	Limb_muscle	gray
5571	CCR1_CCR3	CCL5 > CCR1	CCL5	CCL5	CCR1	megakaryocyte progenitor cell	megakaryocyte-erythroid	Blood	neutrophil	myeloid	Diaphragm	gray
5572	CCR1_CCR3	CCL5 > CCR1	CCL5	CCL5	CCR1	megakaryocyte progenitor cell	megakaryocyte-erythroid	Blood	neutrophil	myeloid	Blood	gray
5573	CCR1_CCR3	CCL5 > CCR1	CCL5	CCL5	CCR1	megakaryocyte progenitor cell	megakaryocyte-erythroid	Blood	neutrophil	myeloid	Spleen	gray
5574	CCR1_CCR3	CCL5 > CCR1	CCL5	CCL5	CCR1	megakaryocyte progenitor cell	megakaryocyte-erythroid	Blood	neutrophil	myeloid	Heart	gray
5575	CCR1_CCR3	CCL5 > CCR1	CCL5	CCL5	CCR1	megakaryocyte progenitor cell	megakaryocyte-erythroid	Blood	neutrophil	myeloid	Lung	gray
5576	CCR1_CCR3	CCL5 > CCR1	CCL5	CCL5	CCR1	megakaryocyte progenitor cell	megakaryocyte-erythroid	Blood	neutrophil	myeloid	Trachea	gray
5577	CCR1_CCR3	CCL5 > CCR1	CCL5	CCL5	CCR1	megakaryocyte progenitor cell	megakaryocyte-erythroid	Blood	neutrophil	myeloid	Liver	gray
5578	CCR1_CCR3	CCL5 > CCR1	CCL5	CCL5	CCR1	megakaryocyte progenitor cell	megakaryocyte-erythroid	Blood	neutrophil	myeloid	Pancreas	gray
5579	CCR1_CCR3	CCL5 > CCR1	CCL5	CCL5	CCR1	megakaryocyte progenitor cell	megakaryocyte-erythroid	Blood	neutrophil	myeloid	Kidney	gray
5580	CCR1_CCR3	CCL5 > CCR1	CCL5	CCL5	CCR1	megakaryocyte progenitor cell	megakaryocyte-erythroid	Blood	neutrophil	myeloid	Uterus	gray
5581	CCR1_CCR3	CCL5 > CCR1	CCL5	CCL5	CCR1	megakaryocyte progenitor cell	megakaryocyte-erythroid	Blood	neutrophil (CCL13+)	myeloid	Kidney	gray
5582	CCR1_CCR3	CCL5 > CCR1	CCL5	CCL5	CCR1	megakaryocyte progenitor cell	megakaryocyte-erythroid	Blood	neutrophil (IL18BP+)	myeloid	Fat	gray
5583	CCR1_CCR3	CCL5 > CCR1	CCL5	CCL5	CCR1	megakaryocyte progenitor cell	megakaryocyte-erythroid	Blood	neutrophil (IL18BP+)	myeloid	Lung	gray
5584	CCR1_CCR3	CCL5 > CCR1	CCL5	CCL5	CCR1	megakaryocyte progenitor cell	megakaryocyte-erythroid	Blood	neutrophil (IL18BP+)	myeloid	Uterus	gray
5585	CCR1_CCR3	CCL5 > CCR1	CCL5	CCL5	CCR1	megakaryocyte progenitor cell	megakaryocyte-erythroid	Blood	eosinophil	myeloid	Small_intestine	gray
5586	CCR1_CCR3	CCL5 > CCR1	CCL5	CCL5	CCR1	megakaryocyte progenitor cell	megakaryocyte-erythroid	Blood	monocyte	myeloid	Hypothalamus_Pituitary	gray
5587	CCR1_CCR3	CCL5 > CCR1	CCL5	CCL5	CCR1	megakaryocyte progenitor cell	megakaryocyte-erythroid	Blood	monocyte	myeloid	Bone_marrow	gray
5588	CCR1_CCR3	CCL5 > CCR1	CCL5	CCL5	CCR1	megakaryocyte progenitor cell	megakaryocyte-erythroid	Blood	monocyte	myeloid	Blood	gray
5589	CCR1_CCR3	CCL5 > CCR1	CCL5	CCL5	CCR1	megakaryocyte progenitor cell	megakaryocyte-erythroid	Blood	monocyte	myeloid	Pancreas	gray
5590	CCR1_CCR3	CCL5 > CCR1	CCL5	CCL5	CCR1	megakaryocyte progenitor cell	megakaryocyte-erythroid	Blood	monocyte	myeloid	Kidney	gray
5591	CCR1_CCR3	CCL5 > CCR1	CCL5	CCL5	CCR1	megakaryocyte progenitor cell	megakaryocyte-erythroid	Blood	monocyte (PF)	myeloid	Hypothalamus_Pituitary	gray
5592	CCR1_CCR3	CCL5 > CCR1	CCL5	CCL5	CCR1	megakaryocyte progenitor cell	megakaryocyte-erythroid	Blood	monocyte (PF)	myeloid	Blood	gray
5593	CCR1_CCR3	CCL5 > CCR1	CCL5	CCL5	CCR1	megakaryocyte progenitor cell	megakaryocyte-erythroid	Blood	monocyte (PF)	myeloid	Kidney	gray
5594	CCR1_CCR3	CCL5 > CCR1	CCL5	CCL5	CCR1	megakaryocyte progenitor cell	megakaryocyte-erythroid	Blood	macrophage	myeloid	Mammary_gland	gray
5595	CCR1_CCR3	CCL5 > CCR1	CCL5	CCL5	CCR1	megakaryocyte progenitor cell	megakaryocyte-erythroid	Blood	macrophage	myeloid	Limb_muscle	gray
5596	CCR1_CCR3	CCL5 > CCR1	CCL5	CCL5	CCR1	megakaryocyte progenitor cell	megakaryocyte-erythroid	Blood	macrophage	myeloid	Spleen	gray
5597	CCR1_CCR3	CCL5 > CCR1	CCL5	CCL5	CCR1	megakaryocyte progenitor cell	megakaryocyte-erythroid	Blood	macrophage (PF)	myeloid	Fat	gray
5598	CCR1_CCR3	CCL5 > CCR1	CCL5	CCL5	CCR1	megakaryocyte progenitor cell	megakaryocyte-erythroid	Blood	macrophage (microglial cell)	myeloid	Brain_cortex	gray
5599	CCR1_CCR3	CCL5 > CCR1	CCL5	CCL5	CCR1	megakaryocyte progenitor cell	megakaryocyte-erythroid	Blood	macrophage (microglial cell)	myeloid	Brainstem	gray
5600	CCR1_CCR3	CCL5 > CCR1	CCL5	CCL5	CCR1	megakaryocyte progenitor cell	megakaryocyte-erythroid	Blood	macrophage (microglial cell)	myeloid	Hypothalamus_Pituitary	gray
5601	CCR1_CCR3	CCL5 > CCR1	CCL5	CCL5	CCR1	megakaryocyte progenitor cell	megakaryocyte-erythroid	Blood	macrophage (microglial cell)	myeloid	Eye_retina	gray
5602	CCR1_CCR3	CCL5 > CCR1	CCL5	CCL5	CCR1	megakaryocyte progenitor cell	megakaryocyte-erythroid	Blood	macrophage (osteoclast)	myeloid	Bone	gray
5603	CCR1_CCR3	CCL5 > CCR1	CCL5	CCL5	CCR1	megakaryocyte progenitor cell	megakaryocyte-erythroid	Blood	alveolar macrophage (LPL+)	myeloid	Lung	gray
5604	CCR1_CCR3	CCL5 > CCR1	CCL5	CCL5	CCR1	megakaryocyte progenitor cell	megakaryocyte-erythroid	Blood	macrophage (MRC1+)	myeloid	Pancreas	gray
5605	CCR1_CCR3	CCL5 > CCR1	CCL5	CCL5	CCR1	megakaryocyte progenitor cell	megakaryocyte-erythroid	Blood	macrophage (ENPP2+)	myeloid	Mammary_gland	gray
5606	CCR1_CCR3	CCL5 > CCR1	CCL5	CCL5	CCR1	megakaryocyte progenitor cell	megakaryocyte-erythroid	Blood	macrophage (ENPP2+)	myeloid	Pancreas	gray
5607	CCR1_CCR3	CCL5 > CCR1	CCL5	CCL5	CCR1	megakaryocyte progenitor cell	megakaryocyte-erythroid	Blood	macrophage (MARCO+)	myeloid	Pancreas	gray
5608	CCR1_CCR3	CCL5 > CCR1	CCL5	CCL5	CCR1	megakaryocyte progenitor cell	megakaryocyte-erythroid	Blood	macrophage (MARCO+)	myeloid	Kidney	gray
5609	CCR1_CCR3	CCL5 > CCR1	CCL5	CCL5	CCR1	megakaryocyte progenitor cell	megakaryocyte-erythroid	Blood	macrophage (CTSD+)	myeloid	Tongue	gray
5610	CCR1_CCR3	CCL5 > CCR1	CCL5	CCL5	CCR1	megakaryocyte progenitor cell	megakaryocyte-erythroid	Blood	plasmacytoid dendritic cell	myeloid	Bladder	gray
5611	CCR1_CCR3	CCL5 > CCR1	CCL5	CCL5	CCR1	megakaryocyte progenitor cell	megakaryocyte-erythroid	Blood	dendritic cell (FLT3+ IGSF6+)	myeloid	Lung	gray
5612	CCR1_CCR3	CCL5 > CCR1	CCL5	CCL5	CCR1	megakaryocyte progenitor cell	megakaryocyte-erythroid	Blood	dendritic cell (FLT3- IGSF6+ TCF4+)	myeloid	Small_intestine	gray
5613	CCR1_CCR3	CCL5 > CCR1	CCL5	CCL5	CCR1	platelet	megakaryocyte-erythroid	Blood	fibroblast	stromal	Bone_marrow	gray
5614	CCR1_CCR3	CCL5 > CCR1	CCL5	CCL5	CCR1	platelet	megakaryocyte-erythroid	Blood	neutrophil	myeloid	Brain_cortex	gray
5615	CCR1_CCR3	CCL5 > CCR1	CCL5	CCL5	CCR1	platelet	megakaryocyte-erythroid	Blood	neutrophil	myeloid	Fat	gray
5616	CCR1_CCR3	CCL5 > CCR1	CCL5	CCL5	CCR1	platelet	megakaryocyte-erythroid	Blood	neutrophil	myeloid	Limb_muscle	gray
5617	CCR1_CCR3	CCL5 > CCR1	CCL5	CCL5	CCR1	platelet	megakaryocyte-erythroid	Blood	neutrophil	myeloid	Diaphragm	gray
5618	CCR1_CCR3	CCL5 > CCR1	CCL5	CCL5	CCR1	platelet	megakaryocyte-erythroid	Blood	neutrophil	myeloid	Blood	gray
5619	CCR1_CCR3	CCL5 > CCR1	CCL5	CCL5	CCR1	platelet	megakaryocyte-erythroid	Blood	neutrophil	myeloid	Spleen	gray
5620	CCR1_CCR3	CCL5 > CCR1	CCL5	CCL5	CCR1	platelet	megakaryocyte-erythroid	Blood	neutrophil	myeloid	Heart	gray
5621	CCR1_CCR3	CCL5 > CCR1	CCL5	CCL5	CCR1	platelet	megakaryocyte-erythroid	Blood	neutrophil	myeloid	Lung	gray
5622	CCR1_CCR3	CCL5 > CCR1	CCL5	CCL5	CCR1	platelet	megakaryocyte-erythroid	Blood	neutrophil	myeloid	Trachea	gray
5623	CCR1_CCR3	CCL5 > CCR1	CCL5	CCL5	CCR1	platelet	megakaryocyte-erythroid	Blood	neutrophil	myeloid	Liver	gray
5624	CCR1_CCR3	CCL5 > CCR1	CCL5	CCL5	CCR1	platelet	megakaryocyte-erythroid	Blood	neutrophil	myeloid	Pancreas	gray
5625	CCR1_CCR3	CCL5 > CCR1	CCL5	CCL5	CCR1	platelet	megakaryocyte-erythroid	Blood	neutrophil	myeloid	Kidney	gray
5626	CCR1_CCR3	CCL5 > CCR1	CCL5	CCL5	CCR1	platelet	megakaryocyte-erythroid	Blood	neutrophil	myeloid	Uterus	gray
5627	CCR1_CCR3	CCL5 > CCR1	CCL5	CCL5	CCR1	platelet	megakaryocyte-erythroid	Blood	neutrophil (CCL13+)	myeloid	Kidney	gray
5628	CCR1_CCR3	CCL5 > CCR1	CCL5	CCL5	CCR1	platelet	megakaryocyte-erythroid	Blood	neutrophil (IL18BP+)	myeloid	Fat	gray
5629	CCR1_CCR3	CCL5 > CCR1	CCL5	CCL5	CCR1	platelet	megakaryocyte-erythroid	Blood	neutrophil (IL18BP+)	myeloid	Lung	gray
5630	CCR1_CCR3	CCL5 > CCR1	CCL5	CCL5	CCR1	platelet	megakaryocyte-erythroid	Blood	neutrophil (IL18BP+)	myeloid	Uterus	gray
5631	CCR1_CCR3	CCL5 > CCR1	CCL5	CCL5	CCR1	platelet	megakaryocyte-erythroid	Blood	eosinophil	myeloid	Small_intestine	gray
5632	CCR1_CCR3	CCL5 > CCR1	CCL5	CCL5	CCR1	platelet	megakaryocyte-erythroid	Blood	monocyte	myeloid	Hypothalamus_Pituitary	gray
5633	CCR1_CCR3	CCL5 > CCR1	CCL5	CCL5	CCR1	platelet	megakaryocyte-erythroid	Blood	monocyte	myeloid	Bone_marrow	gray
5634	CCR1_CCR3	CCL5 > CCR1	CCL5	CCL5	CCR1	platelet	megakaryocyte-erythroid	Blood	monocyte	myeloid	Blood	gray
5635	CCR1_CCR3	CCL5 > CCR1	CCL5	CCL5	CCR1	platelet	megakaryocyte-erythroid	Blood	monocyte	myeloid	Pancreas	gray
5636	CCR1_CCR3	CCL5 > CCR1	CCL5	CCL5	CCR1	platelet	megakaryocyte-erythroid	Blood	monocyte	myeloid	Kidney	gray
5637	CCR1_CCR3	CCL5 > CCR1	CCL5	CCL5	CCR1	platelet	megakaryocyte-erythroid	Blood	monocyte (PF)	myeloid	Hypothalamus_Pituitary	gray
5638	CCR1_CCR3	CCL5 > CCR1	CCL5	CCL5	CCR1	platelet	megakaryocyte-erythroid	Blood	monocyte (PF)	myeloid	Blood	gray
5639	CCR1_CCR3	CCL5 > CCR1	CCL5	CCL5	CCR1	platelet	megakaryocyte-erythroid	Blood	monocyte (PF)	myeloid	Kidney	gray
5640	CCR1_CCR3	CCL5 > CCR1	CCL5	CCL5	CCR1	platelet	megakaryocyte-erythroid	Blood	macrophage	myeloid	Mammary_gland	gray
5641	CCR1_CCR3	CCL5 > CCR1	CCL5	CCL5	CCR1	platelet	megakaryocyte-erythroid	Blood	macrophage	myeloid	Limb_muscle	gray
5642	CCR1_CCR3	CCL5 > CCR1	CCL5	CCL5	CCR1	platelet	megakaryocyte-erythroid	Blood	macrophage	myeloid	Spleen	gray
5643	CCR1_CCR3	CCL5 > CCR1	CCL5	CCL5	CCR1	platelet	megakaryocyte-erythroid	Blood	macrophage (PF)	myeloid	Fat	gray
5644	CCR1_CCR3	CCL5 > CCR1	CCL5	CCL5	CCR1	platelet	megakaryocyte-erythroid	Blood	macrophage (microglial cell)	myeloid	Brain_cortex	gray
5645	CCR1_CCR3	CCL5 > CCR1	CCL5	CCL5	CCR1	platelet	megakaryocyte-erythroid	Blood	macrophage (microglial cell)	myeloid	Brainstem	gray
5646	CCR1_CCR3	CCL5 > CCR1	CCL5	CCL5	CCR1	platelet	megakaryocyte-erythroid	Blood	macrophage (microglial cell)	myeloid	Hypothalamus_Pituitary	gray
5647	CCR1_CCR3	CCL5 > CCR1	CCL5	CCL5	CCR1	platelet	megakaryocyte-erythroid	Blood	macrophage (microglial cell)	myeloid	Eye_retina	gray
5648	CCR1_CCR3	CCL5 > CCR1	CCL5	CCL5	CCR1	platelet	megakaryocyte-erythroid	Blood	macrophage (osteoclast)	myeloid	Bone	gray
5649	CCR1_CCR3	CCL5 > CCR1	CCL5	CCL5	CCR1	platelet	megakaryocyte-erythroid	Blood	alveolar macrophage (LPL+)	myeloid	Lung	gray
5650	CCR1_CCR3	CCL5 > CCR1	CCL5	CCL5	CCR1	platelet	megakaryocyte-erythroid	Blood	macrophage (MRC1+)	myeloid	Pancreas	gray
5651	CCR1_CCR3	CCL5 > CCR1	CCL5	CCL5	CCR1	platelet	megakaryocyte-erythroid	Blood	macrophage (ENPP2+)	myeloid	Mammary_gland	gray
5652	CCR1_CCR3	CCL5 > CCR1	CCL5	CCL5	CCR1	platelet	megakaryocyte-erythroid	Blood	macrophage (ENPP2+)	myeloid	Pancreas	gray
5653	CCR1_CCR3	CCL5 > CCR1	CCL5	CCL5	CCR1	platelet	megakaryocyte-erythroid	Blood	macrophage (MARCO+)	myeloid	Pancreas	gray
5654	CCR1_CCR3	CCL5 > CCR1	CCL5	CCL5	CCR1	platelet	megakaryocyte-erythroid	Blood	macrophage (MARCO+)	myeloid	Kidney	gray
5655	CCR1_CCR3	CCL5 > CCR1	CCL5	CCL5	CCR1	platelet	megakaryocyte-erythroid	Blood	macrophage (CTSD+)	myeloid	Tongue	gray
5656	CCR1_CCR3	CCL5 > CCR1	CCL5	CCL5	CCR1	platelet	megakaryocyte-erythroid	Blood	plasmacytoid dendritic cell	myeloid	Bladder	gray
5657	CCR1_CCR3	CCL5 > CCR1	CCL5	CCL5	CCR1	platelet	megakaryocyte-erythroid	Blood	dendritic cell (FLT3+ IGSF6+)	myeloid	Lung	gray
5658	CCR1_CCR3	CCL5 > CCR1	CCL5	CCL5	CCR1	platelet	megakaryocyte-erythroid	Blood	dendritic cell (FLT3- IGSF6+ TCF4+)	myeloid	Small_intestine	gray
5664	CCR1_CCR3	CCL5 > CCR1	CCL5	CCL5	CCR1	platelet	megakaryocyte-erythroid	Spleen	neutrophil	myeloid	Blood	gray
5665	CCR1_CCR3	CCL5 > CCR1	CCL5	CCL5	CCR1	platelet	megakaryocyte-erythroid	Spleen	neutrophil	myeloid	Spleen	gray
5680	CCR1_CCR3	CCL5 > CCR1	CCL5	CCL5	CCR1	platelet	megakaryocyte-erythroid	Spleen	monocyte	myeloid	Blood	gray
5684	CCR1_CCR3	CCL5 > CCR1	CCL5	CCL5	CCR1	platelet	megakaryocyte-erythroid	Spleen	monocyte (PF)	myeloid	Blood	gray
5688	CCR1_CCR3	CCL5 > CCR1	CCL5	CCL5	CCR1	platelet	megakaryocyte-erythroid	Spleen	macrophage	myeloid	Spleen	gray
5710	CCR1_CCR3	CCL5 > CCR1	CCL5	CCL5	CCR1	platelet	megakaryocyte-erythroid	Lung	neutrophil	myeloid	Blood	gray
5713	CCR1_CCR3	CCL5 > CCR1	CCL5	CCL5	CCR1	platelet	megakaryocyte-erythroid	Lung	neutrophil	myeloid	Lung	gray
5721	CCR1_CCR3	CCL5 > CCR1	CCL5	CCL5	CCR1	platelet	megakaryocyte-erythroid	Lung	neutrophil (IL18BP+)	myeloid	Lung	gray
5726	CCR1_CCR3	CCL5 > CCR1	CCL5	CCL5	CCR1	platelet	megakaryocyte-erythroid	Lung	monocyte	myeloid	Blood	gray
5730	CCR1_CCR3	CCL5 > CCR1	CCL5	CCL5	CCR1	platelet	megakaryocyte-erythroid	Lung	monocyte (PF)	myeloid	Blood	gray
5741	CCR1_CCR3	CCL5 > CCR1	CCL5	CCL5	CCR1	platelet	megakaryocyte-erythroid	Lung	alveolar macrophage (LPL+)	myeloid	Lung	gray
5749	CCR1_CCR3	CCL5 > CCR1	CCL5	CCL5	CCR1	platelet	megakaryocyte-erythroid	Lung	dendritic cell (FLT3+ IGSF6+)	myeloid	Lung	gray
5756	CCR1_CCR3	CCL5 > CCR1	CCL5	CCL5	CCR1	erythroid lineage cell (PF)	megakaryocyte-erythroid	Liver	neutrophil	myeloid	Blood	gray
5761	CCR1_CCR3	CCL5 > CCR1	CCL5	CCL5	CCR1	erythroid lineage cell (PF)	megakaryocyte-erythroid	Liver	neutrophil	myeloid	Liver	gray
5772	CCR1_CCR3	CCL5 > CCR1	CCL5	CCL5	CCR1	erythroid lineage cell (PF)	megakaryocyte-erythroid	Liver	monocyte	myeloid	Blood	gray
5776	CCR1_CCR3	CCL5 > CCR1	CCL5	CCL5	CCR1	erythroid lineage cell (PF)	megakaryocyte-erythroid	Liver	monocyte (PF)	myeloid	Blood	gray
5798	CCR1_CCR3	CCL5 > CCR1	CCL5	CCL5	CCR1	neutrophil	myeloid	Brain_cortex	neutrophil	myeloid	Brain_cortex	gray
5802	CCR1_CCR3	CCL5 > CCR1	CCL5	CCL5	CCR1	neutrophil	myeloid	Brain_cortex	neutrophil	myeloid	Blood	gray
5818	CCR1_CCR3	CCL5 > CCR1	CCL5	CCL5	CCR1	neutrophil	myeloid	Brain_cortex	monocyte	myeloid	Blood	gray
5822	CCR1_CCR3	CCL5 > CCR1	CCL5	CCL5	CCR1	neutrophil	myeloid	Brain_cortex	monocyte (PF)	myeloid	Blood	gray
5828	CCR1_CCR3	CCL5 > CCR1	CCL5	CCL5	CCR1	neutrophil	myeloid	Brain_cortex	macrophage (microglial cell)	myeloid	Brain_cortex	gray
5848	CCR1_CCR3	CCL5 > CCR1	CCL5	CCL5	CCR1	neutrophil	myeloid	Brainstem	neutrophil	myeloid	Blood	gray
5864	CCR1_CCR3	CCL5 > CCR1	CCL5	CCL5	CCR1	neutrophil	myeloid	Brainstem	monocyte	myeloid	Blood	gray
5868	CCR1_CCR3	CCL5 > CCR1	CCL5	CCL5	CCR1	neutrophil	myeloid	Brainstem	monocyte (PF)	myeloid	Blood	gray
5875	CCR1_CCR3	CCL5 > CCR1	CCL5	CCL5	CCR1	neutrophil	myeloid	Brainstem	macrophage (microglial cell)	myeloid	Brainstem	gray
5891	CCR1_CCR3	CCL5 > CCR1	CCL5	CCL5	CCR1	neutrophil	myeloid	Fat	neutrophil	myeloid	Fat	gray
5894	CCR1_CCR3	CCL5 > CCR1	CCL5	CCL5	CCR1	neutrophil	myeloid	Fat	neutrophil	myeloid	Blood	gray
5904	CCR1_CCR3	CCL5 > CCR1	CCL5	CCL5	CCR1	neutrophil	myeloid	Fat	neutrophil (IL18BP+)	myeloid	Fat	gray
5910	CCR1_CCR3	CCL5 > CCR1	CCL5	CCL5	CCR1	neutrophil	myeloid	Fat	monocyte	myeloid	Blood	gray
5914	CCR1_CCR3	CCL5 > CCR1	CCL5	CCL5	CCR1	neutrophil	myeloid	Fat	monocyte (PF)	myeloid	Blood	gray
5919	CCR1_CCR3	CCL5 > CCR1	CCL5	CCL5	CCR1	neutrophil	myeloid	Fat	macrophage (PF)	myeloid	Fat	gray
5938	CCR1_CCR3	CCL5 > CCR1	CCL5	CCL5	CCR1	neutrophil	myeloid	Limb_muscle	neutrophil	myeloid	Limb_muscle	gray
5940	CCR1_CCR3	CCL5 > CCR1	CCL5	CCL5	CCR1	neutrophil	myeloid	Limb_muscle	neutrophil	myeloid	Blood	gray
5956	CCR1_CCR3	CCL5 > CCR1	CCL5	CCL5	CCR1	neutrophil	myeloid	Limb_muscle	monocyte	myeloid	Blood	gray
5960	CCR1_CCR3	CCL5 > CCR1	CCL5	CCL5	CCR1	neutrophil	myeloid	Limb_muscle	monocyte (PF)	myeloid	Blood	gray
5963	CCR1_CCR3	CCL5 > CCR1	CCL5	CCL5	CCR1	neutrophil	myeloid	Limb_muscle	macrophage	myeloid	Limb_muscle	gray
5981	CCR1_CCR3	CCL5 > CCR1	CCL5	CCL5	CCR1	neutrophil	myeloid	Blood	fibroblast	stromal	Bone_marrow	gray
5982	CCR1_CCR3	CCL5 > CCR1	CCL5	CCL5	CCR1	neutrophil	myeloid	Blood	neutrophil	myeloid	Brain_cortex	gray
5983	CCR1_CCR3	CCL5 > CCR1	CCL5	CCL5	CCR1	neutrophil	myeloid	Blood	neutrophil	myeloid	Fat	gray
5984	CCR1_CCR3	CCL5 > CCR1	CCL5	CCL5	CCR1	neutrophil	myeloid	Blood	neutrophil	myeloid	Limb_muscle	gray
5985	CCR1_CCR3	CCL5 > CCR1	CCL5	CCL5	CCR1	neutrophil	myeloid	Blood	neutrophil	myeloid	Diaphragm	gray
5986	CCR1_CCR3	CCL5 > CCR1	CCL5	CCL5	CCR1	neutrophil	myeloid	Blood	neutrophil	myeloid	Blood	gray
5987	CCR1_CCR3	CCL5 > CCR1	CCL5	CCL5	CCR1	neutrophil	myeloid	Blood	neutrophil	myeloid	Spleen	gray
5988	CCR1_CCR3	CCL5 > CCR1	CCL5	CCL5	CCR1	neutrophil	myeloid	Blood	neutrophil	myeloid	Heart	gray
5989	CCR1_CCR3	CCL5 > CCR1	CCL5	CCL5	CCR1	neutrophil	myeloid	Blood	neutrophil	myeloid	Lung	gray
5990	CCR1_CCR3	CCL5 > CCR1	CCL5	CCL5	CCR1	neutrophil	myeloid	Blood	neutrophil	myeloid	Trachea	gray
5991	CCR1_CCR3	CCL5 > CCR1	CCL5	CCL5	CCR1	neutrophil	myeloid	Blood	neutrophil	myeloid	Liver	gray
5992	CCR1_CCR3	CCL5 > CCR1	CCL5	CCL5	CCR1	neutrophil	myeloid	Blood	neutrophil	myeloid	Pancreas	gray
5993	CCR1_CCR3	CCL5 > CCR1	CCL5	CCL5	CCR1	neutrophil	myeloid	Blood	neutrophil	myeloid	Kidney	gray
5994	CCR1_CCR3	CCL5 > CCR1	CCL5	CCL5	CCR1	neutrophil	myeloid	Blood	neutrophil	myeloid	Uterus	gray
5995	CCR1_CCR3	CCL5 > CCR1	CCL5	CCL5	CCR1	neutrophil	myeloid	Blood	neutrophil (CCL13+)	myeloid	Kidney	gray
5996	CCR1_CCR3	CCL5 > CCR1	CCL5	CCL5	CCR1	neutrophil	myeloid	Blood	neutrophil (IL18BP+)	myeloid	Fat	gray
5997	CCR1_CCR3	CCL5 > CCR1	CCL5	CCL5	CCR1	neutrophil	myeloid	Blood	neutrophil (IL18BP+)	myeloid	Lung	gray
5998	CCR1_CCR3	CCL5 > CCR1	CCL5	CCL5	CCR1	neutrophil	myeloid	Blood	neutrophil (IL18BP+)	myeloid	Uterus	gray
5999	CCR1_CCR3	CCL5 > CCR1	CCL5	CCL5	CCR1	neutrophil	myeloid	Blood	eosinophil	myeloid	Small_intestine	gray
6000	CCR1_CCR3	CCL5 > CCR1	CCL5	CCL5	CCR1	neutrophil	myeloid	Blood	monocyte	myeloid	Hypothalamus_Pituitary	gray
6001	CCR1_CCR3	CCL5 > CCR1	CCL5	CCL5	CCR1	neutrophil	myeloid	Blood	monocyte	myeloid	Bone_marrow	gray
6002	CCR1_CCR3	CCL5 > CCR1	CCL5	CCL5	CCR1	neutrophil	myeloid	Blood	monocyte	myeloid	Blood	gray
6003	CCR1_CCR3	CCL5 > CCR1	CCL5	CCL5	CCR1	neutrophil	myeloid	Blood	monocyte	myeloid	Pancreas	gray
6004	CCR1_CCR3	CCL5 > CCR1	CCL5	CCL5	CCR1	neutrophil	myeloid	Blood	monocyte	myeloid	Kidney	gray
6005	CCR1_CCR3	CCL5 > CCR1	CCL5	CCL5	CCR1	neutrophil	myeloid	Blood	monocyte (PF)	myeloid	Hypothalamus_Pituitary	gray
6006	CCR1_CCR3	CCL5 > CCR1	CCL5	CCL5	CCR1	neutrophil	myeloid	Blood	monocyte (PF)	myeloid	Blood	gray
6007	CCR1_CCR3	CCL5 > CCR1	CCL5	CCL5	CCR1	neutrophil	myeloid	Blood	monocyte (PF)	myeloid	Kidney	gray
6008	CCR1_CCR3	CCL5 > CCR1	CCL5	CCL5	CCR1	neutrophil	myeloid	Blood	macrophage	myeloid	Mammary_gland	gray
6009	CCR1_CCR3	CCL5 > CCR1	CCL5	CCL5	CCR1	neutrophil	myeloid	Blood	macrophage	myeloid	Limb_muscle	gray
6010	CCR1_CCR3	CCL5 > CCR1	CCL5	CCL5	CCR1	neutrophil	myeloid	Blood	macrophage	myeloid	Spleen	gray
6011	CCR1_CCR3	CCL5 > CCR1	CCL5	CCL5	CCR1	neutrophil	myeloid	Blood	macrophage (PF)	myeloid	Fat	gray
6012	CCR1_CCR3	CCL5 > CCR1	CCL5	CCL5	CCR1	neutrophil	myeloid	Blood	macrophage (microglial cell)	myeloid	Brain_cortex	gray
6013	CCR1_CCR3	CCL5 > CCR1	CCL5	CCL5	CCR1	neutrophil	myeloid	Blood	macrophage (microglial cell)	myeloid	Brainstem	gray
6014	CCR1_CCR3	CCL5 > CCR1	CCL5	CCL5	CCR1	neutrophil	myeloid	Blood	macrophage (microglial cell)	myeloid	Hypothalamus_Pituitary	gray
6015	CCR1_CCR3	CCL5 > CCR1	CCL5	CCL5	CCR1	neutrophil	myeloid	Blood	macrophage (microglial cell)	myeloid	Eye_retina	gray
6016	CCR1_CCR3	CCL5 > CCR1	CCL5	CCL5	CCR1	neutrophil	myeloid	Blood	macrophage (osteoclast)	myeloid	Bone	gray
6017	CCR1_CCR3	CCL5 > CCR1	CCL5	CCL5	CCR1	neutrophil	myeloid	Blood	alveolar macrophage (LPL+)	myeloid	Lung	gray
6018	CCR1_CCR3	CCL5 > CCR1	CCL5	CCL5	CCR1	neutrophil	myeloid	Blood	macrophage (MRC1+)	myeloid	Pancreas	gray
6019	CCR1_CCR3	CCL5 > CCR1	CCL5	CCL5	CCR1	neutrophil	myeloid	Blood	macrophage (ENPP2+)	myeloid	Mammary_gland	gray
6020	CCR1_CCR3	CCL5 > CCR1	CCL5	CCL5	CCR1	neutrophil	myeloid	Blood	macrophage (ENPP2+)	myeloid	Pancreas	gray
6021	CCR1_CCR3	CCL5 > CCR1	CCL5	CCL5	CCR1	neutrophil	myeloid	Blood	macrophage (MARCO+)	myeloid	Pancreas	gray
6022	CCR1_CCR3	CCL5 > CCR1	CCL5	CCL5	CCR1	neutrophil	myeloid	Blood	macrophage (MARCO+)	myeloid	Kidney	gray
6023	CCR1_CCR3	CCL5 > CCR1	CCL5	CCL5	CCR1	neutrophil	myeloid	Blood	macrophage (CTSD+)	myeloid	Tongue	gray
6024	CCR1_CCR3	CCL5 > CCR1	CCL5	CCL5	CCR1	neutrophil	myeloid	Blood	plasmacytoid dendritic cell	myeloid	Bladder	gray
6025	CCR1_CCR3	CCL5 > CCR1	CCL5	CCL5	CCR1	neutrophil	myeloid	Blood	dendritic cell (FLT3+ IGSF6+)	myeloid	Lung	gray
6026	CCR1_CCR3	CCL5 > CCR1	CCL5	CCL5	CCR1	neutrophil	myeloid	Blood	dendritic cell (FLT3- IGSF6+ TCF4+)	myeloid	Small_intestine	gray
6032	CCR1_CCR3	CCL5 > CCR1	CCL5	CCL5	CCR1	neutrophil	myeloid	Spleen	neutrophil	myeloid	Blood	gray
6033	CCR1_CCR3	CCL5 > CCR1	CCL5	CCL5	CCR1	neutrophil	myeloid	Spleen	neutrophil	myeloid	Spleen	gray
6048	CCR1_CCR3	CCL5 > CCR1	CCL5	CCL5	CCR1	neutrophil	myeloid	Spleen	monocyte	myeloid	Blood	gray
6052	CCR1_CCR3	CCL5 > CCR1	CCL5	CCL5	CCR1	neutrophil	myeloid	Spleen	monocyte (PF)	myeloid	Blood	gray
6056	CCR1_CCR3	CCL5 > CCR1	CCL5	CCL5	CCR1	neutrophil	myeloid	Spleen	macrophage	myeloid	Spleen	gray
6078	CCR1_CCR3	CCL5 > CCR1	CCL5	CCL5	CCR1	neutrophil	myeloid	Aorta	neutrophil	myeloid	Blood	gray
6094	CCR1_CCR3	CCL5 > CCR1	CCL5	CCL5	CCR1	neutrophil	myeloid	Aorta	monocyte	myeloid	Blood	gray
6098	CCR1_CCR3	CCL5 > CCR1	CCL5	CCL5	CCR1	neutrophil	myeloid	Aorta	monocyte (PF)	myeloid	Blood	gray
6124	CCR1_CCR3	CCL5 > CCR1	CCL5	CCL5	CCR1	neutrophil	myeloid	Lung	neutrophil	myeloid	Blood	gray
6127	CCR1_CCR3	CCL5 > CCR1	CCL5	CCL5	CCR1	neutrophil	myeloid	Lung	neutrophil	myeloid	Lung	gray
6135	CCR1_CCR3	CCL5 > CCR1	CCL5	CCL5	CCR1	neutrophil	myeloid	Lung	neutrophil (IL18BP+)	myeloid	Lung	gray
6140	CCR1_CCR3	CCL5 > CCR1	CCL5	CCL5	CCR1	neutrophil	myeloid	Lung	monocyte	myeloid	Blood	gray
6144	CCR1_CCR3	CCL5 > CCR1	CCL5	CCL5	CCR1	neutrophil	myeloid	Lung	monocyte (PF)	myeloid	Blood	gray
6155	CCR1_CCR3	CCL5 > CCR1	CCL5	CCL5	CCR1	neutrophil	myeloid	Lung	alveolar macrophage (LPL+)	myeloid	Lung	gray
6163	CCR1_CCR3	CCL5 > CCR1	CCL5	CCL5	CCR1	neutrophil	myeloid	Lung	dendritic cell (FLT3+ IGSF6+)	myeloid	Lung	gray
6170	CCR1_CCR3	CCL5 > CCR1	CCL5	CCL5	CCR1	neutrophil	myeloid	Trachea	neutrophil	myeloid	Blood	gray
6174	CCR1_CCR3	CCL5 > CCR1	CCL5	CCL5	CCR1	neutrophil	myeloid	Trachea	neutrophil	myeloid	Trachea	gray
6186	CCR1_CCR3	CCL5 > CCR1	CCL5	CCL5	CCR1	neutrophil	myeloid	Trachea	monocyte	myeloid	Blood	gray
6190	CCR1_CCR3	CCL5 > CCR1	CCL5	CCL5	CCR1	neutrophil	myeloid	Trachea	monocyte (PF)	myeloid	Blood	gray
6216	CCR1_CCR3	CCL5 > CCR1	CCL5	CCL5	CCR1	neutrophil	myeloid	Small_intestine	neutrophil	myeloid	Blood	gray
6229	CCR1_CCR3	CCL5 > CCR1	CCL5	CCL5	CCR1	neutrophil	myeloid	Small_intestine	eosinophil	myeloid	Small_intestine	gray
6232	CCR1_CCR3	CCL5 > CCR1	CCL5	CCL5	CCR1	neutrophil	myeloid	Small_intestine	monocyte	myeloid	Blood	gray
6236	CCR1_CCR3	CCL5 > CCR1	CCL5	CCL5	CCR1	neutrophil	myeloid	Small_intestine	monocyte (PF)	myeloid	Blood	gray
6256	CCR1_CCR3	CCL5 > CCR1	CCL5	CCL5	CCR1	neutrophil	myeloid	Small_intestine	dendritic cell (FLT3- IGSF6+ TCF4+)	myeloid	Small_intestine	gray
6262	CCR1_CCR3	CCL5 > CCR1	CCL5	CCL5	CCR1	neutrophil	myeloid	Colon	neutrophil	myeloid	Blood	gray
6278	CCR1_CCR3	CCL5 > CCR1	CCL5	CCL5	CCR1	neutrophil	myeloid	Colon	monocyte	myeloid	Blood	gray
6282	CCR1_CCR3	CCL5 > CCR1	CCL5	CCL5	CCR1	neutrophil	myeloid	Colon	monocyte (PF)	myeloid	Blood	gray
6308	CCR1_CCR3	CCL5 > CCR1	CCL5	CCL5	CCR1	neutrophil	myeloid	Liver	neutrophil	myeloid	Blood	gray
6313	CCR1_CCR3	CCL5 > CCR1	CCL5	CCL5	CCR1	neutrophil	myeloid	Liver	neutrophil	myeloid	Liver	gray
6324	CCR1_CCR3	CCL5 > CCR1	CCL5	CCL5	CCR1	neutrophil	myeloid	Liver	monocyte	myeloid	Blood	gray
6328	CCR1_CCR3	CCL5 > CCR1	CCL5	CCL5	CCR1	neutrophil	myeloid	Liver	monocyte (PF)	myeloid	Blood	gray
6354	CCR1_CCR3	CCL5 > CCR1	CCL5	CCL5	CCR1	neutrophil	myeloid	Pancreas	neutrophil	myeloid	Blood	gray
6360	CCR1_CCR3	CCL5 > CCR1	CCL5	CCL5	CCR1	neutrophil	myeloid	Pancreas	neutrophil	myeloid	Pancreas	gray
6370	CCR1_CCR3	CCL5 > CCR1	CCL5	CCL5	CCR1	neutrophil	myeloid	Pancreas	monocyte	myeloid	Blood	gray
6371	CCR1_CCR3	CCL5 > CCR1	CCL5	CCL5	CCR1	neutrophil	myeloid	Pancreas	monocyte	myeloid	Pancreas	gray
6374	CCR1_CCR3	CCL5 > CCR1	CCL5	CCL5	CCR1	neutrophil	myeloid	Pancreas	monocyte (PF)	myeloid	Blood	gray
6386	CCR1_CCR3	CCL5 > CCR1	CCL5	CCL5	CCR1	neutrophil	myeloid	Pancreas	macrophage (MRC1+)	myeloid	Pancreas	gray
6388	CCR1_CCR3	CCL5 > CCR1	CCL5	CCL5	CCR1	neutrophil	myeloid	Pancreas	macrophage (ENPP2+)	myeloid	Pancreas	gray
6389	CCR1_CCR3	CCL5 > CCR1	CCL5	CCL5	CCR1	neutrophil	myeloid	Pancreas	macrophage (MARCO+)	myeloid	Pancreas	gray
6400	CCR1_CCR3	CCL5 > CCR1	CCL5	CCL5	CCR1	neutrophil	myeloid	Kidney	neutrophil	myeloid	Blood	gray
6407	CCR1_CCR3	CCL5 > CCR1	CCL5	CCL5	CCR1	neutrophil	myeloid	Kidney	neutrophil	myeloid	Kidney	gray
6409	CCR1_CCR3	CCL5 > CCR1	CCL5	CCL5	CCR1	neutrophil	myeloid	Kidney	neutrophil (CCL13+)	myeloid	Kidney	gray
6416	CCR1_CCR3	CCL5 > CCR1	CCL5	CCL5	CCR1	neutrophil	myeloid	Kidney	monocyte	myeloid	Blood	gray
6418	CCR1_CCR3	CCL5 > CCR1	CCL5	CCL5	CCR1	neutrophil	myeloid	Kidney	monocyte	myeloid	Kidney	gray
6420	CCR1_CCR3	CCL5 > CCR1	CCL5	CCL5	CCR1	neutrophil	myeloid	Kidney	monocyte (PF)	myeloid	Blood	gray
6421	CCR1_CCR3	CCL5 > CCR1	CCL5	CCL5	CCR1	neutrophil	myeloid	Kidney	monocyte (PF)	myeloid	Kidney	gray
6436	CCR1_CCR3	CCL5 > CCR1	CCL5	CCL5	CCR1	neutrophil	myeloid	Kidney	macrophage (MARCO+)	myeloid	Kidney	gray
6446	CCR1_CCR3	CCL5 > CCR1	CCL5	CCL5	CCR1	neutrophil	myeloid	Bladder	neutrophil	myeloid	Blood	gray
6462	CCR1_CCR3	CCL5 > CCR1	CCL5	CCL5	CCR1	neutrophil	myeloid	Bladder	monocyte	myeloid	Blood	gray
6466	CCR1_CCR3	CCL5 > CCR1	CCL5	CCL5	CCR1	neutrophil	myeloid	Bladder	monocyte (PF)	myeloid	Blood	gray
6484	CCR1_CCR3	CCL5 > CCR1	CCL5	CCL5	CCR1	neutrophil	myeloid	Bladder	plasmacytoid dendritic cell	myeloid	Bladder	gray
6492	CCR1_CCR3	CCL5 > CCR1	CCL5	CCL5	CCR1	neutrophil	myeloid	Uterus	neutrophil	myeloid	Blood	gray
6500	CCR1_CCR3	CCL5 > CCR1	CCL5	CCL5	CCR1	neutrophil	myeloid	Uterus	neutrophil	myeloid	Uterus	gray
6504	CCR1_CCR3	CCL5 > CCR1	CCL5	CCL5	CCR1	neutrophil	myeloid	Uterus	neutrophil (IL18BP+)	myeloid	Uterus	gray
6508	CCR1_CCR3	CCL5 > CCR1	CCL5	CCL5	CCR1	neutrophil	myeloid	Uterus	monocyte	myeloid	Blood	gray
6512	CCR1_CCR3	CCL5 > CCR1	CCL5	CCL5	CCR1	neutrophil	myeloid	Uterus	monocyte (PF)	myeloid	Blood	gray
6533	CCR1_CCR3	CCL5 > CCR1	CCL5	CCL5	CCR1	neutrophil (PF)	myeloid	Blood	fibroblast	stromal	Bone_marrow	gray
6534	CCR1_CCR3	CCL5 > CCR1	CCL5	CCL5	CCR1	neutrophil (PF)	myeloid	Blood	neutrophil	myeloid	Brain_cortex	gray
6535	CCR1_CCR3	CCL5 > CCR1	CCL5	CCL5	CCR1	neutrophil (PF)	myeloid	Blood	neutrophil	myeloid	Fat	gray
6536	CCR1_CCR3	CCL5 > CCR1	CCL5	CCL5	CCR1	neutrophil (PF)	myeloid	Blood	neutrophil	myeloid	Limb_muscle	gray
6537	CCR1_CCR3	CCL5 > CCR1	CCL5	CCL5	CCR1	neutrophil (PF)	myeloid	Blood	neutrophil	myeloid	Diaphragm	gray
6538	CCR1_CCR3	CCL5 > CCR1	CCL5	CCL5	CCR1	neutrophil (PF)	myeloid	Blood	neutrophil	myeloid	Blood	gray
6539	CCR1_CCR3	CCL5 > CCR1	CCL5	CCL5	CCR1	neutrophil (PF)	myeloid	Blood	neutrophil	myeloid	Spleen	gray
6540	CCR1_CCR3	CCL5 > CCR1	CCL5	CCL5	CCR1	neutrophil (PF)	myeloid	Blood	neutrophil	myeloid	Heart	gray
6541	CCR1_CCR3	CCL5 > CCR1	CCL5	CCL5	CCR1	neutrophil (PF)	myeloid	Blood	neutrophil	myeloid	Lung	gray
6542	CCR1_CCR3	CCL5 > CCR1	CCL5	CCL5	CCR1	neutrophil (PF)	myeloid	Blood	neutrophil	myeloid	Trachea	gray
6543	CCR1_CCR3	CCL5 > CCR1	CCL5	CCL5	CCR1	neutrophil (PF)	myeloid	Blood	neutrophil	myeloid	Liver	gray
6544	CCR1_CCR3	CCL5 > CCR1	CCL5	CCL5	CCR1	neutrophil (PF)	myeloid	Blood	neutrophil	myeloid	Pancreas	gray
6545	CCR1_CCR3	CCL5 > CCR1	CCL5	CCL5	CCR1	neutrophil (PF)	myeloid	Blood	neutrophil	myeloid	Kidney	gray
6546	CCR1_CCR3	CCL5 > CCR1	CCL5	CCL5	CCR1	neutrophil (PF)	myeloid	Blood	neutrophil	myeloid	Uterus	gray
6547	CCR1_CCR3	CCL5 > CCR1	CCL5	CCL5	CCR1	neutrophil (PF)	myeloid	Blood	neutrophil (CCL13+)	myeloid	Kidney	gray
6548	CCR1_CCR3	CCL5 > CCR1	CCL5	CCL5	CCR1	neutrophil (PF)	myeloid	Blood	neutrophil (IL18BP+)	myeloid	Fat	gray
6549	CCR1_CCR3	CCL5 > CCR1	CCL5	CCL5	CCR1	neutrophil (PF)	myeloid	Blood	neutrophil (IL18BP+)	myeloid	Lung	gray
6550	CCR1_CCR3	CCL5 > CCR1	CCL5	CCL5	CCR1	neutrophil (PF)	myeloid	Blood	neutrophil (IL18BP+)	myeloid	Uterus	gray
6551	CCR1_CCR3	CCL5 > CCR1	CCL5	CCL5	CCR1	neutrophil (PF)	myeloid	Blood	eosinophil	myeloid	Small_intestine	gray
6552	CCR1_CCR3	CCL5 > CCR1	CCL5	CCL5	CCR1	neutrophil (PF)	myeloid	Blood	monocyte	myeloid	Hypothalamus_Pituitary	gray
6553	CCR1_CCR3	CCL5 > CCR1	CCL5	CCL5	CCR1	neutrophil (PF)	myeloid	Blood	monocyte	myeloid	Bone_marrow	gray
6554	CCR1_CCR3	CCL5 > CCR1	CCL5	CCL5	CCR1	neutrophil (PF)	myeloid	Blood	monocyte	myeloid	Blood	gray
6555	CCR1_CCR3	CCL5 > CCR1	CCL5	CCL5	CCR1	neutrophil (PF)	myeloid	Blood	monocyte	myeloid	Pancreas	gray
6556	CCR1_CCR3	CCL5 > CCR1	CCL5	CCL5	CCR1	neutrophil (PF)	myeloid	Blood	monocyte	myeloid	Kidney	gray
6557	CCR1_CCR3	CCL5 > CCR1	CCL5	CCL5	CCR1	neutrophil (PF)	myeloid	Blood	monocyte (PF)	myeloid	Hypothalamus_Pituitary	gray
6558	CCR1_CCR3	CCL5 > CCR1	CCL5	CCL5	CCR1	neutrophil (PF)	myeloid	Blood	monocyte (PF)	myeloid	Blood	gray
6559	CCR1_CCR3	CCL5 > CCR1	CCL5	CCL5	CCR1	neutrophil (PF)	myeloid	Blood	monocyte (PF)	myeloid	Kidney	gray
6560	CCR1_CCR3	CCL5 > CCR1	CCL5	CCL5	CCR1	neutrophil (PF)	myeloid	Blood	macrophage	myeloid	Mammary_gland	gray
6561	CCR1_CCR3	CCL5 > CCR1	CCL5	CCL5	CCR1	neutrophil (PF)	myeloid	Blood	macrophage	myeloid	Limb_muscle	gray
6562	CCR1_CCR3	CCL5 > CCR1	CCL5	CCL5	CCR1	neutrophil (PF)	myeloid	Blood	macrophage	myeloid	Spleen	gray
6563	CCR1_CCR3	CCL5 > CCR1	CCL5	CCL5	CCR1	neutrophil (PF)	myeloid	Blood	macrophage (PF)	myeloid	Fat	gray
6564	CCR1_CCR3	CCL5 > CCR1	CCL5	CCL5	CCR1	neutrophil (PF)	myeloid	Blood	macrophage (microglial cell)	myeloid	Brain_cortex	gray
6565	CCR1_CCR3	CCL5 > CCR1	CCL5	CCL5	CCR1	neutrophil (PF)	myeloid	Blood	macrophage (microglial cell)	myeloid	Brainstem	gray
6566	CCR1_CCR3	CCL5 > CCR1	CCL5	CCL5	CCR1	neutrophil (PF)	myeloid	Blood	macrophage (microglial cell)	myeloid	Hypothalamus_Pituitary	gray
6567	CCR1_CCR3	CCL5 > CCR1	CCL5	CCL5	CCR1	neutrophil (PF)	myeloid	Blood	macrophage (microglial cell)	myeloid	Eye_retina	gray
6568	CCR1_CCR3	CCL5 > CCR1	CCL5	CCL5	CCR1	neutrophil (PF)	myeloid	Blood	macrophage (osteoclast)	myeloid	Bone	gray
6569	CCR1_CCR3	CCL5 > CCR1	CCL5	CCL5	CCR1	neutrophil (PF)	myeloid	Blood	alveolar macrophage (LPL+)	myeloid	Lung	gray
6570	CCR1_CCR3	CCL5 > CCR1	CCL5	CCL5	CCR1	neutrophil (PF)	myeloid	Blood	macrophage (MRC1+)	myeloid	Pancreas	gray
6571	CCR1_CCR3	CCL5 > CCR1	CCL5	CCL5	CCR1	neutrophil (PF)	myeloid	Blood	macrophage (ENPP2+)	myeloid	Mammary_gland	gray
6572	CCR1_CCR3	CCL5 > CCR1	CCL5	CCL5	CCR1	neutrophil (PF)	myeloid	Blood	macrophage (ENPP2+)	myeloid	Pancreas	gray
6573	CCR1_CCR3	CCL5 > CCR1	CCL5	CCL5	CCR1	neutrophil (PF)	myeloid	Blood	macrophage (MARCO+)	myeloid	Pancreas	gray
6574	CCR1_CCR3	CCL5 > CCR1	CCL5	CCL5	CCR1	neutrophil (PF)	myeloid	Blood	macrophage (MARCO+)	myeloid	Kidney	gray
6575	CCR1_CCR3	CCL5 > CCR1	CCL5	CCL5	CCR1	neutrophil (PF)	myeloid	Blood	macrophage (CTSD+)	myeloid	Tongue	gray
6576	CCR1_CCR3	CCL5 > CCR1	CCL5	CCL5	CCR1	neutrophil (PF)	myeloid	Blood	plasmacytoid dendritic cell	myeloid	Bladder	gray
6577	CCR1_CCR3	CCL5 > CCR1	CCL5	CCL5	CCR1	neutrophil (PF)	myeloid	Blood	dendritic cell (FLT3+ IGSF6+)	myeloid	Lung	gray
6578	CCR1_CCR3	CCL5 > CCR1	CCL5	CCL5	CCR1	neutrophil (PF)	myeloid	Blood	dendritic cell (FLT3- IGSF6+ TCF4+)	myeloid	Small_intestine	gray
6584	CCR1_CCR3	CCL5 > CCR1	CCL5	CCL5	CCR1	neutrophil (PF)	myeloid	Lung	neutrophil	myeloid	Blood	gray
6587	CCR1_CCR3	CCL5 > CCR1	CCL5	CCL5	CCR1	neutrophil (PF)	myeloid	Lung	neutrophil	myeloid	Lung	gray
6595	CCR1_CCR3	CCL5 > CCR1	CCL5	CCL5	CCR1	neutrophil (PF)	myeloid	Lung	neutrophil (IL18BP+)	myeloid	Lung	gray
6600	CCR1_CCR3	CCL5 > CCR1	CCL5	CCL5	CCR1	neutrophil (PF)	myeloid	Lung	monocyte	myeloid	Blood	gray
6604	CCR1_CCR3	CCL5 > CCR1	CCL5	CCL5	CCR1	neutrophil (PF)	myeloid	Lung	monocyte (PF)	myeloid	Blood	gray
6615	CCR1_CCR3	CCL5 > CCR1	CCL5	CCL5	CCR1	neutrophil (PF)	myeloid	Lung	alveolar macrophage (LPL+)	myeloid	Lung	gray
6623	CCR1_CCR3	CCL5 > CCR1	CCL5	CCL5	CCR1	neutrophil (PF)	myeloid	Lung	dendritic cell (FLT3+ IGSF6+)	myeloid	Lung	gray
6630	CCR1_CCR3	CCL5 > CCR1	CCL5	CCL5	CCR1	neutrophil (PF)	myeloid	Liver	neutrophil	myeloid	Blood	gray
6635	CCR1_CCR3	CCL5 > CCR1	CCL5	CCL5	CCR1	neutrophil (PF)	myeloid	Liver	neutrophil	myeloid	Liver	gray
6646	CCR1_CCR3	CCL5 > CCR1	CCL5	CCL5	CCR1	neutrophil (PF)	myeloid	Liver	monocyte	myeloid	Blood	gray
6650	CCR1_CCR3	CCL5 > CCR1	CCL5	CCL5	CCR1	neutrophil (PF)	myeloid	Liver	monocyte (PF)	myeloid	Blood	gray
6676	CCR1_CCR3	CCL5 > CCR1	CCL5	CCL5	CCR1	neutrophil (CCL13+)	myeloid	Lung	neutrophil	myeloid	Blood	gray
6679	CCR1_CCR3	CCL5 > CCR1	CCL5	CCL5	CCR1	neutrophil (CCL13+)	myeloid	Lung	neutrophil	myeloid	Lung	gray
6687	CCR1_CCR3	CCL5 > CCR1	CCL5	CCL5	CCR1	neutrophil (CCL13+)	myeloid	Lung	neutrophil (IL18BP+)	myeloid	Lung	gray
6692	CCR1_CCR3	CCL5 > CCR1	CCL5	CCL5	CCR1	neutrophil (CCL13+)	myeloid	Lung	monocyte	myeloid	Blood	gray
6696	CCR1_CCR3	CCL5 > CCR1	CCL5	CCL5	CCR1	neutrophil (CCL13+)	myeloid	Lung	monocyte (PF)	myeloid	Blood	gray
6707	CCR1_CCR3	CCL5 > CCR1	CCL5	CCL5	CCR1	neutrophil (CCL13+)	myeloid	Lung	alveolar macrophage (LPL+)	myeloid	Lung	gray
6715	CCR1_CCR3	CCL5 > CCR1	CCL5	CCL5	CCR1	neutrophil (CCL13+)	myeloid	Lung	dendritic cell (FLT3+ IGSF6+)	myeloid	Lung	gray
6722	CCR1_CCR3	CCL5 > CCR1	CCL5	CCL5	CCR1	neutrophil (CCL13+)	myeloid	Kidney	neutrophil	myeloid	Blood	gray
6729	CCR1_CCR3	CCL5 > CCR1	CCL5	CCL5	CCR1	neutrophil (CCL13+)	myeloid	Kidney	neutrophil	myeloid	Kidney	gray
6731	CCR1_CCR3	CCL5 > CCR1	CCL5	CCL5	CCR1	neutrophil (CCL13+)	myeloid	Kidney	neutrophil (CCL13+)	myeloid	Kidney	gray
6738	CCR1_CCR3	CCL5 > CCR1	CCL5	CCL5	CCR1	neutrophil (CCL13+)	myeloid	Kidney	monocyte	myeloid	Blood	gray
6740	CCR1_CCR3	CCL5 > CCR1	CCL5	CCL5	CCR1	neutrophil (CCL13+)	myeloid	Kidney	monocyte	myeloid	Kidney	gray
6742	CCR1_CCR3	CCL5 > CCR1	CCL5	CCL5	CCR1	neutrophil (CCL13+)	myeloid	Kidney	monocyte (PF)	myeloid	Blood	gray
6743	CCR1_CCR3	CCL5 > CCR1	CCL5	CCL5	CCR1	neutrophil (CCL13+)	myeloid	Kidney	monocyte (PF)	myeloid	Kidney	gray
6758	CCR1_CCR3	CCL5 > CCR1	CCL5	CCL5	CCR1	neutrophil (CCL13+)	myeloid	Kidney	macrophage (MARCO+)	myeloid	Kidney	gray
6765	CCR1_CCR3	CCL5 > CCR1	CCL5	CCL5	CCR1	neutrophil (IL18BP+)	myeloid	Fat	neutrophil	myeloid	Fat	gray
6768	CCR1_CCR3	CCL5 > CCR1	CCL5	CCL5	CCR1	neutrophil (IL18BP+)	myeloid	Fat	neutrophil	myeloid	Blood	gray
6778	CCR1_CCR3	CCL5 > CCR1	CCL5	CCL5	CCR1	neutrophil (IL18BP+)	myeloid	Fat	neutrophil (IL18BP+)	myeloid	Fat	gray
6784	CCR1_CCR3	CCL5 > CCR1	CCL5	CCL5	CCR1	neutrophil (IL18BP+)	myeloid	Fat	monocyte	myeloid	Blood	gray
6788	CCR1_CCR3	CCL5 > CCR1	CCL5	CCL5	CCR1	neutrophil (IL18BP+)	myeloid	Fat	monocyte (PF)	myeloid	Blood	gray
6793	CCR1_CCR3	CCL5 > CCR1	CCL5	CCL5	CCR1	neutrophil (IL18BP+)	myeloid	Fat	macrophage (PF)	myeloid	Fat	gray
6814	CCR1_CCR3	CCL5 > CCR1	CCL5	CCL5	CCR1	neutrophil (IL18BP+)	myeloid	Lung	neutrophil	myeloid	Blood	gray
6817	CCR1_CCR3	CCL5 > CCR1	CCL5	CCL5	CCR1	neutrophil (IL18BP+)	myeloid	Lung	neutrophil	myeloid	Lung	gray
6825	CCR1_CCR3	CCL5 > CCR1	CCL5	CCL5	CCR1	neutrophil (IL18BP+)	myeloid	Lung	neutrophil (IL18BP+)	myeloid	Lung	gray
6830	CCR1_CCR3	CCL5 > CCR1	CCL5	CCL5	CCR1	neutrophil (IL18BP+)	myeloid	Lung	monocyte	myeloid	Blood	gray
6834	CCR1_CCR3	CCL5 > CCR1	CCL5	CCL5	CCR1	neutrophil (IL18BP+)	myeloid	Lung	monocyte (PF)	myeloid	Blood	gray
6845	CCR1_CCR3	CCL5 > CCR1	CCL5	CCL5	CCR1	neutrophil (IL18BP+)	myeloid	Lung	alveolar macrophage (LPL+)	myeloid	Lung	gray
6853	CCR1_CCR3	CCL5 > CCR1	CCL5	CCL5	CCR1	neutrophil (IL18BP+)	myeloid	Lung	dendritic cell (FLT3+ IGSF6+)	myeloid	Lung	gray
6860	CCR1_CCR3	CCL5 > CCR1	CCL5	CCL5	CCR1	neutrophil (IL18BP+)	myeloid	Kidney	neutrophil	myeloid	Blood	gray
6867	CCR1_CCR3	CCL5 > CCR1	CCL5	CCL5	CCR1	neutrophil (IL18BP+)	myeloid	Kidney	neutrophil	myeloid	Kidney	gray
6869	CCR1_CCR3	CCL5 > CCR1	CCL5	CCL5	CCR1	neutrophil (IL18BP+)	myeloid	Kidney	neutrophil (CCL13+)	myeloid	Kidney	gray
6876	CCR1_CCR3	CCL5 > CCR1	CCL5	CCL5	CCR1	neutrophil (IL18BP+)	myeloid	Kidney	monocyte	myeloid	Blood	gray
6878	CCR1_CCR3	CCL5 > CCR1	CCL5	CCL5	CCR1	neutrophil (IL18BP+)	myeloid	Kidney	monocyte	myeloid	Kidney	gray
6880	CCR1_CCR3	CCL5 > CCR1	CCL5	CCL5	CCR1	neutrophil (IL18BP+)	myeloid	Kidney	monocyte (PF)	myeloid	Blood	gray
6881	CCR1_CCR3	CCL5 > CCR1	CCL5	CCL5	CCR1	neutrophil (IL18BP+)	myeloid	Kidney	monocyte (PF)	myeloid	Kidney	gray
6896	CCR1_CCR3	CCL5 > CCR1	CCL5	CCL5	CCR1	neutrophil (IL18BP+)	myeloid	Kidney	macrophage (MARCO+)	myeloid	Kidney	gray
6906	CCR1_CCR3	CCL5 > CCR1	CCL5	CCL5	CCR1	neutrophil (IL18BP+)	myeloid	Bladder	neutrophil	myeloid	Blood	gray
6922	CCR1_CCR3	CCL5 > CCR1	CCL5	CCL5	CCR1	neutrophil (IL18BP+)	myeloid	Bladder	monocyte	myeloid	Blood	gray
6926	CCR1_CCR3	CCL5 > CCR1	CCL5	CCL5	CCR1	neutrophil (IL18BP+)	myeloid	Bladder	monocyte (PF)	myeloid	Blood	gray
6944	CCR1_CCR3	CCL5 > CCR1	CCL5	CCL5	CCR1	neutrophil (IL18BP+)	myeloid	Bladder	plasmacytoid dendritic cell	myeloid	Bladder	gray
6952	CCR1_CCR3	CCL5 > CCR1	CCL5	CCL5	CCR1	neutrophil (IL18BP+)	myeloid	Uterus	neutrophil	myeloid	Blood	gray
6960	CCR1_CCR3	CCL5 > CCR1	CCL5	CCL5	CCR1	neutrophil (IL18BP+)	myeloid	Uterus	neutrophil	myeloid	Uterus	gray
6964	CCR1_CCR3	CCL5 > CCR1	CCL5	CCL5	CCR1	neutrophil (IL18BP+)	myeloid	Uterus	neutrophil (IL18BP+)	myeloid	Uterus	gray
6968	CCR1_CCR3	CCL5 > CCR1	CCL5	CCL5	CCR1	neutrophil (IL18BP+)	myeloid	Uterus	monocyte	myeloid	Blood	gray
6972	CCR1_CCR3	CCL5 > CCR1	CCL5	CCL5	CCR1	neutrophil (IL18BP+)	myeloid	Uterus	monocyte (PF)	myeloid	Blood	gray
6998	CCR1_CCR3	CCL5 > CCR1	CCL5	CCL5	CCR1	basophil	myeloid	Lung	neutrophil	myeloid	Blood	gray
7001	CCR1_CCR3	CCL5 > CCR1	CCL5	CCL5	CCR1	basophil	myeloid	Lung	neutrophil	myeloid	Lung	gray
7009	CCR1_CCR3	CCL5 > CCR1	CCL5	CCL5	CCR1	basophil	myeloid	Lung	neutrophil (IL18BP+)	myeloid	Lung	gray
7014	CCR1_CCR3	CCL5 > CCR1	CCL5	CCL5	CCR1	basophil	myeloid	Lung	monocyte	myeloid	Blood	gray
7018	CCR1_CCR3	CCL5 > CCR1	CCL5	CCL5	CCR1	basophil	myeloid	Lung	monocyte (PF)	myeloid	Blood	gray
7029	CCR1_CCR3	CCL5 > CCR1	CCL5	CCL5	CCR1	basophil	myeloid	Lung	alveolar macrophage (LPL+)	myeloid	Lung	gray
7037	CCR1_CCR3	CCL5 > CCR1	CCL5	CCL5	CCR1	basophil	myeloid	Lung	dendritic cell (FLT3+ IGSF6+)	myeloid	Lung	gray
7044	CCR1_CCR3	CCL5 > CCR1	CCL5	CCL5	CCR1	basophil	myeloid	Tongue	neutrophil	myeloid	Blood	gray
7060	CCR1_CCR3	CCL5 > CCR1	CCL5	CCL5	CCR1	basophil	myeloid	Tongue	monocyte	myeloid	Blood	gray
7064	CCR1_CCR3	CCL5 > CCR1	CCL5	CCL5	CCR1	basophil	myeloid	Tongue	monocyte (PF)	myeloid	Blood	gray
7081	CCR1_CCR3	CCL5 > CCR1	CCL5	CCL5	CCR1	basophil	myeloid	Tongue	macrophage (CTSD+)	myeloid	Tongue	gray
7090	CCR1_CCR3	CCL5 > CCR1	CCL5	CCL5	CCR1	eosinophil	myeloid	Small_intestine	neutrophil	myeloid	Blood	gray
7103	CCR1_CCR3	CCL5 > CCR1	CCL5	CCL5	CCR1	eosinophil	myeloid	Small_intestine	eosinophil	myeloid	Small_intestine	gray
7106	CCR1_CCR3	CCL5 > CCR1	CCL5	CCL5	CCR1	eosinophil	myeloid	Small_intestine	monocyte	myeloid	Blood	gray
7110	CCR1_CCR3	CCL5 > CCR1	CCL5	CCL5	CCR1	eosinophil	myeloid	Small_intestine	monocyte (PF)	myeloid	Blood	gray
7130	CCR1_CCR3	CCL5 > CCR1	CCL5	CCL5	CCR1	eosinophil	myeloid	Small_intestine	dendritic cell (FLT3- IGSF6+ TCF4+)	myeloid	Small_intestine	gray
7136	CCR1_CCR3	CCL5 > CCR1	CCL5	CCL5	CCR1	monocyte	myeloid	Spleen	neutrophil	myeloid	Blood	gray
7137	CCR1_CCR3	CCL5 > CCR1	CCL5	CCL5	CCR1	monocyte	myeloid	Spleen	neutrophil	myeloid	Spleen	gray
7152	CCR1_CCR3	CCL5 > CCR1	CCL5	CCL5	CCR1	monocyte	myeloid	Spleen	monocyte	myeloid	Blood	gray
7156	CCR1_CCR3	CCL5 > CCR1	CCL5	CCL5	CCR1	monocyte	myeloid	Spleen	monocyte (PF)	myeloid	Blood	gray
7160	CCR1_CCR3	CCL5 > CCR1	CCL5	CCL5	CCR1	monocyte	myeloid	Spleen	macrophage	myeloid	Spleen	gray
7182	CCR1_CCR3	CCL5 > CCR1	CCL5	CCL5	CCR1	monocyte	myeloid	Bladder	neutrophil	myeloid	Blood	gray
7198	CCR1_CCR3	CCL5 > CCR1	CCL5	CCL5	CCR1	monocyte	myeloid	Bladder	monocyte	myeloid	Blood	gray
7202	CCR1_CCR3	CCL5 > CCR1	CCL5	CCL5	CCR1	monocyte	myeloid	Bladder	monocyte (PF)	myeloid	Blood	gray
7220	CCR1_CCR3	CCL5 > CCR1	CCL5	CCL5	CCR1	monocyte	myeloid	Bladder	plasmacytoid dendritic cell	myeloid	Bladder	gray
7228	CCR1_CCR3	CCL5 > CCR1	CCL5	CCL5	CCR1	monocyte (PF)	myeloid	Mammary_gland	neutrophil	myeloid	Blood	gray
7244	CCR1_CCR3	CCL5 > CCR1	CCL5	CCL5	CCR1	monocyte (PF)	myeloid	Mammary_gland	monocyte	myeloid	Blood	gray
7248	CCR1_CCR3	CCL5 > CCR1	CCL5	CCL5	CCR1	monocyte (PF)	myeloid	Mammary_gland	monocyte (PF)	myeloid	Blood	gray
7250	CCR1_CCR3	CCL5 > CCR1	CCL5	CCL5	CCR1	monocyte (PF)	myeloid	Mammary_gland	macrophage	myeloid	Mammary_gland	gray
7261	CCR1_CCR3	CCL5 > CCR1	CCL5	CCL5	CCR1	monocyte (PF)	myeloid	Mammary_gland	macrophage (ENPP2+)	myeloid	Mammary_gland	gray
7274	CCR1_CCR3	CCL5 > CCR1	CCL5	CCL5	CCR1	monocyte (PF)	myeloid	Spleen	neutrophil	myeloid	Blood	gray
7275	CCR1_CCR3	CCL5 > CCR1	CCL5	CCL5	CCR1	monocyte (PF)	myeloid	Spleen	neutrophil	myeloid	Spleen	gray
7290	CCR1_CCR3	CCL5 > CCR1	CCL5	CCL5	CCR1	monocyte (PF)	myeloid	Spleen	monocyte	myeloid	Blood	gray
7294	CCR1_CCR3	CCL5 > CCR1	CCL5	CCL5	CCR1	monocyte (PF)	myeloid	Spleen	monocyte (PF)	myeloid	Blood	gray
7298	CCR1_CCR3	CCL5 > CCR1	CCL5	CCL5	CCR1	monocyte (PF)	myeloid	Spleen	macrophage	myeloid	Spleen	gray
7320	CCR1_CCR3	CCL5 > CCR1	CCL5	CCL5	CCR1	macrophage_monocyte	myeloid	Spleen	neutrophil	myeloid	Blood	gray
7321	CCR1_CCR3	CCL5 > CCR1	CCL5	CCL5	CCR1	macrophage_monocyte	myeloid	Spleen	neutrophil	myeloid	Spleen	gray
7336	CCR1_CCR3	CCL5 > CCR1	CCL5	CCL5	CCR1	macrophage_monocyte	myeloid	Spleen	monocyte	myeloid	Blood	gray
7340	CCR1_CCR3	CCL5 > CCR1	CCL5	CCL5	CCR1	macrophage_monocyte	myeloid	Spleen	monocyte (PF)	myeloid	Blood	gray
7344	CCR1_CCR3	CCL5 > CCR1	CCL5	CCL5	CCR1	macrophage_monocyte	myeloid	Spleen	macrophage	myeloid	Spleen	gray
7366	CCR1_CCR3	CCL5 > CCR1	CCL5	CCL5	CCR1	macrophage_monocyte	myeloid	Colon	neutrophil	myeloid	Blood	gray
7382	CCR1_CCR3	CCL5 > CCR1	CCL5	CCL5	CCR1	macrophage_monocyte	myeloid	Colon	monocyte	myeloid	Blood	gray
7386	CCR1_CCR3	CCL5 > CCR1	CCL5	CCL5	CCR1	macrophage_monocyte	myeloid	Colon	monocyte (PF)	myeloid	Blood	gray
7412	CCR1_CCR3	CCL5 > CCR1	CCL5	CCL5	CCR1	macrophage	myeloid	Spleen	neutrophil	myeloid	Blood	gray
7413	CCR1_CCR3	CCL5 > CCR1	CCL5	CCL5	CCR1	macrophage	myeloid	Spleen	neutrophil	myeloid	Spleen	gray
7428	CCR1_CCR3	CCL5 > CCR1	CCL5	CCL5	CCR1	macrophage	myeloid	Spleen	monocyte	myeloid	Blood	gray
7432	CCR1_CCR3	CCL5 > CCR1	CCL5	CCL5	CCR1	macrophage	myeloid	Spleen	monocyte (PF)	myeloid	Blood	gray
7436	CCR1_CCR3	CCL5 > CCR1	CCL5	CCL5	CCR1	macrophage	myeloid	Spleen	macrophage	myeloid	Spleen	gray
7458	CCR1_CCR3	CCL5 > CCR1	CCL5	CCL5	CCR1	macrophage	myeloid	Pancreas	neutrophil	myeloid	Blood	gray
7464	CCR1_CCR3	CCL5 > CCR1	CCL5	CCL5	CCR1	macrophage	myeloid	Pancreas	neutrophil	myeloid	Pancreas	gray
7474	CCR1_CCR3	CCL5 > CCR1	CCL5	CCL5	CCR1	macrophage	myeloid	Pancreas	monocyte	myeloid	Blood	gray
7475	CCR1_CCR3	CCL5 > CCR1	CCL5	CCL5	CCR1	macrophage	myeloid	Pancreas	monocyte	myeloid	Pancreas	gray
7478	CCR1_CCR3	CCL5 > CCR1	CCL5	CCL5	CCR1	macrophage	myeloid	Pancreas	monocyte (PF)	myeloid	Blood	gray
7490	CCR1_CCR3	CCL5 > CCR1	CCL5	CCL5	CCR1	macrophage	myeloid	Pancreas	macrophage (MRC1+)	myeloid	Pancreas	gray
7492	CCR1_CCR3	CCL5 > CCR1	CCL5	CCL5	CCR1	macrophage	myeloid	Pancreas	macrophage (ENPP2+)	myeloid	Pancreas	gray
7493	CCR1_CCR3	CCL5 > CCR1	CCL5	CCL5	CCR1	macrophage	myeloid	Pancreas	macrophage (MARCO+)	myeloid	Pancreas	gray
7504	CCR1_CCR3	CCL5 > CCR1	CCL5	CCL5	CCR1	alveolar macrophage	myeloid	Lung	neutrophil	myeloid	Blood	gray
7507	CCR1_CCR3	CCL5 > CCR1	CCL5	CCL5	CCR1	alveolar macrophage	myeloid	Lung	neutrophil	myeloid	Lung	gray
7515	CCR1_CCR3	CCL5 > CCR1	CCL5	CCL5	CCR1	alveolar macrophage	myeloid	Lung	neutrophil (IL18BP+)	myeloid	Lung	gray
7520	CCR1_CCR3	CCL5 > CCR1	CCL5	CCL5	CCR1	alveolar macrophage	myeloid	Lung	monocyte	myeloid	Blood	gray
7524	CCR1_CCR3	CCL5 > CCR1	CCL5	CCL5	CCR1	alveolar macrophage	myeloid	Lung	monocyte (PF)	myeloid	Blood	gray
7535	CCR1_CCR3	CCL5 > CCR1	CCL5	CCL5	CCR1	alveolar macrophage	myeloid	Lung	alveolar macrophage (LPL+)	myeloid	Lung	gray
7543	CCR1_CCR3	CCL5 > CCR1	CCL5	CCL5	CCR1	alveolar macrophage	myeloid	Lung	dendritic cell (FLT3+ IGSF6+)	myeloid	Lung	gray
7550	CCR1_CCR3	CCL5 > CCR1	CCL5	CCL5	CCR1	alveolar macrophage (CXCL10+)	myeloid	Lung	neutrophil	myeloid	Blood	gray
7553	CCR1_CCR3	CCL5 > CCR1	CCL5	CCL5	CCR1	alveolar macrophage (CXCL10+)	myeloid	Lung	neutrophil	myeloid	Lung	gray
7561	CCR1_CCR3	CCL5 > CCR1	CCL5	CCL5	CCR1	alveolar macrophage (CXCL10+)	myeloid	Lung	neutrophil (IL18BP+)	myeloid	Lung	gray
7566	CCR1_CCR3	CCL5 > CCR1	CCL5	CCL5	CCR1	alveolar macrophage (CXCL10+)	myeloid	Lung	monocyte	myeloid	Blood	gray
7570	CCR1_CCR3	CCL5 > CCR1	CCL5	CCL5	CCR1	alveolar macrophage (CXCL10+)	myeloid	Lung	monocyte (PF)	myeloid	Blood	gray
7581	CCR1_CCR3	CCL5 > CCR1	CCL5	CCL5	CCR1	alveolar macrophage (CXCL10+)	myeloid	Lung	alveolar macrophage (LPL+)	myeloid	Lung	gray
7589	CCR1_CCR3	CCL5 > CCR1	CCL5	CCL5	CCR1	alveolar macrophage (CXCL10+)	myeloid	Lung	dendritic cell (FLT3+ IGSF6+)	myeloid	Lung	gray
7596	CCR1_CCR3	CCL5 > CCR1	CCL5	CCL5	CCR1	interstitial macrophage	myeloid	Lung	neutrophil	myeloid	Blood	gray
7599	CCR1_CCR3	CCL5 > CCR1	CCL5	CCL5	CCR1	interstitial macrophage	myeloid	Lung	neutrophil	myeloid	Lung	gray
7607	CCR1_CCR3	CCL5 > CCR1	CCL5	CCL5	CCR1	interstitial macrophage	myeloid	Lung	neutrophil (IL18BP+)	myeloid	Lung	gray
7612	CCR1_CCR3	CCL5 > CCR1	CCL5	CCL5	CCR1	interstitial macrophage	myeloid	Lung	monocyte	myeloid	Blood	gray
7616	CCR1_CCR3	CCL5 > CCR1	CCL5	CCL5	CCR1	interstitial macrophage	myeloid	Lung	monocyte (PF)	myeloid	Blood	gray
7627	CCR1_CCR3	CCL5 > CCR1	CCL5	CCL5	CCR1	interstitial macrophage	myeloid	Lung	alveolar macrophage (LPL+)	myeloid	Lung	gray
7635	CCR1_CCR3	CCL5 > CCR1	CCL5	CCL5	CCR1	interstitial macrophage	myeloid	Lung	dendritic cell (FLT3+ IGSF6+)	myeloid	Lung	gray
7642	CCR1_CCR3	CCL5 > CCR1	CCL5	CCL5	CCR1	interstitial macrophage (CXCL10+)	myeloid	Lung	neutrophil	myeloid	Blood	gray
7645	CCR1_CCR3	CCL5 > CCR1	CCL5	CCL5	CCR1	interstitial macrophage (CXCL10+)	myeloid	Lung	neutrophil	myeloid	Lung	gray
7653	CCR1_CCR3	CCL5 > CCR1	CCL5	CCL5	CCR1	interstitial macrophage (CXCL10+)	myeloid	Lung	neutrophil (IL18BP+)	myeloid	Lung	gray
7658	CCR1_CCR3	CCL5 > CCR1	CCL5	CCL5	CCR1	interstitial macrophage (CXCL10+)	myeloid	Lung	monocyte	myeloid	Blood	gray
7662	CCR1_CCR3	CCL5 > CCR1	CCL5	CCL5	CCR1	interstitial macrophage (CXCL10+)	myeloid	Lung	monocyte (PF)	myeloid	Blood	gray
7673	CCR1_CCR3	CCL5 > CCR1	CCL5	CCL5	CCR1	interstitial macrophage (CXCL10+)	myeloid	Lung	alveolar macrophage (LPL+)	myeloid	Lung	gray
7681	CCR1_CCR3	CCL5 > CCR1	CCL5	CCL5	CCR1	interstitial macrophage (CXCL10+)	myeloid	Lung	dendritic cell (FLT3+ IGSF6+)	myeloid	Lung	gray
7688	CCR1_CCR3	CCL5 > CCR1	CCL5	CCL5	CCR1	macrophage (Kupffer cell)	myeloid	Liver	neutrophil	myeloid	Blood	gray
7693	CCR1_CCR3	CCL5 > CCR1	CCL5	CCL5	CCR1	macrophage (Kupffer cell)	myeloid	Liver	neutrophil	myeloid	Liver	gray
7704	CCR1_CCR3	CCL5 > CCR1	CCL5	CCL5	CCR1	macrophage (Kupffer cell)	myeloid	Liver	monocyte	myeloid	Blood	gray
7708	CCR1_CCR3	CCL5 > CCR1	CCL5	CCL5	CCR1	macrophage (Kupffer cell)	myeloid	Liver	monocyte (PF)	myeloid	Blood	gray
7734	CCR1_CCR3	CCL5 > CCR1	CCL5	CCL5	CCR1	macrophage (Kupffer cell PF)	myeloid	Liver	neutrophil	myeloid	Blood	gray
7739	CCR1_CCR3	CCL5 > CCR1	CCL5	CCL5	CCR1	macrophage (Kupffer cell PF)	myeloid	Liver	neutrophil	myeloid	Liver	gray
7750	CCR1_CCR3	CCL5 > CCR1	CCL5	CCL5	CCR1	macrophage (Kupffer cell PF)	myeloid	Liver	monocyte	myeloid	Blood	gray
7754	CCR1_CCR3	CCL5 > CCR1	CCL5	CCL5	CCR1	macrophage (Kupffer cell PF)	myeloid	Liver	monocyte (PF)	myeloid	Blood	gray
7780	CCR1_CCR3	CCL5 > CCR1	CCL5	CCL5	CCR1	macrophage (Kupffer cell CD5L+ MARCO+)	myeloid	Liver	neutrophil	myeloid	Blood	gray
7785	CCR1_CCR3	CCL5 > CCR1	CCL5	CCL5	CCR1	macrophage (Kupffer cell CD5L+ MARCO+)	myeloid	Liver	neutrophil	myeloid	Liver	gray
7796	CCR1_CCR3	CCL5 > CCR1	CCL5	CCL5	CCR1	macrophage (Kupffer cell CD5L+ MARCO+)	myeloid	Liver	monocyte	myeloid	Blood	gray
7800	CCR1_CCR3	CCL5 > CCR1	CCL5	CCL5	CCR1	macrophage (Kupffer cell CD5L+ MARCO+)	myeloid	Liver	monocyte (PF)	myeloid	Blood	gray
7826	CCR1_CCR3	CCL5 > CCR1	CCL5	CCL5	CCR1	macrophage (Kupffer cell CD5L- MARCO+)	myeloid	Liver	neutrophil	myeloid	Blood	gray
7831	CCR1_CCR3	CCL5 > CCR1	CCL5	CCL5	CCR1	macrophage (Kupffer cell CD5L- MARCO+)	myeloid	Liver	neutrophil	myeloid	Liver	gray
7842	CCR1_CCR3	CCL5 > CCR1	CCL5	CCL5	CCR1	macrophage (Kupffer cell CD5L- MARCO+)	myeloid	Liver	monocyte	myeloid	Blood	gray
7846	CCR1_CCR3	CCL5 > CCR1	CCL5	CCL5	CCR1	macrophage (Kupffer cell CD5L- MARCO+)	myeloid	Liver	monocyte (PF)	myeloid	Blood	gray
7872	CCR1_CCR3	CCL5 > CCR1	CCL5	CCL5	CCR1	macrophage (ENPP2+)	myeloid	Pancreas	neutrophil	myeloid	Blood	gray
7878	CCR1_CCR3	CCL5 > CCR1	CCL5	CCL5	CCR1	macrophage (ENPP2+)	myeloid	Pancreas	neutrophil	myeloid	Pancreas	gray
7888	CCR1_CCR3	CCL5 > CCR1	CCL5	CCL5	CCR1	macrophage (ENPP2+)	myeloid	Pancreas	monocyte	myeloid	Blood	gray
7889	CCR1_CCR3	CCL5 > CCR1	CCL5	CCL5	CCR1	macrophage (ENPP2+)	myeloid	Pancreas	monocyte	myeloid	Pancreas	gray
7892	CCR1_CCR3	CCL5 > CCR1	CCL5	CCL5	CCR1	macrophage (ENPP2+)	myeloid	Pancreas	monocyte (PF)	myeloid	Blood	gray
7904	CCR1_CCR3	CCL5 > CCR1	CCL5	CCL5	CCR1	macrophage (ENPP2+)	myeloid	Pancreas	macrophage (MRC1+)	myeloid	Pancreas	gray
7906	CCR1_CCR3	CCL5 > CCR1	CCL5	CCL5	CCR1	macrophage (ENPP2+)	myeloid	Pancreas	macrophage (ENPP2+)	myeloid	Pancreas	gray
7907	CCR1_CCR3	CCL5 > CCR1	CCL5	CCL5	CCR1	macrophage (ENPP2+)	myeloid	Pancreas	macrophage (MARCO+)	myeloid	Pancreas	gray
7918	CCR1_CCR3	CCL5 > CCR1	CCL5	CCL5	CCR1	macrophage (MARCO+)	myeloid	Spleen	neutrophil	myeloid	Blood	gray
7919	CCR1_CCR3	CCL5 > CCR1	CCL5	CCL5	CCR1	macrophage (MARCO+)	myeloid	Spleen	neutrophil	myeloid	Spleen	gray
7934	CCR1_CCR3	CCL5 > CCR1	CCL5	CCL5	CCR1	macrophage (MARCO+)	myeloid	Spleen	monocyte	myeloid	Blood	gray
7938	CCR1_CCR3	CCL5 > CCR1	CCL5	CCL5	CCR1	macrophage (MARCO+)	myeloid	Spleen	monocyte (PF)	myeloid	Blood	gray
7942	CCR1_CCR3	CCL5 > CCR1	CCL5	CCL5	CCR1	macrophage (MARCO+)	myeloid	Spleen	macrophage	myeloid	Spleen	gray
7959	CCR1_CCR3	CCL5 > CCR1	CCL5	CCL5	CCR1	macrophage (CD5L+)	myeloid	Bone_marrow	fibroblast	stromal	Bone_marrow	gray
7964	CCR1_CCR3	CCL5 > CCR1	CCL5	CCL5	CCR1	macrophage (CD5L+)	myeloid	Bone_marrow	neutrophil	myeloid	Blood	gray
7979	CCR1_CCR3	CCL5 > CCR1	CCL5	CCL5	CCR1	macrophage (CD5L+)	myeloid	Bone_marrow	monocyte	myeloid	Bone_marrow	gray
7980	CCR1_CCR3	CCL5 > CCR1	CCL5	CCL5	CCR1	macrophage (CD5L+)	myeloid	Bone_marrow	monocyte	myeloid	Blood	gray
7984	CCR1_CCR3	CCL5 > CCR1	CCL5	CCL5	CCR1	macrophage (CD5L+)	myeloid	Bone_marrow	monocyte (PF)	myeloid	Blood	gray
7994	CCR1_CCR3	CCL5 > CCR1	CCL5	CCL5	CCR1	macrophage (CD5L+)	myeloid	Bone_marrow	macrophage (osteoclast)	myeloid	Bone	gray
8010	CCR1_CCR3	CCL5 > CCR1	CCL5	CCL5	CCR1	conventional dendritic cell	myeloid	Spleen	neutrophil	myeloid	Blood	gray
8011	CCR1_CCR3	CCL5 > CCR1	CCL5	CCL5	CCR1	conventional dendritic cell	myeloid	Spleen	neutrophil	myeloid	Spleen	gray
8026	CCR1_CCR3	CCL5 > CCR1	CCL5	CCL5	CCR1	conventional dendritic cell	myeloid	Spleen	monocyte	myeloid	Blood	gray
8030	CCR1_CCR3	CCL5 > CCR1	CCL5	CCL5	CCR1	conventional dendritic cell	myeloid	Spleen	monocyte (PF)	myeloid	Blood	gray
8034	CCR1_CCR3	CCL5 > CCR1	CCL5	CCL5	CCR1	conventional dendritic cell	myeloid	Spleen	macrophage	myeloid	Spleen	gray
8056	CCR1_CCR3	CCL5 > CCR1	CCL5	CCL5	CCR1	conventional dendritic cell	myeloid	Lung	neutrophil	myeloid	Blood	gray
8059	CCR1_CCR3	CCL5 > CCR1	CCL5	CCL5	CCR1	conventional dendritic cell	myeloid	Lung	neutrophil	myeloid	Lung	gray
8067	CCR1_CCR3	CCL5 > CCR1	CCL5	CCL5	CCR1	conventional dendritic cell	myeloid	Lung	neutrophil (IL18BP+)	myeloid	Lung	gray
8072	CCR1_CCR3	CCL5 > CCR1	CCL5	CCL5	CCR1	conventional dendritic cell	myeloid	Lung	monocyte	myeloid	Blood	gray
8076	CCR1_CCR3	CCL5 > CCR1	CCL5	CCL5	CCR1	conventional dendritic cell	myeloid	Lung	monocyte (PF)	myeloid	Blood	gray
8087	CCR1_CCR3	CCL5 > CCR1	CCL5	CCL5	CCR1	conventional dendritic cell	myeloid	Lung	alveolar macrophage (LPL+)	myeloid	Lung	gray
8095	CCR1_CCR3	CCL5 > CCR1	CCL5	CCL5	CCR1	conventional dendritic cell	myeloid	Lung	dendritic cell (FLT3+ IGSF6+)	myeloid	Lung	gray
8102	CCR1_CCR3	CCL5 > CCR1	CCL5	CCL5	CCR1	conventional dendritic cell	myeloid	Liver	neutrophil	myeloid	Blood	gray
8107	CCR1_CCR3	CCL5 > CCR1	CCL5	CCL5	CCR1	conventional dendritic cell	myeloid	Liver	neutrophil	myeloid	Liver	gray
8118	CCR1_CCR3	CCL5 > CCR1	CCL5	CCL5	CCR1	conventional dendritic cell	myeloid	Liver	monocyte	myeloid	Blood	gray
8122	CCR1_CCR3	CCL5 > CCR1	CCL5	CCL5	CCR1	conventional dendritic cell	myeloid	Liver	monocyte (PF)	myeloid	Blood	gray
8148	CCR1_CCR3	CCL5 > CCR1	CCL5	CCL5	CCR1	conventional dendritic cell	myeloid	Pancreas	neutrophil	myeloid	Blood	gray
8154	CCR1_CCR3	CCL5 > CCR1	CCL5	CCL5	CCR1	conventional dendritic cell	myeloid	Pancreas	neutrophil	myeloid	Pancreas	gray
8164	CCR1_CCR3	CCL5 > CCR1	CCL5	CCL5	CCR1	conventional dendritic cell	myeloid	Pancreas	monocyte	myeloid	Blood	gray
8165	CCR1_CCR3	CCL5 > CCR1	CCL5	CCL5	CCR1	conventional dendritic cell	myeloid	Pancreas	monocyte	myeloid	Pancreas	gray
8168	CCR1_CCR3	CCL5 > CCR1	CCL5	CCL5	CCR1	conventional dendritic cell	myeloid	Pancreas	monocyte (PF)	myeloid	Blood	gray
8180	CCR1_CCR3	CCL5 > CCR1	CCL5	CCL5	CCR1	conventional dendritic cell	myeloid	Pancreas	macrophage (MRC1+)	myeloid	Pancreas	gray
8182	CCR1_CCR3	CCL5 > CCR1	CCL5	CCL5	CCR1	conventional dendritic cell	myeloid	Pancreas	macrophage (ENPP2+)	myeloid	Pancreas	gray
8183	CCR1_CCR3	CCL5 > CCR1	CCL5	CCL5	CCR1	conventional dendritic cell	myeloid	Pancreas	macrophage (MARCO+)	myeloid	Pancreas	gray
8194	CCR1_CCR3	CCL5 > CCR1	CCL5	CCL5	CCR1	plasmacytoid dendritic cell	myeloid	Spleen	neutrophil	myeloid	Blood	gray
8195	CCR1_CCR3	CCL5 > CCR1	CCL5	CCL5	CCR1	plasmacytoid dendritic cell	myeloid	Spleen	neutrophil	myeloid	Spleen	gray
8210	CCR1_CCR3	CCL5 > CCR1	CCL5	CCL5	CCR1	plasmacytoid dendritic cell	myeloid	Spleen	monocyte	myeloid	Blood	gray
8214	CCR1_CCR3	CCL5 > CCR1	CCL5	CCL5	CCR1	plasmacytoid dendritic cell	myeloid	Spleen	monocyte (PF)	myeloid	Blood	gray
8218	CCR1_CCR3	CCL5 > CCR1	CCL5	CCL5	CCR1	plasmacytoid dendritic cell	myeloid	Spleen	macrophage	myeloid	Spleen	gray
8240	CCR1_CCR3	CCL5 > CCR1	CCL5	CCL5	CCR1	plasmacytoid dendritic cell	myeloid	Lung	neutrophil	myeloid	Blood	gray
8243	CCR1_CCR3	CCL5 > CCR1	CCL5	CCL5	CCR1	plasmacytoid dendritic cell	myeloid	Lung	neutrophil	myeloid	Lung	gray
8251	CCR1_CCR3	CCL5 > CCR1	CCL5	CCL5	CCR1	plasmacytoid dendritic cell	myeloid	Lung	neutrophil (IL18BP+)	myeloid	Lung	gray
8256	CCR1_CCR3	CCL5 > CCR1	CCL5	CCL5	CCR1	plasmacytoid dendritic cell	myeloid	Lung	monocyte	myeloid	Blood	gray
8260	CCR1_CCR3	CCL5 > CCR1	CCL5	CCL5	CCR1	plasmacytoid dendritic cell	myeloid	Lung	monocyte (PF)	myeloid	Blood	gray
8271	CCR1_CCR3	CCL5 > CCR1	CCL5	CCL5	CCR1	plasmacytoid dendritic cell	myeloid	Lung	alveolar macrophage (LPL+)	myeloid	Lung	gray
8279	CCR1_CCR3	CCL5 > CCR1	CCL5	CCL5	CCR1	plasmacytoid dendritic cell	myeloid	Lung	dendritic cell (FLT3+ IGSF6+)	myeloid	Lung	gray
8286	CCR1_CCR3	CCL5 > CCR1	CCL5	CCL5	CCR1	mature dendritic cell	myeloid	Spleen	neutrophil	myeloid	Blood	gray
8287	CCR1_CCR3	CCL5 > CCR1	CCL5	CCL5	CCR1	mature dendritic cell	myeloid	Spleen	neutrophil	myeloid	Spleen	gray
8302	CCR1_CCR3	CCL5 > CCR1	CCL5	CCL5	CCR1	mature dendritic cell	myeloid	Spleen	monocyte	myeloid	Blood	gray
8306	CCR1_CCR3	CCL5 > CCR1	CCL5	CCL5	CCR1	mature dendritic cell	myeloid	Spleen	monocyte (PF)	myeloid	Blood	gray
8310	CCR1_CCR3	CCL5 > CCR1	CCL5	CCL5	CCR1	mature dendritic cell	myeloid	Spleen	macrophage	myeloid	Spleen	gray
8332	CCR1_CCR3	CCL5 > CCR1	CCL5	CCL5	CCR1	mature dendritic cell	myeloid	Lung	neutrophil	myeloid	Blood	gray
8335	CCR1_CCR3	CCL5 > CCR1	CCL5	CCL5	CCR1	mature dendritic cell	myeloid	Lung	neutrophil	myeloid	Lung	gray
8343	CCR1_CCR3	CCL5 > CCR1	CCL5	CCL5	CCR1	mature dendritic cell	myeloid	Lung	neutrophil (IL18BP+)	myeloid	Lung	gray
8348	CCR1_CCR3	CCL5 > CCR1	CCL5	CCL5	CCR1	mature dendritic cell	myeloid	Lung	monocyte	myeloid	Blood	gray
8352	CCR1_CCR3	CCL5 > CCR1	CCL5	CCL5	CCR1	mature dendritic cell	myeloid	Lung	monocyte (PF)	myeloid	Blood	gray
8363	CCR1_CCR3	CCL5 > CCR1	CCL5	CCL5	CCR1	mature dendritic cell	myeloid	Lung	alveolar macrophage (LPL+)	myeloid	Lung	gray
8371	CCR1_CCR3	CCL5 > CCR1	CCL5	CCL5	CCR1	mature dendritic cell	myeloid	Lung	dendritic cell (FLT3+ IGSF6+)	myeloid	Lung	gray
8378	CCR1_CCR3	CCL5 > CCR1	CCL5	CCL5	CCR1	mature dendritic cell	myeloid	Liver	neutrophil	myeloid	Blood	gray
8383	CCR1_CCR3	CCL5 > CCR1	CCL5	CCL5	CCR1	mature dendritic cell	myeloid	Liver	neutrophil	myeloid	Liver	gray
8394	CCR1_CCR3	CCL5 > CCR1	CCL5	CCL5	CCR1	mature dendritic cell	myeloid	Liver	monocyte	myeloid	Blood	gray
8398	CCR1_CCR3	CCL5 > CCR1	CCL5	CCL5	CCR1	mature dendritic cell	myeloid	Liver	monocyte (PF)	myeloid	Blood	gray
8424	CCR1_CCR3	CCL5 > CCR1	CCL5	CCL5	CCR1	mature dendritic cell	myeloid	Pancreas	neutrophil	myeloid	Blood	gray
8430	CCR1_CCR3	CCL5 > CCR1	CCL5	CCL5	CCR1	mature dendritic cell	myeloid	Pancreas	neutrophil	myeloid	Pancreas	gray
8440	CCR1_CCR3	CCL5 > CCR1	CCL5	CCL5	CCR1	mature dendritic cell	myeloid	Pancreas	monocyte	myeloid	Blood	gray
8441	CCR1_CCR3	CCL5 > CCR1	CCL5	CCL5	CCR1	mature dendritic cell	myeloid	Pancreas	monocyte	myeloid	Pancreas	gray
8444	CCR1_CCR3	CCL5 > CCR1	CCL5	CCL5	CCR1	mature dendritic cell	myeloid	Pancreas	monocyte (PF)	myeloid	Blood	gray
8456	CCR1_CCR3	CCL5 > CCR1	CCL5	CCL5	CCR1	mature dendritic cell	myeloid	Pancreas	macrophage (MRC1+)	myeloid	Pancreas	gray
8458	CCR1_CCR3	CCL5 > CCR1	CCL5	CCL5	CCR1	mature dendritic cell	myeloid	Pancreas	macrophage (ENPP2+)	myeloid	Pancreas	gray
8459	CCR1_CCR3	CCL5 > CCR1	CCL5	CCL5	CCR1	mature dendritic cell	myeloid	Pancreas	macrophage (MARCO+)	myeloid	Pancreas	gray
8470	CCR1_CCR3	CCL5 > CCR1	CCL5	CCL5	CCR1	mature dendritic cell	myeloid	Bladder	neutrophil	myeloid	Blood	gray
8486	CCR1_CCR3	CCL5 > CCR1	CCL5	CCL5	CCR1	mature dendritic cell	myeloid	Bladder	monocyte	myeloid	Blood	gray
8490	CCR1_CCR3	CCL5 > CCR1	CCL5	CCL5	CCR1	mature dendritic cell	myeloid	Bladder	monocyte (PF)	myeloid	Blood	gray
8508	CCR1_CCR3	CCL5 > CCR1	CCL5	CCL5	CCR1	mature dendritic cell	myeloid	Bladder	plasmacytoid dendritic cell	myeloid	Bladder	gray
8516	CCR1_CCR3	CCL5 > CCR1	CCL5	CCL5	CCR1	dendritic cell (FLT3+ IGSF6+)	myeloid	Spleen	neutrophil	myeloid	Blood	gray
8517	CCR1_CCR3	CCL5 > CCR1	CCL5	CCL5	CCR1	dendritic cell (FLT3+ IGSF6+)	myeloid	Spleen	neutrophil	myeloid	Spleen	gray
8532	CCR1_CCR3	CCL5 > CCR1	CCL5	CCL5	CCR1	dendritic cell (FLT3+ IGSF6+)	myeloid	Spleen	monocyte	myeloid	Blood	gray
8536	CCR1_CCR3	CCL5 > CCR1	CCL5	CCL5	CCR1	dendritic cell (FLT3+ IGSF6+)	myeloid	Spleen	monocyte (PF)	myeloid	Blood	gray
8540	CCR1_CCR3	CCL5 > CCR1	CCL5	CCL5	CCR1	dendritic cell (FLT3+ IGSF6+)	myeloid	Spleen	macrophage	myeloid	Spleen	gray
8562	CCR1_CCR3	CCL5 > CCR1	CCL5	CCL5	CCR1	dendritic cell (FLT3+ IGSF6+)	myeloid	Lung	neutrophil	myeloid	Blood	gray
8565	CCR1_CCR3	CCL5 > CCR1	CCL5	CCL5	CCR1	dendritic cell (FLT3+ IGSF6+)	myeloid	Lung	neutrophil	myeloid	Lung	gray
8573	CCR1_CCR3	CCL5 > CCR1	CCL5	CCL5	CCR1	dendritic cell (FLT3+ IGSF6+)	myeloid	Lung	neutrophil (IL18BP+)	myeloid	Lung	gray
8578	CCR1_CCR3	CCL5 > CCR1	CCL5	CCL5	CCR1	dendritic cell (FLT3+ IGSF6+)	myeloid	Lung	monocyte	myeloid	Blood	gray
8582	CCR1_CCR3	CCL5 > CCR1	CCL5	CCL5	CCR1	dendritic cell (FLT3+ IGSF6+)	myeloid	Lung	monocyte (PF)	myeloid	Blood	gray
8593	CCR1_CCR3	CCL5 > CCR1	CCL5	CCL5	CCR1	dendritic cell (FLT3+ IGSF6+)	myeloid	Lung	alveolar macrophage (LPL+)	myeloid	Lung	gray
8601	CCR1_CCR3	CCL5 > CCR1	CCL5	CCL5	CCR1	dendritic cell (FLT3+ IGSF6+)	myeloid	Lung	dendritic cell (FLT3+ IGSF6+)	myeloid	Lung	gray
8608	CCR1_CCR3	CCL5 > CCR1	CCL5	CCL5	CCR1	dendritic cell (FLT3+ IGSF6+)	myeloid	Small_intestine	neutrophil	myeloid	Blood	gray
8621	CCR1_CCR3	CCL5 > CCR1	CCL5	CCL5	CCR1	dendritic cell (FLT3+ IGSF6+)	myeloid	Small_intestine	eosinophil	myeloid	Small_intestine	gray
8624	CCR1_CCR3	CCL5 > CCR1	CCL5	CCL5	CCR1	dendritic cell (FLT3+ IGSF6+)	myeloid	Small_intestine	monocyte	myeloid	Blood	gray
8628	CCR1_CCR3	CCL5 > CCR1	CCL5	CCL5	CCR1	dendritic cell (FLT3+ IGSF6+)	myeloid	Small_intestine	monocyte (PF)	myeloid	Blood	gray
8648	CCR1_CCR3	CCL5 > CCR1	CCL5	CCL5	CCR1	dendritic cell (FLT3+ IGSF6+)	myeloid	Small_intestine	dendritic cell (FLT3- IGSF6+ TCF4+)	myeloid	Small_intestine	gray
8654	CCR1_CCR3	CCL5 > CCR1	CCL5	CCL5	CCR1	dendritic cell (FLT3- IGSF6+ TCF4+)	myeloid	Small_intestine	neutrophil	myeloid	Blood	gray
8667	CCR1_CCR3	CCL5 > CCR1	CCL5	CCL5	CCR1	dendritic cell (FLT3- IGSF6+ TCF4+)	myeloid	Small_intestine	eosinophil	myeloid	Small_intestine	gray
8670	CCR1_CCR3	CCL5 > CCR1	CCL5	CCL5	CCR1	dendritic cell (FLT3- IGSF6+ TCF4+)	myeloid	Small_intestine	monocyte	myeloid	Blood	gray
8674	CCR1_CCR3	CCL5 > CCR1	CCL5	CCL5	CCR1	dendritic cell (FLT3- IGSF6+ TCF4+)	myeloid	Small_intestine	monocyte (PF)	myeloid	Blood	gray
8694	CCR1_CCR3	CCL5 > CCR1	CCL5	CCL5	CCR1	dendritic cell (FLT3- IGSF6+ TCF4+)	myeloid	Small_intestine	dendritic cell (FLT3- IGSF6+ TCF4+)	myeloid	Small_intestine	gray
8700	CCR1_CCR3	CCL5 > CCR1	CCL5	CCL5	CCR1	myelinating Schwann cell	neural	Lung	neutrophil	myeloid	Blood	gray
8703	CCR1_CCR3	CCL5 > CCR1	CCL5	CCL5	CCR1	myelinating Schwann cell	neural	Lung	neutrophil	myeloid	Lung	gray
8711	CCR1_CCR3	CCL5 > CCR1	CCL5	CCL5	CCR1	myelinating Schwann cell	neural	Lung	neutrophil (IL18BP+)	myeloid	Lung	gray
8716	CCR1_CCR3	CCL5 > CCR1	CCL5	CCL5	CCR1	myelinating Schwann cell	neural	Lung	monocyte	myeloid	Blood	gray
8720	CCR1_CCR3	CCL5 > CCR1	CCL5	CCL5	CCR1	myelinating Schwann cell	neural	Lung	monocyte (PF)	myeloid	Blood	gray
8731	CCR1_CCR3	CCL5 > CCR1	CCL5	CCL5	CCR1	myelinating Schwann cell	neural	Lung	alveolar macrophage (LPL+)	myeloid	Lung	gray
8739	CCR1_CCR3	CCL5 > CCR1	CCL5	CCL5	CCR1	myelinating Schwann cell	neural	Lung	dendritic cell (FLT3+ IGSF6+)	myeloid	Lung	gray
8746	CCR1_CCR3	CCL8 > CCR1	CCL8	LOC105885739	CCR1	vascular associated smooth muscle cell	stromal	Trachea	neutrophil	myeloid	Blood	gray
8750	CCR1_CCR3	CCL8 > CCR1	CCL8	LOC105885739	CCR1	vascular associated smooth muscle cell	stromal	Trachea	neutrophil	myeloid	Trachea	gray
8762	CCR1_CCR3	CCL8 > CCR1	CCL8	LOC105885739	CCR1	vascular associated smooth muscle cell	stromal	Trachea	monocyte	myeloid	Blood	gray
8766	CCR1_CCR3	CCL8 > CCR1	CCL8	LOC105885739	CCR1	vascular associated smooth muscle cell	stromal	Trachea	monocyte (PF)	myeloid	Blood	gray
8792	CCR1_CCR3	CCL8 > CCR1	CCL8	LOC105885739	CCR1	fibroblast	stromal	Small_intestine	neutrophil	myeloid	Blood	gray
8805	CCR1_CCR3	CCL8 > CCR1	CCL8	LOC105885739	CCR1	fibroblast	stromal	Small_intestine	eosinophil	myeloid	Small_intestine	gray
8808	CCR1_CCR3	CCL8 > CCR1	CCL8	LOC105885739	CCR1	fibroblast	stromal	Small_intestine	monocyte	myeloid	Blood	gray
8812	CCR1_CCR3	CCL8 > CCR1	CCL8	LOC105885739	CCR1	fibroblast	stromal	Small_intestine	monocyte (PF)	myeloid	Blood	gray
8832	CCR1_CCR3	CCL8 > CCR1	CCL8	LOC105885739	CCR1	fibroblast	stromal	Small_intestine	dendritic cell (FLT3- IGSF6+ TCF4+)	myeloid	Small_intestine	gray
8838	CCR1_CCR3	CCL8 > CCR1	CCL8	LOC105885739	CCR1	fibroblast (KCNN3+)	stromal	Small_intestine	neutrophil	myeloid	Blood	gray
8851	CCR1_CCR3	CCL8 > CCR1	CCL8	LOC105885739	CCR1	fibroblast (KCNN3+)	stromal	Small_intestine	eosinophil	myeloid	Small_intestine	gray
8854	CCR1_CCR3	CCL8 > CCR1	CCL8	LOC105885739	CCR1	fibroblast (KCNN3+)	stromal	Small_intestine	monocyte	myeloid	Blood	gray
8858	CCR1_CCR3	CCL8 > CCR1	CCL8	LOC105885739	CCR1	fibroblast (KCNN3+)	stromal	Small_intestine	monocyte (PF)	myeloid	Blood	gray
8878	CCR1_CCR3	CCL8 > CCR1	CCL8	LOC105885739	CCR1	fibroblast (KCNN3+)	stromal	Small_intestine	dendritic cell (FLT3- IGSF6+ TCF4+)	myeloid	Small_intestine	gray
8884	CCR1_CCR3	CCL8 > CCR1	CCL8	LOC105885739	CCR1	fibroblast (LY6H+)	stromal	Bladder	neutrophil	myeloid	Blood	gray
8900	CCR1_CCR3	CCL8 > CCR1	CCL8	LOC105885739	CCR1	fibroblast (LY6H+)	stromal	Bladder	monocyte	myeloid	Blood	gray
8904	CCR1_CCR3	CCL8 > CCR1	CCL8	LOC105885739	CCR1	fibroblast (LY6H+)	stromal	Bladder	monocyte (PF)	myeloid	Blood	gray
8922	CCR1_CCR3	CCL8 > CCR1	CCL8	LOC105885739	CCR1	fibroblast (LY6H+)	stromal	Bladder	plasmacytoid dendritic cell	myeloid	Bladder	gray
8930	CCR1_CCR3	CCL8 > CCR1	CCL8	LOC105885739	CCR1	pericyte	stromal	Hypothalamus_Pituitary	neutrophil	myeloid	Blood	gray
8944	CCR1_CCR3	CCL8 > CCR1	CCL8	LOC105885739	CCR1	pericyte	stromal	Hypothalamus_Pituitary	monocyte	myeloid	Hypothalamus_Pituitary	gray
8946	CCR1_CCR3	CCL8 > CCR1	CCL8	LOC105885739	CCR1	pericyte	stromal	Hypothalamus_Pituitary	monocyte	myeloid	Blood	gray
8949	CCR1_CCR3	CCL8 > CCR1	CCL8	LOC105885739	CCR1	pericyte	stromal	Hypothalamus_Pituitary	monocyte (PF)	myeloid	Hypothalamus_Pituitary	gray
8950	CCR1_CCR3	CCL8 > CCR1	CCL8	LOC105885739	CCR1	pericyte	stromal	Hypothalamus_Pituitary	monocyte (PF)	myeloid	Blood	gray
8958	CCR1_CCR3	CCL8 > CCR1	CCL8	LOC105885739	CCR1	pericyte	stromal	Hypothalamus_Pituitary	macrophage (microglial cell)	myeloid	Hypothalamus_Pituitary	gray
8974	CCR1_CCR3	CCL8 > CCR1	CCL8	LOC105885739	CCR1	pericyte	stromal	Limb_muscle	neutrophil	myeloid	Limb_muscle	gray
8976	CCR1_CCR3	CCL8 > CCR1	CCL8	LOC105885739	CCR1	pericyte	stromal	Limb_muscle	neutrophil	myeloid	Blood	gray
8992	CCR1_CCR3	CCL8 > CCR1	CCL8	LOC105885739	CCR1	pericyte	stromal	Limb_muscle	monocyte	myeloid	Blood	gray
8996	CCR1_CCR3	CCL8 > CCR1	CCL8	LOC105885739	CCR1	pericyte	stromal	Limb_muscle	monocyte (PF)	myeloid	Blood	gray
8999	CCR1_CCR3	CCL8 > CCR1	CCL8	LOC105885739	CCR1	pericyte	stromal	Limb_muscle	macrophage	myeloid	Limb_muscle	gray
9021	CCR1_CCR3	CCL8 > CCR1	CCL8	LOC105885739	CCR1	pericyte	stromal	Diaphragm	neutrophil	myeloid	Diaphragm	gray
9022	CCR1_CCR3	CCL8 > CCR1	CCL8	LOC105885739	CCR1	pericyte	stromal	Diaphragm	neutrophil	myeloid	Blood	gray
9038	CCR1_CCR3	CCL8 > CCR1	CCL8	LOC105885739	CCR1	pericyte	stromal	Diaphragm	monocyte	myeloid	Blood	gray
9042	CCR1_CCR3	CCL8 > CCR1	CCL8	LOC105885739	CCR1	pericyte	stromal	Diaphragm	monocyte (PF)	myeloid	Blood	gray
9068	CCR1_CCR3	CCL8 > CCR1	CCL8	LOC105885739	CCR1	pericyte	stromal	Tongue	neutrophil	myeloid	Blood	gray
9084	CCR1_CCR3	CCL8 > CCR1	CCL8	LOC105885739	CCR1	pericyte	stromal	Tongue	monocyte	myeloid	Blood	gray
9088	CCR1_CCR3	CCL8 > CCR1	CCL8	LOC105885739	CCR1	pericyte	stromal	Tongue	monocyte (PF)	myeloid	Blood	gray
9105	CCR1_CCR3	CCL8 > CCR1	CCL8	LOC105885739	CCR1	pericyte	stromal	Tongue	macrophage (CTSD+)	myeloid	Tongue	gray
9111	CCR1_CCR3	CCL8 > CCR1	CCL8	LOC105885739	CCR1	neutrophil	myeloid	Fat	neutrophil	myeloid	Fat	gray
9114	CCR1_CCR3	CCL8 > CCR1	CCL8	LOC105885739	CCR1	neutrophil	myeloid	Fat	neutrophil	myeloid	Blood	gray
9124	CCR1_CCR3	CCL8 > CCR1	CCL8	LOC105885739	CCR1	neutrophil	myeloid	Fat	neutrophil (IL18BP+)	myeloid	Fat	gray
9130	CCR1_CCR3	CCL8 > CCR1	CCL8	LOC105885739	CCR1	neutrophil	myeloid	Fat	monocyte	myeloid	Blood	gray
9134	CCR1_CCR3	CCL8 > CCR1	CCL8	LOC105885739	CCR1	neutrophil	myeloid	Fat	monocyte (PF)	myeloid	Blood	gray
9139	CCR1_CCR3	CCL8 > CCR1	CCL8	LOC105885739	CCR1	neutrophil	myeloid	Fat	macrophage (PF)	myeloid	Fat	gray
9160	CCR1_CCR3	CCL8 > CCR1	CCL8	LOC105885739	CCR1	neutrophil	myeloid	Trachea	neutrophil	myeloid	Blood	gray
9164	CCR1_CCR3	CCL8 > CCR1	CCL8	LOC105885739	CCR1	neutrophil	myeloid	Trachea	neutrophil	myeloid	Trachea	gray
9176	CCR1_CCR3	CCL8 > CCR1	CCL8	LOC105885739	CCR1	neutrophil	myeloid	Trachea	monocyte	myeloid	Blood	gray
9180	CCR1_CCR3	CCL8 > CCR1	CCL8	LOC105885739	CCR1	neutrophil	myeloid	Trachea	monocyte (PF)	myeloid	Blood	gray
9206	CCR1_CCR3	CCL8 > CCR1	CCL8	LOC105885739	CCR1	neutrophil	myeloid	Small_intestine	neutrophil	myeloid	Blood	gray
9219	CCR1_CCR3	CCL8 > CCR1	CCL8	LOC105885739	CCR1	neutrophil	myeloid	Small_intestine	eosinophil	myeloid	Small_intestine	gray
9222	CCR1_CCR3	CCL8 > CCR1	CCL8	LOC105885739	CCR1	neutrophil	myeloid	Small_intestine	monocyte	myeloid	Blood	gray
9226	CCR1_CCR3	CCL8 > CCR1	CCL8	LOC105885739	CCR1	neutrophil	myeloid	Small_intestine	monocyte (PF)	myeloid	Blood	gray
9246	CCR1_CCR3	CCL8 > CCR1	CCL8	LOC105885739	CCR1	neutrophil	myeloid	Small_intestine	dendritic cell (FLT3- IGSF6+ TCF4+)	myeloid	Small_intestine	gray
9252	CCR1_CCR3	CCL8 > CCR1	CCL8	LOC105885739	CCR1	neutrophil	myeloid	Kidney	neutrophil	myeloid	Blood	gray
9259	CCR1_CCR3	CCL8 > CCR1	CCL8	LOC105885739	CCR1	neutrophil	myeloid	Kidney	neutrophil	myeloid	Kidney	gray
9261	CCR1_CCR3	CCL8 > CCR1	CCL8	LOC105885739	CCR1	neutrophil	myeloid	Kidney	neutrophil (CCL13+)	myeloid	Kidney	gray
9268	CCR1_CCR3	CCL8 > CCR1	CCL8	LOC105885739	CCR1	neutrophil	myeloid	Kidney	monocyte	myeloid	Blood	gray
9270	CCR1_CCR3	CCL8 > CCR1	CCL8	LOC105885739	CCR1	neutrophil	myeloid	Kidney	monocyte	myeloid	Kidney	gray
9272	CCR1_CCR3	CCL8 > CCR1	CCL8	LOC105885739	CCR1	neutrophil	myeloid	Kidney	monocyte (PF)	myeloid	Blood	gray
9273	CCR1_CCR3	CCL8 > CCR1	CCL8	LOC105885739	CCR1	neutrophil	myeloid	Kidney	monocyte (PF)	myeloid	Kidney	gray
9288	CCR1_CCR3	CCL8 > CCR1	CCL8	LOC105885739	CCR1	neutrophil	myeloid	Kidney	macrophage (MARCO+)	myeloid	Kidney	gray
9298	CCR1_CCR3	CCL8 > CCR1	CCL8	LOC105885739	CCR1	neutrophil	myeloid	Bladder	neutrophil	myeloid	Blood	gray
9314	CCR1_CCR3	CCL8 > CCR1	CCL8	LOC105885739	CCR1	neutrophil	myeloid	Bladder	monocyte	myeloid	Blood	gray
9318	CCR1_CCR3	CCL8 > CCR1	CCL8	LOC105885739	CCR1	neutrophil	myeloid	Bladder	monocyte (PF)	myeloid	Blood	gray
9336	CCR1_CCR3	CCL8 > CCR1	CCL8	LOC105885739	CCR1	neutrophil	myeloid	Bladder	plasmacytoid dendritic cell	myeloid	Bladder	gray
9344	CCR1_CCR3	CCL8 > CCR1	CCL8	LOC105885739	CCR1	neutrophil	myeloid	Uterus	neutrophil	myeloid	Blood	gray
9352	CCR1_CCR3	CCL8 > CCR1	CCL8	LOC105885739	CCR1	neutrophil	myeloid	Uterus	neutrophil	myeloid	Uterus	gray
9356	CCR1_CCR3	CCL8 > CCR1	CCL8	LOC105885739	CCR1	neutrophil	myeloid	Uterus	neutrophil (IL18BP+)	myeloid	Uterus	gray
9360	CCR1_CCR3	CCL8 > CCR1	CCL8	LOC105885739	CCR1	neutrophil	myeloid	Uterus	monocyte	myeloid	Blood	gray
9364	CCR1_CCR3	CCL8 > CCR1	CCL8	LOC105885739	CCR1	neutrophil	myeloid	Uterus	monocyte (PF)	myeloid	Blood	gray
9390	CCR1_CCR3	CCL8 > CCR1	CCL8	LOC105885739	CCR1	neutrophil (CCL13+)	myeloid	Lung	neutrophil	myeloid	Blood	gray
9393	CCR1_CCR3	CCL8 > CCR1	CCL8	LOC105885739	CCR1	neutrophil (CCL13+)	myeloid	Lung	neutrophil	myeloid	Lung	gray
9401	CCR1_CCR3	CCL8 > CCR1	CCL8	LOC105885739	CCR1	neutrophil (CCL13+)	myeloid	Lung	neutrophil (IL18BP+)	myeloid	Lung	gray
9406	CCR1_CCR3	CCL8 > CCR1	CCL8	LOC105885739	CCR1	neutrophil (CCL13+)	myeloid	Lung	monocyte	myeloid	Blood	gray
9410	CCR1_CCR3	CCL8 > CCR1	CCL8	LOC105885739	CCR1	neutrophil (CCL13+)	myeloid	Lung	monocyte (PF)	myeloid	Blood	gray
9421	CCR1_CCR3	CCL8 > CCR1	CCL8	LOC105885739	CCR1	neutrophil (CCL13+)	myeloid	Lung	alveolar macrophage (LPL+)	myeloid	Lung	gray
9429	CCR1_CCR3	CCL8 > CCR1	CCL8	LOC105885739	CCR1	neutrophil (CCL13+)	myeloid	Lung	dendritic cell (FLT3+ IGSF6+)	myeloid	Lung	gray
9436	CCR1_CCR3	CCL8 > CCR1	CCL8	LOC105885739	CCR1	neutrophil (CCL13+)	myeloid	Kidney	neutrophil	myeloid	Blood	gray
9443	CCR1_CCR3	CCL8 > CCR1	CCL8	LOC105885739	CCR1	neutrophil (CCL13+)	myeloid	Kidney	neutrophil	myeloid	Kidney	gray
9445	CCR1_CCR3	CCL8 > CCR1	CCL8	LOC105885739	CCR1	neutrophil (CCL13+)	myeloid	Kidney	neutrophil (CCL13+)	myeloid	Kidney	gray
9452	CCR1_CCR3	CCL8 > CCR1	CCL8	LOC105885739	CCR1	neutrophil (CCL13+)	myeloid	Kidney	monocyte	myeloid	Blood	gray
9454	CCR1_CCR3	CCL8 > CCR1	CCL8	LOC105885739	CCR1	neutrophil (CCL13+)	myeloid	Kidney	monocyte	myeloid	Kidney	gray
9456	CCR1_CCR3	CCL8 > CCR1	CCL8	LOC105885739	CCR1	neutrophil (CCL13+)	myeloid	Kidney	monocyte (PF)	myeloid	Blood	gray
9457	CCR1_CCR3	CCL8 > CCR1	CCL8	LOC105885739	CCR1	neutrophil (CCL13+)	myeloid	Kidney	monocyte (PF)	myeloid	Kidney	gray
9472	CCR1_CCR3	CCL8 > CCR1	CCL8	LOC105885739	CCR1	neutrophil (CCL13+)	myeloid	Kidney	macrophage (MARCO+)	myeloid	Kidney	gray
9479	CCR1_CCR3	CCL8 > CCR1	CCL8	LOC105885739	CCR1	neutrophil (IL18BP+)	myeloid	Fat	neutrophil	myeloid	Fat	gray
9482	CCR1_CCR3	CCL8 > CCR1	CCL8	LOC105885739	CCR1	neutrophil (IL18BP+)	myeloid	Fat	neutrophil	myeloid	Blood	gray
9492	CCR1_CCR3	CCL8 > CCR1	CCL8	LOC105885739	CCR1	neutrophil (IL18BP+)	myeloid	Fat	neutrophil (IL18BP+)	myeloid	Fat	gray
9498	CCR1_CCR3	CCL8 > CCR1	CCL8	LOC105885739	CCR1	neutrophil (IL18BP+)	myeloid	Fat	monocyte	myeloid	Blood	gray
9502	CCR1_CCR3	CCL8 > CCR1	CCL8	LOC105885739	CCR1	neutrophil (IL18BP+)	myeloid	Fat	monocyte (PF)	myeloid	Blood	gray
9507	CCR1_CCR3	CCL8 > CCR1	CCL8	LOC105885739	CCR1	neutrophil (IL18BP+)	myeloid	Fat	macrophage (PF)	myeloid	Fat	gray
9528	CCR1_CCR3	CCL8 > CCR1	CCL8	LOC105885739	CCR1	neutrophil (IL18BP+)	myeloid	Lung	neutrophil	myeloid	Blood	gray
9531	CCR1_CCR3	CCL8 > CCR1	CCL8	LOC105885739	CCR1	neutrophil (IL18BP+)	myeloid	Lung	neutrophil	myeloid	Lung	gray
9539	CCR1_CCR3	CCL8 > CCR1	CCL8	LOC105885739	CCR1	neutrophil (IL18BP+)	myeloid	Lung	neutrophil (IL18BP+)	myeloid	Lung	gray
9544	CCR1_CCR3	CCL8 > CCR1	CCL8	LOC105885739	CCR1	neutrophil (IL18BP+)	myeloid	Lung	monocyte	myeloid	Blood	gray
9548	CCR1_CCR3	CCL8 > CCR1	CCL8	LOC105885739	CCR1	neutrophil (IL18BP+)	myeloid	Lung	monocyte (PF)	myeloid	Blood	gray
9559	CCR1_CCR3	CCL8 > CCR1	CCL8	LOC105885739	CCR1	neutrophil (IL18BP+)	myeloid	Lung	alveolar macrophage (LPL+)	myeloid	Lung	gray
9567	CCR1_CCR3	CCL8 > CCR1	CCL8	LOC105885739	CCR1	neutrophil (IL18BP+)	myeloid	Lung	dendritic cell (FLT3+ IGSF6+)	myeloid	Lung	gray
9574	CCR1_CCR3	CCL8 > CCR1	CCL8	LOC105885739	CCR1	neutrophil (IL18BP+)	myeloid	Kidney	neutrophil	myeloid	Blood	gray
9581	CCR1_CCR3	CCL8 > CCR1	CCL8	LOC105885739	CCR1	neutrophil (IL18BP+)	myeloid	Kidney	neutrophil	myeloid	Kidney	gray
9583	CCR1_CCR3	CCL8 > CCR1	CCL8	LOC105885739	CCR1	neutrophil (IL18BP+)	myeloid	Kidney	neutrophil (CCL13+)	myeloid	Kidney	gray
9590	CCR1_CCR3	CCL8 > CCR1	CCL8	LOC105885739	CCR1	neutrophil (IL18BP+)	myeloid	Kidney	monocyte	myeloid	Blood	gray
9592	CCR1_CCR3	CCL8 > CCR1	CCL8	LOC105885739	CCR1	neutrophil (IL18BP+)	myeloid	Kidney	monocyte	myeloid	Kidney	gray
9594	CCR1_CCR3	CCL8 > CCR1	CCL8	LOC105885739	CCR1	neutrophil (IL18BP+)	myeloid	Kidney	monocyte (PF)	myeloid	Blood	gray
9595	CCR1_CCR3	CCL8 > CCR1	CCL8	LOC105885739	CCR1	neutrophil (IL18BP+)	myeloid	Kidney	monocyte (PF)	myeloid	Kidney	gray
9610	CCR1_CCR3	CCL8 > CCR1	CCL8	LOC105885739	CCR1	neutrophil (IL18BP+)	myeloid	Kidney	macrophage (MARCO+)	myeloid	Kidney	gray
9620	CCR1_CCR3	CCL8 > CCR1	CCL8	LOC105885739	CCR1	neutrophil (IL18BP+)	myeloid	Uterus	neutrophil	myeloid	Blood	gray
9628	CCR1_CCR3	CCL8 > CCR1	CCL8	LOC105885739	CCR1	neutrophil (IL18BP+)	myeloid	Uterus	neutrophil	myeloid	Uterus	gray
9632	CCR1_CCR3	CCL8 > CCR1	CCL8	LOC105885739	CCR1	neutrophil (IL18BP+)	myeloid	Uterus	neutrophil (IL18BP+)	myeloid	Uterus	gray
9636	CCR1_CCR3	CCL8 > CCR1	CCL8	LOC105885739	CCR1	neutrophil (IL18BP+)	myeloid	Uterus	monocyte	myeloid	Blood	gray
9640	CCR1_CCR3	CCL8 > CCR1	CCL8	LOC105885739	CCR1	neutrophil (IL18BP+)	myeloid	Uterus	monocyte (PF)	myeloid	Blood	gray
9664	CCR1_CCR3	CCL8 > CCR1	CCL8	LOC105885739	CCR1	basophil	myeloid	Limb_muscle	neutrophil	myeloid	Limb_muscle	gray
9666	CCR1_CCR3	CCL8 > CCR1	CCL8	LOC105885739	CCR1	basophil	myeloid	Limb_muscle	neutrophil	myeloid	Blood	gray
9682	CCR1_CCR3	CCL8 > CCR1	CCL8	LOC105885739	CCR1	basophil	myeloid	Limb_muscle	monocyte	myeloid	Blood	gray
9686	CCR1_CCR3	CCL8 > CCR1	CCL8	LOC105885739	CCR1	basophil	myeloid	Limb_muscle	monocyte (PF)	myeloid	Blood	gray
9689	CCR1_CCR3	CCL8 > CCR1	CCL8	LOC105885739	CCR1	basophil	myeloid	Limb_muscle	macrophage	myeloid	Limb_muscle	gray
9709	CCR1_CCR3	CCL8 > CCR1	CCL8	LOC105885739	CCR1	monocyte	myeloid	Fat	neutrophil	myeloid	Fat	gray
9712	CCR1_CCR3	CCL8 > CCR1	CCL8	LOC105885739	CCR1	monocyte	myeloid	Fat	neutrophil	myeloid	Blood	gray
9722	CCR1_CCR3	CCL8 > CCR1	CCL8	LOC105885739	CCR1	monocyte	myeloid	Fat	neutrophil (IL18BP+)	myeloid	Fat	gray
9728	CCR1_CCR3	CCL8 > CCR1	CCL8	LOC105885739	CCR1	monocyte	myeloid	Fat	monocyte	myeloid	Blood	gray
9732	CCR1_CCR3	CCL8 > CCR1	CCL8	LOC105885739	CCR1	monocyte	myeloid	Fat	monocyte (PF)	myeloid	Blood	gray
9737	CCR1_CCR3	CCL8 > CCR1	CCL8	LOC105885739	CCR1	monocyte	myeloid	Fat	macrophage (PF)	myeloid	Fat	gray
9758	CCR1_CCR3	CCL8 > CCR1	CCL8	LOC105885739	CCR1	monocyte	myeloid	Bladder	neutrophil	myeloid	Blood	gray
9774	CCR1_CCR3	CCL8 > CCR1	CCL8	LOC105885739	CCR1	monocyte	myeloid	Bladder	monocyte	myeloid	Blood	gray
9778	CCR1_CCR3	CCL8 > CCR1	CCL8	LOC105885739	CCR1	monocyte	myeloid	Bladder	monocyte (PF)	myeloid	Blood	gray
9796	CCR1_CCR3	CCL8 > CCR1	CCL8	LOC105885739	CCR1	monocyte	myeloid	Bladder	plasmacytoid dendritic cell	myeloid	Bladder	gray
9804	CCR1_CCR3	CCL8 > CCR1	CCL8	LOC105885739	CCR1	macrophage_monocyte	myeloid	Trachea	neutrophil	myeloid	Blood	gray
9808	CCR1_CCR3	CCL8 > CCR1	CCL8	LOC105885739	CCR1	macrophage_monocyte	myeloid	Trachea	neutrophil	myeloid	Trachea	gray
9820	CCR1_CCR3	CCL8 > CCR1	CCL8	LOC105885739	CCR1	macrophage_monocyte	myeloid	Trachea	monocyte	myeloid	Blood	gray
9824	CCR1_CCR3	CCL8 > CCR1	CCL8	LOC105885739	CCR1	macrophage_monocyte	myeloid	Trachea	monocyte (PF)	myeloid	Blood	gray
9847	CCR1_CCR3	CCL8 > CCR1	CCL8	LOC105885739	CCR1	macrophage	myeloid	Fat	neutrophil	myeloid	Fat	gray
9850	CCR1_CCR3	CCL8 > CCR1	CCL8	LOC105885739	CCR1	macrophage	myeloid	Fat	neutrophil	myeloid	Blood	gray
9860	CCR1_CCR3	CCL8 > CCR1	CCL8	LOC105885739	CCR1	macrophage	myeloid	Fat	neutrophil (IL18BP+)	myeloid	Fat	gray
9866	CCR1_CCR3	CCL8 > CCR1	CCL8	LOC105885739	CCR1	macrophage	myeloid	Fat	monocyte	myeloid	Blood	gray
9870	CCR1_CCR3	CCL8 > CCR1	CCL8	LOC105885739	CCR1	macrophage	myeloid	Fat	monocyte (PF)	myeloid	Blood	gray
9875	CCR1_CCR3	CCL8 > CCR1	CCL8	LOC105885739	CCR1	macrophage	myeloid	Fat	macrophage (PF)	myeloid	Fat	gray
9896	CCR1_CCR3	CCL8 > CCR1	CCL8	LOC105885739	CCR1	macrophage	myeloid	Tongue	neutrophil	myeloid	Blood	gray
9912	CCR1_CCR3	CCL8 > CCR1	CCL8	LOC105885739	CCR1	macrophage	myeloid	Tongue	monocyte	myeloid	Blood	gray
9916	CCR1_CCR3	CCL8 > CCR1	CCL8	LOC105885739	CCR1	macrophage	myeloid	Tongue	monocyte (PF)	myeloid	Blood	gray
9933	CCR1_CCR3	CCL8 > CCR1	CCL8	LOC105885739	CCR1	macrophage	myeloid	Tongue	macrophage (CTSD+)	myeloid	Tongue	gray
9942	CCR1_CCR3	CCL8 > CCR1	CCL8	LOC105885739	CCR1	macrophage	myeloid	Kidney	neutrophil	myeloid	Blood	gray
9949	CCR1_CCR3	CCL8 > CCR1	CCL8	LOC105885739	CCR1	macrophage	myeloid	Kidney	neutrophil	myeloid	Kidney	gray
9951	CCR1_CCR3	CCL8 > CCR1	CCL8	LOC105885739	CCR1	macrophage	myeloid	Kidney	neutrophil (CCL13+)	myeloid	Kidney	gray
9958	CCR1_CCR3	CCL8 > CCR1	CCL8	LOC105885739	CCR1	macrophage	myeloid	Kidney	monocyte	myeloid	Blood	gray
9960	CCR1_CCR3	CCL8 > CCR1	CCL8	LOC105885739	CCR1	macrophage	myeloid	Kidney	monocyte	myeloid	Kidney	gray
9962	CCR1_CCR3	CCL8 > CCR1	CCL8	LOC105885739	CCR1	macrophage	myeloid	Kidney	monocyte (PF)	myeloid	Blood	gray
9963	CCR1_CCR3	CCL8 > CCR1	CCL8	LOC105885739	CCR1	macrophage	myeloid	Kidney	monocyte (PF)	myeloid	Kidney	gray
9978	CCR1_CCR3	CCL8 > CCR1	CCL8	LOC105885739	CCR1	macrophage	myeloid	Kidney	macrophage (MARCO+)	myeloid	Kidney	gray
9988	CCR1_CCR3	CCL8 > CCR1	CCL8	LOC105885739	CCR1	macrophage	myeloid	Bladder	neutrophil	myeloid	Blood	gray
10004	CCR1_CCR3	CCL8 > CCR1	CCL8	LOC105885739	CCR1	macrophage	myeloid	Bladder	monocyte	myeloid	Blood	gray
10008	CCR1_CCR3	CCL8 > CCR1	CCL8	LOC105885739	CCR1	macrophage	myeloid	Bladder	monocyte (PF)	myeloid	Blood	gray
10026	CCR1_CCR3	CCL8 > CCR1	CCL8	LOC105885739	CCR1	macrophage	myeloid	Bladder	plasmacytoid dendritic cell	myeloid	Bladder	gray
10034	CCR1_CCR3	CCL8 > CCR1	CCL8	LOC105885739	CCR1	macrophage (PF)	myeloid	Kidney	neutrophil	myeloid	Blood	gray
10041	CCR1_CCR3	CCL8 > CCR1	CCL8	LOC105885739	CCR1	macrophage (PF)	myeloid	Kidney	neutrophil	myeloid	Kidney	gray
10043	CCR1_CCR3	CCL8 > CCR1	CCL8	LOC105885739	CCR1	macrophage (PF)	myeloid	Kidney	neutrophil (CCL13+)	myeloid	Kidney	gray
10050	CCR1_CCR3	CCL8 > CCR1	CCL8	LOC105885739	CCR1	macrophage (PF)	myeloid	Kidney	monocyte	myeloid	Blood	gray
10052	CCR1_CCR3	CCL8 > CCR1	CCL8	LOC105885739	CCR1	macrophage (PF)	myeloid	Kidney	monocyte	myeloid	Kidney	gray
10054	CCR1_CCR3	CCL8 > CCR1	CCL8	LOC105885739	CCR1	macrophage (PF)	myeloid	Kidney	monocyte (PF)	myeloid	Blood	gray
10055	CCR1_CCR3	CCL8 > CCR1	CCL8	LOC105885739	CCR1	macrophage (PF)	myeloid	Kidney	monocyte (PF)	myeloid	Kidney	gray
10070	CCR1_CCR3	CCL8 > CCR1	CCL8	LOC105885739	CCR1	macrophage (PF)	myeloid	Kidney	macrophage (MARCO+)	myeloid	Kidney	gray
10076	CCR1_CCR3	CCL8 > CCR1	CCL8	LOC105885739	CCR1	macrophage (microglial cell)	myeloid	Brain_cortex	neutrophil	myeloid	Brain_cortex	gray
10080	CCR1_CCR3	CCL8 > CCR1	CCL8	LOC105885739	CCR1	macrophage (microglial cell)	myeloid	Brain_cortex	neutrophil	myeloid	Blood	gray
10096	CCR1_CCR3	CCL8 > CCR1	CCL8	LOC105885739	CCR1	macrophage (microglial cell)	myeloid	Brain_cortex	monocyte	myeloid	Blood	gray
10100	CCR1_CCR3	CCL8 > CCR1	CCL8	LOC105885739	CCR1	macrophage (microglial cell)	myeloid	Brain_cortex	monocyte (PF)	myeloid	Blood	gray
10106	CCR1_CCR3	CCL8 > CCR1	CCL8	LOC105885739	CCR1	macrophage (microglial cell)	myeloid	Brain_cortex	macrophage (microglial cell)	myeloid	Brain_cortex	gray
10126	CCR1_CCR3	CCL8 > CCR1	CCL8	LOC105885739	CCR1	macrophage (microglial cell)	myeloid	Brainstem	neutrophil	myeloid	Blood	gray
10142	CCR1_CCR3	CCL8 > CCR1	CCL8	LOC105885739	CCR1	macrophage (microglial cell)	myeloid	Brainstem	monocyte	myeloid	Blood	gray
10146	CCR1_CCR3	CCL8 > CCR1	CCL8	LOC105885739	CCR1	macrophage (microglial cell)	myeloid	Brainstem	monocyte (PF)	myeloid	Blood	gray
10153	CCR1_CCR3	CCL8 > CCR1	CCL8	LOC105885739	CCR1	macrophage (microglial cell)	myeloid	Brainstem	macrophage (microglial cell)	myeloid	Brainstem	gray
10172	CCR1_CCR3	CCL8 > CCR1	CCL8	LOC105885739	CCR1	macrophage (microglial cell)	myeloid	Eye_retina	neutrophil	myeloid	Blood	gray
10188	CCR1_CCR3	CCL8 > CCR1	CCL8	LOC105885739	CCR1	macrophage (microglial cell)	myeloid	Eye_retina	monocyte	myeloid	Blood	gray
10192	CCR1_CCR3	CCL8 > CCR1	CCL8	LOC105885739	CCR1	macrophage (microglial cell)	myeloid	Eye_retina	monocyte (PF)	myeloid	Blood	gray
10201	CCR1_CCR3	CCL8 > CCR1	CCL8	LOC105885739	CCR1	macrophage (microglial cell)	myeloid	Eye_retina	macrophage (microglial cell)	myeloid	Eye_retina	gray
10218	CCR1_CCR3	CCL8 > CCR1	CCL8	LOC105885739	CCR1	alveolar macrophage (CXCL10+)	myeloid	Lung	neutrophil	myeloid	Blood	gray
10221	CCR1_CCR3	CCL8 > CCR1	CCL8	LOC105885739	CCR1	alveolar macrophage (CXCL10+)	myeloid	Lung	neutrophil	myeloid	Lung	gray
10229	CCR1_CCR3	CCL8 > CCR1	CCL8	LOC105885739	CCR1	alveolar macrophage (CXCL10+)	myeloid	Lung	neutrophil (IL18BP+)	myeloid	Lung	gray
10234	CCR1_CCR3	CCL8 > CCR1	CCL8	LOC105885739	CCR1	alveolar macrophage (CXCL10+)	myeloid	Lung	monocyte	myeloid	Blood	gray
10238	CCR1_CCR3	CCL8 > CCR1	CCL8	LOC105885739	CCR1	alveolar macrophage (CXCL10+)	myeloid	Lung	monocyte (PF)	myeloid	Blood	gray
10249	CCR1_CCR3	CCL8 > CCR1	CCL8	LOC105885739	CCR1	alveolar macrophage (CXCL10+)	myeloid	Lung	alveolar macrophage (LPL+)	myeloid	Lung	gray
10257	CCR1_CCR3	CCL8 > CCR1	CCL8	LOC105885739	CCR1	alveolar macrophage (CXCL10+)	myeloid	Lung	dendritic cell (FLT3+ IGSF6+)	myeloid	Lung	gray
10264	CCR1_CCR3	CCL8 > CCR1	CCL8	LOC105885739	CCR1	interstitial macrophage	myeloid	Lung	neutrophil	myeloid	Blood	gray
10267	CCR1_CCR3	CCL8 > CCR1	CCL8	LOC105885739	CCR1	interstitial macrophage	myeloid	Lung	neutrophil	myeloid	Lung	gray
10275	CCR1_CCR3	CCL8 > CCR1	CCL8	LOC105885739	CCR1	interstitial macrophage	myeloid	Lung	neutrophil (IL18BP+)	myeloid	Lung	gray
10280	CCR1_CCR3	CCL8 > CCR1	CCL8	LOC105885739	CCR1	interstitial macrophage	myeloid	Lung	monocyte	myeloid	Blood	gray
10284	CCR1_CCR3	CCL8 > CCR1	CCL8	LOC105885739	CCR1	interstitial macrophage	myeloid	Lung	monocyte (PF)	myeloid	Blood	gray
10295	CCR1_CCR3	CCL8 > CCR1	CCL8	LOC105885739	CCR1	interstitial macrophage	myeloid	Lung	alveolar macrophage (LPL+)	myeloid	Lung	gray
10303	CCR1_CCR3	CCL8 > CCR1	CCL8	LOC105885739	CCR1	interstitial macrophage	myeloid	Lung	dendritic cell (FLT3+ IGSF6+)	myeloid	Lung	gray
10310	CCR1_CCR3	CCL8 > CCR1	CCL8	LOC105885739	CCR1	interstitial macrophage (ABCA8+)	myeloid	Lung	neutrophil	myeloid	Blood	gray
10313	CCR1_CCR3	CCL8 > CCR1	CCL8	LOC105885739	CCR1	interstitial macrophage (ABCA8+)	myeloid	Lung	neutrophil	myeloid	Lung	gray
10321	CCR1_CCR3	CCL8 > CCR1	CCL8	LOC105885739	CCR1	interstitial macrophage (ABCA8+)	myeloid	Lung	neutrophil (IL18BP+)	myeloid	Lung	gray
10326	CCR1_CCR3	CCL8 > CCR1	CCL8	LOC105885739	CCR1	interstitial macrophage (ABCA8+)	myeloid	Lung	monocyte	myeloid	Blood	gray
10330	CCR1_CCR3	CCL8 > CCR1	CCL8	LOC105885739	CCR1	interstitial macrophage (ABCA8+)	myeloid	Lung	monocyte (PF)	myeloid	Blood	gray
10341	CCR1_CCR3	CCL8 > CCR1	CCL8	LOC105885739	CCR1	interstitial macrophage (ABCA8+)	myeloid	Lung	alveolar macrophage (LPL+)	myeloid	Lung	gray
10349	CCR1_CCR3	CCL8 > CCR1	CCL8	LOC105885739	CCR1	interstitial macrophage (ABCA8+)	myeloid	Lung	dendritic cell (FLT3+ IGSF6+)	myeloid	Lung	gray
10356	CCR1_CCR3	CCL8 > CCR1	CCL8	LOC105885739	CCR1	interstitial macrophage (CXCL10+)	myeloid	Lung	neutrophil	myeloid	Blood	gray
10359	CCR1_CCR3	CCL8 > CCR1	CCL8	LOC105885739	CCR1	interstitial macrophage (CXCL10+)	myeloid	Lung	neutrophil	myeloid	Lung	gray
10367	CCR1_CCR3	CCL8 > CCR1	CCL8	LOC105885739	CCR1	interstitial macrophage (CXCL10+)	myeloid	Lung	neutrophil (IL18BP+)	myeloid	Lung	gray
10372	CCR1_CCR3	CCL8 > CCR1	CCL8	LOC105885739	CCR1	interstitial macrophage (CXCL10+)	myeloid	Lung	monocyte	myeloid	Blood	gray
10376	CCR1_CCR3	CCL8 > CCR1	CCL8	LOC105885739	CCR1	interstitial macrophage (CXCL10+)	myeloid	Lung	monocyte (PF)	myeloid	Blood	gray
10387	CCR1_CCR3	CCL8 > CCR1	CCL8	LOC105885739	CCR1	interstitial macrophage (CXCL10+)	myeloid	Lung	alveolar macrophage (LPL+)	myeloid	Lung	gray
10395	CCR1_CCR3	CCL8 > CCR1	CCL8	LOC105885739	CCR1	interstitial macrophage (CXCL10+)	myeloid	Lung	dendritic cell (FLT3+ IGSF6+)	myeloid	Lung	gray
10402	CCR1_CCR3	CCL8 > CCR1	CCL8	LOC105885739	CCR1	macrophage (Kupffer cell)	myeloid	Liver	neutrophil	myeloid	Blood	gray
10407	CCR1_CCR3	CCL8 > CCR1	CCL8	LOC105885739	CCR1	macrophage (Kupffer cell)	myeloid	Liver	neutrophil	myeloid	Liver	gray
10418	CCR1_CCR3	CCL8 > CCR1	CCL8	LOC105885739	CCR1	macrophage (Kupffer cell)	myeloid	Liver	monocyte	myeloid	Blood	gray
10422	CCR1_CCR3	CCL8 > CCR1	CCL8	LOC105885739	CCR1	macrophage (Kupffer cell)	myeloid	Liver	monocyte (PF)	myeloid	Blood	gray
10445	CCR1_CCR3	CCL8 > CCR1	CCL8	LOC105885739	CCR1	macrophage (MRC1+)	myeloid	Fat	neutrophil	myeloid	Fat	gray
10448	CCR1_CCR3	CCL8 > CCR1	CCL8	LOC105885739	CCR1	macrophage (MRC1+)	myeloid	Fat	neutrophil	myeloid	Blood	gray
10458	CCR1_CCR3	CCL8 > CCR1	CCL8	LOC105885739	CCR1	macrophage (MRC1+)	myeloid	Fat	neutrophil (IL18BP+)	myeloid	Fat	gray
10464	CCR1_CCR3	CCL8 > CCR1	CCL8	LOC105885739	CCR1	macrophage (MRC1+)	myeloid	Fat	monocyte	myeloid	Blood	gray
10468	CCR1_CCR3	CCL8 > CCR1	CCL8	LOC105885739	CCR1	macrophage (MRC1+)	myeloid	Fat	monocyte (PF)	myeloid	Blood	gray
10473	CCR1_CCR3	CCL8 > CCR1	CCL8	LOC105885739	CCR1	macrophage (MRC1+)	myeloid	Fat	macrophage (PF)	myeloid	Fat	gray
10494	CCR1_CCR3	CCL8 > CCR1	CCL8	LOC105885739	CCR1	macrophage (MRC1+)	myeloid	Kidney	neutrophil	myeloid	Blood	gray
10501	CCR1_CCR3	CCL8 > CCR1	CCL8	LOC105885739	CCR1	macrophage (MRC1+)	myeloid	Kidney	neutrophil	myeloid	Kidney	gray
10503	CCR1_CCR3	CCL8 > CCR1	CCL8	LOC105885739	CCR1	macrophage (MRC1+)	myeloid	Kidney	neutrophil (CCL13+)	myeloid	Kidney	gray
10510	CCR1_CCR3	CCL8 > CCR1	CCL8	LOC105885739	CCR1	macrophage (MRC1+)	myeloid	Kidney	monocyte	myeloid	Blood	gray
10512	CCR1_CCR3	CCL8 > CCR1	CCL8	LOC105885739	CCR1	macrophage (MRC1+)	myeloid	Kidney	monocyte	myeloid	Kidney	gray
10514	CCR1_CCR3	CCL8 > CCR1	CCL8	LOC105885739	CCR1	macrophage (MRC1+)	myeloid	Kidney	monocyte (PF)	myeloid	Blood	gray
10515	CCR1_CCR3	CCL8 > CCR1	CCL8	LOC105885739	CCR1	macrophage (MRC1+)	myeloid	Kidney	monocyte (PF)	myeloid	Kidney	gray
10530	CCR1_CCR3	CCL8 > CCR1	CCL8	LOC105885739	CCR1	macrophage (MRC1+)	myeloid	Kidney	macrophage (MARCO+)	myeloid	Kidney	gray
10540	CCR1_CCR3	CCL8 > CCR1	CCL8	LOC105885739	CCR1	macrophage (CTSD+)	myeloid	Tongue	neutrophil	myeloid	Blood	gray
10556	CCR1_CCR3	CCL8 > CCR1	CCL8	LOC105885739	CCR1	macrophage (CTSD+)	myeloid	Tongue	monocyte	myeloid	Blood	gray
10560	CCR1_CCR3	CCL8 > CCR1	CCL8	LOC105885739	CCR1	macrophage (CTSD+)	myeloid	Tongue	monocyte (PF)	myeloid	Blood	gray
10577	CCR1_CCR3	CCL8 > CCR1	CCL8	LOC105885739	CCR1	macrophage (CTSD+)	myeloid	Tongue	macrophage (CTSD+)	myeloid	Tongue	gray
10586	CCR1_CCR3	CCL8 > CCR1	CCL8	LOC105885739	CCR1	macrophage (EPCAM+)	myeloid	Kidney	neutrophil	myeloid	Blood	gray
10593	CCR1_CCR3	CCL8 > CCR1	CCL8	LOC105885739	CCR1	macrophage (EPCAM+)	myeloid	Kidney	neutrophil	myeloid	Kidney	gray
10595	CCR1_CCR3	CCL8 > CCR1	CCL8	LOC105885739	CCR1	macrophage (EPCAM+)	myeloid	Kidney	neutrophil (CCL13+)	myeloid	Kidney	gray
10602	CCR1_CCR3	CCL8 > CCR1	CCL8	LOC105885739	CCR1	macrophage (EPCAM+)	myeloid	Kidney	monocyte	myeloid	Blood	gray
10604	CCR1_CCR3	CCL8 > CCR1	CCL8	LOC105885739	CCR1	macrophage (EPCAM+)	myeloid	Kidney	monocyte	myeloid	Kidney	gray
10606	CCR1_CCR3	CCL8 > CCR1	CCL8	LOC105885739	CCR1	macrophage (EPCAM+)	myeloid	Kidney	monocyte (PF)	myeloid	Blood	gray
10607	CCR1_CCR3	CCL8 > CCR1	CCL8	LOC105885739	CCR1	macrophage (EPCAM+)	myeloid	Kidney	monocyte (PF)	myeloid	Kidney	gray
10622	CCR1_CCR3	CCL8 > CCR1	CCL8	LOC105885739	CCR1	macrophage (EPCAM+)	myeloid	Kidney	macrophage (MARCO+)	myeloid	Kidney	gray
10627	CCR1_CCR3	CCL14 > CCR1	CCL14	CCL14	CCR1	tendon cell	stromal	Bone	fibroblast	stromal	Bone_marrow	gray
10632	CCR1_CCR3	CCL14 > CCR1	CCL14	CCL14	CCR1	tendon cell	stromal	Bone	neutrophil	myeloid	Blood	gray
10647	CCR1_CCR3	CCL14 > CCR1	CCL14	CCL14	CCR1	tendon cell	stromal	Bone	monocyte	myeloid	Bone_marrow	gray
10648	CCR1_CCR3	CCL14 > CCR1	CCL14	CCL14	CCR1	tendon cell	stromal	Bone	monocyte	myeloid	Blood	gray
10652	CCR1_CCR3	CCL14 > CCR1	CCL14	CCL14	CCR1	tendon cell	stromal	Bone	monocyte (PF)	myeloid	Blood	gray
10662	CCR1_CCR3	CCL14 > CCR1	CCL14	CCL14	CCR1	tendon cell	stromal	Bone	macrophage (osteoclast)	myeloid	Bone	gray
10678	CCR1_CCR3	CCL14 > CCR1	CCL14	CCL14	CCR1	reticular cell	stromal	Pancreas	neutrophil	myeloid	Blood	gray
10684	CCR1_CCR3	CCL14 > CCR1	CCL14	CCL14	CCR1	reticular cell	stromal	Pancreas	neutrophil	myeloid	Pancreas	gray
10694	CCR1_CCR3	CCL14 > CCR1	CCL14	CCL14	CCR1	reticular cell	stromal	Pancreas	monocyte	myeloid	Blood	gray
10695	CCR1_CCR3	CCL14 > CCR1	CCL14	CCL14	CCR1	reticular cell	stromal	Pancreas	monocyte	myeloid	Pancreas	gray
10698	CCR1_CCR3	CCL14 > CCR1	CCL14	CCL14	CCR1	reticular cell	stromal	Pancreas	monocyte (PF)	myeloid	Blood	gray
10710	CCR1_CCR3	CCL14 > CCR1	CCL14	CCL14	CCR1	reticular cell	stromal	Pancreas	macrophage (MRC1+)	myeloid	Pancreas	gray
10712	CCR1_CCR3	CCL14 > CCR1	CCL14	CCL14	CCR1	reticular cell	stromal	Pancreas	macrophage (ENPP2+)	myeloid	Pancreas	gray
10713	CCR1_CCR3	CCL14 > CCR1	CCL14	CCL14	CCR1	reticular cell	stromal	Pancreas	macrophage (MARCO+)	myeloid	Pancreas	gray
10724	CCR1_CCR3	CCL14 > CCR1	CCL14	CCL14	CCR1	T cell (CD4+ CD8+ CCL5+)	lymphoid	Spleen	neutrophil	myeloid	Blood	gray
10725	CCR1_CCR3	CCL14 > CCR1	CCL14	CCL14	CCR1	T cell (CD4+ CD8+ CCL5+)	lymphoid	Spleen	neutrophil	myeloid	Spleen	gray
10740	CCR1_CCR3	CCL14 > CCR1	CCL14	CCL14	CCR1	T cell (CD4+ CD8+ CCL5+)	lymphoid	Spleen	monocyte	myeloid	Blood	gray
10744	CCR1_CCR3	CCL14 > CCR1	CCL14	CCL14	CCR1	T cell (CD4+ CD8+ CCL5+)	lymphoid	Spleen	monocyte (PF)	myeloid	Blood	gray
10748	CCR1_CCR3	CCL14 > CCR1	CCL14	CCL14	CCR1	T cell (CD4+ CD8+ CCL5+)	lymphoid	Spleen	macrophage	myeloid	Spleen	gray
10770	CCR1_CCR3	CCL14 > CCR1	CCL14	CCL14	CCR1	monocyte	myeloid	Spleen	neutrophil	myeloid	Blood	gray
10771	CCR1_CCR3	CCL14 > CCR1	CCL14	CCL14	CCR1	monocyte	myeloid	Spleen	neutrophil	myeloid	Spleen	gray
10786	CCR1_CCR3	CCL14 > CCR1	CCL14	CCL14	CCR1	monocyte	myeloid	Spleen	monocyte	myeloid	Blood	gray
10790	CCR1_CCR3	CCL14 > CCR1	CCL14	CCL14	CCR1	monocyte	myeloid	Spleen	monocyte (PF)	myeloid	Blood	gray
10794	CCR1_CCR3	CCL14 > CCR1	CCL14	CCL14	CCR1	monocyte	myeloid	Spleen	macrophage	myeloid	Spleen	gray
10816	CCR1_CCR3	CCL14 > CCR1	CCL14	CCL14	CCR1	monocyte	myeloid	Bladder	neutrophil	myeloid	Blood	gray
10832	CCR1_CCR3	CCL14 > CCR1	CCL14	CCL14	CCR1	monocyte	myeloid	Bladder	monocyte	myeloid	Blood	gray
10836	CCR1_CCR3	CCL14 > CCR1	CCL14	CCL14	CCR1	monocyte	myeloid	Bladder	monocyte (PF)	myeloid	Blood	gray
10854	CCR1_CCR3	CCL14 > CCR1	CCL14	CCL14	CCR1	monocyte	myeloid	Bladder	plasmacytoid dendritic cell	myeloid	Bladder	gray
10862	CCR1_CCR3	CCL14 > CCR1	CCL14	CCL14	CCR1	monocyte (PF)	myeloid	Spleen	neutrophil	myeloid	Blood	gray
10863	CCR1_CCR3	CCL14 > CCR1	CCL14	CCL14	CCR1	monocyte (PF)	myeloid	Spleen	neutrophil	myeloid	Spleen	gray
10878	CCR1_CCR3	CCL14 > CCR1	CCL14	CCL14	CCR1	monocyte (PF)	myeloid	Spleen	monocyte	myeloid	Blood	gray
10882	CCR1_CCR3	CCL14 > CCR1	CCL14	CCL14	CCR1	monocyte (PF)	myeloid	Spleen	monocyte (PF)	myeloid	Blood	gray
10886	CCR1_CCR3	CCL14 > CCR1	CCL14	CCL14	CCR1	monocyte (PF)	myeloid	Spleen	macrophage	myeloid	Spleen	gray
10903	CCR1_CCR3	CCL14 > CCR1	CCL14	CCL14	CCR1	macrophage_monocyte	myeloid	Blood	fibroblast	stromal	Bone_marrow	gray
10904	CCR1_CCR3	CCL14 > CCR1	CCL14	CCL14	CCR1	macrophage_monocyte	myeloid	Blood	neutrophil	myeloid	Brain_cortex	gray
10905	CCR1_CCR3	CCL14 > CCR1	CCL14	CCL14	CCR1	macrophage_monocyte	myeloid	Blood	neutrophil	myeloid	Fat	gray
10906	CCR1_CCR3	CCL14 > CCR1	CCL14	CCL14	CCR1	macrophage_monocyte	myeloid	Blood	neutrophil	myeloid	Limb_muscle	gray
10907	CCR1_CCR3	CCL14 > CCR1	CCL14	CCL14	CCR1	macrophage_monocyte	myeloid	Blood	neutrophil	myeloid	Diaphragm	gray
10908	CCR1_CCR3	CCL14 > CCR1	CCL14	CCL14	CCR1	macrophage_monocyte	myeloid	Blood	neutrophil	myeloid	Blood	gray
10909	CCR1_CCR3	CCL14 > CCR1	CCL14	CCL14	CCR1	macrophage_monocyte	myeloid	Blood	neutrophil	myeloid	Spleen	gray
10910	CCR1_CCR3	CCL14 > CCR1	CCL14	CCL14	CCR1	macrophage_monocyte	myeloid	Blood	neutrophil	myeloid	Heart	gray
10911	CCR1_CCR3	CCL14 > CCR1	CCL14	CCL14	CCR1	macrophage_monocyte	myeloid	Blood	neutrophil	myeloid	Lung	gray
10912	CCR1_CCR3	CCL14 > CCR1	CCL14	CCL14	CCR1	macrophage_monocyte	myeloid	Blood	neutrophil	myeloid	Trachea	gray
10913	CCR1_CCR3	CCL14 > CCR1	CCL14	CCL14	CCR1	macrophage_monocyte	myeloid	Blood	neutrophil	myeloid	Liver	gray
10914	CCR1_CCR3	CCL14 > CCR1	CCL14	CCL14	CCR1	macrophage_monocyte	myeloid	Blood	neutrophil	myeloid	Pancreas	gray
10915	CCR1_CCR3	CCL14 > CCR1	CCL14	CCL14	CCR1	macrophage_monocyte	myeloid	Blood	neutrophil	myeloid	Kidney	gray
10916	CCR1_CCR3	CCL14 > CCR1	CCL14	CCL14	CCR1	macrophage_monocyte	myeloid	Blood	neutrophil	myeloid	Uterus	gray
10917	CCR1_CCR3	CCL14 > CCR1	CCL14	CCL14	CCR1	macrophage_monocyte	myeloid	Blood	neutrophil (CCL13+)	myeloid	Kidney	gray
10918	CCR1_CCR3	CCL14 > CCR1	CCL14	CCL14	CCR1	macrophage_monocyte	myeloid	Blood	neutrophil (IL18BP+)	myeloid	Fat	gray
10919	CCR1_CCR3	CCL14 > CCR1	CCL14	CCL14	CCR1	macrophage_monocyte	myeloid	Blood	neutrophil (IL18BP+)	myeloid	Lung	gray
10920	CCR1_CCR3	CCL14 > CCR1	CCL14	CCL14	CCR1	macrophage_monocyte	myeloid	Blood	neutrophil (IL18BP+)	myeloid	Uterus	gray
10921	CCR1_CCR3	CCL14 > CCR1	CCL14	CCL14	CCR1	macrophage_monocyte	myeloid	Blood	eosinophil	myeloid	Small_intestine	gray
10922	CCR1_CCR3	CCL14 > CCR1	CCL14	CCL14	CCR1	macrophage_monocyte	myeloid	Blood	monocyte	myeloid	Hypothalamus_Pituitary	gray
10923	CCR1_CCR3	CCL14 > CCR1	CCL14	CCL14	CCR1	macrophage_monocyte	myeloid	Blood	monocyte	myeloid	Bone_marrow	gray
10924	CCR1_CCR3	CCL14 > CCR1	CCL14	CCL14	CCR1	macrophage_monocyte	myeloid	Blood	monocyte	myeloid	Blood	gray
10925	CCR1_CCR3	CCL14 > CCR1	CCL14	CCL14	CCR1	macrophage_monocyte	myeloid	Blood	monocyte	myeloid	Pancreas	gray
10926	CCR1_CCR3	CCL14 > CCR1	CCL14	CCL14	CCR1	macrophage_monocyte	myeloid	Blood	monocyte	myeloid	Kidney	gray
10927	CCR1_CCR3	CCL14 > CCR1	CCL14	CCL14	CCR1	macrophage_monocyte	myeloid	Blood	monocyte (PF)	myeloid	Hypothalamus_Pituitary	gray
10928	CCR1_CCR3	CCL14 > CCR1	CCL14	CCL14	CCR1	macrophage_monocyte	myeloid	Blood	monocyte (PF)	myeloid	Blood	gray
10929	CCR1_CCR3	CCL14 > CCR1	CCL14	CCL14	CCR1	macrophage_monocyte	myeloid	Blood	monocyte (PF)	myeloid	Kidney	gray
10930	CCR1_CCR3	CCL14 > CCR1	CCL14	CCL14	CCR1	macrophage_monocyte	myeloid	Blood	macrophage	myeloid	Mammary_gland	gray
10931	CCR1_CCR3	CCL14 > CCR1	CCL14	CCL14	CCR1	macrophage_monocyte	myeloid	Blood	macrophage	myeloid	Limb_muscle	gray
10932	CCR1_CCR3	CCL14 > CCR1	CCL14	CCL14	CCR1	macrophage_monocyte	myeloid	Blood	macrophage	myeloid	Spleen	gray
10933	CCR1_CCR3	CCL14 > CCR1	CCL14	CCL14	CCR1	macrophage_monocyte	myeloid	Blood	macrophage (PF)	myeloid	Fat	gray
10934	CCR1_CCR3	CCL14 > CCR1	CCL14	CCL14	CCR1	macrophage_monocyte	myeloid	Blood	macrophage (microglial cell)	myeloid	Brain_cortex	gray
10935	CCR1_CCR3	CCL14 > CCR1	CCL14	CCL14	CCR1	macrophage_monocyte	myeloid	Blood	macrophage (microglial cell)	myeloid	Brainstem	gray
10936	CCR1_CCR3	CCL14 > CCR1	CCL14	CCL14	CCR1	macrophage_monocyte	myeloid	Blood	macrophage (microglial cell)	myeloid	Hypothalamus_Pituitary	gray
10937	CCR1_CCR3	CCL14 > CCR1	CCL14	CCL14	CCR1	macrophage_monocyte	myeloid	Blood	macrophage (microglial cell)	myeloid	Eye_retina	gray
10938	CCR1_CCR3	CCL14 > CCR1	CCL14	CCL14	CCR1	macrophage_monocyte	myeloid	Blood	macrophage (osteoclast)	myeloid	Bone	gray
10939	CCR1_CCR3	CCL14 > CCR1	CCL14	CCL14	CCR1	macrophage_monocyte	myeloid	Blood	alveolar macrophage (LPL+)	myeloid	Lung	gray
10940	CCR1_CCR3	CCL14 > CCR1	CCL14	CCL14	CCR1	macrophage_monocyte	myeloid	Blood	macrophage (MRC1+)	myeloid	Pancreas	gray
10941	CCR1_CCR3	CCL14 > CCR1	CCL14	CCL14	CCR1	macrophage_monocyte	myeloid	Blood	macrophage (ENPP2+)	myeloid	Mammary_gland	gray
10942	CCR1_CCR3	CCL14 > CCR1	CCL14	CCL14	CCR1	macrophage_monocyte	myeloid	Blood	macrophage (ENPP2+)	myeloid	Pancreas	gray
10943	CCR1_CCR3	CCL14 > CCR1	CCL14	CCL14	CCR1	macrophage_monocyte	myeloid	Blood	macrophage (MARCO+)	myeloid	Pancreas	gray
10944	CCR1_CCR3	CCL14 > CCR1	CCL14	CCL14	CCR1	macrophage_monocyte	myeloid	Blood	macrophage (MARCO+)	myeloid	Kidney	gray
10945	CCR1_CCR3	CCL14 > CCR1	CCL14	CCL14	CCR1	macrophage_monocyte	myeloid	Blood	macrophage (CTSD+)	myeloid	Tongue	gray
10946	CCR1_CCR3	CCL14 > CCR1	CCL14	CCL14	CCR1	macrophage_monocyte	myeloid	Blood	plasmacytoid dendritic cell	myeloid	Bladder	gray
10947	CCR1_CCR3	CCL14 > CCR1	CCL14	CCL14	CCR1	macrophage_monocyte	myeloid	Blood	dendritic cell (FLT3+ IGSF6+)	myeloid	Lung	gray
10948	CCR1_CCR3	CCL14 > CCR1	CCL14	CCL14	CCR1	macrophage_monocyte	myeloid	Blood	dendritic cell (FLT3- IGSF6+ TCF4+)	myeloid	Small_intestine	gray
10954	CCR1_CCR3	CCL14 > CCR1	CCL14	CCL14	CCR1	macrophage_monocyte	myeloid	Spleen	neutrophil	myeloid	Blood	gray
10955	CCR1_CCR3	CCL14 > CCR1	CCL14	CCL14	CCR1	macrophage_monocyte	myeloid	Spleen	neutrophil	myeloid	Spleen	gray
10970	CCR1_CCR3	CCL14 > CCR1	CCL14	CCL14	CCR1	macrophage_monocyte	myeloid	Spleen	monocyte	myeloid	Blood	gray
10974	CCR1_CCR3	CCL14 > CCR1	CCL14	CCL14	CCR1	macrophage_monocyte	myeloid	Spleen	monocyte (PF)	myeloid	Blood	gray
10978	CCR1_CCR3	CCL14 > CCR1	CCL14	CCL14	CCR1	macrophage_monocyte	myeloid	Spleen	macrophage	myeloid	Spleen	gray
11000	CCR1_CCR3	CCL14 > CCR1	CCL14	CCL14	CCR1	macrophage_monocyte	myeloid	Heart	neutrophil	myeloid	Blood	gray
11002	CCR1_CCR3	CCL14 > CCR1	CCL14	CCL14	CCR1	macrophage_monocyte	myeloid	Heart	neutrophil	myeloid	Heart	gray
11016	CCR1_CCR3	CCL14 > CCR1	CCL14	CCL14	CCR1	macrophage_monocyte	myeloid	Heart	monocyte	myeloid	Blood	gray
11020	CCR1_CCR3	CCL14 > CCR1	CCL14	CCL14	CCR1	macrophage_monocyte	myeloid	Heart	monocyte (PF)	myeloid	Blood	gray
11046	CCR1_CCR3	CCL14 > CCR1	CCL14	CCL14	CCR1	macrophage_monocyte	myeloid	Aorta	neutrophil	myeloid	Blood	gray
11062	CCR1_CCR3	CCL14 > CCR1	CCL14	CCL14	CCR1	macrophage_monocyte	myeloid	Aorta	monocyte	myeloid	Blood	gray
11066	CCR1_CCR3	CCL14 > CCR1	CCL14	CCL14	CCR1	macrophage_monocyte	myeloid	Aorta	monocyte (PF)	myeloid	Blood	gray
11092	CCR1_CCR3	CCL14 > CCR1	CCL14	CCL14	CCR1	macrophage_monocyte	myeloid	Trachea	neutrophil	myeloid	Blood	gray
11096	CCR1_CCR3	CCL14 > CCR1	CCL14	CCL14	CCR1	macrophage_monocyte	myeloid	Trachea	neutrophil	myeloid	Trachea	gray
11108	CCR1_CCR3	CCL14 > CCR1	CCL14	CCL14	CCR1	macrophage_monocyte	myeloid	Trachea	monocyte	myeloid	Blood	gray
11112	CCR1_CCR3	CCL14 > CCR1	CCL14	CCL14	CCR1	macrophage_monocyte	myeloid	Trachea	monocyte (PF)	myeloid	Blood	gray
11138	CCR1_CCR3	CCL14 > CCR1	CCL14	CCL14	CCR1	macrophage_monocyte	myeloid	Small_intestine	neutrophil	myeloid	Blood	gray
11151	CCR1_CCR3	CCL14 > CCR1	CCL14	CCL14	CCR1	macrophage_monocyte	myeloid	Small_intestine	eosinophil	myeloid	Small_intestine	gray
11154	CCR1_CCR3	CCL14 > CCR1	CCL14	CCL14	CCR1	macrophage_monocyte	myeloid	Small_intestine	monocyte	myeloid	Blood	gray
11158	CCR1_CCR3	CCL14 > CCR1	CCL14	CCL14	CCR1	macrophage_monocyte	myeloid	Small_intestine	monocyte (PF)	myeloid	Blood	gray
11178	CCR1_CCR3	CCL14 > CCR1	CCL14	CCL14	CCR1	macrophage_monocyte	myeloid	Small_intestine	dendritic cell (FLT3- IGSF6+ TCF4+)	myeloid	Small_intestine	gray
11181	CCR1_CCR3	CCL14 > CCR1	CCL14	CCL14	CCR1	macrophage	myeloid	Fat	neutrophil	myeloid	Fat	gray
11184	CCR1_CCR3	CCL14 > CCR1	CCL14	CCL14	CCR1	macrophage	myeloid	Fat	neutrophil	myeloid	Blood	gray
11194	CCR1_CCR3	CCL14 > CCR1	CCL14	CCL14	CCR1	macrophage	myeloid	Fat	neutrophil (IL18BP+)	myeloid	Fat	gray
11200	CCR1_CCR3	CCL14 > CCR1	CCL14	CCL14	CCR1	macrophage	myeloid	Fat	monocyte	myeloid	Blood	gray
11204	CCR1_CCR3	CCL14 > CCR1	CCL14	CCL14	CCR1	macrophage	myeloid	Fat	monocyte (PF)	myeloid	Blood	gray
11209	CCR1_CCR3	CCL14 > CCR1	CCL14	CCL14	CCR1	macrophage	myeloid	Fat	macrophage (PF)	myeloid	Fat	gray
11228	CCR1_CCR3	CCL14 > CCR1	CCL14	CCL14	CCR1	macrophage	myeloid	Limb_muscle	neutrophil	myeloid	Limb_muscle	gray
11230	CCR1_CCR3	CCL14 > CCR1	CCL14	CCL14	CCR1	macrophage	myeloid	Limb_muscle	neutrophil	myeloid	Blood	gray
11246	CCR1_CCR3	CCL14 > CCR1	CCL14	CCL14	CCR1	macrophage	myeloid	Limb_muscle	monocyte	myeloid	Blood	gray
11250	CCR1_CCR3	CCL14 > CCR1	CCL14	CCL14	CCR1	macrophage	myeloid	Limb_muscle	monocyte (PF)	myeloid	Blood	gray
11253	CCR1_CCR3	CCL14 > CCR1	CCL14	CCL14	CCR1	macrophage	myeloid	Limb_muscle	macrophage	myeloid	Limb_muscle	gray
11275	CCR1_CCR3	CCL14 > CCR1	CCL14	CCL14	CCR1	macrophage	myeloid	Diaphragm	neutrophil	myeloid	Diaphragm	gray
11276	CCR1_CCR3	CCL14 > CCR1	CCL14	CCL14	CCR1	macrophage	myeloid	Diaphragm	neutrophil	myeloid	Blood	gray
11292	CCR1_CCR3	CCL14 > CCR1	CCL14	CCL14	CCR1	macrophage	myeloid	Diaphragm	monocyte	myeloid	Blood	gray
11296	CCR1_CCR3	CCL14 > CCR1	CCL14	CCL14	CCR1	macrophage	myeloid	Diaphragm	monocyte (PF)	myeloid	Blood	gray
11317	CCR1_CCR3	CCL14 > CCR1	CCL14	CCL14	CCR1	macrophage	myeloid	Bone_marrow	fibroblast	stromal	Bone_marrow	gray
11322	CCR1_CCR3	CCL14 > CCR1	CCL14	CCL14	CCR1	macrophage	myeloid	Bone_marrow	neutrophil	myeloid	Blood	gray
11337	CCR1_CCR3	CCL14 > CCR1	CCL14	CCL14	CCR1	macrophage	myeloid	Bone_marrow	monocyte	myeloid	Bone_marrow	gray
11338	CCR1_CCR3	CCL14 > CCR1	CCL14	CCL14	CCR1	macrophage	myeloid	Bone_marrow	monocyte	myeloid	Blood	gray
11342	CCR1_CCR3	CCL14 > CCR1	CCL14	CCL14	CCR1	macrophage	myeloid	Bone_marrow	monocyte (PF)	myeloid	Blood	gray
11352	CCR1_CCR3	CCL14 > CCR1	CCL14	CCL14	CCR1	macrophage	myeloid	Bone_marrow	macrophage (osteoclast)	myeloid	Bone	gray
11368	CCR1_CCR3	CCL14 > CCR1	CCL14	CCL14	CCR1	macrophage	myeloid	Spleen	neutrophil	myeloid	Blood	gray
11369	CCR1_CCR3	CCL14 > CCR1	CCL14	CCL14	CCR1	macrophage	myeloid	Spleen	neutrophil	myeloid	Spleen	gray
11384	CCR1_CCR3	CCL14 > CCR1	CCL14	CCL14	CCR1	macrophage	myeloid	Spleen	monocyte	myeloid	Blood	gray
11388	CCR1_CCR3	CCL14 > CCR1	CCL14	CCL14	CCR1	macrophage	myeloid	Spleen	monocyte (PF)	myeloid	Blood	gray
11392	CCR1_CCR3	CCL14 > CCR1	CCL14	CCL14	CCR1	macrophage	myeloid	Spleen	macrophage	myeloid	Spleen	gray
11414	CCR1_CCR3	CCL14 > CCR1	CCL14	CCL14	CCR1	macrophage	myeloid	Tongue	neutrophil	myeloid	Blood	gray
11430	CCR1_CCR3	CCL14 > CCR1	CCL14	CCL14	CCR1	macrophage	myeloid	Tongue	monocyte	myeloid	Blood	gray
11434	CCR1_CCR3	CCL14 > CCR1	CCL14	CCL14	CCR1	macrophage	myeloid	Tongue	monocyte (PF)	myeloid	Blood	gray
11451	CCR1_CCR3	CCL14 > CCR1	CCL14	CCL14	CCR1	macrophage	myeloid	Tongue	macrophage (CTSD+)	myeloid	Tongue	gray
11460	CCR1_CCR3	CCL14 > CCR1	CCL14	CCL14	CCR1	macrophage	myeloid	Pancreas	neutrophil	myeloid	Blood	gray
11466	CCR1_CCR3	CCL14 > CCR1	CCL14	CCL14	CCR1	macrophage	myeloid	Pancreas	neutrophil	myeloid	Pancreas	gray
11476	CCR1_CCR3	CCL14 > CCR1	CCL14	CCL14	CCR1	macrophage	myeloid	Pancreas	monocyte	myeloid	Blood	gray
11477	CCR1_CCR3	CCL14 > CCR1	CCL14	CCL14	CCR1	macrophage	myeloid	Pancreas	monocyte	myeloid	Pancreas	gray
11480	CCR1_CCR3	CCL14 > CCR1	CCL14	CCL14	CCR1	macrophage	myeloid	Pancreas	monocyte (PF)	myeloid	Blood	gray
11492	CCR1_CCR3	CCL14 > CCR1	CCL14	CCL14	CCR1	macrophage	myeloid	Pancreas	macrophage (MRC1+)	myeloid	Pancreas	gray
11494	CCR1_CCR3	CCL14 > CCR1	CCL14	CCL14	CCR1	macrophage	myeloid	Pancreas	macrophage (ENPP2+)	myeloid	Pancreas	gray
11495	CCR1_CCR3	CCL14 > CCR1	CCL14	CCL14	CCR1	macrophage	myeloid	Pancreas	macrophage (MARCO+)	myeloid	Pancreas	gray
11506	CCR1_CCR3	CCL14 > CCR1	CCL14	CCL14	CCR1	macrophage	myeloid	Kidney	neutrophil	myeloid	Blood	gray
11513	CCR1_CCR3	CCL14 > CCR1	CCL14	CCL14	CCR1	macrophage	myeloid	Kidney	neutrophil	myeloid	Kidney	gray
11515	CCR1_CCR3	CCL14 > CCR1	CCL14	CCL14	CCR1	macrophage	myeloid	Kidney	neutrophil (CCL13+)	myeloid	Kidney	gray
11522	CCR1_CCR3	CCL14 > CCR1	CCL14	CCL14	CCR1	macrophage	myeloid	Kidney	monocyte	myeloid	Blood	gray
11524	CCR1_CCR3	CCL14 > CCR1	CCL14	CCL14	CCR1	macrophage	myeloid	Kidney	monocyte	myeloid	Kidney	gray
11526	CCR1_CCR3	CCL14 > CCR1	CCL14	CCL14	CCR1	macrophage	myeloid	Kidney	monocyte (PF)	myeloid	Blood	gray
11527	CCR1_CCR3	CCL14 > CCR1	CCL14	CCL14	CCR1	macrophage	myeloid	Kidney	monocyte (PF)	myeloid	Kidney	gray
11542	CCR1_CCR3	CCL14 > CCR1	CCL14	CCL14	CCR1	macrophage	myeloid	Kidney	macrophage (MARCO+)	myeloid	Kidney	gray
11552	CCR1_CCR3	CCL14 > CCR1	CCL14	CCL14	CCR1	macrophage	myeloid	Bladder	neutrophil	myeloid	Blood	gray
11568	CCR1_CCR3	CCL14 > CCR1	CCL14	CCL14	CCR1	macrophage	myeloid	Bladder	monocyte	myeloid	Blood	gray
11572	CCR1_CCR3	CCL14 > CCR1	CCL14	CCL14	CCR1	macrophage	myeloid	Bladder	monocyte (PF)	myeloid	Blood	gray
11590	CCR1_CCR3	CCL14 > CCR1	CCL14	CCL14	CCR1	macrophage	myeloid	Bladder	plasmacytoid dendritic cell	myeloid	Bladder	gray
11598	CCR1_CCR3	CCL14 > CCR1	CCL14	CCL14	CCR1	macrophage	myeloid	Testes	neutrophil	myeloid	Blood	gray
11614	CCR1_CCR3	CCL14 > CCR1	CCL14	CCL14	CCR1	macrophage	myeloid	Testes	monocyte	myeloid	Blood	gray
11618	CCR1_CCR3	CCL14 > CCR1	CCL14	CCL14	CCR1	macrophage	myeloid	Testes	monocyte (PF)	myeloid	Blood	gray
11640	CCR1_CCR3	CCL14 > CCR1	CCL14	CCL14	CCR1	macrophage (microglial cell)	myeloid	Brain_cortex	neutrophil	myeloid	Brain_cortex	gray
11644	CCR1_CCR3	CCL14 > CCR1	CCL14	CCL14	CCR1	macrophage (microglial cell)	myeloid	Brain_cortex	neutrophil	myeloid	Blood	gray
11660	CCR1_CCR3	CCL14 > CCR1	CCL14	CCL14	CCR1	macrophage (microglial cell)	myeloid	Brain_cortex	monocyte	myeloid	Blood	gray
11664	CCR1_CCR3	CCL14 > CCR1	CCL14	CCL14	CCR1	macrophage (microglial cell)	myeloid	Brain_cortex	monocyte (PF)	myeloid	Blood	gray
11670	CCR1_CCR3	CCL14 > CCR1	CCL14	CCL14	CCR1	macrophage (microglial cell)	myeloid	Brain_cortex	macrophage (microglial cell)	myeloid	Brain_cortex	gray
11690	CCR1_CCR3	CCL14 > CCR1	CCL14	CCL14	CCR1	macrophage (microglial cell)	myeloid	Brainstem	neutrophil	myeloid	Blood	gray
11706	CCR1_CCR3	CCL14 > CCR1	CCL14	CCL14	CCR1	macrophage (microglial cell)	myeloid	Brainstem	monocyte	myeloid	Blood	gray
11710	CCR1_CCR3	CCL14 > CCR1	CCL14	CCL14	CCR1	macrophage (microglial cell)	myeloid	Brainstem	monocyte (PF)	myeloid	Blood	gray
11717	CCR1_CCR3	CCL14 > CCR1	CCL14	CCL14	CCR1	macrophage (microglial cell)	myeloid	Brainstem	macrophage (microglial cell)	myeloid	Brainstem	gray
11736	CCR1_CCR3	CCL14 > CCR1	CCL14	CCL14	CCR1	macrophage (microglial cell)	myeloid	Hypothalamus_Pituitary	neutrophil	myeloid	Blood	gray
11750	CCR1_CCR3	CCL14 > CCR1	CCL14	CCL14	CCR1	macrophage (microglial cell)	myeloid	Hypothalamus_Pituitary	monocyte	myeloid	Hypothalamus_Pituitary	gray
11752	CCR1_CCR3	CCL14 > CCR1	CCL14	CCL14	CCR1	macrophage (microglial cell)	myeloid	Hypothalamus_Pituitary	monocyte	myeloid	Blood	gray
11755	CCR1_CCR3	CCL14 > CCR1	CCL14	CCL14	CCR1	macrophage (microglial cell)	myeloid	Hypothalamus_Pituitary	monocyte (PF)	myeloid	Hypothalamus_Pituitary	gray
11756	CCR1_CCR3	CCL14 > CCR1	CCL14	CCL14	CCR1	macrophage (microglial cell)	myeloid	Hypothalamus_Pituitary	monocyte (PF)	myeloid	Blood	gray
11764	CCR1_CCR3	CCL14 > CCR1	CCL14	CCL14	CCR1	macrophage (microglial cell)	myeloid	Hypothalamus_Pituitary	macrophage (microglial cell)	myeloid	Hypothalamus_Pituitary	gray
11777	CCR1_CCR3	CCL14 > CCR1	CCL14	CCL14	CCR1	macrophage (osteoclast)	myeloid	Bone	fibroblast	stromal	Bone_marrow	gray
11782	CCR1_CCR3	CCL14 > CCR1	CCL14	CCL14	CCR1	macrophage (osteoclast)	myeloid	Bone	neutrophil	myeloid	Blood	gray
11797	CCR1_CCR3	CCL14 > CCR1	CCL14	CCL14	CCR1	macrophage (osteoclast)	myeloid	Bone	monocyte	myeloid	Bone_marrow	gray
11798	CCR1_CCR3	CCL14 > CCR1	CCL14	CCL14	CCR1	macrophage (osteoclast)	myeloid	Bone	monocyte	myeloid	Blood	gray
11802	CCR1_CCR3	CCL14 > CCR1	CCL14	CCL14	CCR1	macrophage (osteoclast)	myeloid	Bone	monocyte (PF)	myeloid	Blood	gray
11812	CCR1_CCR3	CCL14 > CCR1	CCL14	CCL14	CCR1	macrophage (osteoclast)	myeloid	Bone	macrophage (osteoclast)	myeloid	Bone	gray
11828	CCR1_CCR3	CCL14 > CCR1	CCL14	CCL14	CCR1	interstitial macrophage (ABCA8+)	myeloid	Lung	neutrophil	myeloid	Blood	gray
11831	CCR1_CCR3	CCL14 > CCR1	CCL14	CCL14	CCR1	interstitial macrophage (ABCA8+)	myeloid	Lung	neutrophil	myeloid	Lung	gray
11839	CCR1_CCR3	CCL14 > CCR1	CCL14	CCL14	CCR1	interstitial macrophage (ABCA8+)	myeloid	Lung	neutrophil (IL18BP+)	myeloid	Lung	gray
11844	CCR1_CCR3	CCL14 > CCR1	CCL14	CCL14	CCR1	interstitial macrophage (ABCA8+)	myeloid	Lung	monocyte	myeloid	Blood	gray
11848	CCR1_CCR3	CCL14 > CCR1	CCL14	CCL14	CCR1	interstitial macrophage (ABCA8+)	myeloid	Lung	monocyte (PF)	myeloid	Blood	gray
11859	CCR1_CCR3	CCL14 > CCR1	CCL14	CCL14	CCR1	interstitial macrophage (ABCA8+)	myeloid	Lung	alveolar macrophage (LPL+)	myeloid	Lung	gray
11867	CCR1_CCR3	CCL14 > CCR1	CCL14	CCL14	CCR1	interstitial macrophage (ABCA8+)	myeloid	Lung	dendritic cell (FLT3+ IGSF6+)	myeloid	Lung	gray
11874	CCR1_CCR3	CCL14 > CCR1	CCL14	CCL14	CCR1	macrophage (Kupffer cell)	myeloid	Liver	neutrophil	myeloid	Blood	gray
11879	CCR1_CCR3	CCL14 > CCR1	CCL14	CCL14	CCR1	macrophage (Kupffer cell)	myeloid	Liver	neutrophil	myeloid	Liver	gray
11890	CCR1_CCR3	CCL14 > CCR1	CCL14	CCL14	CCR1	macrophage (Kupffer cell)	myeloid	Liver	monocyte	myeloid	Blood	gray
11894	CCR1_CCR3	CCL14 > CCR1	CCL14	CCL14	CCR1	macrophage (Kupffer cell)	myeloid	Liver	monocyte (PF)	myeloid	Blood	gray
11920	CCR1_CCR3	CCL14 > CCR1	CCL14	CCL14	CCR1	macrophage (Kupffer cell CD5L+ MARCO+)	myeloid	Liver	neutrophil	myeloid	Blood	gray
11925	CCR1_CCR3	CCL14 > CCR1	CCL14	CCL14	CCR1	macrophage (Kupffer cell CD5L+ MARCO+)	myeloid	Liver	neutrophil	myeloid	Liver	gray
11936	CCR1_CCR3	CCL14 > CCR1	CCL14	CCL14	CCR1	macrophage (Kupffer cell CD5L+ MARCO+)	myeloid	Liver	monocyte	myeloid	Blood	gray
11940	CCR1_CCR3	CCL14 > CCR1	CCL14	CCL14	CCR1	macrophage (Kupffer cell CD5L+ MARCO+)	myeloid	Liver	monocyte (PF)	myeloid	Blood	gray
11966	CCR1_CCR3	CCL14 > CCR1	CCL14	CCL14	CCR1	macrophage (Kupffer cell CD5L- MARCO+)	myeloid	Liver	neutrophil	myeloid	Blood	gray
11971	CCR1_CCR3	CCL14 > CCR1	CCL14	CCL14	CCR1	macrophage (Kupffer cell CD5L- MARCO+)	myeloid	Liver	neutrophil	myeloid	Liver	gray
11982	CCR1_CCR3	CCL14 > CCR1	CCL14	CCL14	CCR1	macrophage (Kupffer cell CD5L- MARCO+)	myeloid	Liver	monocyte	myeloid	Blood	gray
11986	CCR1_CCR3	CCL14 > CCR1	CCL14	CCL14	CCR1	macrophage (Kupffer cell CD5L- MARCO+)	myeloid	Liver	monocyte (PF)	myeloid	Blood	gray
12009	CCR1_CCR3	CCL14 > CCR1	CCL14	CCL14	CCR1	macrophage (MRC1+)	myeloid	Fat	neutrophil	myeloid	Fat	gray
12012	CCR1_CCR3	CCL14 > CCR1	CCL14	CCL14	CCR1	macrophage (MRC1+)	myeloid	Fat	neutrophil	myeloid	Blood	gray
12022	CCR1_CCR3	CCL14 > CCR1	CCL14	CCL14	CCR1	macrophage (MRC1+)	myeloid	Fat	neutrophil (IL18BP+)	myeloid	Fat	gray
12028	CCR1_CCR3	CCL14 > CCR1	CCL14	CCL14	CCR1	macrophage (MRC1+)	myeloid	Fat	monocyte	myeloid	Blood	gray
12032	CCR1_CCR3	CCL14 > CCR1	CCL14	CCL14	CCR1	macrophage (MRC1+)	myeloid	Fat	monocyte (PF)	myeloid	Blood	gray
12037	CCR1_CCR3	CCL14 > CCR1	CCL14	CCL14	CCR1	macrophage (MRC1+)	myeloid	Fat	macrophage (PF)	myeloid	Fat	gray
12058	CCR1_CCR3	CCL14 > CCR1	CCL14	CCL14	CCR1	macrophage (MRC1+)	myeloid	Pancreas	neutrophil	myeloid	Blood	gray
12064	CCR1_CCR3	CCL14 > CCR1	CCL14	CCL14	CCR1	macrophage (MRC1+)	myeloid	Pancreas	neutrophil	myeloid	Pancreas	gray
12074	CCR1_CCR3	CCL14 > CCR1	CCL14	CCL14	CCR1	macrophage (MRC1+)	myeloid	Pancreas	monocyte	myeloid	Blood	gray
12075	CCR1_CCR3	CCL14 > CCR1	CCL14	CCL14	CCR1	macrophage (MRC1+)	myeloid	Pancreas	monocyte	myeloid	Pancreas	gray
12078	CCR1_CCR3	CCL14 > CCR1	CCL14	CCL14	CCR1	macrophage (MRC1+)	myeloid	Pancreas	monocyte (PF)	myeloid	Blood	gray
12090	CCR1_CCR3	CCL14 > CCR1	CCL14	CCL14	CCR1	macrophage (MRC1+)	myeloid	Pancreas	macrophage (MRC1+)	myeloid	Pancreas	gray
12092	CCR1_CCR3	CCL14 > CCR1	CCL14	CCL14	CCR1	macrophage (MRC1+)	myeloid	Pancreas	macrophage (ENPP2+)	myeloid	Pancreas	gray
12093	CCR1_CCR3	CCL14 > CCR1	CCL14	CCL14	CCR1	macrophage (MRC1+)	myeloid	Pancreas	macrophage (MARCO+)	myeloid	Pancreas	gray
12104	CCR1_CCR3	CCL14 > CCR1	CCL14	CCL14	CCR1	macrophage (MRC1+)	myeloid	Kidney	neutrophil	myeloid	Blood	gray
12111	CCR1_CCR3	CCL14 > CCR1	CCL14	CCL14	CCR1	macrophage (MRC1+)	myeloid	Kidney	neutrophil	myeloid	Kidney	gray
12113	CCR1_CCR3	CCL14 > CCR1	CCL14	CCL14	CCR1	macrophage (MRC1+)	myeloid	Kidney	neutrophil (CCL13+)	myeloid	Kidney	gray
12120	CCR1_CCR3	CCL14 > CCR1	CCL14	CCL14	CCR1	macrophage (MRC1+)	myeloid	Kidney	monocyte	myeloid	Blood	gray
12122	CCR1_CCR3	CCL14 > CCR1	CCL14	CCL14	CCR1	macrophage (MRC1+)	myeloid	Kidney	monocyte	myeloid	Kidney	gray
12124	CCR1_CCR3	CCL14 > CCR1	CCL14	CCL14	CCR1	macrophage (MRC1+)	myeloid	Kidney	monocyte (PF)	myeloid	Blood	gray
12125	CCR1_CCR3	CCL14 > CCR1	CCL14	CCL14	CCR1	macrophage (MRC1+)	myeloid	Kidney	monocyte (PF)	myeloid	Kidney	gray
12140	CCR1_CCR3	CCL14 > CCR1	CCL14	CCL14	CCR1	macrophage (MRC1+)	myeloid	Kidney	macrophage (MARCO+)	myeloid	Kidney	gray
12150	CCR1_CCR3	CCL14 > CCR1	CCL14	CCL14	CCR1	macrophage (ENPP2+)	myeloid	Mammary_gland	neutrophil	myeloid	Blood	gray
12166	CCR1_CCR3	CCL14 > CCR1	CCL14	CCL14	CCR1	macrophage (ENPP2+)	myeloid	Mammary_gland	monocyte	myeloid	Blood	gray
12170	CCR1_CCR3	CCL14 > CCR1	CCL14	CCL14	CCR1	macrophage (ENPP2+)	myeloid	Mammary_gland	monocyte (PF)	myeloid	Blood	gray
12172	CCR1_CCR3	CCL14 > CCR1	CCL14	CCL14	CCR1	macrophage (ENPP2+)	myeloid	Mammary_gland	macrophage	myeloid	Mammary_gland	gray
12183	CCR1_CCR3	CCL14 > CCR1	CCL14	CCL14	CCR1	macrophage (ENPP2+)	myeloid	Mammary_gland	macrophage (ENPP2+)	myeloid	Mammary_gland	gray
12196	CCR1_CCR3	CCL14 > CCR1	CCL14	CCL14	CCR1	macrophage (ENPP2+)	myeloid	Pancreas	neutrophil	myeloid	Blood	gray
12202	CCR1_CCR3	CCL14 > CCR1	CCL14	CCL14	CCR1	macrophage (ENPP2+)	myeloid	Pancreas	neutrophil	myeloid	Pancreas	gray
12212	CCR1_CCR3	CCL14 > CCR1	CCL14	CCL14	CCR1	macrophage (ENPP2+)	myeloid	Pancreas	monocyte	myeloid	Blood	gray
12213	CCR1_CCR3	CCL14 > CCR1	CCL14	CCL14	CCR1	macrophage (ENPP2+)	myeloid	Pancreas	monocyte	myeloid	Pancreas	gray
12216	CCR1_CCR3	CCL14 > CCR1	CCL14	CCL14	CCR1	macrophage (ENPP2+)	myeloid	Pancreas	monocyte (PF)	myeloid	Blood	gray
12228	CCR1_CCR3	CCL14 > CCR1	CCL14	CCL14	CCR1	macrophage (ENPP2+)	myeloid	Pancreas	macrophage (MRC1+)	myeloid	Pancreas	gray
12230	CCR1_CCR3	CCL14 > CCR1	CCL14	CCL14	CCR1	macrophage (ENPP2+)	myeloid	Pancreas	macrophage (ENPP2+)	myeloid	Pancreas	gray
12231	CCR1_CCR3	CCL14 > CCR1	CCL14	CCL14	CCR1	macrophage (ENPP2+)	myeloid	Pancreas	macrophage (MARCO+)	myeloid	Pancreas	gray
12242	CCR1_CCR3	CCL14 > CCR1	CCL14	CCL14	CCR1	macrophage (MARCO+)	myeloid	Spleen	neutrophil	myeloid	Blood	gray
12243	CCR1_CCR3	CCL14 > CCR1	CCL14	CCL14	CCR1	macrophage (MARCO+)	myeloid	Spleen	neutrophil	myeloid	Spleen	gray
12258	CCR1_CCR3	CCL14 > CCR1	CCL14	CCL14	CCR1	macrophage (MARCO+)	myeloid	Spleen	monocyte	myeloid	Blood	gray
12262	CCR1_CCR3	CCL14 > CCR1	CCL14	CCL14	CCR1	macrophage (MARCO+)	myeloid	Spleen	monocyte (PF)	myeloid	Blood	gray
12266	CCR1_CCR3	CCL14 > CCR1	CCL14	CCL14	CCR1	macrophage (MARCO+)	myeloid	Spleen	macrophage	myeloid	Spleen	gray
12288	CCR1_CCR3	CCL14 > CCR1	CCL14	CCL14	CCR1	macrophage (MARCO+)	myeloid	Pancreas	neutrophil	myeloid	Blood	gray
12294	CCR1_CCR3	CCL14 > CCR1	CCL14	CCL14	CCR1	macrophage (MARCO+)	myeloid	Pancreas	neutrophil	myeloid	Pancreas	gray
12304	CCR1_CCR3	CCL14 > CCR1	CCL14	CCL14	CCR1	macrophage (MARCO+)	myeloid	Pancreas	monocyte	myeloid	Blood	gray
12305	CCR1_CCR3	CCL14 > CCR1	CCL14	CCL14	CCR1	macrophage (MARCO+)	myeloid	Pancreas	monocyte	myeloid	Pancreas	gray
12308	CCR1_CCR3	CCL14 > CCR1	CCL14	CCL14	CCR1	macrophage (MARCO+)	myeloid	Pancreas	monocyte (PF)	myeloid	Blood	gray
12320	CCR1_CCR3	CCL14 > CCR1	CCL14	CCL14	CCR1	macrophage (MARCO+)	myeloid	Pancreas	macrophage (MRC1+)	myeloid	Pancreas	gray
12322	CCR1_CCR3	CCL14 > CCR1	CCL14	CCL14	CCR1	macrophage (MARCO+)	myeloid	Pancreas	macrophage (ENPP2+)	myeloid	Pancreas	gray
12323	CCR1_CCR3	CCL14 > CCR1	CCL14	CCL14	CCR1	macrophage (MARCO+)	myeloid	Pancreas	macrophage (MARCO+)	myeloid	Pancreas	gray
12334	CCR1_CCR3	CCL14 > CCR1	CCL14	CCL14	CCR1	macrophage (MARCO+)	myeloid	Kidney	neutrophil	myeloid	Blood	gray
12341	CCR1_CCR3	CCL14 > CCR1	CCL14	CCL14	CCR1	macrophage (MARCO+)	myeloid	Kidney	neutrophil	myeloid	Kidney	gray
12343	CCR1_CCR3	CCL14 > CCR1	CCL14	CCL14	CCR1	macrophage (MARCO+)	myeloid	Kidney	neutrophil (CCL13+)	myeloid	Kidney	gray
12350	CCR1_CCR3	CCL14 > CCR1	CCL14	CCL14	CCR1	macrophage (MARCO+)	myeloid	Kidney	monocyte	myeloid	Blood	gray
12352	CCR1_CCR3	CCL14 > CCR1	CCL14	CCL14	CCR1	macrophage (MARCO+)	myeloid	Kidney	monocyte	myeloid	Kidney	gray
12354	CCR1_CCR3	CCL14 > CCR1	CCL14	CCL14	CCR1	macrophage (MARCO+)	myeloid	Kidney	monocyte (PF)	myeloid	Blood	gray
12355	CCR1_CCR3	CCL14 > CCR1	CCL14	CCL14	CCR1	macrophage (MARCO+)	myeloid	Kidney	monocyte (PF)	myeloid	Kidney	gray
12370	CCR1_CCR3	CCL14 > CCR1	CCL14	CCL14	CCR1	macrophage (MARCO+)	myeloid	Kidney	macrophage (MARCO+)	myeloid	Kidney	gray
12375	CCR1_CCR3	CCL14 > CCR1	CCL14	CCL14	CCR1	macrophage (CD5L+)	myeloid	Bone_marrow	fibroblast	stromal	Bone_marrow	gray
12380	CCR1_CCR3	CCL14 > CCR1	CCL14	CCL14	CCR1	macrophage (CD5L+)	myeloid	Bone_marrow	neutrophil	myeloid	Blood	gray
12395	CCR1_CCR3	CCL14 > CCR1	CCL14	CCL14	CCR1	macrophage (CD5L+)	myeloid	Bone_marrow	monocyte	myeloid	Bone_marrow	gray
12396	CCR1_CCR3	CCL14 > CCR1	CCL14	CCL14	CCR1	macrophage (CD5L+)	myeloid	Bone_marrow	monocyte	myeloid	Blood	gray
12400	CCR1_CCR3	CCL14 > CCR1	CCL14	CCL14	CCR1	macrophage (CD5L+)	myeloid	Bone_marrow	monocyte (PF)	myeloid	Blood	gray
12410	CCR1_CCR3	CCL14 > CCR1	CCL14	CCL14	CCR1	macrophage (CD5L+)	myeloid	Bone_marrow	macrophage (osteoclast)	myeloid	Bone	gray
12426	CCR1_CCR3	CCL14 > CCR1	CCL14	CCL14	CCR1	macrophage (CTSD+)	myeloid	Tongue	neutrophil	myeloid	Blood	gray
12442	CCR1_CCR3	CCL14 > CCR1	CCL14	CCL14	CCR1	macrophage (CTSD+)	myeloid	Tongue	monocyte	myeloid	Blood	gray
12446	CCR1_CCR3	CCL14 > CCR1	CCL14	CCL14	CCR1	macrophage (CTSD+)	myeloid	Tongue	monocyte (PF)	myeloid	Blood	gray
12463	CCR1_CCR3	CCL14 > CCR1	CCL14	CCL14	CCR1	macrophage (CTSD+)	myeloid	Tongue	macrophage (CTSD+)	myeloid	Tongue	gray
12472	CCR1_CCR3	CCL14 > CCR1	CCL14	CCL14	CCR1	dendritic cell (FLT3+ IGSF6+)	myeloid	Small_intestine	neutrophil	myeloid	Blood	gray
12485	CCR1_CCR3	CCL14 > CCR1	CCL14	CCL14	CCR1	dendritic cell (FLT3+ IGSF6+)	myeloid	Small_intestine	eosinophil	myeloid	Small_intestine	gray
12488	CCR1_CCR3	CCL14 > CCR1	CCL14	CCL14	CCR1	dendritic cell (FLT3+ IGSF6+)	myeloid	Small_intestine	monocyte	myeloid	Blood	gray
12492	CCR1_CCR3	CCL14 > CCR1	CCL14	CCL14	CCR1	dendritic cell (FLT3+ IGSF6+)	myeloid	Small_intestine	monocyte (PF)	myeloid	Blood	gray
12512	CCR1_CCR3	CCL14 > CCR1	CCL14	CCL14	CCR1	dendritic cell (FLT3+ IGSF6+)	myeloid	Small_intestine	dendritic cell (FLT3- IGSF6+ TCF4+)	myeloid	Small_intestine	gray
12518	CCR1_CCR3	CCL15 > CCR1	CCL15	CCL15	CCR1	tuft cell	epithelial	Lung	neutrophil	myeloid	Blood	gray
12521	CCR1_CCR3	CCL15 > CCR1	CCL15	CCL15	CCR1	tuft cell	epithelial	Lung	neutrophil	myeloid	Lung	gray
12529	CCR1_CCR3	CCL15 > CCR1	CCL15	CCL15	CCR1	tuft cell	epithelial	Lung	neutrophil (IL18BP+)	myeloid	Lung	gray
12534	CCR1_CCR3	CCL15 > CCR1	CCL15	CCL15	CCR1	tuft cell	epithelial	Lung	monocyte	myeloid	Blood	gray
12538	CCR1_CCR3	CCL15 > CCR1	CCL15	CCL15	CCR1	tuft cell	epithelial	Lung	monocyte (PF)	myeloid	Blood	gray
12549	CCR1_CCR3	CCL15 > CCR1	CCL15	CCL15	CCR1	tuft cell	epithelial	Lung	alveolar macrophage (LPL+)	myeloid	Lung	gray
12557	CCR1_CCR3	CCL15 > CCR1	CCL15	CCL15	CCR1	tuft cell	epithelial	Lung	dendritic cell (FLT3+ IGSF6+)	myeloid	Lung	gray
12564	CCR1_CCR3	CCL15 > CCR1	CCL15	CCL15	CCR1	tuft cell	epithelial	Trachea	neutrophil	myeloid	Blood	gray
12568	CCR1_CCR3	CCL15 > CCR1	CCL15	CCL15	CCR1	tuft cell	epithelial	Trachea	neutrophil	myeloid	Trachea	gray
12580	CCR1_CCR3	CCL15 > CCR1	CCL15	CCL15	CCR1	tuft cell	epithelial	Trachea	monocyte	myeloid	Blood	gray
12584	CCR1_CCR3	CCL15 > CCR1	CCL15	CCL15	CCR1	tuft cell	epithelial	Trachea	monocyte (PF)	myeloid	Blood	gray
12610	CCR1_CCR3	CCL15 > CCR1	CCL15	CCL15	CCR1	alveolar epithelial cell type 2	epithelial	Lung	neutrophil	myeloid	Blood	gray
12613	CCR1_CCR3	CCL15 > CCR1	CCL15	CCL15	CCR1	alveolar epithelial cell type 2	epithelial	Lung	neutrophil	myeloid	Lung	gray
12621	CCR1_CCR3	CCL15 > CCR1	CCL15	CCL15	CCR1	alveolar epithelial cell type 2	epithelial	Lung	neutrophil (IL18BP+)	myeloid	Lung	gray
12626	CCR1_CCR3	CCL15 > CCR1	CCL15	CCL15	CCR1	alveolar epithelial cell type 2	epithelial	Lung	monocyte	myeloid	Blood	gray
12630	CCR1_CCR3	CCL15 > CCR1	CCL15	CCL15	CCR1	alveolar epithelial cell type 2	epithelial	Lung	monocyte (PF)	myeloid	Blood	gray
12641	CCR1_CCR3	CCL15 > CCR1	CCL15	CCL15	CCR1	alveolar epithelial cell type 2	epithelial	Lung	alveolar macrophage (LPL+)	myeloid	Lung	gray
12649	CCR1_CCR3	CCL15 > CCR1	CCL15	CCL15	CCR1	alveolar epithelial cell type 2	epithelial	Lung	dendritic cell (FLT3+ IGSF6+)	myeloid	Lung	gray
12656	CCR1_CCR3	CCL15 > CCR1	CCL15	CCL15	CCR1	alveolar epithelial cell type 2_uterine metastasis cell	epithelial	Lung	neutrophil	myeloid	Blood	gray
12659	CCR1_CCR3	CCL15 > CCR1	CCL15	CCL15	CCR1	alveolar epithelial cell type 2_uterine metastasis cell	epithelial	Lung	neutrophil	myeloid	Lung	gray
12667	CCR1_CCR3	CCL15 > CCR1	CCL15	CCL15	CCR1	alveolar epithelial cell type 2_uterine metastasis cell	epithelial	Lung	neutrophil (IL18BP+)	myeloid	Lung	gray
12672	CCR1_CCR3	CCL15 > CCR1	CCL15	CCL15	CCR1	alveolar epithelial cell type 2_uterine metastasis cell	epithelial	Lung	monocyte	myeloid	Blood	gray
12676	CCR1_CCR3	CCL15 > CCR1	CCL15	CCL15	CCR1	alveolar epithelial cell type 2_uterine metastasis cell	epithelial	Lung	monocyte (PF)	myeloid	Blood	gray
12687	CCR1_CCR3	CCL15 > CCR1	CCL15	CCL15	CCR1	alveolar epithelial cell type 2_uterine metastasis cell	epithelial	Lung	alveolar macrophage (LPL+)	myeloid	Lung	gray
12695	CCR1_CCR3	CCL15 > CCR1	CCL15	CCL15	CCR1	alveolar epithelial cell type 2_uterine metastasis cell	epithelial	Lung	dendritic cell (FLT3+ IGSF6+)	myeloid	Lung	gray
12702	CCR1_CCR3	CCL15 > CCR1	CCL15	CCL15	CCR1	enterocyte progenitor cell	epithelial	Colon	neutrophil	myeloid	Blood	gray
12718	CCR1_CCR3	CCL15 > CCR1	CCL15	CCL15	CCR1	enterocyte progenitor cell	epithelial	Colon	monocyte	myeloid	Blood	gray
12722	CCR1_CCR3	CCL15 > CCR1	CCL15	CCL15	CCR1	enterocyte progenitor cell	epithelial	Colon	monocyte (PF)	myeloid	Blood	gray
12748	CCR1_CCR3	CCL15 > CCR1	CCL15	CCL15	CCR1	enterocyte	epithelial	Small_intestine	neutrophil	myeloid	Blood	gray
12761	CCR1_CCR3	CCL15 > CCR1	CCL15	CCL15	CCR1	enterocyte	epithelial	Small_intestine	eosinophil	myeloid	Small_intestine	gray
12764	CCR1_CCR3	CCL15 > CCR1	CCL15	CCL15	CCR1	enterocyte	epithelial	Small_intestine	monocyte	myeloid	Blood	gray
12768	CCR1_CCR3	CCL15 > CCR1	CCL15	CCL15	CCR1	enterocyte	epithelial	Small_intestine	monocyte (PF)	myeloid	Blood	gray
12788	CCR1_CCR3	CCL15 > CCR1	CCL15	CCL15	CCR1	enterocyte	epithelial	Small_intestine	dendritic cell (FLT3- IGSF6+ TCF4+)	myeloid	Small_intestine	gray
12794	CCR1_CCR3	CCL15 > CCR1	CCL15	CCL15	CCR1	enterocyte	epithelial	Colon	neutrophil	myeloid	Blood	gray
12810	CCR1_CCR3	CCL15 > CCR1	CCL15	CCL15	CCR1	enterocyte	epithelial	Colon	monocyte	myeloid	Blood	gray
12814	CCR1_CCR3	CCL15 > CCR1	CCL15	CCL15	CCR1	enterocyte	epithelial	Colon	monocyte (PF)	myeloid	Blood	gray
12840	CCR1_CCR3	CCL15 > CCR1	CCL15	CCL15	CCR1	enterocyte (CA2+)	epithelial	Small_intestine	neutrophil	myeloid	Blood	gray
12853	CCR1_CCR3	CCL15 > CCR1	CCL15	CCL15	CCR1	enterocyte (CA2+)	epithelial	Small_intestine	eosinophil	myeloid	Small_intestine	gray
12856	CCR1_CCR3	CCL15 > CCR1	CCL15	CCL15	CCR1	enterocyte (CA2+)	epithelial	Small_intestine	monocyte	myeloid	Blood	gray
12860	CCR1_CCR3	CCL15 > CCR1	CCL15	CCL15	CCR1	enterocyte (CA2+)	epithelial	Small_intestine	monocyte (PF)	myeloid	Blood	gray
12880	CCR1_CCR3	CCL15 > CCR1	CCL15	CCL15	CCR1	enterocyte (CA2+)	epithelial	Small_intestine	dendritic cell (FLT3- IGSF6+ TCF4+)	myeloid	Small_intestine	gray
12886	CCR1_CCR3	CCL15 > CCR1	CCL15	CCL15	CCR1	enterocyte_goblet cell	epithelial	Small_intestine	neutrophil	myeloid	Blood	gray
12899	CCR1_CCR3	CCL15 > CCR1	CCL15	CCL15	CCR1	enterocyte_goblet cell	epithelial	Small_intestine	eosinophil	myeloid	Small_intestine	gray
12902	CCR1_CCR3	CCL15 > CCR1	CCL15	CCL15	CCR1	enterocyte_goblet cell	epithelial	Small_intestine	monocyte	myeloid	Blood	gray
12906	CCR1_CCR3	CCL15 > CCR1	CCL15	CCL15	CCR1	enterocyte_goblet cell	epithelial	Small_intestine	monocyte (PF)	myeloid	Blood	gray
12926	CCR1_CCR3	CCL15 > CCR1	CCL15	CCL15	CCR1	enterocyte_goblet cell	epithelial	Small_intestine	dendritic cell (FLT3- IGSF6+ TCF4+)	myeloid	Small_intestine	gray
12932	CCR1_CCR3	CCL15 > CCR1	CCL15	CCL15	CCR1	enterocyte_goblet cell	epithelial	Colon	neutrophil	myeloid	Blood	gray
12948	CCR1_CCR3	CCL15 > CCR1	CCL15	CCL15	CCR1	enterocyte_goblet cell	epithelial	Colon	monocyte	myeloid	Blood	gray
12952	CCR1_CCR3	CCL15 > CCR1	CCL15	CCL15	CCR1	enterocyte_goblet cell	epithelial	Colon	monocyte (PF)	myeloid	Blood	gray
12978	CCR1_CCR3	CCL15 > CCR1	CCL15	CCL15	CCR1	M cell of gut	epithelial	Small_intestine	neutrophil	myeloid	Blood	gray
12991	CCR1_CCR3	CCL15 > CCR1	CCL15	CCL15	CCR1	M cell of gut	epithelial	Small_intestine	eosinophil	myeloid	Small_intestine	gray
12994	CCR1_CCR3	CCL15 > CCR1	CCL15	CCL15	CCR1	M cell of gut	epithelial	Small_intestine	monocyte	myeloid	Blood	gray
12998	CCR1_CCR3	CCL15 > CCR1	CCL15	CCL15	CCR1	M cell of gut	epithelial	Small_intestine	monocyte (PF)	myeloid	Blood	gray
13018	CCR1_CCR3	CCL15 > CCR1	CCL15	CCL15	CCR1	M cell of gut	epithelial	Small_intestine	dendritic cell (FLT3- IGSF6+ TCF4+)	myeloid	Small_intestine	gray
13024	CCR1_CCR3	CCL15 > CCR1	CCL15	CCL15	CCR1	tuft cell	epithelial	Small_intestine	neutrophil	myeloid	Blood	gray
13037	CCR1_CCR3	CCL15 > CCR1	CCL15	CCL15	CCR1	tuft cell	epithelial	Small_intestine	eosinophil	myeloid	Small_intestine	gray
13040	CCR1_CCR3	CCL15 > CCR1	CCL15	CCL15	CCR1	tuft cell	epithelial	Small_intestine	monocyte	myeloid	Blood	gray
13044	CCR1_CCR3	CCL15 > CCR1	CCL15	CCL15	CCR1	tuft cell	epithelial	Small_intestine	monocyte (PF)	myeloid	Blood	gray
13064	CCR1_CCR3	CCL15 > CCR1	CCL15	CCL15	CCR1	tuft cell	epithelial	Small_intestine	dendritic cell (FLT3- IGSF6+ TCF4+)	myeloid	Small_intestine	gray
13070	CCR1_CCR3	CCL15 > CCR1	CCL15	CCL15	CCR1	cholangiocyte	epithelial	Liver	neutrophil	myeloid	Blood	gray
13075	CCR1_CCR3	CCL15 > CCR1	CCL15	CCL15	CCR1	cholangiocyte	epithelial	Liver	neutrophil	myeloid	Liver	gray
13086	CCR1_CCR3	CCL15 > CCR1	CCL15	CCL15	CCR1	cholangiocyte	epithelial	Liver	monocyte	myeloid	Blood	gray
13090	CCR1_CCR3	CCL15 > CCR1	CCL15	CCL15	CCR1	cholangiocyte	epithelial	Liver	monocyte (PF)	myeloid	Blood	gray
13116	CCR1_CCR3	CCL15 > CCR1	CCL15	CCL15	CCR1	ductal cell (SPOCK3+)	epithelial	Pancreas	neutrophil	myeloid	Blood	gray
13122	CCR1_CCR3	CCL15 > CCR1	CCL15	CCL15	CCR1	ductal cell (SPOCK3+)	epithelial	Pancreas	neutrophil	myeloid	Pancreas	gray
13132	CCR1_CCR3	CCL15 > CCR1	CCL15	CCL15	CCR1	ductal cell (SPOCK3+)	epithelial	Pancreas	monocyte	myeloid	Blood	gray
13133	CCR1_CCR3	CCL15 > CCR1	CCL15	CCL15	CCR1	ductal cell (SPOCK3+)	epithelial	Pancreas	monocyte	myeloid	Pancreas	gray
13136	CCR1_CCR3	CCL15 > CCR1	CCL15	CCL15	CCR1	ductal cell (SPOCK3+)	epithelial	Pancreas	monocyte (PF)	myeloid	Blood	gray
13148	CCR1_CCR3	CCL15 > CCR1	CCL15	CCL15	CCR1	ductal cell (SPOCK3+)	epithelial	Pancreas	macrophage (MRC1+)	myeloid	Pancreas	gray
13150	CCR1_CCR3	CCL15 > CCR1	CCL15	CCL15	CCR1	ductal cell (SPOCK3+)	epithelial	Pancreas	macrophage (ENPP2+)	myeloid	Pancreas	gray
13151	CCR1_CCR3	CCL15 > CCR1	CCL15	CCL15	CCR1	ductal cell (SPOCK3+)	epithelial	Pancreas	macrophage (MARCO+)	myeloid	Pancreas	gray
13162	CCR1_CCR3	CCL15 > CCR1	CCL15	CCL15	CCR1	ductal cell (UPK1A+)	epithelial	Pancreas	neutrophil	myeloid	Blood	gray
13168	CCR1_CCR3	CCL15 > CCR1	CCL15	CCL15	CCR1	ductal cell (UPK1A+)	epithelial	Pancreas	neutrophil	myeloid	Pancreas	gray
13178	CCR1_CCR3	CCL15 > CCR1	CCL15	CCL15	CCR1	ductal cell (UPK1A+)	epithelial	Pancreas	monocyte	myeloid	Blood	gray
13179	CCR1_CCR3	CCL15 > CCR1	CCL15	CCL15	CCR1	ductal cell (UPK1A+)	epithelial	Pancreas	monocyte	myeloid	Pancreas	gray
13182	CCR1_CCR3	CCL15 > CCR1	CCL15	CCL15	CCR1	ductal cell (UPK1A+)	epithelial	Pancreas	monocyte (PF)	myeloid	Blood	gray
13194	CCR1_CCR3	CCL15 > CCR1	CCL15	CCL15	CCR1	ductal cell (UPK1A+)	epithelial	Pancreas	macrophage (MRC1+)	myeloid	Pancreas	gray
13196	CCR1_CCR3	CCL15 > CCR1	CCL15	CCL15	CCR1	ductal cell (UPK1A+)	epithelial	Pancreas	macrophage (ENPP2+)	myeloid	Pancreas	gray
13197	CCR1_CCR3	CCL15 > CCR1	CCL15	CCL15	CCR1	ductal cell (UPK1A+)	epithelial	Pancreas	macrophage (MARCO+)	myeloid	Pancreas	gray
13208	CCR1_CCR3	CCL15 > CCR1	CCL15	CCL15	CCR1	podocyte	epithelial	Kidney	neutrophil	myeloid	Blood	gray
13215	CCR1_CCR3	CCL15 > CCR1	CCL15	CCL15	CCR1	podocyte	epithelial	Kidney	neutrophil	myeloid	Kidney	gray
13217	CCR1_CCR3	CCL15 > CCR1	CCL15	CCL15	CCR1	podocyte	epithelial	Kidney	neutrophil (CCL13+)	myeloid	Kidney	gray
13224	CCR1_CCR3	CCL15 > CCR1	CCL15	CCL15	CCR1	podocyte	epithelial	Kidney	monocyte	myeloid	Blood	gray
13226	CCR1_CCR3	CCL15 > CCR1	CCL15	CCL15	CCR1	podocyte	epithelial	Kidney	monocyte	myeloid	Kidney	gray
13228	CCR1_CCR3	CCL15 > CCR1	CCL15	CCL15	CCR1	podocyte	epithelial	Kidney	monocyte (PF)	myeloid	Blood	gray
13229	CCR1_CCR3	CCL15 > CCR1	CCL15	CCL15	CCR1	podocyte	epithelial	Kidney	monocyte (PF)	myeloid	Kidney	gray
13244	CCR1_CCR3	CCL15 > CCR1	CCL15	CCL15	CCR1	podocyte	epithelial	Kidney	macrophage (MARCO+)	myeloid	Kidney	gray
13254	CCR1_CCR3	CCL15 > CCR1	CCL15	CCL15	CCR1	proximal convoluted tubule epithelial cell	epithelial	Kidney	neutrophil	myeloid	Blood	gray
13261	CCR1_CCR3	CCL15 > CCR1	CCL15	CCL15	CCR1	proximal convoluted tubule epithelial cell	epithelial	Kidney	neutrophil	myeloid	Kidney	gray
13263	CCR1_CCR3	CCL15 > CCR1	CCL15	CCL15	CCR1	proximal convoluted tubule epithelial cell	epithelial	Kidney	neutrophil (CCL13+)	myeloid	Kidney	gray
13270	CCR1_CCR3	CCL15 > CCR1	CCL15	CCL15	CCR1	proximal convoluted tubule epithelial cell	epithelial	Kidney	monocyte	myeloid	Blood	gray
13272	CCR1_CCR3	CCL15 > CCR1	CCL15	CCL15	CCR1	proximal convoluted tubule epithelial cell	epithelial	Kidney	monocyte	myeloid	Kidney	gray
13274	CCR1_CCR3	CCL15 > CCR1	CCL15	CCL15	CCR1	proximal convoluted tubule epithelial cell	epithelial	Kidney	monocyte (PF)	myeloid	Blood	gray
13275	CCR1_CCR3	CCL15 > CCR1	CCL15	CCL15	CCR1	proximal convoluted tubule epithelial cell	epithelial	Kidney	monocyte (PF)	myeloid	Kidney	gray
13290	CCR1_CCR3	CCL15 > CCR1	CCL15	CCL15	CCR1	proximal convoluted tubule epithelial cell	epithelial	Kidney	macrophage (MARCO+)	myeloid	Kidney	gray
13300	CCR1_CCR3	CCL15 > CCR1	CCL15	CCL15	CCR1	proximal straight tubule epithelial cell	epithelial	Kidney	neutrophil	myeloid	Blood	gray
13307	CCR1_CCR3	CCL15 > CCR1	CCL15	CCL15	CCR1	proximal straight tubule epithelial cell	epithelial	Kidney	neutrophil	myeloid	Kidney	gray
13309	CCR1_CCR3	CCL15 > CCR1	CCL15	CCL15	CCR1	proximal straight tubule epithelial cell	epithelial	Kidney	neutrophil (CCL13+)	myeloid	Kidney	gray
13316	CCR1_CCR3	CCL15 > CCR1	CCL15	CCL15	CCR1	proximal straight tubule epithelial cell	epithelial	Kidney	monocyte	myeloid	Blood	gray
13318	CCR1_CCR3	CCL15 > CCR1	CCL15	CCL15	CCR1	proximal straight tubule epithelial cell	epithelial	Kidney	monocyte	myeloid	Kidney	gray
13320	CCR1_CCR3	CCL15 > CCR1	CCL15	CCL15	CCR1	proximal straight tubule epithelial cell	epithelial	Kidney	monocyte (PF)	myeloid	Blood	gray
13321	CCR1_CCR3	CCL15 > CCR1	CCL15	CCL15	CCR1	proximal straight tubule epithelial cell	epithelial	Kidney	monocyte (PF)	myeloid	Kidney	gray
13336	CCR1_CCR3	CCL15 > CCR1	CCL15	CCL15	CCR1	proximal straight tubule epithelial cell	epithelial	Kidney	macrophage (MARCO+)	myeloid	Kidney	gray
13346	CCR1_CCR3	CCL15 > CCR1	CCL15	CCL15	CCR1	loop of Henle thin descending limb epithelial cell	epithelial	Kidney	neutrophil	myeloid	Blood	gray
13353	CCR1_CCR3	CCL15 > CCR1	CCL15	CCL15	CCR1	loop of Henle thin descending limb epithelial cell	epithelial	Kidney	neutrophil	myeloid	Kidney	gray
13355	CCR1_CCR3	CCL15 > CCR1	CCL15	CCL15	CCR1	loop of Henle thin descending limb epithelial cell	epithelial	Kidney	neutrophil (CCL13+)	myeloid	Kidney	gray
13362	CCR1_CCR3	CCL15 > CCR1	CCL15	CCL15	CCR1	loop of Henle thin descending limb epithelial cell	epithelial	Kidney	monocyte	myeloid	Blood	gray
13364	CCR1_CCR3	CCL15 > CCR1	CCL15	CCL15	CCR1	loop of Henle thin descending limb epithelial cell	epithelial	Kidney	monocyte	myeloid	Kidney	gray
13366	CCR1_CCR3	CCL15 > CCR1	CCL15	CCL15	CCR1	loop of Henle thin descending limb epithelial cell	epithelial	Kidney	monocyte (PF)	myeloid	Blood	gray
13367	CCR1_CCR3	CCL15 > CCR1	CCL15	CCL15	CCR1	loop of Henle thin descending limb epithelial cell	epithelial	Kidney	monocyte (PF)	myeloid	Kidney	gray
13382	CCR1_CCR3	CCL15 > CCR1	CCL15	CCL15	CCR1	loop of Henle thin descending limb epithelial cell	epithelial	Kidney	macrophage (MARCO+)	myeloid	Kidney	gray
13392	CCR1_CCR3	CCL15 > CCR1	CCL15	CCL15	CCR1	loop of Henle thin ascending limb epithelial cell	epithelial	Kidney	neutrophil	myeloid	Blood	gray
13399	CCR1_CCR3	CCL15 > CCR1	CCL15	CCL15	CCR1	loop of Henle thin ascending limb epithelial cell	epithelial	Kidney	neutrophil	myeloid	Kidney	gray
13401	CCR1_CCR3	CCL15 > CCR1	CCL15	CCL15	CCR1	loop of Henle thin ascending limb epithelial cell	epithelial	Kidney	neutrophil (CCL13+)	myeloid	Kidney	gray
13408	CCR1_CCR3	CCL15 > CCR1	CCL15	CCL15	CCR1	loop of Henle thin ascending limb epithelial cell	epithelial	Kidney	monocyte	myeloid	Blood	gray
13410	CCR1_CCR3	CCL15 > CCR1	CCL15	CCL15	CCR1	loop of Henle thin ascending limb epithelial cell	epithelial	Kidney	monocyte	myeloid	Kidney	gray
13412	CCR1_CCR3	CCL15 > CCR1	CCL15	CCL15	CCR1	loop of Henle thin ascending limb epithelial cell	epithelial	Kidney	monocyte (PF)	myeloid	Blood	gray
13413	CCR1_CCR3	CCL15 > CCR1	CCL15	CCL15	CCR1	loop of Henle thin ascending limb epithelial cell	epithelial	Kidney	monocyte (PF)	myeloid	Kidney	gray
13428	CCR1_CCR3	CCL15 > CCR1	CCL15	CCL15	CCR1	loop of Henle thin ascending limb epithelial cell	epithelial	Kidney	macrophage (MARCO+)	myeloid	Kidney	gray
13438	CCR1_CCR3	CCL15 > CCR1	CCL15	CCL15	CCR1	loop of Henle thick ascending limb epithelial cell	epithelial	Kidney	neutrophil	myeloid	Blood	gray
13445	CCR1_CCR3	CCL15 > CCR1	CCL15	CCL15	CCR1	loop of Henle thick ascending limb epithelial cell	epithelial	Kidney	neutrophil	myeloid	Kidney	gray
13447	CCR1_CCR3	CCL15 > CCR1	CCL15	CCL15	CCR1	loop of Henle thick ascending limb epithelial cell	epithelial	Kidney	neutrophil (CCL13+)	myeloid	Kidney	gray
13454	CCR1_CCR3	CCL15 > CCR1	CCL15	CCL15	CCR1	loop of Henle thick ascending limb epithelial cell	epithelial	Kidney	monocyte	myeloid	Blood	gray
13456	CCR1_CCR3	CCL15 > CCR1	CCL15	CCL15	CCR1	loop of Henle thick ascending limb epithelial cell	epithelial	Kidney	monocyte	myeloid	Kidney	gray
13458	CCR1_CCR3	CCL15 > CCR1	CCL15	CCL15	CCR1	loop of Henle thick ascending limb epithelial cell	epithelial	Kidney	monocyte (PF)	myeloid	Blood	gray
13459	CCR1_CCR3	CCL15 > CCR1	CCL15	CCL15	CCR1	loop of Henle thick ascending limb epithelial cell	epithelial	Kidney	monocyte (PF)	myeloid	Kidney	gray
13474	CCR1_CCR3	CCL15 > CCR1	CCL15	CCL15	CCR1	loop of Henle thick ascending limb epithelial cell	epithelial	Kidney	macrophage (MARCO+)	myeloid	Kidney	gray
13484	CCR1_CCR3	CCL15 > CCR1	CCL15	CCL15	CCR1	macula densa epithelial cell	epithelial	Kidney	neutrophil	myeloid	Blood	gray
13491	CCR1_CCR3	CCL15 > CCR1	CCL15	CCL15	CCR1	macula densa epithelial cell	epithelial	Kidney	neutrophil	myeloid	Kidney	gray
13493	CCR1_CCR3	CCL15 > CCR1	CCL15	CCL15	CCR1	macula densa epithelial cell	epithelial	Kidney	neutrophil (CCL13+)	myeloid	Kidney	gray
13500	CCR1_CCR3	CCL15 > CCR1	CCL15	CCL15	CCR1	macula densa epithelial cell	epithelial	Kidney	monocyte	myeloid	Blood	gray
13502	CCR1_CCR3	CCL15 > CCR1	CCL15	CCL15	CCR1	macula densa epithelial cell	epithelial	Kidney	monocyte	myeloid	Kidney	gray
13504	CCR1_CCR3	CCL15 > CCR1	CCL15	CCL15	CCR1	macula densa epithelial cell	epithelial	Kidney	monocyte (PF)	myeloid	Blood	gray
13505	CCR1_CCR3	CCL15 > CCR1	CCL15	CCL15	CCR1	macula densa epithelial cell	epithelial	Kidney	monocyte (PF)	myeloid	Kidney	gray
13520	CCR1_CCR3	CCL15 > CCR1	CCL15	CCL15	CCR1	macula densa epithelial cell	epithelial	Kidney	macrophage (MARCO+)	myeloid	Kidney	gray
13530	CCR1_CCR3	CCL15 > CCR1	CCL15	CCL15	CCR1	distal convoluted tubule epithelial cell	epithelial	Kidney	neutrophil	myeloid	Blood	gray
13537	CCR1_CCR3	CCL15 > CCR1	CCL15	CCL15	CCR1	distal convoluted tubule epithelial cell	epithelial	Kidney	neutrophil	myeloid	Kidney	gray
13539	CCR1_CCR3	CCL15 > CCR1	CCL15	CCL15	CCR1	distal convoluted tubule epithelial cell	epithelial	Kidney	neutrophil (CCL13+)	myeloid	Kidney	gray
13546	CCR1_CCR3	CCL15 > CCR1	CCL15	CCL15	CCR1	distal convoluted tubule epithelial cell	epithelial	Kidney	monocyte	myeloid	Blood	gray
13548	CCR1_CCR3	CCL15 > CCR1	CCL15	CCL15	CCR1	distal convoluted tubule epithelial cell	epithelial	Kidney	monocyte	myeloid	Kidney	gray
13550	CCR1_CCR3	CCL15 > CCR1	CCL15	CCL15	CCR1	distal convoluted tubule epithelial cell	epithelial	Kidney	monocyte (PF)	myeloid	Blood	gray
13551	CCR1_CCR3	CCL15 > CCR1	CCL15	CCL15	CCR1	distal convoluted tubule epithelial cell	epithelial	Kidney	monocyte (PF)	myeloid	Kidney	gray
13566	CCR1_CCR3	CCL15 > CCR1	CCL15	CCL15	CCR1	distal convoluted tubule epithelial cell	epithelial	Kidney	macrophage (MARCO+)	myeloid	Kidney	gray
13576	CCR1_CCR3	CCL15 > CCR1	CCL15	CCL15	CCR1	principal cell	epithelial	Kidney	neutrophil	myeloid	Blood	gray
13583	CCR1_CCR3	CCL15 > CCR1	CCL15	CCL15	CCR1	principal cell	epithelial	Kidney	neutrophil	myeloid	Kidney	gray
13585	CCR1_CCR3	CCL15 > CCR1	CCL15	CCL15	CCR1	principal cell	epithelial	Kidney	neutrophil (CCL13+)	myeloid	Kidney	gray
[truncated: 16,493 more rows]

## Sheet: Fig S3b
	ligand_receptor_groups	ligand_receptor_pair	ligand_gene_name_human	ligand_gene_name_lemur_ortholog	receptor_gene_name_human	ligand_expressing_celltype	ligand_compartment	ligand_tissue	receptor_expressing_celltype	receptor_compartment	receptor_tissue	edge_color
1	CCR1_CCR3	CCL5 > CCR1	CCL5	CCL5	CCR1	ciliated cell	epithelial	Lung	neutrophil	myeloid	Blood	orange
2	CCR1_CCR3	CCL5 > CCR1	CCL5	CCL5	CCR1	ciliated cell	epithelial	Lung	neutrophil	myeloid	Lung	orange
3	CCR1_CCR3	CCL5 > CCR1	CCL5	CCL5	CCR1	ciliated cell	epithelial	Lung	neutrophil (IL18BP+)	myeloid	Lung	orange
4	CCR1_CCR3	CCL5 > CCR1	CCL5	CCL5	CCR1	ciliated cell	epithelial	Lung	monocyte	myeloid	Blood	orange
5	CCR1_CCR3	CCL5 > CCR1	CCL5	CCL5	CCR1	ciliated cell	epithelial	Lung	monocyte (PF)	myeloid	Blood	orange
6	CCR1_CCR3	CCL5 > CCR1	CCL5	CCL5	CCR1	ciliated cell	epithelial	Lung	alveolar macrophage (LPL+)	myeloid	Lung	orange
7	CCR1_CCR3	CCL5 > CCR1	CCL5	CCL5	CCR1	ciliated cell	epithelial	Lung	dendritic cell (FLT3+ IGSF6+)	myeloid	Lung	orange
8	CCR1_CCR3	CCL5 > CCR1	CCL5	CCL5	CCR1	tuft cell	epithelial	Lung	neutrophil	myeloid	Blood	orange
9	CCR1_CCR3	CCL5 > CCR1	CCL5	CCL5	CCR1	tuft cell	epithelial	Lung	neutrophil	myeloid	Lung	orange
10	CCR1_CCR3	CCL5 > CCR1	CCL5	CCL5	CCR1	tuft cell	epithelial	Lung	neutrophil (IL18BP+)	myeloid	Lung	orange
11	CCR1_CCR3	CCL5 > CCR1	CCL5	CCL5	CCR1	tuft cell	epithelial	Lung	monocyte	myeloid	Blood	orange
12	CCR1_CCR3	CCL5 > CCR1	CCL5	CCL5	CCR1	tuft cell	epithelial	Lung	monocyte (PF)	myeloid	Blood	orange
13	CCR1_CCR3	CCL5 > CCR1	CCL5	CCL5	CCR1	tuft cell	epithelial	Lung	alveolar macrophage (LPL+)	myeloid	Lung	orange
14	CCR1_CCR3	CCL5 > CCR1	CCL5	CCL5	CCR1	tuft cell	epithelial	Lung	dendritic cell (FLT3+ IGSF6+)	myeloid	Lung	orange
15	CCR1_CCR3	CCL5 > CCR1	CCL5	CCL5	CCR1	artery cell	endothelial	Lung	neutrophil	myeloid	Blood	orange
16	CCR1_CCR3	CCL5 > CCR1	CCL5	CCL5	CCR1	artery cell	endothelial	Lung	neutrophil	myeloid	Lung	orange
17	CCR1_CCR3	CCL5 > CCR1	CCL5	CCL5	CCR1	artery cell	endothelial	Lung	neutrophil (IL18BP+)	myeloid	Lung	orange
18	CCR1_CCR3	CCL5 > CCR1	CCL5	CCL5	CCR1	artery cell	endothelial	Lung	monocyte	myeloid	Blood	orange
19	CCR1_CCR3	CCL5 > CCR1	CCL5	CCL5	CCR1	artery cell	endothelial	Lung	monocyte (PF)	myeloid	Blood	orange
20	CCR1_CCR3	CCL5 > CCR1	CCL5	CCL5	CCR1	artery cell	endothelial	Lung	alveolar macrophage (LPL+)	myeloid	Lung	orange
21	CCR1_CCR3	CCL5 > CCR1	CCL5	CCL5	CCR1	artery cell	endothelial	Lung	dendritic cell (FLT3+ IGSF6+)	myeloid	Lung	orange
22	CCR1_CCR3	CCL5 > CCR1	CCL5	CCL5	CCR1	vein cell	endothelial	Lung	neutrophil	myeloid	Blood	orange
23	CCR1_CCR3	CCL5 > CCR1	CCL5	CCL5	CCR1	vein cell	endothelial	Lung	neutrophil	myeloid	Lung	orange
24	CCR1_CCR3	CCL5 > CCR1	CCL5	CCL5	CCR1	vein cell	endothelial	Lung	neutrophil (IL18BP+)	myeloid	Lung	orange
25	CCR1_CCR3	CCL5 > CCR1	CCL5	CCL5	CCR1	vein cell	endothelial	Lung	monocyte	myeloid	Blood	orange
26	CCR1_CCR3	CCL5 > CCR1	CCL5	CCL5	CCR1	vein cell	endothelial	Lung	monocyte (PF)	myeloid	Blood	orange
27	CCR1_CCR3	CCL5 > CCR1	CCL5	CCL5	CCR1	vein cell	endothelial	Lung	alveolar macrophage (LPL+)	myeloid	Lung	orange
28	CCR1_CCR3	CCL5 > CCR1	CCL5	CCL5	CCR1	vein cell	endothelial	Lung	dendritic cell (FLT3+ IGSF6+)	myeloid	Lung	orange
29	CCR1_CCR3	CCL5 > CCR1	CCL5	CCL5	CCR1	capillary cell (FABP5- RBP7-)	endothelial	Lung	neutrophil	myeloid	Blood	orange
30	CCR1_CCR3	CCL5 > CCR1	CCL5	CCL5	CCR1	capillary cell (FABP5- RBP7-)	endothelial	Lung	neutrophil	myeloid	Lung	orange
31	CCR1_CCR3	CCL5 > CCR1	CCL5	CCL5	CCR1	capillary cell (FABP5- RBP7-)	endothelial	Lung	neutrophil (IL18BP+)	myeloid	Lung	orange
32	CCR1_CCR3	CCL5 > CCR1	CCL5	CCL5	CCR1	capillary cell (FABP5- RBP7-)	endothelial	Lung	monocyte	myeloid	Blood	orange
33	CCR1_CCR3	CCL5 > CCR1	CCL5	CCL5	CCR1	capillary cell (FABP5- RBP7-)	endothelial	Lung	monocyte (PF)	myeloid	Blood	orange
34	CCR1_CCR3	CCL5 > CCR1	CCL5	CCL5	CCR1	capillary cell (FABP5- RBP7-)	endothelial	Lung	alveolar macrophage (LPL+)	myeloid	Lung	orange
35	CCR1_CCR3	CCL5 > CCR1	CCL5	CCL5	CCR1	capillary cell (FABP5- RBP7-)	endothelial	Lung	dendritic cell (FLT3+ IGSF6+)	myeloid	Lung	orange
36	CCR1_CCR3	CCL5 > CCR1	CCL5	CCL5	CCR1	capillary cell (CXCL10+)	endothelial	Lung	neutrophil	myeloid	Blood	orange
37	CCR1_CCR3	CCL5 > CCR1	CCL5	CCL5	CCR1	capillary cell (CXCL10+)	endothelial	Lung	neutrophil	myeloid	Lung	orange
38	CCR1_CCR3	CCL5 > CCR1	CCL5	CCL5	CCR1	capillary cell (CXCL10+)	endothelial	Lung	neutrophil (IL18BP+)	myeloid	Lung	orange
39	CCR1_CCR3	CCL5 > CCR1	CCL5	CCL5	CCR1	capillary cell (CXCL10+)	endothelial	Lung	monocyte	myeloid	Blood	orange
40	CCR1_CCR3	CCL5 > CCR1	CCL5	CCL5	CCR1	capillary cell (CXCL10+)	endothelial	Lung	monocyte (PF)	myeloid	Blood	orange
41	CCR1_CCR3	CCL5 > CCR1	CCL5	CCL5	CCR1	capillary cell (CXCL10+)	endothelial	Lung	alveolar macrophage (LPL+)	myeloid	Lung	orange
42	CCR1_CCR3	CCL5 > CCR1	CCL5	CCL5	CCR1	capillary cell (CXCL10+)	endothelial	Lung	dendritic cell (FLT3+ IGSF6+)	myeloid	Lung	orange
43	CCR1_CCR3	CCL5 > CCR1	CCL5	CCL5	CCR1	capillary aerocyte cell	endothelial	Lung	neutrophil	myeloid	Blood	orange
44	CCR1_CCR3	CCL5 > CCR1	CCL5	CCL5	CCR1	capillary aerocyte cell	endothelial	Lung	neutrophil	myeloid	Lung	orange
45	CCR1_CCR3	CCL5 > CCR1	CCL5	CCL5	CCR1	capillary aerocyte cell	endothelial	Lung	neutrophil (IL18BP+)	myeloid	Lung	orange
46	CCR1_CCR3	CCL5 > CCR1	CCL5	CCL5	CCR1	capillary aerocyte cell	endothelial	Lung	monocyte	myeloid	Blood	orange
47	CCR1_CCR3	CCL5 > CCR1	CCL5	CCL5	CCR1	capillary aerocyte cell	endothelial	Lung	monocyte (PF)	myeloid	Blood	orange
48	CCR1_CCR3	CCL5 > CCR1	CCL5	CCL5	CCR1	capillary aerocyte cell	endothelial	Lung	alveolar macrophage (LPL+)	myeloid	Lung	orange
49	CCR1_CCR3	CCL5 > CCR1	CCL5	CCL5	CCR1	capillary aerocyte cell	endothelial	Lung	dendritic cell (FLT3+ IGSF6+)	myeloid	Lung	orange
50	CCR1_CCR3	CCL5 > CCR1	CCL5	CCL5	CCR1	lymphatic cell (CCL21+)	endothelial	Lung	neutrophil	myeloid	Blood	orange
51	CCR1_CCR3	CCL5 > CCR1	CCL5	CCL5	CCR1	lymphatic cell (CCL21+)	endothelial	Lung	neutrophil	myeloid	Lung	orange
52	CCR1_CCR3	CCL5 > CCR1	CCL5	CCL5	CCR1	lymphatic cell (CCL21+)	endothelial	Lung	neutrophil (IL18BP+)	myeloid	Lung	orange
53	CCR1_CCR3	CCL5 > CCR1	CCL5	CCL5	CCR1	lymphatic cell (CCL21+)	endothelial	Lung	monocyte	myeloid	Blood	orange
54	CCR1_CCR3	CCL5 > CCR1	CCL5	CCL5	CCR1	lymphatic cell (CCL21+)	endothelial	Lung	monocyte (PF)	myeloid	Blood	orange
55	CCR1_CCR3	CCL5 > CCR1	CCL5	CCL5	CCR1	lymphatic cell (CCL21+)	endothelial	Lung	alveolar macrophage (LPL+)	myeloid	Lung	orange
56	CCR1_CCR3	CCL5 > CCR1	CCL5	CCL5	CCR1	lymphatic cell (CCL21+)	endothelial	Lung	dendritic cell (FLT3+ IGSF6+)	myeloid	Lung	orange
57	CCR1_CCR3	CCL5 > CCR1	CCL5	CCL5	CCR1	adventitial fibroblast	stromal	Lung	neutrophil	myeloid	Blood	orange
58	CCR1_CCR3	CCL5 > CCR1	CCL5	CCL5	CCR1	adventitial fibroblast	stromal	Lung	neutrophil	myeloid	Lung	orange
59	CCR1_CCR3	CCL5 > CCR1	CCL5	CCL5	CCR1	adventitial fibroblast	stromal	Lung	neutrophil (IL18BP+)	myeloid	Lung	orange
60	CCR1_CCR3	CCL5 > CCR1	CCL5	CCL5	CCR1	adventitial fibroblast	stromal	Lung	monocyte	myeloid	Blood	orange
61	CCR1_CCR3	CCL5 > CCR1	CCL5	CCL5	CCR1	adventitial fibroblast	stromal	Lung	monocyte (PF)	myeloid	Blood	orange
62	CCR1_CCR3	CCL5 > CCR1	CCL5	CCL5	CCR1	adventitial fibroblast	stromal	Lung	alveolar macrophage (LPL+)	myeloid	Lung	orange
63	CCR1_CCR3	CCL5 > CCR1	CCL5	CCL5	CCR1	adventitial fibroblast	stromal	Lung	dendritic cell (FLT3+ IGSF6+)	myeloid	Lung	orange
64	CCR1_CCR3	CCL5 > CCR1	CCL5	CCL5	CCR1	alveolar fibroblast	stromal	Lung	neutrophil	myeloid	Blood	orange
65	CCR1_CCR3	CCL5 > CCR1	CCL5	CCL5	CCR1	alveolar fibroblast	stromal	Lung	neutrophil	myeloid	Lung	orange
66	CCR1_CCR3	CCL5 > CCR1	CCL5	CCL5	CCR1	alveolar fibroblast	stromal	Lung	neutrophil (IL18BP+)	myeloid	Lung	orange
67	CCR1_CCR3	CCL5 > CCR1	CCL5	CCL5	CCR1	alveolar fibroblast	stromal	Lung	monocyte	myeloid	Blood	orange
68	CCR1_CCR3	CCL5 > CCR1	CCL5	CCL5	CCR1	alveolar fibroblast	stromal	Lung	monocyte (PF)	myeloid	Blood	orange
69	CCR1_CCR3	CCL5 > CCR1	CCL5	CCL5	CCR1	alveolar fibroblast	stromal	Lung	alveolar macrophage (LPL+)	myeloid	Lung	orange
70	CCR1_CCR3	CCL5 > CCR1	CCL5	CCL5	CCR1	alveolar fibroblast	stromal	Lung	dendritic cell (FLT3+ IGSF6+)	myeloid	Lung	orange
71	CCR1_CCR3	CCL5 > CCR1	CCL5	CCL5	CCR1	fibroblast (NNAT+)	stromal	Lung	neutrophil	myeloid	Blood	orange
72	CCR1_CCR3	CCL5 > CCR1	CCL5	CCL5	CCR1	fibroblast (NNAT+)	stromal	Lung	neutrophil	myeloid	Lung	orange
73	CCR1_CCR3	CCL5 > CCR1	CCL5	CCL5	CCR1	fibroblast (NNAT+)	stromal	Lung	neutrophil (IL18BP+)	myeloid	Lung	orange
74	CCR1_CCR3	CCL5 > CCR1	CCL5	CCL5	CCR1	fibroblast (NNAT+)	stromal	Lung	monocyte	myeloid	Blood	orange
75	CCR1_CCR3	CCL5 > CCR1	CCL5	CCL5	CCR1	fibroblast (NNAT+)	stromal	Lung	monocyte (PF)	myeloid	Blood	orange
76	CCR1_CCR3	CCL5 > CCR1	CCL5	CCL5	CCR1	fibroblast (NNAT+)	stromal	Lung	alveolar macrophage (LPL+)	myeloid	Lung	orange
77	CCR1_CCR3	CCL5 > CCR1	CCL5	CCL5	CCR1	fibroblast (NNAT+)	stromal	Lung	dendritic cell (FLT3+ IGSF6+)	myeloid	Lung	orange
78	CCR1_CCR3	CCL5 > CCR1	CCL5	CCL5	CCR1	fibromyocyte	stromal	Lung	neutrophil	myeloid	Blood	orange
79	CCR1_CCR3	CCL5 > CCR1	CCL5	CCL5	CCR1	fibromyocyte	stromal	Lung	neutrophil	myeloid	Lung	orange
80	CCR1_CCR3	CCL5 > CCR1	CCL5	CCL5	CCR1	fibromyocyte	stromal	Lung	neutrophil (IL18BP+)	myeloid	Lung	orange
81	CCR1_CCR3	CCL5 > CCR1	CCL5	CCL5	CCR1	fibromyocyte	stromal	Lung	monocyte	myeloid	Blood	orange
82	CCR1_CCR3	CCL5 > CCR1	CCL5	CCL5	CCR1	fibromyocyte	stromal	Lung	monocyte (PF)	myeloid	Blood	orange
83	CCR1_CCR3	CCL5 > CCR1	CCL5	CCL5	CCR1	fibromyocyte	stromal	Lung	alveolar macrophage (LPL+)	myeloid	Lung	orange
84	CCR1_CCR3	CCL5 > CCR1	CCL5	CCL5	CCR1	fibromyocyte	stromal	Lung	dendritic cell (FLT3+ IGSF6+)	myeloid	Lung	orange
85	CCR1_CCR3	CCL5 > CCR1	CCL5	CCL5	CCR1	pericyte	stromal	Lung	neutrophil	myeloid	Blood	orange
86	CCR1_CCR3	CCL5 > CCR1	CCL5	CCL5	CCR1	pericyte	stromal	Lung	neutrophil	myeloid	Lung	orange
87	CCR1_CCR3	CCL5 > CCR1	CCL5	CCL5	CCR1	pericyte	stromal	Lung	neutrophil (IL18BP+)	myeloid	Lung	orange
88	CCR1_CCR3	CCL5 > CCR1	CCL5	CCL5	CCR1	pericyte	stromal	Lung	monocyte	myeloid	Blood	orange
89	CCR1_CCR3	CCL5 > CCR1	CCL5	CCL5	CCR1	pericyte	stromal	Lung	monocyte (PF)	myeloid	Blood	orange
90	CCR1_CCR3	CCL5 > CCR1	CCL5	CCL5	CCR1	pericyte	stromal	Lung	alveolar macrophage (LPL+)	myeloid	Lung	orange
91	CCR1_CCR3	CCL5 > CCR1	CCL5	CCL5	CCR1	pericyte	stromal	Lung	dendritic cell (FLT3+ IGSF6+)	myeloid	Lung	orange
92	CCR1_CCR3	CCL5 > CCR1	CCL5	CCL5	CCR1	B cell	lymphoid	Lung	neutrophil	myeloid	Blood	orange
93	CCR1_CCR3	CCL5 > CCR1	CCL5	CCL5	CCR1	B cell	lymphoid	Lung	neutrophil	myeloid	Lung	orange
94	CCR1_CCR3	CCL5 > CCR1	CCL5	CCL5	CCR1	B cell	lymphoid	Lung	neutrophil (IL18BP+)	myeloid	Lung	orange
95	CCR1_CCR3	CCL5 > CCR1	CCL5	CCL5	CCR1	B cell	lymphoid	Lung	monocyte	myeloid	Blood	orange
96	CCR1_CCR3	CCL5 > CCR1	CCL5	CCL5	CCR1	B cell	lymphoid	Lung	monocyte (PF)	myeloid	Blood	orange
97	CCR1_CCR3	CCL5 > CCR1	CCL5	CCL5	CCR1	B cell	lymphoid	Lung	alveolar macrophage (LPL+)	myeloid	Lung	orange
98	CCR1_CCR3	CCL5 > CCR1	CCL5	CCL5	CCR1	B cell	lymphoid	Lung	dendritic cell (FLT3+ IGSF6+)	myeloid	Lung	orange
99	CCR1_CCR3	CCL5 > CCR1	CCL5	CCL5	CCR1	innate lymphoid cell	lymphoid	Lung	neutrophil	myeloid	Blood	orange
100	CCR1_CCR3	CCL5 > CCR1	CCL5	CCL5	CCR1	innate lymphoid cell	lymphoid	Lung	neutrophil	myeloid	Lung	orange
101	CCR1_CCR3	CCL5 > CCR1	CCL5	CCL5	CCR1	innate lymphoid cell	lymphoid	Lung	neutrophil (IL18BP+)	myeloid	Lung	orange
102	CCR1_CCR3	CCL5 > CCR1	CCL5	CCL5	CCR1	innate lymphoid cell	lymphoid	Lung	monocyte	myeloid	Blood	orange
103	CCR1_CCR3	CCL5 > CCR1	CCL5	CCL5	CCR1	innate lymphoid cell	lymphoid	Lung	monocyte (PF)	myeloid	Blood	orange
104	CCR1_CCR3	CCL5 > CCR1	CCL5	CCL5	CCR1	innate lymphoid cell	lymphoid	Lung	alveolar macrophage (LPL+)	myeloid	Lung	orange
105	CCR1_CCR3	CCL5 > CCR1	CCL5	CCL5	CCR1	innate lymphoid cell	lymphoid	Lung	dendritic cell (FLT3+ IGSF6+)	myeloid	Lung	orange
106	CCR1_CCR3	CCL5 > CCR1	CCL5	CCL5	CCR1	natural killer cell	lymphoid	Blood	neutrophil	myeloid	Blood	orange
107	CCR1_CCR3	CCL5 > CCR1	CCL5	CCL5	CCR1	natural killer cell	lymphoid	Blood	neutrophil	myeloid	Lung	orange
108	CCR1_CCR3	CCL5 > CCR1	CCL5	CCL5	CCR1	natural killer cell	lymphoid	Blood	neutrophil (IL18BP+)	myeloid	Lung	orange
109	CCR1_CCR3	CCL5 > CCR1	CCL5	CCL5	CCR1	natural killer cell	lymphoid	Blood	monocyte	myeloid	Blood	orange
110	CCR1_CCR3	CCL5 > CCR1	CCL5	CCL5	CCR1	natural killer cell	lymphoid	Blood	monocyte (PF)	myeloid	Blood	orange
111	CCR1_CCR3	CCL5 > CCR1	CCL5	CCL5	CCR1	natural killer cell	lymphoid	Blood	alveolar macrophage (LPL+)	myeloid	Lung	orange
112	CCR1_CCR3	CCL5 > CCR1	CCL5	CCL5	CCR1	natural killer cell	lymphoid	Blood	dendritic cell (FLT3+ IGSF6+)	myeloid	Lung	orange
113	CCR1_CCR3	CCL5 > CCR1	CCL5	CCL5	CCR1	natural killer cell (PF)	lymphoid	Lung	neutrophil	myeloid	Blood	orange
114	CCR1_CCR3	CCL5 > CCR1	CCL5	CCL5	CCR1	natural killer cell (PF)	lymphoid	Lung	neutrophil	myeloid	Lung	orange
115	CCR1_CCR3	CCL5 > CCR1	CCL5	CCL5	CCR1	natural killer cell (PF)	lymphoid	Lung	neutrophil (IL18BP+)	myeloid	Lung	orange
116	CCR1_CCR3	CCL5 > CCR1	CCL5	CCL5	CCR1	natural killer cell (PF)	lymphoid	Lung	monocyte	myeloid	Blood	orange
117	CCR1_CCR3	CCL5 > CCR1	CCL5	CCL5	CCR1	natural killer cell (PF)	lymphoid	Lung	monocyte (PF)	myeloid	Blood	orange
118	CCR1_CCR3	CCL5 > CCR1	CCL5	CCL5	CCR1	natural killer cell (PF)	lymphoid	Lung	alveolar macrophage (LPL+)	myeloid	Lung	orange
119	CCR1_CCR3	CCL5 > CCR1	CCL5	CCL5	CCR1	natural killer cell (PF)	lymphoid	Lung	dendritic cell (FLT3+ IGSF6+)	myeloid	Lung	orange
120	CCR1_CCR3	CCL5 > CCR1	CCL5	CCL5	CCR1	natural killer cell (GZMB+)	lymphoid	Lung	neutrophil	myeloid	Blood	orange
121	CCR1_CCR3	CCL5 > CCR1	CCL5	CCL5	CCR1	natural killer cell (GZMB+)	lymphoid	Lung	neutrophil	myeloid	Lung	orange
122	CCR1_CCR3	CCL5 > CCR1	CCL5	CCL5	CCR1	natural killer cell (GZMB+)	lymphoid	Lung	neutrophil (IL18BP+)	myeloid	Lung	orange
123	CCR1_CCR3	CCL5 > CCR1	CCL5	CCL5	CCR1	natural killer cell (GZMB+)	lymphoid	Lung	monocyte	myeloid	Blood	orange
124	CCR1_CCR3	CCL5 > CCR1	CCL5	CCL5	CCR1	natural killer cell (GZMB+)	lymphoid	Lung	monocyte (PF)	myeloid	Blood	orange
125	CCR1_CCR3	CCL5 > CCR1	CCL5	CCL5	CCR1	natural killer cell (GZMB+)	lymphoid	Lung	alveolar macrophage (LPL+)	myeloid	Lung	orange
126	CCR1_CCR3	CCL5 > CCR1	CCL5	CCL5	CCR1	natural killer cell (GZMB+)	lymphoid	Lung	dendritic cell (FLT3+ IGSF6+)	myeloid	Lung	orange
127	CCR1_CCR3	CCL5 > CCR1	CCL5	CCL5	CCR1	natural killer cell (KLRD1+)	lymphoid	Lung	neutrophil	myeloid	Blood	orange
128	CCR1_CCR3	CCL5 > CCR1	CCL5	CCL5	CCR1	natural killer cell (KLRD1+)	lymphoid	Lung	neutrophil	myeloid	Lung	orange
129	CCR1_CCR3	CCL5 > CCR1	CCL5	CCL5	CCR1	natural killer cell (KLRD1+)	lymphoid	Lung	neutrophil (IL18BP+)	myeloid	Lung	orange
130	CCR1_CCR3	CCL5 > CCR1	CCL5	CCL5	CCR1	natural killer cell (KLRD1+)	lymphoid	Lung	monocyte	myeloid	Blood	orange
131	CCR1_CCR3	CCL5 > CCR1	CCL5	CCL5	CCR1	natural killer cell (KLRD1+)	lymphoid	Lung	monocyte (PF)	myeloid	Blood	orange
132	CCR1_CCR3	CCL5 > CCR1	CCL5	CCL5	CCR1	natural killer cell (KLRD1+)	lymphoid	Lung	alveolar macrophage (LPL+)	myeloid	Lung	orange
133	CCR1_CCR3	CCL5 > CCR1	CCL5	CCL5	CCR1	natural killer cell (KLRD1+)	lymphoid	Lung	dendritic cell (FLT3+ IGSF6+)	myeloid	Lung	orange
134	CCR1_CCR3	CCL5 > CCR1	CCL5	CCL5	CCR1	natural killer T cell	lymphoid	Blood	neutrophil	myeloid	Blood	orange
135	CCR1_CCR3	CCL5 > CCR1	CCL5	CCL5	CCR1	natural killer T cell	lymphoid	Blood	neutrophil	myeloid	Lung	orange
136	CCR1_CCR3	CCL5 > CCR1	CCL5	CCL5	CCR1	natural killer T cell	lymphoid	Blood	neutrophil (IL18BP+)	myeloid	Lung	orange
137	CCR1_CCR3	CCL5 > CCR1	CCL5	CCL5	CCR1	natural killer T cell	lymphoid	Blood	monocyte	myeloid	Blood	orange
138	CCR1_CCR3	CCL5 > CCR1	CCL5	CCL5	CCR1	natural killer T cell	lymphoid	Blood	monocyte (PF)	myeloid	Blood	orange
139	CCR1_CCR3	CCL5 > CCR1	CCL5	CCL5	CCR1	natural killer T cell	lymphoid	Blood	alveolar macrophage (LPL+)	myeloid	Lung	orange
140	CCR1_CCR3	CCL5 > CCR1	CCL5	CCL5	CCR1	natural killer T cell	lymphoid	Blood	dendritic cell (FLT3+ IGSF6+)	myeloid	Lung	orange
141	CCR1_CCR3	CCL5 > CCR1	CCL5	CCL5	CCR1	natural killer T cell	lymphoid	Lung	neutrophil	myeloid	Blood	orange
142	CCR1_CCR3	CCL5 > CCR1	CCL5	CCL5	CCR1	natural killer T cell	lymphoid	Lung	neutrophil	myeloid	Lung	orange
143	CCR1_CCR3	CCL5 > CCR1	CCL5	CCL5	CCR1	natural killer T cell	lymphoid	Lung	neutrophil (IL18BP+)	myeloid	Lung	orange
144	CCR1_CCR3	CCL5 > CCR1	CCL5	CCL5	CCR1	natural killer T cell	lymphoid	Lung	monocyte	myeloid	Blood	orange
145	CCR1_CCR3	CCL5 > CCR1	CCL5	CCL5	CCR1	natural killer T cell	lymphoid	Lung	monocyte (PF)	myeloid	Blood	orange
146	CCR1_CCR3	CCL5 > CCR1	CCL5	CCL5	CCR1	natural killer T cell	lymphoid	Lung	alveolar macrophage (LPL+)	myeloid	Lung	orange
147	CCR1_CCR3	CCL5 > CCR1	CCL5	CCL5	CCR1	natural killer T cell	lymphoid	Lung	dendritic cell (FLT3+ IGSF6+)	myeloid	Lung	orange
148	CCR1_CCR3	CCL5 > CCR1	CCL5	CCL5	CCR1	natural killer cell_T cell	lymphoid	Lung	neutrophil	myeloid	Blood	orange
149	CCR1_CCR3	CCL5 > CCR1	CCL5	CCL5	CCR1	natural killer cell_T cell	lymphoid	Lung	neutrophil	myeloid	Lung	orange
150	CCR1_CCR3	CCL5 > CCR1	CCL5	CCL5	CCR1	natural killer cell_T cell	lymphoid	Lung	neutrophil (IL18BP+)	myeloid	Lung	orange
151	CCR1_CCR3	CCL5 > CCR1	CCL5	CCL5	CCR1	natural killer cell_T cell	lymphoid	Lung	monocyte	myeloid	Blood	orange
152	CCR1_CCR3	CCL5 > CCR1	CCL5	CCL5	CCR1	natural killer cell_T cell	lymphoid	Lung	monocyte (PF)	myeloid	Blood	orange
153	CCR1_CCR3	CCL5 > CCR1	CCL5	CCL5	CCR1	natural killer cell_T cell	lymphoid	Lung	alveolar macrophage (LPL+)	myeloid	Lung	orange
154	CCR1_CCR3	CCL5 > CCR1	CCL5	CCL5	CCR1	natural killer cell_T cell	lymphoid	Lung	dendritic cell (FLT3+ IGSF6+)	myeloid	Lung	orange
155	CCR1_CCR3	CCL5 > CCR1	CCL5	CCL5	CCR1	T cell (CD4+ CD8- CCL5+)	lymphoid	Lung	neutrophil	myeloid	Blood	orange
156	CCR1_CCR3	CCL5 > CCR1	CCL5	CCL5	CCR1	T cell (CD4+ CD8- CCL5+)	lymphoid	Lung	neutrophil	myeloid	Lung	orange
157	CCR1_CCR3	CCL5 > CCR1	CCL5	CCL5	CCR1	T cell (CD4+ CD8- CCL5+)	lymphoid	Lung	neutrophil (IL18BP+)	myeloid	Lung	orange
158	CCR1_CCR3	CCL5 > CCR1	CCL5	CCL5	CCR1	T cell (CD4+ CD8- CCL5+)	lymphoid	Lung	monocyte	myeloid	Blood	orange
159	CCR1_CCR3	CCL5 > CCR1	CCL5	CCL5	CCR1	T cell (CD4+ CD8- CCL5+)	lymphoid	Lung	monocyte (PF)	myeloid	Blood	orange
160	CCR1_CCR3	CCL5 > CCR1	CCL5	CCL5	CCR1	T cell (CD4+ CD8- CCL5+)	lymphoid	Lung	alveolar macrophage (LPL+)	myeloid	Lung	orange
161	CCR1_CCR3	CCL5 > CCR1	CCL5	CCL5	CCR1	T cell (CD4+ CD8- CCL5+)	lymphoid	Lung	dendritic cell (FLT3+ IGSF6+)	myeloid	Lung	orange
162	CCR1_CCR3	CCL5 > CCR1	CCL5	CCL5	CCR1	T cell (CD4+ CD8- CCL5-)	lymphoid	Lung	neutrophil	myeloid	Blood	orange
163	CCR1_CCR3	CCL5 > CCR1	CCL5	CCL5	CCR1	T cell (CD4+ CD8- CCL5-)	lymphoid	Lung	neutrophil	myeloid	Lung	orange
164	CCR1_CCR3	CCL5 > CCR1	CCL5	CCL5	CCR1	T cell (CD4+ CD8- CCL5-)	lymphoid	Lung	neutrophil (IL18BP+)	myeloid	Lung	orange
165	CCR1_CCR3	CCL5 > CCR1	CCL5	CCL5	CCR1	T cell (CD4+ CD8- CCL5-)	lymphoid	Lung	monocyte	myeloid	Blood	orange
166	CCR1_CCR3	CCL5 > CCR1	CCL5	CCL5	CCR1	T cell (CD4+ CD8- CCL5-)	lymphoid	Lung	monocyte (PF)	myeloid	Blood	orange
167	CCR1_CCR3	CCL5 > CCR1	CCL5	CCL5	CCR1	T cell (CD4+ CD8- CCL5-)	lymphoid	Lung	alveolar macrophage (LPL+)	myeloid	Lung	orange
168	CCR1_CCR3	CCL5 > CCR1	CCL5	CCL5	CCR1	T cell (CD4+ CD8- CCL5-)	lymphoid	Lung	dendritic cell (FLT3+ IGSF6+)	myeloid	Lung	orange
169	CCR1_CCR3	CCL5 > CCR1	CCL5	CCL5	CCR1	T cell (CD4- CD8+ CCL5+)	lymphoid	Blood	neutrophil	myeloid	Blood	orange
170	CCR1_CCR3	CCL5 > CCR1	CCL5	CCL5	CCR1	T cell (CD4- CD8+ CCL5+)	lymphoid	Blood	neutrophil	myeloid	Lung	orange
171	CCR1_CCR3	CCL5 > CCR1	CCL5	CCL5	CCR1	T cell (CD4- CD8+ CCL5+)	lymphoid	Blood	neutrophil (IL18BP+)	myeloid	Lung	orange
172	CCR1_CCR3	CCL5 > CCR1	CCL5	CCL5	CCR1	T cell (CD4- CD8+ CCL5+)	lymphoid	Blood	monocyte	myeloid	Blood	orange
173	CCR1_CCR3	CCL5 > CCR1	CCL5	CCL5	CCR1	T cell (CD4- CD8+ CCL5+)	lymphoid	Blood	monocyte (PF)	myeloid	Blood	orange
174	CCR1_CCR3	CCL5 > CCR1	CCL5	CCL5	CCR1	T cell (CD4- CD8+ CCL5+)	lymphoid	Blood	alveolar macrophage (LPL+)	myeloid	Lung	orange
175	CCR1_CCR3	CCL5 > CCR1	CCL5	CCL5	CCR1	T cell (CD4- CD8+ CCL5+)	lymphoid	Blood	dendritic cell (FLT3+ IGSF6+)	myeloid	Lung	orange
176	CCR1_CCR3	CCL5 > CCR1	CCL5	CCL5	CCR1	T cell (CD4- CD8+ CCL5+)	lymphoid	Lung	neutrophil	myeloid	Blood	orange
177	CCR1_CCR3	CCL5 > CCR1	CCL5	CCL5	CCR1	T cell (CD4- CD8+ CCL5+)	lymphoid	Lung	neutrophil	myeloid	Lung	orange
178	CCR1_CCR3	CCL5 > CCR1	CCL5	CCL5	CCR1	T cell (CD4- CD8+ CCL5+)	lymphoid	Lung	neutrophil (IL18BP+)	myeloid	Lung	orange
179	CCR1_CCR3	CCL5 > CCR1	CCL5	CCL5	CCR1	T cell (CD4- CD8+ CCL5+)	lymphoid	Lung	monocyte	myeloid	Blood	orange
180	CCR1_CCR3	CCL5 > CCR1	CCL5	CCL5	CCR1	T cell (CD4- CD8+ CCL5+)	lymphoid	Lung	monocyte (PF)	myeloid	Blood	orange
181	CCR1_CCR3	CCL5 > CCR1	CCL5	CCL5	CCR1	T cell (CD4- CD8+ CCL5+)	lymphoid	Lung	alveolar macrophage (LPL+)	myeloid	Lung	orange
182	CCR1_CCR3	CCL5 > CCR1	CCL5	CCL5	CCR1	T cell (CD4- CD8+ CCL5+)	lymphoid	Lung	dendritic cell (FLT3+ IGSF6+)	myeloid	Lung	orange
183	CCR1_CCR3	CCL5 > CCR1	CCL5	CCL5	CCR1	T cell (CD4+ CD8+ CCL5+)	lymphoid	Lung	neutrophil	myeloid	Blood	orange
184	CCR1_CCR3	CCL5 > CCR1	CCL5	CCL5	CCR1	T cell (CD4+ CD8+ CCL5+)	lymphoid	Lung	neutrophil	myeloid	Lung	orange
185	CCR1_CCR3	CCL5 > CCR1	CCL5	CCL5	CCR1	T cell (CD4+ CD8+ CCL5+)	lymphoid	Lung	neutrophil (IL18BP+)	myeloid	Lung	orange
186	CCR1_CCR3	CCL5 > CCR1	CCL5	CCL5	CCR1	T cell (CD4+ CD8+ CCL5+)	lymphoid	Lung	monocyte	myeloid	Blood	orange
187	CCR1_CCR3	CCL5 > CCR1	CCL5	CCL5	CCR1	T cell (CD4+ CD8+ CCL5+)	lymphoid	Lung	monocyte (PF)	myeloid	Blood	orange
188	CCR1_CCR3	CCL5 > CCR1	CCL5	CCL5	CCR1	T cell (CD4+ CD8+ CCL5+)	lymphoid	Lung	alveolar macrophage (LPL+)	myeloid	Lung	orange
189	CCR1_CCR3	CCL5 > CCR1	CCL5	CCL5	CCR1	T cell (CD4+ CD8+ CCL5+)	lymphoid	Lung	dendritic cell (FLT3+ IGSF6+)	myeloid	Lung	orange
190	CCR1_CCR3	CCL5 > CCR1	CCL5	CCL5	CCR1	T cell (PF)	lymphoid	Lung	neutrophil	myeloid	Blood	orange
191	CCR1_CCR3	CCL5 > CCR1	CCL5	CCL5	CCR1	T cell (PF)	lymphoid	Lung	neutrophil	myeloid	Lung	orange
192	CCR1_CCR3	CCL5 > CCR1	CCL5	CCL5	CCR1	T cell (PF)	lymphoid	Lung	neutrophil (IL18BP+)	myeloid	Lung	orange
193	CCR1_CCR3	CCL5 > CCR1	CCL5	CCL5	CCR1	T cell (PF)	lymphoid	Lung	monocyte	myeloid	Blood	orange
194	CCR1_CCR3	CCL5 > CCR1	CCL5	CCL5	CCR1	T cell (PF)	lymphoid	Lung	monocyte (PF)	myeloid	Blood	orange
195	CCR1_CCR3	CCL5 > CCR1	CCL5	CCL5	CCR1	T cell (PF)	lymphoid	Lung	alveolar macrophage (LPL+)	myeloid	Lung	orange
196	CCR1_CCR3	CCL5 > CCR1	CCL5	CCL5	CCR1	T cell (PF)	lymphoid	Lung	dendritic cell (FLT3+ IGSF6+)	myeloid	Lung	orange
197	CCR1_CCR3	CCL5 > CCR1	CCL5	CCL5	CCR1	megakaryocyte progenitor cell	megakaryocyte-erythroid	Blood	neutrophil	myeloid	Blood	orange
198	CCR1_CCR3	CCL5 > CCR1	CCL5	CCL5	CCR1	megakaryocyte progenitor cell	megakaryocyte-erythroid	Blood	neutrophil	myeloid	Lung	orange
199	CCR1_CCR3	CCL5 > CCR1	CCL5	CCL5	CCR1	megakaryocyte progenitor cell	megakaryocyte-erythroid	Blood	neutrophil (IL18BP+)	myeloid	Lung	orange
200	CCR1_CCR3	CCL5 > CCR1	CCL5	CCL5	CCR1	megakaryocyte progenitor cell	megakaryocyte-erythroid	Blood	monocyte	myeloid	Blood	orange
201	CCR1_CCR3	CCL5 > CCR1	CCL5	CCL5	CCR1	megakaryocyte progenitor cell	megakaryocyte-erythroid	Blood	monocyte (PF)	myeloid	Blood	orange
202	CCR1_CCR3	CCL5 > CCR1	CCL5	CCL5	CCR1	megakaryocyte progenitor cell	megakaryocyte-erythroid	Blood	alveolar macrophage (LPL+)	myeloid	Lung	orange
203	CCR1_CCR3	CCL5 > CCR1	CCL5	CCL5	CCR1	megakaryocyte progenitor cell	megakaryocyte-erythroid	Blood	dendritic cell (FLT3+ IGSF6+)	myeloid	Lung	orange
204	CCR1_CCR3	CCL5 > CCR1	CCL5	CCL5	CCR1	platelet	megakaryocyte-erythroid	Blood	neutrophil	myeloid	Blood	orange
205	CCR1_CCR3	CCL5 > CCR1	CCL5	CCL5	CCR1	platelet	megakaryocyte-erythroid	Blood	neutrophil	myeloid	Lung	orange
206	CCR1_CCR3	CCL5 > CCR1	CCL5	CCL5	CCR1	platelet	megakaryocyte-erythroid	Blood	neutrophil (IL18BP+)	myeloid	Lung	orange
207	CCR1_CCR3	CCL5 > CCR1	CCL5	CCL5	CCR1	platelet	megakaryocyte-erythroid	Blood	monocyte	myeloid	Blood	orange
208	CCR1_CCR3	CCL5 > CCR1	CCL5	CCL5	CCR1	platelet	megakaryocyte-erythroid	Blood	monocyte (PF)	myeloid	Blood	orange
209	CCR1_CCR3	CCL5 > CCR1	CCL5	CCL5	CCR1	platelet	megakaryocyte-erythroid	Blood	alveolar macrophage (LPL+)	myeloid	Lung	orange
210	CCR1_CCR3	CCL5 > CCR1	CCL5	CCL5	CCR1	platelet	megakaryocyte-erythroid	Blood	dendritic cell (FLT3+ IGSF6+)	myeloid	Lung	orange
211	CCR1_CCR3	CCL5 > CCR1	CCL5	CCL5	CCR1	platelet	megakaryocyte-erythroid	Lung	neutrophil	myeloid	Blood	orange
212	CCR1_CCR3	CCL5 > CCR1	CCL5	CCL5	CCR1	platelet	megakaryocyte-erythroid	Lung	neutrophil	myeloid	Lung	orange
213	CCR1_CCR3	CCL5 > CCR1	CCL5	CCL5	CCR1	platelet	megakaryocyte-erythroid	Lung	neutrophil (IL18BP+)	myeloid	Lung	orange
214	CCR1_CCR3	CCL5 > CCR1	CCL5	CCL5	CCR1	platelet	megakaryocyte-erythroid	Lung	monocyte	myeloid	Blood	orange
215	CCR1_CCR3	CCL5 > CCR1	CCL5	CCL5	CCR1	platelet	megakaryocyte-erythroid	Lung	monocyte (PF)	myeloid	Blood	orange
216	CCR1_CCR3	CCL5 > CCR1	CCL5	CCL5	CCR1	platelet	megakaryocyte-erythroid	Lung	alveolar macrophage (LPL+)	myeloid	Lung	orange
217	CCR1_CCR3	CCL5 > CCR1	CCL5	CCL5	CCR1	platelet	megakaryocyte-erythroid	Lung	dendritic cell (FLT3+ IGSF6+)	myeloid	Lung	orange
218	CCR1_CCR3	CCL5 > CCR1	CCL5	CCL5	CCR1	neutrophil	myeloid	Blood	neutrophil	myeloid	Blood	orange
219	CCR1_CCR3	CCL5 > CCR1	CCL5	CCL5	CCR1	neutrophil	myeloid	Blood	neutrophil	myeloid	Lung	orange
220	CCR1_CCR3	CCL5 > CCR1	CCL5	CCL5	CCR1	neutrophil	myeloid	Blood	neutrophil (IL18BP+)	myeloid	Lung	orange
221	CCR1_CCR3	CCL5 > CCR1	CCL5	CCL5	CCR1	neutrophil	myeloid	Blood	monocyte	myeloid	Blood	orange
222	CCR1_CCR3	CCL5 > CCR1	CCL5	CCL5	CCR1	neutrophil	myeloid	Blood	monocyte (PF)	myeloid	Blood	orange
223	CCR1_CCR3	CCL5 > CCR1	CCL5	CCL5	CCR1	neutrophil	myeloid	Blood	alveolar macrophage (LPL+)	myeloid	Lung	orange
224	CCR1_CCR3	CCL5 > CCR1	CCL5	CCL5	CCR1	neutrophil	myeloid	Blood	dendritic cell (FLT3+ IGSF6+)	myeloid	Lung	orange
225	CCR1_CCR3	CCL5 > CCR1	CCL5	CCL5	CCR1	neutrophil	myeloid	Lung	neutrophil	myeloid	Blood	orange
226	CCR1_CCR3	CCL5 > CCR1	CCL5	CCL5	CCR1	neutrophil	myeloid	Lung	neutrophil	myeloid	Lung	orange
227	CCR1_CCR3	CCL5 > CCR1	CCL5	CCL5	CCR1	neutrophil	myeloid	Lung	neutrophil (IL18BP+)	myeloid	Lung	orange
228	CCR1_CCR3	CCL5 > CCR1	CCL5	CCL5	CCR1	neutrophil	myeloid	Lung	monocyte	myeloid	Blood	orange
229	CCR1_CCR3	CCL5 > CCR1	CCL5	CCL5	CCR1	neutrophil	myeloid	Lung	monocyte (PF)	myeloid	Blood	orange
230	CCR1_CCR3	CCL5 > CCR1	CCL5	CCL5	CCR1	neutrophil	myeloid	Lung	alveolar macrophage (LPL+)	myeloid	Lung	orange
231	CCR1_CCR3	CCL5 > CCR1	CCL5	CCL5	CCR1	neutrophil	myeloid	Lung	dendritic cell (FLT3+ IGSF6+)	myeloid	Lung	orange
232	CCR1_CCR3	CCL5 > CCR1	CCL5	CCL5	CCR1	neutrophil (PF)	myeloid	Blood	neutrophil	myeloid	Blood	orange
233	CCR1_CCR3	CCL5 > CCR1	CCL5	CCL5	CCR1	neutrophil (PF)	myeloid	Blood	neutrophil	myeloid	Lung	orange
234	CCR1_CCR3	CCL5 > CCR1	CCL5	CCL5	CCR1	neutrophil (PF)	myeloid	Blood	neutrophil (IL18BP+)	myeloid	Lung	orange
235	CCR1_CCR3	CCL5 > CCR1	CCL5	CCL5	CCR1	neutrophil (PF)	myeloid	Blood	monocyte	myeloid	Blood	orange
236	CCR1_CCR3	CCL5 > CCR1	CCL5	CCL5	CCR1	neutrophil (PF)	myeloid	Blood	monocyte (PF)	myeloid	Blood	orange
237	CCR1_CCR3	CCL5 > CCR1	CCL5	CCL5	CCR1	neutrophil (PF)	myeloid	Blood	alveolar macrophage (LPL+)	myeloid	Lung	orange
238	CCR1_CCR3	CCL5 > CCR1	CCL5	CCL5	CCR1	neutrophil (PF)	myeloid	Blood	dendritic cell (FLT3+ IGSF6+)	myeloid	Lung	orange
239	CCR1_CCR3	CCL5 > CCR1	CCL5	CCL5	CCR1	neutrophil (PF)	myeloid	Lung	neutrophil	myeloid	Blood	orange
240	CCR1_CCR3	CCL5 > CCR1	CCL5	CCL5	CCR1	neutrophil (PF)	myeloid	Lung	neutrophil	myeloid	Lung	orange
241	CCR1_CCR3	CCL5 > CCR1	CCL5	CCL5	CCR1	neutrophil (PF)	myeloid	Lung	neutrophil (IL18BP+)	myeloid	Lung	orange
242	CCR1_CCR3	CCL5 > CCR1	CCL5	CCL5	CCR1	neutrophil (PF)	myeloid	Lung	monocyte	myeloid	Blood	orange
243	CCR1_CCR3	CCL5 > CCR1	CCL5	CCL5	CCR1	neutrophil (PF)	myeloid	Lung	monocyte (PF)	myeloid	Blood	orange
244	CCR1_CCR3	CCL5 > CCR1	CCL5	CCL5	CCR1	neutrophil (PF)	myeloid	Lung	alveolar macrophage (LPL+)	myeloid	Lung	orange
245	CCR1_CCR3	CCL5 > CCR1	CCL5	CCL5	CCR1	neutrophil (PF)	myeloid	Lung	dendritic cell (FLT3+ IGSF6+)	myeloid	Lung	orange
246	CCR1_CCR3	CCL5 > CCR1	CCL5	CCL5	CCR1	neutrophil (CCL13+)	myeloid	Lung	neutrophil	myeloid	Blood	orange
247	CCR1_CCR3	CCL5 > CCR1	CCL5	CCL5	CCR1	neutrophil (CCL13+)	myeloid	Lung	neutrophil	myeloid	Lung	orange
248	CCR1_CCR3	CCL5 > CCR1	CCL5	CCL5	CCR1	neutrophil (CCL13+)	myeloid	Lung	neutrophil (IL18BP+)	myeloid	Lung	orange
249	CCR1_CCR3	CCL5 > CCR1	CCL5	CCL5	CCR1	neutrophil (CCL13+)	myeloid	Lung	monocyte	myeloid	Blood	orange
250	CCR1_CCR3	CCL5 > CCR1	CCL5	CCL5	CCR1	neutrophil (CCL13+)	myeloid	Lung	monocyte (PF)	myeloid	Blood	orange
251	CCR1_CCR3	CCL5 > CCR1	CCL5	CCL5	CCR1	neutrophil (CCL13+)	myeloid	Lung	alveolar macrophage (LPL+)	myeloid	Lung	orange
252	CCR1_CCR3	CCL5 > CCR1	CCL5	CCL5	CCR1	neutrophil (CCL13+)	myeloid	Lung	dendritic cell (FLT3+ IGSF6+)	myeloid	Lung	orange
253	CCR1_CCR3	CCL5 > CCR1	CCL5	CCL5	CCR1	neutrophil (IL18BP+)	myeloid	Lung	neutrophil	myeloid	Blood	orange
254	CCR1_CCR3	CCL5 > CCR1	CCL5	CCL5	CCR1	neutrophil (IL18BP+)	myeloid	Lung	neutrophil	myeloid	Lung	orange
255	CCR1_CCR3	CCL5 > CCR1	CCL5	CCL5	CCR1	neutrophil (IL18BP+)	myeloid	Lung	neutrophil (IL18BP+)	myeloid	Lung	orange
256	CCR1_CCR3	CCL5 > CCR1	CCL5	CCL5	CCR1	neutrophil (IL18BP+)	myeloid	Lung	monocyte	myeloid	Blood	orange
257	CCR1_CCR3	CCL5 > CCR1	CCL5	CCL5	CCR1	neutrophil (IL18BP+)	myeloid	Lung	monocyte (PF)	myeloid	Blood	orange
258	CCR1_CCR3	CCL5 > CCR1	CCL5	CCL5	CCR1	neutrophil (IL18BP+)	myeloid	Lung	alveolar macrophage (LPL+)	myeloid	Lung	orange
259	CCR1_CCR3	CCL5 > CCR1	CCL5	CCL5	CCR1	neutrophil (IL18BP+)	myeloid	Lung	dendritic cell (FLT3+ IGSF6+)	myeloid	Lung	orange
260	CCR1_CCR3	CCL5 > CCR1	CCL5	CCL5	CCR1	basophil	myeloid	Lung	neutrophil	myeloid	Blood	orange
261	CCR1_CCR3	CCL5 > CCR1	CCL5	CCL5	CCR1	basophil	myeloid	Lung	neutrophil	myeloid	Lung	orange
262	CCR1_CCR3	CCL5 > CCR1	CCL5	CCL5	CCR1	basophil	myeloid	Lung	neutrophil (IL18BP+)	myeloid	Lung	orange
263	CCR1_CCR3	CCL5 > CCR1	CCL5	CCL5	CCR1	basophil	myeloid	Lung	monocyte	myeloid	Blood	orange
264	CCR1_CCR3	CCL5 > CCR1	CCL5	CCL5	CCR1	basophil	myeloid	Lung	monocyte (PF)	myeloid	Blood	orange
265	CCR1_CCR3	CCL5 > CCR1	CCL5	CCL5	CCR1	basophil	myeloid	Lung	alveolar macrophage (LPL+)	myeloid	Lung	orange
266	CCR1_CCR3	CCL5 > CCR1	CCL5	CCL5	CCR1	basophil	myeloid	Lung	dendritic cell (FLT3+ IGSF6+)	myeloid	Lung	orange
267	CCR1_CCR3	CCL5 > CCR1	CCL5	CCL5	CCR1	alveolar macrophage	myeloid	Lung	neutrophil	myeloid	Blood	orange
268	CCR1_CCR3	CCL5 > CCR1	CCL5	CCL5	CCR1	alveolar macrophage	myeloid	Lung	neutrophil	myeloid	Lung	orange
269	CCR1_CCR3	CCL5 > CCR1	CCL5	CCL5	CCR1	alveolar macrophage	myeloid	Lung	neutrophil (IL18BP+)	myeloid	Lung	orange
270	CCR1_CCR3	CCL5 > CCR1	CCL5	CCL5	CCR1	alveolar macrophage	myeloid	Lung	monocyte	myeloid	Blood	orange
271	CCR1_CCR3	CCL5 > CCR1	CCL5	CCL5	CCR1	alveolar macrophage	myeloid	Lung	monocyte (PF)	myeloid	Blood	orange
272	CCR1_CCR3	CCL5 > CCR1	CCL5	CCL5	CCR1	alveolar macrophage	myeloid	Lung	alveolar macrophage (LPL+)	myeloid	Lung	orange
273	CCR1_CCR3	CCL5 > CCR1	CCL5	CCL5	CCR1	alveolar macrophage	myeloid	Lung	dendritic cell (FLT3+ IGSF6+)	myeloid	Lung	orange
274	CCR1_CCR3	CCL5 > CCR1	CCL5	CCL5	CCR1	alveolar macrophage (CXCL10+)	myeloid	Lung	neutrophil	myeloid	Blood	orange
275	CCR1_CCR3	CCL5 > CCR1	CCL5	CCL5	CCR1	alveolar macrophage (CXCL10+)	myeloid	Lung	neutrophil	myeloid	Lung	orange
276	CCR1_CCR3	CCL5 > CCR1	CCL5	CCL5	CCR1	alveolar macrophage (CXCL10+)	myeloid	Lung	neutrophil (IL18BP+)	myeloid	Lung	orange
277	CCR1_CCR3	CCL5 > CCR1	CCL5	CCL5	CCR1	alveolar macrophage (CXCL10+)	myeloid	Lung	monocyte	myeloid	Blood	orange
278	CCR1_CCR3	CCL5 > CCR1	CCL5	CCL5	CCR1	alveolar macrophage (CXCL10+)	myeloid	Lung	monocyte (PF)	myeloid	Blood	orange
279	CCR1_CCR3	CCL5 > CCR1	CCL5	CCL5	CCR1	alveolar macrophage (CXCL10+)	myeloid	Lung	alveolar macrophage (LPL+)	myeloid	Lung	orange
280	CCR1_CCR3	CCL5 > CCR1	CCL5	CCL5	CCR1	alveolar macrophage (CXCL10+)	myeloid	Lung	dendritic cell (FLT3+ IGSF6+)	myeloid	Lung	orange
281	CCR1_CCR3	CCL5 > CCR1	CCL5	CCL5	CCR1	interstitial macrophage	myeloid	Lung	neutrophil	myeloid	Blood	orange
282	CCR1_CCR3	CCL5 > CCR1	CCL5	CCL5	CCR1	interstitial macrophage	myeloid	Lung	neutrophil	myeloid	Lung	orange
283	CCR1_CCR3	CCL5 > CCR1	CCL5	CCL5	CCR1	interstitial macrophage	myeloid	Lung	neutrophil (IL18BP+)	myeloid	Lung	orange
284	CCR1_CCR3	CCL5 > CCR1	CCL5	CCL5	CCR1	interstitial macrophage	myeloid	Lung	monocyte	myeloid	Blood	orange
285	CCR1_CCR3	CCL5 > CCR1	CCL5	CCL5	CCR1	interstitial macrophage	myeloid	Lung	monocyte (PF)	myeloid	Blood	orange
286	CCR1_CCR3	CCL5 > CCR1	CCL5	CCL5	CCR1	interstitial macrophage	myeloid	Lung	alveolar macrophage (LPL+)	myeloid	Lung	orange
287	CCR1_CCR3	CCL5 > CCR1	CCL5	CCL5	CCR1	interstitial macrophage	myeloid	Lung	dendritic cell (FLT3+ IGSF6+)	myeloid	Lung	orange
288	CCR1_CCR3	CCL5 > CCR1	CCL5	CCL5	CCR1	interstitial macrophage (CXCL10+)	myeloid	Lung	neutrophil	myeloid	Blood	orange
289	CCR1_CCR3	CCL5 > CCR1	CCL5	CCL5	CCR1	interstitial macrophage (CXCL10+)	myeloid	Lung	neutrophil	myeloid	Lung	orange
290	CCR1_CCR3	CCL5 > CCR1	CCL5	CCL5	CCR1	interstitial macrophage (CXCL10+)	myeloid	Lung	neutrophil (IL18BP+)	myeloid	Lung	orange
291	CCR1_CCR3	CCL5 > CCR1	CCL5	CCL5	CCR1	interstitial macrophage (CXCL10+)	myeloid	Lung	monocyte	myeloid	Blood	orange
292	CCR1_CCR3	CCL5 > CCR1	CCL5	CCL5	CCR1	interstitial macrophage (CXCL10+)	myeloid	Lung	monocyte (PF)	myeloid	Blood	orange
293	CCR1_CCR3	CCL5 > CCR1	CCL5	CCL5	CCR1	interstitial macrophage (CXCL10+)	myeloid	Lung	alveolar macrophage (LPL+)	myeloid	Lung	orange
294	CCR1_CCR3	CCL5 > CCR1	CCL5	CCL5	CCR1	interstitial macrophage (CXCL10+)	myeloid	Lung	dendritic cell (FLT3+ IGSF6+)	myeloid	Lung	orange
295	CCR1_CCR3	CCL5 > CCR1	CCL5	CCL5	CCR1	conventional dendritic cell	myeloid	Lung	neutrophil	myeloid	Blood	orange
296	CCR1_CCR3	CCL5 > CCR1	CCL5	CCL5	CCR1	conventional dendritic cell	myeloid	Lung	neutrophil	myeloid	Lung	orange
297	CCR1_CCR3	CCL5 > CCR1	CCL5	CCL5	CCR1	conventional dendritic cell	myeloid	Lung	neutrophil (IL18BP+)	myeloid	Lung	orange
298	CCR1_CCR3	CCL5 > CCR1	CCL5	CCL5	CCR1	conventional dendritic cell	myeloid	Lung	monocyte	myeloid	Blood	orange
299	CCR1_CCR3	CCL5 > CCR1	CCL5	CCL5	CCR1	conventional dendritic cell	myeloid	Lung	monocyte (PF)	myeloid	Blood	orange
300	CCR1_CCR3	CCL5 > CCR1	CCL5	CCL5	CCR1	conventional dendritic cell	myeloid	Lung	alveolar macrophage (LPL+)	myeloid	Lung	orange
301	CCR1_CCR3	CCL5 > CCR1	CCL5	CCL5	CCR1	conventional dendritic cell	myeloid	Lung	dendritic cell (FLT3+ IGSF6+)	myeloid	Lung	orange
302	CCR1_CCR3	CCL5 > CCR1	CCL5	CCL5	CCR1	plasmacytoid dendritic cell	myeloid	Lung	neutrophil	myeloid	Blood	orange
303	CCR1_CCR3	CCL5 > CCR1	CCL5	CCL5	CCR1	plasmacytoid dendritic cell	myeloid	Lung	neutrophil	myeloid	Lung	orange
304	CCR1_CCR3	CCL5 > CCR1	CCL5	CCL5	CCR1	plasmacytoid dendritic cell	myeloid	Lung	neutrophil (IL18BP+)	myeloid	Lung	orange
305	CCR1_CCR3	CCL5 > CCR1	CCL5	CCL5	CCR1	plasmacytoid dendritic cell	myeloid	Lung	monocyte	myeloid	Blood	orange
306	CCR1_CCR3	CCL5 > CCR1	CCL5	CCL5	CCR1	plasmacytoid dendritic cell	myeloid	Lung	monocyte (PF)	myeloid	Blood	orange
307	CCR1_CCR3	CCL5 > CCR1	CCL5	CCL5	CCR1	plasmacytoid dendritic cell	myeloid	Lung	alveolar macrophage (LPL+)	myeloid	Lung	orange
308	CCR1_CCR3	CCL5 > CCR1	CCL5	CCL5	CCR1	plasmacytoid dendritic cell	myeloid	Lung	dendritic cell (FLT3+ IGSF6+)	myeloid	Lung	orange
309	CCR1_CCR3	CCL5 > CCR1	CCL5	CCL5	CCR1	mature dendritic cell	myeloid	Lung	neutrophil	myeloid	Blood	orange
310	CCR1_CCR3	CCL5 > CCR1	CCL5	CCL5	CCR1	mature dendritic cell	myeloid	Lung	neutrophil	myeloid	Lung	orange
311	CCR1_CCR3	CCL5 > CCR1	CCL5	CCL5	CCR1	mature dendritic cell	myeloid	Lung	neutrophil (IL18BP+)	myeloid	Lung	orange
312	CCR1_CCR3	CCL5 > CCR1	CCL5	CCL5	CCR1	mature dendritic cell	myeloid	Lung	monocyte	myeloid	Blood	orange
313	CCR1_CCR3	CCL5 > CCR1	CCL5	CCL5	CCR1	mature dendritic cell	myeloid	Lung	monocyte (PF)	myeloid	Blood	orange
314	CCR1_CCR3	CCL5 > CCR1	CCL5	CCL5	CCR1	mature dendritic cell	myeloid	Lung	alveolar macrophage (LPL+)	myeloid	Lung	orange
315	CCR1_CCR3	CCL5 > CCR1	CCL5	CCL5	CCR1	mature dendritic cell	myeloid	Lung	dendritic cell (FLT3+ IGSF6+)	myeloid	Lung	orange
316	CCR1_CCR3	CCL5 > CCR1	CCL5	CCL5	CCR1	dendritic cell (FLT3+ IGSF6+)	myeloid	Lung	neutrophil	myeloid	Blood	orange
317	CCR1_CCR3	CCL5 > CCR1	CCL5	CCL5	CCR1	dendritic cell (FLT3+ IGSF6+)	myeloid	Lung	neutrophil	myeloid	Lung	orange
318	CCR1_CCR3	CCL5 > CCR1	CCL5	CCL5	CCR1	dendritic cell (FLT3+ IGSF6+)	myeloid	Lung	neutrophil (IL18BP+)	myeloid	Lung	orange
319	CCR1_CCR3	CCL5 > CCR1	CCL5	CCL5	CCR1	dendritic cell (FLT3+ IGSF6+)	myeloid	Lung	monocyte	myeloid	Blood	orange
320	CCR1_CCR3	CCL5 > CCR1	CCL5	CCL5	CCR1	dendritic cell (FLT3+ IGSF6+)	myeloid	Lung	monocyte (PF)	myeloid	Blood	orange
321	CCR1_CCR3	CCL5 > CCR1	CCL5	CCL5	CCR1	dendritic cell (FLT3+ IGSF6+)	myeloid	Lung	alveolar macrophage (LPL+)	myeloid	Lung	orange
322	CCR1_CCR3	CCL5 > CCR1	CCL5	CCL5	CCR1	dendritic cell (FLT3+ IGSF6+)	myeloid	Lung	dendritic cell (FLT3+ IGSF6+)	myeloid	Lung	orange
323	CCR1_CCR3	CCL5 > CCR1	CCL5	CCL5	CCR1	myelinating Schwann cell	neural	Lung	neutrophil	myeloid	Blood	orange
324	CCR1_CCR3	CCL5 > CCR1	CCL5	CCL5	CCR1	myelinating Schwann cell	neural	Lung	neutrophil	myeloid	Lung	orange
325	CCR1_CCR3	CCL5 > CCR1	CCL5	CCL5	CCR1	myelinating Schwann cell	neural	Lung	neutrophil (IL18BP+)	myeloid	Lung	orange
326	CCR1_CCR3	CCL5 > CCR1	CCL5	CCL5	CCR1	myelinating Schwann cell	neural	Lung	monocyte	myeloid	Blood	orange
327	CCR1_CCR3	CCL5 > CCR1	CCL5	CCL5	CCR1	myelinating Schwann cell	neural	Lung	monocyte (PF)	myeloid	Blood	orange
328	CCR1_CCR3	CCL5 > CCR1	CCL5	CCL5	CCR1	myelinating Schwann cell	neural	Lung	alveolar macrophage (LPL+)	myeloid	Lung	orange
329	CCR1_CCR3	CCL5 > CCR1	CCL5	CCL5	CCR1	myelinating Schwann cell	neural	Lung	dendritic cell (FLT3+ IGSF6+)	myeloid	Lung	orange
330	CCR1_CCR3	CCL8 > CCR1	CCL8	LOC105885739	CCR1	neutrophil (CCL13+)	myeloid	Lung	neutrophil	myeloid	Blood	grey
331	CCR1_CCR3	CCL8 > CCR1	CCL8	LOC105885739	CCR1	neutrophil (CCL13+)	myeloid	Lung	neutrophil	myeloid	Lung	grey
332	CCR1_CCR3	CCL8 > CCR1	CCL8	LOC105885739	CCR1	neutrophil (CCL13+)	myeloid	Lung	neutrophil (IL18BP+)	myeloid	Lung	grey
333	CCR1_CCR3	CCL8 > CCR1	CCL8	LOC105885739	CCR1	neutrophil (CCL13+)	myeloid	Lung	monocyte	myeloid	Blood	grey
334	CCR1_CCR3	CCL8 > CCR1	CCL8	LOC105885739	CCR1	neutrophil (CCL13+)	myeloid	Lung	monocyte (PF)	myeloid	Blood	grey
335	CCR1_CCR3	CCL8 > CCR1	CCL8	LOC105885739	CCR1	neutrophil (CCL13+)	myeloid	Lung	alveolar macrophage (LPL+)	myeloid	Lung	grey
336	CCR1_CCR3	CCL8 > CCR1	CCL8	LOC105885739	CCR1	neutrophil (CCL13+)	myeloid	Lung	dendritic cell (FLT3+ IGSF6+)	myeloid	Lung	grey
337	CCR1_CCR3	CCL8 > CCR1	CCL8	LOC105885739	CCR1	neutrophil (IL18BP+)	myeloid	Lung	neutrophil	myeloid	Blood	grey
338	CCR1_CCR3	CCL8 > CCR1	CCL8	LOC105885739	CCR1	neutrophil (IL18BP+)	myeloid	Lung	neutrophil	myeloid	Lung	grey
339	CCR1_CCR3	CCL8 > CCR1	CCL8	LOC105885739	CCR1	neutrophil (IL18BP+)	myeloid	Lung	neutrophil (IL18BP+)	myeloid	Lung	grey
340	CCR1_CCR3	CCL8 > CCR1	CCL8	LOC105885739	CCR1	neutrophil (IL18BP+)	myeloid	Lung	monocyte	myeloid	Blood	grey
341	CCR1_CCR3	CCL8 > CCR1	CCL8	LOC105885739	CCR1	neutrophil (IL18BP+)	myeloid	Lung	monocyte (PF)	myeloid	Blood	grey
342	CCR1_CCR3	CCL8 > CCR1	CCL8	LOC105885739	CCR1	neutrophil (IL18BP+)	myeloid	Lung	alveolar macrophage (LPL+)	myeloid	Lung	grey
343	CCR1_CCR3	CCL8 > CCR1	CCL8	LOC105885739	CCR1	neutrophil (IL18BP+)	myeloid	Lung	dendritic cell (FLT3+ IGSF6+)	myeloid	Lung	grey
344	CCR1_CCR3	CCL8 > CCR1	CCL8	LOC105885739	CCR1	alveolar macrophage (CXCL10+)	myeloid	Lung	neutrophil	myeloid	Blood	grey
345	CCR1_CCR3	CCL8 > CCR1	CCL8	LOC105885739	CCR1	alveolar macrophage (CXCL10+)	myeloid	Lung	neutrophil	myeloid	Lung	grey
346	CCR1_CCR3	CCL8 > CCR1	CCL8	LOC105885739	CCR1	alveolar macrophage (CXCL10+)	myeloid	Lung	neutrophil (IL18BP+)	myeloid	Lung	grey
347	CCR1_CCR3	CCL8 > CCR1	CCL8	LOC105885739	CCR1	alveolar macrophage (CXCL10+)	myeloid	Lung	monocyte	myeloid	Blood	grey
348	CCR1_CCR3	CCL8 > CCR1	CCL8	LOC105885739	CCR1	alveolar macrophage (CXCL10+)	myeloid	Lung	monocyte (PF)	myeloid	Blood	grey
349	CCR1_CCR3	CCL8 > CCR1	CCL8	LOC105885739	CCR1	alveolar macrophage (CXCL10+)	myeloid	Lung	alveolar macrophage (LPL+)	myeloid	Lung	grey
350	CCR1_CCR3	CCL8 > CCR1	CCL8	LOC105885739	CCR1	alveolar macrophage (CXCL10+)	myeloid	Lung	dendritic cell (FLT3+ IGSF6+)	myeloid	Lung	grey
351	CCR1_CCR3	CCL8 > CCR1	CCL8	LOC105885739	CCR1	interstitial macrophage	myeloid	Lung	neutrophil	myeloid	Blood	grey
352	CCR1_CCR3	CCL8 > CCR1	CCL8	LOC105885739	CCR1	interstitial macrophage	myeloid	Lung	neutrophil	myeloid	Lung	grey
353	CCR1_CCR3	CCL8 > CCR1	CCL8	LOC105885739	CCR1	interstitial macrophage	myeloid	Lung	neutrophil (IL18BP+)	myeloid	Lung	grey
354	CCR1_CCR3	CCL8 > CCR1	CCL8	LOC105885739	CCR1	interstitial macrophage	myeloid	Lung	monocyte	myeloid	Blood	grey
355	CCR1_CCR3	CCL8 > CCR1	CCL8	LOC105885739	CCR1	interstitial macrophage	myeloid	Lung	monocyte (PF)	myeloid	Blood	grey
356	CCR1_CCR3	CCL8 > CCR1	CCL8	LOC105885739	CCR1	interstitial macrophage	myeloid	Lung	alveolar macrophage (LPL+)	myeloid	Lung	grey
357	CCR1_CCR3	CCL8 > CCR1	CCL8	LOC105885739	CCR1	interstitial macrophage	myeloid	Lung	dendritic cell (FLT3+ IGSF6+)	myeloid	Lung	grey
358	CCR1_CCR3	CCL8 > CCR1	CCL8	LOC105885739	CCR1	interstitial macrophage (ABCA8+)	myeloid	Lung	neutrophil	myeloid	Blood	grey
359	CCR1_CCR3	CCL8 > CCR1	CCL8	LOC105885739	CCR1	interstitial macrophage (ABCA8+)	myeloid	Lung	neutrophil	myeloid	Lung	grey
360	CCR1_CCR3	CCL8 > CCR1	CCL8	LOC105885739	CCR1	interstitial macrophage (ABCA8+)	myeloid	Lung	neutrophil (IL18BP+)	myeloid	Lung	grey
361	CCR1_CCR3	CCL8 > CCR1	CCL8	LOC105885739	CCR1	interstitial macrophage (ABCA8+)	myeloid	Lung	monocyte	myeloid	Blood	grey
362	CCR1_CCR3	CCL8 > CCR1	CCL8	LOC105885739	CCR1	interstitial macrophage (ABCA8+)	myeloid	Lung	monocyte (PF)	myeloid	Blood	grey
363	CCR1_CCR3	CCL8 > CCR1	CCL8	LOC105885739	CCR1	interstitial macrophage (ABCA8+)	myeloid	Lung	alveolar macrophage (LPL+)	myeloid	Lung	grey
364	CCR1_CCR3	CCL8 > CCR1	CCL8	LOC105885739	CCR1	interstitial macrophage (ABCA8+)	myeloid	Lung	dendritic cell (FLT3+ IGSF6+)	myeloid	Lung	grey
365	CCR1_CCR3	CCL8 > CCR1	CCL8	LOC105885739	CCR1	interstitial macrophage (CXCL10+)	myeloid	Lung	neutrophil	myeloid	Blood	grey
366	CCR1_CCR3	CCL8 > CCR1	CCL8	LOC105885739	CCR1	interstitial macrophage (CXCL10+)	myeloid	Lung	neutrophil	myeloid	Lung	grey
367	CCR1_CCR3	CCL8 > CCR1	CCL8	LOC105885739	CCR1	interstitial macrophage (CXCL10+)	myeloid	Lung	neutrophil (IL18BP+)	myeloid	Lung	grey
368	CCR1_CCR3	CCL8 > CCR1	CCL8	LOC105885739	CCR1	interstitial macrophage (CXCL10+)	myeloid	Lung	monocyte	myeloid	Blood	grey
369	CCR1_CCR3	CCL8 > CCR1	CCL8	LOC105885739	CCR1	interstitial macrophage (CXCL10+)	myeloid	Lung	monocyte (PF)	myeloid	Blood	grey
370	CCR1_CCR3	CCL8 > CCR1	CCL8	LOC105885739	CCR1	interstitial macrophage (CXCL10+)	myeloid	Lung	alveolar macrophage (LPL+)	myeloid	Lung	grey
371	CCR1_CCR3	CCL8 > CCR1	CCL8	LOC105885739	CCR1	interstitial macrophage (CXCL10+)	myeloid	Lung	dendritic cell (FLT3+ IGSF6+)	myeloid	Lung	grey
372	CCR1_CCR3	CCL14 > CCR1	CCL14	CCL14	CCR1	macrophage_monocyte	myeloid	Blood	neutrophil	myeloid	Blood	grey
373	CCR1_CCR3	CCL14 > CCR1	CCL14	CCL14	CCR1	macrophage_monocyte	myeloid	Blood	neutrophil	myeloid	Lung	grey
374	CCR1_CCR3	CCL14 > CCR1	CCL14	CCL14	CCR1	macrophage_monocyte	myeloid	Blood	neutrophil (IL18BP+)	myeloid	Lung	grey
375	CCR1_CCR3	CCL14 > CCR1	CCL14	CCL14	CCR1	macrophage_monocyte	myeloid	Blood	monocyte	myeloid	Blood	grey
376	CCR1_CCR3	CCL14 > CCR1	CCL14	CCL14	CCR1	macrophage_monocyte	myeloid	Blood	monocyte (PF)	myeloid	Blood	grey
377	CCR1_CCR3	CCL14 > CCR1	CCL14	CCL14	CCR1	macrophage_monocyte	myeloid	Blood	alveolar macrophage (LPL+)	myeloid	Lung	grey
378	CCR1_CCR3	CCL14 > CCR1	CCL14	CCL14	CCR1	macrophage_monocyte	myeloid	Blood	dendritic cell (FLT3+ IGSF6+)	myeloid	Lung	grey
379	CCR1_CCR3	CCL14 > CCR1	CCL14	CCL14	CCR1	interstitial macrophage (ABCA8+)	myeloid	Lung	neutrophil	myeloid	Blood	grey
380	CCR1_CCR3	CCL14 > CCR1	CCL14	CCL14	CCR1	interstitial macrophage (ABCA8+)	myeloid	Lung	neutrophil	myeloid	Lung	grey
381	CCR1_CCR3	CCL14 > CCR1	CCL14	CCL14	CCR1	interstitial macrophage (ABCA8+)	myeloid	Lung	neutrophil (IL18BP+)	myeloid	Lung	grey
382	CCR1_CCR3	CCL14 > CCR1	CCL14	CCL14	CCR1	interstitial macrophage (ABCA8+)	myeloid	Lung	monocyte	myeloid	Blood	grey
383	CCR1_CCR3	CCL14 > CCR1	CCL14	CCL14	CCR1	interstitial macrophage (ABCA8+)	myeloid	Lung	monocyte (PF)	myeloid	Blood	grey
384	CCR1_CCR3	CCL14 > CCR1	CCL14	CCL14	CCR1	interstitial macrophage (ABCA8+)	myeloid	Lung	alveolar macrophage (LPL+)	myeloid	Lung	grey
385	CCR1_CCR3	CCL14 > CCR1	CCL14	CCL14	CCR1	interstitial macrophage (ABCA8+)	myeloid	Lung	dendritic cell (FLT3+ IGSF6+)	myeloid	Lung	grey
386	CCR1_CCR3	CCL15 > CCR1	CCL15	CCL15	CCR1	tuft cell	epithelial	Lung	neutrophil	myeloid	Blood	grey
387	CCR1_CCR3	CCL15 > CCR1	CCL15	CCL15	CCR1	tuft cell	epithelial	Lung	neutrophil	myeloid	Lung	grey
388	CCR1_CCR3	CCL15 > CCR1	CCL15	CCL15	CCR1	tuft cell	epithelial	Lung	neutrophil (IL18BP+)	myeloid	Lung	grey
389	CCR1_CCR3	CCL15 > CCR1	CCL15	CCL15	CCR1	tuft cell	epithelial	Lung	monocyte	myeloid	Blood	grey
390	CCR1_CCR3	CCL15 > CCR1	CCL15	CCL15	CCR1	tuft cell	epithelial	Lung	monocyte (PF)	myeloid	Blood	grey
391	CCR1_CCR3	CCL15 > CCR1	CCL15	CCL15	CCR1	tuft cell	epithelial	Lung	alveolar macrophage (LPL+)	myeloid	Lung	grey
392	CCR1_CCR3	CCL15 > CCR1	CCL15	CCL15	CCR1	tuft cell	epithelial	Lung	dendritic cell (FLT3+ IGSF6+)	myeloid	Lung	grey
393	CCR1_CCR3	CCL15 > CCR1	CCL15	CCL15	CCR1	alveolar epithelial cell type 2	epithelial	Lung	neutrophil	myeloid	Blood	grey
394	CCR1_CCR3	CCL15 > CCR1	CCL15	CCL15	CCR1	alveolar epithelial cell type 2	epithelial	Lung	neutrophil	myeloid	Lung	grey
395	CCR1_CCR3	CCL15 > CCR1	CCL15	CCL15	CCR1	alveolar epithelial cell type 2	epithelial	Lung	neutrophil (IL18BP+)	myeloid	Lung	grey
396	CCR1_CCR3	CCL15 > CCR1	CCL15	CCL15	CCR1	alveolar epithelial cell type 2	epithelial	Lung	monocyte	myeloid	Blood	grey
397	CCR1_CCR3	CCL15 > CCR1	CCL15	CCL15	CCR1	alveolar epithelial cell type 2	epithelial	Lung	monocyte (PF)	myeloid	Blood	grey
398	CCR1_CCR3	CCL15 > CCR1	CCL15	CCL15	CCR1	alveolar epithelial cell type 2	epithelial	Lung	alveolar macrophage (LPL+)	myeloid	Lung	grey
399	CCR1_CCR3	CCL15 > CCR1	CCL15	CCL15	CCR1	alveolar epithelial cell type 2	epithelial	Lung	dendritic cell (FLT3+ IGSF6+)	myeloid	Lung	grey
400	CCR1_CCR3	CCL15 > CCR1	CCL15	CCL15	CCR1	alveolar epithelial cell type 2_uterine metastasis cell	epithelial	Lung	neutrophil	myeloid	Blood	grey
401	CCR1_CCR3	CCL15 > CCR1	CCL15	CCL15	CCR1	alveolar epithelial cell type 2_uterine metastasis cell	epithelial	Lung	neutrophil	myeloid	Lung	grey
402	CCR1_CCR3	CCL15 > CCR1	CCL15	CCL15	CCR1	alveolar epithelial cell type 2_uterine metastasis cell	epithelial	Lung	neutrophil (IL18BP+)	myeloid	Lung	grey
403	CCR1_CCR3	CCL15 > CCR1	CCL15	CCL15	CCR1	alveolar epithelial cell type 2_uterine metastasis cell	epithelial	Lung	monocyte	myeloid	Blood	grey
404	CCR1_CCR3	CCL15 > CCR1	CCL15	CCL15	CCR1	alveolar epithelial cell type 2_uterine metastasis cell	epithelial	Lung	monocyte (PF)	myeloid	Blood	grey
405	CCR1_CCR3	CCL15 > CCR1	CCL15	CCL15	CCR1	alveolar epithelial cell type 2_uterine metastasis cell	epithelial	Lung	alveolar macrophage (LPL+)	myeloid	Lung	grey
406	CCR1_CCR3	CCL15 > CCR1	CCL15	CCL15	CCR1	alveolar epithelial cell type 2_uterine metastasis cell	epithelial	Lung	dendritic cell (FLT3+ IGSF6+)	myeloid	Lung	grey
407	CCR1_CCR3	CCL15 > CCR1	CCL15	CCL15	CCR1	capillary cell (FABP5+ RBP7-)	endothelial	Lung	neutrophil	myeloid	Blood	grey
408	CCR1_CCR3	CCL15 > CCR1	CCL15	CCL15	CCR1	capillary cell (FABP5+ RBP7-)	endothelial	Lung	neutrophil	myeloid	Lung	grey
409	CCR1_CCR3	CCL15 > CCR1	CCL15	CCL15	CCR1	capillary cell (FABP5+ RBP7-)	endothelial	Lung	neutrophil (IL18BP+)	myeloid	Lung	grey
410	CCR1_CCR3	CCL15 > CCR1	CCL15	CCL15	CCR1	capillary cell (FABP5+ RBP7-)	endothelial	Lung	monocyte	myeloid	Blood	grey
411	CCR1_CCR3	CCL15 > CCR1	CCL15	CCL15	CCR1	capillary cell (FABP5+ RBP7-)	endothelial	Lung	monocyte (PF)	myeloid	Blood	grey
412	CCR1_CCR3	CCL15 > CCR1	CCL15	CCL15	CCR1	capillary cell (FABP5+ RBP7-)	endothelial	Lung	alveolar macrophage (LPL+)	myeloid	Lung	grey
413	CCR1_CCR3	CCL15 > CCR1	CCL15	CCL15	CCR1	capillary cell (FABP5+ RBP7-)	endothelial	Lung	dendritic cell (FLT3+ IGSF6+)	myeloid	Lung	grey
414	CCR1_CCR3	CCL15 > CCR1	CCL15	CCL15	CCR1	platelet	megakaryocyte-erythroid	Lung	neutrophil	myeloid	Blood	grey
415	CCR1_CCR3	CCL15 > CCR1	CCL15	CCL15	CCR1	platelet	megakaryocyte-erythroid	Lung	neutrophil	myeloid	Lung	grey
416	CCR1_CCR3	CCL15 > CCR1	CCL15	CCL15	CCR1	platelet	megakaryocyte-erythroid	Lung	neutrophil (IL18BP+)	myeloid	Lung	grey
417	CCR1_CCR3	CCL15 > CCR1	CCL15	CCL15	CCR1	platelet	megakaryocyte-erythroid	Lung	monocyte	myeloid	Blood	grey
418	CCR1_CCR3	CCL15 > CCR1	CCL15	CCL15	CCR1	platelet	megakaryocyte-erythroid	Lung	monocyte (PF)	myeloid	Blood	grey
419	CCR1_CCR3	CCL15 > CCR1	CCL15	CCL15	CCR1	platelet	megakaryocyte-erythroid	Lung	alveolar macrophage (LPL+)	myeloid	Lung	grey
420	CCR1_CCR3	CCL15 > CCR1	CCL15	CCL15	CCR1	platelet	megakaryocyte-erythroid	Lung	dendritic cell (FLT3+ IGSF6+)	myeloid	Lung	grey
421	CCR1_CCR3	CCL15 > CCR1	CCL15	CCL15	CCR1	neutrophil	myeloid	Blood	neutrophil	myeloid	Blood	grey
422	CCR1_CCR3	CCL15 > CCR1	CCL15	CCL15	CCR1	neutrophil	myeloid	Blood	neutrophil	myeloid	Lung	grey
423	CCR1_CCR3	CCL15 > CCR1	CCL15	CCL15	CCR1	neutrophil	myeloid	Blood	neutrophil (IL18BP+)	myeloid	Lung	grey
424	CCR1_CCR3	CCL15 > CCR1	CCL15	CCL15	CCR1	neutrophil	myeloid	Blood	monocyte	myeloid	Blood	grey
425	CCR1_CCR3	CCL15 > CCR1	CCL15	CCL15	CCR1	neutrophil	myeloid	Blood	monocyte (PF)	myeloid	Blood	grey
426	CCR1_CCR3	CCL15 > CCR1	CCL15	CCL15	CCR1	neutrophil	myeloid	Blood	alveolar macrophage (LPL+)	myeloid	Lung	grey
427	CCR1_CCR3	CCL15 > CCR1	CCL15	CCL15	CCR1	neutrophil	myeloid	Blood	dendritic cell (FLT3+ IGSF6+)	myeloid	Lung	grey
428	CCR1_CCR3	CCL15 > CCR1	CCL15	CCL15	CCR1	neutrophil	myeloid	Lung	neutrophil	myeloid	Blood	grey
429	CCR1_CCR3	CCL15 > CCR1	CCL15	CCL15	CCR1	neutrophil	myeloid	Lung	neutrophil	myeloid	Lung	grey
430	CCR1_CCR3	CCL15 > CCR1	CCL15	CCL15	CCR1	neutrophil	myeloid	Lung	neutrophil (IL18BP+)	myeloid	Lung	grey
431	CCR1_CCR3	CCL15 > CCR1	CCL15	CCL15	CCR1	neutrophil	myeloid	Lung	monocyte	myeloid	Blood	grey
432	CCR1_CCR3	CCL15 > CCR1	CCL15	CCL15	CCR1	neutrophil	myeloid	Lung	monocyte (PF)	myeloid	Blood	grey
433	CCR1_CCR3	CCL15 > CCR1	CCL15	CCL15	CCR1	neutrophil	myeloid	Lung	alveolar macrophage (LPL+)	myeloid	Lung	grey
434	CCR1_CCR3	CCL15 > CCR1	CCL15	CCL15	CCR1	neutrophil	myeloid	Lung	dendritic cell (FLT3+ IGSF6+)	myeloid	Lung	grey
435	CCR1_CCR3	CCL15 > CCR1	CCL15	CCL15	CCR1	neutrophil (CCL13+)	myeloid	Lung	neutrophil	myeloid	Blood	grey
436	CCR1_CCR3	CCL15 > CCR1	CCL15	CCL15	CCR1	neutrophil (CCL13+)	myeloid	Lung	neutrophil	myeloid	Lung	grey
437	CCR1_CCR3	CCL15 > CCR1	CCL15	CCL15	CCR1	neutrophil (CCL13+)	myeloid	Lung	neutrophil (IL18BP+)	myeloid	Lung	grey
438	CCR1_CCR3	CCL15 > CCR1	CCL15	CCL15	CCR1	neutrophil (CCL13+)	myeloid	Lung	monocyte	myeloid	Blood	grey
439	CCR1_CCR3	CCL15 > CCR1	CCL15	CCL15	CCR1	neutrophil (CCL13+)	myeloid	Lung	monocyte (PF)	myeloid	Blood	grey
440	CCR1_CCR3	CCL15 > CCR1	CCL15	CCL15	CCR1	neutrophil (CCL13+)	myeloid	Lung	alveolar macrophage (LPL+)	myeloid	Lung	grey
441	CCR1_CCR3	CCL15 > CCR1	CCL15	CCL15	CCR1	neutrophil (CCL13+)	myeloid	Lung	dendritic cell (FLT3+ IGSF6+)	myeloid	Lung	grey
442	CCR1_CCR3	CCL15 > CCR1	CCL15	CCL15	CCR1	basophil	myeloid	Blood	neutrophil	myeloid	Blood	grey
443	CCR1_CCR3	CCL15 > CCR1	CCL15	CCL15	CCR1	basophil	myeloid	Blood	neutrophil	myeloid	Lung	grey
444	CCR1_CCR3	CCL15 > CCR1	CCL15	CCL15	CCR1	basophil	myeloid	Blood	neutrophil (IL18BP+)	myeloid	Lung	grey
445	CCR1_CCR3	CCL15 > CCR1	CCL15	CCL15	CCR1	basophil	myeloid	Blood	monocyte	myeloid	Blood	grey
446	CCR1_CCR3	CCL15 > CCR1	CCL15	CCL15	CCR1	basophil	myeloid	Blood	monocyte (PF)	myeloid	Blood	grey
447	CCR1_CCR3	CCL15 > CCR1	CCL15	CCL15	CCR1	basophil	myeloid	Blood	alveolar macrophage (LPL+)	myeloid	Lung	grey
448	CCR1_CCR3	CCL15 > CCR1	CCL15	CCL15	CCR1	basophil	myeloid	Blood	dendritic cell (FLT3+ IGSF6+)	myeloid	Lung	grey
449	CCR1_CCR3	CCL15 > CCR1	CCL15	CCL15	CCR1	basophil	myeloid	Lung	neutrophil	myeloid	Blood	grey
450	CCR1_CCR3	CCL15 > CCR1	CCL15	CCL15	CCR1	basophil	myeloid	Lung	neutrophil	myeloid	Lung	grey
451	CCR1_CCR3	CCL15 > CCR1	CCL15	CCL15	CCR1	basophil	myeloid	Lung	neutrophil (IL18BP+)	myeloid	Lung	grey
452	CCR1_CCR3	CCL15 > CCR1	CCL15	CCL15	CCR1	basophil	myeloid	Lung	monocyte	myeloid	Blood	grey
453	CCR1_CCR3	CCL15 > CCR1	CCL15	CCL15	CCR1	basophil	myeloid	Lung	monocyte (PF)	myeloid	Blood	grey
454	CCR1_CCR3	CCL15 > CCR1	CCL15	CCL15	CCR1	basophil	myeloid	Lung	alveolar macrophage (LPL+)	myeloid	Lung	grey
455	CCR1_CCR3	CCL15 > CCR1	CCL15	CCL15	CCR1	basophil	myeloid	Lung	dendritic cell (FLT3+ IGSF6+)	myeloid	Lung	grey
456	CCR1_CCR3	CCL15 > CCR1	CCL15	CCL15	CCR1	eosinophil	myeloid	Lung	neutrophil	myeloid	Blood	grey
457	CCR1_CCR3	CCL15 > CCR1	CCL15	CCL15	CCR1	eosinophil	myeloid	Lung	neutrophil	myeloid	Lung	grey
458	CCR1_CCR3	CCL15 > CCR1	CCL15	CCL15	CCR1	eosinophil	myeloid	Lung	neutrophil (IL18BP+)	myeloid	Lung	grey
459	CCR1_CCR3	CCL15 > CCR1	CCL15	CCL15	CCR1	eosinophil	myeloid	Lung	monocyte	myeloid	Blood	grey
460	CCR1_CCR3	CCL15 > CCR1	CCL15	CCL15	CCR1	eosinophil	myeloid	Lung	monocyte (PF)	myeloid	Blood	grey
461	CCR1_CCR3	CCL15 > CCR1	CCL15	CCL15	CCR1	eosinophil	myeloid	Lung	alveolar macrophage (LPL+)	myeloid	Lung	grey
462	CCR1_CCR3	CCL15 > CCR1	CCL15	CCL15	CCR1	eosinophil	myeloid	Lung	dendritic cell (FLT3+ IGSF6+)	myeloid	Lung	grey
463	CCR1_CCR3	CCL15 > CCR1	CCL15	CCL15	CCR1	granulocyte monocyte progenitor cell	myeloid	Lung	neutrophil	myeloid	Blood	grey
464	CCR1_CCR3	CCL15 > CCR1	CCL15	CCL15	CCR1	granulocyte monocyte progenitor cell	myeloid	Lung	neutrophil	myeloid	Lung	grey
465	CCR1_CCR3	CCL15 > CCR1	CCL15	CCL15	CCR1	granulocyte monocyte progenitor cell	myeloid	Lung	neutrophil (IL18BP+)	myeloid	Lung	grey
466	CCR1_CCR3	CCL15 > CCR1	CCL15	CCL15	CCR1	granulocyte monocyte progenitor cell	myeloid	Lung	monocyte	myeloid	Blood	grey
467	CCR1_CCR3	CCL15 > CCR1	CCL15	CCL15	CCR1	granulocyte monocyte progenitor cell	myeloid	Lung	monocyte (PF)	myeloid	Blood	grey
468	CCR1_CCR3	CCL15 > CCR1	CCL15	CCL15	CCR1	granulocyte monocyte progenitor cell	myeloid	Lung	alveolar macrophage (LPL+)	myeloid	Lung	grey
469	CCR1_CCR3	CCL15 > CCR1	CCL15	CCL15	CCR1	granulocyte monocyte progenitor cell	myeloid	Lung	dendritic cell (FLT3+ IGSF6+)	myeloid	Lung	grey
470	CCR1_CCR3	CCL15 > CCR1	CCL15	CCL15	CCR1	monocyte	myeloid	Blood	neutrophil	myeloid	Blood	grey
471	CCR1_CCR3	CCL15 > CCR1	CCL15	CCL15	CCR1	monocyte	myeloid	Blood	neutrophil	myeloid	Lung	grey
472	CCR1_CCR3	CCL15 > CCR1	CCL15	CCL15	CCR1	monocyte	myeloid	Blood	neutrophil (IL18BP+)	myeloid	Lung	grey
473	CCR1_CCR3	CCL15 > CCR1	CCL15	CCL15	CCR1	monocyte	myeloid	Blood	monocyte	myeloid	Blood	grey
474	CCR1_CCR3	CCL15 > CCR1	CCL15	CCL15	CCR1	monocyte	myeloid	Blood	monocyte (PF)	myeloid	Blood	grey
475	CCR1_CCR3	CCL15 > CCR1	CCL15	CCL15	CCR1	monocyte	myeloid	Blood	alveolar macrophage (LPL+)	myeloid	Lung	grey
476	CCR1_CCR3	CCL15 > CCR1	CCL15	CCL15	CCR1	monocyte	myeloid	Blood	dendritic cell (FLT3+ IGSF6+)	myeloid	Lung	grey
477	CCR1_CCR3	CCL15 > CCR1	CCL15	CCL15	CCR1	monocyte	myeloid	Lung	neutrophil	myeloid	Blood	grey
478	CCR1_CCR3	CCL15 > CCR1	CCL15	CCL15	CCR1	monocyte	myeloid	Lung	neutrophil	myeloid	Lung	grey
479	CCR1_CCR3	CCL15 > CCR1	CCL15	CCL15	CCR1	monocyte	myeloid	Lung	neutrophil (IL18BP+)	myeloid	Lung	grey
480	CCR1_CCR3	CCL15 > CCR1	CCL15	CCL15	CCR1	monocyte	myeloid	Lung	monocyte	myeloid	Blood	grey
481	CCR1_CCR3	CCL15 > CCR1	CCL15	CCL15	CCR1	monocyte	myeloid	Lung	monocyte (PF)	myeloid	Blood	grey
482	CCR1_CCR3	CCL15 > CCR1	CCL15	CCL15	CCR1	monocyte	myeloid	Lung	alveolar macrophage (LPL+)	myeloid	Lung	grey
483	CCR1_CCR3	CCL15 > CCR1	CCL15	CCL15	CCR1	monocyte	myeloid	Lung	dendritic cell (FLT3+ IGSF6+)	myeloid	Lung	grey
484	CCR1_CCR3	CCL15 > CCR1	CCL15	CCL15	CCR1	monocyte (PF)	myeloid	Blood	neutrophil	myeloid	Blood	grey
485	CCR1_CCR3	CCL15 > CCR1	CCL15	CCL15	CCR1	monocyte (PF)	myeloid	Blood	neutrophil	myeloid	Lung	grey
486	CCR1_CCR3	CCL15 > CCR1	CCL15	CCL15	CCR1	monocyte (PF)	myeloid	Blood	neutrophil (IL18BP+)	myeloid	Lung	grey
487	CCR1_CCR3	CCL15 > CCR1	CCL15	CCL15	CCR1	monocyte (PF)	myeloid	Blood	monocyte	myeloid	Blood	grey
488	CCR1_CCR3	CCL15 > CCR1	CCL15	CCL15	CCR1	monocyte (PF)	myeloid	Blood	monocyte (PF)	myeloid	Blood	grey
489	CCR1_CCR3	CCL15 > CCR1	CCL15	CCL15	CCR1	monocyte (PF)	myeloid	Blood	alveolar macrophage (LPL+)	myeloid	Lung	grey
490	CCR1_CCR3	CCL15 > CCR1	CCL15	CCL15	CCR1	monocyte (PF)	myeloid	Blood	dendritic cell (FLT3+ IGSF6+)	myeloid	Lung	grey
491	CCR1_CCR3	CCL15 > CCR1	CCL15	CCL15	CCR1	monocyte (PF)	myeloid	Lung	neutrophil	myeloid	Blood	grey
492	CCR1_CCR3	CCL15 > CCR1	CCL15	CCL15	CCR1	monocyte (PF)	myeloid	Lung	neutrophil	myeloid	Lung	grey
493	CCR1_CCR3	CCL15 > CCR1	CCL15	CCL15	CCR1	monocyte (PF)	myeloid	Lung	neutrophil (IL18BP+)	myeloid	Lung	grey
494	CCR1_CCR3	CCL15 > CCR1	CCL15	CCL15	CCR1	monocyte (PF)	myeloid	Lung	monocyte	myeloid	Blood	grey
495	CCR1_CCR3	CCL15 > CCR1	CCL15	CCL15	CCR1	monocyte (PF)	myeloid	Lung	monocyte (PF)	myeloid	Blood	grey
496	CCR1_CCR3	CCL15 > CCR1	CCL15	CCL15	CCR1	monocyte (PF)	myeloid	Lung	alveolar macrophage (LPL+)	myeloid	Lung	grey
497	CCR1_CCR3	CCL15 > CCR1	CCL15	CCL15	CCR1	monocyte (PF)	myeloid	Lung	dendritic cell (FLT3+ IGSF6+)	myeloid	Lung	grey
498	CCR1_CCR3	CCL15 > CCR1	CCL15	CCL15	CCR1	macrophage_monocyte	myeloid	Blood	neutrophil	myeloid	Blood	grey
499	CCR1_CCR3	CCL15 > CCR1	CCL15	CCL15	CCR1	macrophage_monocyte	myeloid	Blood	neutrophil	myeloid	Lung	grey
500	CCR1_CCR3	CCL15 > CCR1	CCL15	CCL15	CCR1	macrophage_monocyte	myeloid	Blood	neutrophil (IL18BP+)	myeloid	Lung	grey
501	CCR1_CCR3	CCL15 > CCR1	CCL15	CCL15	CCR1	macrophage_monocyte	myeloid	Blood	monocyte	myeloid	Blood	grey
502	CCR1_CCR3	CCL15 > CCR1	CCL15	CCL15	CCR1	macrophage_monocyte	myeloid	Blood	monocyte (PF)	myeloid	Blood	grey
503	CCR1_CCR3	CCL15 > CCR1	CCL15	CCL15	CCR1	macrophage_monocyte	myeloid	Blood	alveolar macrophage (LPL+)	myeloid	Lung	grey
504	CCR1_CCR3	CCL15 > CCR1	CCL15	CCL15	CCR1	macrophage_monocyte	myeloid	Blood	dendritic cell (FLT3+ IGSF6+)	myeloid	Lung	grey
505	CCR1_CCR3	CCL15 > CCR1	CCL15	CCL15	CCR1	alveolar macrophage	myeloid	Lung	neutrophil	myeloid	Blood	grey
506	CCR1_CCR3	CCL15 > CCR1	CCL15	CCL15	CCR1	alveolar macrophage	myeloid	Lung	neutrophil	myeloid	Lung	grey
507	CCR1_CCR3	CCL15 > CCR1	CCL15	CCL15	CCR1	alveolar macrophage	myeloid	Lung	neutrophil (IL18BP+)	myeloid	Lung	grey
508	CCR1_CCR3	CCL15 > CCR1	CCL15	CCL15	CCR1	alveolar macrophage	myeloid	Lung	monocyte	myeloid	Blood	grey
509	CCR1_CCR3	CCL15 > CCR1	CCL15	CCL15	CCR1	alveolar macrophage	myeloid	Lung	monocyte (PF)	myeloid	Blood	grey
510	CCR1_CCR3	CCL15 > CCR1	CCL15	CCL15	CCR1	alveolar macrophage	myeloid	Lung	alveolar macrophage (LPL+)	myeloid	Lung	grey
511	CCR1_CCR3	CCL15 > CCR1	CCL15	CCL15	CCR1	alveolar macrophage	myeloid	Lung	dendritic cell (FLT3+ IGSF6+)	myeloid	Lung	grey
512	CCR1_CCR3	CCL15 > CCR1	CCL15	CCL15	CCR1	alveolar macrophage (PF)	myeloid	Lung	neutrophil	myeloid	Blood	grey
513	CCR1_CCR3	CCL15 > CCR1	CCL15	CCL15	CCR1	alveolar macrophage (PF)	myeloid	Lung	neutrophil	myeloid	Lung	grey
514	CCR1_CCR3	CCL15 > CCR1	CCL15	CCL15	CCR1	alveolar macrophage (PF)	myeloid	Lung	neutrophil (IL18BP+)	myeloid	Lung	grey
515	CCR1_CCR3	CCL15 > CCR1	CCL15	CCL15	CCR1	alveolar macrophage (PF)	myeloid	Lung	monocyte	myeloid	Blood	grey
516	CCR1_CCR3	CCL15 > CCR1	CCL15	CCL15	CCR1	alveolar macrophage (PF)	myeloid	Lung	monocyte (PF)	myeloid	Blood	grey
517	CCR1_CCR3	CCL15 > CCR1	CCL15	CCL15	CCR1	alveolar macrophage (PF)	myeloid	Lung	alveolar macrophage (LPL+)	myeloid	Lung	grey
518	CCR1_CCR3	CCL15 > CCR1	CCL15	CCL15	CCR1	alveolar macrophage (PF)	myeloid	Lung	dendritic cell (FLT3+ IGSF6+)	myeloid	Lung	grey
519	CCR1_CCR3	CCL15 > CCR1	CCL15	CCL15	CCR1	alveolar macrophage (CXCL10+)	myeloid	Lung	neutrophil	myeloid	Blood	grey
520	CCR1_CCR3	CCL15 > CCR1	CCL15	CCL15	CCR1	alveolar macrophage (CXCL10+)	myeloid	Lung	neutrophil	myeloid	Lung	grey
521	CCR1_CCR3	CCL15 > CCR1	CCL15	CCL15	CCR1	alveolar macrophage (CXCL10+)	myeloid	Lung	neutrophil (IL18BP+)	myeloid	Lung	grey
522	CCR1_CCR3	CCL15 > CCR1	CCL15	CCL15	CCR1	alveolar macrophage (CXCL10+)	myeloid	Lung	monocyte	myeloid	Blood	grey
523	CCR1_CCR3	CCL15 > CCR1	CCL15	CCL15	CCR1	alveolar macrophage (CXCL10+)	myeloid	Lung	monocyte (PF)	myeloid	Blood	grey
524	CCR1_CCR3	CCL15 > CCR1	CCL15	CCL15	CCR1	alveolar macrophage (CXCL10+)	myeloid	Lung	alveolar macrophage (LPL+)	myeloid	Lung	grey
525	CCR1_CCR3	CCL15 > CCR1	CCL15	CCL15	CCR1	alveolar macrophage (CXCL10+)	myeloid	Lung	dendritic cell (FLT3+ IGSF6+)	myeloid	Lung	grey
526	CCR1_CCR3	CCL15 > CCR1	CCL15	CCL15	CCR1	alveolar macrophage (LPL+)	myeloid	Lung	neutrophil	myeloid	Blood	grey
527	CCR1_CCR3	CCL15 > CCR1	CCL15	CCL15	CCR1	alveolar macrophage (LPL+)	myeloid	Lung	neutrophil	myeloid	Lung	grey
528	CCR1_CCR3	CCL15 > CCR1	CCL15	CCL15	CCR1	alveolar macrophage (LPL+)	myeloid	Lung	neutrophil (IL18BP+)	myeloid	Lung	grey
529	CCR1_CCR3	CCL15 > CCR1	CCL15	CCL15	CCR1	alveolar macrophage (LPL+)	myeloid	Lung	monocyte	myeloid	Blood	grey
530	CCR1_CCR3	CCL15 > CCR1	CCL15	CCL15	CCR1	alveolar macrophage (LPL+)	myeloid	Lung	monocyte (PF)	myeloid	Blood	grey
531	CCR1_CCR3	CCL15 > CCR1	CCL15	CCL15	CCR1	alveolar macrophage (LPL+)	myeloid	Lung	alveolar macrophage (LPL+)	myeloid	Lung	grey
532	CCR1_CCR3	CCL15 > CCR1	CCL15	CCL15	CCR1	alveolar macrophage (LPL+)	myeloid	Lung	dendritic cell (FLT3+ IGSF6+)	myeloid	Lung	grey
533	CCR1_CCR3	CCL15 > CCR1	CCL15	CCL15	CCR1	interstitial macrophage	myeloid	Lung	neutrophil	myeloid	Blood	grey
534	CCR1_CCR3	CCL15 > CCR1	CCL15	CCL15	CCR1	interstitial macrophage	myeloid	Lung	neutrophil	myeloid	Lung	grey
535	CCR1_CCR3	CCL15 > CCR1	CCL15	CCL15	CCR1	interstitial macrophage	myeloid	Lung	neutrophil (IL18BP+)	myeloid	Lung	grey
536	CCR1_CCR3	CCL15 > CCR1	CCL15	CCL15	CCR1	interstitial macrophage	myeloid	Lung	monocyte	myeloid	Blood	grey
537	CCR1_CCR3	CCL15 > CCR1	CCL15	CCL15	CCR1	interstitial macrophage	myeloid	Lung	monocyte (PF)	myeloid	Blood	grey
538	CCR1_CCR3	CCL15 > CCR1	CCL15	CCL15	CCR1	interstitial macrophage	myeloid	Lung	alveolar macrophage (LPL+)	myeloid	Lung	grey
539	CCR1_CCR3	CCL15 > CCR1	CCL15	CCL15	CCR1	interstitial macrophage	myeloid	Lung	dendritic cell (FLT3+ IGSF6+)	myeloid	Lung	grey
540	CCR1_CCR3	CCL15 > CCR1	CCL15	CCL15	CCR1	interstitial macrophage (ABCA8+)	myeloid	Lung	neutrophil	myeloid	Blood	grey
541	CCR1_CCR3	CCL15 > CCR1	CCL15	CCL15	CCR1	interstitial macrophage (ABCA8+)	myeloid	Lung	neutrophil	myeloid	Lung	grey
542	CCR1_CCR3	CCL15 > CCR1	CCL15	CCL15	CCR1	interstitial macrophage (ABCA8+)	myeloid	Lung	neutrophil (IL18BP+)	myeloid	Lung	grey
543	CCR1_CCR3	CCL15 > CCR1	CCL15	CCL15	CCR1	interstitial macrophage (ABCA8+)	myeloid	Lung	monocyte	myeloid	Blood	grey
544	CCR1_CCR3	CCL15 > CCR1	CCL15	CCL15	CCR1	interstitial macrophage (ABCA8+)	myeloid	Lung	monocyte (PF)	myeloid	Blood	grey
545	CCR1_CCR3	CCL15 > CCR1	CCL15	CCL15	CCR1	interstitial macrophage (ABCA8+)	myeloid	Lung	alveolar macrophage (LPL+)	myeloid	Lung	grey
546	CCR1_CCR3	CCL15 > CCR1	CCL15	CCL15	CCR1	interstitial macrophage (ABCA8+)	myeloid	Lung	dendritic cell (FLT3+ IGSF6+)	myeloid	Lung	grey
547	CCR1_CCR3	CCL15 > CCR1	CCL15	CCL15	CCR1	interstitial macrophage (CXCL10+)	myeloid	Lung	neutrophil	myeloid	Blood	grey
548	CCR1_CCR3	CCL15 > CCR1	CCL15	CCL15	CCR1	interstitial macrophage (CXCL10+)	myeloid	Lung	neutrophil	myeloid	Lung	grey
549	CCR1_CCR3	CCL15 > CCR1	CCL15	CCL15	CCR1	interstitial macrophage (CXCL10+)	myeloid	Lung	neutrophil (IL18BP+)	myeloid	Lung	grey
550	CCR1_CCR3	CCL15 > CCR1	CCL15	CCL15	CCR1	interstitial macrophage (CXCL10+)	myeloid	Lung	monocyte	myeloid	Blood	grey
551	CCR1_CCR3	CCL15 > CCR1	CCL15	CCL15	CCR1	interstitial macrophage (CXCL10+)	myeloid	Lung	monocyte (PF)	myeloid	Blood	grey
552	CCR1_CCR3	CCL15 > CCR1	CCL15	CCL15	CCR1	interstitial macrophage (CXCL10+)	myeloid	Lung	alveolar macrophage (LPL+)	myeloid	Lung	grey
553	CCR1_CCR3	CCL15 > CCR1	CCL15	CCL15	CCR1	interstitial macrophage (CXCL10+)	myeloid	Lung	dendritic cell (FLT3+ IGSF6+)	myeloid	Lung	grey
554	CCR1_CCR3	CCL15 > CCR1	CCL15	CCL15	CCR1	conventional dendritic cell	myeloid	Blood	neutrophil	myeloid	Blood	grey
555	CCR1_CCR3	CCL15 > CCR1	CCL15	CCL15	CCR1	conventional dendritic cell	myeloid	Blood	neutrophil	myeloid	Lung	grey
556	CCR1_CCR3	CCL15 > CCR1	CCL15	CCL15	CCR1	conventional dendritic cell	myeloid	Blood	neutrophil (IL18BP+)	myeloid	Lung	grey
557	CCR1_CCR3	CCL15 > CCR1	CCL15	CCL15	CCR1	conventional dendritic cell	myeloid	Blood	monocyte	myeloid	Blood	grey
558	CCR1_CCR3	CCL15 > CCR1	CCL15	CCL15	CCR1	conventional dendritic cell	myeloid	Blood	monocyte (PF)	myeloid	Blood	grey
559	CCR1_CCR3	CCL15 > CCR1	CCL15	CCL15	CCR1	conventional dendritic cell	myeloid	Blood	alveolar macrophage (LPL+)	myeloid	Lung	grey
560	CCR1_CCR3	CCL15 > CCR1	CCL15	CCL15	CCR1	conventional dendritic cell	myeloid	Blood	dendritic cell (FLT3+ IGSF6+)	myeloid	Lung	grey
561	CCR1_CCR3	CCL15 > CCR1	CCL15	CCL15	CCR1	myelinating Schwann cell	neural	Lung	neutrophil	myeloid	Blood	grey
562	CCR1_CCR3	CCL15 > CCR1	CCL15	CCL15	CCR1	myelinating Schwann cell	neural	Lung	neutrophil	myeloid	Lung	grey
563	CCR1_CCR3	CCL15 > CCR1	CCL15	CCL15	CCR1	myelinating Schwann cell	neural	Lung	neutrophil (IL18BP+)	myeloid	Lung	grey
564	CCR1_CCR3	CCL15 > CCR1	CCL15	CCL15	CCR1	myelinating Schwann cell	neural	Lung	monocyte	myeloid	Blood	grey
565	CCR1_CCR3	CCL15 > CCR1	CCL15	CCL15	CCR1	myelinating Schwann cell	neural	Lung	monocyte (PF)	myeloid	Blood	grey
566	CCR1_CCR3	CCL15 > CCR1	CCL15	CCL15	CCR1	myelinating Schwann cell	neural	Lung	alveolar macrophage (LPL+)	myeloid	Lung	grey
567	CCR1_CCR3	CCL15 > CCR1	CCL15	CCL15	CCR1	myelinating Schwann cell	neural	Lung	dendritic cell (FLT3+ IGSF6+)	myeloid	Lung	grey
568	CCR1_CCR3	CCL15 > CCR1	CCL15	CCL15	CCR1	non-myelinating Schwann cell	neural	Lung	neutrophil	myeloid	Blood	grey
569	CCR1_CCR3	CCL15 > CCR1	CCL15	CCL15	CCR1	non-myelinating Schwann cell	neural	Lung	neutrophil	myeloid	Lung	grey
570	CCR1_CCR3	CCL15 > CCR1	CCL15	CCL15	CCR1	non-myelinating Schwann cell	neural	Lung	neutrophil (IL18BP+)	myeloid	Lung	grey
571	CCR1_CCR3	CCL15 > CCR1	CCL15	CCL15	CCR1	non-myelinating Schwann cell	neural	Lung	monocyte	myeloid	Blood	grey
572	CCR1_CCR3	CCL15 > CCR1	CCL15	CCL15	CCR1	non-myelinating Schwann cell	neural	Lung	monocyte (PF)	myeloid	Blood	grey
573	CCR1_CCR3	CCL15 > CCR1	CCL15	CCL15	CCR1	non-myelinating Schwann cell	neural	Lung	alveolar macrophage (LPL+)	myeloid	Lung	grey
574	CCR1_CCR3	CCL15 > CCR1	CCL15	CCL15	CCR1	non-myelinating Schwann cell	neural	Lung	dendritic cell (FLT3+ IGSF6+)	myeloid	Lung	grey
575	CCR1_CCR3	CCL5 > CCR3	CCL5	CCL5	CCR3	ciliated cell	epithelial	Lung	innate lymphoid cell	lymphoid	Lung	green
576	CCR1_CCR3	CCL5 > CCR3	CCL5	CCL5	CCR3	ciliated cell	epithelial	Lung	eosinophil	myeloid	Lung	green
577	CCR1_CCR3	CCL5 > CCR3	CCL5	CCL5	CCR3	tuft cell	epithelial	Lung	innate lymphoid cell	lymphoid	Lung	green
578	CCR1_CCR3	CCL5 > CCR3	CCL5	CCL5	CCR3	tuft cell	epithelial	Lung	eosinophil	myeloid	Lung	green
579	CCR1_CCR3	CCL5 > CCR3	CCL5	CCL5	CCR3	artery cell	endothelial	Lung	innate lymphoid cell	lymphoid	Lung	green
580	CCR1_CCR3	CCL5 > CCR3	CCL5	CCL5	CCR3	artery cell	endothelial	Lung	eosinophil	myeloid	Lung	green
581	CCR1_CCR3	CCL5 > CCR3	CCL5	CCL5	CCR3	vein cell	endothelial	Lung	innate lymphoid cell	lymphoid	Lung	green
582	CCR1_CCR3	CCL5 > CCR3	CCL5	CCL5	CCR3	vein cell	endothelial	Lung	eosinophil	myeloid	Lung	green
583	CCR1_CCR3	CCL5 > CCR3	CCL5	CCL5	CCR3	capillary cell (FABP5- RBP7-)	endothelial	Lung	innate lymphoid cell	lymphoid	Lung	green
584	CCR1_CCR3	CCL5 > CCR3	CCL5	CCL5	CCR3	capillary cell (FABP5- RBP7-)	endothelial	Lung	eosinophil	myeloid	Lung	green
585	CCR1_CCR3	CCL5 > CCR3	CCL5	CCL5	CCR3	capillary cell (CXCL10+)	endothelial	Lung	innate lymphoid cell	lymphoid	Lung	green
586	CCR1_CCR3	CCL5 > CCR3	CCL5	CCL5	CCR3	capillary cell (CXCL10+)	endothelial	Lung	eosinophil	myeloid	Lung	green
587	CCR1_CCR3	CCL5 > CCR3	CCL5	CCL5	CCR3	capillary aerocyte cell	endothelial	Lung	innate lymphoid cell	lymphoid	Lung	green
588	CCR1_CCR3	CCL5 > CCR3	CCL5	CCL5	CCR3	capillary aerocyte cell	endothelial	Lung	eosinophil	myeloid	Lung	green
589	CCR1_CCR3	CCL5 > CCR3	CCL5	CCL5	CCR3	lymphatic cell (CCL21+)	endothelial	Lung	innate lymphoid cell	lymphoid	Lung	green
590	CCR1_CCR3	CCL5 > CCR3	CCL5	CCL5	CCR3	lymphatic cell (CCL21+)	endothelial	Lung	eosinophil	myeloid	Lung	green
591	CCR1_CCR3	CCL5 > CCR3	CCL5	CCL5	CCR3	adventitial fibroblast	stromal	Lung	innate lymphoid cell	lymphoid	Lung	green
592	CCR1_CCR3	CCL5 > CCR3	CCL5	CCL5	CCR3	adventitial fibroblast	stromal	Lung	eosinophil	myeloid	Lung	green
593	CCR1_CCR3	CCL5 > CCR3	CCL5	CCL5	CCR3	alveolar fibroblast	stromal	Lung	innate lymphoid cell	lymphoid	Lung	green
594	CCR1_CCR3	CCL5 > CCR3	CCL5	CCL5	CCR3	alveolar fibroblast	stromal	Lung	eosinophil	myeloid	Lung	green
595	CCR1_CCR3	CCL5 > CCR3	CCL5	CCL5	CCR3	fibroblast (NNAT+)	stromal	Lung	innate lymphoid cell	lymphoid	Lung	green
596	CCR1_CCR3	CCL5 > CCR3	CCL5	CCL5	CCR3	fibroblast (NNAT+)	stromal	Lung	eosinophil	myeloid	Lung	green
597	CCR1_CCR3	CCL5 > CCR3	CCL5	CCL5	CCR3	fibromyocyte	stromal	Lung	innate lymphoid cell	lymphoid	Lung	green
598	CCR1_CCR3	CCL5 > CCR3	CCL5	CCL5	CCR3	fibromyocyte	stromal	Lung	eosinophil	myeloid	Lung	green
599	CCR1_CCR3	CCL5 > CCR3	CCL5	CCL5	CCR3	pericyte	stromal	Lung	innate lymphoid cell	lymphoid	Lung	green
600	CCR1_CCR3	CCL5 > CCR3	CCL5	CCL5	CCR3	pericyte	stromal	Lung	eosinophil	myeloid	Lung	green
601	CCR1_CCR3	CCL5 > CCR3	CCL5	CCL5	CCR3	B cell	lymphoid	Lung	innate lymphoid cell	lymphoid	Lung	green
602	CCR1_CCR3	CCL5 > CCR3	CCL5	CCL5	CCR3	B cell	lymphoid	Lung	eosinophil	myeloid	Lung	green
603	CCR1_CCR3	CCL5 > CCR3	CCL5	CCL5	CCR3	innate lymphoid cell	lymphoid	Lung	innate lymphoid cell	lymphoid	Lung	green
604	CCR1_CCR3	CCL5 > CCR3	CCL5	CCL5	CCR3	innate lymphoid cell	lymphoid	Lung	eosinophil	myeloid	Lung	green
605	CCR1_CCR3	CCL5 > CCR3	CCL5	CCL5	CCR3	natural killer cell	lymphoid	Blood	innate lymphoid cell	lymphoid	Lung	green
606	CCR1_CCR3	CCL5 > CCR3	CCL5	CCL5	CCR3	natural killer cell	lymphoid	Blood	eosinophil	myeloid	Lung	green
607	CCR1_CCR3	CCL5 > CCR3	CCL5	CCL5	CCR3	natural killer cell (PF)	lymphoid	Lung	innate lymphoid cell	lymphoid	Lung	green
608	CCR1_CCR3	CCL5 > CCR3	CCL5	CCL5	CCR3	natural killer cell (PF)	lymphoid	Lung	eosinophil	myeloid	Lung	green
609	CCR1_CCR3	CCL5 > CCR3	CCL5	CCL5	CCR3	natural killer cell (GZMB+)	lymphoid	Lung	innate lymphoid cell	lymphoid	Lung	green
610	CCR1_CCR3	CCL5 > CCR3	CCL5	CCL5	CCR3	natural killer cell (GZMB+)	lymphoid	Lung	eosinophil	myeloid	Lung	green
611	CCR1_CCR3	CCL5 > CCR3	CCL5	CCL5	CCR3	natural killer cell (KLRD1+)	lymphoid	Lung	innate lymphoid cell	lymphoid	Lung	green
612	CCR1_CCR3	CCL5 > CCR3	CCL5	CCL5	CCR3	natural killer cell (KLRD1+)	lymphoid	Lung	eosinophil	myeloid	Lung	green
613	CCR1_CCR3	CCL5 > CCR3	CCL5	CCL5	CCR3	natural killer T cell	lymphoid	Blood	innate lymphoid cell	lymphoid	Lung	green
614	CCR1_CCR3	CCL5 > CCR3	CCL5	CCL5	CCR3	natural killer T cell	lymphoid	Blood	eosinophil	myeloid	Lung	green
615	CCR1_CCR3	CCL5 > CCR3	CCL5	CCL5	CCR3	natural killer T cell	lymphoid	Lung	innate lymphoid cell	lymphoid	Lung	green
616	CCR1_CCR3	CCL5 > CCR3	CCL5	CCL5	CCR3	natural killer T cell	lymphoid	Lung	eosinophil	myeloid	Lung	green
617	CCR1_CCR3	CCL5 > CCR3	CCL5	CCL5	CCR3	natural killer cell_T cell	lymphoid	Lung	innate lymphoid cell	lymphoid	Lung	green
618	CCR1_CCR3	CCL5 > CCR3	CCL5	CCL5	CCR3	natural killer cell_T cell	lymphoid	Lung	eosinophil	myeloid	Lung	green
619	CCR1_CCR3	CCL5 > CCR3	CCL5	CCL5	CCR3	T cell (CD4+ CD8- CCL5+)	lymphoid	Lung	innate lymphoid cell	lymphoid	Lung	green
620	CCR1_CCR3	CCL5 > CCR3	CCL5	CCL5	CCR3	T cell (CD4+ CD8- CCL5+)	lymphoid	Lung	eosinophil	myeloid	Lung	green
621	CCR1_CCR3	CCL5 > CCR3	CCL5	CCL5	CCR3	T cell (CD4+ CD8- CCL5-)	lymphoid	Lung	innate lymphoid cell	lymphoid	Lung	green
622	CCR1_CCR3	CCL5 > CCR3	CCL5	CCL5	CCR3	T cell (CD4+ CD8- CCL5-)	lymphoid	Lung	eosinophil	myeloid	Lung	green
623	CCR1_CCR3	CCL5 > CCR3	CCL5	CCL5	CCR3	T cell (CD4- CD8+ CCL5+)	lymphoid	Blood	innate lymphoid cell	lymphoid	Lung	green
624	CCR1_CCR3	CCL5 > CCR3	CCL5	CCL5	CCR3	T cell (CD4- CD8+ CCL5+)	lymphoid	Blood	eosinophil	myeloid	Lung	green
625	CCR1_CCR3	CCL5 > CCR3	CCL5	CCL5	CCR3	T cell (CD4- CD8+ CCL5+)	lymphoid	Lung	innate lymphoid cell	lymphoid	Lung	green
626	CCR1_CCR3	CCL5 > CCR3	CCL5	CCL5	CCR3	T cell (CD4- CD8+ CCL5+)	lymphoid	Lung	eosinophil	myeloid	Lung	green
627	CCR1_CCR3	CCL5 > CCR3	CCL5	CCL5	CCR3	T cell (CD4+ CD8+ CCL5+)	lymphoid	Lung	innate lymphoid cell	lymphoid	Lung	green
628	CCR1_CCR3	CCL5 > CCR3	CCL5	CCL5	CCR3	T cell (CD4+ CD8+ CCL5+)	lymphoid	Lung	eosinophil	myeloid	Lung	green
629	CCR1_CCR3	CCL5 > CCR3	CCL5	CCL5	CCR3	T cell (PF)	lymphoid	Lung	innate lymphoid cell	lymphoid	Lung	green
630	CCR1_CCR3	CCL5 > CCR3	CCL5	CCL5	CCR3	T cell (PF)	lymphoid	Lung	eosinophil	myeloid	Lung	green
631	CCR1_CCR3	CCL5 > CCR3	CCL5	CCL5	CCR3	megakaryocyte progenitor cell	megakaryocyte-erythroid	Blood	innate lymphoid cell	lymphoid	Lung	green
632	CCR1_CCR3	CCL5 > CCR3	CCL5	CCL5	CCR3	megakaryocyte progenitor cell	megakaryocyte-erythroid	Blood	eosinophil	myeloid	Lung	green
633	CCR1_CCR3	CCL5 > CCR3	CCL5	CCL5	CCR3	platelet	megakaryocyte-erythroid	Blood	innate lymphoid cell	lymphoid	Lung	green
634	CCR1_CCR3	CCL5 > CCR3	CCL5	CCL5	CCR3	platelet	megakaryocyte-erythroid	Blood	eosinophil	myeloid	Lung	green
635	CCR1_CCR3	CCL5 > CCR3	CCL5	CCL5	CCR3	platelet	megakaryocyte-erythroid	Lung	innate lymphoid cell	lymphoid	Lung	green
636	CCR1_CCR3	CCL5 > CCR3	CCL5	CCL5	CCR3	platelet	megakaryocyte-erythroid	Lung	eosinophil	myeloid	Lung	green
637	CCR1_CCR3	CCL5 > CCR3	CCL5	CCL5	CCR3	neutrophil	myeloid	Blood	innate lymphoid cell	lymphoid	Lung	green
638	CCR1_CCR3	CCL5 > CCR3	CCL5	CCL5	CCR3	neutrophil	myeloid	Blood	eosinophil	myeloid	Lung	green
639	CCR1_CCR3	CCL5 > CCR3	CCL5	CCL5	CCR3	neutrophil	myeloid	Lung	innate lymphoid cell	lymphoid	Lung	green
640	CCR1_CCR3	CCL5 > CCR3	CCL5	CCL5	CCR3	neutrophil	myeloid	Lung	eosinophil	myeloid	Lung	green
641	CCR1_CCR3	CCL5 > CCR3	CCL5	CCL5	CCR3	neutrophil (PF)	myeloid	Blood	innate lymphoid cell	lymphoid	Lung	green
642	CCR1_CCR3	CCL5 > CCR3	CCL5	CCL5	CCR3	neutrophil (PF)	myeloid	Blood	eosinophil	myeloid	Lung	green
643	CCR1_CCR3	CCL5 > CCR3	CCL5	CCL5	CCR3	neutrophil (PF)	myeloid	Lung	innate lymphoid cell	lymphoid	Lung	green
644	CCR1_CCR3	CCL5 > CCR3	CCL5	CCL5	CCR3	neutrophil (PF)	myeloid	Lung	eosinophil	myeloid	Lung	green
645	CCR1_CCR3	CCL5 > CCR3	CCL5	CCL5	CCR3	neutrophil (CCL13+)	myeloid	Lung	innate lymphoid cell	lymphoid	Lung	green
646	CCR1_CCR3	CCL5 > CCR3	CCL5	CCL5	CCR3	neutrophil (CCL13+)	myeloid	Lung	eosinophil	myeloid	Lung	green
647	CCR1_CCR3	CCL5 > CCR3	CCL5	CCL5	CCR3	neutrophil (IL18BP+)	myeloid	Lung	innate lymphoid cell	lymphoid	Lung	green
648	CCR1_CCR3	CCL5 > CCR3	CCL5	CCL5	CCR3	neutrophil (IL18BP+)	myeloid	Lung	eosinophil	myeloid	Lung	green
649	CCR1_CCR3	CCL5 > CCR3	CCL5	CCL5	CCR3	basophil	myeloid	Lung	innate lymphoid cell	lymphoid	Lung	green
650	CCR1_CCR3	CCL5 > CCR3	CCL5	CCL5	CCR3	basophil	myeloid	Lung	eosinophil	myeloid	Lung	green
651	CCR1_CCR3	CCL5 > CCR3	CCL5	CCL5	CCR3	alveolar macrophage	myeloid	Lung	innate lymphoid cell	lymphoid	Lung	green
652	CCR1_CCR3	CCL5 > CCR3	CCL5	CCL5	CCR3	alveolar macrophage	myeloid	Lung	eosinophil	myeloid	Lung	green
653	CCR1_CCR3	CCL5 > CCR3	CCL5	CCL5	CCR3	alveolar macrophage (CXCL10+)	myeloid	Lung	innate lymphoid cell	lymphoid	Lung	green
654	CCR1_CCR3	CCL5 > CCR3	CCL5	CCL5	CCR3	alveolar macrophage (CXCL10+)	myeloid	Lung	eosinophil	myeloid	Lung	green
655	CCR1_CCR3	CCL5 > CCR3	CCL5	CCL5	CCR3	interstitial macrophage	myeloid	Lung	innate lymphoid cell	lymphoid	Lung	green
656	CCR1_CCR3	CCL5 > CCR3	CCL5	CCL5	CCR3	interstitial macrophage	myeloid	Lung	eosinophil	myeloid	Lung	green
657	CCR1_CCR3	CCL5 > CCR3	CCL5	CCL5	CCR3	interstitial macrophage (CXCL10+)	myeloid	Lung	innate lymphoid cell	lymphoid	Lung	green
658	CCR1_CCR3	CCL5 > CCR3	CCL5	CCL5	CCR3	interstitial macrophage (CXCL10+)	myeloid	Lung	eosinophil	myeloid	Lung	green
659	CCR1_CCR3	CCL5 > CCR3	CCL5	CCL5	CCR3	conventional dendritic cell	myeloid	Lung	innate lymphoid cell	lymphoid	Lung	green
660	CCR1_CCR3	CCL5 > CCR3	CCL5	CCL5	CCR3	conventional dendritic cell	myeloid	Lung	eosinophil	myeloid	Lung	green
661	CCR1_CCR3	CCL5 > CCR3	CCL5	CCL5	CCR3	plasmacytoid dendritic cell	myeloid	Lung	innate lymphoid cell	lymphoid	Lung	green
662	CCR1_CCR3	CCL5 > CCR3	CCL5	CCL5	CCR3	plasmacytoid dendritic cell	myeloid	Lung	eosinophil	myeloid	Lung	green
663	CCR1_CCR3	CCL5 > CCR3	CCL5	CCL5	CCR3	mature dendritic cell	myeloid	Lung	innate lymphoid cell	lymphoid	Lung	green
664	CCR1_CCR3	CCL5 > CCR3	CCL5	CCL5	CCR3	mature dendritic cell	myeloid	Lung	eosinophil	myeloid	Lung	green
665	CCR1_CCR3	CCL5 > CCR3	CCL5	CCL5	CCR3	dendritic cell (FLT3+ IGSF6+)	myeloid	Lung	innate lymphoid cell	lymphoid	Lung	green
666	CCR1_CCR3	CCL5 > CCR3	CCL5	CCL5	CCR3	dendritic cell (FLT3+ IGSF6+)	myeloid	Lung	eosinophil	myeloid	Lung	green
667	CCR1_CCR3	CCL5 > CCR3	CCL5	CCL5	CCR3	myelinating Schwann cell	neural	Lung	innate lymphoid cell	lymphoid	Lung	green
668	CCR1_CCR3	CCL5 > CCR3	CCL5	CCL5	CCR3	myelinating Schwann cell	neural	Lung	eosinophil	myeloid	Lung	green
669	CCR1_CCR3	CCL11 > CCR3	CCL11	LOC105885804	CCR3	vascular associated smooth muscle cell	stromal	Lung	innate lymphoid cell	lymphoid	Lung	grey
670	CCR1_CCR3	CCL11 > CCR3	CCL11	LOC105885804	CCR3	vascular associated smooth muscle cell	stromal	Lung	eosinophil	myeloid	Lung	grey
671	CCR1_CCR3	CCL11 > CCR3	CCL11	LOC105885804	CCR3	fibroblast	stromal	Lung	innate lymphoid cell	lymphoid	Lung	grey
672	CCR1_CCR3	CCL11 > CCR3	CCL11	LOC105885804	CCR3	fibroblast	stromal	Lung	eosinophil	myeloid	Lung	grey
673	CCR1_CCR3	CCL11 > CCR3	CCL11	LOC105885804	CCR3	adventitial fibroblast	stromal	Lung	innate lymphoid cell	lymphoid	Lung	grey
674	CCR1_CCR3	CCL11 > CCR3	CCL11	LOC105885804	CCR3	adventitial fibroblast	stromal	Lung	eosinophil	myeloid	Lung	grey
675	CCR1_CCR3	CCL11 > CCR3	CCL11	LOC105885804	CCR3	alveolar fibroblast	stromal	Lung	innate lymphoid cell	lymphoid	Lung	grey
676	CCR1_CCR3	CCL11 > CCR3	CCL11	LOC105885804	CCR3	alveolar fibroblast	stromal	Lung	eosinophil	myeloid	Lung	grey
677	CCR1_CCR3	CCL11 > CCR3	CCL11	LOC105885804	CCR3	fibroblast (NNAT+)	stromal	Lung	innate lymphoid cell	lymphoid	Lung	grey
678	CCR1_CCR3	CCL11 > CCR3	CCL11	LOC105885804	CCR3	fibroblast (NNAT+)	stromal	Lung	eosinophil	myeloid	Lung	grey
679	CCR1_CCR3	CCL13 > CCR3	CCL13	LOC105859268	CCR3	neutrophil (CCL13+)	myeloid	Lung	innate lymphoid cell	lymphoid	Lung	grey
680	CCR1_CCR3	CCL13 > CCR3	CCL13	LOC105859268	CCR3	neutrophil (CCL13+)	myeloid	Lung	eosinophil	myeloid	Lung	grey
681	CCR1_CCR3	CCL13 > CCR3	CCL13	LOC105859268	CCR3	neutrophil (IL18BP+)	myeloid	Lung	innate lymphoid cell	lymphoid	Lung	grey
682	CCR1_CCR3	CCL13 > CCR3	CCL13	LOC105859268	CCR3	neutrophil (IL18BP+)	myeloid	Lung	eosinophil	myeloid	Lung	grey
683	CCR1_CCR3	CCL13 > CCR3	CCL13	LOC105859268	CCR3	interstitial macrophage	myeloid	Lung	innate lymphoid cell	lymphoid	Lung	grey
684	CCR1_CCR3	CCL13 > CCR3	CCL13	LOC105859268	CCR3	interstitial macrophage	myeloid	Lung	eosinophil	myeloid	Lung	grey
685	CCR1_CCR3	CCL13 > CCR3	CCL13	LOC105859268	CCR3	interstitial macrophage (ABCA8+)	myeloid	Lung	innate lymphoid cell	lymphoid	Lung	grey
686	CCR1_CCR3	CCL13 > CCR3	CCL13	LOC105859268	CCR3	interstitial macrophage (ABCA8+)	myeloid	Lung	eosinophil	myeloid	Lung	grey
687	CCR1_CCR3	CCL13 > CCR3	CCL13	LOC105859268	CCR3	interstitial macrophage (CXCL10+)	myeloid	Lung	innate lymphoid cell	lymphoid	Lung	grey
688	CCR1_CCR3	CCL13 > CCR3	CCL13	LOC105859268	CCR3	interstitial macrophage (CXCL10+)	myeloid	Lung	eosinophil	myeloid	Lung	grey
689	CCR1_CCR3	CCL14 > CCR3	CCL14	CCL14	CCR3	macrophage_monocyte	myeloid	Blood	innate lymphoid cell	lymphoid	Lung	grey
690	CCR1_CCR3	CCL14 > CCR3	CCL14	CCL14	CCR3	macrophage_monocyte	myeloid	Blood	eosinophil	myeloid	Lung	grey
691	CCR1_CCR3	CCL14 > CCR3	CCL14	CCL14	CCR3	interstitial macrophage (ABCA8+)	myeloid	Lung	innate lymphoid cell	lymphoid	Lung	grey
692	CCR1_CCR3	CCL14 > CCR3	CCL14	CCL14	CCR3	interstitial macrophage (ABCA8+)	myeloid	Lung	eosinophil	myeloid	Lung	grey
693	CCR1_CCR3	CCL15 > CCR3	CCL15	CCL15	CCR3	tuft cell	epithelial	Lung	innate lymphoid cell	lymphoid	Lung	grey
694	CCR1_CCR3	CCL15 > CCR3	CCL15	CCL15	CCR3	tuft cell	epithelial	Lung	eosinophil	myeloid	Lung	grey
695	CCR1_CCR3	CCL15 > CCR3	CCL15	CCL15	CCR3	alveolar epithelial cell type 2	epithelial	Lung	innate lymphoid cell	lymphoid	Lung	grey
696	CCR1_CCR3	CCL15 > CCR3	CCL15	CCL15	CCR3	alveolar epithelial cell type 2	epithelial	Lung	eosinophil	myeloid	Lung	grey
697	CCR1_CCR3	CCL15 > CCR3	CCL15	CCL15	CCR3	alveolar epithelial cell type 2_uterine metastasis cell	epithelial	Lung	innate lymphoid cell	lymphoid	Lung	grey
698	CCR1_CCR3	CCL15 > CCR3	CCL15	CCL15	CCR3	alveolar epithelial cell type 2_uterine metastasis cell	epithelial	Lung	eosinophil	myeloid	Lung	grey
699	CCR1_CCR3	CCL15 > CCR3	CCL15	CCL15	CCR3	capillary cell (FABP5+ RBP7-)	endothelial	Lung	innate lymphoid cell	lymphoid	Lung	grey
700	CCR1_CCR3	CCL15 > CCR3	CCL15	CCL15	CCR3	capillary cell (FABP5+ RBP7-)	endothelial	Lung	eosinophil	myeloid	Lung	grey
701	CCR1_CCR3	CCL15 > CCR3	CCL15	CCL15	CCR3	platelet	megakaryocyte-erythroid	Lung	innate lymphoid cell	lymphoid	Lung	grey
702	CCR1_CCR3	CCL15 > CCR3	CCL15	CCL15	CCR3	platelet	megakaryocyte-erythroid	Lung	eosinophil	myeloid	Lung	grey
703	CCR1_CCR3	CCL15 > CCR3	CCL15	CCL15	CCR3	neutrophil	myeloid	Blood	innate lymphoid cell	lymphoid	Lung	grey
704	CCR1_CCR3	CCL15 > CCR3	CCL15	CCL15	CCR3	neutrophil	myeloid	Blood	eosinophil	myeloid	Lung	grey
705	CCR1_CCR3	CCL15 > CCR3	CCL15	CCL15	CCR3	neutrophil	myeloid	Lung	innate lymphoid cell	lymphoid	Lung	grey
706	CCR1_CCR3	CCL15 > CCR3	CCL15	CCL15	CCR3	neutrophil	myeloid	Lung	eosinophil	myeloid	Lung	grey
707	CCR1_CCR3	CCL15 > CCR3	CCL15	CCL15	CCR3	neutrophil (CCL13+)	myeloid	Lung	innate lymphoid cell	lymphoid	Lung	grey
708	CCR1_CCR3	CCL15 > CCR3	CCL15	CCL15	CCR3	neutrophil (CCL13+)	myeloid	Lung	eosinophil	myeloid	Lung	grey
709	CCR1_CCR3	CCL15 > CCR3	CCL15	CCL15	CCR3	basophil	myeloid	Blood	innate lymphoid cell	lymphoid	Lung	grey
710	CCR1_CCR3	CCL15 > CCR3	CCL15	CCL15	CCR3	basophil	myeloid	Blood	eosinophil	myeloid	Lung	grey
711	CCR1_CCR3	CCL15 > CCR3	CCL15	CCL15	CCR3	basophil	myeloid	Lung	innate lymphoid cell	lymphoid	Lung	grey
712	CCR1_CCR3	CCL15 > CCR3	CCL15	CCL15	CCR3	basophil	myeloid	Lung	eosinophil	myeloid	Lung	grey
713	CCR1_CCR3	CCL15 > CCR3	CCL15	CCL15	CCR3	eosinophil	myeloid	Lung	innate lymphoid cell	lymphoid	Lung	grey
714	CCR1_CCR3	CCL15 > CCR3	CCL15	CCL15	CCR3	eosinophil	myeloid	Lung	eosinophil	myeloid	Lung	grey
715	CCR1_CCR3	CCL15 > CCR3	CCL15	CCL15	CCR3	granulocyte monocyte progenitor cell	myeloid	Lung	innate lymphoid cell	lymphoid	Lung	grey
716	CCR1_CCR3	CCL15 > CCR3	CCL15	CCL15	CCR3	granulocyte monocyte progenitor cell	myeloid	Lung	eosinophil	myeloid	Lung	grey
717	CCR1_CCR3	CCL15 > CCR3	CCL15	CCL15	CCR3	monocyte	myeloid	Blood	innate lymphoid cell	lymphoid	Lung	grey
718	CCR1_CCR3	CCL15 > CCR3	CCL15	CCL15	CCR3	monocyte	myeloid	Blood	eosinophil	myeloid	Lung	grey
719	CCR1_CCR3	CCL15 > CCR3	CCL15	CCL15	CCR3	monocyte	myeloid	Lung	innate lymphoid cell	lymphoid	Lung	grey
720	CCR1_CCR3	CCL15 > CCR3	CCL15	CCL15	CCR3	monocyte	myeloid	Lung	eosinophil	myeloid	Lung	grey
721	CCR1_CCR3	CCL15 > CCR3	CCL15	CCL15	CCR3	monocyte (PF)	myeloid	Blood	innate lymphoid cell	lymphoid	Lung	grey
722	CCR1_CCR3	CCL15 > CCR3	CCL15	CCL15	CCR3	monocyte (PF)	myeloid	Blood	eosinophil	myeloid	Lung	grey
723	CCR1_CCR3	CCL15 > CCR3	CCL15	CCL15	CCR3	monocyte (PF)	myeloid	Lung	innate lymphoid cell	lymphoid	Lung	grey
724	CCR1_CCR3	CCL15 > CCR3	CCL15	CCL15	CCR3	monocyte (PF)	myeloid	Lung	eosinophil	myeloid	Lung	grey
725	CCR1_CCR3	CCL15 > CCR3	CCL15	CCL15	CCR3	macrophage_monocyte	myeloid	Blood	innate lymphoid cell	lymphoid	Lung	grey
726	CCR1_CCR3	CCL15 > CCR3	CCL15	CCL15	CCR3	macrophage_monocyte	myeloid	Blood	eosinophil	myeloid	Lung	grey
727	CCR1_CCR3	CCL15 > CCR3	CCL15	CCL15	CCR3	alveolar macrophage	myeloid	Lung	innate lymphoid cell	lymphoid	Lung	grey
728	CCR1_CCR3	CCL15 > CCR3	CCL15	CCL15	CCR3	alveolar macrophage	myeloid	Lung	eosinophil	myeloid	Lung	grey
729	CCR1_CCR3	CCL15 > CCR3	CCL15	CCL15	CCR3	alveolar macrophage (PF)	myeloid	Lung	innate lymphoid cell	lymphoid	Lung	grey
730	CCR1_CCR3	CCL15 > CCR3	CCL15	CCL15	CCR3	alveolar macrophage (PF)	myeloid	Lung	eosinophil	myeloid	Lung	grey
731	CCR1_CCR3	CCL15 > CCR3	CCL15	CCL15	CCR3	alveolar macrophage (CXCL10+)	myeloid	Lung	innate lymphoid cell	lymphoid	Lung	grey
732	CCR1_CCR3	CCL15 > CCR3	CCL15	CCL15	CCR3	alveolar macrophage (CXCL10+)	myeloid	Lung	eosinophil	myeloid	Lung	grey
733	CCR1_CCR3	CCL15 > CCR3	CCL15	CCL15	CCR3	alveolar macrophage (LPL+)	myeloid	Lung	innate lymphoid cell	lymphoid	Lung	grey
734	CCR1_CCR3	CCL15 > CCR3	CCL15	CCL15	CCR3	alveolar macrophage (LPL+)	myeloid	Lung	eosinophil	myeloid	Lung	grey
735	CCR1_CCR3	CCL15 > CCR3	CCL15	CCL15	CCR3	interstitial macrophage	myeloid	Lung	innate lymphoid cell	lymphoid	Lung	grey
736	CCR1_CCR3	CCL15 > CCR3	CCL15	CCL15	CCR3	interstitial macrophage	myeloid	Lung	eosinophil	myeloid	Lung	grey
737	CCR1_CCR3	CCL15 > CCR3	CCL15	CCL15	CCR3	interstitial macrophage (ABCA8+)	myeloid	Lung	innate lymphoid cell	lymphoid	Lung	grey
738	CCR1_CCR3	CCL15 > CCR3	CCL15	CCL15	CCR3	interstitial macrophage (ABCA8+)	myeloid	Lung	eosinophil	myeloid	Lung	grey
739	CCR1_CCR3	CCL15 > CCR3	CCL15	CCL15	CCR3	interstitial macrophage (CXCL10+)	myeloid	Lung	innate lymphoid cell	lymphoid	Lung	grey
740	CCR1_CCR3	CCL15 > CCR3	CCL15	CCL15	CCR3	interstitial macrophage (CXCL10+)	myeloid	Lung	eosinophil	myeloid	Lung	grey
741	CCR1_CCR3	CCL15 > CCR3	CCL15	CCL15	CCR3	conventional dendritic cell	myeloid	Blood	innate lymphoid cell	lymphoid	Lung	grey
742	CCR1_CCR3	CCL15 > CCR3	CCL15	CCL15	CCR3	conventional dendritic cell	myeloid	Blood	eosinophil	myeloid	Lung	grey
743	CCR1_CCR3	CCL15 > CCR3	CCL15	CCL15	CCR3	myelinating Schwann cell	neural	Lung	innate lymphoid cell	lymphoid	Lung	grey
744	CCR1_CCR3	CCL15 > CCR3	CCL15	CCL15	CCR3	myelinating Schwann cell	neural	Lung	eosinophil	myeloid	Lung	grey
745	CCR1_CCR3	CCL15 > CCR3	CCL15	CCL15	CCR3	non-myelinating Schwann cell	neural	Lung	innate lymphoid cell	lymphoid	Lung	grey
746	CCR1_CCR3	CCL15 > CCR3	CCL15	CCL15	CCR3	non-myelinating Schwann cell	neural	Lung	eosinophil	myeloid	Lung	grey
747	CCR5	CCL4 > CCR5	CCL4	LOC105881712	CCR5	artery cell	endothelial	Lung	natural killer T cell	lymphoid	Blood	green
748	CCR5	CCL4 > CCR5	CCL4	LOC105881712	CCR5	artery cell	endothelial	Lung	T cell (CD4+ CD8- CCL5+)	lymphoid	Lung	green
749	CCR5	CCL4 > CCR5	CCL4	LOC105881712	CCR5	artery cell	endothelial	Lung	T cell (CD4- CD8+ CCL5+)	lymphoid	Blood	green
750	CCR5	CCL4 > CCR5	CCL4	LOC105881712	CCR5	artery cell	endothelial	Lung	neutrophil (IL18BP+)	myeloid	Lung	green
751	CCR5	CCL4 > CCR5	CCL4	LOC105881712	CCR5	artery cell	endothelial	Lung	macrophage_monocyte	myeloid	Blood	green
752	CCR5	CCL4 > CCR5	CCL4	LOC105881712	CCR5	artery cell	endothelial	Lung	interstitial macrophage	myeloid	Lung	green
753	CCR5	CCL4 > CCR5	CCL4	LOC105881712	CCR5	artery cell	endothelial	Lung	interstitial macrophage (ABCA8+)	myeloid	Lung	green
754	CCR5	CCL4 > CCR5	CCL4	LOC105881712	CCR5	artery cell	endothelial	Lung	interstitial macrophage (CXCL10+)	myeloid	Lung	green
755	CCR5	CCL4 > CCR5	CCL4	LOC105881712	CCR5	artery cell	endothelial	Lung	plasmacytoid dendritic cell	myeloid	Lung	green
756	CCR5	CCL4 > CCR5	CCL4	LOC105881712	CCR5	capillary cell (FABP5- RBP7-)	endothelial	Lung	natural killer T cell	lymphoid	Blood	green
757	CCR5	CCL4 > CCR5	CCL4	LOC105881712	CCR5	capillary cell (FABP5- RBP7-)	endothelial	Lung	T cell (CD4+ CD8- CCL5+)	lymphoid	Lung	green
758	CCR5	CCL4 > CCR5	CCL4	LOC105881712	CCR5	capillary cell (FABP5- RBP7-)	endothelial	Lung	T cell (CD4- CD8+ CCL5+)	lymphoid	Blood	green
759	CCR5	CCL4 > CCR5	CCL4	LOC105881712	CCR5	capillary cell (FABP5- RBP7-)	endothelial	Lung	neutrophil (IL18BP+)	myeloid	Lung	green
760	CCR5	CCL4 > CCR5	CCL4	LOC105881712	CCR5	capillary cell (FABP5- RBP7-)	endothelial	Lung	macrophage_monocyte	myeloid	Blood	green
761	CCR5	CCL4 > CCR5	CCL4	LOC105881712	CCR5	capillary cell (FABP5- RBP7-)	endothelial	Lung	interstitial macrophage	myeloid	Lung	green
762	CCR5	CCL4 > CCR5	CCL4	LOC105881712	CCR5	capillary cell (FABP5- RBP7-)	endothelial	Lung	interstitial macrophage (ABCA8+)	myeloid	Lung	green
763	CCR5	CCL4 > CCR5	CCL4	LOC105881712	CCR5	capillary cell (FABP5- RBP7-)	endothelial	Lung	interstitial macrophage (CXCL10+)	myeloid	Lung	green
764	CCR5	CCL4 > CCR5	CCL4	LOC105881712	CCR5	capillary cell (FABP5- RBP7-)	endothelial	Lung	plasmacytoid dendritic cell	myeloid	Lung	green
765	CCR5	CCL4 > CCR5	CCL4	LOC105881712	CCR5	capillary cell (CXCL10+)	endothelial	Lung	natural killer T cell	lymphoid	Blood	green
766	CCR5	CCL4 > CCR5	CCL4	LOC105881712	CCR5	capillary cell (CXCL10+)	endothelial	Lung	T cell (CD4+ CD8- CCL5+)	lymphoid	Lung	green
767	CCR5	CCL4 > CCR5	CCL4	LOC105881712	CCR5	capillary cell (CXCL10+)	endothelial	Lung	T cell (CD4- CD8+ CCL5+)	lymphoid	Blood	green
768	CCR5	CCL4 > CCR5	CCL4	LOC105881712	CCR5	capillary cell (CXCL10+)	endothelial	Lung	neutrophil (IL18BP+)	myeloid	Lung	green
769	CCR5	CCL4 > CCR5	CCL4	LOC105881712	CCR5	capillary cell (CXCL10+)	endothelial	Lung	macrophage_monocyte	myeloid	Blood	green
770	CCR5	CCL4 > CCR5	CCL4	LOC105881712	CCR5	capillary cell (CXCL10+)	endothelial	Lung	interstitial macrophage	myeloid	Lung	green
771	CCR5	CCL4 > CCR5	CCL4	LOC105881712	CCR5	capillary cell (CXCL10+)	endothelial	Lung	interstitial macrophage (ABCA8+)	myeloid	Lung	green
772	CCR5	CCL4 > CCR5	CCL4	LOC105881712	CCR5	capillary cell (CXCL10+)	endothelial	Lung	interstitial macrophage (CXCL10+)	myeloid	Lung	green
773	CCR5	CCL4 > CCR5	CCL4	LOC105881712	CCR5	capillary cell (CXCL10+)	endothelial	Lung	plasmacytoid dendritic cell	myeloid	Lung	green
774	CCR5	CCL4 > CCR5	CCL4	LOC105881712	CCR5	lymphatic cell (CCL21+)	endothelial	Lung	natural killer T cell	lymphoid	Blood	green
775	CCR5	CCL4 > CCR5	CCL4	LOC105881712	CCR5	lymphatic cell (CCL21+)	endothelial	Lung	T cell (CD4+ CD8- CCL5+)	lymphoid	Lung	green
776	CCR5	CCL4 > CCR5	CCL4	LOC105881712	CCR5	lymphatic cell (CCL21+)	endothelial	Lung	T cell (CD4- CD8+ CCL5+)	lymphoid	Blood	green
777	CCR5	CCL4 > CCR5	CCL4	LOC105881712	CCR5	lymphatic cell (CCL21+)	endothelial	Lung	neutrophil (IL18BP+)	myeloid	Lung	green
778	CCR5	CCL4 > CCR5	CCL4	LOC105881712	CCR5	lymphatic cell (CCL21+)	endothelial	Lung	macrophage_monocyte	myeloid	Blood	green
779	CCR5	CCL4 > CCR5	CCL4	LOC105881712	CCR5	lymphatic cell (CCL21+)	endothelial	Lung	interstitial macrophage	myeloid	Lung	green
780	CCR5	CCL4 > CCR5	CCL4	LOC105881712	CCR5	lymphatic cell (CCL21+)	endothelial	Lung	interstitial macrophage (ABCA8+)	myeloid	Lung	green
781	CCR5	CCL4 > CCR5	CCL4	LOC105881712	CCR5	lymphatic cell (CCL21+)	endothelial	Lung	interstitial macrophage (CXCL10+)	myeloid	Lung	green
782	CCR5	CCL4 > CCR5	CCL4	LOC105881712	CCR5	lymphatic cell (CCL21+)	endothelial	Lung	plasmacytoid dendritic cell	myeloid	Lung	green
783	CCR5	CCL4 > CCR5	CCL4	LOC105881712	CCR5	natural killer cell	lymphoid	Blood	natural killer T cell	lymphoid	Blood	green
784	CCR5	CCL4 > CCR5	CCL4	LOC105881712	CCR5	natural killer cell	lymphoid	Blood	T cell (CD4+ CD8- CCL5+)	lymphoid	Lung	green
785	CCR5	CCL4 > CCR5	CCL4	LOC105881712	CCR5	natural killer cell	lymphoid	Blood	T cell (CD4- CD8+ CCL5+)	lymphoid	Blood	green
786	CCR5	CCL4 > CCR5	CCL4	LOC105881712	CCR5	natural killer cell	lymphoid	Blood	neutrophil (IL18BP+)	myeloid	Lung	green
787	CCR5	CCL4 > CCR5	CCL4	LOC105881712	CCR5	natural killer cell	lymphoid	Blood	macrophage_monocyte	myeloid	Blood	green
788	CCR5	CCL4 > CCR5	CCL4	LOC105881712	CCR5	natural killer cell	lymphoid	Blood	interstitial macrophage	myeloid	Lung	green
789	CCR5	CCL4 > CCR5	CCL4	LOC105881712	CCR5	natural killer cell	lymphoid	Blood	interstitial macrophage (ABCA8+)	myeloid	Lung	green
790	CCR5	CCL4 > CCR5	CCL4	LOC105881712	CCR5	natural killer cell	lymphoid	Blood	interstitial macrophage (CXCL10+)	myeloid	Lung	green
791	CCR5	CCL4 > CCR5	CCL4	LOC105881712	CCR5	natural killer cell	lymphoid	Blood	plasmacytoid dendritic cell	myeloid	Lung	green
792	CCR5	CCL4 > CCR5	CCL4	LOC105881712	CCR5	natural killer cell (PF)	lymphoid	Lung	natural killer T cell	lymphoid	Blood	green
793	CCR5	CCL4 > CCR5	CCL4	LOC105881712	CCR5	natural killer cell (PF)	lymphoid	Lung	T cell (CD4+ CD8- CCL5+)	lymphoid	Lung	green
794	CCR5	CCL4 > CCR5	CCL4	LOC105881712	CCR5	natural killer cell (PF)	lymphoid	Lung	T cell (CD4- CD8+ CCL5+)	lymphoid	Blood	green
795	CCR5	CCL4 > CCR5	CCL4	LOC105881712	CCR5	natural killer cell (PF)	lymphoid	Lung	neutrophil (IL18BP+)	myeloid	Lung	green
796	CCR5	CCL4 > CCR5	CCL4	LOC105881712	CCR5	natural killer cell (PF)	lymphoid	Lung	macrophage_monocyte	myeloid	Blood	green
797	CCR5	CCL4 > CCR5	CCL4	LOC105881712	CCR5	natural killer cell (PF)	lymphoid	Lung	interstitial macrophage	myeloid	Lung	green
798	CCR5	CCL4 > CCR5	CCL4	LOC105881712	CCR5	natural killer cell (PF)	lymphoid	Lung	interstitial macrophage (ABCA8+)	myeloid	Lung	green
799	CCR5	CCL4 > CCR5	CCL4	LOC105881712	CCR5	natural killer cell (PF)	lymphoid	Lung	interstitial macrophage (CXCL10+)	myeloid	Lung	green
800	CCR5	CCL4 > CCR5	CCL4	LOC105881712	CCR5	natural killer cell (PF)	lymphoid	Lung	plasmacytoid dendritic cell	myeloid	Lung	green
801	CCR5	CCL4 > CCR5	CCL4	LOC105881712	CCR5	natural killer cell (GZMB+)	lymphoid	Lung	natural killer T cell	lymphoid	Blood	green
802	CCR5	CCL4 > CCR5	CCL4	LOC105881712	CCR5	natural killer cell (GZMB+)	lymphoid	Lung	T cell (CD4+ CD8- CCL5+)	lymphoid	Lung	green
803	CCR5	CCL4 > CCR5	CCL4	LOC105881712	CCR5	natural killer cell (GZMB+)	lymphoid	Lung	T cell (CD4- CD8+ CCL5+)	lymphoid	Blood	green
804	CCR5	CCL4 > CCR5	CCL4	LOC105881712	CCR5	natural killer cell (GZMB+)	lymphoid	Lung	neutrophil (IL18BP+)	myeloid	Lung	green
805	CCR5	CCL4 > CCR5	CCL4	LOC105881712	CCR5	natural killer cell (GZMB+)	lymphoid	Lung	macrophage_monocyte	myeloid	Blood	green
806	CCR5	CCL4 > CCR5	CCL4	LOC105881712	CCR5	natural killer cell (GZMB+)	lymphoid	Lung	interstitial macrophage	myeloid	Lung	green
807	CCR5	CCL4 > CCR5	CCL4	LOC105881712	CCR5	natural killer cell (GZMB+)	lymphoid	Lung	interstitial macrophage (ABCA8+)	myeloid	Lung	green
808	CCR5	CCL4 > CCR5	CCL4	LOC105881712	CCR5	natural killer cell (GZMB+)	lymphoid	Lung	interstitial macrophage (CXCL10+)	myeloid	Lung	green
809	CCR5	CCL4 > CCR5	CCL4	LOC105881712	CCR5	natural killer cell (GZMB+)	lymphoid	Lung	plasmacytoid dendritic cell	myeloid	Lung	green
810	CCR5	CCL4 > CCR5	CCL4	LOC105881712	CCR5	natural killer cell (KLRD1+)	lymphoid	Lung	natural killer T cell	lymphoid	Blood	green
811	CCR5	CCL4 > CCR5	CCL4	LOC105881712	CCR5	natural killer cell (KLRD1+)	lymphoid	Lung	T cell (CD4+ CD8- CCL5+)	lymphoid	Lung	green
812	CCR5	CCL4 > CCR5	CCL4	LOC105881712	CCR5	natural killer cell (KLRD1+)	lymphoid	Lung	T cell (CD4- CD8+ CCL5+)	lymphoid	Blood	green
813	CCR5	CCL4 > CCR5	CCL4	LOC105881712	CCR5	natural killer cell (KLRD1+)	lymphoid	Lung	neutrophil (IL18BP+)	myeloid	Lung	green
814	CCR5	CCL4 > CCR5	CCL4	LOC105881712	CCR5	natural killer cell (KLRD1+)	lymphoid	Lung	macrophage_monocyte	myeloid	Blood	green
815	CCR5	CCL4 > CCR5	CCL4	LOC105881712	CCR5	natural killer cell (KLRD1+)	lymphoid	Lung	interstitial macrophage	myeloid	Lung	green
816	CCR5	CCL4 > CCR5	CCL4	LOC105881712	CCR5	natural killer cell (KLRD1+)	lymphoid	Lung	interstitial macrophage (ABCA8+)	myeloid	Lung	green
817	CCR5	CCL4 > CCR5	CCL4	LOC105881712	CCR5	natural killer cell (KLRD1+)	lymphoid	Lung	interstitial macrophage (CXCL10+)	myeloid	Lung	green
818	CCR5	CCL4 > CCR5	CCL4	LOC105881712	CCR5	natural killer cell (KLRD1+)	lymphoid	Lung	plasmacytoid dendritic cell	myeloid	Lung	green
819	CCR5	CCL4 > CCR5	CCL4	LOC105881712	CCR5	natural killer T cell	lymphoid	Blood	natural killer T cell	lymphoid	Blood	green
820	CCR5	CCL4 > CCR5	CCL4	LOC105881712	CCR5	natural killer T cell	lymphoid	Blood	T cell (CD4+ CD8- CCL5+)	lymphoid	Lung	green
821	CCR5	CCL4 > CCR5	CCL4	LOC105881712	CCR5	natural killer T cell	lymphoid	Blood	T cell (CD4- CD8+ CCL5+)	lymphoid	Blood	green
822	CCR5	CCL4 > CCR5	CCL4	LOC105881712	CCR5	natural killer T cell	lymphoid	Blood	neutrophil (IL18BP+)	myeloid	Lung	green
823	CCR5	CCL4 > CCR5	CCL4	LOC105881712	CCR5	natural killer T cell	lymphoid	Blood	macrophage_monocyte	myeloid	Blood	green
824	CCR5	CCL4 > CCR5	CCL4	LOC105881712	CCR5	natural killer T cell	lymphoid	Blood	interstitial macrophage	myeloid	Lung	green
825	CCR5	CCL4 > CCR5	CCL4	LOC105881712	CCR5	natural killer T cell	lymphoid	Blood	interstitial macrophage (ABCA8+)	myeloid	Lung	green
826	CCR5	CCL4 > CCR5	CCL4	LOC105881712	CCR5	natural killer T cell	lymphoid	Blood	interstitial macrophage (CXCL10+)	myeloid	Lung	green
827	CCR5	CCL4 > CCR5	CCL4	LOC105881712	CCR5	natural killer T cell	lymphoid	Blood	plasmacytoid dendritic cell	myeloid	Lung	green
828	CCR5	CCL4 > CCR5	CCL4	LOC105881712	CCR5	natural killer T cell	lymphoid	Lung	natural killer T cell	lymphoid	Blood	green
829	CCR5	CCL4 > CCR5	CCL4	LOC105881712	CCR5	natural killer T cell	lymphoid	Lung	T cell (CD4+ CD8- CCL5+)	lymphoid	Lung	green
830	CCR5	CCL4 > CCR5	CCL4	LOC105881712	CCR5	natural killer T cell	lymphoid	Lung	T cell (CD4- CD8+ CCL5+)	lymphoid	Blood	green
831	CCR5	CCL4 > CCR5	CCL4	LOC105881712	CCR5	natural killer T cell	lymphoid	Lung	neutrophil (IL18BP+)	myeloid	Lung	green
832	CCR5	CCL4 > CCR5	CCL4	LOC105881712	CCR5	natural killer T cell	lymphoid	Lung	macrophage_monocyte	myeloid	Blood	green
833	CCR5	CCL4 > CCR5	CCL4	LOC105881712	CCR5	natural killer T cell	lymphoid	Lung	interstitial macrophage	myeloid	Lung	green
834	CCR5	CCL4 > CCR5	CCL4	LOC105881712	CCR5	natural killer T cell	lymphoid	Lung	interstitial macrophage (ABCA8+)	myeloid	Lung	green
835	CCR5	CCL4 > CCR5	CCL4	LOC105881712	CCR5	natural killer T cell	lymphoid	Lung	interstitial macrophage (CXCL10+)	myeloid	Lung	green
836	CCR5	CCL4 > CCR5	CCL4	LOC105881712	CCR5	natural killer T cell	lymphoid	Lung	plasmacytoid dendritic cell	myeloid	Lung	green
837	CCR5	CCL4 > CCR5	CCL4	LOC105881712	CCR5	natural killer cell_T cell	lymphoid	Lung	natural killer T cell	lymphoid	Blood	green
838	CCR5	CCL4 > CCR5	CCL4	LOC105881712	CCR5	natural killer cell_T cell	lymphoid	Lung	T cell (CD4+ CD8- CCL5+)	lymphoid	Lung	green
839	CCR5	CCL4 > CCR5	CCL4	LOC105881712	CCR5	natural killer cell_T cell	lymphoid	Lung	T cell (CD4- CD8+ CCL5+)	lymphoid	Blood	green
840	CCR5	CCL4 > CCR5	CCL4	LOC105881712	CCR5	natural killer cell_T cell	lymphoid	Lung	neutrophil (IL18BP+)	myeloid	Lung	green
841	CCR5	CCL4 > CCR5	CCL4	LOC105881712	CCR5	natural killer cell_T cell	lymphoid	Lung	macrophage_monocyte	myeloid	Blood	green
842	CCR5	CCL4 > CCR5	CCL4	LOC105881712	CCR5	natural killer cell_T cell	lymphoid	Lung	interstitial macrophage	myeloid	Lung	green
843	CCR5	CCL4 > CCR5	CCL4	LOC105881712	CCR5	natural killer cell_T cell	lymphoid	Lung	interstitial macrophage (ABCA8+)	myeloid	Lung	green
844	CCR5	CCL4 > CCR5	CCL4	LOC105881712	CCR5	natural killer cell_T cell	lymphoid	Lung	interstitial macrophage (CXCL10+)	myeloid	Lung	green
845	CCR5	CCL4 > CCR5	CCL4	LOC105881712	CCR5	natural killer cell_T cell	lymphoid	Lung	plasmacytoid dendritic cell	myeloid	Lung	green
846	CCR5	CCL4 > CCR5	CCL4	LOC105881712	CCR5	T cell (CD4+ CD8- CCL5+)	lymphoid	Lung	natural killer T cell	lymphoid	Blood	green
847	CCR5	CCL4 > CCR5	CCL4	LOC105881712	CCR5	T cell (CD4+ CD8- CCL5+)	lymphoid	Lung	T cell (CD4+ CD8- CCL5+)	lymphoid	Lung	green
848	CCR5	CCL4 > CCR5	CCL4	LOC105881712	CCR5	T cell (CD4+ CD8- CCL5+)	lymphoid	Lung	T cell (CD4- CD8+ CCL5+)	lymphoid	Blood	green
849	CCR5	CCL4 > CCR5	CCL4	LOC105881712	CCR5	T cell (CD4+ CD8- CCL5+)	lymphoid	Lung	neutrophil (IL18BP+)	myeloid	Lung	green
850	CCR5	CCL4 > CCR5	CCL4	LOC105881712	CCR5	T cell (CD4+ CD8- CCL5+)	lymphoid	Lung	macrophage_monocyte	myeloid	Blood	green
851	CCR5	CCL4 > CCR5	CCL4	LOC105881712	CCR5	T cell (CD4+ CD8- CCL5+)	lymphoid	Lung	interstitial macrophage	myeloid	Lung	green
852	CCR5	CCL4 > CCR5	CCL4	LOC105881712	CCR5	T cell (CD4+ CD8- CCL5+)	lymphoid	Lung	interstitial macrophage (ABCA8+)	myeloid	Lung	green
853	CCR5	CCL4 > CCR5	CCL4	LOC105881712	CCR5	T cell (CD4+ CD8- CCL5+)	lymphoid	Lung	interstitial macrophage (CXCL10+)	myeloid	Lung	green
854	CCR5	CCL4 > CCR5	CCL4	LOC105881712	CCR5	T cell (CD4+ CD8- CCL5+)	lymphoid	Lung	plasmacytoid dendritic cell	myeloid	Lung	green
855	CCR5	CCL4 > CCR5	CCL4	LOC105881712	CCR5	T cell (CD4+ CD8- CCL5-)	lymphoid	Lung	natural killer T cell	lymphoid	Blood	green
856	CCR5	CCL4 > CCR5	CCL4	LOC105881712	CCR5	T cell (CD4+ CD8- CCL5-)	lymphoid	Lung	T cell (CD4+ CD8- CCL5+)	lymphoid	Lung	green
857	CCR5	CCL4 > CCR5	CCL4	LOC105881712	CCR5	T cell (CD4+ CD8- CCL5-)	lymphoid	Lung	T cell (CD4- CD8+ CCL5+)	lymphoid	Blood	green
858	CCR5	CCL4 > CCR5	CCL4	LOC105881712	CCR5	T cell (CD4+ CD8- CCL5-)	lymphoid	Lung	neutrophil (IL18BP+)	myeloid	Lung	green
859	CCR5	CCL4 > CCR5	CCL4	LOC105881712	CCR5	T cell (CD4+ CD8- CCL5-)	lymphoid	Lung	macrophage_monocyte	myeloid	Blood	green
860	CCR5	CCL4 > CCR5	CCL4	LOC105881712	CCR5	T cell (CD4+ CD8- CCL5-)	lymphoid	Lung	interstitial macrophage	myeloid	Lung	green
861	CCR5	CCL4 > CCR5	CCL4	LOC105881712	CCR5	T cell (CD4+ CD8- CCL5-)	lymphoid	Lung	interstitial macrophage (ABCA8+)	myeloid	Lung	green
862	CCR5	CCL4 > CCR5	CCL4	LOC105881712	CCR5	T cell (CD4+ CD8- CCL5-)	lymphoid	Lung	interstitial macrophage (CXCL10+)	myeloid	Lung	green
863	CCR5	CCL4 > CCR5	CCL4	LOC105881712	CCR5	T cell (CD4+ CD8- CCL5-)	lymphoid	Lung	plasmacytoid dendritic cell	myeloid	Lung	green
864	CCR5	CCL4 > CCR5	CCL4	LOC105881712	CCR5	T cell (CD4- CD8+ CCL5+)	lymphoid	Blood	natural killer T cell	lymphoid	Blood	green
865	CCR5	CCL4 > CCR5	CCL4	LOC105881712	CCR5	T cell (CD4- CD8+ CCL5+)	lymphoid	Blood	T cell (CD4+ CD8- CCL5+)	lymphoid	Lung	green
866	CCR5	CCL4 > CCR5	CCL4	LOC105881712	CCR5	T cell (CD4- CD8+ CCL5+)	lymphoid	Blood	T cell (CD4- CD8+ CCL5+)	lymphoid	Blood	green
867	CCR5	CCL4 > CCR5	CCL4	LOC105881712	CCR5	T cell (CD4- CD8+ CCL5+)	lymphoid	Blood	neutrophil (IL18BP+)	myeloid	Lung	green
868	CCR5	CCL4 > CCR5	CCL4	LOC105881712	CCR5	T cell (CD4- CD8+ CCL5+)	lymphoid	Blood	macrophage_monocyte	myeloid	Blood	green
869	CCR5	CCL4 > CCR5	CCL4	LOC105881712	CCR5	T cell (CD4- CD8+ CCL5+)	lymphoid	Blood	interstitial macrophage	myeloid	Lung	green
870	CCR5	CCL4 > CCR5	CCL4	LOC105881712	CCR5	T cell (CD4- CD8+ CCL5+)	lymphoid	Blood	interstitial macrophage (ABCA8+)	myeloid	Lung	green
871	CCR5	CCL4 > CCR5	CCL4	LOC105881712	CCR5	T cell (CD4- CD8+ CCL5+)	lymphoid	Blood	interstitial macrophage (CXCL10+)	myeloid	Lung	green
872	CCR5	CCL4 > CCR5	CCL4	LOC105881712	CCR5	T cell (CD4- CD8+ CCL5+)	lymphoid	Blood	plasmacytoid dendritic cell	myeloid	Lung	green
873	CCR5	CCL4 > CCR5	CCL4	LOC105881712	CCR5	T cell (CD4- CD8+ CCL5+)	lymphoid	Lung	natural killer T cell	lymphoid	Blood	green
874	CCR5	CCL4 > CCR5	CCL4	LOC105881712	CCR5	T cell (CD4- CD8+ CCL5+)	lymphoid	Lung	T cell (CD4+ CD8- CCL5+)	lymphoid	Lung	green
875	CCR5	CCL4 > CCR5	CCL4	LOC105881712	CCR5	T cell (CD4- CD8+ CCL5+)	lymphoid	Lung	T cell (CD4- CD8+ CCL5+)	lymphoid	Blood	green
876	CCR5	CCL4 > CCR5	CCL4	LOC105881712	CCR5	T cell (CD4- CD8+ CCL5+)	lymphoid	Lung	neutrophil (IL18BP+)	myeloid	Lung	green
877	CCR5	CCL4 > CCR5	CCL4	LOC105881712	CCR5	T cell (CD4- CD8+ CCL5+)	lymphoid	Lung	macrophage_monocyte	myeloid	Blood	green
878	CCR5	CCL4 > CCR5	CCL4	LOC105881712	CCR5	T cell (CD4- CD8+ CCL5+)	lymphoid	Lung	interstitial macrophage	myeloid	Lung	green
879	CCR5	CCL4 > CCR5	CCL4	LOC105881712	CCR5	T cell (CD4- CD8+ CCL5+)	lymphoid	Lung	interstitial macrophage (ABCA8+)	myeloid	Lung	green
880	CCR5	CCL4 > CCR5	CCL4	LOC105881712	CCR5	T cell (CD4- CD8+ CCL5+)	lymphoid	Lung	interstitial macrophage (CXCL10+)	myeloid	Lung	green
881	CCR5	CCL4 > CCR5	CCL4	LOC105881712	CCR5	T cell (CD4- CD8+ CCL5+)	lymphoid	Lung	plasmacytoid dendritic cell	myeloid	Lung	green
882	CCR5	CCL4 > CCR5	CCL4	LOC105881712	CCR5	T cell (CD4+ CD8+ CCL5+)	lymphoid	Lung	natural killer T cell	lymphoid	Blood	green
883	CCR5	CCL4 > CCR5	CCL4	LOC105881712	CCR5	T cell (CD4+ CD8+ CCL5+)	lymphoid	Lung	T cell (CD4+ CD8- CCL5+)	lymphoid	Lung	green
884	CCR5	CCL4 > CCR5	CCL4	LOC105881712	CCR5	T cell (CD4+ CD8+ CCL5+)	lymphoid	Lung	T cell (CD4- CD8+ CCL5+)	lymphoid	Blood	green
885	CCR5	CCL4 > CCR5	CCL4	LOC105881712	CCR5	T cell (CD4+ CD8+ CCL5+)	lymphoid	Lung	neutrophil (IL18BP+)	myeloid	Lung	green
886	CCR5	CCL4 > CCR5	CCL4	LOC105881712	CCR5	T cell (CD4+ CD8+ CCL5+)	lymphoid	Lung	macrophage_monocyte	myeloid	Blood	green
887	CCR5	CCL4 > CCR5	CCL4	LOC105881712	CCR5	T cell (CD4+ CD8+ CCL5+)	lymphoid	Lung	interstitial macrophage	myeloid	Lung	green
888	CCR5	CCL4 > CCR5	CCL4	LOC105881712	CCR5	T cell (CD4+ CD8+ CCL5+)	lymphoid	Lung	interstitial macrophage (ABCA8+)	myeloid	Lung	green
889	CCR5	CCL4 > CCR5	CCL4	LOC105881712	CCR5	T cell (CD4+ CD8+ CCL5+)	lymphoid	Lung	interstitial macrophage (CXCL10+)	myeloid	Lung	green
890	CCR5	CCL4 > CCR5	CCL4	LOC105881712	CCR5	T cell (CD4+ CD8+ CCL5+)	lymphoid	Lung	plasmacytoid dendritic cell	myeloid	Lung	green
891	CCR5	CCL4 > CCR5	CCL4	LOC105881712	CCR5	T cell (PF)	lymphoid	Lung	natural killer T cell	lymphoid	Blood	green
892	CCR5	CCL4 > CCR5	CCL4	LOC105881712	CCR5	T cell (PF)	lymphoid	Lung	T cell (CD4+ CD8- CCL5+)	lymphoid	Lung	green
893	CCR5	CCL4 > CCR5	CCL4	LOC105881712	CCR5	T cell (PF)	lymphoid	Lung	T cell (CD4- CD8+ CCL5+)	lymphoid	Blood	green
894	CCR5	CCL4 > CCR5	CCL4	LOC105881712	CCR5	T cell (PF)	lymphoid	Lung	neutrophil (IL18BP+)	myeloid	Lung	green
895	CCR5	CCL4 > CCR5	CCL4	LOC105881712	CCR5	T cell (PF)	lymphoid	Lung	macrophage_monocyte	myeloid	Blood	green
896	CCR5	CCL4 > CCR5	CCL4	LOC105881712	CCR5	T cell (PF)	lymphoid	Lung	interstitial macrophage	myeloid	Lung	green
897	CCR5	CCL4 > CCR5	CCL4	LOC105881712	CCR5	T cell (PF)	lymphoid	Lung	interstitial macrophage (ABCA8+)	myeloid	Lung	green
898	CCR5	CCL4 > CCR5	CCL4	LOC105881712	CCR5	T cell (PF)	lymphoid	Lung	interstitial macrophage (CXCL10+)	myeloid	Lung	green
899	CCR5	CCL4 > CCR5	CCL4	LOC105881712	CCR5	T cell (PF)	lymphoid	Lung	plasmacytoid dendritic cell	myeloid	Lung	green
900	CCR5	CCL4 > CCR5	CCL4	LOC105881712	CCR5	neutrophil	myeloid	Lung	natural killer T cell	lymphoid	Blood	green
901	CCR5	CCL4 > CCR5	CCL4	LOC105881712	CCR5	neutrophil	myeloid	Lung	T cell (CD4+ CD8- CCL5+)	lymphoid	Lung	green
902	CCR5	CCL4 > CCR5	CCL4	LOC105881712	CCR5	neutrophil	myeloid	Lung	T cell (CD4- CD8+ CCL5+)	lymphoid	Blood	green
903	CCR5	CCL4 > CCR5	CCL4	LOC105881712	CCR5	neutrophil	myeloid	Lung	neutrophil (IL18BP+)	myeloid	Lung	green
904	CCR5	CCL4 > CCR5	CCL4	LOC105881712	CCR5	neutrophil	myeloid	Lung	macrophage_monocyte	myeloid	Blood	green
905	CCR5	CCL4 > CCR5	CCL4	LOC105881712	CCR5	neutrophil	myeloid	Lung	interstitial macrophage	myeloid	Lung	green
906	CCR5	CCL4 > CCR5	CCL4	LOC105881712	CCR5	neutrophil	myeloid	Lung	interstitial macrophage (ABCA8+)	myeloid	Lung	green
907	CCR5	CCL4 > CCR5	CCL4	LOC105881712	CCR5	neutrophil	myeloid	Lung	interstitial macrophage (CXCL10+)	myeloid	Lung	green
908	CCR5	CCL4 > CCR5	CCL4	LOC105881712	CCR5	neutrophil	myeloid	Lung	plasmacytoid dendritic cell	myeloid	Lung	green
909	CCR5	CCL4 > CCR5	CCL4	LOC105881712	CCR5	neutrophil (CCL13+)	myeloid	Lung	natural killer T cell	lymphoid	Blood	green
910	CCR5	CCL4 > CCR5	CCL4	LOC105881712	CCR5	neutrophil (CCL13+)	myeloid	Lung	T cell (CD4+ CD8- CCL5+)	lymphoid	Lung	green
911	CCR5	CCL4 > CCR5	CCL4	LOC105881712	CCR5	neutrophil (CCL13+)	myeloid	Lung	T cell (CD4- CD8+ CCL5+)	lymphoid	Blood	green
912	CCR5	CCL4 > CCR5	CCL4	LOC105881712	CCR5	neutrophil (CCL13+)	myeloid	Lung	neutrophil (IL18BP+)	myeloid	Lung	green
913	CCR5	CCL4 > CCR5	CCL4	LOC105881712	CCR5	neutrophil (CCL13+)	myeloid	Lung	macrophage_monocyte	myeloid	Blood	green
914	CCR5	CCL4 > CCR5	CCL4	LOC105881712	CCR5	neutrophil (CCL13+)	myeloid	Lung	interstitial macrophage	myeloid	Lung	green
915	CCR5	CCL4 > CCR5	CCL4	LOC105881712	CCR5	neutrophil (CCL13+)	myeloid	Lung	interstitial macrophage (ABCA8+)	myeloid	Lung	green
916	CCR5	CCL4 > CCR5	CCL4	LOC105881712	CCR5	neutrophil (CCL13+)	myeloid	Lung	interstitial macrophage (CXCL10+)	myeloid	Lung	green
917	CCR5	CCL4 > CCR5	CCL4	LOC105881712	CCR5	neutrophil (CCL13+)	myeloid	Lung	plasmacytoid dendritic cell	myeloid	Lung	green
918	CCR5	CCL4 > CCR5	CCL4	LOC105881712	CCR5	neutrophil (IL18BP+)	myeloid	Lung	natural killer T cell	lymphoid	Blood	green
919	CCR5	CCL4 > CCR5	CCL4	LOC105881712	CCR5	neutrophil (IL18BP+)	myeloid	Lung	T cell (CD4+ CD8- CCL5+)	lymphoid	Lung	green
920	CCR5	CCL4 > CCR5	CCL4	LOC105881712	CCR5	neutrophil (IL18BP+)	myeloid	Lung	T cell (CD4- CD8+ CCL5+)	lymphoid	Blood	green
921	CCR5	CCL4 > CCR5	CCL4	LOC105881712	CCR5	neutrophil (IL18BP+)	myeloid	Lung	neutrophil (IL18BP+)	myeloid	Lung	green
922	CCR5	CCL4 > CCR5	CCL4	LOC105881712	CCR5	neutrophil (IL18BP+)	myeloid	Lung	macrophage_monocyte	myeloid	Blood	green
923	CCR5	CCL4 > CCR5	CCL4	LOC105881712	CCR5	neutrophil (IL18BP+)	myeloid	Lung	interstitial macrophage	myeloid	Lung	green
924	CCR5	CCL4 > CCR5	CCL4	LOC105881712	CCR5	neutrophil (IL18BP+)	myeloid	Lung	interstitial macrophage (ABCA8+)	myeloid	Lung	green
925	CCR5	CCL4 > CCR5	CCL4	LOC105881712	CCR5	neutrophil (IL18BP+)	myeloid	Lung	interstitial macrophage (CXCL10+)	myeloid	Lung	green
926	CCR5	CCL4 > CCR5	CCL4	LOC105881712	CCR5	neutrophil (IL18BP+)	myeloid	Lung	plasmacytoid dendritic cell	myeloid	Lung	green
927	CCR5	CCL4 > CCR5	CCL4	LOC105881712	CCR5	monocyte	myeloid	Lung	natural killer T cell	lymphoid	Blood	green
928	CCR5	CCL4 > CCR5	CCL4	LOC105881712	CCR5	monocyte	myeloid	Lung	T cell (CD4+ CD8- CCL5+)	lymphoid	Lung	green
929	CCR5	CCL4 > CCR5	CCL4	LOC105881712	CCR5	monocyte	myeloid	Lung	T cell (CD4- CD8+ CCL5+)	lymphoid	Blood	green
930	CCR5	CCL4 > CCR5	CCL4	LOC105881712	CCR5	monocyte	myeloid	Lung	neutrophil (IL18BP+)	myeloid	Lung	green
931	CCR5	CCL4 > CCR5	CCL4	LOC105881712	CCR5	monocyte	myeloid	Lung	macrophage_monocyte	myeloid	Blood	green
932	CCR5	CCL4 > CCR5	CCL4	LOC105881712	CCR5	monocyte	myeloid	Lung	interstitial macrophage	myeloid	Lung	green
933	CCR5	CCL4 > CCR5	CCL4	LOC105881712	CCR5	monocyte	myeloid	Lung	interstitial macrophage (ABCA8+)	myeloid	Lung	green
934	CCR5	CCL4 > CCR5	CCL4	LOC105881712	CCR5	monocyte	myeloid	Lung	interstitial macrophage (CXCL10+)	myeloid	Lung	green
935	CCR5	CCL4 > CCR5	CCL4	LOC105881712	CCR5	monocyte	myeloid	Lung	plasmacytoid dendritic cell	myeloid	Lung	green
936	CCR5	CCL4 > CCR5	CCL4	LOC105881712	CCR5	alveolar macrophage (CXCL10+)	myeloid	Lung	natural killer T cell	lymphoid	Blood	green
937	CCR5	CCL4 > CCR5	CCL4	LOC105881712	CCR5	alveolar macrophage (CXCL10+)	myeloid	Lung	T cell (CD4+ CD8- CCL5+)	lymphoid	Lung	green
938	CCR5	CCL4 > CCR5	CCL4	LOC105881712	CCR5	alveolar macrophage (CXCL10+)	myeloid	Lung	T cell (CD4- CD8+ CCL5+)	lymphoid	Blood	green
939	CCR5	CCL4 > CCR5	CCL4	LOC105881712	CCR5	alveolar macrophage (CXCL10+)	myeloid	Lung	neutrophil (IL18BP+)	myeloid	Lung	green
940	CCR5	CCL4 > CCR5	CCL4	LOC105881712	CCR5	alveolar macrophage (CXCL10+)	myeloid	Lung	macrophage_monocyte	myeloid	Blood	green
941	CCR5	CCL4 > CCR5	CCL4	LOC105881712	CCR5	alveolar macrophage (CXCL10+)	myeloid	Lung	interstitial macrophage	myeloid	Lung	green
942	CCR5	CCL4 > CCR5	CCL4	LOC105881712	CCR5	alveolar macrophage (CXCL10+)	myeloid	Lung	interstitial macrophage (ABCA8+)	myeloid	Lung	green
943	CCR5	CCL4 > CCR5	CCL4	LOC105881712	CCR5	alveolar macrophage (CXCL10+)	myeloid	Lung	interstitial macrophage (CXCL10+)	myeloid	Lung	green
944	CCR5	CCL4 > CCR5	CCL4	LOC105881712	CCR5	alveolar macrophage (CXCL10+)	myeloid	Lung	plasmacytoid dendritic cell	myeloid	Lung	green
945	CCR5	CCL4 > CCR5	CCL4	LOC105881712	CCR5	interstitial macrophage	myeloid	Lung	natural killer T cell	lymphoid	Blood	green
946	CCR5	CCL4 > CCR5	CCL4	LOC105881712	CCR5	interstitial macrophage	myeloid	Lung	T cell (CD4+ CD8- CCL5+)	lymphoid	Lung	green
947	CCR5	CCL4 > CCR5	CCL4	LOC105881712	CCR5	interstitial macrophage	myeloid	Lung	T cell (CD4- CD8+ CCL5+)	lymphoid	Blood	green
948	CCR5	CCL4 > CCR5	CCL4	LOC105881712	CCR5	interstitial macrophage	myeloid	Lung	neutrophil (IL18BP+)	myeloid	Lung	green
949	CCR5	CCL4 > CCR5	CCL4	LOC105881712	CCR5	interstitial macrophage	myeloid	Lung	macrophage_monocyte	myeloid	Blood	green
950	CCR5	CCL4 > CCR5	CCL4	LOC105881712	CCR5	interstitial macrophage	myeloid	Lung	interstitial macrophage	myeloid	Lung	green
951	CCR5	CCL4 > CCR5	CCL4	LOC105881712	CCR5	interstitial macrophage	myeloid	Lung	interstitial macrophage (ABCA8+)	myeloid	Lung	green
952	CCR5	CCL4 > CCR5	CCL4	LOC105881712	CCR5	interstitial macrophage	myeloid	Lung	interstitial macrophage (CXCL10+)	myeloid	Lung	green
953	CCR5	CCL4 > CCR5	CCL4	LOC105881712	CCR5	interstitial macrophage	myeloid	Lung	plasmacytoid dendritic cell	myeloid	Lung	green
954	CCR5	CCL4 > CCR5	CCL4	LOC105881712	CCR5	interstitial macrophage (ABCA8+)	myeloid	Lung	natural killer T cell	lymphoid	Blood	green
955	CCR5	CCL4 > CCR5	CCL4	LOC105881712	CCR5	interstitial macrophage (ABCA8+)	myeloid	Lung	T cell (CD4+ CD8- CCL5+)	lymphoid	Lung	green
956	CCR5	CCL4 > CCR5	CCL4	LOC105881712	CCR5	interstitial macrophage (ABCA8+)	myeloid	Lung	T cell (CD4- CD8+ CCL5+)	lymphoid	Blood	green
957	CCR5	CCL4 > CCR5	CCL4	LOC105881712	CCR5	interstitial macrophage (ABCA8+)	myeloid	Lung	neutrophil (IL18BP+)	myeloid	Lung	green
958	CCR5	CCL4 > CCR5	CCL4	LOC105881712	CCR5	interstitial macrophage (ABCA8+)	myeloid	Lung	macrophage_monocyte	myeloid	Blood	green
959	CCR5	CCL4 > CCR5	CCL4	LOC105881712	CCR5	interstitial macrophage (ABCA8+)	myeloid	Lung	interstitial macrophage	myeloid	Lung	green
960	CCR5	CCL4 > CCR5	CCL4	LOC105881712	CCR5	interstitial macrophage (ABCA8+)	myeloid	Lung	interstitial macrophage (ABCA8+)	myeloid	Lung	green
961	CCR5	CCL4 > CCR5	CCL4	LOC105881712	CCR5	interstitial macrophage (ABCA8+)	myeloid	Lung	interstitial macrophage (CXCL10+)	myeloid	Lung	green
962	CCR5	CCL4 > CCR5	CCL4	LOC105881712	CCR5	interstitial macrophage (ABCA8+)	myeloid	Lung	plasmacytoid dendritic cell	myeloid	Lung	green
963	CCR5	CCL4 > CCR5	CCL4	LOC105881712	CCR5	interstitial macrophage (CXCL10+)	myeloid	Lung	natural killer T cell	lymphoid	Blood	green
964	CCR5	CCL4 > CCR5	CCL4	LOC105881712	CCR5	interstitial macrophage (CXCL10+)	myeloid	Lung	T cell (CD4+ CD8- CCL5+)	lymphoid	Lung	green
965	CCR5	CCL4 > CCR5	CCL4	LOC105881712	CCR5	interstitial macrophage (CXCL10+)	myeloid	Lung	T cell (CD4- CD8+ CCL5+)	lymphoid	Blood	green
966	CCR5	CCL4 > CCR5	CCL4	LOC105881712	CCR5	interstitial macrophage (CXCL10+)	myeloid	Lung	neutrophil (IL18BP+)	myeloid	Lung	green
967	CCR5	CCL4 > CCR5	CCL4	LOC105881712	CCR5	interstitial macrophage (CXCL10+)	myeloid	Lung	macrophage_monocyte	myeloid	Blood	green
968	CCR5	CCL4 > CCR5	CCL4	LOC105881712	CCR5	interstitial macrophage (CXCL10+)	myeloid	Lung	interstitial macrophage	myeloid	Lung	green
969	CCR5	CCL4 > CCR5	CCL4	LOC105881712	CCR5	interstitial macrophage (CXCL10+)	myeloid	Lung	interstitial macrophage (ABCA8+)	myeloid	Lung	green
970	CCR5	CCL4 > CCR5	CCL4	LOC105881712	CCR5	interstitial macrophage (CXCL10+)	myeloid	Lung	interstitial macrophage (CXCL10+)	myeloid	Lung	green
971	CCR5	CCL4 > CCR5	CCL4	LOC105881712	CCR5	interstitial macrophage (CXCL10+)	myeloid	Lung	plasmacytoid dendritic cell	myeloid	Lung	green
972	CCR5	CCL4 > CCR5	CCL4	LOC105881712	CCR5	plasmacytoid dendritic cell	myeloid	Lung	natural killer T cell	lymphoid	Blood	green
973	CCR5	CCL4 > CCR5	CCL4	LOC105881712	CCR5	plasmacytoid dendritic cell	myeloid	Lung	T cell (CD4+ CD8- CCL5+)	lymphoid	Lung	green
974	CCR5	CCL4 > CCR5	CCL4	LOC105881712	CCR5	plasmacytoid dendritic cell	myeloid	Lung	T cell (CD4- CD8+ CCL5+)	lymphoid	Blood	green
975	CCR5	CCL4 > CCR5	CCL4	LOC105881712	CCR5	plasmacytoid dendritic cell	myeloid	Lung	neutrophil (IL18BP+)	myeloid	Lung	green
976	CCR5	CCL4 > CCR5	CCL4	LOC105881712	CCR5	plasmacytoid dendritic cell	myeloid	Lung	macrophage_monocyte	myeloid	Blood	green
977	CCR5	CCL4 > CCR5	CCL4	LOC105881712	CCR5	plasmacytoid dendritic cell	myeloid	Lung	interstitial macrophage	myeloid	Lung	green
978	CCR5	CCL4 > CCR5	CCL4	LOC105881712	CCR5	plasmacytoid dendritic cell	myeloid	Lung	interstitial macrophage (ABCA8+)	myeloid	Lung	green
979	CCR5	CCL4 > CCR5	CCL4	LOC105881712	CCR5	plasmacytoid dendritic cell	myeloid	Lung	interstitial macrophage (CXCL10+)	myeloid	Lung	green
980	CCR5	CCL4 > CCR5	CCL4	LOC105881712	CCR5	plasmacytoid dendritic cell	myeloid	Lung	plasmacytoid dendritic cell	myeloid	Lung	green
981	CCR5	CCL4 > CCR5	CCL4	LOC105881712	CCR5	myelinating Schwann cell	neural	Lung	natural killer T cell	lymphoid	Blood	green
982	CCR5	CCL4 > CCR5	CCL4	LOC105881712	CCR5	myelinating Schwann cell	neural	Lung	T cell (CD4+ CD8- CCL5+)	lymphoid	Lung	green
983	CCR5	CCL4 > CCR5	CCL4	LOC105881712	CCR5	myelinating Schwann cell	neural	Lung	T cell (CD4- CD8+ CCL5+)	lymphoid	Blood	green
984	CCR5	CCL4 > CCR5	CCL4	LOC105881712	CCR5	myelinating Schwann cell	neural	Lung	neutrophil (IL18BP+)	myeloid	Lung	green
985	CCR5	CCL4 > CCR5	CCL4	LOC105881712	CCR5	myelinating Schwann cell	neural	Lung	macrophage_monocyte	myeloid	Blood	green
986	CCR5	CCL4 > CCR5	CCL4	LOC105881712	CCR5	myelinating Schwann cell	neural	Lung	interstitial macrophage	myeloid	Lung	green
987	CCR5	CCL4 > CCR5	CCL4	LOC105881712	CCR5	myelinating Schwann cell	neural	Lung	interstitial macrophage (ABCA8+)	myeloid	Lung	green
988	CCR5	CCL4 > CCR5	CCL4	LOC105881712	CCR5	myelinating Schwann cell	neural	Lung	interstitial macrophage (CXCL10+)	myeloid	Lung	green
989	CCR5	CCL4 > CCR5	CCL4	LOC105881712	CCR5	myelinating Schwann cell	neural	Lung	plasmacytoid dendritic cell	myeloid	Lung	green
990	CCR5	CCL5 > CCR5	CCL5	CCL5	CCR5	ciliated cell	epithelial	Lung	natural killer T cell	lymphoid	Blood	orange
991	CCR5	CCL5 > CCR5	CCL5	CCL5	CCR5	ciliated cell	epithelial	Lung	T cell (CD4+ CD8- CCL5+)	lymphoid	Lung	orange
992	CCR5	CCL5 > CCR5	CCL5	CCL5	CCR5	ciliated cell	epithelial	Lung	T cell (CD4- CD8+ CCL5+)	lymphoid	Blood	orange
993	CCR5	CCL5 > CCR5	CCL5	CCL5	CCR5	ciliated cell	epithelial	Lung	neutrophil (IL18BP+)	myeloid	Lung	orange
994	CCR5	CCL5 > CCR5	CCL5	CCL5	CCR5	ciliated cell	epithelial	Lung	macrophage_monocyte	myeloid	Blood	orange
995	CCR5	CCL5 > CCR5	CCL5	CCL5	CCR5	ciliated cell	epithelial	Lung	interstitial macrophage	myeloid	Lung	orange
996	CCR5	CCL5 > CCR5	CCL5	CCL5	CCR5	ciliated cell	epithelial	Lung	interstitial macrophage (ABCA8+)	myeloid	Lung	orange
997	CCR5	CCL5 > CCR5	CCL5	CCL5	CCR5	ciliated cell	epithelial	Lung	interstitial macrophage (CXCL10+)	myeloid	Lung	orange
998	CCR5	CCL5 > CCR5	CCL5	CCL5	CCR5	ciliated cell	epithelial	Lung	plasmacytoid dendritic cell	myeloid	Lung	orange
999	CCR5	CCL5 > CCR5	CCL5	CCL5	CCR5	tuft cell	epithelial	Lung	natural killer T cell	lymphoid	Blood	orange
1000	CCR5	CCL5 > CCR5	CCL5	CCL5	CCR5	tuft cell	epithelial	Lung	T cell (CD4+ CD8- CCL5+)	lymphoid	Lung	orange
1001	CCR5	CCL5 > CCR5	CCL5	CCL5	CCR5	tuft cell	epithelial	Lung	T cell (CD4- CD8+ CCL5+)	lymphoid	Blood	orange
1002	CCR5	CCL5 > CCR5	CCL5	CCL5	CCR5	tuft cell	epithelial	Lung	neutrophil (IL18BP+)	myeloid	Lung	orange
1003	CCR5	CCL5 > CCR5	CCL5	CCL5	CCR5	tuft cell	epithelial	Lung	macrophage_monocyte	myeloid	Blood	orange
1004	CCR5	CCL5 > CCR5	CCL5	CCL5	CCR5	tuft cell	epithelial	Lung	interstitial macrophage	myeloid	Lung	orange
1005	CCR5	CCL5 > CCR5	CCL5	CCL5	CCR5	tuft cell	epithelial	Lung	interstitial macrophage (ABCA8+)	myeloid	Lung	orange
1006	CCR5	CCL5 > CCR5	CCL5	CCL5	CCR5	tuft cell	epithelial	Lung	interstitial macrophage (CXCL10+)	myeloid	Lung	orange
1007	CCR5	CCL5 > CCR5	CCL5	CCL5	CCR5	tuft cell	epithelial	Lung	plasmacytoid dendritic cell	myeloid	Lung	orange
1008	CCR5	CCL5 > CCR5	CCL5	CCL5	CCR5	artery cell	endothelial	Lung	natural killer T cell	lymphoid	Blood	orange
1009	CCR5	CCL5 > CCR5	CCL5	CCL5	CCR5	artery cell	endothelial	Lung	T cell (CD4+ CD8- CCL5+)	lymphoid	Lung	orange
1010	CCR5	CCL5 > CCR5	CCL5	CCL5	CCR5	artery cell	endothelial	Lung	T cell (CD4- CD8+ CCL5+)	lymphoid	Blood	orange
1011	CCR5	CCL5 > CCR5	CCL5	CCL5	CCR5	artery cell	endothelial	Lung	neutrophil (IL18BP+)	myeloid	Lung	orange
1012	CCR5	CCL5 > CCR5	CCL5	CCL5	CCR5	artery cell	endothelial	Lung	macrophage_monocyte	myeloid	Blood	orange
1013	CCR5	CCL5 > CCR5	CCL5	CCL5	CCR5	artery cell	endothelial	Lung	interstitial macrophage	myeloid	Lung	orange
1014	CCR5	CCL5 > CCR5	CCL5	CCL5	CCR5	artery cell	endothelial	Lung	interstitial macrophage (ABCA8+)	myeloid	Lung	orange
1015	CCR5	CCL5 > CCR5	CCL5	CCL5	CCR5	artery cell	endothelial	Lung	interstitial macrophage (CXCL10+)	myeloid	Lung	orange
1016	CCR5	CCL5 > CCR5	CCL5	CCL5	CCR5	artery cell	endothelial	Lung	plasmacytoid dendritic cell	myeloid	Lung	orange
1017	CCR5	CCL5 > CCR5	CCL5	CCL5	CCR5	vein cell	endothelial	Lung	natural killer T cell	lymphoid	Blood	orange
1018	CCR5	CCL5 > CCR5	CCL5	CCL5	CCR5	vein cell	endothelial	Lung	T cell (CD4+ CD8- CCL5+)	lymphoid	Lung	orange
1019	CCR5	CCL5 > CCR5	CCL5	CCL5	CCR5	vein cell	endothelial	Lung	T cell (CD4- CD8+ CCL5+)	lymphoid	Blood	orange
1020	CCR5	CCL5 > CCR5	CCL5	CCL5	CCR5	vein cell	endothelial	Lung	neutrophil (IL18BP+)	myeloid	Lung	orange
1021	CCR5	CCL5 > CCR5	CCL5	CCL5	CCR5	vein cell	endothelial	Lung	macrophage_monocyte	myeloid	Blood	orange
1022	CCR5	CCL5 > CCR5	CCL5	CCL5	CCR5	vein cell	endothelial	Lung	interstitial macrophage	myeloid	Lung	orange
1023	CCR5	CCL5 > CCR5	CCL5	CCL5	CCR5	vein cell	endothelial	Lung	interstitial macrophage (ABCA8+)	myeloid	Lung	orange
1024	CCR5	CCL5 > CCR5	CCL5	CCL5	CCR5	vein cell	endothelial	Lung	interstitial macrophage (CXCL10+)	myeloid	Lung	orange
1025	CCR5	CCL5 > CCR5	CCL5	CCL5	CCR5	vein cell	endothelial	Lung	plasmacytoid dendritic cell	myeloid	Lung	orange
1026	CCR5	CCL5 > CCR5	CCL5	CCL5	CCR5	capillary cell (FABP5- RBP7-)	endothelial	Lung	natural killer T cell	lymphoid	Blood	orange
1027	CCR5	CCL5 > CCR5	CCL5	CCL5	CCR5	capillary cell (FABP5- RBP7-)	endothelial	Lung	T cell (CD4+ CD8- CCL5+)	lymphoid	Lung	orange
1028	CCR5	CCL5 > CCR5	CCL5	CCL5	CCR5	capillary cell (FABP5- RBP7-)	endothelial	Lung	T cell (CD4- CD8+ CCL5+)	lymphoid	Blood	orange
1029	CCR5	CCL5 > CCR5	CCL5	CCL5	CCR5	capillary cell (FABP5- RBP7-)	endothelial	Lung	neutrophil (IL18BP+)	myeloid	Lung	orange
1030	CCR5	CCL5 > CCR5	CCL5	CCL5	CCR5	capillary cell (FABP5- RBP7-)	endothelial	Lung	macrophage_monocyte	myeloid	Blood	orange
1031	CCR5	CCL5 > CCR5	CCL5	CCL5	CCR5	capillary cell (FABP5- RBP7-)	endothelial	Lung	interstitial macrophage	myeloid	Lung	orange
1032	CCR5	CCL5 > CCR5	CCL5	CCL5	CCR5	capillary cell (FABP5- RBP7-)	endothelial	Lung	interstitial macrophage (ABCA8+)	myeloid	Lung	orange
1033	CCR5	CCL5 > CCR5	CCL5	CCL5	CCR5	capillary cell (FABP5- RBP7-)	endothelial	Lung	interstitial macrophage (CXCL10+)	myeloid	Lung	orange
1034	CCR5	CCL5 > CCR5	CCL5	CCL5	CCR5	capillary cell (FABP5- RBP7-)	endothelial	Lung	plasmacytoid dendritic cell	myeloid	Lung	orange
1035	CCR5	CCL5 > CCR5	CCL5	CCL5	CCR5	capillary cell (CXCL10+)	endothelial	Lung	natural killer T cell	lymphoid	Blood	orange
1036	CCR5	CCL5 > CCR5	CCL5	CCL5	CCR5	capillary cell (CXCL10+)	endothelial	Lung	T cell (CD4+ CD8- CCL5+)	lymphoid	Lung	orange
1037	CCR5	CCL5 > CCR5	CCL5	CCL5	CCR5	capillary cell (CXCL10+)	endothelial	Lung	T cell (CD4- CD8+ CCL5+)	lymphoid	Blood	orange
1038	CCR5	CCL5 > CCR5	CCL5	CCL5	CCR5	capillary cell (CXCL10+)	endothelial	Lung	neutrophil (IL18BP+)	myeloid	Lung	orange
1039	CCR5	CCL5 > CCR5	CCL5	CCL5	CCR5	capillary cell (CXCL10+)	endothelial	Lung	macrophage_monocyte	myeloid	Blood	orange
1040	CCR5	CCL5 > CCR5	CCL5	CCL5	CCR5	capillary cell (CXCL10+)	endothelial	Lung	interstitial macrophage	myeloid	Lung	orange
1041	CCR5	CCL5 > CCR5	CCL5	CCL5	CCR5	capillary cell (CXCL10+)	endothelial	Lung	interstitial macrophage (ABCA8+)	myeloid	Lung	orange
1042	CCR5	CCL5 > CCR5	CCL5	CCL5	CCR5	capillary cell (CXCL10+)	endothelial	Lung	interstitial macrophage (CXCL10+)	myeloid	Lung	orange
1043	CCR5	CCL5 > CCR5	CCL5	CCL5	CCR5	capillary cell (CXCL10+)	endothelial	Lung	plasmacytoid dendritic cell	myeloid	Lung	orange
1044	CCR5	CCL5 > CCR5	CCL5	CCL5	CCR5	capillary aerocyte cell	endothelial	Lung	natural killer T cell	lymphoid	Blood	orange
1045	CCR5	CCL5 > CCR5	CCL5	CCL5	CCR5	capillary aerocyte cell	endothelial	Lung	T cell (CD4+ CD8- CCL5+)	lymphoid	Lung	orange
1046	CCR5	CCL5 > CCR5	CCL5	CCL5	CCR5	capillary aerocyte cell	endothelial	Lung	T cell (CD4- CD8+ CCL5+)	lymphoid	Blood	orange
1047	CCR5	CCL5 > CCR5	CCL5	CCL5	CCR5	capillary aerocyte cell	endothelial	Lung	neutrophil (IL18BP+)	myeloid	Lung	orange
1048	CCR5	CCL5 > CCR5	CCL5	CCL5	CCR5	capillary aerocyte cell	endothelial	Lung	macrophage_monocyte	myeloid	Blood	orange
1049	CCR5	CCL5 > CCR5	CCL5	CCL5	CCR5	capillary aerocyte cell	endothelial	Lung	interstitial macrophage	myeloid	Lung	orange
1050	CCR5	CCL5 > CCR5	CCL5	CCL5	CCR5	capillary aerocyte cell	endothelial	Lung	interstitial macrophage (ABCA8+)	myeloid	Lung	orange
1051	CCR5	CCL5 > CCR5	CCL5	CCL5	CCR5	capillary aerocyte cell	endothelial	Lung	interstitial macrophage (CXCL10+)	myeloid	Lung	orange
1052	CCR5	CCL5 > CCR5	CCL5	CCL5	CCR5	capillary aerocyte cell	endothelial	Lung	plasmacytoid dendritic cell	myeloid	Lung	orange
1053	CCR5	CCL5 > CCR5	CCL5	CCL5	CCR5	lymphatic cell (CCL21+)	endothelial	Lung	natural killer T cell	lymphoid	Blood	orange
1054	CCR5	CCL5 > CCR5	CCL5	CCL5	CCR5	lymphatic cell (CCL21+)	endothelial	Lung	T cell (CD4+ CD8- CCL5+)	lymphoid	Lung	orange
1055	CCR5	CCL5 > CCR5	CCL5	CCL5	CCR5	lymphatic cell (CCL21+)	endothelial	Lung	T cell (CD4- CD8+ CCL5+)	lymphoid	Blood	orange
1056	CCR5	CCL5 > CCR5	CCL5	CCL5	CCR5	lymphatic cell (CCL21+)	endothelial	Lung	neutrophil (IL18BP+)	myeloid	Lung	orange
1057	CCR5	CCL5 > CCR5	CCL5	CCL5	CCR5	lymphatic cell (CCL21+)	endothelial	Lung	macrophage_monocyte	myeloid	Blood	orange
1058	CCR5	CCL5 > CCR5	CCL5	CCL5	CCR5	lymphatic cell (CCL21+)	endothelial	Lung	interstitial macrophage	myeloid	Lung	orange
1059	CCR5	CCL5 > CCR5	CCL5	CCL5	CCR5	lymphatic cell (CCL21+)	endothelial	Lung	interstitial macrophage (ABCA8+)	myeloid	Lung	orange
1060	CCR5	CCL5 > CCR5	CCL5	CCL5	CCR5	lymphatic cell (CCL21+)	endothelial	Lung	interstitial macrophage (CXCL10+)	myeloid	Lung	orange
1061	CCR5	CCL5 > CCR5	CCL5	CCL5	CCR5	lymphatic cell (CCL21+)	endothelial	Lung	plasmacytoid dendritic cell	myeloid	Lung	orange
1062	CCR5	CCL5 > CCR5	CCL5	CCL5	CCR5	adventitial fibroblast	stromal	Lung	natural killer T cell	lymphoid	Blood	orange
1063	CCR5	CCL5 > CCR5	CCL5	CCL5	CCR5	adventitial fibroblast	stromal	Lung	T cell (CD4+ CD8- CCL5+)	lymphoid	Lung	orange
1064	CCR5	CCL5 > CCR5	CCL5	CCL5	CCR5	adventitial fibroblast	stromal	Lung	T cell (CD4- CD8+ CCL5+)	lymphoid	Blood	orange
1065	CCR5	CCL5 > CCR5	CCL5	CCL5	CCR5	adventitial fibroblast	stromal	Lung	neutrophil (IL18BP+)	myeloid	Lung	orange
1066	CCR5	CCL5 > CCR5	CCL5	CCL5	CCR5	adventitial fibroblast	stromal	Lung	macrophage_monocyte	myeloid	Blood	orange
1067	CCR5	CCL5 > CCR5	CCL5	CCL5	CCR5	adventitial fibroblast	stromal	Lung	interstitial macrophage	myeloid	Lung	orange
1068	CCR5	CCL5 > CCR5	CCL5	CCL5	CCR5	adventitial fibroblast	stromal	Lung	interstitial macrophage (ABCA8+)	myeloid	Lung	orange
1069	CCR5	CCL5 > CCR5	CCL5	CCL5	CCR5	adventitial fibroblast	stromal	Lung	interstitial macrophage (CXCL10+)	myeloid	Lung	orange
1070	CCR5	CCL5 > CCR5	CCL5	CCL5	CCR5	adventitial fibroblast	stromal	Lung	plasmacytoid dendritic cell	myeloid	Lung	orange
1071	CCR5	CCL5 > CCR5	CCL5	CCL5	CCR5	alveolar fibroblast	stromal	Lung	natural killer T cell	lymphoid	Blood	orange
1072	CCR5	CCL5 > CCR5	CCL5	CCL5	CCR5	alveolar fibroblast	stromal	Lung	T cell (CD4+ CD8- CCL5+)	lymphoid	Lung	orange
1073	CCR5	CCL5 > CCR5	CCL5	CCL5	CCR5	alveolar fibroblast	stromal	Lung	T cell (CD4- CD8+ CCL5+)	lymphoid	Blood	orange
1074	CCR5	CCL5 > CCR5	CCL5	CCL5	CCR5	alveolar fibroblast	stromal	Lung	neutrophil (IL18BP+)	myeloid	Lung	orange
1075	CCR5	CCL5 > CCR5	CCL5	CCL5	CCR5	alveolar fibroblast	stromal	Lung	macrophage_monocyte	myeloid	Blood	orange
1076	CCR5	CCL5 > CCR5	CCL5	CCL5	CCR5	alveolar fibroblast	stromal	Lung	interstitial macrophage	myeloid	Lung	orange
1077	CCR5	CCL5 > CCR5	CCL5	CCL5	CCR5	alveolar fibroblast	stromal	Lung	interstitial macrophage (ABCA8+)	myeloid	Lung	orange
1078	CCR5	CCL5 > CCR5	CCL5	CCL5	CCR5	alveolar fibroblast	stromal	Lung	interstitial macrophage (CXCL10+)	myeloid	Lung	orange
1079	CCR5	CCL5 > CCR5	CCL5	CCL5	CCR5	alveolar fibroblast	stromal	Lung	plasmacytoid dendritic cell	myeloid	Lung	orange
1080	CCR5	CCL5 > CCR5	CCL5	CCL5	CCR5	fibroblast (NNAT+)	stromal	Lung	natural killer T cell	lymphoid	Blood	orange
1081	CCR5	CCL5 > CCR5	CCL5	CCL5	CCR5	fibroblast (NNAT+)	stromal	Lung	T cell (CD4+ CD8- CCL5+)	lymphoid	Lung	orange
1082	CCR5	CCL5 > CCR5	CCL5	CCL5	CCR5	fibroblast (NNAT+)	stromal	Lung	T cell (CD4- CD8+ CCL5+)	lymphoid	Blood	orange
1083	CCR5	CCL5 > CCR5	CCL5	CCL5	CCR5	fibroblast (NNAT+)	stromal	Lung	neutrophil (IL18BP+)	myeloid	Lung	orange
1084	CCR5	CCL5 > CCR5	CCL5	CCL5	CCR5	fibroblast (NNAT+)	stromal	Lung	macrophage_monocyte	myeloid	Blood	orange
1085	CCR5	CCL5 > CCR5	CCL5	CCL5	CCR5	fibroblast (NNAT+)	stromal	Lung	interstitial macrophage	myeloid	Lung	orange
1086	CCR5	CCL5 > CCR5	CCL5	CCL5	CCR5	fibroblast (NNAT+)	stromal	Lung	interstitial macrophage (ABCA8+)	myeloid	Lung	orange
1087	CCR5	CCL5 > CCR5	CCL5	CCL5	CCR5	fibroblast (NNAT+)	stromal	Lung	interstitial macrophage (CXCL10+)	myeloid	Lung	orange
1088	CCR5	CCL5 > CCR5	CCL5	CCL5	CCR5	fibroblast (NNAT+)	stromal	Lung	plasmacytoid dendritic cell	myeloid	Lung	orange
1089	CCR5	CCL5 > CCR5	CCL5	CCL5	CCR5	fibromyocyte	stromal	Lung	natural killer T cell	lymphoid	Blood	orange
1090	CCR5	CCL5 > CCR5	CCL5	CCL5	CCR5	fibromyocyte	stromal	Lung	T cell (CD4+ CD8- CCL5+)	lymphoid	Lung	orange
1091	CCR5	CCL5 > CCR5	CCL5	CCL5	CCR5	fibromyocyte	stromal	Lung	T cell (CD4- CD8+ CCL5+)	lymphoid	Blood	orange
1092	CCR5	CCL5 > CCR5	CCL5	CCL5	CCR5	fibromyocyte	stromal	Lung	neutrophil (IL18BP+)	myeloid	Lung	orange
1093	CCR5	CCL5 > CCR5	CCL5	CCL5	CCR5	fibromyocyte	stromal	Lung	macrophage_monocyte	myeloid	Blood	orange
1094	CCR5	CCL5 > CCR5	CCL5	CCL5	CCR5	fibromyocyte	stromal	Lung	interstitial macrophage	myeloid	Lung	orange
1095	CCR5	CCL5 > CCR5	CCL5	CCL5	CCR5	fibromyocyte	stromal	Lung	interstitial macrophage (ABCA8+)	myeloid	Lung	orange
1096	CCR5	CCL5 > CCR5	CCL5	CCL5	CCR5	fibromyocyte	stromal	Lung	interstitial macrophage (CXCL10+)	myeloid	Lung	orange
1097	CCR5	CCL5 > CCR5	CCL5	CCL5	CCR5	fibromyocyte	stromal	Lung	plasmacytoid dendritic cell	myeloid	Lung	orange
1098	CCR5	CCL5 > CCR5	CCL5	CCL5	CCR5	pericyte	stromal	Lung	natural killer T cell	lymphoid	Blood	orange
1099	CCR5	CCL5 > CCR5	CCL5	CCL5	CCR5	pericyte	stromal	Lung	T cell (CD4+ CD8- CCL5+)	lymphoid	Lung	orange
1100	CCR5	CCL5 > CCR5	CCL5	CCL5	CCR5	pericyte	stromal	Lung	T cell (CD4- CD8+ CCL5+)	lymphoid	Blood	orange
1101	CCR5	CCL5 > CCR5	CCL5	CCL5	CCR5	pericyte	stromal	Lung	neutrophil (IL18BP+)	myeloid	Lung	orange
1102	CCR5	CCL5 > CCR5	CCL5	CCL5	CCR5	pericyte	stromal	Lung	macrophage_monocyte	myeloid	Blood	orange
1103	CCR5	CCL5 > CCR5	CCL5	CCL5	CCR5	pericyte	stromal	Lung	interstitial macrophage	myeloid	Lung	orange
1104	CCR5	CCL5 > CCR5	CCL5	CCL5	CCR5	pericyte	stromal	Lung	interstitial macrophage (ABCA8+)	myeloid	Lung	orange
1105	CCR5	CCL5 > CCR5	CCL5	CCL5	CCR5	pericyte	stromal	Lung	interstitial macrophage (CXCL10+)	myeloid	Lung	orange
1106	CCR5	CCL5 > CCR5	CCL5	CCL5	CCR5	pericyte	stromal	Lung	plasmacytoid dendritic cell	myeloid	Lung	orange
1107	CCR5	CCL5 > CCR5	CCL5	CCL5	CCR5	B cell	lymphoid	Lung	natural killer T cell	lymphoid	Blood	orange
1108	CCR5	CCL5 > CCR5	CCL5	CCL5	CCR5	B cell	lymphoid	Lung	T cell (CD4+ CD8- CCL5+)	lymphoid	Lung	orange
1109	CCR5	CCL5 > CCR5	CCL5	CCL5	CCR5	B cell	lymphoid	Lung	T cell (CD4- CD8+ CCL5+)	lymphoid	Blood	orange
1110	CCR5	CCL5 > CCR5	CCL5	CCL5	CCR5	B cell	lymphoid	Lung	neutrophil (IL18BP+)	myeloid	Lung	orange
1111	CCR5	CCL5 > CCR5	CCL5	CCL5	CCR5	B cell	lymphoid	Lung	macrophage_monocyte	myeloid	Blood	orange
1112	CCR5	CCL5 > CCR5	CCL5	CCL5	CCR5	B cell	lymphoid	Lung	interstitial macrophage	myeloid	Lung	orange
1113	CCR5	CCL5 > CCR5	CCL5	CCL5	CCR5	B cell	lymphoid	Lung	interstitial macrophage (ABCA8+)	myeloid	Lung	orange
1114	CCR5	CCL5 > CCR5	CCL5	CCL5	CCR5	B cell	lymphoid	Lung	interstitial macrophage (CXCL10+)	myeloid	Lung	orange
1115	CCR5	CCL5 > CCR5	CCL5	CCL5	CCR5	B cell	lymphoid	Lung	plasmacytoid dendritic cell	myeloid	Lung	orange
1116	CCR5	CCL5 > CCR5	CCL5	CCL5	CCR5	innate lymphoid cell	lymphoid	Lung	natural killer T cell	lymphoid	Blood	orange
1117	CCR5	CCL5 > CCR5	CCL5	CCL5	CCR5	innate lymphoid cell	lymphoid	Lung	T cell (CD4+ CD8- CCL5+)	lymphoid	Lung	orange
1118	CCR5	CCL5 > CCR5	CCL5	CCL5	CCR5	innate lymphoid cell	lymphoid	Lung	T cell (CD4- CD8+ CCL5+)	lymphoid	Blood	orange
1119	CCR5	CCL5 > CCR5	CCL5	CCL5	CCR5	innate lymphoid cell	lymphoid	Lung	neutrophil (IL18BP+)	myeloid	Lung	orange
1120	CCR5	CCL5 > CCR5	CCL5	CCL5	CCR5	innate lymphoid cell	lymphoid	Lung	macrophage_monocyte	myeloid	Blood	orange
1121	CCR5	CCL5 > CCR5	CCL5	CCL5	CCR5	innate lymphoid cell	lymphoid	Lung	interstitial macrophage	myeloid	Lung	orange
1122	CCR5	CCL5 > CCR5	CCL5	CCL5	CCR5	innate lymphoid cell	lymphoid	Lung	interstitial macrophage (ABCA8+)	myeloid	Lung	orange
1123	CCR5	CCL5 > CCR5	CCL5	CCL5	CCR5	innate lymphoid cell	lymphoid	Lung	interstitial macrophage (CXCL10+)	myeloid	Lung	orange
1124	CCR5	CCL5 > CCR5	CCL5	CCL5	CCR5	innate lymphoid cell	lymphoid	Lung	plasmacytoid dendritic cell	myeloid	Lung	orange
1125	CCR5	CCL5 > CCR5	CCL5	CCL5	CCR5	natural killer cell	lymphoid	Blood	natural killer T cell	lymphoid	Blood	orange
1126	CCR5	CCL5 > CCR5	CCL5	CCL5	CCR5	natural killer cell	lymphoid	Blood	T cell (CD4+ CD8- CCL5+)	lymphoid	Lung	orange
1127	CCR5	CCL5 > CCR5	CCL5	CCL5	CCR5	natural killer cell	lymphoid	Blood	T cell (CD4- CD8+ CCL5+)	lymphoid	Blood	orange
1128	CCR5	CCL5 > CCR5	CCL5	CCL5	CCR5	natural killer cell	lymphoid	Blood	neutrophil (IL18BP+)	myeloid	Lung	orange
1129	CCR5	CCL5 > CCR5	CCL5	CCL5	CCR5	natural killer cell	lymphoid	Blood	macrophage_monocyte	myeloid	Blood	orange
1130	CCR5	CCL5 > CCR5	CCL5	CCL5	CCR5	natural killer cell	lymphoid	Blood	interstitial macrophage	myeloid	Lung	orange
1131	CCR5	CCL5 > CCR5	CCL5	CCL5	CCR5	natural killer cell	lymphoid	Blood	interstitial macrophage (ABCA8+)	myeloid	Lung	orange
1132	CCR5	CCL5 > CCR5	CCL5	CCL5	CCR5	natural killer cell	lymphoid	Blood	interstitial macrophage (CXCL10+)	myeloid	Lung	orange
1133	CCR5	CCL5 > CCR5	CCL5	CCL5	CCR5	natural killer cell	lymphoid	Blood	plasmacytoid dendritic cell	myeloid	Lung	orange
1134	CCR5	CCL5 > CCR5	CCL5	CCL5	CCR5	natural killer cell (PF)	lymphoid	Lung	natural killer T cell	lymphoid	Blood	orange
1135	CCR5	CCL5 > CCR5	CCL5	CCL5	CCR5	natural killer cell (PF)	lymphoid	Lung	T cell (CD4+ CD8- CCL5+)	lymphoid	Lung	orange
1136	CCR5	CCL5 > CCR5	CCL5	CCL5	CCR5	natural killer cell (PF)	lymphoid	Lung	T cell (CD4- CD8+ CCL5+)	lymphoid	Blood	orange
1137	CCR5	CCL5 > CCR5	CCL5	CCL5	CCR5	natural killer cell (PF)	lymphoid	Lung	neutrophil (IL18BP+)	myeloid	Lung	orange
1138	CCR5	CCL5 > CCR5	CCL5	CCL5	CCR5	natural killer cell (PF)	lymphoid	Lung	macrophage_monocyte	myeloid	Blood	orange
1139	CCR5	CCL5 > CCR5	CCL5	CCL5	CCR5	natural killer cell (PF)	lymphoid	Lung	interstitial macrophage	myeloid	Lung	orange
1140	CCR5	CCL5 > CCR5	CCL5	CCL5	CCR5	natural killer cell (PF)	lymphoid	Lung	interstitial macrophage (ABCA8+)	myeloid	Lung	orange
1141	CCR5	CCL5 > CCR5	CCL5	CCL5	CCR5	natural killer cell (PF)	lymphoid	Lung	interstitial macrophage (CXCL10+)	myeloid	Lung	orange
1142	CCR5	CCL5 > CCR5	CCL5	CCL5	CCR5	natural killer cell (PF)	lymphoid	Lung	plasmacytoid dendritic cell	myeloid	Lung	orange
1143	CCR5	CCL5 > CCR5	CCL5	CCL5	CCR5	natural killer cell (GZMB+)	lymphoid	Lung	natural killer T cell	lymphoid	Blood	orange
1144	CCR5	CCL5 > CCR5	CCL5	CCL5	CCR5	natural killer cell (GZMB+)	lymphoid	Lung	T cell (CD4+ CD8- CCL5+)	lymphoid	Lung	orange
1145	CCR5	CCL5 > CCR5	CCL5	CCL5	CCR5	natural killer cell (GZMB+)	lymphoid	Lung	T cell (CD4- CD8+ CCL5+)	lymphoid	Blood	orange
1146	CCR5	CCL5 > CCR5	CCL5	CCL5	CCR5	natural killer cell (GZMB+)	lymphoid	Lung	neutrophil (IL18BP+)	myeloid	Lung	orange
1147	CCR5	CCL5 > CCR5	CCL5	CCL5	CCR5	natural killer cell (GZMB+)	lymphoid	Lung	macrophage_monocyte	myeloid	Blood	orange
1148	CCR5	CCL5 > CCR5	CCL5	CCL5	CCR5	natural killer cell (GZMB+)	lymphoid	Lung	interstitial macrophage	myeloid	Lung	orange
1149	CCR5	CCL5 > CCR5	CCL5	CCL5	CCR5	natural killer cell (GZMB+)	lymphoid	Lung	interstitial macrophage (ABCA8+)	myeloid	Lung	orange
1150	CCR5	CCL5 > CCR5	CCL5	CCL5	CCR5	natural killer cell (GZMB+)	lymphoid	Lung	interstitial macrophage (CXCL10+)	myeloid	Lung	orange
1151	CCR5	CCL5 > CCR5	CCL5	CCL5	CCR5	natural killer cell (GZMB+)	lymphoid	Lung	plasmacytoid dendritic cell	myeloid	Lung	orange
1152	CCR5	CCL5 > CCR5	CCL5	CCL5	CCR5	natural killer cell (KLRD1+)	lymphoid	Lung	natural killer T cell	lymphoid	Blood	orange
1153	CCR5	CCL5 > CCR5	CCL5	CCL5	CCR5	natural killer cell (KLRD1+)	lymphoid	Lung	T cell (CD4+ CD8- CCL5+)	lymphoid	Lung	orange
1154	CCR5	CCL5 > CCR5	CCL5	CCL5	CCR5	natural killer cell (KLRD1+)	lymphoid	Lung	T cell (CD4- CD8+ CCL5+)	lymphoid	Blood	orange
1155	CCR5	CCL5 > CCR5	CCL5	CCL5	CCR5	natural killer cell (KLRD1+)	lymphoid	Lung	neutrophil (IL18BP+)	myeloid	Lung	orange
1156	CCR5	CCL5 > CCR5	CCL5	CCL5	CCR5	natural killer cell (KLRD1+)	lymphoid	Lung	macrophage_monocyte	myeloid	Blood	orange
1157	CCR5	CCL5 > CCR5	CCL5	CCL5	CCR5	natural killer cell (KLRD1+)	lymphoid	Lung	interstitial macrophage	myeloid	Lung	orange
1158	CCR5	CCL5 > CCR5	CCL5	CCL5	CCR5	natural killer cell (KLRD1+)	lymphoid	Lung	interstitial macrophage (ABCA8+)	myeloid	Lung	orange
1159	CCR5	CCL5 > CCR5	CCL5	CCL5	CCR5	natural killer cell (KLRD1+)	lymphoid	Lung	interstitial macrophage (CXCL10+)	myeloid	Lung	orange
1160	CCR5	CCL5 > CCR5	CCL5	CCL5	CCR5	natural killer cell (KLRD1+)	lymphoid	Lung	plasmacytoid dendritic cell	myeloid	Lung	orange
1161	CCR5	CCL5 > CCR5	CCL5	CCL5	CCR5	natural killer T cell	lymphoid	Blood	natural killer T cell	lymphoid	Blood	orange
1162	CCR5	CCL5 > CCR5	CCL5	CCL5	CCR5	natural killer T cell	lymphoid	Blood	T cell (CD4+ CD8- CCL5+)	lymphoid	Lung	orange
1163	CCR5	CCL5 > CCR5	CCL5	CCL5	CCR5	natural killer T cell	lymphoid	Blood	T cell (CD4- CD8+ CCL5+)	lymphoid	Blood	orange
1164	CCR5	CCL5 > CCR5	CCL5	CCL5	CCR5	natural killer T cell	lymphoid	Blood	neutrophil (IL18BP+)	myeloid	Lung	orange
1165	CCR5	CCL5 > CCR5	CCL5	CCL5	CCR5	natural killer T cell	lymphoid	Blood	macrophage_monocyte	myeloid	Blood	orange
1166	CCR5	CCL5 > CCR5	CCL5	CCL5	CCR5	natural killer T cell	lymphoid	Blood	interstitial macrophage	myeloid	Lung	orange
1167	CCR5	CCL5 > CCR5	CCL5	CCL5	CCR5	natural killer T cell	lymphoid	Blood	interstitial macrophage (ABCA8+)	myeloid	Lung	orange
1168	CCR5	CCL5 > CCR5	CCL5	CCL5	CCR5	natural killer T cell	lymphoid	Blood	interstitial macrophage (CXCL10+)	myeloid	Lung	orange
1169	CCR5	CCL5 > CCR5	CCL5	CCL5	CCR5	natural killer T cell	lymphoid	Blood	plasmacytoid dendritic cell	myeloid	Lung	orange
1170	CCR5	CCL5 > CCR5	CCL5	CCL5	CCR5	natural killer T cell	lymphoid	Lung	natural killer T cell	lymphoid	Blood	orange
1171	CCR5	CCL5 > CCR5	CCL5	CCL5	CCR5	natural killer T cell	lymphoid	Lung	T cell (CD4+ CD8- CCL5+)	lymphoid	Lung	orange
1172	CCR5	CCL5 > CCR5	CCL5	CCL5	CCR5	natural killer T cell	lymphoid	Lung	T cell (CD4- CD8+ CCL5+)	lymphoid	Blood	orange
1173	CCR5	CCL5 > CCR5	CCL5	CCL5	CCR5	natural killer T cell	lymphoid	Lung	neutrophil (IL18BP+)	myeloid	Lung	orange
1174	CCR5	CCL5 > CCR5	CCL5	CCL5	CCR5	natural killer T cell	lymphoid	Lung	macrophage_monocyte	myeloid	Blood	orange
1175	CCR5	CCL5 > CCR5	CCL5	CCL5	CCR5	natural killer T cell	lymphoid	Lung	interstitial macrophage	myeloid	Lung	orange
1176	CCR5	CCL5 > CCR5	CCL5	CCL5	CCR5	natural killer T cell	lymphoid	Lung	interstitial macrophage (ABCA8+)	myeloid	Lung	orange
1177	CCR5	CCL5 > CCR5	CCL5	CCL5	CCR5	natural killer T cell	lymphoid	Lung	interstitial macrophage (CXCL10+)	myeloid	Lung	orange
1178	CCR5	CCL5 > CCR5	CCL5	CCL5	CCR5	natural killer T cell	lymphoid	Lung	plasmacytoid dendritic cell	myeloid	Lung	orange
1179	CCR5	CCL5 > CCR5	CCL5	CCL5	CCR5	natural killer cell_T cell	lymphoid	Lung	natural killer T cell	lymphoid	Blood	orange
1180	CCR5	CCL5 > CCR5	CCL5	CCL5	CCR5	natural killer cell_T cell	lymphoid	Lung	T cell (CD4+ CD8- CCL5+)	lymphoid	Lung	orange
1181	CCR5	CCL5 > CCR5	CCL5	CCL5	CCR5	natural killer cell_T cell	lymphoid	Lung	T cell (CD4- CD8+ CCL5+)	lymphoid	Blood	orange
1182	CCR5	CCL5 > CCR5	CCL5	CCL5	CCR5	natural killer cell_T cell	lymphoid	Lung	neutrophil (IL18BP+)	myeloid	Lung	orange
1183	CCR5	CCL5 > CCR5	CCL5	CCL5	CCR5	natural killer cell_T cell	lymphoid	Lung	macrophage_monocyte	myeloid	Blood	orange
1184	CCR5	CCL5 > CCR5	CCL5	CCL5	CCR5	natural killer cell_T cell	lymphoid	Lung	interstitial macrophage	myeloid	Lung	orange
1185	CCR5	CCL5 > CCR5	CCL5	CCL5	CCR5	natural killer cell_T cell	lymphoid	Lung	interstitial macrophage (ABCA8+)	myeloid	Lung	orange
1186	CCR5	CCL5 > CCR5	CCL5	CCL5	CCR5	natural killer cell_T cell	lymphoid	Lung	interstitial macrophage (CXCL10+)	myeloid	Lung	orange
1187	CCR5	CCL5 > CCR5	CCL5	CCL5	CCR5	natural killer cell_T cell	lymphoid	Lung	plasmacytoid dendritic cell	myeloid	Lung	orange
1188	CCR5	CCL5 > CCR5	CCL5	CCL5	CCR5	T cell (CD4+ CD8- CCL5+)	lymphoid	Lung	natural killer T cell	lymphoid	Blood	orange
1189	CCR5	CCL5 > CCR5	CCL5	CCL5	CCR5	T cell (CD4+ CD8- CCL5+)	lymphoid	Lung	T cell (CD4+ CD8- CCL5+)	lymphoid	Lung	orange
1190	CCR5	CCL5 > CCR5	CCL5	CCL5	CCR5	T cell (CD4+ CD8- CCL5+)	lymphoid	Lung	T cell (CD4- CD8+ CCL5+)	lymphoid	Blood	orange
1191	CCR5	CCL5 > CCR5	CCL5	CCL5	CCR5	T cell (CD4+ CD8- CCL5+)	lymphoid	Lung	neutrophil (IL18BP+)	myeloid	Lung	orange
1192	CCR5	CCL5 > CCR5	CCL5	CCL5	CCR5	T cell (CD4+ CD8- CCL5+)	lymphoid	Lung	macrophage_monocyte	myeloid	Blood	orange
1193	CCR5	CCL5 > CCR5	CCL5	CCL5	CCR5	T cell (CD4+ CD8- CCL5+)	lymphoid	Lung	interstitial macrophage	myeloid	Lung	orange
1194	CCR5	CCL5 > CCR5	CCL5	CCL5	CCR5	T cell (CD4+ CD8- CCL5+)	lymphoid	Lung	interstitial macrophage (ABCA8+)	myeloid	Lung	orange
1195	CCR5	CCL5 > CCR5	CCL5	CCL5	CCR5	T cell (CD4+ CD8- CCL5+)	lymphoid	Lung	interstitial macrophage (CXCL10+)	myeloid	Lung	orange
1196	CCR5	CCL5 > CCR5	CCL5	CCL5	CCR5	T cell (CD4+ CD8- CCL5+)	lymphoid	Lung	plasmacytoid dendritic cell	myeloid	Lung	orange
1197	CCR5	CCL5 > CCR5	CCL5	CCL5	CCR5	T cell (CD4+ CD8- CCL5-)	lymphoid	Lung	natural killer T cell	lymphoid	Blood	orange
1198	CCR5	CCL5 > CCR5	CCL5	CCL5	CCR5	T cell (CD4+ CD8- CCL5-)	lymphoid	Lung	T cell (CD4+ CD8- CCL5+)	lymphoid	Lung	orange
1199	CCR5	CCL5 > CCR5	CCL5	CCL5	CCR5	T cell (CD4+ CD8- CCL5-)	lymphoid	Lung	T cell (CD4- CD8+ CCL5+)	lymphoid	Blood	orange
1200	CCR5	CCL5 > CCR5	CCL5	CCL5	CCR5	T cell (CD4+ CD8- CCL5-)	lymphoid	Lung	neutrophil (IL18BP+)	myeloid	Lung	orange
1201	CCR5	CCL5 > CCR5	CCL5	CCL5	CCR5	T cell (CD4+ CD8- CCL5-)	lymphoid	Lung	macrophage_monocyte	myeloid	Blood	orange
1202	CCR5	CCL5 > CCR5	CCL5	CCL5	CCR5	T cell (CD4+ CD8- CCL5-)	lymphoid	Lung	interstitial macrophage	myeloid	Lung	orange
1203	CCR5	CCL5 > CCR5	CCL5	CCL5	CCR5	T cell (CD4+ CD8- CCL5-)	lymphoid	Lung	interstitial macrophage (ABCA8+)	myeloid	Lung	orange
1204	CCR5	CCL5 > CCR5	CCL5	CCL5	CCR5	T cell (CD4+ CD8- CCL5-)	lymphoid	Lung	interstitial macrophage (CXCL10+)	myeloid	Lung	orange
1205	CCR5	CCL5 > CCR5	CCL5	CCL5	CCR5	T cell (CD4+ CD8- CCL5-)	lymphoid	Lung	plasmacytoid dendritic cell	myeloid	Lung	orange
1206	CCR5	CCL5 > CCR5	CCL5	CCL5	CCR5	T cell (CD4- CD8+ CCL5+)	lymphoid	Blood	natural killer T cell	lymphoid	Blood	orange
1207	CCR5	CCL5 > CCR5	CCL5	CCL5	CCR5	T cell (CD4- CD8+ CCL5+)	lymphoid	Blood	T cell (CD4+ CD8- CCL5+)	lymphoid	Lung	orange
1208	CCR5	CCL5 > CCR5	CCL5	CCL5	CCR5	T cell (CD4- CD8+ CCL5+)	lymphoid	Blood	T cell (CD4- CD8+ CCL5+)	lymphoid	Blood	orange
1209	CCR5	CCL5 > CCR5	CCL5	CCL5	CCR5	T cell (CD4- CD8+ CCL5+)	lymphoid	Blood	neutrophil (IL18BP+)	myeloid	Lung	orange
1210	CCR5	CCL5 > CCR5	CCL5	CCL5	CCR5	T cell (CD4- CD8+ CCL5+)	lymphoid	Blood	macrophage_monocyte	myeloid	Blood	orange
1211	CCR5	CCL5 > CCR5	CCL5	CCL5	CCR5	T cell (CD4- CD8+ CCL5+)	lymphoid	Blood	interstitial macrophage	myeloid	Lung	orange
1212	CCR5	CCL5 > CCR5	CCL5	CCL5	CCR5	T cell (CD4- CD8+ CCL5+)	lymphoid	Blood	interstitial macrophage (ABCA8+)	myeloid	Lung	orange
1213	CCR5	CCL5 > CCR5	CCL5	CCL5	CCR5	T cell (CD4- CD8+ CCL5+)	lymphoid	Blood	interstitial macrophage (CXCL10+)	myeloid	Lung	orange
1214	CCR5	CCL5 > CCR5	CCL5	CCL5	CCR5	T cell (CD4- CD8+ CCL5+)	lymphoid	Blood	plasmacytoid dendritic cell	myeloid	Lung	orange
1215	CCR5	CCL5 > CCR5	CCL5	CCL5	CCR5	T cell (CD4- CD8+ CCL5+)	lymphoid	Lung	natural killer T cell	lymphoid	Blood	orange
1216	CCR5	CCL5 > CCR5	CCL5	CCL5	CCR5	T cell (CD4- CD8+ CCL5+)	lymphoid	Lung	T cell (CD4+ CD8- CCL5+)	lymphoid	Lung	orange
1217	CCR5	CCL5 > CCR5	CCL5	CCL5	CCR5	T cell (CD4- CD8+ CCL5+)	lymphoid	Lung	T cell (CD4- CD8+ CCL5+)	lymphoid	Blood	orange
1218	CCR5	CCL5 > CCR5	CCL5	CCL5	CCR5	T cell (CD4- CD8+ CCL5+)	lymphoid	Lung	neutrophil (IL18BP+)	myeloid	Lung	orange
1219	CCR5	CCL5 > CCR5	CCL5	CCL5	CCR5	T cell (CD4- CD8+ CCL5+)	lymphoid	Lung	macrophage_monocyte	myeloid	Blood	orange
1220	CCR5	CCL5 > CCR5	CCL5	CCL5	CCR5	T cell (CD4- CD8+ CCL5+)	lymphoid	Lung	interstitial macrophage	myeloid	Lung	orange
1221	CCR5	CCL5 > CCR5	CCL5	CCL5	CCR5	T cell (CD4- CD8+ CCL5+)	lymphoid	Lung	interstitial macrophage (ABCA8+)	myeloid	Lung	orange
1222	CCR5	CCL5 > CCR5	CCL5	CCL5	CCR5	T cell (CD4- CD8+ CCL5+)	lymphoid	Lung	interstitial macrophage (CXCL10+)	myeloid	Lung	orange
1223	CCR5	CCL5 > CCR5	CCL5	CCL5	CCR5	T cell (CD4- CD8+ CCL5+)	lymphoid	Lung	plasmacytoid dendritic cell	myeloid	Lung	orange
1224	CCR5	CCL5 > CCR5	CCL5	CCL5	CCR5	T cell (CD4+ CD8+ CCL5+)	lymphoid	Lung	natural killer T cell	lymphoid	Blood	orange
1225	CCR5	CCL5 > CCR5	CCL5	CCL5	CCR5	T cell (CD4+ CD8+ CCL5+)	lymphoid	Lung	T cell (CD4+ CD8- CCL5+)	lymphoid	Lung	orange
1226	CCR5	CCL5 > CCR5	CCL5	CCL5	CCR5	T cell (CD4+ CD8+ CCL5+)	lymphoid	Lung	T cell (CD4- CD8+ CCL5+)	lymphoid	Blood	orange
1227	CCR5	CCL5 > CCR5	CCL5	CCL5	CCR5	T cell (CD4+ CD8+ CCL5+)	lymphoid	Lung	neutrophil (IL18BP+)	myeloid	Lung	orange
1228	CCR5	CCL5 > CCR5	CCL5	CCL5	CCR5	T cell (CD4+ CD8+ CCL5+)	lymphoid	Lung	macrophage_monocyte	myeloid	Blood	orange
1229	CCR5	CCL5 > CCR5	CCL5	CCL5	CCR5	T cell (CD4+ CD8+ CCL5+)	lymphoid	Lung	interstitial macrophage	myeloid	Lung	orange
1230	CCR5	CCL5 > CCR5	CCL5	CCL5	CCR5	T cell (CD4+ CD8+ CCL5+)	lymphoid	Lung	interstitial macrophage (ABCA8+)	myeloid	Lung	orange
1231	CCR5	CCL5 > CCR5	CCL5	CCL5	CCR5	T cell (CD4+ CD8+ CCL5+)	lymphoid	Lung	interstitial macrophage (CXCL10+)	myeloid	Lung	orange
1232	CCR5	CCL5 > CCR5	CCL5	CCL5	CCR5	T cell (CD4+ CD8+ CCL5+)	lymphoid	Lung	plasmacytoid dendritic cell	myeloid	Lung	orange
1233	CCR5	CCL5 > CCR5	CCL5	CCL5	CCR5	T cell (PF)	lymphoid	Lung	natural killer T cell	lymphoid	Blood	orange
1234	CCR5	CCL5 > CCR5	CCL5	CCL5	CCR5	T cell (PF)	lymphoid	Lung	T cell (CD4+ CD8- CCL5+)	lymphoid	Lung	orange
1235	CCR5	CCL5 > CCR5	CCL5	CCL5	CCR5	T cell (PF)	lymphoid	Lung	T cell (CD4- CD8+ CCL5+)	lymphoid	Blood	orange
1236	CCR5	CCL5 > CCR5	CCL5	CCL5	CCR5	T cell (PF)	lymphoid	Lung	neutrophil (IL18BP+)	myeloid	Lung	orange
1237	CCR5	CCL5 > CCR5	CCL5	CCL5	CCR5	T cell (PF)	lymphoid	Lung	macrophage_monocyte	myeloid	Blood	orange
1238	CCR5	CCL5 > CCR5	CCL5	CCL5	CCR5	T cell (PF)	lymphoid	Lung	interstitial macrophage	myeloid	Lung	orange
1239	CCR5	CCL5 > CCR5	CCL5	CCL5	CCR5	T cell (PF)	lymphoid	Lung	interstitial macrophage (ABCA8+)	myeloid	Lung	orange
1240	CCR5	CCL5 > CCR5	CCL5	CCL5	CCR5	T cell (PF)	lymphoid	Lung	interstitial macrophage (CXCL10+)	myeloid	Lung	orange
1241	CCR5	CCL5 > CCR5	CCL5	CCL5	CCR5	T cell (PF)	lymphoid	Lung	plasmacytoid dendritic cell	myeloid	Lung	orange
1242	CCR5	CCL5 > CCR5	CCL5	CCL5	CCR5	megakaryocyte progenitor cell	megakaryocyte-erythroid	Blood	natural killer T cell	lymphoid	Blood	orange
1243	CCR5	CCL5 > CCR5	CCL5	CCL5	CCR5	megakaryocyte progenitor cell	megakaryocyte-erythroid	Blood	T cell (CD4+ CD8- CCL5+)	lymphoid	Lung	orange
1244	CCR5	CCL5 > CCR5	CCL5	CCL5	CCR5	megakaryocyte progenitor cell	megakaryocyte-erythroid	Blood	T cell (CD4- CD8+ CCL5+)	lymphoid	Blood	orange
1245	CCR5	CCL5 > CCR5	CCL5	CCL5	CCR5	megakaryocyte progenitor cell	megakaryocyte-erythroid	Blood	neutrophil (IL18BP+)	myeloid	Lung	orange
1246	CCR5	CCL5 > CCR5	CCL5	CCL5	CCR5	megakaryocyte progenitor cell	megakaryocyte-erythroid	Blood	macrophage_monocyte	myeloid	Blood	orange
1247	CCR5	CCL5 > CCR5	CCL5	CCL5	CCR5	megakaryocyte progenitor cell	megakaryocyte-erythroid	Blood	interstitial macrophage	myeloid	Lung	orange
1248	CCR5	CCL5 > CCR5	CCL5	CCL5	CCR5	megakaryocyte progenitor cell	megakaryocyte-erythroid	Blood	interstitial macrophage (ABCA8+)	myeloid	Lung	orange
1249	CCR5	CCL5 > CCR5	CCL5	CCL5	CCR5	megakaryocyte progenitor cell	megakaryocyte-erythroid	Blood	interstitial macrophage (CXCL10+)	myeloid	Lung	orange
1250	CCR5	CCL5 > CCR5	CCL5	CCL5	CCR5	megakaryocyte progenitor cell	megakaryocyte-erythroid	Blood	plasmacytoid dendritic cell	myeloid	Lung	orange
1251	CCR5	CCL5 > CCR5	CCL5	CCL5	CCR5	platelet	megakaryocyte-erythroid	Blood	natural killer T cell	lymphoid	Blood	orange
1252	CCR5	CCL5 > CCR5	CCL5	CCL5	CCR5	platelet	megakaryocyte-erythroid	Blood	T cell (CD4+ CD8- CCL5+)	lymphoid	Lung	orange
1253	CCR5	CCL5 > CCR5	CCL5	CCL5	CCR5	platelet	megakaryocyte-erythroid	Blood	T cell (CD4- CD8+ CCL5+)	lymphoid	Blood	orange
1254	CCR5	CCL5 > CCR5	CCL5	CCL5	CCR5	platelet	megakaryocyte-erythroid	Blood	neutrophil (IL18BP+)	myeloid	Lung	orange
1255	CCR5	CCL5 > CCR5	CCL5	CCL5	CCR5	platelet	megakaryocyte-erythroid	Blood	macrophage_monocyte	myeloid	Blood	orange
1256	CCR5	CCL5 > CCR5	CCL5	CCL5	CCR5	platelet	megakaryocyte-erythroid	Blood	interstitial macrophage	myeloid	Lung	orange
1257	CCR5	CCL5 > CCR5	CCL5	CCL5	CCR5	platelet	megakaryocyte-erythroid	Blood	interstitial macrophage (ABCA8+)	myeloid	Lung	orange
1258	CCR5	CCL5 > CCR5	CCL5	CCL5	CCR5	platelet	megakaryocyte-erythroid	Blood	interstitial macrophage (CXCL10+)	myeloid	Lung	orange
1259	CCR5	CCL5 > CCR5	CCL5	CCL5	CCR5	platelet	megakaryocyte-erythroid	Blood	plasmacytoid dendritic cell	myeloid	Lung	orange
1260	CCR5	CCL5 > CCR5	CCL5	CCL5	CCR5	platelet	megakaryocyte-erythroid	Lung	natural killer T cell	lymphoid	Blood	orange
1261	CCR5	CCL5 > CCR5	CCL5	CCL5	CCR5	platelet	megakaryocyte-erythroid	Lung	T cell (CD4+ CD8- CCL5+)	lymphoid	Lung	orange
1262	CCR5	CCL5 > CCR5	CCL5	CCL5	CCR5	platelet	megakaryocyte-erythroid	Lung	T cell (CD4- CD8+ CCL5+)	lymphoid	Blood	orange
1263	CCR5	CCL5 > CCR5	CCL5	CCL5	CCR5	platelet	megakaryocyte-erythroid	Lung	neutrophil (IL18BP+)	myeloid	Lung	orange
1264	CCR5	CCL5 > CCR5	CCL5	CCL5	CCR5	platelet	megakaryocyte-erythroid	Lung	macrophage_monocyte	myeloid	Blood	orange
1265	CCR5	CCL5 > CCR5	CCL5	CCL5	CCR5	platelet	megakaryocyte-erythroid	Lung	interstitial macrophage	myeloid	Lung	orange
1266	CCR5	CCL5 > CCR5	CCL5	CCL5	CCR5	platelet	megakaryocyte-erythroid	Lung	interstitial macrophage (ABCA8+)	myeloid	Lung	orange
1267	CCR5	CCL5 > CCR5	CCL5	CCL5	CCR5	platelet	megakaryocyte-erythroid	Lung	interstitial macrophage (CXCL10+)	myeloid	Lung	orange
1268	CCR5	CCL5 > CCR5	CCL5	CCL5	CCR5	platelet	megakaryocyte-erythroid	Lung	plasmacytoid dendritic cell	myeloid	Lung	orange
1269	CCR5	CCL5 > CCR5	CCL5	CCL5	CCR5	neutrophil	myeloid	Blood	natural killer T cell	lymphoid	Blood	orange
1270	CCR5	CCL5 > CCR5	CCL5	CCL5	CCR5	neutrophil	myeloid	Blood	T cell (CD4+ CD8- CCL5+)	lymphoid	Lung	orange
1271	CCR5	CCL5 > CCR5	CCL5	CCL5	CCR5	neutrophil	myeloid	Blood	T cell (CD4- CD8+ CCL5+)	lymphoid	Blood	orange
1272	CCR5	CCL5 > CCR5	CCL5	CCL5	CCR5	neutrophil	myeloid	Blood	neutrophil (IL18BP+)	myeloid	Lung	orange
1273	CCR5	CCL5 > CCR5	CCL5	CCL5	CCR5	neutrophil	myeloid	Blood	macrophage_monocyte	myeloid	Blood	orange
1274	CCR5	CCL5 > CCR5	CCL5	CCL5	CCR5	neutrophil	myeloid	Blood	interstitial macrophage	myeloid	Lung	orange
1275	CCR5	CCL5 > CCR5	CCL5	CCL5	CCR5	neutrophil	myeloid	Blood	interstitial macrophage (ABCA8+)	myeloid	Lung	orange
1276	CCR5	CCL5 > CCR5	CCL5	CCL5	CCR5	neutrophil	myeloid	Blood	interstitial macrophage (CXCL10+)	myeloid	Lung	orange
1277	CCR5	CCL5 > CCR5	CCL5	CCL5	CCR5	neutrophil	myeloid	Blood	plasmacytoid dendritic cell	myeloid	Lung	orange
1278	CCR5	CCL5 > CCR5	CCL5	CCL5	CCR5	neutrophil	myeloid	Lung	natural killer T cell	lymphoid	Blood	orange
1279	CCR5	CCL5 > CCR5	CCL5	CCL5	CCR5	neutrophil	myeloid	Lung	T cell (CD4+ CD8- CCL5+)	lymphoid	Lung	orange
1280	CCR5	CCL5 > CCR5	CCL5	CCL5	CCR5	neutrophil	myeloid	Lung	T cell (CD4- CD8+ CCL5+)	lymphoid	Blood	orange
1281	CCR5	CCL5 > CCR5	CCL5	CCL5	CCR5	neutrophil	myeloid	Lung	neutrophil (IL18BP+)	myeloid	Lung	orange
1282	CCR5	CCL5 > CCR5	CCL5	CCL5	CCR5	neutrophil	myeloid	Lung	macrophage_monocyte	myeloid	Blood	orange
1283	CCR5	CCL5 > CCR5	CCL5	CCL5	CCR5	neutrophil	myeloid	Lung	interstitial macrophage	myeloid	Lung	orange
1284	CCR5	CCL5 > CCR5	CCL5	CCL5	CCR5	neutrophil	myeloid	Lung	interstitial macrophage (ABCA8+)	myeloid	Lung	orange
1285	CCR5	CCL5 > CCR5	CCL5	CCL5	CCR5	neutrophil	myeloid	Lung	interstitial macrophage (CXCL10+)	myeloid	Lung	orange
1286	CCR5	CCL5 > CCR5	CCL5	CCL5	CCR5	neutrophil	myeloid	Lung	plasmacytoid dendritic cell	myeloid	Lung	orange
1287	CCR5	CCL5 > CCR5	CCL5	CCL5	CCR5	neutrophil (PF)	myeloid	Blood	natural killer T cell	lymphoid	Blood	orange
1288	CCR5	CCL5 > CCR5	CCL5	CCL5	CCR5	neutrophil (PF)	myeloid	Blood	T cell (CD4+ CD8- CCL5+)	lymphoid	Lung	orange
1289	CCR5	CCL5 > CCR5	CCL5	CCL5	CCR5	neutrophil (PF)	myeloid	Blood	T cell (CD4- CD8+ CCL5+)	lymphoid	Blood	orange
1290	CCR5	CCL5 > CCR5	CCL5	CCL5	CCR5	neutrophil (PF)	myeloid	Blood	neutrophil (IL18BP+)	myeloid	Lung	orange
1291	CCR5	CCL5 > CCR5	CCL5	CCL5	CCR5	neutrophil (PF)	myeloid	Blood	macrophage_monocyte	myeloid	Blood	orange
1292	CCR5	CCL5 > CCR5	CCL5	CCL5	CCR5	neutrophil (PF)	myeloid	Blood	interstitial macrophage	myeloid	Lung	orange
1293	CCR5	CCL5 > CCR5	CCL5	CCL5	CCR5	neutrophil (PF)	myeloid	Blood	interstitial macrophage (ABCA8+)	myeloid	Lung	orange
1294	CCR5	CCL5 > CCR5	CCL5	CCL5	CCR5	neutrophil (PF)	myeloid	Blood	interstitial macrophage (CXCL10+)	myeloid	Lung	orange
1295	CCR5	CCL5 > CCR5	CCL5	CCL5	CCR5	neutrophil (PF)	myeloid	Blood	plasmacytoid dendritic cell	myeloid	Lung	orange
1296	CCR5	CCL5 > CCR5	CCL5	CCL5	CCR5	neutrophil (PF)	myeloid	Lung	natural killer T cell	lymphoid	Blood	orange
1297	CCR5	CCL5 > CCR5	CCL5	CCL5	CCR5	neutrophil (PF)	myeloid	Lung	T cell (CD4+ CD8- CCL5+)	lymphoid	Lung	orange
1298	CCR5	CCL5 > CCR5	CCL5	CCL5	CCR5	neutrophil (PF)	myeloid	Lung	T cell (CD4- CD8+ CCL5+)	lymphoid	Blood	orange
1299	CCR5	CCL5 > CCR5	CCL5	CCL5	CCR5	neutrophil (PF)	myeloid	Lung	neutrophil (IL18BP+)	myeloid	Lung	orange
1300	CCR5	CCL5 > CCR5	CCL5	CCL5	CCR5	neutrophil (PF)	myeloid	Lung	macrophage_monocyte	myeloid	Blood	orange
1301	CCR5	CCL5 > CCR5	CCL5	CCL5	CCR5	neutrophil (PF)	myeloid	Lung	interstitial macrophage	myeloid	Lung	orange
1302	CCR5	CCL5 > CCR5	CCL5	CCL5	CCR5	neutrophil (PF)	myeloid	Lung	interstitial macrophage (ABCA8+)	myeloid	Lung	orange
1303	CCR5	CCL5 > CCR5	CCL5	CCL5	CCR5	neutrophil (PF)	myeloid	Lung	interstitial macrophage (CXCL10+)	myeloid	Lung	orange
1304	CCR5	CCL5 > CCR5	CCL5	CCL5	CCR5	neutrophil (PF)	myeloid	Lung	plasmacytoid dendritic cell	myeloid	Lung	orange
1305	CCR5	CCL5 > CCR5	CCL5	CCL5	CCR5	neutrophil (CCL13+)	myeloid	Lung	natural killer T cell	lymphoid	Blood	orange
1306	CCR5	CCL5 > CCR5	CCL5	CCL5	CCR5	neutrophil (CCL13+)	myeloid	Lung	T cell (CD4+ CD8- CCL5+)	lymphoid	Lung	orange
1307	CCR5	CCL5 > CCR5	CCL5	CCL5	CCR5	neutrophil (CCL13+)	myeloid	Lung	T cell (CD4- CD8+ CCL5+)	lymphoid	Blood	orange
1308	CCR5	CCL5 > CCR5	CCL5	CCL5	CCR5	neutrophil (CCL13+)	myeloid	Lung	neutrophil (IL18BP+)	myeloid	Lung	orange
1309	CCR5	CCL5 > CCR5	CCL5	CCL5	CCR5	neutrophil (CCL13+)	myeloid	Lung	macrophage_monocyte	myeloid	Blood	orange
1310	CCR5	CCL5 > CCR5	CCL5	CCL5	CCR5	neutrophil (CCL13+)	myeloid	Lung	interstitial macrophage	myeloid	Lung	orange
1311	CCR5	CCL5 > CCR5	CCL5	CCL5	CCR5	neutrophil (CCL13+)	myeloid	Lung	interstitial macrophage (ABCA8+)	myeloid	Lung	orange
1312	CCR5	CCL5 > CCR5	CCL5	CCL5	CCR5	neutrophil (CCL13+)	myeloid	Lung	interstitial macrophage (CXCL10+)	myeloid	Lung	orange
1313	CCR5	CCL5 > CCR5	CCL5	CCL5	CCR5	neutrophil (CCL13+)	myeloid	Lung	plasmacytoid dendritic cell	myeloid	Lung	orange
1314	CCR5	CCL5 > CCR5	CCL5	CCL5	CCR5	neutrophil (IL18BP+)	myeloid	Lung	natural killer T cell	lymphoid	Blood	orange
1315	CCR5	CCL5 > CCR5	CCL5	CCL5	CCR5	neutrophil (IL18BP+)	myeloid	Lung	T cell (CD4+ CD8- CCL5+)	lymphoid	Lung	orange
1316	CCR5	CCL5 > CCR5	CCL5	CCL5	CCR5	neutrophil (IL18BP+)	myeloid	Lung	T cell (CD4- CD8+ CCL5+)	lymphoid	Blood	orange
1317	CCR5	CCL5 > CCR5	CCL5	CCL5	CCR5	neutrophil (IL18BP+)	myeloid	Lung	neutrophil (IL18BP+)	myeloid	Lung	orange
1318	CCR5	CCL5 > CCR5	CCL5	CCL5	CCR5	neutrophil (IL18BP+)	myeloid	Lung	macrophage_monocyte	myeloid	Blood	orange
1319	CCR5	CCL5 > CCR5	CCL5	CCL5	CCR5	neutrophil (IL18BP+)	myeloid	Lung	interstitial macrophage	myeloid	Lung	orange
1320	CCR5	CCL5 > CCR5	CCL5	CCL5	CCR5	neutrophil (IL18BP+)	myeloid	Lung	interstitial macrophage (ABCA8+)	myeloid	Lung	orange
1321	CCR5	CCL5 > CCR5	CCL5	CCL5	CCR5	neutrophil (IL18BP+)	myeloid	Lung	interstitial macrophage (CXCL10+)	myeloid	Lung	orange
1322	CCR5	CCL5 > CCR5	CCL5	CCL5	CCR5	neutrophil (IL18BP+)	myeloid	Lung	plasmacytoid dendritic cell	myeloid	Lung	orange
1323	CCR5	CCL5 > CCR5	CCL5	CCL5	CCR5	basophil	myeloid	Lung	natural killer T cell	lymphoid	Blood	orange
1324	CCR5	CCL5 > CCR5	CCL5	CCL5	CCR5	basophil	myeloid	Lung	T cell (CD4+ CD8- CCL5+)	lymphoid	Lung	orange
1325	CCR5	CCL5 > CCR5	CCL5	CCL5	CCR5	basophil	myeloid	Lung	T cell (CD4- CD8+ CCL5+)	lymphoid	Blood	orange
1326	CCR5	CCL5 > CCR5	CCL5	CCL5	CCR5	basophil	myeloid	Lung	neutrophil (IL18BP+)	myeloid	Lung	orange
1327	CCR5	CCL5 > CCR5	CCL5	CCL5	CCR5	basophil	myeloid	Lung	macrophage_monocyte	myeloid	Blood	orange
1328	CCR5	CCL5 > CCR5	CCL5	CCL5	CCR5	basophil	myeloid	Lung	interstitial macrophage	myeloid	Lung	orange
1329	CCR5	CCL5 > CCR5	CCL5	CCL5	CCR5	basophil	myeloid	Lung	interstitial macrophage (ABCA8+)	myeloid	Lung	orange
1330	CCR5	CCL5 > CCR5	CCL5	CCL5	CCR5	basophil	myeloid	Lung	interstitial macrophage (CXCL10+)	myeloid	Lung	orange
1331	CCR5	CCL5 > CCR5	CCL5	CCL5	CCR5	basophil	myeloid	Lung	plasmacytoid dendritic cell	myeloid	Lung	orange
1332	CCR5	CCL5 > CCR5	CCL5	CCL5	CCR5	alveolar macrophage	myeloid	Lung	natural killer T cell	lymphoid	Blood	orange
1333	CCR5	CCL5 > CCR5	CCL5	CCL5	CCR5	alveolar macrophage	myeloid	Lung	T cell (CD4+ CD8- CCL5+)	lymphoid	Lung	orange
1334	CCR5	CCL5 > CCR5	CCL5	CCL5	CCR5	alveolar macrophage	myeloid	Lung	T cell (CD4- CD8+ CCL5+)	lymphoid	Blood	orange
1335	CCR5	CCL5 > CCR5	CCL5	CCL5	CCR5	alveolar macrophage	myeloid	Lung	neutrophil (IL18BP+)	myeloid	Lung	orange
1336	CCR5	CCL5 > CCR5	CCL5	CCL5	CCR5	alveolar macrophage	myeloid	Lung	macrophage_monocyte	myeloid	Blood	orange
1337	CCR5	CCL5 > CCR5	CCL5	CCL5	CCR5	alveolar macrophage	myeloid	Lung	interstitial macrophage	myeloid	Lung	orange
1338	CCR5	CCL5 > CCR5	CCL5	CCL5	CCR5	alveolar macrophage	myeloid	Lung	interstitial macrophage (ABCA8+)	myeloid	Lung	orange
1339	CCR5	CCL5 > CCR5	CCL5	CCL5	CCR5	alveolar macrophage	myeloid	Lung	interstitial macrophage (CXCL10+)	myeloid	Lung	orange
1340	CCR5	CCL5 > CCR5	CCL5	CCL5	CCR5	alveolar macrophage	myeloid	Lung	plasmacytoid dendritic cell	myeloid	Lung	orange
1341	CCR5	CCL5 > CCR5	CCL5	CCL5	CCR5	alveolar macrophage (CXCL10+)	myeloid	Lung	natural killer T cell	lymphoid	Blood	orange
1342	CCR5	CCL5 > CCR5	CCL5	CCL5	CCR5	alveolar macrophage (CXCL10+)	myeloid	Lung	T cell (CD4+ CD8- CCL5+)	lymphoid	Lung	orange
1343	CCR5	CCL5 > CCR5	CCL5	CCL5	CCR5	alveolar macrophage (CXCL10+)	myeloid	Lung	T cell (CD4- CD8+ CCL5+)	lymphoid	Blood	orange
1344	CCR5	CCL5 > CCR5	CCL5	CCL5	CCR5	alveolar macrophage (CXCL10+)	myeloid	Lung	neutrophil (IL18BP+)	myeloid	Lung	orange
1345	CCR5	CCL5 > CCR5	CCL5	CCL5	CCR5	alveolar macrophage (CXCL10+)	myeloid	Lung	macrophage_monocyte	myeloid	Blood	orange
1346	CCR5	CCL5 > CCR5	CCL5	CCL5	CCR5	alveolar macrophage (CXCL10+)	myeloid	Lung	interstitial macrophage	myeloid	Lung	orange
1347	CCR5	CCL5 > CCR5	CCL5	CCL5	CCR5	alveolar macrophage (CXCL10+)	myeloid	Lung	interstitial macrophage (ABCA8+)	myeloid	Lung	orange
1348	CCR5	CCL5 > CCR5	CCL5	CCL5	CCR5	alveolar macrophage (CXCL10+)	myeloid	Lung	interstitial macrophage (CXCL10+)	myeloid	Lung	orange
1349	CCR5	CCL5 > CCR5	CCL5	CCL5	CCR5	alveolar macrophage (CXCL10+)	myeloid	Lung	plasmacytoid dendritic cell	myeloid	Lung	orange
1350	CCR5	CCL5 > CCR5	CCL5	CCL5	CCR5	interstitial macrophage	myeloid	Lung	natural killer T cell	lymphoid	Blood	orange
1351	CCR5	CCL5 > CCR5	CCL5	CCL5	CCR5	interstitial macrophage	myeloid	Lung	T cell (CD4+ CD8- CCL5+)	lymphoid	Lung	orange
1352	CCR5	CCL5 > CCR5	CCL5	CCL5	CCR5	interstitial macrophage	myeloid	Lung	T cell (CD4- CD8+ CCL5+)	lymphoid	Blood	orange
1353	CCR5	CCL5 > CCR5	CCL5	CCL5	CCR5	interstitial macrophage	myeloid	Lung	neutrophil (IL18BP+)	myeloid	Lung	orange
1354	CCR5	CCL5 > CCR5	CCL5	CCL5	CCR5	interstitial macrophage	myeloid	Lung	macrophage_monocyte	myeloid	Blood	orange
1355	CCR5	CCL5 > CCR5	CCL5	CCL5	CCR5	interstitial macrophage	myeloid	Lung	interstitial macrophage	myeloid	Lung	orange
1356	CCR5	CCL5 > CCR5	CCL5	CCL5	CCR5	interstitial macrophage	myeloid	Lung	interstitial macrophage (ABCA8+)	myeloid	Lung	orange
1357	CCR5	CCL5 > CCR5	CCL5	CCL5	CCR5	interstitial macrophage	myeloid	Lung	interstitial macrophage (CXCL10+)	myeloid	Lung	orange
1358	CCR5	CCL5 > CCR5	CCL5	CCL5	CCR5	interstitial macrophage	myeloid	Lung	plasmacytoid dendritic cell	myeloid	Lung	orange
1359	CCR5	CCL5 > CCR5	CCL5	CCL5	CCR5	interstitial macrophage (CXCL10+)	myeloid	Lung	natural killer T cell	lymphoid	Blood	orange
1360	CCR5	CCL5 > CCR5	CCL5	CCL5	CCR5	interstitial macrophage (CXCL10+)	myeloid	Lung	T cell (CD4+ CD8- CCL5+)	lymphoid	Lung	orange
1361	CCR5	CCL5 > CCR5	CCL5	CCL5	CCR5	interstitial macrophage (CXCL10+)	myeloid	Lung	T cell (CD4- CD8+ CCL5+)	lymphoid	Blood	orange
1362	CCR5	CCL5 > CCR5	CCL5	CCL5	CCR5	interstitial macrophage (CXCL10+)	myeloid	Lung	neutrophil (IL18BP+)	myeloid	Lung	orange
1363	CCR5	CCL5 > CCR5	CCL5	CCL5	CCR5	interstitial macrophage (CXCL10+)	myeloid	Lung	macrophage_monocyte	myeloid	Blood	orange
1364	CCR5	CCL5 > CCR5	CCL5	CCL5	CCR5	interstitial macrophage (CXCL10+)	myeloid	Lung	interstitial macrophage	myeloid	Lung	orange
1365	CCR5	CCL5 > CCR5	CCL5	CCL5	CCR5	interstitial macrophage (CXCL10+)	myeloid	Lung	interstitial macrophage (ABCA8+)	myeloid	Lung	orange
1366	CCR5	CCL5 > CCR5	CCL5	CCL5	CCR5	interstitial macrophage (CXCL10+)	myeloid	Lung	interstitial macrophage (CXCL10+)	myeloid	Lung	orange
1367	CCR5	CCL5 > CCR5	CCL5	CCL5	CCR5	interstitial macrophage (CXCL10+)	myeloid	Lung	plasmacytoid dendritic cell	myeloid	Lung	orange
1368	CCR5	CCL5 > CCR5	CCL5	CCL5	CCR5	conventional dendritic cell	myeloid	Lung	natural killer T cell	lymphoid	Blood	orange
1369	CCR5	CCL5 > CCR5	CCL5	CCL5	CCR5	conventional dendritic cell	myeloid	Lung	T cell (CD4+ CD8- CCL5+)	lymphoid	Lung	orange
[truncated: 1,681 more rows]

## Sheet: Fig S3c
	compartment	tissue	order__compartment_freeannotation_tissue	dendrogram_annotation_number	CCR1_mean_expression	CCR3_mean_expression	CCR4_mean_expression	CCR5_mean_expression	CCR6_mean_expression	CCR7_mean_expression	CCR8_mean_expression	CCR9_mean_expression	CCR10_mean_expression	CXCR1_mean_expression	CXCR2_mean_expression	CXCR3_mean_expression	CXCR4_mean_expression	CXCR5_mean_expression	CXCR6_mean_expression	CX3CR1_mean_expression	XCR1_mean_expression	ACKR1_mean_expression	ACKR2_mean_expression	ACKR3_mean_expression	ACKR4_mean_expression	CCRL2_mean_expression	CMKLR1_mean_expression	GPR1_mean_expression	CCL1_mean_expression	LOC105881712_mean_expression	CCL5_mean_expression	LOC105885739_mean_expression	LOC105885804_mean_expression	LOC105859268_mean_expression	CCL14_mean_expression	CCL15_mean_expression	CCL16_mean_expression	CCL17_mean_expression	CCL19_mean_expression	CCL20_mean_expression	CCL21_mean_expression	CCL22_mean_expression	CCL24_mean_expression	CCL25_mean_expression	CCL26_mean_expression	CCL27_mean_expression	CCL28_mean_expression	LOC105860501_mean_expression	CXCL8_mean_expression
[truncated: 739 more rows]
[truncated: 67 more columns]
