# Supplementary material for: Mouse lemur cell atlas informs primate genes, physiology and disease
Source: Nature. 2025 Jul 30;644(8075):185–96. doi: 10.1038/s41586-025-09114-8 (PMC12328237; doi:10.1038/s41586-025-09114-8)
Supplement: Supplementary file 7 — Source data for Supplementary Fig. 4. [file 41586_2025_9114_MOESM7_ESM.xlsx]

## Sheet: Fig S4a-b
Tissue	Cell annotation	Individual	UMAP1	UMAP2	LOC105862649 (CD14L1)	LOC105862489 (CD14L2)	SELL/CD62L	LOC105869074 (CD163)	CCR1	ITGAM/CD11B	CXCR1	LOC105873562 (CD16L)	CX3CR1	IL1B	IL6	TNF	IL12A	IL12B	IL23A	TGFB1	IL10
Lung	alveolar macrophage (PF)	L2	9.6288	4.2664	0.708282	0	0	2.10112	0.0735602	1.78855	0	0.854883	0	0	0	0	0	0	0	0.0189035	0
Lung	alveolar macrophage (PF)	L2	9.63835	4.35177	1.86174	0	0.404628	2.29586	0.0368879	2.16015	0	0	0	0	0	0	0	0	0	0	0
Lung	alveolar macrophage	L2	8.23663	6.92689	1.71629	0	0	2.17183	0.934449	2.20109	0	0	0	0.504905	0	0.00564634	0	0	0.819056	0.415594	0
Brain cortex	macrophage (microglial cell)	L2	-5.7474	12.1718	4.35799	0	0	2.60039	0	0	0	0	3.0579	0	0	0	0	0	0	0.404638	0
Bladder	monocyte	L2	-0.528216	15.6358	4.52656	0	1.27534	0	0	1.40235	0	0	0	6.21533	0	0	0	0	1.7779	0.0830301	0.495093
Lung	alveolar macrophage	L2	8.77342	7.49918	1.69774	0	1.32029	3.14879	0	1.8614	0	0.722839	0	0	0	0	0	0	0	0.203097	0
Bone marrow	monocyte	L2	0.969133	2.84593	0	0	2.31616	0	0.314341	1.42293	0.25588	0	0	0	0	0	0	0	0	0	0
Lung	monocyte	L1	4.11229	7.92099	5.00295	0	0	4.3469	0	2.0099	0	0	0	3.1669	0	0	0	0	0	0	0
Lung	alveolar macrophage (PF)	L2	8.80835	5.9492	0.00473845	0	0.529572	3.45653	0.733776	1.41944	0	0.979226	0	1.52818	0	0	0	0	0	0.0280997	0
Lung	monocyte	L1	1.31823	6.55842	4.45988	0	2.20826	2.16547	0	1.13025	0	0	0	1.78427	0	0	0	0	0	0	0
Lung	alveolar macrophage (PF)	L2	9.60157	4.38357	1.58974	0	0	1.42859	0	1.29196	0	0	0	0.325936	0	0	0	0	0	0.0558028	0
Lung	monocyte	L1	2.75016	6.48047	3.61543	0	1.64704	2.34766	0	0.640905	0	0	0	2.44052	0	0	0	0	0	0	0
Brainstem	macrophage (microglial cell)	L2	2.14176	4.93651	0.842908	0	2.58868	2.40898	0.398736	2.69938	0	0	0	1.64848	0	0	0	0	0	0	0
Bladder	macrophage	L2	1.38904	12.7606	4.2678	0	0	2.80084	0	0	0	1.42285	0	4.41661	0.337025	2.99614	0	0	0	0	0
Brain cortex	macrophage (microglial cell)	L2	-5.80575	12.1707	3.21167	0	0	0	0	1.49686	0	0	0.476163	0.0994397	0	0	0	0	0	0	0
Lung	alveolar macrophage	L2	8.16828	6.49885	1.51702	0	0	3.18862	0.28902	1.29774	0	0.707687	0	0	0	0	0	0	0	0.00398157	0
Lung	alveolar macrophage	L2	9.87934	8.67615	1.93305	0	0.0960201	2.60465	0.494853	2.11598	0	0	0	1.49695	0	0	0	0	0	0	0
Brain cortex	macrophage (microglial cell)	L2	-5.80746	12.2258	4.09423	0	0	0	0.130397	0	0	0	2.82325	2.04335	0	0	0	0	0	0	0
Lung	alveolar macrophage	L2	8.28364	7.2323	1.11171	0	0.232083	3.64479	1.27314	1.10175	0	1.66963	0	0.35909	0	0.705473	0	0	0	0	0
Lung	alveolar macrophage (PF)	L2	8.34099	6.41339	1.59437	0	0	1.71141	0.169645	1.89402	0	0	0	0	0	0.0280466	0	0	0.0417804	0	0
Lung	interstitial macrophage	L2	-1.38957	10.9069	2.5466	0	0	2.38594	0.0917449	1.55758	0	2.00472	0	0	0	0.253289	0	0	0	0	0
Lung	alveolar macrophage (PF)	L2	8.32787	6.56481	0.91923	0	0	2.7711	0.445761	1.86683	0.0981836	1.3654	0	0.601757	0	0	0	0	0	0.24303	0
Lung	alveolar macrophage (PF)	L2	8.98302	6.03167	0	0	0.491201	3.11099	0.0399256	2.55587	0	0	0	1.92483	0	0.00580219	0	0	0	0	0
Bone marrow	monocyte	L2	2.24401	4.93581	1.83223	0	0.858621	2.74457	0	1.51276	0	0	0	1.56148	0	0	0	0	0	0	0
Lung	alveolar macrophage (PF)	L2	9.6062	4.53309	0	0	0	1.95782	0.343227	0.888287	0	0	0	0	0	0	0	0	0	0	0
Lung	alveolar macrophage	L2	9.83139	8.25175	1.91045	0	0	3.06294	0.302118	1.8125	0	0	0	0	0	0.0862295	0	0	0	0.16561	0
Lung	alveolar macrophage (PF)	L2	8.77407	6.78904	0.183079	0	0.540332	2.68067	0.934917	1.89092	0	0.657976	0	0	0	0	0	0	0	0	0
Lung	monocyte	L1	2.3482	7.87058	3.96271	0	1.43863	3.12945	0.0773063	1.82845	0	0	0	4.67444	3.59358	0	0	0	0	0	0
Bladder	monocyte	L2	0.303377	15.461	4.05394	0	0.930297	0	0	0	0	0	0	4.41667	0	0	0	0	0	0.0584635	3.52616
Lung	alveolar macrophage	L2	8.48927	7.57762	1.17244	0	0.673446	3.10083	0.913403	2.41986	0	0.155241	0	0	0	0	0	0	0	0.0632655	0
Lung	interstitial macrophage (ABCA8+)	L2	-0.471142	10.9567	3.475	0	1.60732	4.00337	0.579157	1.74756	0	2.39321	0	1.2774	0	0	0	0	0	0.0646343	0
Lung	alveolar macrophage	L2	9.84324	8.13846	0.74676	0	0	2.61016	0.161513	2.53741	0	0	0	0.0192891	0	0	0	0	0	0	0
Lung	alveolar macrophage	L2	9.74057	8.5813	2.13134	0	1.74797	2.43611	0.475273	2.42381	0	0.747717	0	0.21462	0	0.26561	0	0	0	0.472167	0
Lung	alveolar macrophage	L2	10.4914	8.6683	0.986868	0	0	3.26341	0.58192	1.82356	0	0	0	0	0	0	0	0	0	0	0
Lung	alveolar macrophage (PF)	L2	8.20656	6.88894	0.38737	0	0.555475	1.61276	0	0.881522	0	0	0	0.989159	0	0	0	0	0	0	0
Bladder	macrophage	L4	1.35695	14.0131	3.40432	0	2.23136	0	0	0	0	0	0	2.60038	0	0	0	0	0	0	1.64021
Bladder	macrophage	L4	1.28501	14.1226	3.25657	0	0	0	0	0	0	0	0	4.44215	0	0	0	0	0	1.71168	0
Bladder	macrophage	L4	2.28025	14.9927	2.01151	0	0	2.01151	2.01151	0	0	0	0	4.58618	0	0	0	0	0	0	1.44392
Bladder	macrophage	L4	3.16157	14.0173	1.83601	0	0	1.83601	0	0	0	0	0	0	0	0	0	0	0	1.29081	0
Bladder	macrophage	L4	2.21888	14.8878	3.00789	0	0	2.73654	0	0	0	0	0	3.31278	0	0	0	0	0	2.10617	0
Bladder	macrophage	L4	1.50907	14.7011	2.0291	0	1.45945	1.45945	0	1.45945	0	0	0	4.84053	0	0	0	0	0	1.45945	0
Bladder	macrophage	L4	2.38929	14.8992	2.22031	0	0	1.31821	0	1.31821	0	0	0	3.34524	0	0	0	0	0	0	0
Bladder	macrophage	L4	1.24157	14.0666	3.276	0	0	0	0	0	0	0	0	3.81929	0	0	0	0	0	2.35623	0
Bladder	macrophage	L4	2.17374	14.4161	3.84472	0	2.31739	0	0	0	0	0	0	3.62691	0	0	0	0	0	0	0
Bladder	macrophage	L4	2.27286	14.4223	2.44624	0	1.01431	0	0	0	0	0	0	1.83616	0	1.50739	0	0	0	0	0
Bladder	macrophage	L4	0.968784	14.2949	3.35782	0	1.19711	1.19711	0	1.19711	0	0	0	4.46003	0	0	0	0	2.07086	1.19711	0
Bladder	macrophage	L4	2.32618	14.1535	3.62484	0	0	0	0	0	0	0	0	1.95818	0	0	0	0	0	2.57816	0
Bladder	macrophage	L4	2.22877	14.2008	2.81091	0	0	0	0	0	0	0	0	2.17617	0	0	0	0	0	2.17617	0
Bladder	macrophage	L4	2.01522	14.274	2.98419	0	0	0	0	0	0	0	0	0	0	0	0	0	0	0	0
Bladder	macrophage	L4	1.24255	13.7853	0	0	1.9658	0	1.40372	1.40372	0	0	0	2.79432	0	0	0	0	0	2.32346	0
Bladder	macrophage	L4	1.50945	13.2351	2.37062	0	0	0	0	0	0	0	0	4.0395	0	0	0	0	0	1.2314	0
Bladder	macrophage	L4	1.41413	13.6365	3.61123	0	0	0	0	0	0	0	0	3.87671	0	0	0	0	0	0	0
Bladder	macrophage	L4	0.377713	14.4806	2.16414	0	2.53057	0	0	0	0	0	0	3.46036	0	1.57971	0	0	0	0	0
Bladder	macrophage	L4	1.94465	14.6462	2.58512	0	0	2.58512	0	0	0	1.62695	0	1.62695	0	0	0	0	0	0	0
Bladder	macrophage	L4	0.275128	14.8339	3.3063	0	2.40777	1.10586	0	0	0	0	0	4.45338	0	0	0	0	0	0	0
Bladder	macrophage	L4	1.7918	14.3198	2.75083	0	0	2.1196	0	0	0	0	0	4.7932	0	0	0	0	0	0	1.77244
Bladder	macrophage	L4	1.53098	14.529	2.156	0	0	1.57241	1.57241	0	0	0	0	3.00028	0	0	0	0	0	2.156	0
Bladder	macrophage	L4	1.81157	14.7525	1.9711	0	0	1.9711	0	0	0	0	0	5.22766	1.40837	1.9711	0	0	0	1.9711	0
Bladder	macrophage	L4	1.8396	14.7166	2.36463	0	0	2.36463	0	1.43826	0	0	0	4.93573	0	0	0	0	0	2.00509	0
Bladder	macrophage	L4	1.13444	14.1009	2.58098	0	0	1.39933	0	1.9608	0	0	0	4.92988	0	0	0	0	0	0	0
Bladder	macrophage	L4	2.15425	15.0006	2.83196	0	0	2.66135	0	0	0	0	0	3.49522	0	0	0	0	0	0	1.29831
Bladder	macrophage	L4	0.710315	14.6172	3.74789	0	0	0	0	0	0	0	0	4.5944	0	0	0	0	0	1.56161	0
Bladder	macrophage	L4	1.44247	12.6309	2.25623	0	0	0	0	0	0	0	0	4.10807	0	0	0	0	0	0	0
Bladder	macrophage	L4	1.83501	13.0027	1.14392	0	1.14392	0	0	0	0	0	0	0	0	0	0	0	0	0	0
Bladder	macrophage	L4	1.52217	14.8194	2.02295	0	1.45402	2.21929	0	0	0	0	0	4.03892	0	1.45402	0	0	0	2.02295	0
Bladder	macrophage	L4	1.34466	14.2919	1.94292	0	1.38368	1.38368	0	1.94292	0	0	0	3.82522	0	0	0	0	0	0	0
Bladder	macrophage	L4	2.5383	13.6797	2.07005	0	0	2.07005	0	0	0	0	0	0	0	3.35693	0	0	0	0	0
Bladder	macrophage	L4	2.41694	14.7004	1.44096	0	0	1.44096	0	0	0	0	0	3.16012	0	0	0	0	0	0	0
Bladder	macrophage	L4	1.43394	12.9563	1.93857	0	0	1.93857	0	0	0	0	0	1.93857	0	0	0	0	0	0	0
Bladder	macrophage	L4	2.11806	14.0558	2.11617	0	1.03844	2.11617	1.03844	1.53679	0	0	0	0	0	0	0	0	0	1.53679	0
Bladder	macrophage	L4	1.47193	14.1908	3.12339	0	0	0	0	0	0	0	0	4.19223	0	0	0	0	0	1.53052	1.53052
Bladder	macrophage	L4	2.2136	14.6193	2.00453	0	0	0	0	0	0	0	0	2.36405	0	0	0	0	0	2.00453	2.00453
Bladder	macrophage	L4	1.35899	13.92	2.53128	0	1.58033	0	0	0	0	0	0	4.57896	0	0	0	0	0	1.58033	0
Bladder	macrophage	L4	2.2042	14.203	2.27912	0	0	1.68344	0	0	0	0	0	0	0	0	0	0	0	1.68344	0
Bladder	macrophage	L4	2.21767	14.9276	1.80798	0	0	2.15724	0	0	0	0	0	2.41558	0	0	0	0	0	1.80798	0
Bladder	macrophage	L4	2.18938	15.0069	3.31357	0	0	1.84001	0	0	0	0	0	2.45042	0	0	0	0	0	1.29426	0
Bladder	macrophage	L4	1.96857	14.7611	3.03035	0	0	2.12694	0	0	0	0	0	3.75822	0	0	0	0	0	0	0
Bladder	macrophage	L4	1.49897	12.9229	2.7506	0	0	0	0	0	0	0	0	3.85858	0	1.77224	0	0	0	0	0
Bladder	macrophage	L4	2.04045	14.3658	1.42817	0	0	0.949934	0	0.949934	0	0	0	1.42817	0	0	0	0	0	1.75035	0
Bladder	macrophage	L4	1.2682	14.0121	3.7482	0	0	0	0	0	0	0	0	2.93183	0	0	0	0	0	0	0
Bladder	macrophage	L4	1.94175	14.8756	1.78101	0	0	0	1.78101	0	0	0	0	3.70097	0	0	0	0	0	0	0
Bladder	macrophage	L4	2.94473	14.1194	2.42963	0	0	1.82089	1.27778	0	0	0	0	0	0	0	0	0	0	1.27778	1.27778
Bladder	macrophage	L4	2.26952	13.1564	0	0	0	1.58002	0	0	0	0	0	0	0	0	0	0	0	0	0
Bladder	macrophage	L4	2.05654	14.2798	0	0	0	0	0	0	0	0	0	0	0	0	0	0	0	0	0
Bladder	macrophage	L4	1.79405	14.7858	1.96395	0	1.4021	1.96395	0	1.4021	0	1.4021	0	4.88839	0	0	0	0	0	0	0
Bladder	macrophage	L4	1.52157	14.252	3.22146	0	0	1.1593	0	0	0	0	0	4.81633	0	0	0	0	0	1.1593	1.68183
Bladder	macrophage	L4	2.13161	14.9911	3.58131	0	1.42902	1.42902	0	0	0	0	0	4.00676	1.42902	0	0	0	0	0	3.14511
Bladder	macrophage	L4	2.2028	14.9897	2.96727	0	0	1.96659	0	0	0	0	0	3.45731	1.96659	0	0	0	0	2.32429	1.96659
Bladder	macrophage	L4	1.36768	14.4662	3.20267	0	1.64178	1.64178	0	0	0	0.870506	0	4.40074	0	0	0	0	0	0.870506	1.64178
Bladder	macrophage	L4	1.80692	14.9522	2.85985	0	0	2.54603	0	0	0	0	0	3.76869	0	0	0	0	0	0	2.08615
Bladder	macrophage	L4	1.61139	14.7873	2.17686	0	1.28266	0.834257	0	0	0	0.834257	0	4.33833	0	0.834257	0	0	0	1.82655	0
Bladder	macrophage	L4	1.57939	13.29	2.75887	0	0	1.5466	0	1.5466	0	0	0	4.26569	0	0	0	0	0	0	0
Bladder	macrophage	L4	2.39902	14.9976	3.22247	0	0	0	0	0	0	0	0	3.50013	0	0	0	0	0	0	0
Bladder	macrophage	L4	1.80231	13.5372	1.44566	0	0	2.01347	0	1.44566	0	0	0	2.37341	0	0	0	0	0	1.44566	1.44566
Bladder	macrophage	L4	1.50597	13.8426	2.60605	0	0.812949	1.56101	0	1.25536	0	0	0	4.11445	0	0	0	0	0	1.25536	0
Bladder	macrophage	L4	2.06163	14.3818	2.25241	0	0	1.65924	0	0	0	0	0	3.4271	0	0	0	0	0	1.65924	0
Bladder	macrophage	L4	0.648905	14.2193	3.52566	0	0	0	0	2.22398	0	0	0	3.07316	0	0	0	0	0	1.63355	0
Bladder	macrophage	L4	1.9417	14.134	2.19865	0	0	2.83472	0	0	0	0	0	4.92157	0	3.22041	0	0	0	0	0
Bladder	macrophage	L4	2.49123	13.9784	0	0	0	2.72625	0	0	0	0	0	0	0	0	0	0	0	2.09651	0
Bladder	macrophage	L4	3.28357	14.0709	1.95531	0	1.39453	1.39453	0	0	0	0	0	0	0	0	0	0	0	0	1.39453
Bladder	macrophage	L4	0.635249	14.2502	2.63452	0	0	0	0	0	0	0	0	3.29113	0	1.67001	0	0	0	0	0
Bladder	macrophage	L4	1.39721	13.8014	2.70614	0	2.91583	1.50248	1.50248	0	0	0	0	2.44048	0	0	0	0	0	0	0
Bladder	macrophage	L4	1.3083	14.0628	1.84247	0	0	0	0	2.45309	0	0	0	4.12857	0	0	0	0	0	0	1.29638
Bladder	macrophage	L4	-1.17139	9.81958	3.04834	0	0	0	0	0	0	0	0	0	0	0	0	0	0	0	0
Bladder	macrophage	L4	1.36035	14.2299	2.89265	0	1.73122	0.935774	0.935774	0.935774	0	0	0	4.19065	0	0	0	0	0	0.935774	2.97503
Bladder	macrophage	L4	2.13231	15.021	2.74636	0	0	1.36537	0	0	0	0	0	3.8644	0	0	0	0	0	1.92195	1.92195
Bladder	macrophage	L4	0.539146	15.0062	3.899	0	1.95219	0	0	0	0	0	0	4.61242	0	1.39179	0	0	0	2.57171	0
Bladder	macrophage	L4	2.06717	14.8552	3.0316	0	0	1.45591	0	0	0	0	0	2.64997	0	0	0	0	0	1.45591	0
Bladder	macrophage	L4	0.503366	13.9518	2.30918	0	1.71075	0	0	0	0	0	0	3.48834	0	0	0	0	0	0	0
Bladder	macrophage	L4	1.44399	13.1922	1.73724	0	0	0	0	1.73724	0	0	0	0	0	0	0	0	0	0	0
Bladder	macrophage	L4	0.902682	14.3322	2.98604	0	2.20389	0	0	0	0	0	0	5.1836	0	0	0	0	0	1.85214	0
Bladder	macrophage	L4	2.33011	14.309	3.4879	0	0	1.71038	0	1.71038	0	0	0	4.35706	0	0	0	0	0	1.71038	0
Bladder	macrophage	L4	2.26204	14.5969	2.01404	0	0	2.374	1.44615	0	0	0	0	0	0	0	0	0	0	0	2.01404
Bladder	macrophage	L4	1.34309	13.7581	2.21575	0	1.11254	0	1.11254	1.62612	0	0	0	0	0	0	0	0	0	1.11254	1.11254
Bladder	macrophage	L4	1.71157	10.8533	0	0	0	0	0	0	0	0	0	0	0	0	0	0	0	0	0
Bladder	macrophage	L4	2.00484	14.2602	0	0	0	0	0	0	0	1.59645	0	0	0	0	0	0	0	0	0
Bladder	macrophage	L4	1.7246	14.7641	2.13808	0	0	2.77048	0	0	0	0	0	2.39585	0	1.25116	0	0	0	0	0
Bladder	macrophage	L4	4.28102	10.002	1.83336	0	1.83336	0	0	0	0	0	0	0	0	0	0	0	0	0	0
Bladder	macrophage	L4	1.33101	13.8938	2.82026	0	0	0	0	0	0	0	0	3.93131	0	0	0	0	0	1.83424	1.28929
Bladder	macrophage	L4	2.19487	15.0555	2.20604	0	0	1.85418	0	0	0	0	0	3.84556	0	0	0	0	0	0	2.98834
Bladder	macrophage	L4	2.16511	14.1896	2.67981	0	0	2.05299	0	0	0	0	0	0	0	0	0	0	0	1.4806	0
Bladder	macrophage	L4	3.47325	14.9166	2.22288	0	0.863863	2.06198	0.863863	0	0	0	0	1.32032	0	0	0	0	0	0.863863	1.32032
Bladder	macrophage	L4	2.1725	15.0651	1.79531	0	0	2.14383	0	0	0	0	0	1.25581	0	1.25581	0	0	0	0	0
Bladder	macrophage	L4	2.63317	14.5618	3.42657	0	0	1.93934	0	0	0	0	0	1.38055	0	0	0	0	0	0	0
Bladder	macrophage	L4	1.77593	14.9118	2.35722	0	1.31691	2.05792	0	0	0	0.861173	0	3.70407	0	0	0	0	0	1.31691	1.62881
Bladder	macrophage	L4	2.29937	13.3167	1.51927	0	1.51927	1.51927	0	0	0	0	0	0	0	0	0	0	0	1.51927	1.51927
Bladder	macrophage	L4	1.54946	14.7084	2.7949	0	1.57697	2.16108	0	0	0	0	0	3.67383	0	0	0	0	0	0	1.57697
Bladder	macrophage	L4	2.33692	14.3413	2.33827	0	0	1.97992	0	0	0	0	0	0	0	0	0	0	0	1.41612	0
Bladder	macrophage	L4	2.38635	14.4931	3.33694	0	0	1.38998	0	1.38998	0	0	0	1.38998	0	0	0	0	0	1.38998	0
Bladder	macrophage	L4	1.864	13.1457	0	0	0	0	0	0	0	0	0	0	0	0	0	0	0	1.98046	0
Bladder	macrophage	L4	2.09898	13.8375	0	0	0	2.20868	0	0	0	0	0	0	0	0	0	0	0	0	0
Bladder	macrophage	L4	1.09318	14.0253	1.46021	0	0	0	0	1.46021	0	0	0	5.34393	0	0	0	0	0	1.46021	0
Bladder	macrophage	L4	1.79309	12.9286	2.95717	0	0	1.28266	0	0	0	0	0	0	0	0	0	0	0	0	0
Bladder	macrophage	L4	1.3491	13.7858	3.075	0	0	0	0.865693	1.32264	0	0	0	4.30356	0	0	0	0	0	1.32264	0
Bladder	macrophage	L4	1.27571	14.2171	3.58859	0	0	0.955216	0	0.955216	0	0	0	4.90776	0	0	0	0	0	1.43472	0
Bladder	macrophage	L4	1.87835	14.8289	3.75668	0	0	2.23657	1.33159	0	0	0	0	4.94416	0	0	0	0	0	0	0
Bladder	macrophage	L4	1.56906	14.6055	2.71057	0	1.80905	1.57453	0	0	0	0	0	2.71057	0	0	0	0	0	0.82249	0
Bladder	macrophage	L4	0.283599	15.4862	3.5169	0	3.12617	0	0	0	0	0	0	0	0	0	0	0	0	0	0
Bladder	macrophage	L4	2.19369	14.3099	2.72248	0	0	0	0	1.74734	0	0	0	2.34934	0	0	0	0	0	0	4.05823
Bladder	macrophage	L4	1.64219	14.5677	2.89437	0	1.66166	0	0	0	0	0	0	3.42999	0	0	0	0	0	0	0
Bladder	macrophage	L4	2.32769	15.0091	2.06562	0	0	1.19293	0.764709	0	0	0	0	3.74576	0	0	0	0	0	1.19293	0
Bladder	macrophage	L4	1.34985	13.2892	0	0	1.44392	0	2.01151	1.44392	0	0	0	0	0	0	0	0	0	1.44392	0
Bladder	macrophage	L4	1.95574	14.1655	2.21448	0	0	1.62498	0	0	0	0	0	2.85147	0	0	0	0	0	1.62498	3.06299
Bladder	macrophage	L4	1.52159	13.8162	1.91749	0	0	1.91749	0	1.36147	0	0	0	1.36147	0	0	0	0	0	2.27272	0
Bladder	macrophage	L4	2.37575	13.8702	2.48626	0	0	1.32284	1.32284	0	0	0	0	1.32284	0	0	0	0	0	1.32284	0
Bladder	macrophage	L4	1.786	14.7575	3.1831	0	0	1.57971	0	0	0	0	0	0	0	0	0	0	0	0	0
Bladder	macrophage	L4	2.20055	14.0286	2.97111	0	0	0	0	1.8389	0	0	0	0	0	0	0	0	0	1.2933	1.8389
Bladder	macrophage	L4	2.10968	15.0475	2.9009	0	0	2.38169	0	1.24005	0	0	0	4.46537	0	0	0	0	0	0	4.17209
Bladder	macrophage	L4	1.7525	14.7647	3.4913	0	1.35931	1.91501	1.35931	0	0	0	0	3.97186	0	2.27012	0	0	0	0	0
Bladder	macrophage	L4	0.664546	13.999	1.78657	0	0	0	0	1.78657	0	0	0	4.18352	0	1.24832	0	0	0	0	0
Bladder	macrophage	L4	0.63184	13.5951	3.07684	0	0	0	0	1.49252	0	0	0	4.088	0	0	0	0	0	0	0
Bladder	macrophage	L4	1.49989	14.7467	1.93309	0	0	1.74549	0	0	0	0	0	4.15348	0	0.780321	0	0	0	0.780321	0.780321
Bladder	macrophage	L4	1.61629	12.6703	2.01235	0	1.44467	0	0	0	0	0	0	2.01235	0	0	0	0	0	0	0
Bladder	macrophage	L4	1.58357	14.4362	0	0	0	2.5609	0	0	0	0	0	0	0	0	0	0	0	1.60593	1.60593
Bladder	macrophage	L4	1.5167	14.8665	3.20095	0	1.47364	1.17663	1.47364	0.75222	0	0	0	4.28757	0	0	0	0	0	0	0.75222
Bladder	macrophage	L4	1.48481	14.8677	2.23757	0	1.05086	2.3322	0	1.05086	0	0.657551	0	4.59164	0	0	0	0	0	1.33241	1.33241
Bladder	macrophage	L4	1.53478	13.2911	0	0	2.59486	0	0	2.1326	0	0	0	0	0	0	0	0	0	1.24672	0
Bladder	macrophage	L4	2.11126	13.8415	1.61976	0	0	0	0	0	0	0	0	2.20868	0	0	0	0	0	2.20868	0
Bladder	macrophage	L4	1.65893	14.7836	3.36889	0	0	0	0	1.41494	0	0	0	4.67238	0	0	0	0	0	1.41494	0
Bladder	macrophage	L4	2.44401	13.7169	3.40704	0	0	0	0	0	0	0	0	0	0	0	0	0	0	1.53622	0
Bladder	macrophage	L4	2.24603	15.085	3.15688	0	0	2.50541	0	1.55805	0	0	0	3.97956	0	0	0	0	0	0	0
Bladder	macrophage	L4	2.36257	14.7502	1.86494	0	0	1.86494	0	0	0	0	0	1.86494	0	0	0	0	0	0	0
Bladder	macrophage	L4	2.17377	15.0478	2.84748	0	0	1.44665	0	0	0	0	0	4.89936	0	0	0	0	0	2.0146	4.18931
Bladder	macrophage	L4	1.35802	13.4096	2.3043	0	0	0	0	2.04935	0	0	0	1.17997	0	0	0	0	0	1.7063	0
Bladder	macrophage	L4	1.18373	14.1758	0	0	0	0	0	0	0	0	0	4.65555	0	2.01629	0	0	0	0	2.64054
Bladder	macrophage	L4	1.41412	14.4254	2.95381	0	0.975548	0.975548	0	0	0	0	0	4.48401	0	0	0	0	0	0.975548	0.975548
Bladder	macrophage	L4	1.55899	14.3972	3.15037	0	0	1.93998	0	1.93998	0	0	0	3.71894	0	0	0	0	0	1.69908	0
Bladder	macrophage	L4	1.2328	13.9557	3.07375	0	0	0	0	0	0	0	0	4.10769	0	0	0	0	0	0	0
Bladder	macrophage	L4	1.52015	12.3589	0	0	1.58002	0	0	0	0	0	0	4.07458	0	0	0	0	0	1.58002	0
Bladder	macrophage	L4	2.06909	14.4035	3.18569	0	0	2.53306	0	0	0	0	0	3.67984	0	0	0	0	0	0	0
Bladder	macrophage	L4	1.40289	14.1941	3.43238	0	1.46506	0	0	2.03543	0	0	0	2.87011	0	0	0	0	0	1.46506	0
Bladder	macrophage	L4	0.507818	14.4263	2.62556	0	1.43582	0	0	1.43582	0	0	0	4.69961	1.43582	0	0	0	0	0	0
Bladder	macrophage	L4	1.17848	14.0406	1.2469	0	1.78492	0	0	0.806374	0	0	0	3.20094	0	0	0	0	0	1.2469	0.806374
Bladder	macrophage	L4	1.43747	13.5091	2.29863	0	0	0	0	0	0	0	0	3.32797	0	0	0	0	0	0	2.29863
Bladder	macrophage	L4	1.57975	14.7308	3.35057	0	0.721941	0.721941	0.721941	1.13682	0	0	0	3.31275	0	1.99478	0	0	0	1.13682	1.13682
Bladder	macrophage	L4	1.14983	14.1332	1.77998	0	2.38504	0	0	0	0	0	0	4.67273	0	0	0	0	0	1.24268	2.38504
Bladder	macrophage	L4	2.25381	15.0573	2.121	0	0	1.5411	0	0	0	0	0	3.52717	0	0	0	0	0	1.5411	0
Bladder	macrophage	L4	1.59355	14.3729	1.89242	0	1.33965	1.33965	1.89242	0	0	0	0	3.88979	0	0	0	0	0	0	0
Bladder	macrophage	L4	1.54421	14.5722	4.05359	0	1.06015	1.06015	1.06015	1.5631	0	0	0	5.04804	0	0	0	0	0	1.06015	0
Bladder	macrophage	L4	1.37444	14.3201	2.84509	0	0	0	0	0	0	1.85646	0	4.4393	0	0	0	0	0	0	1.30847
Bladder	macrophage	L4	2.09662	14.9987	3.57803	0	0	0	0	0	0	0	0	3.72818	0	0	0	0	0	0	0
Bladder	macrophage	L4	1.86147	14.4382	2.77353	0	1.14581	2.0062	0	0	0	0	0	3.28616	0	0	0	0	0	1.66582	0
Bladder	macrophage	L4	1.94984	14.7196	2.671	0	0	1.4733	0	0	0	0	0	3.20052	0	0	0	0	0	2.04475	0
Bladder	macrophage	L4	2.23804	14.2626	1.81376	0	0	1.27165	0	0	0	0	0	3.90737	0	0	0	0	0	0	0
Bladder	macrophage	L4	2.19335	14.6546	2.12846	0	0	1.24338	0	0	0	0	0	1.24338	0	0	0	0	0	1.24338	0
Bladder	macrophage	L4	1.68756	14.6627	2.36492	0	0	0	0	1.43851	0	0	0	4.61161	0	1.43851	0	0	0	1.43851	0
Bladder	macrophage	L4	1.39657	14.1996	3.16012	0	0	0	0	1.44096	0	0	0	4.54879	0	0	0	0	0	1.44096	2.63182
Bladder	macrophage	L4	2.07702	14.4787	3.11925	0	0	1.52712	0	0	0	0	0	1.52712	0	0	0	0	0	1.52712	0
Bladder	macrophage	L4	1.15202	14.1739	3.21782	0	1.38547	0	0	0	0	1.38547	0	4.86644	0	0	0	0	0	0	3.89074
Bladder	macrophage	L4	1.85074	14.6138	2.68495	0	0	0	1.31681	0	0	0	0	1.31681	0	0	0	0	0	2.47872	0
Bladder	macrophage	L4	1.96695	14.7715	2.46212	0	0	1.14611	0	0	0	0	0	4.33214	0	0	0	0	0	1.14611	0
Bladder	macrophage	L4	0.520108	14.3209	2.67382	0	0	0	0	0	0	0	0	2.94411	0	0	0	0	0	0	0
Bladder	macrophage	L4	2.10266	14.9686	3.1699	0	0	1.34824	0	0	0	0	0	4.81686	0	0	0	0	0	2.5179	0
Bladder	macrophage	L4	2.07113	14.098	2.06703	0	0	1.49305	0	0	0	0	0	0	0	0	0	0	0	1.49305	1.49305
Bladder	macrophage	L4	2.16446	14.5605	3.43625	0	0	2.40002	0	0	0	0	0	3.93412	0	0	0	0	0	1.46813	1.46813
Bladder	macrophage	L4	2.24483	14.5144	2.55842	0	1.38099	1.38099	0	0	0	1.38099	0	2.76596	0	1.38099	0	0	0	1.93985	0
Bladder	macrophage	L4	1.05112	13.7871	1.18154	0	1.18154	0	0	0	0	0	1.70815	4.26325	0	0	0	0	0	1.18154	0
Bladder	macrophage	L4	1.22241	14.1982	2.8221	0	0	0	0	1.18138	0	0	0	3.96942	0	0	0	0	0	1.18138	0
Bladder	macrophage	L4	1.96633	13.3646	2.10501	0	0	2.10501	0	0	0	0	0	0	0	0	0	0	0	1.52684	0
Bladder	macrophage	L4	1.85367	14.6794	2.84595	0	0	1.44541	0	0	0	0	0	4.62057	0	2.63723	0	0	0	0	0
Bladder	macrophage	L4	1.49409	14.7122	2.43389	0	0	0.833079	0	0.833079	0	0	0	3.54991	0	0	0	0	0	1.58947	0
Bladder	macrophage	L4	1.68732	13.9305	2.75431	0	0	0	1.3717	0	0	0	0	2.28504	1.3717	0	0	0	0	0	1.3717
Bladder	macrophage	L4	1.44326	14.2028	1.85373	0	0	1.30611	0	1.30611	0	0	0	2.46531	0	0	0	0	0	0	0
Bladder	macrophage	L4	1.36431	13.3164	0	0	0	0	1.44615	0	0	0	0	4.02882	0	0	0	0	0	0	0
Bladder	macrophage	L4	2.16337	15.068	2.35479	0	0	1.75232	0	0	0	0	0	3.62579	1.75232	0	0	0	0	0	0.951395
Bladder	macrophage	L4	1.34936	13.8161	3.16031	0	0	0	0	0	0	0	0	3.58055	0	0	0	0	0	2.22031	0
Bladder	macrophage	L4	2.13533	14.3944	2.25955	0	0	1.35056	0	0	0	0	0	4.2432	0	0	0	0	0	0	2.52079
Bladder	macrophage	L4	1.20091	14.2093	3.95701	0	0	0	0	0	0	0	0	0	0	0	0	0	0	2.11971	2.48433
Bladder	macrophage	L4	-1.12677	10.1446	2.90778	0	0	0	0	0	0	0	0	0	0	0	0	0	0	0	0
Bladder	macrophage	L4	1.40411	13.3947	1.37721	0	1.37721	1.37721	0	0	0	0	0	2.76122	0	0	0	0	0	0	0
Bladder	macrophage	L4	1.47877	13.1346	3.12617	0	0	0	0	1.53279	0	0	0	3.61928	0	0	0	0	0	1.53279	0
Bladder	macrophage	L4	1.82802	14.4807	2.90941	0	0	0	0	0	0	0	0	4.61254	0	0	0	0	0	1.67457	0
Bladder	macrophage	L4	2.1073	15.0034	2.65764	0	0	1.29542	1.29542	1.29542	0	0	0	0	0	0	0	0	0	0	1.29542
Bladder	macrophage	L4	1.47245	13.2332	0	0	0	0	0	0	0	1.69026	0	3.70838	0	0	0	0	0	1.69026	0
Bladder	macrophage	L4	1.87769	14.6825	2.50376	0	1.17732	2.50376	0	0	0	0	0	2.50376	0	0	0	0	0	1.17732	2.81659
Bladder	macrophage	L4	1.73028	14.6146	0	0	0	1.90814	0	1.90814	0	0	0	4.89059	1.90814	0	0	0	0	0	0
Bladder	macrophage	L4	1.54027	13.3132	1.95193	0	0	0	0	1.95193	0	0	0	2.77918	0	0	0	0	0	0	0
Bladder	macrophage	L4	0.400684	15.1944	3.40916	0	2.11745	0	0	0	0	0	0	0	0	0	0	0	0	0	0
Bladder	macrophage	L4	1.52583	14.3276	2.30079	0	1.3848	0.915092	0	0	0	0	0	3.72374	0	0	0	0	0	0.915092	1.9442
Bladder	macrophage	L4	2.15085	14.9067	2.53164	0	0	1.35931	0	0	0	0	0	0	0	0	0	0	0	1.35931	0
Bladder	macrophage	L4	2.48449	14.43	1.86494	0	0	0	0	0	0	0	0	0	0	0	0	0	0	0	1.86494
Bladder	macrophage	L4	1.36531	12.8478	3.16554	0	0	0	0	0	0	0	0	4.57966	0	0	0	0	0	0	0
Bladder	macrophage	L4	1.86031	14.4997	3.71455	0	0	0	0	0	0	0	0	0	0	0	0	0	0	0	1.79259
Bladder	macrophage	L4	1.73027	14.8078	3.02807	0	1.33716	1.33716	1.33716	0	0	1.33716	0	3.4623	0	0	0	0	0	0	1.33716
Bladder	macrophage	L4	1.21848	13.9823	3.19455	0	1.65907	0	0	1.14014	0	0	0	4.06791	0	0	0	0	0	1.65907	0
Bladder	macrophage	L4	3.16567	12.2186	2.74923	0	1.03986	0	0	0	0	1.03986	0	0	0	0	0	0	0	0	0
Bladder	macrophage	L4	2.2928	14.7122	3.18231	0	0	1.45869	0	0	0	0	0	3.92207	0	0	0	0	0	0	4.10109
Bladder	macrophage	L4	1.83642	14.7022	0	0	1.8822	0	0	0	0	0	0	3.53828	0	0	0	0	0	2.49616	0
Bladder	macrophage	L4	1.8662	13.0529	0	0	0	0	0	1.72122	0	0	0	1.72122	0	0	0	0	0	0	0
Bladder	macrophage	L4	3.15418	13.7004	2.29595	0	0	2.55815	0	0	0	1.93959	0	0	0	0	0	0	0	0	0
Bladder	macrophage	L4	1.46395	14.3928	2.77988	0	1.25833	0	1.25833	0	0	0	0	3.88918	0	0	0	0	0	0	0
Bladder	macrophage	L4	2.19185	15.0973	2.32496	0	0	2.18698	0	0	0	0	0	3.20781	0	0.840724	0	0	0	0	0
Bladder	macrophage	L4	2.18584	14.7865	2.72259	0	0	2.09308	0	0	0	0	0	3.49634	0	0	0	0	0	0	0
Bladder	macrophage	L4	1.49216	14.9264	2.99644	0	0	0	0	0.90123	0	0	0	4.26558	0	0	0	0	0	1.36743	0
Bladder	macrophage	L4	2.24587	13.7149	2.74128	0	0	0	0	0	0	0	0	0	0	0	0	0	0	0	0
Bladder	macrophage	L4	2.13943	15.0382	2.74991	0	0	1.87034	0	1.53908	0	0	0	4.355	0	0	0	0	0	1.04033	0
Bladder	macrophage	L4	2.33273	14.4156	2.76477	0	0	2.49787	0	0	0	0	0	0	0	0	0	0	0	1.55157	0
Bladder	macrophage	L4	1.5462	14.4623	2.31863	0	0	0	0	0	0	0	0	3.23598	0	0	0	0	0	1.39968	0
Bladder	macrophage	L4	1.69935	13.284	0	0	0	0	0	0	0	0	0	0	0	0	0	0	0	2.63572	0
Bladder	macrophage	L4	2.26937	14.3719	2.34251	0	0	1.41968	0	0	0	0	0	0	0	0	0	0	0	0	0
Bladder	macrophage	L4	2.21376	14.5864	2.10491	0	0	2.10491	0	0	0	0	0	2.73519	0	0	0	0	0	0	0
Bladder	macrophage	L4	2.48228	14.6903	1.27054	0	0	1.27054	0	0	0	0	0	0	0	0	0	0	0	0	1.27054
Bladder	macrophage	L4	1.87013	14.9183	2.54668	0	0	2.40551	0	0	0	0	0	3.68023	0	0	0	0	0	0.986068	0
Bladder	macrophage	L4	1.7983	14.1691	2.32651	0	0	0	2.32651	2.32651	0	0	0	0	0	0	0	0	0	2.32651	0
Bladder	macrophage	L4	1.58745	14.8594	3.07257	0	0	1.48905	1.48905	2.06252	0	0	0	4.57596	0	0	0	0	0	1.48905	0
Bladder	macrophage	L4	1.30333	13.3683	1.38368	0	0	0	0	0	0	0	0	3.21552	0	0	0	0	0	1.94292	0
Bladder	macrophage	L4	0.905703	14.4557	3.09544	0	1.50767	0	0	0	0	0	0	5.07034	0	0	0	0	0	2.08348	2.08348
Bladder	macrophage	L4	1.57646	14.7162	3.85191	0	0	0	0	0	0	0	0	4.30664	0	1.31124	0	0	0	0	1.31124
Bladder	macrophage	L4	0.359477	14.6503	2.91484	0	2.07673	0	0	0	0	0	0	4.72432	0	0	0	0	0	1.50167	0
Bladder	macrophage	L4	1.85296	14.8539	2.82691	0	1.42999	0	0	0	0	0	0	5.42355	0	0	0	0	0	1.42999	0
Bladder	macrophage	L4	1.10441	14.0981	3.66547	0	1.86241	0	0	0	0	0	0	4.19375	0	0	0	0	0	1.31362	1.31362
Bladder	macrophage	L4	1.78279	12.9953	0	0	0	2.00342	0	0	0	0	0	0	0	0	0	0	0	1.43679	0
Bladder	macrophage	L4	2.20031	13.7377	0	0	0	0	0	0	0	0	0	0	0	0	0	0	0	0	1.5365
Bladder	macrophage	L4	1.30037	14.3947	2.27716	0	1.01152	0	0	0	0	0	0	4.62974	0	2.07933	0	0	0	1.01152	0
Bladder	macrophage	L4	2.19247	14.677	2.82946	0	0	0	0	0	0	0	0	1.60625	1.09595	0	0	0	0	1.60625	1.09595
Bladder	macrophage	L4	2.16206	13.8282	1.28833	0	0	1.28833	0	0	0	0	0	0	0	0	0	0	0	0	1.83314
Bladder	macrophage	L4	1.41512	14.2342	2.26469	0	1.14963	0	1.14963	0	0	0	0	1.67036	0	0	0	0	0	1.14963	0
Bladder	macrophage	L4	1.90875	14.3712	3.90143	0	0	3.01501	0	1.76598	0	0	0	5.89866	0	2.36974	0	0	0	0	1.76598
Bladder	macrophage	L4	1.8743	14.0788	2.99992	0	2.35537	1.43047	1.43047	0	0	0	0	1.43047	0	0	0	0	0	2.61905	0
Bladder	macrophage	L4	1.52371	14.2204	2.14377	0	1.56146	1.05879	1.05879	1.89441	0	0	0	3.37565	0	1.05879	0	0	0	1.56146	0
Bladder	macrophage	L4	0.363428	14.9595	3.5997	0	0	0	0	0	0	0	0	3.32109	0	0	0	0	0	0	0
Bladder	macrophage	L4	1.23794	13.7257	3.6772	0	3.00903	0	0	2.00453	0	0	0	3.28431	0	0	0	0	0	0	0
Bladder	macrophage	L4	1.79702	14.8038	1.48323	0	0	0	1.48323	0	0	0	0	5.03904	0	0	0	0	0	0	2.89236
Bladder	macrophage	L4	2.14956	14.9792	2.86948	0	0	2.39578	0	0	0	0	0	4.94645	0	0	0	0	0	1.46454	0
Bladder	macrophage	L4	1.93976	12.1495	0	0	1.17904	0	0	0	0	0	0	3.48177	0	0	0	0	0	1.17904	0
Bladder	macrophage	L4	1.50063	14.8153	2.28445	0	0	1.68828	0	1.16473	0	0	0	2.28445	0	0	0	0	0	1.16473	1.16473
Bladder	macrophage	L4	1.96443	13.5818	0	0	0	1.49573	0	0	0	0	0	0	0	0	0	0	0	1.49573	0
Bladder	macrophage	L4	1.8795	14.6617	2.73542	0	0	1.75879	0	0	0	0	0	4.62412	0	0	0	0	0	1.22457	0
Bladder	macrophage	L4	1.26549	14.1488	3.67458	0	0	0	0	1.57758	0	0	0	4.75614	0	0	0	0	0	1.07213	1.07213
Bladder	macrophage	L4	1.43488	14.1127	1.51055	0	0	1.0169	0	1.0169	0	0	0	2.08672	0	1.0169	0	0	0	0	0
Bladder	macrophage	L4	1.8896	14.57	2.58834	0	0	1.40534	0	0	0	0	0	4.59977	0	0	0	0	0	2.3254	1.40534
Bladder	macrophage	L4	-0.990372	9.44641	0	0	1.43777	0	0	0	0	0	0	0	0	0	0	0	0	0	0
Bladder	macrophage	L4	2.04968	13.1012	1.68846	0	0	1.68846	0	0	0	0	0	0	0	0	0	0	0	0	0
Bladder	macrophage	L4	2.69901	14.8701	2.47034	0	0	0	1.52797	0	0	0	0	3.51093	0	0	0	0	0	0	0
Bladder	macrophage	L4	1.48107	14.3159	0	0	0	1.12827	0	1.64492	0	0	0	3.80436	0	0	0	0	0	0	1.64492
Bladder	macrophage	L4	2.03684	14.4424	2.59234	0	0	0	0	0	0	0	0	2.86113	0	0	0	0	0	0	1.11847
Bladder	macrophage	L4	2.32249	13.3989	2.77522	0	1.3884	0	1.3884	0	0	0	0	0	0	0	0	0	0	0	0
Bladder	macrophage	L4	1.05498	14.0221	2.59491	0	0	0	0	0	0	0	0	4.96666	0	1.97376	0	0	1.41071	1.41071	0
Bladder	macrophage	L4	1.36337	13.6495	2.68954	0	0	0	0	1.87026	0	0	0	4.28179	0	0	0	0	0	1.32042	1.87026
Bladder	macrophage	L4	1.89387	15.0823	2.02252	0	0.837886	0.837886	0	0	0	0	0	3.3043	0	0	0	0	0	1.59624	2.64722
Bladder	macrophage	L4	1.51447	12.2366	1.30533	0	0	0	0	0	0	0	0	2.20461	0	0	0	0	0	1.30533	2.98681
Bladder	macrophage	L4	2.01306	13.2706	2.78003	0	0	0	1.39225	1.95271	0	0	0	2.30973	0	0	0	0	0	1.39225	0
Bladder	macrophage	L4	1.46626	13.5544	1.20132	0	2.07612	0	0	0	0	0	0	3.70171	0	0	0	0	0	0	0
Bladder	macrophage	L4	1.74353	14.7908	3.64078	0	0	1.3495	1.3495	0	0	0	0	4.19986	0	0	0	0	0	1.3495	1.3495
Bladder	macrophage	L4	2.08981	13.1425	2.20258	0	0	0	0	1.61426	0	0	0	1.61426	0	0	0	0	0	0	0
Bladder	macrophage	L4	1.36587	14.1191	2.63909	0	0	1.82458	0	0	0	0	0	4.57681	0	1.28096	0	0	0	0	3.86706
Bladder	macrophage	L4	1.28679	14.0379	1.78327	0	1.78327	0	0	1.24549	0	0	0	3.64073	0	0	0	0	0	1.24549	0
Bladder	macrophage	L4	2.46551	14.9555	2.99889	0	0	2.47597	0	1.86356	0	0	0	4.53895	0	0	0	0	0	1.31461	0
Bladder	macrophage	L4	2.06959	14.1921	2.09069	0	0	1.74519	0	0	0	1.21298	0	3.10331	0	0	0	0	0	0	0
Bladder	macrophage	L4	2.24439	15.1051	2.88995	0	0	2.08941	0	0.882125	0	0	0	3.32879	0	0	0	0	0	0.882125	2.62062
Bladder	macrophage	L4	1.12437	14.0945	3.75844	0	2.36696	0	0	0	0	0	0	3.89843	0	0	0	0	0	2.00731	0
Bladder	macrophage	L4	2.50527	14.3256	3.01344	0	0	1.5834	0	0	0	0	0	0	0	0	0	0	0	0	0
Bladder	macrophage	L4	0.42086	14.4161	2.88371	0	1.47616	0	0	0	0	0	0	4.59418	1.47616	1.47616	0	0	1.47616	0	0
Bladder	macrophage	L4	1.90667	14.8277	2.34535	0	0	1.42206	0	0	0	0	0	3.80753	0	1.42206	0	0	0	0	1.42206
Bladder	macrophage	L4	2.16316	15.0031	2.25064	0	0	0	1.34319	1.34319	0	0	0	4.10192	0	0	0	0	0	1.8965	0
Bladder	macrophage	L4	1.07335	14.1803	2.84191	0	0	0	0	1.61684	0	0	0	5.16248	0	0	0	0	0	2.20544	0
Bladder	macrophage	L4	3.31043	14.4908	2.30025	0	0	0	0	0	0	0	0	0	0	0	0	0	0	0	0
Bladder	macrophage	L4	1.31734	14.2349	3.15059	0	1.99955	1.43338	0	0	0	0	0	4.8821	0	0	0	0	0	0	0
Bladder	macrophage	L4	2.13717	13.8052	2.4705	0	1.03131	0	0	0	0	0	0	3.1971	0	0	0	0	0	0	0
Bladder	macrophage	L4	1.71231	14.6485	2.72902	0	1.62744	1.11363	0	0	0	1.62744	0	3.57716	0	0	0	0	0	1.11363	0
Bladder	macrophage	L4	1.83948	14.6545	1.83071	0	0	2.44032	0	0	0	0	0	4.07111	0	0	0	0	0	0	0
Bladder	macrophage	L4	1.77557	14.2796	0	0	0	1.71186	0	0	0	0	0	4.81673	0	0	0	0	0	0	2.95267
Bladder	macrophage	L4	1.6567	14.9165	2.83372	0	1.02199	1.51676	0	0	0	0	0	4.27873	0	0	0	0	0	1.02199	1.51676
Bladder	macrophage	L4	0.603756	14.2131	2.06944	0	1.4952	0	0	1.4952	0	0	0	4.88649	0	0	0	0	0	0	0
Bladder	macrophage	L4	1.54599	14.4235	3.46899	0	0	0	1.41353	1.41353	0	0	0	2.33517	0	0	0	0	0	1.97697	1.97697
Bladder	macrophage	L4	2.06441	13.9276	3.74801	0	0	1.72349	0	0	0	0	0	2.32318	0	0	0	0	0	0	0
Bladder	macrophage	L4	1.67662	14.8416	2.08966	0	0	1.21215	0	1.21215	0	0	0	3.7726	0	0	0	0	0	0	0
Bladder	macrophage	L4	2.1103	14.689	3.23828	0	0	1.31402	1.31402	0	0	0	0	4.72353	0	0	0	0	0	2.47522	2.85224
Bladder	macrophage	L4	1.76069	14.7467	2.43318	0	2.23173	1.64055	1.12461	0	0	1.64055	0	4.18127	0	0	0	0	0	1.64055	1.97921
Bladder	macrophage	L4	1.44213	14.8401	3.41527	0	0	2.05289	0	0	0	0	0	4.46604	0	0	0	0	0	1.18279	0
Bladder	macrophage	L4	2.35803	13.8891	0	0	0	0	0	0	0	0	0	0	0	0	0	0	0	0	0
Bladder	macrophage	L4	1.77563	14.7961	3.49947	0	0	1.36558	0	0	0	0	0	4.66389	0	0	0	0	0	0	0
Bladder	macrophage	L4	1.65052	14.6074	2.99883	0	1.06685	1.5712	0	0	0	0	0	4.29642	0	1.5712	0	0	0	1.5712	0
Bladder	macrophage	L4	1.37061	13.4591	2.12759	0	0	0	0	1.77998	0	0	0	4.13712	0	0	0	0	0	2.12759	0
Bladder	macrophage	L4	1.28878	14.1319	3.02204	0	0.681407	0	0	0	0	0	0	2.54317	0	0	0	0	0	0	0
Bladder	macrophage	L4	1.24139	14.007	2.83081	0	1.43314	0	0	0	0	0	0	2.35854	0	0	0	0	0	1.99927	1.43314
Bladder	macrophage	L4	2.27201	13.9896	1.66304	0	0	1.66304	0	0	0	0	0	2.62655	0	0	0	0	0	0	0
Bladder	macrophage	L4	1.20275	13.8872	2.38652	0	0	0	0	0	0	0	0	4.47626	0	0	0	0	0	0	0
Bladder	macrophage	L4	1.43877	14.181	1.57808	0	0	1.27082	0	1.57808	0	0.825003	0	3.95653	0	0	0	0	0	1.27082	2.16232
Bladder	macrophage	L4	1.76392	14.7027	3.78338	0	0	1.30435	0	1.30435	0	1.30435	0	3.58098	0	0	0	0	0	0	0
Bladder	macrophage	L4	1.45638	12.8593	2.21848	0	0	0	0	0	0	0	0	0	0	0	0	0	0	0	0
Bladder	macrophage	L4	1.71111	13.9701	1.75403	0	0	2.35666	0	1.75403	0	0	0	1.75403	0	0	0	0	0	2.35666	0
Bladder	macrophage	L4	1.93967	14.7	0	0	0	2.45187	1.84135	0	0	0	0	4.32109	0	0	0	0	0	1.84135	0
Bladder	macrophage	L4	2.17294	15.0781	2.36974	0	0	1.76598	1.07804	0.67776	0	0	0	4.04706	0	0	0	0	0	1.07804	0.67776
Bladder	macrophage	L4	1.78421	14.6029	3.81726	0	0	1.82984	1.28549	0	0	0	0	2.64491	0	0	0	0	0	2.18034	1.28549
Bladder	macrophage	L4	1.20362	14.1813	3.38268	0	0	0	0	0	0	0	0	3.99531	0	0	0	0	0	0	2.4569
Bladder	macrophage	L4	0.871674	14.4978	2.59894	0	1.97751	0	0	0	0	0	0	4.64158	0	0	0	0	2.33574	0	1.97751
Bladder	macrophage	L4	1.83658	14.5851	3.06728	0	0	1.62859	0	0	0	0	0	3.95525	0	0	0	0	0	1.1146	0
Bladder	macrophage	L4	1.43958	14.6675	0	0	1.36287	0	0	0	0	0	0	3.83005	0	0	0	0	0	0.897597	0
Bladder	macrophage	L4	1.29695	13.7118	3.03436	0	2.10359	0	0	0	0	1.02922	0	2.73379	0	0	0	0	0	1.02922	2.6095
Bladder	macrophage	L4	2.07497	14.9524	3.27589	0	0	2.25013	0	0	0	0	0	3.77149	0	0	0	0	0	2.25013	2.61983
Bladder	macrophage	L4	2.16127	15.0396	1.99049	0	0	1.99049	0	0	0	0	0	3.57669	0	0	0	0	0	2.34934	1.42541
Bladder	macrophage	L4	2.30046	14.738	0	0	0	0	0	0	0	0	0	2.55958	0	1.21967	0	0	0	0	0
Bladder	macrophage	L4	1.52543	14.9252	3.07644	0	0	2.06606	0	0.866571	0	0	0	4.89304	0	0	0	0	0	1.32375	1.32375
Bladder	macrophage	L4	1.32817	13.6956	2.80432	0	1.58494	0	0	1.58494	0	1.07824	0	4.56471	0	0	0	0	0	0	0
Bladder	macrophage	L4	1.62634	11.9506	1.32425	0	1.32425	0	0	1.32425	0	0	0	3.01139	0	0	0	0	0	0	0
Bladder	macrophage	L4	2.79078	14.0039	2.78249	0	0	1.80056	0	0	0	0	0	0	0	0	0	0	0	1.80056	0
Bladder	macrophage	L4	2.19051	14.9991	2.51633	0	0	1.90084	0	0	0	1.34697	0	3.84014	0	0	0	0	0	1.34697	0
Bladder	macrophage	L4	1.5024	13.2497	2.5327	0	1.58155	0	0	0	0	0	0	3.4626	0	0	0	0	0	1.07543	0
Bladder	macrophage	L4	2.23337	14.5181	1.89875	0	0	1.06212	0	0	0	0	0	3.08272	0	0	0	0	0	0	0
Bladder	macrophage	L4	2.7384	13.8958	2.46737	0	0	0	1.52543	0	0	0	0	0	0	0	0	0	0	0	0
Bladder	macrophage	L4	2.47383	14.1106	0	0	0	2.06222	0	2.06222	0	0	0	0	0	0	0	0	0	2.06222	0
Bladder	macrophage	L4	1.63413	14.6715	3.46369	0	1.44839	0.966274	0.966274	0	0	0	0	4.5412	0	0	0	0	0	0.966274	2.37665
Bladder	macrophage	L4	1.91216	14.8755	1.55775	0	0	1.55775	0	0	0	1.55775	0	4.11038	0	0	0	0	0	0	1.55775
Bladder	macrophage	L4	1.69475	14.4103	1.70741	0	1.18091	1.70741	0	0	0	0	0	3.41264	0	0	0	0	0	1.18091	0
Bladder	macrophage	L4	1.99838	14.8901	2.32735	0	0	0.932866	0	0	0	0	0	4.00665	0	0	0	0	0	0.932866	0
Bladder	macrophage	L4	2.90123	11.434	2.11874	0	0	1.53908	0	0	0	0	0	0	0	0	0	0	0	0	0
Bladder	macrophage	L4	2.08152	14.9584	2.2058	0	0	2.2058	0	0	0	1.10505	0	3.14472	0	1.10505	0	0	0	1.61716	1.95418
Bladder	macrophage	L4	1.47277	14.7153	2.41442	0	0	0	0	0	0	0	0	4.12874	0	0	0	0	0	1.80692	1.26577
Bladder	macrophage	L4	1.84678	15.0245	2.53187	0	1.27332	1.27332	0	0.826952	0	0	0	3.28567	0	0	0	0	0	2.30302	0
Bladder	macrophage	L4	2.06449	14.5332	2.71725	0	0	1.10519	0	1.10519	0	0	0	2.20598	0	0	0	0	0	1.10519	3.22833
Bladder	macrophage	L4	1.62178	14.1448	2.16705	0	1.58232	0	0	1.58232	0	0	0	4.00964	1.07606	0	0	0	0	0	1.07606
Bladder	macrophage	L4	1.56857	14.4676	2.81887	0	0	0	1.42349	0	0	0	0	3.48173	0	0	0	0	0	1.98831	2.61054
Bladder	macrophage	L4	1.0265	14.1242	2.13435	0	0	0	0	0	0	0	0	3.73728	0	0	0	0	0	1.55303	1.55303
Bladder	macrophage	L4	0.943786	14.1456	2.54193	0	2.98197	0	1.20622	0	0	0	0	4.1249	0	0	0	0	0	1.20622	2.33827
Bladder	macrophage	L4	1.82631	13.1053	2.27716	0	1.92171	1.92171	0	0	0	0	0	3.30493	0	0	0	0	0	1.36515	0
Bladder	macrophage	L4	1.54257	14.6179	2.59024	0	0	1.63139	0	0	0	0	0	4.03421	0	0	0	0	0	0	0
Bladder	macrophage	L4	1.64857	14.7634	2.47717	0	0	0	0	1.15735	0	0	0	4.25997	0	0	0	0	0	2.47717	1.15735
Bladder	macrophage	L4	1.61151	14.6455	3.33752	0	0	0	0	1.39043	0	0	0	4.80126	0	0	0	0	0	1.39043	0
Bladder	macrophage	L4	1.44124	12.8309	2.55787	0	1.38055	0	0	0	0	0	0	2.93717	0	0	0	0	0	0	1.38055
Bladder	macrophage	L4	1.0347	14.2392	3.70968	0	1.5308	0	0	0	0	0	0	3.51443	0	1.5308	0	0	0	2.10946	1.5308
Bladder	macrophage	L4	1.5116	14.9047	2.44861	0	0.842225	2.02915	0	0	0	0	0	4.33503	0	0	0	0	0	1.60233	0
Bladder	macrophage	L4	1.46267	14.8719	2.51633	0	1.06374	1.56744	1.06374	1.90084	0	1.06374	0	4.79183	0	0	0	0	0	0	1.56744
Bladder	macrophage	L4	1.23018	14.0431	3.39614	0	1.28719	0	0	1.28719	0	0	0	4.3099	0	0	0	0	0	0	0
Bladder	macrophage	L4	1.41152	13.7426	0	0	0	0	0	0	0	0	0	2.74071	0	0	0	0	0	1.53137	0
Bladder	macrophage	L4	1.36587	14.1013	2.22007	0	1.31801	1.31801	1.31801	1.31801	0	0	0	1.31801	0	0	0	0	0	1.86748	0
Bladder	macrophage	L4	2.31782	14.3649	0	0	0	1.89194	1.33923	0	0	0	0	0	0	0	0	0	0	0	0
Bladder	macrophage	L4	1.02186	14.1321	3.46989	0	0	0	0	1.41423	0	0	0	4.09689	0	0	0	0	0	1.41423	0
Bladder	macrophage	L4	1.34988	14.283	2.30687	0	0	0	0	0	0	0	0	4.09066	0	0.91915	0	0	0	0.91915	2.67858
Bladder	macrophage	L4	2.07803	15.0828	3.28357	0	0	1.73474	1.20409	0	0	0	0	5.1573	0	0	0	0	0	1.73474	1.20409
Bladder	macrophage	L4	1.23854	13.9224	0	0	0	0	0	1.65068	0	0	0	4.34107	0	1.65068	0	0	0	0	0
Bladder	macrophage	L4	0.208347	14.9374	3.52714	0	2.08904	0	0	1.21166	0	0	0	3.52714	0	0	0	0	0	1.74364	0
Bladder	macrophage	L4	1.53185	14.2816	2.57088	0	0	0	0	0	0	0	0	3.89811	0	0	0	0	0	0	3.61717
Bladder	macrophage	L4	1.35384	14.0705	1.69848	0	0	0.911695	1.38055	1.38055	0	0	0	2.7654	0	0	0	0	0	1.38055	0
Bladder	macrophage	L4	3.27642	11.8719	2.67609	0	1.85806	1.30985	0	0	0	0	0	0	0	0	0	0	0	0	0
Bladder	macrophage	L4	1.99074	14.8315	3.43339	0	0	1.725	1.19582	0	0	0	0	3.63496	0	1.19582	0	0	0	1.19582	0
Bladder	macrophage	L4	2.46125	14.8279	1.5215	0	0	0	0	0	0	0	0	1.5215	0	0	0	0	0	0	0
Bladder	macrophage	L4	2.03126	14.7838	2.94347	0	1.17795	1.17795	0	1.17795	0	0	0	3.87539	0	0	0	0	0	0	0
Bladder	macrophage	L4	1.68904	12.5645	2.47365	0	0	1.03352	0	1.5308	0	1.03352	0	2.10946	0	0	0	0	0	0	0
Bladder	macrophage	L4	1.47032	14.5965	2.79695	0	0	0.59346	0	0.963359	0	0	0	2.89121	0	0.59346	0	0	0.59346	1.23277	0.59346
Bladder	macrophage	L4	2.61428	12.7789	0	0	0	0	0	0	0	0	0	0	0	0	0	0	0	1.97136	0
Bladder	macrophage	L4	1.54198	14.9834	2.44987	0	0	1.71149	0	0	0	0	0	4.2128	0	0	0	0	0	1.95297	1.71149
Bladder	macrophage	L4	1.25551	13.9103	3.72422	0	1.91354	1.07352	0	0	0	0	0	3.62668	0	0	0	0	0	1.07352	1.07352
Bladder	macrophage	L4	2.12134	13.9991	2.27363	0	0	1.67846	0	1.67846	0	0	0	3.79713	0	0	0	0	0	0	0
Bladder	macrophage	L4	1.424	14.6556	3.15724	0	1.05622	0	0	0	0	0	0	3.60097	0	0	0	0	0	1.55834	1.05622
Bladder	macrophage	L4	2.03941	15.0543	2.20778	0	1.10654	1.80166	0.6991	0	0	0	0	4.21639	0	0.6991	0	0	0	1.39521	1.39521
Bladder	macrophage	L4	1.96067	14.6225	3.54588	0	0	1.27815	0	0	0	0	0	3.61792	0	0	0	0	0	0	0
Bladder	macrophage	L4	0.800794	14.1194	3.36965	0	0	0	0	1.26742	0	0	0	3.1766	0	0	0	0	0	0	0
Bladder	macrophage	L4	-1.227	10.0182	2.33069	0	0	2.33069	0	0	0	2.33069	0	2.33069	0	0	0	0	0	0	0
Bladder	macrophage	L4	2.1761	15.0207	1.87468	0	0	0	0	0	0	0	0	3.86931	0	0	0	0	0	0	0
Bladder	macrophage	L4	2.17937	15.1028	3.29763	0	0	2.1764	0	0	0	0	0	3.86885	0	0	0	0	0	0	1.82611
Blood	monocyte	L4	-1.10134	5.78796	1.58741	0	2.53949	0	1.58741	1.58741	0	0	0	0	0	0	0	0	0	0	0
Blood	monocyte	L4	-0.461088	6.53934	0	0	2.30369	0	0	0	0	0	0	1.1795	0	0	0	0	0	1.70575	0
Blood	monocyte	L4	-1.32499	7.28002	0	0	0.961159	0	1.44207	0	0	0	0	0	0	0	0	0	0	0	0
Blood	monocyte	L4	-0.421432	5.6862	1.95366	0	1.95366	0	0	0	0	0	0	2.5733	0	0	0	0	0	1.61668	0
Blood	monocyte	L4	-0.0932929	5.91129	1.98659	0	1.64746	0	0	1.13039	0	0	0	1.64746	0	0	0	0	0	1.13039	0
Blood	monocyte	L4	-1.03264	6.55761	2.56865	0	0	0	0	1.3893	0	0	0	1.3893	0	0	0	0	0	0	0
Blood	monocyte	L4	0.344445	4.69148	2.20279	0	2.50718	0	0	1.76304	0	0	0	0.959368	0	0	0	0	0	0.959368	0
Blood	monocyte	L4	1.02142	4.45019	0	0	2.52492	0	0	1.06986	0	0	0	0	0	0	0	0	0	0	0
Blood	monocyte	L4	0.510791	6.48925	0	0	2.97347	0	0	0	0	0	0	0	0	0	0	0	0	1.5501	0
Blood	monocyte	L4	0.436208	8.13362	0	0	1.80437	0	0	0	0	0	0	0	1.80437	0	0	0	0	0	0
Blood	monocyte	L4	0.0878501	5.35944	0	0	1.73167	0	0	0	0	0	0	0	0	0	0	0	0	0	0
Blood	monocyte	L4	1.20168	5.20589	0	0	2.0749	0	0	0	0	0	0	0	0	0	0	0	0	1.73033	0
Blood	monocyte	L4	-0.520221	5.60679	1.43168	0	2.35681	0	1.43168	1.99762	0	0	0	0	0	0	0	0	0	0	0
Blood	monocyte	L4	-0.272497	6.85166	1.22865	0	1.22865	0	1.22865	2.1102	0	0	0	1.22865	0	0	0	0	0	0	0
Blood	monocyte	L4	-0.395965	5.9184	2.1099	0	2.64229	0	0	0.895878	0	0	0	0	0	0	0	0	0	0	0
Blood	monocyte	L4	-0.423912	6.62858	0	0	1.62859	0	0	2.21848	0	0	0	0	0	0	0	0	0	0	0
Blood	monocyte	L4	-0.802812	7.46176	1.13367	0	1.99076	0	0	1.13367	0	0	0	1.99076	0	0	0	0	0	0	0
Blood	monocyte	L4	-0.143391	6.28247	1.30847	0	1.30847	0	0	1.30847	0	0	0	0	0	0	0	0	0	1.30847	0
Blood	monocyte	L4	0.0324788	5.92032	1.09199	0	1.93739	0	1.09199	1.09199	0	0	0	1.09199	0	0	0	0	0	0	0
Blood	monocyte	L4	-1.25104	5.74303	0	0	0	0	1.3959	0	0	0	0	0	0	0	0	0	0	0	0
Blood	monocyte	L4	-0.00609579	6.7642	1.91354	0	1.57925	0	0	0	0	0	1.07352	1.07352	0	0	0	0	0	1.07352	0
Blood	monocyte	L4	-1.10353	6.93716	0	0	2.18488	0	0	0	0	0	0	0	0	0	0	0	0	0	0
Blood	monocyte	L4	0.21266	5.66626	1.25098	0	2.91541	0	0	0	1.25098	0	0	2.60038	0	0	0	0	0	0	0
Blood	monocyte	L4	0.0487209	6.74195	1.23936	0	2.58527	0	0	0	0	0	0	1.7761	0	0	0	0	0	1.23936	0
Bone	monocyte	L4	-1.36367	7.1292	0	0	1.69678	0	0	0	0	0	0	0	0	0	0	0	0	1.69678	0
Bone	monocyte	L4	-1.18679	6.94112	2.28982	0	0	0	0	0	0	0	0	0	0	0	0	0	0	0	0
Bone	monocyte	L4	-1.04465	7.59198	0	0	0.720637	0	0	0	0	0	0	0	0	0	0	0	0	0	0
Bone	monocyte	L4	-0.183227	4.56753	0	0	0	0	0	1.17686	0	0	0	0	0	0	0	0	0	0	0
Bone	monocyte	L4	1.25367	6.9484	2.84779	0	2.01488	0	0	1.4469	0	0	0	2.63903	0	0	0	0	0	2.01488	0
Bone	monocyte (PF)	L4	2.59874	-1.44686	1.10357	0	1.95228	0	0	0	0	0	0	0	0	0	0	0	0	1.61538	0
Bone	monocyte (PF)	L4	3.88264	-1.80432	0	0	1.60569	0	0	0	0	0	0	0	0	0	0	0	0	0	0
Bone	monocyte (PF)	L4	3.35991	-1.33721	0	0	0	0	0	1.69134	0	0	0	0	0	0	0	0	0	0	0
Bone	monocyte	L4	-1.47365	4.93983	0	0	2.07826	0	1.50303	0	0	0	0	0	0	0	0	0	0	0	0
Bone	monocyte	L4	-1.10744	6.13053	0	0	1.50521	0	0	0	0	0	0	0	0	0	0	0	0	0	0
Bone	monocyte	L4	-0.215477	5.64739	0	0	2.07949	0	1.50412	1.50412	0	0	0	0	0	0	0	0	0	1.50412	0
Bone	granulocyte monocyte progenitor cell	L4	0.66932	-3.06668	0	0	1.4978	0	0	0	0	0	0	0	0	0	0	0	0	0	0
Bone	granulocyte monocyte progenitor cell	L4	0.274592	-3.27207	0	0	0	0	0	0	0	0	0	0	0	0	0	0	0.511333	0.511333	0
Bone	monocyte	L4	-0.738831	6.70813	1.5703	0	0	1.5703	0	0	0	0	0	0	0	0	0	0	0	0	0
Bone	monocyte	L4	-0.940604	5.60495	0	0	2.49616	0	0	0	0	0	0	0	0	0	0	0	0	0	0
Bone	monocyte	L4	-0.997136	5.38661	0	0	0	0	0	1.82808	0	0	0	0	0	0	0	0	0	0	0
Bone	monocyte	L4	1.00174	8.6992	2.30674	0	2.94881	0	0	0	0	0	0	2.94881	0	0	0	0	0	0	0
Bone	monocyte	L4	2.20397	8.40274	2.9966	0	1.99322	0	0	1.42781	0	0	0	4.34471	0	0	0	0	0	0	0
Bone	monocyte	L4	0.505675	7.94162	1.63971	0	1.1239	0	0	0	0	0	0	1.1239	0	0	0	0	0	0	0
Bone	monocyte (PF)	L4	3.29171	-1.15209	0	0	2.05983	0	0	0	0	0	0	0	0	0	0	0	0	0	0
Bone	monocyte	L4	-1.26822	6.13293	0	0	2.51007	0	0	0	0	0	0	0	0	0	0	0	0	0	0
Bone	monocyte (PF)	L4	2.97979	-1.27153	0	0	3.02661	0	0	1.7761	0	0	0	0	0	0	0	0	0	0	0
Bone	monocyte	L4	-0.977409	5.51054	0	0	3.01455	0	0	1.58432	0	0	0	0	0	0	0	0	0	1.58432	0
Bone	monocyte	L4	-1.5723	5.81416	0	0	2.81582	0	0	1.83028	0	0	0	0	0	0	0	0	0	1.83028	0
Bone	monocyte	L4	-0.384915	4.14351	0	0	2.10091	0	0	0	0	0	0	0	0	0	0	0	0	0	0
Bone	monocyte (PF)	L4	2.83087	-1.12981	0	0	1.9401	0	0	0	0	0	0	0	0	0	0	0	0	0	0
Bone	monocyte	L4	0.952246	6.42905	0	0	1.92195	0	1.36537	0	0	0	0	2.74636	0	0	0	0	0	0	0
Bone	monocyte (PF)	L4	4.0367	-1.71421	0	0	1.73435	0	0	0	0	0	0	0	0	0	0	0	0	0	0
Bone	monocyte	L4	0.0972108	6.44345	0	0	2.00083	1.14159	0	0	0	0	0	0	0	0	0	0	0	0	0
Bone	monocyte	L4	-0.812999	6.98784	0	0	2.66166	0	0	0	0	0	0	0	0	0	0	0	0	0	0
Bone	monocyte	L4	0.581146	1.02551	1.44989	0	1.44989	0	0	0	0	0	0	0.967486	0	0	0	0	0	0.967486	0
Bone	monocyte (PF)	L4	-0.538617	4.8739	1.4072	0	0	0	0	0	0	0	0	0	0	0	0	0	0	0.933053	0
Bone	monocyte	L4	-0.381969	4.50351	0.805141	0	2.2679	0	0	1.54991	0	0	0	0	0	0	0	0	0	0	0
Bone	monocyte	L4	-2.78161	8.11543	2.0804	0	1.73551	0	0	2.33637	0	0	0	2.0804	0	0	0	0	0	1.20474	0
Bone	monocyte (PF)	L4	2.53428	-0.802287	0	0	2.03979	0	0	0	0	0	0	0	0	0	0	0	0	0	0
Bone	monocyte (PF)	L4	2.26075	-1.30017	0	0	1.30025	0	0	0.84806	0	0	0	0	0	0	0	0	0	0	0
Bone	monocyte	L4	1.83628	-0.249752	0	0	0	0	0	0	0	0	0	0	0	0	0	0	0	2.36056	0
Bone	monocyte	L4	-0.324357	5.52128	1.66028	0	2.25355	0	0	0	0	0	0	1.66028	0	0	0	0	0	0	0
Bone	monocyte	L4	1.39857	7.09304	1.08016	0	1.08016	0	0	0	0	0	0	2.37265	0	1.08016	0	0	0	1.58725	0
Bone	monocyte (PF)	L4	3.00849	0.360313	0	0	0	0	0	0	0	0	0	0	0	0	0	0	0	0	0
Bone	monocyte	L4	0.869027	7.53586	1.47149	0	0	0	0	0	0	0	0	3.44046	0	0	0	0	0	0	0
Bone	monocyte	L4	-1.29894	5.7255	0	0	2.3545	0	0	2.3545	0	0	0	0	0	0	0	0	0	0	0
Bone	monocyte (PF)	L4	4.01965	-1.57797	0	0	0.805209	0	0	0	0	0	0	0	0	0	0	0	0	0	0
Bone	monocyte	L4	-1.04379	5.82162	0	0	2.55486	0	0	1.93654	0	0	0	0	0	0	0	0	0	0	0
Bone	monocyte	L4	0.378364	4.64172	0	0	3.09477	0	0	1.50712	0	0	0	1.50712	0	0	0	0	0	1.50712	0
Bone	macrophage (osteoclast)	L4	-2.82258	13.3818	0.847832	0	2.03769	2.03769	1.84661	0	0	0	0	0	0	0	0	0	0	0.847832	0
Bone	granulocyte monocyte progenitor cell	L4	3.23805	-1.26898	0	0	0	0	0	0	0	0	0	0	0	0	0	0	0	0	0
Bone	monocyte	L4	-0.522272	6.53021	1.47512	0	0	0	0	0	0	0	0	1.47512	0	0	0	0	0	1.47512	0
Bone	monocyte	L4	0.306181	3.7333	2.24295	0	2.24295	0	0	0	0	0	0	0	0	0	0	0	0	0	0
Bone	monocyte	L4	-0.772377	5.30835	0	0	2.26361	0	0	1.49225	0	0	0	0	0	0	0	0	0	0	0
Bone	monocyte (PF)	L4	3.13039	-1.35062	0	0	0	0	0	0	0	0	0	0	0	0	0	0	0	0	0
Bone	monocyte	L4	1.80261	8.43073	1.99706	0	1.99706	1.4312	0	0	0	0	0	1.99706	0	0	0	0	0	0	0
Bone	monocyte	L4	-1.03608	5.85215	0	0	2.3597	0	2.3597	0	0	0	0	0	0	0	0	0	0	0	0
Bone	monocyte (PF)	L4	1.35463	-0.938677	0	0	1.45558	0	0	0	0	0	0	0	0	0	0	0	0	0	0
Bone	monocyte (PF)	L4	2.39727	-1.47255	0	0	1.13324	0	0	0	0	0	1.13324	0	0	0	0	0	0	1.13324	0
Bone	monocyte	L4	-0.379152	5.17631	1.66391	0	0	0	0	1.66391	0	0	0	0	0	0	0	0	0	0	0
Bone	monocyte	L4	-0.0211804	4.18975	0	0	2.31061	0	0	0	0	0	0	0	0	0	0	0	0	1.18484	0
Bone	monocyte (PF)	L4	-0.626401	5.48234	0	0	1.31223	0	0	0	0	0	0	0	0	0	0	0	0	0	0
Bone	monocyte (PF)	L4	3.79286	-1.53329	0	0	2.07811	0	0	0	0	0	0	0	0	0	0	0	0	0	0
Bone	macrophage (osteoclast)	L4	-2.09045	11.4209	1.72728	0	0	0	0	0	0	0	0	0	0	0	0	0	0	0	0
Bone	granulocyte monocyte progenitor cell	L4	0.123892	-2.88449	0.553367	0	0.907531	0	0	0	0	0	0	0	0	0	0	0	0	0.553367	0
Bone	monocyte	L4	-0.654801	5.39443	0	0	0	0	0	0	0	0	0	0	0	0	0	0	0	0	0
Bone	monocyte	L4	-1.67968	5.55816	0	0	0	0	0	2.10343	0	0	0	0	0	0	0	0	0	0	0
Bone	monocyte (PF)	L4	3.57561	-1.51569	0	0	1.946	0	0	0	0	0	0	0	0	0	0	0	0	0	0
Bone	monocyte	L4	-0.36086	4.97635	1.08003	0	1.5871	0	0	0	0	0	0	0	0	0	0	0	0	0	0
Bone	monocyte	L4	1.97292	8.61375	0	0	2.24962	0	0	0	0	0	0	3.77094	0	0	0	0	0	0	0
Bone	monocyte	L4	-1.03797	5.86933	0	0	0	0	2.33658	0	0	0	0	0	0	0	0	0	0	0	0
Bone	monocyte (PF)	L4	3.2543	-1.24928	0	0	1.45667	0	0	0	0	0	0	0	0	0	0	0	0	0	0
Bone	monocyte	L4	0.37157	4.78476	1.12898	0	2.60675	0	0	1.12898	0	0	1.12898	0	0	0	0	0	0	0	0
Bone	monocyte	L4	-0.386772	4.41122	1.61911	0	1.61911	0	0	0	0	0	0	0	0	0	0	0	0	0	0
Bone	granulocyte monocyte progenitor cell	L4	1.32066	-3.41065	0	0	1.57651	0	0	0	0	0	0	0	0	0	0	0	0	1.07125	0
Bone	monocyte	L4	2.01516	8.076	2.19344	0	1.84224	0	0	0	0	0	0	3.31612	0	0	0	0	0	0	0
Bone	monocyte	L4	-0.291579	5.14918	1.36602	0	2.11617	0	0	0	0	0	0	0.900102	0	0	0	0	0	0	0
Bone	monocyte	L4	-0.557318	5.32304	0	0	1.66721	0	0	1.14699	0	0	0	1.66721	0	0	0	0	0	0	0
Bone	monocyte	L4	0.328033	5.64978	1.25027	0	1.25027	0	1.25027	0	0	0	0	1.25027	0	0	0	0	0	0	0
Bone	monocyte	L4	1.56758	6.7662	1.95714	0	3.10354	0	1.39612	0	0	0	0	2.57703	0	0	0	0	0	0	0
Bone	monocyte	L4	0.155618	5.09814	1.10776	0	1.10776	0	1.10776	1.10776	0	0	0	0	0	0	0	0	0	0	0
Bone	monocyte	L4	0.747707	8.809	0	0	2.29823	0	1.70079	0	0	0	0	0	0	0	0	0	0	0	0
Bone	monocyte	L4	-0.578763	6.3182	0	0	2.14493	0	0	1.5625	0	0	0	1.5625	0	0	0	0	0	0	0
Bone	macrophage (osteoclast)	L4	-2.61476	12.429	2.89115	0	1.6589	1.6589	0	1.6589	0	1.6589	0	0	0	0	0	0	0	0	1.6589
Bone	monocyte (PF)	L4	3.89609	-1.6262	1.35014	0	1.90448	0	0	0	0	0	0	0	0	0	0	0	0	0	0
Bone	monocyte	L4	-0.268582	4.37584	1.32832	0	2.87063	0	0	0	0	0	0	0	0	0	0	0	0	1.32832	0
Bone	monocyte	L4	-0.16636	5.43337	0	0	1.73263	0	0	1.73263	0	0	0	0	0	0	0	0	0	0	0
Bone	monocyte	L4	-0.825712	6.03897	2.81287	0	2.43698	0	0	1.82764	0	0	0	0	0	0	0	0	0	0	0
Bone	monocyte	L4	-0.432389	5.30631	1.31781	0	2.68622	0	0	0	0	0	0	0	0	0	0	0	0	0	0
Bone	monocyte	L4	-1.10702	6.03959	0	0	2.21085	0	0	0	0	0	0	0	0	0	0	0	0	0	0
Bone	monocyte	L4	-0.970705	5.16512	0	0	2.05923	0	0	0	0	0	0	0	0	0	0	0	0	0	0
Bone	monocyte (PF)	L4	-1.04874	5.21065	0	0	1.96606	0	0	0	0	0	0	0	0	0	0	0	0	0	0
Bone	monocyte	L4	1.64327	8.80721	0	0	1.84875	0	0	0	0	0	0	3.32358	0	0	0	0	0	1.30181	0
Bone	monocyte	L4	-1.03078	8.02598	2.18979	0	0	0	0	1.60275	0	0	1.09304	0	0	0	0	0	0	0	0
Bone	monocyte	L4	-0.714279	5.22662	0	0	1.75839	0	0	0	0	0	0	0	0	0	0	0	0	1.22423	0
Bone	monocyte	L4	-0.0277891	4.9036	1.0767	0	2.1679	0	0	1.58309	0	0	0	1.0767	0	0	0	0	0	0	0
Bone	monocyte	L4	-1.70708	7.01694	0	0	0	0	0	0	0	0	0	0	0	0	0	0	0	2.2152	0
Bone	monocyte	L4	0.0282013	4.76019	0	0	2.13468	0	0	0	0	0	0	0	0	0	0	0	0	2.13468	0
Bone	monocyte	L4	0.287167	5.47603	0	0	2.0012	0	0	1.14188	0	0	0	0	0	0	0	0	0	0	0
Bone	monocyte	L4	-0.982707	5.22078	0	0	1.93249	0	0	0	0	0	0	0	0	0	0	0	0	1.93249	0
Bone	monocyte	L4	-0.894182	6.70434	1.04629	0	2.12683	0	0	1.54631	0	0	0	0	0	0	0	0	0	0	0
Bone	monocyte	L4	-0.924408	5.56913	2.31082	0	0	0	0	0	0	0	0	0	0	0	0	0	0	0	0
Bone	monocyte	L4	2.0121	8.3909	0	0	1.56534	0	0	0	0	0	0	4.26281	0	0	0	0	0	0	0
Bone	monocyte (PF)	L4	0.584952	-0.351324	0.939272	0	2.17368	0	0	0	0	0	0	0	0	0	0	0	0	0.939272	0
Bone	monocyte	L4	0.418096	7.29022	2.36755	0	2.74128	0	0	0	0	0	0	0	0	0	0	0	0	0	0
Bone	monocyte	L4	1.89644	9.09688	0	0	0	0	0	0	0	0	0	3.92751	0	0	0	0	0	0	0
Bone	monocyte	L4	1.81635	8.01729	1.10817	0	1.95818	0	0	0	0	0	0	2.20995	0	0	0	0	0	1.10817	0
Bone	monocyte	L4	0.155744	0.564841	0	0	2.05092	0	0	0	0	0	0	0	0	0	0	0	0	0	0
Bone	monocyte	L4	-1.30112	5.96294	0	0	2.94028	0	0	0	0	0	0	0	0	0	0	0	0	0	0
Bone	monocyte	L4	0.208291	3.21121	2.05953	0	1.4864	0	0	0	0	0	0	0	0	0	0	0	0	0	0
Bone	monocyte (PF)	L4	3.33536	-1.56539	0	0	1.78947	1.2508	0	0	0	0	0	0	0	0	0	0	0	0	0
Bone	monocyte (PF)	L4	4.01495	-1.65908	0	0	1.44491	0	0	1.44491	0	0	0	0	0	0	0	0	0	0	0
Bone	monocyte	L4	-0.92229	5.69557	0	0	0	0	0	0	0	0	0	0	0	0	0	0	0	0	0
Bone	monocyte	L4	0.689263	8.58638	0.995328	0	1.81104	0	1.48415	0	0	0	0	0.995328	0	0	0	0	0	0	0
Bone	monocyte	L4	-0.0170525	4.97883	0	0	2.52769	0	0	0	0	0	0	0	0	0	0	0	0	0	0
Bone	monocyte (PF)	L4	4.0556	-1.57184	1.25509	0	1.25509	0	1.25509	1.25509	0	0	0	0	0	0	0	0	0	1.25509	0
Bone	monocyte	L4	0.159434	1.42628	0	0	2.47358	0	1.67634	0	0	0	0	0	0	0	0	0	0	2.01742	0
Bone	monocyte	L4	-0.120516	4.21469	1.56146	0	2.14377	0	0	1.05879	0	0	0	0	0	0	0	0	0	1.05879	0
Bone	monocyte	L4	-0.598515	5.53285	0	0	1.92146	0	0	2.27689	0	0	1.36493	0	0	0	0	0	0	1.92146	0
Bone	monocyte	L4	1.39832	7.69481	1.1033	0	2.40428	0	0	0	0	0	0	0	0	0	0	0	0	0	0
Bone	granulocyte monocyte progenitor cell	L4	0.44311	-3.37806	0	0	1.39893	0	0	0	0	0	0	0	0	0	0	0	0	0	0
Bone	monocyte	L4	-1.71527	6.38921	0	0	2.75335	0	0	2.75335	0	0	0	0	0	0	0	0	0	0	0
Bone	monocyte	L4	-0.823311	5.8781	2.09173	0	2.5519	0	0	0	0	0	0	1.21382	0	0	0	0	0	0	0
Bone	monocyte	L4	-0.409824	6.18972	1.48825	0	2.42375	0	0	2.06162	0	0	0	0	0	0	0	0	0	1.48825	0
Bone	monocyte	L4	0.584775	8.44085	1.63057	0	1.63057	0	0	0	0	0	0	1.11625	0	1.11625	0	0	0	1.11625	0
Bone	monocyte	L4	-0.620316	5.03899	1.73186	0	1.73186	0	1.73186	0	0	0	0	0	0	0	0	0	0	0	0
Bone	monocyte	L4	0.838829	8.86962	1.91749	0	0	0	0	0	0	0	0	2.91298	0	0	0	0	0	0	0
Bone	monocyte	L4	-1.42421	5.48584	0	0	2.96567	0	0	0	0	0	0	0	0	0	0	0	0	0	0
Bone	monocyte	L4	-0.785514	4.85373	0	0	0	0	0	0	0	0	0	0	0	0	0	0	0	0	0
Bone	monocyte (PF)	L4	0.377555	6.25681	0	0	2.56709	0	0	0	0	0	0	0	0	0	0	0	0	0	0
Bone	monocyte	L4	-0.118698	5.69436	2.55321	0	1.93502	0	0	0	0	0	0	0	0	0	0	0	0	0	0
Bone	monocyte	L4	-0.351407	5.0144	0	0	1.1445	0	0	2.00453	0	0	0	0	0	0	0	0	0	0	0
Bone	monocyte (PF)	L4	-0.193636	5.37386	0	0	0.916351	0	0	0	0	0	0	0	0	0	0	0	0	0	0
Bone	monocyte (PF)	L4	2.57816	-1.40485	0	0	1.56176	0	0	0	0	0	0	0	0	0	0	0	0	0	0
Bone	monocyte	L4	-0.690861	5.9547	0	0	1.88812	0	0	1.88812	0	0	0	0	0	0	0	0	0	1.33592	0
Bone	monocyte (PF)	L4	3.46664	0.0393868	0	0	2.10723	0	0	1.52882	0	0	0	0	0	0	0	0	0	0	0
Bone	monocyte	L4	-1.02335	6.50974	1.34298	0	1.89626	0	0	1.34298	0	0	0	1.89626	0	0	0	0	0	1.34298	0
Bone	monocyte (PF)	L4	2.42773	-1.34617	0	0	2.02666	0	0	0	0	0	0	0	0	0	0	0	0	0	0
Bone	monocyte	L4	0.500211	5.85632	0	0	1.72236	0	0	0	0	0	0	0	0	0	0	0	0	0	0
Bone	monocyte	L4	-1.39263	7.06236	0	0	1.79405	0	0	0	0	0	0	0	0	0	0	0	0	1.25473	0
Bone	monocyte (PF)	L4	0.305747	-0.405976	0	0	0.599544	0	0	0	0	0	0	0	0	0	0	0	0	0.599544	0
Bone	monocyte	L4	-0.988756	5.34659	1.89698	0	0	0	0	0	0	0	0	0	0	0	0	0	0	0	0
Bone	monocyte (PF)	L4	0.363045	0.671839	0	0	2.15634	0	0	0	0	0	0	2.15634	0	0	0	0	0	0	0
Bone	monocyte	L4	2.5505	7.57715	3.33404	0	2.3043	0	0	0	0	0	0	3.61277	0	0	0	0	0	0	0
Bone	monocyte	L4	1.22343	5.68488	1.42134	0	2.60791	0	1.42134	1.42134	0	0	0	2.60791	0	0	0	0	0	0	0
Bone	monocyte	L4	0.38858	5.75461	0	0	1.98064	0	1.12573	0	0	0	0	1.64189	0	0	0	0	0	0	0
Bone	monocyte	L4	-0.491273	4.97568	1.09595	0	1.94249	0	0	0	0	0	0	0	0	0	0	0	0	0	0
Bone	monocyte	L4	-0.507016	5.11294	1.3682	0	1.3682	0	1.3682	0	0	0	0	0	0	0	0	0	0	0	0
Bone	monocyte	L4	-0.493926	8.53831	0	0	0	0	0	0	0	0	0	2.80578	0	0	0	0	0	2.17134	0
Bone	monocyte	L4	1.66361	11.9102	0	0	0	0	0	1.25707	0	0	0	0	0	0	0	0	0	2.14538	0
Bone	monocyte	L4	2.31653	0.676958	0	0	1.86218	0	0	0	0	0	0	0	0	0	0	0	0	0	0
Bone	monocyte	L4	1.46954	-0.0590153	0	0	2.26314	0	0	0	0	0	0	0	0	0	0	0	0	1.66896	0
Bone	monocyte	L4	1.15394	6.7796	1.01611	0	1.50958	0	0	0	0	0	0	0	0	0	0	0	0	1.01611	0
Bone	monocyte	L4	-0.821158	5.66394	2.01742	0	2.01742	0	0	0	0	0	0	2.01742	0	0	0	0	0	0	0
Bone	monocyte	L4	-0.698399	5.00648	1.02542	0	1.85078	0	0	0	0	0	0	1.02542	0	0	0	0	0	1.52094	0
Bone	monocyte	L4	-0.607153	5.45232	0	0	2.54495	0	0	0	0	0	0	0	0	0	0	0	0	0	0
Bone	monocyte	L4	0.83495	7.72124	1.71112	0	0	0	0	0	0	0	0	3.33971	0	0	0	0	0	0	0
Bone	monocyte	L4	-0.813989	5.58088	1.81484	0	2.16448	0	0	0	0	0	0	1.27257	0	0	0	0	0	1.27257	0
Bone	monocyte	L4	-0.331467	5.57857	0	0	1.73339	0	0	0	0	0	0	0	0	0	0	0	0	0	0
Bone	monocyte	L4	0.286111	0.13447	1.34466	0	1.65924	0.883123	0.883123	1.65924	0	0	0.883123	1.65924	0	0	0	0	0	0	0
Bone	monocyte	L4	0.112669	6.26668	1.62678	0	2.72825	0	0	0	0	0	0	1.11309	0	0	0	0	0	0	0
Bone	monocyte	L4	0.253806	4.25044	0	0	2.82846	0	0	1.29561	0	0	0	1.29561	0	0	0	0	0	1.29561	0
Bone	monocyte	L4	-1.4241	5.39278	0	0	0	0	2.19368	0	0	0	0	0	0	0	0	0	0	0	0
Bone	monocyte	L4	-0.0847064	4.89877	0	0	1.7154	0	0	1.18768	0	0	0	0	0	0	0	0	0	0	0
Bone	monocyte	L4	-0.118435	0.572175	1.0334	0	1.0334	0	0	0	0	0	0	0	0	0	0	0	0	0	0
Bone	monocyte	L4	-0.125996	4.84319	0	0	2.54317	0	0	0	0	0	0	0	0	0	0	0	0	0	0
Bone	monocyte	L4	0.51291	6.52071	1.76491	0	2.2048	0	0	1.44158	0	0	0	2.93122	0	0	0	0	0	0.960761	0
Bone	monocyte	L4	-1.32945	5.2875	0	0	0	0	0	0	0	0	0	0	0	0	0	0	0	0	0
Bone	monocyte	L4	-1.63707	6.10206	0	0	2.36842	0	0	0	0	0	0	0	0	0	0	0	0	0	0
Bone	monocyte	L4	0.139122	0.899019	0	0	2.26276	0	0	0	0	0	0	0	0	0	0	0	0	0	0
Bone	monocyte	L4	-0.974724	6.83816	2.05329	0	2.05329	0	0	0	0	2.05329	0	0	0	0	0	0	0	0	0
Bone	monocyte (PF)	L4	3.41702	-0.762404	0	0	2.21739	0	0	0	0	0	0	1.6276	0	0	0	0	0	0	0
Bone	monocyte	L4	0.0236525	4.44517	0	0	2.59577	0	0	0	0	0	0	0	0	0	0	0	0	1.24743	0
Bone	monocyte (PF)	L4	3.02081	-1.51683	0	0	0	0	0	0	0	0	0	1.82633	0	0	0	0	0	1.82633	0
Bone	monocyte (PF)	L4	3.39987	-1.46675	0	0	0	0	0	1.56579	0	0	0	0	0	0	0	0	0	1.56579	0
Bone	monocyte (PF)	L4	0.129725	5.94384	1.35354	0	1.66896	0	0	0	0	0	0	0	0	0	0	0	0	1.35354	0
Bone	monocyte (PF)	L4	4.03569	-1.77263	0	0	0	0	0	1.287	0	0	0	0	0	0	0	0	0	1.287	0
Bone	monocyte	L4	1.08354	7.42727	0	0	2.65395	0	0	0	0	0	0	2.65395	0	0	0	0	0	1.4592	0
Bone	monocyte	L4	0.214271	6.55373	2.06492	0	2.06492	1.49118	0	2.06492	0	0	0	0	0	0	0	0	0	0	0
Bone	monocyte	L4	1.65129	7.63506	0	0	0	0	0	1.36341	0	0	0	3.06183	0	0	0	0	0	1.36341	0
Bone	monocyte	L4	1.33362	7.53238	0	0	2.08718	0	0	0	0	0	0	3.24717	0	0	0	0	0	0	0
Bone	monocyte	L4	-0.227863	5.08576	1.79678	0	1.79678	0	0	1.25707	0	0	0	0	0	0	0	0	0	0	0
Bone	monocyte	L4	-0.643526	4.93452	1.01532	0	1.01532	0	0	1.01532	0	0	0	0	0	0	0	0	0	1.01532	0
Bone	monocyte (PF)	L4	3.57754	-1.37863	1.06485	0	0	0	0	1.06485	0	0	0	1.06485	0	0	0	0	0	0	0
Bone	monocyte	L4	-0.724849	6.24174	2.60811	0	0	0	0	0	0	0	0	1.64695	0	0	0	0	0	0	0
Bone	monocyte	L4	0.779297	5.96544	0	0	2.69063	0	0	0	0	0	0	2.42531	0	0	0	0	0	0	0
Bone	monocyte (PF)	L4	-0.850188	5.38939	0	0	2.48298	0	0	0	0	0	0	0	0	0	0	0	0	0	0
Bone	monocyte	L4	0.059346	1.29889	0	0	1.83557	0	0	0	0	0	0	0	0	0	0	0	0	0	0
Bone	monocyte	L4	3.3557	-0.018791	0	0	0	0	0	0	0	0	0	0	0	0	0	0	0	0	0
Bone	monocyte	L4	-0.59921	5.53472	0	0	1.76458	0	1.76458	1.22951	0	0	0	1.22951	0	0	0	0	0	0	0
Bone	granulocyte monocyte progenitor cell	L4	-0.0305598	-0.988748	0	0	0.651294	0	0	0	0	0	0	0	0	0	0	0	0	0	0
Bone	monocyte	L4	3.3801	0.0102991	0	0	1.94703	0	0	0	0	0	0	0	0	0	0	0	0	0	0
Bone	granulocyte monocyte progenitor cell	L4	0.314919	-3.33165	0	0	0.852706	0	0	0	0	0	0	0	0	0	0	0	0	0.514614	0
Bone	granulocyte monocyte progenitor cell	L4	0.753657	-3.2197	0	0	1.85033	0	0	0	0	0	0	0	0	0	0	0	0	0	0
Bone	monocyte	L4	-0.204858	5.55829	2.22324	0	2.48349	1.32062	0	0	0	0	0	1.32062	0	0	0	0	0	0	0
Bone	monocyte (PF)	L4	2.32629	-1.02505	0	0	0.628142	0	0	1.01096	0	0	0	1.01096	0	0	0	0	0	0	0
Bone	monocyte	L4	-1.01784	5.35259	0	0	2.26314	0	0	0	0	0	0	1.66896	0	0	0	0	0	0	0
Bone	monocyte	L4	-1.54665	4.82345	0	0	3.35871	0	0	0	0	0	0	0	0	0	0	0	0	0	0
Bone	monocyte	L4	-0.658463	5.53285	1.4173	0	1.98127	0	0	0	0	0	0	0	0	0	0	0	0	0	0
Bone	monocyte	L4	1.36376	7.54415	0	0	1.38278	0	0	0	0	0	0	2.29837	0	0	0	0	0	0	0
Bone	monocyte	L4	-0.392645	6.02176	2.10882	0	2.30739	0	0	0	0	0	0	0	0	0	0	0	0	1.03305	0
Bone	monocyte	L4	-1.60348	5.93982	0	0	0	0	0	0	0	0	0	0	0	0	0	0	0	0	0
Bone	monocyte (PF)	L4	3.71937	-1.25675	0	0	1.86264	0	0	0	0	0	0	0	0	0	0	0	0	0	0
Bone	monocyte	L4	0.0831481	4.69745	0	0	2.92263	0	0	0	0	0	0	0	0	0	0	0	0	0	0
Bone	monocyte (PF)	L4	2.30823	-1.09753	0.940602	0	0.940602	0	0	0	0	0	0	0	0	0	0	0	0	0	0
Bone	macrophage (osteoclast)	L4	-3.18332	12.3626	1.96951	0	0	0	0	0	0	0	0	0	0	0	0	0	0	0	0
Bone	monocyte	L4	-0.827432	5.18186	0	0	0.84806	0	0	0	0	0	0	0	0	0	0	0	0	0	0
Bone	monocyte	L4	-1.2894	6.13183	2.10501	0	2.46902	0	0	0	0	0	0	1.52684	0	0	0	0	0	0	0
Bone	granulocyte monocyte progenitor cell	L4	0.731763	-3.07169	1.35752	0	0	0	0	0	0	0	0	0	0	0	0	0	0	0.674059	0
Bone	macrophage (osteoclast)	L4	3.54455	11.4892	1.63787	0	0	1.12236	0	0	0	1.12236	0	0	0	0	0	0	0	0	0
Bone	monocyte	L4	-1.19457	5.68499	2.07857	0	3.09009	0	0	0	0	0	0	0	0	0	0	0	0	0	0
Bone	monocyte (PF)	L4	0.734237	-0.433724	0.846613	0	0.846613	0	0	0	0	0	0	0	0	0	0	0	0	0	0
Bone	monocyte (PF)	L4	4.09113	-1.69079	0	0	1.30363	0	0	0	0	0	0	0	0	0	0	0	0	1.02548	0
Bone	monocyte	L4	-0.912382	5.52877	1.40977	0	2.33069	0	0	1.40977	0	0	0	0	0	0	0	0	0	0	0
Bone	monocyte	L4	0.535528	5.97269	0	0	2.17686	0	0	1.08338	1.08338	0	0	0	0	0	0	0	0	0	0
Bone	monocyte	L4	0.234937	3.83979	1.1175	0	1.1175	0	0	1.1175	0	0	0	2.42356	0	0	0	0	0	0	0
Bone	monocyte	L4	0.942258	4.70149	0	0	3.02418	0	1.59238	1.59238	0	0	0	2.17825	0	0	0	0	0	0	0
Bone	monocyte	L4	0.519095	6.50817	1.36082	0	1.91674	0	0	0	0	0	0	3.18615	0	0	0	0	0	0	0
Bone	monocyte	L4	-1.03573	5.08709	1.52206	0	1.52206	0	0	1.52206	0	0	0	0	0	0	0	0	0	0	0
Bone	monocyte	L4	-1.00155	6.1035	0	0	0	0	0	2.90125	0	0	0	0	0	0	0	0	0	0	0
Bone	granulocyte monocyte progenitor cell	L4	0.791271	-3.53075	0	0	0.591995	0	0	0	0	0	0	0	0	0	0	0	0	0.591995	0
Bone	monocyte (PF)	L4	0.482255	-0.389381	0	0	1.64593	0	0	0	0	0	0	0	0	0	0	0	0	0	0
Bone	monocyte	L4	1.40664	10.0537	0	0	1.17453	0	0	0	0	0	0	3.91613	0	0	0	0	0	0	0
Bone	monocyte	L4	-1.03168	5.4123	0	0	1.5634	0	0	0	0	0	0	0	0	0	0	0	0	0	0
Bone	monocyte	L4	-1.15628	5.42815	0	0	2.45268	0	0	0	0	0	0	0	0	0	0	0	0	0	0
Bone	monocyte	L4	-0.980917	6.30419	0	0	2.89947	0	0	1.48905	0	0	0	0	0	0	0	0	0	0	0
Bone	granulocyte monocyte progenitor cell	L4	0.90458	-3.43612	0	0	0.516544	0	0	0	0	0	0	0	0	0	0	0	0	0.855456	0
Bone	monocyte	L4	-1.25992	7.38664	0	0	0.999107	0	0	0	0	0	0	0	0	0	0	0	0	0	0
Bone	monocyte	L4	-0.0342538	6.28281	2.20917	0	1.30906	0	1.30906	0	0	0	0	0	0	0	0	0	0	1.30906	0
Bone	monocyte (PF)	L4	-0.911703	5.77689	0	0	0	0	0	0	0	0	0	0	0	0	0	0	0	0	0
Bone	monocyte	L4	0.817743	6.68321	1.06039	0	2.34541	0	0	0	0	0	0	0	0	0	0	0	0	1.06039	0
Bone	monocyte	L4	-0.557725	4.577	0	0	0	0	1.72236	1.72236	0	0	0	0	0	0	0	0	0	0	0
Bone	monocyte	L4	0.314008	6.37513	0	0	2.43841	0	0	1.28473	0	0	0	0	0	0	0	0	0	1.28473	0
Bone	granulocyte monocyte progenitor cell	L4	1.09123	-3.45163	0	0	0.577761	0	0	0	0	0	0	0	0	0	0	0	0	0.941603	0
Bone	monocyte	L4	0.822383	6.41316	0	0	1.27834	0	0	1.27834	0	0	0	3.3843	0	0	0	0	0	0	0
Bone	granulocyte monocyte progenitor cell	L4	1.84906	-2.40898	1.0615	0	1.56474	0	0	0	0	0	0	0	0	0	0	0	0	0	0
Bone	monocyte	L4	0.420907	1.68313	0	0	0	0	0	0	0	0	0	0	0	0	0	0	0	0	0
Bone	monocyte	L4	-0.465273	5.85978	1.29005	0	2.18593	1.29005	0	0	0	0	0	0	0	0	0	0	0	0	0
Bone	monocyte	L4	-0.460605	4.49747	1.00544	0	1.82444	0	0	0	0	0	0	0	0	0	0	0	0	0	0
Bone	granulocyte monocyte progenitor cell	L4	3.59691	-1.81404	0	0	1.92525	0	0	0	0	0	0	0	0	0	0	0	0	0.775359	0
Bone	monocyte	L4	1.00466	6.69748	0	0	2.1912	0	0	0	0	0	0	2.5587	0	0	0	0	0	0	0
Bone	monocyte	L4	-1.18224	5.74899	0	0	1.29851	0	1.29851	0	0	0	0	1.29851	0	0	0	0	0	0	0
Bone	monocyte	L4	0.291722	6.12895	0	0	1.10182	0	1.10182	0	0	0	0	0	0	0	0	0	0	0	0
Bone	monocyte (PF)	L4	-0.948562	5.12802	0	0	1.89842	0	0	0	0	0	0	0	0	0	0	0	0	0	0
Bone	granulocyte monocyte progenitor cell	L4	0.118707	-2.70952	0	0	0.950615	0	0	0	0	0	0	0	0	0	0	0	0	0.584253	0
Bone	monocyte	L4	-0.720593	5.8212	1.46454	0	1.46454	0	1.46454	0	0	0	0	0	0	0	0	0	0	0	0
Bone	monocyte (PF)	L4	3.24222	-1.59321	0	0	0.769778	0	0	0	0	0	0	0	0	0	0	0	0	0	0
Bone	monocyte	L4	3.09835	0.225986	0	0	0	0	0	0	0	0	0	0	0	0	0	0	0	0	0
Bone	monocyte	L4	-1.58472	5.26086	0	0	0	0	0	0	0	0	0	0	0	0	0	0	0	0	0
Bone	monocyte	L4	2.03694	8.57415	0	0	1.79176	0	0	0	0	0	1.25276	4.15104	0	0	0	0	0	1.25276	0
Bone	monocyte	L4	-0.440725	5.39999	1.43508	0	2.83321	0	0	0	0	0	0	0	0	0	0	0	0	0	0
Bone	monocyte	L4	-0.120406	6.45289	1.41873	0	1.98289	0	1.41873	1.41873	0	0	0	0	0	0	0	0	0	0	0
Bone	monocyte (PF)	L4	1.1522	-0.299448	0	0	1.51955	0	0	0	0	0	0	0	0	0	0	0	0	0	0
Bone	monocyte	L4	-0.810806	4.8711	0	0	2.82065	0	1.98994	0	0	0	0	0	0	0	0	0	0	0	0
Bone	monocyte	L4	1.93	8.80878	3.11334	0	1.66756	0	0	0	0	0	0	3.2046	0	0	0	0	0	1.14728	0
Bone	monocyte	L4	-1.44477	5.65666	0	0	0	0	0	0	0	0	0	0	0	0	0	0	0	0	0
Bone	monocyte	L4	-0.00480669	7.91955	0	0	3.01731	0	0	0	0	0	0	3.01731	0	0	0	0	0	2.37194	0
Bone	monocyte (PF)	L4	1.06451	-1.20608	1.42426	0	1.06225	0	0	0	0	0	0	0.489166	0	0	0	0	0	0.816209	0
Bone	monocyte	L4	-0.881107	6.17495	1.30357	0	1.85078	0	0	0	0	0	0	0	0	0	0	0	0	1.30357	0
Bone	monocyte	L4	0.656623	6.46048	0	0	1.66966	0	0	0	0	0	0	2.10217	0	0	0	0	0	0	0
Bone	monocyte	L4	-0.948808	5.62586	0	0	1.91815	0	0	0	0	0	0	0	0	0	0	0	0	1.07709	0
Bone	granulocyte monocyte progenitor cell	L4	0.192461	-3.19212	0.519204	0	0.519204	0	0	0	0	0	0	0	0	0	0	0	0	0.859245	0
Bone	monocyte	L4	-0.904224	4.98684	0	0	0	0	0	0	0	0	0	0	0	0	0	0	0	0	0
Bone	monocyte (PF)	L4	0.401729	1.08638	0	0	1.48139	0	0	0	0	0	0	0	0	0	0	0	0	0	0
Bone	monocyte	L4	2.44233	0.983121	0	0	1.6774	0	0	0	0	0	0	0	0	0	0	0	0	0	0
Bone	monocyte	L4	2.51923	-0.62861	0	0	2.33069	0	0	0	0	0	0	0	0	0	0	0	0	0	0
Bone	monocyte	L4	1.44426	7.57719	0	0	1.85418	0	0	0	0	0	0	2.20604	0	0	0	0	0	0	0
Bone	monocyte (PF)	L4	0.658416	-0.0323034	0	0	1.28218	0	1.28218	0	0	0	0	0.833888	0	0	0	0	0	0	0
Bone	monocyte (PF)	L4	3.66079	-0.869697	0	0	1.72254	0	0	1.19373	0	0	0	0	0	0	0	0	0	1.19373	0
Bone	monocyte	L4	0.920668	6.68388	0	0	1.73263	0	0	1.73263	0	0	0	0	0	0	0	0	0	0	0
Bone	monocyte	L4	-0.0899025	-0.144428	0	0	0	0	0	0	0	0	0	0	0	0	0	0	0	0	0
Bone	monocyte (PF)	L4	0.558354	1.40539	0	0	1.42757	0	1.42757	0	0	0	0	0	0	0	0	0	0	0	0
Bone	monocyte (PF)	L4	0.525455	0.520112	0	0	1.21099	0	0	1.74286	0	0	0	0	0	0	0	0	0	1.21099	0
Bone	granulocyte monocyte progenitor cell	L4	1.32109	-3.15946	0	0	1.02051	0	0	0	0	0	0	0	0	0	0	0	0	1.02051	0
Bone	monocyte	L4	-0.654695	5.35344	1.21448	0	1.74695	0	0	0	0	0	0	0	0	0	0	0	0	1.21448	0
Bone	monocyte (PF)	L4	1.80827	-1.05542	0	0	1.71625	0	0.761227	0	0	0	0.761227	0	0	0	0	0	0	1.18839	0
Bone	monocyte	L4	2.42742	9.72591	0	0	0	0	0	0	0	0	0	0	0	1.52995	0	0	0	0	0
Bone	monocyte	L4	-0.210823	0.28938	0	0	0.891781	0	0	0.891781	0	0	0	0	0	0	0	0	0	0	0
Bone	monocyte	L4	-1.41029	5.61007	1.50712	0	1.50712	0	0	0	0	0	0	0	0	0	0	0	0	0	0
Bone	monocyte (PF)	L4	3.98986	-1.80028	0.585485	0	2.09958	0	0	0.952323	0	0	0	0	0	0	0	0	0	0	0
Bone	monocyte	L4	-0.149022	4.97895	0	0	2.0746	0	0	0	0	0	0	1.00808	0	0	0	0	0	1.00808	0
Bone	monocyte	L4	-0.746166	5.13238	1.98262	0	2.60443	0	0	1.98262	0	0	0	0	0	0	0	0	0	0	0
Bone	monocyte	L4	-0.235985	5.68298	1.53722	0	1.86833	0	0	1.0388	0	0	0	1.86833	0	0	0	0	0	0	0
Bone	monocyte	L4	-0.954075	5.51981	0	0	2.39759	0	0	1.46608	0	0	0	0	0	0	0	0	0	0	0
Bone	monocyte	L4	-0.0881729	4.13694	0	0	2.23434	0	0	1.12657	0	0	0	0	0	0	0	0	0	0	0
Bone	monocyte	L4	0.0300953	4.72043	0	0	2.86635	0	0	0	0	0	0	1.46199	0	0	0	0	0	1.46199	0
Bone	monocyte	L4	-1.02438	5.59541	0	0	1.5837	0	0	0	0	0	0	0	0	0	0	0	0	0	0
Bone	monocyte	L4	-0.0338315	8.07487	0	0	1.9478	0	1.9478	0	0	0	1.9478	1.9478	0	0	0	0	0	0	0
Bone	monocyte	L4	-0.128646	4.31347	1.04093	0	1.87111	0	0	0	0	0	0	1.5398	0	0	0	0	0	1.04093	0
Bone	macrophage_monocyte (PF)	L4	0.294502	-1.40094	0	0	1.29254	0	0	0	0	0	0	0	0	0	0	0	0	0	0
Bone	monocyte	L4	-0.268986	4.73896	2.06844	0	2.96698	0	0	1.19518	0	0	0	2.84077	0	0	0	0	0	1.19518	0
Bone	monocyte (PF)	L4	2.00472	-0.194476	0	0	0	0	0	0	0	0	0	0	0	0	0	0	0	0	0
Bone	monocyte	L4	-0.522637	4.79565	0	0	2.28445	0	0	1.16473	0	0	0	1.16473	0	0	0	0	0	0	0
Bone	monocyte	L4	-0.882703	7.67882	0	0	2.10457	0	0.892291	0	0	0	0	1.3562	0	0	0	0	0	0	0
Bone	macrophage (osteoclast)	L4	-2.68517	11.6265	0	0	0	0	0	0	0	0	0	0	0	0	0	0	0	0	0
Bone	monocyte	L4	-0.930624	4.98632	0	0	1.41376	0	0	0	0	0	0	0	0	0	0	0	0	0	0
Bone	monocyte	L4	-1.26238	7.30262	0	0	1.01197	0	1.01197	1.01197	0	0	0	0	0	0	0	0	0	0	0
Bone	monocyte	L4	2.07632	8.34597	1.949	0	2.20043	1.10102	0	0	0	0	0	3.71709	0	0	0	0	0	1.10102	0
Bone	monocyte (PF)	L4	-0.426811	4.22442	0	0	0	0	0	1.65821	0	0	0	0	0	0	0	0	0	0	0
Bone	granulocyte monocyte progenitor cell	L4	0.922232	-3.10424	0	0	0.581145	0	0	0	0	0	0	0	0	0	0	0	0	0.581145	0
Bone	monocyte	L4	-0.55136	6.68371	0	0	2.47166	0	0	1.5291	0	0	0	0	0	0	0	0	0	0	0
Bone	monocyte	L4	4.65728	9.57667	0	0	0	0	0.649585	0.649585	0	0	0	0	0	0	0	0	0	0.649585	0
Bone	monocyte (PF)	L4	3.69494	-1.5554	0	0	0	0	0	0	0	0	0	0	0	0	0	0	0	1.90036	0
Bone	monocyte	L4	-0.76837	5.72513	0	0	1.7761	0	0	1.7761	0	0	0	0	0	0	0	0	0	0	0
Bone	monocyte (PF)	L4	-1.16007	5.51066	0	0	0	0	0	0	0	0	0	0	0	0	0	0	0	0	0
Bone	monocyte	L4	0.485726	3.34637	0	0	2.14877	0	1.06249	1.06249	0	0	0	1.06249	0	0	0	0	0	1.06249	0
Bone	granulocyte monocyte progenitor cell	L4	0.969444	-3.47074	0	0	0.798059	0	0	0	0	0	0	0	0	0	0	0	0	0.476615	0
Bone	monocyte	L4	-0.959666	5.21001	0	0	2.361	0	0	1.75799	0	0	0	0	0	0	0	0	0	0	0
Bone	monocyte	L4	3.39224	-1.27987	0	0	0	0	0	0	0	0	0	0	0	0	0	0	0	0	0
Bone	monocyte	L4	1.6436	8.70138	2.01629	0	2.37636	0	0	0	0	0	0	3.5131	0	2.01629	0	0	0	0	0
Bone	monocyte	L4	-1.2464	6.04759	0	0	2.97254	0	0	0	0	0	0	0	0	0	0	0	0	0	0
Bone	monocyte	L4	0.0249147	0.758283	0	0	0.814979	0	0	0	0	0	0	0	0	0	0	0	0	0	0
Bone	monocyte	L4	1.06422	8.7987	2.40222	0	2.14427	0	0	1.25617	0	0	0	2.6071	0	1.25617	0	0	0	0	0
Bone	monocyte	L4	-1.32444	5.89017	0	0	3.01947	0	0	0	0	0	0	0	0	0	0	0	0	0	0
Bone	monocyte	L4	-0.688053	5.28619	0	0	2.58607	0	0	0	0	0	0	0	0	0	0	0	0	1.96554	0
Bone	monocyte	L4	0.287578	3.08871	0	0	2.30281	0	0	0	0	0	0	0	0	0	0	0	0	0	0
Bone	monocyte	L4	0.779854	6.24816	1.17531	0	2.04348	0	1.17531	1.17531	0	0	0	2.66964	0	0	0	0	0	0	0
Bone	monocyte	L4	-1.24028	6.24697	0	0	2.23136	0	0	2.23136	0	0	0	0	0	0	0	0	0	0	0
Bone	monocyte	L4	1.33953	6.30307	1.24567	0	2.38885	0	0	0	0	0	0	1.78347	0	0	0	0	0	0	0
Bone	monocyte (PF)	L4	3.46053	-0.226407	0	0	0	0	0	0	0	0	0	0	0	0	0	0	0	0	0
Bone	monocyte	L4	2.46313	-1.40387	0	0	2.19439	0	0	0	0	0	0	0	0	0	0	0	0	0	0
Bone	monocyte	L4	-1.26602	6.5313	0	0	2.48248	0	0	0	0	0	0	0	0	0	0	0	0	1.31982	0
Bone	monocyte	L4	-1.28992	5.45075	0	0	3.14268	0	0	1.42709	0	0	0	0	0	0	0	0	0	0	0
Bone	macrophage (osteoclast)	L4	-2.76139	11.6943	2.05388	0	0	2.05388	0	0	0	0	0	0	0	0	0	0	0	2.05388	0
Bone	monocyte	L4	0.993242	7.51223	0	0	1.30181	0	0	1.30181	0	0	0	3.22221	0	0	0	0	0	0	0
Bone	monocyte	L4	-1.38074	7.08895	0	0	1.37932	0	1.37932	0	0	0	0	0	0	0	0	0	0	0	0
Bone	monocyte	L4	-0.240846	4.2263	0	0	0	0	0	0	0	0	0	0	0	0	0	0	0	0	0
Bone	monocyte	L4	0.664475	1.43241	0	0	1.11295	0	0	0	0	0	0	0	0	0	0	0	0	0	0
Bone	monocyte	L4	-1.49512	6.92114	0	0	1.39544	0	0	0	0	0	0	0	0	0	0	0	0	0	0
Bone	monocyte	L4	0.665044	6.90825	0	0	2.0001	0	0	1.6601	0	0	0	0	0	0	0	0	0	0	0
Bone	monocyte (PF)	L4	4.04091	-1.69558	0	0	2.34906	0	0	0	0	0	0	0	0	0	0	0	0	1.99022	0
Bone	monocyte	L4	-0.323144	4.55229	1.1413	0	2.45566	0	0	1.66045	0	0	0	0	0	0	0	0	0	0	0
Bone	monocyte (PF)	L4	-1.25761	5.63747	0	0	0	0	0	0	0	0	0	0	0	0	0	0	0	0	0
Bone	monocyte	L4	-1.12601	7.45777	0	0	1.03212	0	0	0	0	0	1.03212	0	0	0	0	0	0	1.03212	0
Bone	monocyte	L4	-0.112406	5.30548	1.70889	0	2.30714	0	1.18216	0	0	0	0	1.18216	0	0	0	0	0	0	0
Bone	monocyte	L4	-0.316869	5.72271	0	0	2.03072	0	1.68881	1.68881	0	0	0	0	0	0	0	0	0	0	0
Bone	monocyte	L4	-0.908089	7.79813	0	0	2.62245	0	0	0	0	0	0	0	0	0	0	0	0	0	0
Bone	monocyte (PF)	L4	3.27977	-1.37942	0	0	1.03939	0	0	1.03939	0	0	0	0	0	0	0	0	0	0	0
Bone	monocyte (PF)	L4	1.70383	0.10732	0	0	2.28504	0	0	0	0	0	0	0	0	0	0	0	0	0	0
Bone	monocyte	L4	-1.2238	6.18674	0	0	2.29944	0	0	0	0	0	0	0	0	0	0	0	0	0	0
Bone	monocyte (PF)	L4	3.01295	-1.43367	1.39704	0	1.39704	0	0	0	0	0	0	0	0	0	0	0	0	0	0
Bone	granulocyte monocyte progenitor cell	L4	0.946395	-3.48151	0.40303	0	0.689492	0	0	0	0	0	0	0	0	0	0	0	0	0.40303	0
Bone	monocyte	L4	-0.744029	5.12227	0	0	0	0	0	1.30025	0	0	0	0	0	0	0	0	0	0	0
Bone	monocyte	L4	2.32612	0.762162	0	0	2.64783	2.02309	0	0	0	0	0	0	0	0	0	0	0	0	0
Bone	monocyte	L4	-1.64143	7.00128	0	0	1.75852	0	0	0	0	0	0	0	0	0	0	0	0	0	0
Bone	monocyte	L4	-0.34176	4.97114	0	0	2.50852	0	0	0	0	0	0	0	0	0	0	0	0	0	0
Bone	monocyte	L4	0.790567	6.10576	1.2687	0	1.2687	0	0	1.2687	0	0	0	2.41814	0	0	0	0	0	0	0
Bone	monocyte	L4	1.36089	8.91902	0	0	2.0001	0	0	0	0	0	0	2.0001	0	0	0	0	0	1.14101	0
Bone	monocyte (PF)	L4	3.22865	-1.32518	0	0	0	0	0	0	0	0	0	0	0	0	0	0	0	0	0
Bone	monocyte	L4	-0.96792	5.03938	0	0	1.93451	0	0	0	0	0	0	0	0	0	0	0	0	0	0
Bone	monocyte (PF)	L4	2.52298	-1.33809	0	0	2.40402	0	0.891272	0	0	0	0	0	0	0	0	0	0	0	0
Bone	granulocyte monocyte progenitor cell	L4	0.155577	-2.9459	0	0	0	0	0	0	0	0	0	0	0	0	0	0	0	0	0
Bone	monocyte (PF)	L4	4.05837	-1.67921	0	0	1.29177	0	0	0	0	0	0	0	0	0	0	0	0	0	0
Bone	monocyte	L4	-0.724335	6.06133	0	0	1.85737	0	0	0	0	0	0	0	0	0	0	0	0	0	0
Bone	monocyte	L4	-0.580942	5.20681	0	0	2.136	0	0	1.5545	0	0	0	0	0	0	0	0	0	0	0
Bone	monocyte (PF)	L4	2.40431	-0.48691	0	0	2.35278	0	0	0	0	0	0	0	0	0	0	0	0	0	0
Bone	monocyte	L4	0.85014	7.48419	1.48139	0	2.41566	0	0	0	0	0	0	0	0	0	0	0	0	0	0
Bone	monocyte	L4	-1.2731	6.28946	1.97136	0	0	0	0	1.97136	0	0	0	0	0	0	0	0	0	0	0
Bone	macrophage (osteoclast)	L4	2.56382	11.9754	2.35623	0	0	1.75363	0	0	0	0	0	0	0	0	0	0	0	0	0
Bone	monocyte	L4	-0.467664	6.50382	2.19321	0	1.84202	0	1.296	1.296	0	0	0	1.296	0	0	0	0	0	1.296	0
Bone	granulocyte monocyte progenitor cell	L4	0.396167	-3.09409	0	0	1.47142	0	0	0	0	0	0	0	0	0	0	0	0	0	0
Bone	monocyte (PF)	L4	2.82209	-1.51154	0	0	1.5346	0	0	0	0	0	0	0	0	0	0	0	0	0	0
Bone	monocyte	L4	-1.15684	6.82754	2.31245	0	2.31245	0	0	0	0	0	0	0	0	0	0	0	0	2.31245	0
Bone	monocyte	L4	-0.591142	5.54863	0	0	2.59807	0	0	0	0	0	0	0	0	0	0	0	0	0	0
Bone	macrophage (osteoclast)	L4	-0.0756944	9.23603	1.65924	0	0	0	0	0	0	0	0	0	0	0	0	0	0	0	0
Bone	monocyte	L4	-0.100742	3.86216	1.12125	0	1.12125	0	0	0	0	0	0	1.12125	0	0	0	0	0	0	0
Bone	monocyte	L4	-0.308125	5.20577	1.76178	0	2.36514	0	0	1.76178	0	0	0	0	0	0	0	0	0	0	0
Bone	monocyte	L4	0.379262	6.70779	0	0	2.38303	0	0	1.77814	0	0	0	3.41815	0	0	0	0	0	0	0
Bone	monocyte (PF)	L4	2.12596	-0.125663	0	0	0	0	0	0	0	0	0	0	0	0	0	0	0	0	0
Bone	monocyte	L4	0.154197	3.69101	0.898459	0	1.68035	0	0	0	0	0	0	0	0	0	0	0	0	0	0
Bone	monocyte	L4	-0.469536	4.93451	0	0	2.29622	0	0	1.38099	0	0	0	0	0	0	0	0	0	0	0
Bone	monocyte	L4	-0.792064	7.74615	0	0	2.2748	0	0	0	0	0	0	0	0	0	0	0	0	0	0
Bone	monocyte	L4	2.72318	9.26289	0	0	2.31082	1.71223	0	2.68266	0	0	0	0	0	0	0	0	0	1.71223	0
Bone	monocyte	L4	0.215448	5.54673	0	0	2.70191	0	0	1.72919	0	0	0	0	0	0	0	0	0	0	0
Bone	monocyte	L4	-0.554464	5.73429	0	0	2.54272	0	1.5902	0	0	0	0	0	0	0	0	0	0	0	0
Bone	monocyte	L4	0.0641085	7.96254	2.23583	0	2.70295	0	1.33098	0	0	0	1.33098	1.33098	0	0	0	0	0	0	0
Bone	monocyte	L4	0.445358	4.71125	2.22711	0	1.97474	0	0	1.12111	0	0	0	1.12111	0	0	0	0	0	0	0
Bone	granulocyte monocyte progenitor cell	L4	0.593706	-2.53068	0	0	1.07965	0	0	0	0	0	0	0	0	0	0	0	0	1.07965	0
Bone	monocyte	L4	-0.686511	5.50086	0	0	2.425	0	0	0	0	0	0	1.48932	0	0	0	0	0	0	0
Bone	monocyte (PF)	L4	2.36162	-1.41624	0	0	0.759045	0.759045	0	0	0	0	0	0	0	0	0	0	0	0	0
Bone	monocyte	L4	0.189806	2.62382	0	0	0	0	0	0	0	0	0	0	0	0	0	0	0	0	0
Bone	monocyte (PF)	L4	0.23479	1.09185	0	0	0	0	0	0	0	0	0	0	0	0	0	0	0	0	0
Bone	macrophage (osteoclast)	L4	4.93512	10.1546	0.958574	0	0	0.59	0.59	0.958574	0	0	0	0	0	0	0	0	0	1.61342	0
Bone	monocyte	L4	-1.0025	7.02507	0	0	1.18689	0	0	0	0	0	0	1.18689	0	0	0	0	0	0	0
Bone	monocyte	L4	-1.25498	5.67751	1.99432	0	1.99432	0	0	0	0	0	0	0	0	0	0	0	0	1.99432	0
Bone	monocyte (PF)	L4	3.6842	-1.5246	0	0	1.70667	0	0	0	0	0	0	0	0	0	0	0	0	0	0
Bone	monocyte (PF)	L4	1.75218	-1.00597	1.15497	0	1.15497	0	0	0.735707	0	0	0	0	0	0	0	0	0	0	0
Bone	monocyte	L4	-0.802235	7.54984	0	0	0	0	0	0	0	0	2.19651	0	0	0	0	0	0	2.83246	0
Bone	monocyte	L4	-1.25686	5.68216	0	0	2.21557	0	0	1.62596	0	0	0	0	0	0	0	0	0	0	0
Bone	granulocyte monocyte progenitor cell	L4	0.0562219	-2.68722	0	0	0.917342	0	0	0	0	0	0	0	0	0	0	0	0.917342	0	0
Bone	monocyte (PF)	L4	0.062038	-0.30401	0	0	0.837886	0	0	0	0	0	0	0	0	0	0	0	0	0.837886	0
Bone	monocyte	L4	-0.455294	5.3658	1.37589	0	1.93401	0	0	0	0	0	0	1.37589	0	0	0	0	0	0	0
Bone	monocyte	L4	0.715687	0.229992	0	0	2.34336	0	0	0	0	0	0	0	0	0	0	0	0	0	0
Bone	granulocyte monocyte progenitor cell	L4	0.252863	-3.37044	0	0	0.509682	0	0	0	0	0	0	0	0	0	0	0	0.509682	0.509682	0
Bone	monocyte	L4	-0.0124243	5.13336	0	0	2.25317	0	0	0	0	0	0	2.62299	0	0	0	0	0	0	0
Bone	monocyte	L4	-1.4183	5.62128	0	0	0	0	0	0	0	0	0	1.99844	0	0	0	0	0	0	0
Bone	monocyte	L4	-1.72808	5.81496	0	0	3.70677	0	0	0	0	0	0	0	0	0	0	0	0	0	0
Bone	monocyte	L4	0.404569	4.06383	0.871879	0	0.871879	0	0	0	0	0	0	0	0	0	0	0	0	0	0
Bone	monocyte (PF)	L4	3.46781	-0.205034	0	0	0	0	0	0	0	0	0	0	0	0	0	0	0	0	0
Bone	monocyte	L4	1.20282	9.39273	2.07247	0	1.49789	0	0	0	0	0	0	3.08344	0	0	0	0	0	1.49789	0
Bone	monocyte	L4	0.104502	1.00576	0	0	1.83646	0	1.83646	0	0	0	0	0	0	0	0	0	0	0	0
Bone	monocyte	L4	0.981018	8.58071	0	0	2.07734	0	0	0	0	0	0	2.70581	0	0	0	0	0	2.07734	0
Bone	monocyte (PF)	L4	0.178279	3.43122	0.832858	0	0.832858	0	0	0.832858	0	0	0	0	0	0	0	0	0	0	0
Bone	monocyte (PF)	L4	3.43064	-0.606017	0	0	0.899669	0	0	0	0	0	0	0	0	0	0	0	0	1.36547	0
Bone	monocyte	L4	0.805166	1.3379	0	0	2.08666	0	0	1.20976	0	0	0	0	0	0	0	0	0	0	0
Bone	monocyte	L4	0.0334421	5.48108	0	0	2.17756	0	0	0	0	0	0	1.59176	0	0	0	0	0	0	0
Bone	monocyte (PF)	L4	0.328765	0.470627	2.15179	0	1.06473	0	0	0	0	0	0	2.3514	0	0	0	0	0	0	0
Bone	monocyte	L4	-0.861531	7.79095	0	0	2.46195	0	0	0	0	0	0	0	0	0	0	0	0	1.02531	0
Bone	monocyte	L4	-0.652411	7.57237	0	0	1.60593	0	1.60593	0	0	0	0	0	0	0	0	0	0	0	0
Bone	monocyte	L4	0.780326	4.20839	0	0	2.34081	0	0	1.98235	0	0	0	0	0	0	0	0	0	0	0
Bone	monocyte	L4	0.498216	-0.145185	1.21481	0	1.21481	0	0	1.21481	0	0	0	0	0	0	0	0	0	0	0
Bone	granulocyte monocyte progenitor cell	L4	2.28858	-2.76832	0	0	0.750475	0	0	0	0	0	0	0	0	0	0	0	0	0.444046	0
Bone	macrophage (osteoclast)	L4	-2.68451	11.764	2.99811	0	0	2.99811	0	0	0	0	0	0	0	0	0	0	0	0	0
Bone	monocyte	L4	0.214251	4.07307	0	0	1.80416	0	0	0	0	0	0	0	0	0	0	0	0	0	0
Bone	monocyte	L4	-0.14274	0.641785	0	0	1.1311	0	0	0	0	0	0	0	0	0	0	0	0	0	0
Bone	monocyte	L4	0.0876762	5.33109	1.02761	0	2.29976	0	0	0	0	0	0	0	0	0	0	0	0	0	0
Bone	monocyte	L4	-1.1373	7.53751	0	0	1.82139	0	0	0	0	0	0	0	0	0	0	0	0	0	0
Bone	monocyte (PF)	L4	0.237929	0.841448	0	0	1.79301	0	0	1.79301	0	0	0	1.79301	0	0	0	0	0	0	0
Bone	monocyte (PF)	L4	0.365012	-0.0710973	0.922151	0	0	0	0	0	0	0	0	0.922151	0	0	0	0	0	0.922151	0
Bone	monocyte	L4	-0.0833822	5.10744	0	0	2.3682	0	0	1.22951	0	0	0	0	0	0	0	0	0	0	0
Bone	monocyte (PF)	L4	0.0893203	6.7246	0	0	1.34634	1.34634	0	0	0	0	0	1.90012	0	0	0	0	0	1.34634	0
Bone	monocyte	L4	-0.857781	5.91034	2.53484	0	1.91798	0	0	0	0	0	0	0	0	0	0	0	0	0	0
Bone	monocyte	L4	2.18993	8.5428	1.98172	0	1.12657	0	0	1.12657	0	0	0	3.80191	0	1.12657	0	0	0	0	0
Bone	monocyte	L4	-0.179959	4.89391	1.10519	0	2.57404	0	1.10519	0	0	0	0	1.10519	0	0	0	0	0	1.61732	0
Bone	macrophage (osteoclast)	L4	-2.23052	12.2579	2.30796	0	0	3.16271	0	1.70963	0	0	0	0	0	0	0	0	0	0	0
Bone	monocyte	L4	1.76088	6.92956	1.93908	0	1.93908	0	0	1.38032	0	0	0	2.5576	0	0	0	0	0	0	0
Bone	monocyte (PF)	L4	1.23199	11.4159	1.84247	0	0	0	0.845019	0	0	0	0	2.19368	0	0	0	0	0	0	1.29638
Bone	monocyte (PF)	L4	-1.11208	5.08006	0	0	2.16893	0	0	0	0	0	0	0	0	0	0	0	0	0	0
Bone	monocyte	L4	-1.61636	5.10697	0	0	0	0	0	0	0	0	0	0	0	0	0	0	0	0	0
Bone	macrophage (osteoclast)	L4	5.68666	9.83183	1.01763	0	0.633033	1.01763	1.01763	2.08772	0	0	0	0	0	0	0	0	0	1.01763	0
Bone	monocyte	L4	-0.454472	7.17605	2.74786	0	0	0	0	0	0	0	0	0	0	0	0	0	0	2.11681	0
Bone	monocyte	L4	-0.497286	6.41227	2.38139	0	1.45239	0	0	0	0	0	0	0	0	0	0	0	0	0	0
Bone	monocyte	L4	-0.914347	5.61224	2.20365	0	2.20365	0	0	2.20365	0	0	0	0	0	0	0	0	0	0	0
Bone	monocyte (PF)	L4	1.23702	-0.125631	1.83557	0	1.29043	0	0	0	0	0	0	2.74013	0	0	0	0	0	0.840349	0
Bone	monocyte	L4	-0.603745	5.21273	0	0	3.30349	0	0	1.55686	0	0	0	0	0	0	0	0	0	1.55686	0
Bone	monocyte	L4	-1.12203	6.02228	0	0	2.57647	0	0	0	0	0	0	0	0	0	0	0	0	1.95661	0
Bone	granulocyte monocyte progenitor cell	L4	0.172783	-2.92928	0	0	0	0	0	0	0	0	0	0	0	0	0	0	0	0.884957	0
Bone	monocyte	L4	-0.498385	5.88595	0	0	1.39933	0	0	0	0	0	0	0	0	0	0	0	0	0	0
Bone	monocyte	L4	-0.219944	5.13481	0	0	0	0	0	0	0	0	0	1.75799	0	0	0	0	0	0	0
Bone	monocyte	L4	-0.842339	5.28328	1.37832	0	1.93679	0	0	1.37832	0	0	0	0	0	0	0	0	0	0	0
Bone	monocyte (PF)	L4	4.11712	-1.64796	0	0	0	0	0	0	0	0	0	0	0	0	0	0	0	0	0
Bone	monocyte (PF)	L4	0.370902	1.37611	0	0	2.45139	0	0	0	0	0	0	0	0	0	0	0	0	0	0
Bone	monocyte	L4	-1.14525	5.57874	0	0	1.5791	0	0	0	0	0	0	0	0	0	0	0	0	0	0
Bone	monocyte	L4	-0.484577	5.09232	0	0	1.61104	0	1.09995	0	0	0	0	0	0	0	0	0	0	0	0
Bone	monocyte	L4	-0.311516	5.40114	2.3047	0	1.70667	0	0	0	0	0	0	0	0	0	0	0	0	0	0
Bone	monocyte	L4	1.49518	7.304	0	0	2.01039	0	0	1.44294	0	0	0	3.40446	0	0	0	0	0	0	0
Bone	monocyte	L4	0.606529	1.10322	0	0	1.22169	0	1.22169	0	0	0	0	0	0	0	0	0	0	1.22169	0
Bone	granulocyte monocyte progenitor cell	L4	0.076755	-2.76305	0	0	1.00632	0	0	0	0	0	0	0	0	0	0	0	0	0	0
Bone	monocyte (PF)	L4	0.729133	0.876765	0	0	1.24268	0	0	0	0	0	0	0	0	0	0	0	0	0	0
Bone	monocyte	L4	-0.920969	6.14466	0	0	0	0	0	1.12348	1.12348	0	0	0	0	0	0	0	0	0	0
Bone	monocyte	L4	-0.422848	4.8266	1.18499	0	2.05566	0	0	0	1.18499	0	0	1.18499	0	0	0	0	0	1.18499	0
Bone	monocyte	L4	-0.501923	5.08344	0	0	1.50684	0	0	0	0	0	0	0	0	0	0	0	0	0	0
Bone	monocyte	L4	-1.13014	5.85191	0	0	0	0	1.91403	1.91403	0	0	0	0	0	0	0	0	0	1.91403	0
Bone	monocyte (PF)	L4	-1.11752	7.70186	0	0	2.10301	0	0	0	0	0	0	0	0	0.78776	0	0	0	0.78776	0
Bone	monocyte	L4	-0.0871554	0.549789	0	0	1.28021	0	0	0	0	0	0	0	0	0	0	0	0	0.832344	0
Bone	monocyte	L4	-0.207225	4.89106	2.22104	0	2.22104	0	0	0	0	0	0	1.6309	0	0	0	0	0	0	0
Bone	monocyte (PF)	L4	0.543062	0.852661	0	0	0	0	0	0	0	0	0	0	0	0	0	0	0	0	0
Bone	macrophage_monocyte (PF)	L4	2.65151	-1.6756	0	0	1.06923	0	0	0	0	0	0	0	0	0	0	0	0	0	0
Bone	monocyte	L4	-0.520293	5.89896	2.2186	0	2.68495	0	0	1.31681	0	0	0	0	0	0	0	0	0	0	0
Bone	monocyte	L4	1.16353	6.59807	1.32042	0	1.32042	0	0	0	0	0	0	2.86048	0	0	0	0	0	0	0
Bone	monocyte (PF)	L4	-0.140641	5.93284	1.09225	0	1.6018	0	1.09225	0	0	0	0	2.55613	0	0	0	0	0	1.09225	0
Bone	granulocyte monocyte progenitor cell	L4	0.938483	-3.42748	0	0	1.0359	0	0	0.310077	0	0	0	0	0	0	0	0	0	0.310077	0
Bone	monocyte	L4	-1.47297	5.6533	0	0	2.28386	0	0	0	0	0	0	0	0	0	0	0	0	0	0
Bone	monocyte	L4	0.363848	7.59392	1.90521	0	2.52105	0	0	0	0	0	0	2.25981	0	0	0	0	0	0	0
Bone	monocyte	L4	0.129165	7.03017	1.92071	0	1.36428	0	0	0	0	0	0	1.36428	0	0	0	0	0	0	0
Bone	monocyte	L4	1.75717	7.76681	2.46655	0	0	0	0	0	0	0	0	3.72404	0	0	0	0	0	1.30709	0
Bone	macrophage (osteoclast)	L4	-2.69527	11.2011	0	0	2.09401	0	0	0	0	0	0	2.09401	0	0	0	0	0	0	0
Bone	monocyte (PF)	L4	3.31497	-1.18047	0	0	2.70886	0	0	1.73532	0	0	0	0	0	0	0	0	0	1.73532	0
Bone	monocyte (PF)	L4	0.07636	0.936697	0	0	1.47616	0	0	0	0	0	0	0	0	0	0	0	0	0	0
Bone	monocyte	L4	-0.331867	5.39936	1.10505	0	1.61716	0	1.10505	0	0	0	0	1.61716	0	0	0	0	0	0	0
Bone	monocyte	L4	-0.577803	4.51793	0	0	1.59959	0	0.840274	0.840274	0	0	0	0	0	0	0	0	0	0.840274	0
Bone	monocyte	L4	-1.42917	7.29575	0	0	1.06535	0	0	0	0	0	1.06535	0	0	0	0	0	0	1.06535	0
Bone	monocyte	L4	-0.555946	5.03862	0	0	1.95714	0	0	0	0	0	0	0	0	0	0	0	0	0	0
Bone	monocyte (PF)	L4	0.482795	-0.333617	0	0	1.07568	0	0.675999	0	0	0	0	0	0	0	0	0	0	0.675999	0
Bone	monocyte	L4	-1.15701	5.566	0	0	2.75026	1.53937	1.53937	0	0	0	0	0	0	0	0	0	0	0	0
Bone	monocyte	L4	1.16639	8.38322	1.09529	0	1.60545	0	0	0	0	0	0	1.60545	0	0	0	0	0	0	0
Bone	monocyte	L4	-1.50443	6.53585	0	0	2.89075	0	2.25165	2.25165	0	0	0	0	0	0	0	0	0	0	0
Bone	monocyte	L4	-0.755834	5.50467	1.90133	0	1.90133	0	0	1.34739	0	0	0	1.34739	0	0	0	0	0	0	0
Bone	monocyte	L4	1.15738	7.18896	2.34025	0	1.98181	1.41778	0	0	0	0	0	1.98181	0	0	0	0	0	1.41778	0
Bone	monocyte	L4	-0.724727	5.33086	0	0	2.79634	0	1.8129	0	0	0	0	0	0	0	0	0	0	0	0
Bone	monocyte	L4	1.34904	1.44048	0	0	0	0	0	0	0	0	0	0	0	0	0	0	0	0	0
Bone marrow	granulocyte monocyte progenitor cell	L4	0.162943	-2.67063	0	0	3.47049	0	0	0	0	0	0	0	0	0	0	0	0	0	0
Bone marrow	macrophage (CD5L+)	L4	-2.77664	11.6603	0	0	2.06763	2.69545	0	0	0	0	0	0	0	0	0	0	0	0	0
Bone marrow	monocyte	L4	-1.65854	6.75834	0	0	0	0	0	0	0	0	0	0	0	0	0	0	0	0	0
Bone marrow	monocyte	L4	-1.47062	6.16156	0	0	1.71559	0	0	0	0	0	0	0	0	0	0	0	0	0	0
Bone marrow	monocyte	L4	-1.13076	5.77229	0	0	0	0	0	2.34934	2.34934	0	0	0	0	0	0	0	0	0	0
Bone marrow	granulocyte monocyte progenitor cell	L4	1.26488	-3.39461	0	0	1.63413	0	0	0	0	0	0	0	0	0	0	0	0	0	0
Bone marrow	macrophage (CD5L+)	L4	-2.5852	11.5314	1.9165	0	0	0	0	0	0	0	0	0	0	0	0	0	0	0	0
Bone marrow	monocyte	L4	-1.58289	5.88907	0	0	2.67823	0	0	0	0	0	0	0	0	0	0	0	0	0	0
Bone marrow	monocyte	L4	-0.657669	4.39255	0	0	0	0	1.92195	0	0	0	0	0	0	0	0	0	0	0	0
Bone marrow	monocyte	L4	-0.00932233	1.59391	0	0	0	0	0	0	0	0	0	0	0	0	0	0	0	0	0
Bone marrow	granulocyte monocyte progenitor cell	L4	1.5289	-2.54624	0	0	1.56669	0	0	0	0	0	0	0	0	0	0	0	0	0	0
Bone marrow	monocyte (PF)	L4	2.30247	0.479031	0	0	2.19616	0	0	0	0	0	0	0	0	0	0	0	0	1.60848	0
Bone marrow	granulocyte monocyte progenitor cell	L4	2.39112	-2.70759	0	0	1.07683	0	0	0	0	0	0	0	0	0	0	0	0	0.676855	0
Bone marrow	monocyte	L4	-1.70509	5.78152	0	0	0	0	0	2.25853	0	0	0	0	0	0	0	0	0	0	0
Bone marrow	monocyte (PF)	L4	4.06406	-1.73058	0	0	1.68451	0	1.68451	2.2803	0	0	0	0	0	0	0	0	0	0	0
Bone marrow	monocyte	L4	-1.27587	5.92076	0	0	2.72425	0	2.09464	0	0	0	0	0	0	0	0	0	0	0	0
Bone marrow	monocyte	L4	-1.41447	5.56668	2.17272	0	2.17272	0	0	0	0	0	0	0	0	0	0	0	0	0	0
Bone marrow	monocyte	L4	-1.48216	6.31053	2.34209	0	2.71498	0	0	1.74072	0	0	0	0	0	0	0	0	0	1.74072	0
Bone marrow	macrophage (CD5L+)	L4	-2.80837	11.142	0	0	0	2.52633	0	0	0	0	0	0	0	0	0	0	0	0	0
Bone marrow	monocyte	L4	0.0881675	1.15047	0	0	0	0	0	0	2.01179	0	0	0	0	0	0	0	0	0	0
Bone marrow	monocyte (PF)	L4	3.8976	-1.65032	0	0	1.6612	0	0	1.34644	0	0	0	0	0	0	0	0	0	0	0
Bone marrow	monocyte	L4	-1.51684	5.7821	0	0	2.02537	0	0	0	0	0	0	0	0	0	0	0	0	0	0
Bone marrow	monocyte	L4	-1.68693	6.38488	0	0	1.86748	0	1.86748	0	0	0	0	0	0	0	0	0	0	0	0
Bone marrow	monocyte	L4	-1.30583	6.94766	0	0	0	0	0	0	0	0	0	0	0	0	0	0	0	0	0
Bone marrow	granulocyte monocyte progenitor cell	L4	2.32697	-2.76646	0.561497	0	1.70834	0	0	0	0	0	0	0	0	0	0	0	0	0.561497	0
Bone marrow	macrophage (CD5L+)	L4	3.27609	13.6629	1.92645	0	0	1.92645	0	0	0	1.92645	0	0	0	0	0	0	0	2.54398	0
Bone marrow	monocyte	L4	-1.53101	5.76316	0	0	2.2748	0	0	0	0	0	0	0	0	0	0	0	0	0	0
Bone marrow	macrophage (CD5L+)	L4	-2.77241	11.6419	2.17964	0	0	2.17964	0	0	0	0	0	0	0	0	0	0	0	0	0
Bone marrow	granulocyte monocyte progenitor cell	L4	1.34391	-3.27422	0.527412	0	0	0	0	0	0	0	0	0	0	0	0	0	0.527412	0.527412	0
Bone marrow	monocyte	L4	-2.56442	11.3056	0	0	1.27853	1.27853	0	0	0	0	0	0	0	0	0	0	0	1.27853	0
Bone marrow	monocyte	L4	-1.66119	5.58674	2.16312	0	3.18199	0	0	2.16312	0	0	0	0	0	0	0	0	0	0	0
Bone marrow	monocyte (PF)	L4	3.82808	-1.64598	0	0	1.26559	0	0	0	0	0	0	0	0	0	0	0	0	1.26559	0
Bone marrow	monocyte	L4	-1.6803	6.6173	0	0	0	0	0	0	0	0	0	0	0	0	0	0	0	0	0
Bone marrow	monocyte (PF)	L4	3.04283	-1.46516	0	0	0	0	0	0	0	0	0	0	0	0	0	0	0	0	0
Bone marrow	monocyte	L4	-1.63268	6.80242	0	0	1.27928	0	0	0	1.27928	0	0	0	0	0	0	0	0	0	0
Bone marrow	monocyte	L4	0.529744	-0.340956	0	0	1.81807	0	0	0	0	0	0	0	0	0	0	0	0	0	0
Bone marrow	granulocyte monocyte progenitor cell	L4	1.96903	-2.78802	0	0	1.38598	0	0	0	0	0	0	0	0	0	0	0	0.559434	0	0
Bone marrow	monocyte	L4	-1.67151	6.48276	0	0	0	0	0	2.32152	0	0	0	0	0	0	0	0	0	2.32152	0
Bone marrow	granulocyte monocyte progenitor cell	L4	0.548415	-3.02131	0	0	1.16931	0	0	0	0	0	0	0	0	0	0	0	0	0.74663	0
Bone marrow	monocyte (PF)	L4	3.89931	-1.54391	0	0	0	0	0	0	0	0	0	0	0	0	0	0	0	0	0
Bone marrow	granulocyte monocyte progenitor cell	L4	1.03748	-3.29289	0	0	1.77994	0	0	0	0	0	0	0	0	0	0	0	0	0	0
Bone marrow	monocyte	L4	-1.1202	5.82786	1.68308	0	1.68308	0	0	1.68308	0	0	0	0	0	0	0	0	0	1.68308	0
Bone marrow	macrophage_monocyte (PF)	L4	0.343581	-2.57679	0.827676	0	0	0	0	0	0	0	0	0	0	0	0	0	0	0	0
Bone marrow	monocyte (PF)	L4	4.08065	-1.76769	0.943563	0	1.98465	0	0	0	0	0	0	0	0	0	0	0	0	0	0
Bone marrow	monocyte	L4	0.327952	2.22548	0	0	2.4408	0	0	0	0	0	0	0	0	0	0	0	0	0	0
Bone marrow	monocyte	L4	-1.68268	6.75222	0	0	2.09028	0	0	0	0	0	0	0	0	0	0	0	0	1.51372	0
Bone marrow	monocyte	L4	-1.6888	5.79951	0	0	0	0	0	0	0	0	0	0	0	0	0	0	0	1.96606	0
Bone marrow	monocyte (PF)	L4	4.01604	-1.694	0	0	1.73814	0	0.940888	0.940888	0	0	0	0	0	0	0	0	0	0	0
Bone marrow	macrophage (CD5L+)	L4	-2.60098	12.5151	1.3065	0	1.85418	1.3065	0	0	0	0	0	0	0	0	0	0	0	1.85418	0
Bone marrow	monocyte	L4	-1.30452	5.82318	0	0	1.99789	0	0	1.99789	0	0	0	0	0	0	0	0	0	0	0
Bone marrow	monocyte (PF)	L4	3.9992	-1.69481	0	0	1.65924	0	0	0	0	0	0	0	0	0	0	0	0	0	0
Bone marrow	macrophage_monocyte (PF)	L4	1.73503	-2.60262	0.941555	0	0.941555	0	0	0	0	0	0	0	0	0	0	0	0	1.41778	0
Bone marrow	macrophage (CD5L+)	L4	-2.77726	13.1417	1.71149	0	1.18436	2.68182	1.18436	0	0	0	0	0	0	0	0	0	0	1.18436	1.18436
Bone marrow	macrophage (CD5L+)	L4	-2.78641	11.7568	0	0	2.25699	2.89639	0	0	0	0	0	0	0	0	0	0	0	0	0
Bone marrow	monocyte	L4	-1.74883	6.86006	0	0	0	0	0	2.32818	0	0	0	2.32818	0	0	0	0	0	0	0
Bone marrow	monocyte	L4	-1.43841	6.89538	0	0	0	0	0	0	0	0	0	0	0	0	0	0	0	1.40141	0
Bone marrow	granulocyte monocyte progenitor cell	L4	1.86561	-2.23283	0	0	0	0	0	0	0	0	0	0	0	0	0	0	0	1.73301	0
Bone marrow	monocyte (PF)	L4	-1.63129	5.16699	2.3571	0	0	0	0	0	0	0	0	0	0	0	0	0	0	0	0
Bone marrow	granulocyte monocyte progenitor cell	L4	0.212962	-2.88015	0	0	1.4752	0	0	0	0	0	0	0	0	0	0	0	0	0	0
Bone marrow	monocyte	L4	-1.69571	5.70204	0	0	2.4931	0	0	1.87937	0	0	0	0	0	0	0	0	0	0	0
Bone marrow	macrophage_monocyte (PF)	L4	1.51818	-2.69256	0	0	0	0	0	0	0	0	0	0	0	0	0	0	0	0	0
Bone marrow	monocyte	L4	-0.890825	4.55418	1.82067	0	1.82067	0	2.42939	0	0	0	0	0	0	0	0	0	0	0	0
Bone marrow	monocyte	L4	-1.76048	5.7047	0	0	2.95655	0	0	0	0	0	0	0	0	0	0	0	0	0	0
Bone marrow	granulocyte monocyte progenitor cell	L4	1.31031	-2.88027	0	0	0	0	0	0	0	0	0	0	0	0	0	0	0	0.831611	0
Bone marrow	monocyte	L4	-0.430804	4.38633	0	0	0	0	0	1.9924	0	0	0	0	0	0	0	0	0	0	0
Bone marrow	monocyte	L4	-0.992525	5.01992	0	0	2.27168	0	0	0	0	0	0	0	0	0	0	0	0	1.67669	0
Bone marrow	granulocyte monocyte progenitor cell	L4	-0.168652	-0.787605	0	0	0	0	0	0	0	0	0	1.45591	0	0	0	0	0	0	0
Bone marrow	monocyte (PF)	L4	4.07722	-1.74856	1.03856	0	1.53693	0	0	1.86802	0	0	0	1.03856	0	0	0	0	0	1.03856	0
Bone marrow	monocyte	L4	-1.66232	6.06596	0	0	1.90424	0	0	0	0	0	0	0	0	0	0	0	0	0	0
Bone marrow	granulocyte monocyte progenitor cell	L4	0.61748	-1.96175	0	0	1.38987	0	0	0	0	0	0	0	0	0	0	0	0	0	0
Bone marrow	monocyte	L4	-1.32312	6.06905	0	0	2.29702	0	0	2.29702	0	0	0	0	0	0	0	0	0	0	0
Bone marrow	monocyte	L4	-1.50701	6.84766	0	0	0	0	0	0	0	0	0	0	0	0	0	0	0	1.81376	0
Bone marrow	monocyte	L4	-0.877172	5.51014	0	0	2.50026	0	1.88598	1.88598	0	0	0	0	0	0	0	0	0	0	0
Bone marrow	monocyte	L4	-1.09302	5.76644	0	0	0	0	0	0	0	0	0	1.71038	0	0	0	0	0	0	0
Bone marrow	granulocyte monocyte progenitor cell	L4	1.18077	-3.09525	0.72254	0	1.13761	0	0	0	0	0	0	0	0	0	0	0	0	0.72254	0
Bone marrow	granulocyte monocyte progenitor cell	L4	-0.0545902	-0.630691	0	0	1.67106	0	0	0.891696	0	0	0	0	0	0	0	0	0	0.891696	0
Bone marrow	monocyte	L4	-0.490146	5.37131	1.44665	0	2.0146	0	0	0	0	0	0	0	0	0	0	0	0	0	0
Bone marrow	monocyte	L4	0.0100271	4.28007	0	0	2.95569	0	0	1.95609	0	0	0	0	0	0	0	0	0	0	0
Bone marrow	monocyte (PF)	L4	3.0703	-1.20114	0	0	2.80651	0	0	0	0	0	0	0	0	0	0	0	0	0	0
Bone marrow	monocyte	L4	-1.27447	4.77171	0	0	0	0	1.84358	0	0	0	0	0	0	0	0	0	0	0	0
Bone marrow	monocyte	L4	-1.63314	6.83997	0	0	2.02709	0	0	0	0	0	0	0	0	0	0	0	0	1.45768	0
Bone marrow	monocyte (PF)	L4	3.79645	-1.63576	0	0	1.32122	0	0	0	0	0	0	0	0	0	0	0	0	0	0
Bone marrow	granulocyte monocyte progenitor cell	L4	0.512971	-2.84082	0	0	0.794949	0	0	0	0	0	0	0	0	0	0	0	0	0	0
Bone marrow	monocyte (PF)	L4	3.82734	-1.33816	0	0	0	0	0	0	0	0	0	0	0	0	0	0	0	0	0
Bone marrow	macrophage (CD5L+)	L4	-2.78474	11.7856	2.19297	0	1.60561	2.19297	0	0	0	1.60561	0	0	0	0	0	0	0	0	0
Bone marrow	monocyte	L4	-1.11319	5.51341	0	0	2.33489	0	0	0	0	0	0	0	0	0	0	0	0	0	0
Bone marrow	monocyte	L4	-1.60294	6.0767	0	0	2.3658	0	0	0	0	0	0	0	0	0	0	0	0	1.76237	0
Bone marrow	monocyte (PF)	L4	0.622175	0.25183	0	0	0	0	0	0	0	0	0	0	0	0	0	0	0	2.0521	0
Bone marrow	macrophage (CD5L+)	L4	-3.1347	12.3164	0	0	0	0	0	0	0	0	0	0	0	0	0	0	0	2.03226	2.03226
Bone marrow	macrophage (CD5L+)	L4	-3.12249	12.7891	1.25027	0	1.78885	2.13698	0	1.25027	0	0	0	0	0	0	0	0	0	1.25027	0
Bone marrow	monocyte	L4	-1.80844	5.75931	0	0	2.99	0	0	2.34592	0	0	0	0	0	0	0	0	0	0	0
Bone marrow	monocyte	L4	-1.61881	6.50244	0	0	0	0	0	0	0	0	0	0	0	0	0	0	0	0	0
Bone marrow	monocyte	L4	-1.58847	6.97094	0	0	1.41517	0	0	1.41517	0	0	0	0	0	0	0	0	0	0	0
Bone marrow	monocyte	L4	-1.45332	5.97451	0	0	2.30065	0	0	1.70299	0	0	0	0	0	0	0	0	0	1.70299	0
Bone marrow	macrophage_monocyte (PF)	L4	1.19938	-3.17054	0	0	0.729034	0	0	0	0	0	0	0	0	0	0	0	0	0	0
Bone marrow	monocyte	L4	-1.02476	5.14175	0	0	2.67131	0	0	0	0	0	0	0	0	0	0	0	0	0	0
Bone marrow	granulocyte monocyte progenitor cell	L4	0.518278	-3.48664	1.08442	0	1.59238	0	0	0	0	0	0	0	0	0	0	0	0	1.08442	0
Bone marrow	monocyte (PF)	L4	3.87319	-1.67423	1.29196	0	2.18827	0	1.29196	0	0	0	0	0	0	0	0	0	0	0	0
Bone marrow	monocyte	L4	-1.68551	6.42174	0	0	0	0	0	0	0	0	0	0	0	0	0	0	0	1.79218	0
Bone marrow	monocyte	L4	-1.44093	5.4608	0	0	2.56809	0	0	2.56809	0	0	0	0	0	0	0	0	0	0	0
Bone marrow	monocyte	L4	-1.64193	6.1009	0	0	3.3323	0	0	0	0	0	0	0	0	0	0	0	0	0	0
Bone marrow	monocyte	L4	-1.5074	5.28725	0	0	2.23359	0	0	0	0	0	0	0	0	0	0	0	0	0	0
Bone marrow	granulocyte monocyte progenitor cell	L4	1.347	-2.15436	0.750504	0	0.750504	0	0	0	0	0	0	0	0	0	0	0	0	0	0
Bone marrow	monocyte	L4	0.0202331	0.36398	0	0	2.89766	0	0	1.23761	0	0	0	0	0	0	0	0	0	0	0
Bone marrow	monocyte	L4	-1.56092	5.34252	0	0	2.98642	0	0	1.74111	0	0	0	0	0	0	0	0	0	0	0
Bone marrow	macrophage_monocyte (PF)	L4	3.83628	-1.80162	1.48008	0	1.48008	0	0.992007	0	0	0	0	0	0	0	0	0	0	0	0
Bone marrow	monocyte	L4	-1.67135	6.08065	0	0	0	0	0	0	0	0	0	2.38706	0	0	0	0	0	0	0
Bone marrow	macrophage_monocyte (PF)	L4	1.37358	-3.2787	0.773342	0	1.20417	0	0	0	0	0	0	0	0	0	0	0	0	0	0
Bone marrow	monocyte	L4	-1.62641	5.78087	0	0	2.88808	0	0	2.51007	0	0	0	0	0	0	0	0	0	0	0
Bone marrow	macrophage_monocyte (PF)	L4	0.474136	-3.07618	0.704177	0	1.62703	0	0	0	0	0	0	0.704177	0	0	0	0	0	0	0
Bone marrow	monocyte	L4	-1.47961	6.19482	0	0	0	0	0	0	0	0	0	0	0	0	0	0	0	0	0
Bone marrow	granulocyte monocyte progenitor cell	L4	1.9848	-2.83834	0	0	1.53374	0	0	0	0	0	0	0	0	0	0	0	0	0	0
Bone marrow	monocyte	L4	-0.949135	5.25111	0	0	1.6917	0	0	1.6917	0	0	0	0	0	0	0	0	0	0	0
Bone marrow	monocyte	L4	-1.60689	6.69392	0	0	0	0	0	0	0	0	0	0	0	0	0	0	0	0	0
Bone marrow	monocyte (PF)	L4	-0.0229653	0.289036	0	0	0	0	0	0	0	0	0	0	0	0	0	0	0	0	0
Bone marrow	monocyte	L4	-3.00685	15.0367	0	0	0	0	0	0	0	0	0	0	0	0	0	0	0	0	0
Bone marrow	macrophage (CD5L+)	L4	-0.728861	10.8228	0	0	0	2.19085	0	0	0	0	0	0	0	0	0	0	0	0	0
Bone marrow	monocyte	L4	-1.15818	5.70086	0	0	3.18421	0	0	0	0	0	0	0	0	0	0	0	0	0	0
Bone marrow	macrophage	L4	0.425576	-2.67645	0.663294	0	0.663294	0	1.05861	0	0	0	0	0	0	0	0	0	0	0	0
Bone marrow	monocyte	L4	-1.7541	5.8447	0	0	2.29461	0	0	0	0	0	0	0	0	0	0	0	0	0	0
Bone marrow	monocyte	L4	-0.12698	0.0253913	0	0	1.46891	0	0	0	0	0	0	0	0	0	0	0	0	1.46891	0
Bone marrow	macrophage (CD5L+)	L4	-3.03564	11.6016	0	0	0	0	0	0	0	0	0	0	0	0	0	0	0	0	0
Bone marrow	monocyte	L4	0.2704	2.43804	0	0	1.70741	0	0	1.70741	0	0	0	0	0	0	0	0	0	0	0
Bone marrow	monocyte (PF)	L4	3.29499	-1.4882	0	0	2.69074	0	1.71934	1.71934	0	0	0	0	0	0	0	0	0	0	0
Bone marrow	monocyte	L4	-1.66808	5.85014	0	0	2.23882	0	0	0	0	0	0	0	0	0	0	0	0	0	0
Bone marrow	monocyte	L4	-0.906353	5.9585	1.75127	0	1.75127	0	0	0	0	0	0	1.75127	0	0	0	0	0	1.75127	0
Bone marrow	monocyte	L4	-1.33889	5.7701	0	0	2.62973	0	0	1.66582	0	0	1.66582	0	0	0	0	0	0	2.25968	0
Bone marrow	macrophage (CD5L+)	L4	-2.8229	12.3778	0	0	0	2.69997	0	0	0	0	0	0	0	0	0	0	0	0	0
Bone marrow	monocyte	L4	-1.56783	6.11788	0	0	3.19462	0	0	0	0	0	0	0	0	0	0	0	0	0	0
Bone marrow	monocyte	L4	-1.74466	5.88911	0	0	2.23359	0	2.23359	0	0	0	0	0	0	0	0	0	0	0	0
Bone marrow	granulocyte monocyte progenitor cell	L4	1.27667	-3.2298	0	0	1.43688	0	0	0	0	0	0	0	0	0	0	0	0	0	0
Bone marrow	monocyte (PF)	L4	3.04828	-1.43455	0	0	0	0	0	0	0	0	0	0	0	0	0	0	0	1.53708	0
Bone marrow	monocyte	L4	-1.64354	5.77972	0	0	0	0	0	0	0	0	0	0	0	0	0	0	0	2.39699	0
Bone marrow	monocyte (PF)	L4	0.290607	1.60271	0	0	2.17686	0	0	0	0	0	0	0	0	0	0	0	0	1.59113	0
Bone marrow	monocyte	L4	-1.60229	5.23738	0	0	0	0	0	0	0	0	0	0	0	0	0	0	0	2.20652	0
Bone marrow	macrophage (CD5L+)	L4	-2.6497	11.5756	0	0	0	3.2841	0	0	0	0	0	0	0	0	0	0	0	0	0
Bone marrow	macrophage (CD5L+)	L4	-2.83954	11.7116	2.20365	0	0	2.20365	0	0	0	0	0	0	0	0	0	0	0	0	0
Bone marrow	monocyte	L4	-1.16931	5.76856	1.62958	0	0	0	0	1.62958	0	0	0	0	0	0	0	0	0	0	0
Bone marrow	monocyte	L4	-1.01849	5.36719	0	0	2.75818	0	0	0	0	0	0	0	0	0	0	0	0	0	0
Bone marrow	monocyte	L4	-1.42717	5.86275	0	0	2.82621	0	1.83957	0	0	0	0	0	0	0	0	0	0	0	0
Bone marrow	granulocyte monocyte progenitor cell	L4	0.0286158	-2.07127	0	0	2.03399	0	0	0	0	0	0	0	0	0	0	0	0	0	0
Bone marrow	macrophage (CD5L+)	L4	-0.785682	5.78188	2.19651	0	2.19651	0	0	0	0	0	0	0	0	0	0	0	0	0	0
Bone marrow	monocyte (PF)	L4	-0.223188	-0.275312	0	0	1.5014	0	0	0	0	0	0	0	0	0	0	0	0	0	0
Bone marrow	monocyte	L4	-1.31421	6.44172	0	0	3.30493	0	2.02309	2.02309	0	0	0	0	0	0	0	0	0	0	0
Bone marrow	macrophage (CD5L+)	L4	-2.31406	12.5413	1.66791	0	0	1.66791	0	0	0	0	0	0	0	0	0	0	0	0	0
Bone marrow	monocyte	L4	-1.76818	6.55179	0	0	0	0	0	0	0	0	0	2.36405	0	0	0	0	0	0	0
Bone marrow	macrophage (CD5L+)	L4	-2.94007	12.632	2.29702	0	2.29702	0	0	0	0	0	0	0	0	0	0	0	0	0	0
Bone marrow	macrophage (CD5L+)	L4	-2.71048	11.573	0	0	0	2.91106	0	0	0	0	0	0	0	0	0	0	0	0	0
Bone marrow	monocyte	L4	-1.63612	6.76183	0	0	0	0	1.34803	0	0	0	0	0	0	0	0	0	0	0	0
Bone marrow	monocyte	L4	-0.136741	-0.217903	0	0	0	0	0	0	0	0	0	0	0	0	0	0	0	1.93047	0
Bone marrow	monocyte (PF)	L4	2.5386	-0.652966	0	0	1.97831	0	0	0	0	0	0	0	0	0	0	0	0	0	0
Bone marrow	monocyte	L4	-1.02209	4.89785	0	0	0	0	0	0	0	0	0	0	0	0	0	0	0	0	0
Bone marrow	macrophage (CD5L+)	L4	-3.21266	12.8631	0	0	0	2.53859	0	0	0	0	0	0	0	0	0	0	0	0	0
Bone marrow	monocyte	L4	-1.71531	6.83474	0	0	0	0	0	0	0	0	0	0	0	0	0	0	0	0	0
Bone marrow	monocyte (PF)	L4	4.04447	-1.71989	1.67036	0	0	0	0	1.67036	0	0	0	0	0	0	0	0	0	0	0
Bone marrow	monocyte	L4	-1.5517	6.10546	0	0	0	2.07673	0	2.07673	0	0	0	0	0	0	0	0	0	2.07673	0
Bone marrow	monocyte	L4	-0.613892	4.30499	0	0	0	0	0	0	0	0	0	0	0	0	0	0	0	0	0
Bone marrow	monocyte	L4	-1.55368	6.07021	0	0	0	0	0	0	0	0	0	0	0	0	0	0	0	0	0
Bone marrow	macrophage (CD5L+)	L4	-3.00164	12.3194	2.12977	0	0	0	2.12977	0	0	2.12977	0	0	0	0	0	0	0	0	0
Bone marrow	granulocyte monocyte progenitor cell	L4	1.37209	-3.03796	0	0	1.89275	0	0	0.754958	0	0	0	0	0	0	0	0	0	0	0
Bone marrow	monocyte	L4	-1.02151	6.53125	2.34251	0	2.34251	2.34251	0	2.34251	0	0	0	2.34251	0	0	0	0	0	0	0
Bone marrow	monocyte	L4	-0.101025	2.99877	0	0	2.65313	0	0	0	0	0	0	0	0	0	0	0	0	0	0
Bone marrow	granulocyte monocyte progenitor cell	L4	0.354565	-3.2963	0.68534	0	0.68534	0	0	0	0	0	0	0	0	0	0	0	0	1.59692	0
Bone marrow	granulocyte monocyte progenitor cell	L4	1.47272	-3.26046	0	0	0.974416	0	0	0	0	0	0	0	0	0	0	0	0	0.438173	0
Bone marrow	monocyte	L4	-1.34265	5.99514	0	0	2.30025	0	0	0	0	0	0	0	0	0	0	0	0	0	0
Bone marrow	monocyte	L4	-0.894514	6.30898	1.84046	0	1.84046	0	0	1.84046	0	0	0	0	0	0	0	0	0	0	0
Bone marrow	monocyte	L4	-1.30204	5.7981	2.29461	0	2.93605	0	2.29461	0	0	0	0	0	0	0	0	0	0	0	0
Bone marrow	granulocyte monocyte progenitor cell	L4	1.41449	-3.29109	0	0	1.37495	0	0	0	0	0	0	0	0	0	0	0	0.553147	0	0
Bone marrow	monocyte (PF)	L4	2.87334	-1.51574	0	0	0	0	0	0	0	0	0	0	0	0	0	0	0	0	0
Bone marrow	granulocyte monocyte progenitor cell	L4	1.69335	-2.67529	0	0	1.34919	0	0	0	0	0	0	0	0	0	0	0	0	0	0
Bone marrow	monocyte	L4	-1.52546	5.6791	0	0	2.5565	0	0	0	1.93807	0	0	0	0	0	0	0	0	0	0
Bone marrow	macrophage_monocyte (PF)	L4	3.27124	-2.07965	1.05014	0	1.55098	0	0	0	0	0	0	0	0	0	0	0	0	1.05014	0
Bone marrow	monocyte	L4	-0.913778	4.81375	0	0	0	0	0	0	0	0	0	0	0	0	0	0	0	0	0
Bone marrow	monocyte	L4	-1.03256	5.88967	2.05625	0	2.05625	0	0	0	0	0	0	0	0	0	0	0	0	0	0
Bone marrow	granulocyte monocyte progenitor cell	L4	1.31235	-3.32801	0	0	1.12222	0	0	0.52506	0	0	0	0	0	0	0	0	0.867571	0.52506	0
Bone marrow	granulocyte monocyte progenitor cell	L4	0.595439	-3.43937	0.584605	0	0	0	0	0	0	0	0	0	0	0	0	0	0	0	0
Bone marrow	monocyte	L4	-1.23333	5.70794	2.15904	0	2.79274	0	0	0	0	0	0	0	0	0	0	0	0	0	0
Bone marrow	monocyte	L4	-1.62143	5.74359	0	0	2.71235	0	0	0	0	0	0	0	0	0	0	0	0	0	0
Bone marrow	monocyte	L4	-1.36607	5.53723	0	0	2.22766	0	0	0	0	0	0	0	0	0	0	0	0	0	0
Bone marrow	macrophage (CD5L+)	L4	-2.53562	11.4642	0	0	0	0	0	0	0	2.00899	0	2.00899	0	0	0	0	0	0	0
Bone marrow	granulocyte monocyte progenitor cell	L4	0.533781	-3.36707	0	0	1.14275	0	0	0	0	0	0	0	0	0	0	0	0	0	0
Bone marrow	monocyte	L4	-1.56965	6.34976	0	0	2.42281	0	0	0	0	0	0	0	0	0	0	0	0	0	0
Bone marrow	monocyte	L4	-1.19376	7.19615	1.96633	0	0	0	0	0	0	0	0	0	0	0	0	0	0	0	0
Bone marrow	monocyte	L4	-1.58828	6.41395	0	0	2.51633	0	0	0	0	0	0	0	0	0	0	0	0	0	0
Bone marrow	monocyte	L4	-1.50417	6.37598	0	0	0	0	0	0	0	0	0	0	0	0	0	0	0	0	0
Bone marrow	monocyte	L4	-1.66398	6.82558	2.72692	0	2.09714	0	0	0	0	0	0	0	0	0	0	0	0	0	0
Bone marrow	monocyte	L4	-1.09546	5.63966	0	0	0	0	0	0	0	0	0	0	0	0	0	0	0	0	0
Bone marrow	monocyte	L4	-1.72373	5.77571	0	0	2.23434	0	0	2.87247	0	0	0	0	0	0	0	0	0	0	0
Bone marrow	monocyte	L4	-1.15416	5.77525	0	0	0	0	0	0	0	0	0	0	0	0	0	0	0	0	0
Bone marrow	monocyte	L4	0.0363701	-0.131043	0	0	1.38278	0	0	0	0	0	0	0	0	0	0	0	0	1.38278	0
Bone marrow	macrophage_monocyte (PF)	L4	1.2724	-2.82025	0	0	0	0	0	0	0	0	0	0	0	0	0	0	0	0	0
Bone marrow	monocyte	L4	-1.16791	5.05382	1.72425	0	1.72425	0	0	0	0	0	0	0	0	0	0	0	0	0	0
Bone marrow	monocyte	L4	-1.61939	6.48379	0	0	0	0	0	1.6517	0	0	0	0	0	0	0	0	0	0	0
Bone marrow	monocyte	L4	-1.11495	5.08895	1.78306	0	3.24805	0	0	0	1.78306	0	0	0	0	0	0	0	0	0	0
Bone marrow	monocyte	L4	-1.39368	6.0677	0	0	2.63212	2.00843	0	0	0	0	0	0	0	0	0	0	0	2.00843	0
Bone marrow	monocyte	L4	-1.13493	5.78058	0	0	0	0	0	0	0	0	0	0	0	0	0	0	0	0	0
Bone marrow	monocyte	L4	-0.902448	4.64726	1.71242	0	0	0	0	0	0	0	0	0	0	0	0	0	0	1.18515	0
Bone marrow	macrophage (CD5L+)	L4	-1.69552	6.64541	0	0	0	2.20007	0	0	0	0	0	0	0	0	0	0	0	0	0
Bone marrow	macrophage (CD5L+)	L4	-2.77046	12.6431	1.40441	0	0	2.5872	0	0	0	0	0	0	0	0	0	0	0	0	0
Bone marrow	monocyte (PF)	L4	3.00009	-1.58896	0	0	0	0	1.29831	0	0	0	0	0	0	0	0	0	0	0	0
Bone marrow	monocyte	L4	-1.50425	6.72053	0	0	1.4864	0	0	0	0	0	0	0	0	0	0	0	0	0	0
Bone marrow	monocyte	L4	-1.34023	5.88394	0	0	0	0	2.09401	0	0	0	0	0	0	0	0	0	0	0	0
Bone marrow	monocyte	L4	-1.59086	5.4245	0	0	2.30918	0	0	0	0	0	0	0	0	0	0	0	0	0	0
Bone marrow	granulocyte monocyte progenitor cell	L4	2.26348	-2.79858	0	0	1.23779	0	0	0.596633	0	0	0	0	0	0	0.596633	0	0	0	0
Bone marrow	granulocyte monocyte progenitor cell	L4	1.24022	-3.37481	0	0	1.27322	0	0	0	0	0	0	0	0	0	0	0	0	0.496577	0
Bone marrow	macrophage (CD5L+)	L4	-2.54636	13.0724	1.15052	0	1.15052	2.63612	0	0	0	0	0	0	0	0	0	0	0	0	0
Bone marrow	monocyte	L4	-1.63666	5.75294	0	0	2.32735	0	0	0	0	0	0	0	0	0	0	0	0	0	0
Bone marrow	monocyte	L4	-1.79862	5.94855	0	0	0	0	0	0	0	0	0	0	0	0	0	0	0	2.1679	0
Bone marrow	monocyte	L4	-1.72945	5.80894	0	0	1.78802	0	0	0	0	0	0	0	0	0	0	0	0	0	0
Bone marrow	monocyte	L4	-1.27004	5.28445	0	0	3.3134	0	0	2.28504	0	0	0	0	0	0	0	0	0	0	0
Bone marrow	monocyte	L4	0.632044	6.10845	1.25779	0	2.14627	0	0	1.25779	0	0	0	1.25779	0	0	0	0	0	0	0
Bone marrow	monocyte	L4	-1.66054	5.88626	0	0	2.38437	0	0	2.38437	0	0	0	0	0	0	0	0	0	0	0
Bone marrow	macrophage (CD5L+)	L4	-2.42651	12.7709	2.52158	0	0	1.3512	0	0	0	0	0	0	0	0	0	0	0	0	0
Bone marrow	monocyte	L4	-1.71134	6.23669	0	0	2.14161	0	0	0	0	0	0	0	0	0	0	0	0	0	0
Bone marrow	granulocyte monocyte progenitor cell	L4	0.353437	-3.33705	0	0	0	0	0	0	0	0	0	0	0	0	0	0	0.865932	1.32294	0
Bone marrow	monocyte (PF)	L4	2.47189	-1.29797	0	0	1.6975	0	0	1.6975	0	0	0	0	0	0	0	0	0	0	0
Bone marrow	granulocyte monocyte progenitor cell	L4	0.538689	-3.26248	0	0	0.799707	0	0	0.799707	0	0	0	0	0	0	0	0	0	0	0
Bone marrow	macrophage (CD5L+)	L4	-2.71835	11.4559	2.10154	0	0	0	0	0	0	0	0	0	0	0	0	0	0	0	0
Bone marrow	monocyte	L4	-0.406797	5.71668	0	0	0	0	0	0	0	0	0	0	0	0	0	0	0	0	0
Bone marrow	monocyte (PF)	L4	3.56707	-1.37786	0	0	0	0	0	0	0	0	0	0	0	0	0	0	0	0	0
Bone marrow	granulocyte monocyte progenitor cell	L4	1.62506	-2.97999	0	0	1.25018	0	0	0	0	0	0	0	0	0	0	0	0	0.808922	0
Bone marrow	monocyte	L4	-1.55362	6.20529	1.9735	0	2.59463	0	1.9735	0	0	0	0	0	0	0	0	0	0	1.9735	0
Bone marrow	macrophage_monocyte (PF)	L4	1.11904	-3.06059	0	0	1.37258	0	0	0	0	0	0	0	0	0	0	0	0	0	0
Bone marrow	macrophage_monocyte (PF)	L4	0.99306	-2.85862	0	0	1.01286	0	0	0	0	0	0	0	0	0	0	0	0	1.01286	0
Bone marrow	granulocyte monocyte progenitor cell	L4	0.314164	-2.65779	1.04223	0	1.04223	0	0	0	0	0	0	0	0	0	1.04223	0	0	0	0
Bone marrow	macrophage (CD5L+)	L4	-1.84988	11.0452	0	0	0	0	0	0	0	0	0	0	0	0	0	0	0	0	0
Bone marrow	monocyte	L4	-0.0610696	-0.147851	0	0	0	0	0	0	0	0	0	0	0	0	0	0	0	1.96818	0
Bone marrow	macrophage (CD5L+)	L4	-2.66417	11.5474	2.14228	0	0	0	0	0	0	0	0	0	0	0	0	0	0	0	0
Bone marrow	granulocyte monocyte progenitor cell	L4	0.307185	-2.86362	1.1157	0	0	0	0	0	0	0	0	0	0	0	0	0	0	0	0
Bone marrow	monocyte	L4	-1.75328	5.63961	2.9531	0	2.31082	0	0	0	0	0	0	0	0	0	0	0	0	0	0
Bone marrow	monocyte	L4	-1.42147	5.24724	0	0	2.49872	0	0	0	0	0	0	0	0	0	0	0	0	0	0
Bone marrow	granulocyte monocyte progenitor cell	L4	0.605286	-3.52747	0	0	2.19811	0	0	0	0	0	0	0	0	0	0	0	0	0	0
Bone marrow	monocyte (PF)	L4	3.97598	-1.77912	0	0	0	0	0	1.36147	0	0	0	0	0	0	0	0	0	1.36147	0
Bone marrow	monocyte	L4	-1.21321	5.80696	0	0	0	0	0	0	0	0	0	0	0	0	0	0	0	0	0
Bone marrow	monocyte	L4	-0.950552	6.33873	0	0	1.61393	0	0	0	0	0	0	1.61393	0	0	0	0	0	0	0
Bone marrow	macrophage (CD5L+)	L4	-2.73206	11.407	0	0	0	0	0	0	0	0	0	0	0	0	0	0	0	0	0
Bone marrow	granulocyte monocyte progenitor cell	L4	0.789403	-3.41797	0	0	1.18174	0	0	0	0	0	0	0.56153	0	0	0	0.56153	0	0	0
Bone marrow	monocyte	L4	-1.29189	5.97851	0	0	0	0	0	1.75601	0	0	0	0	0	0	0	0	0	1.75601	0
Bone marrow	monocyte (PF)	L4	2.83434	-1.48077	0	0	0	0	0	0	0	0	0	0	0	0	0	0	0	1.13039	0
Bone marrow	monocyte (PF)	L4	3.03644	-1.34693	0	0	2.30633	0	0	0	0	0	0	0	0	0	0	0	0	0	0
Bone marrow	monocyte (PF)	L4	0.540178	0.157038	0	0	0	0	0	0	0	0	0	0	0	0	0	0	0	0	0
Bone marrow	monocyte	L4	-0.806942	4.84722	0	0	0	0	0	0	0	0	0	0	0	0	0	0	0	0	0
Bone marrow	granulocyte monocyte progenitor cell	L4	0.347701	-3.30837	0.793023	0	1.5326	0	0	0	0	0	0	0	0	0	0	0	0	0	0
Bone marrow	macrophage (CD5L+)	L4	-3.17278	12.3293	0	0	0	0	0	0	0	0	0	0	0	0	0	0	0	0	0
Bone marrow	monocyte	L4	1.11739	0.955597	0	0	0	0	0	0	0	0	0	0	0	0	0	0	0	0	0
Bone marrow	monocyte	L4	0.318331	4.50374	0	0	2.9352	0	0	1.93756	0	0	0	1.93756	0	0	0	0	0	0	0
Bone marrow	monocyte	L4	-0.24775	5.25502	0	0	1.84269	0	1.84269	0	0	0	0	0	0	0	0	0	0	0	0
Bone marrow	monocyte (PF)	L4	3.55885	-1.42725	0	0	0	0	0	2.62794	0	0	0	0	0	0	0	0	0	0	0
Bone marrow	monocyte	L4	-0.40287	5.21022	0	0	0	0	0	1.79552	0	0	0	0	0	0	0	0	0	0	0
Bone marrow	monocyte	L4	0.378505	0.477274	0	0	0	0	0	0	0	0	0	0	0	0	0	0	0	0	0
Bone marrow	monocyte	L4	-1.55539	6.13476	1.62465	0	1.62465	0	0	2.21411	0	0	1.62465	0	0	0	0	0	0	0	0
Bone marrow	monocyte	L4	-1.57478	5.96635	0	0	2.10977	0	0	2.10977	0	0	0	2.10977	0	0	0	0	0	0	0
Bone marrow	monocyte	L4	-1.28549	5.88515	0	0	0	0	2.40337	0	0	0	0	0	0	0	0	0	0	0	0
Bone marrow	monocyte	L4	-1.20406	5.22921	0	0	2.2803	0	0	0	0	0	0	0	0	0	0	0	0	0	0
Bone marrow	monocyte (PF)	L4	3.95257	-1.58987	0	0	0	0	0	0	0	0	0	0	0	0	0	0	0	0	0
Bone marrow	monocyte	L4	-1.42512	6.98012	0	0	2.0427	0	1.47149	0	0	0	0	0	0	0	0	0	0	0	0
Bone marrow	monocyte	L4	-1.81788	6.10804	0	0	2.14029	0	0	0	0	0	0	0	0	0	0	0	0	0	0
Bone marrow	macrophage_monocyte (PF)	L4	1.902	-2.1328	0	0	1.29987	0	0	0	0	0	0	0	0	0	0	0	0	0	0
Bone marrow	monocyte	L4	-1.39952	5.77314	0	0	1.62826	0	0	0	0	0	0	0	0	0	0	0	0	1.62826	0
Bone marrow	monocyte	L4	-1.32486	6.5614	0	0	1.97403	0	0	1.97403	0	0	0	0	0	0	0	0	0	0	0
Bone marrow	monocyte	L4	-0.102998	3.7301	0	0	0	0	0	0	0	0	0	0	0	0	0	0	0	1.63621	0
Bone marrow	monocyte	L4	-1.71723	6.25518	0	0	2.68013	0	0	1.71	0	0	0	0	0	0	0	0	0	0	0
Bone marrow	macrophage_monocyte (PF)	L4	1.62422	-2.34321	0	0	1.39784	0	0	0	0	0	0	0	0	0	0	0	0	0	0
Bone marrow	monocyte	L4	-1.68589	6.41563	0	0	0	0	0	0	0	0	0	0	0	0	0	0	0	0	0
Bone marrow	monocyte	L4	-1.65207	5.5573	0	0	2.30837	0	0	0	0	0	0	0	0	0	0	0	0	2.30837	0
Bone marrow	monocyte	L4	-1.56513	5.88873	0	0	0	0	0	0	0	0	0	0	0	0	0	0	0	0	0
Bone marrow	monocyte	L4	-1.29575	6.5633	0	0	3.06118	0	0	0	0	0	0	0	0	0	0	0	0	2.0521	0
Bone marrow	granulocyte monocyte progenitor cell	L4	0.737744	-2.73214	0	0	0	0	0	0	0	0	0	0	0	0	0	0	0	0	0
Bone marrow	macrophage (CD5L+)	L4	-2.90899	13.3339	1.33757	0	2.24383	1.33757	1.89003	0	0	0	0	0	0	0	0	0	0	0	0
Bone marrow	monocyte	L4	-1.48767	5.6823	0	0	3.50117	0	0	0	0	0	0	0	0	0	0	0	0	0	0
Brain cortex	macrophage (microglial cell)	L4	-6.28265	12.3547	0	0	0	0	0	0	0	0	0	2.21666	0	0	0	0	0	0	0
Brain cortex	macrophage (microglial cell)	L4	-5.73765	11.7879	0	0	0	0	0	0	0	0	0	0	0	0	0	0	0	0	0
Brain cortex	macrophage (microglial cell)	L4	-5.13337	11.5869	1.33923	0	1.33923	0	0	0	0	0	1.33923	0	0	0	0	0	0	0	0
Brain cortex	macrophage (microglial cell)	L4	-6.58625	11.9917	1.97243	0	0	0	0	0	0	0	1.97243	0	0	0	0	0	0	1.97243	0
Brain cortex	macrophage (microglial cell)	L4	2.44722	12.968	3.35922	0	1.60275	0	0	0	0	0	0	0	0	0	0	0	0	0	0
Brain cortex	macrophage (microglial cell)	L4	-6.52073	12.525	3.53007	0	0	0	1.63721	0	0	0	2.8658	0	0	0	0	0	0	0	0
Brain cortex	macrophage (microglial cell)	L4	-1.5481	7.09232	0	0	0	0	0	0	0	0	0	0	0	0	0	0	0	0	0
Brain cortex	macrophage (microglial cell)	L4	-4.81791	11.4192	0	0	0	0	0	2.49668	0	0	1.88267	0	0	0	0	0	0	1.88267	0
Brain cortex	macrophage (microglial cell)	L4	-5.85194	11.8673	0	0	0	0	0	0	0	0	0	0	0	0	0	0	0	2.39336	0
Brain cortex	macrophage (microglial cell)	L4	2.46742	12.8614	1.83646	0	0	0	1.83646	0	0	0	0	0	0	0	0	0	0	0	0
Brain cortex	macrophage (microglial cell)	L4	-5.20567	10.9949	0	0	0	0	0	0	2.14961	0	0	0	0	0	0	0	0	0	0
Brain cortex	macrophage (microglial cell)	L4	-7.23285	11.8573	1.71484	0	0	0	1.71484	1.71484	0	0	0	0	0	0	0	0	0	0	0
Brain cortex	macrophage (microglial cell)	L4	-6.04552	12.1836	3.89601	0	0	0	0	1.84943	0	0	1.84943	0	0	0	0	0	0	0	0
Brain cortex	macrophage (microglial cell)	L4	-5.77902	11.7945	0	0	0	0	0	0	0	0	1.95297	0	0	0	0	0	0	1.95297	0
Brain cortex	macrophage (microglial cell)	L4	-6.18731	12.0707	1.94317	0	1.94317	0	0	1.94317	0	0	1.94317	0	0	0	0	0	0	0	0
Brain cortex	macrophage (microglial cell)	L4	-3.67524	10.3987	0	0	0	0	0	0	0	0	0	0	0	0	0	0	0	0	0
Brain cortex	macrophage (microglial cell)	L4	-7.07258	12.1035	2.82771	0	0	0	0	0	0	0	2.45139	0	0	2.45139	0	0	0	0	0
Brain cortex	macrophage (microglial cell)	L4	-6.33518	12.3144	2.18453	0	2.18453	0	0	2.18453	0	0	2.18453	0	0	0	0	0	0	0	0
Brain cortex	macrophage (microglial cell)	L4	-6.33434	12.3065	0	0	0	0	0	2.73564	0	0	2.10533	3.11925	0	0	0	0	0	2.73564	0
Brain cortex	macrophage (microglial cell)	L4	-6.33408	12.3626	2.01629	0	0	0	2.01629	0	0	0	0	2.01629	0	0	0	0	0	0	0
Brain cortex	macrophage (microglial cell)	L4	2.64847	12.7127	1.91108	0	0	1.91108	0	0	0	0	0	0	0	0	0	0	0	1.35588	0
Brain cortex	macrophage (microglial cell)	L4	2.61991	12.9166	3.61415	0	1.81807	0	1.81807	1.81807	0	0	0	0	0	0	0	0	0	1.81807	0
Brain cortex	macrophage (microglial cell)	L4	-6.30809	12.1875	0	0	0	0	1.45743	1.45743	0	0	0	0	0	0	0	0	0	1.45743	0
Brain cortex	macrophage (microglial cell)	L4	-5.71789	11.8418	2.85764	0	0	0	0	0	0	0	0	0	0	0	0	0	0	0	0
Brain cortex	macrophage (microglial cell)	L4	-6.21115	11.4256	2.89504	0	2.51685	0	0	0	0	0	0	0	0	1.90133	0	0	0	0	0
Brain cortex	macrophage (microglial cell)	L4	-6.71616	12.6751	3.17904	0	0	0	0	0	0	0	3.17904	0	0	0	0	0	0	0	0
Brain cortex	macrophage (microglial cell)	L4	-0.335379	8.39366	0	0	0	0	0	1.29773	0	0	0	0	0	0	0	0	0	0	0
Brain cortex	macrophage (microglial cell)	L4	2.27125	13.3119	3.23202	0	0	1.7692	0	0	0	0	0	0	0	0	0	0	0	2.37326	0
Brain cortex	macrophage (microglial cell)	L4	2.78542	13.0393	3.46215	0	2.06222	2.06222	1.48879	0	0	0	0	0	0	0	0	0	0	2.06222	0
Brain cortex	macrophage (microglial cell)	L4	-7.45666	12.2541	0	0	0	1.88456	0	1.88456	0	0	1.88456	2.49872	0	0	0	0	0	0	0
Brain cortex	macrophage (microglial cell)	L4	-5.86941	12.1799	0	0	0	0	0	0	0	0	0	0	0	0	0	0	0	1.08299	0
Brain cortex	macrophage (microglial cell)	L4	2.84548	13.0201	3.60351	0	0	1.5201	0	0	0	0	0	0	0	0	0	0	0	0	0
Brain cortex	macrophage (microglial cell)	L4	2.67606	12.7909	2.98583	0	1.4192	0	1.98343	1.98343	0	0	0	0	0	0	0	0	0	0	0
Brain cortex	macrophage (microglial cell)	L4	-7.38192	11.5002	1.60085	0	2.18768	0	0	0	0	0	2.18768	3.03429	0	0	0	0	0	2.18768	0
Brain cortex	macrophage (microglial cell)	L4	-5.96047	12.0912	1.94883	0	0	0	0	0	0	0	0	0	0	0	0	0	0	2.94767	0
Brain cortex	macrophage (microglial cell)	L4	4.63166	9.76348	0	0	0	0	0	1.71784	0	0	0	0	0	0	0	0	0	1.71784	0
Brain cortex	macrophage (microglial cell)	L4	-6.36609	12.3336	0	0	0	0	2.85867	0	0	0	2.48148	0	0	0	0	0	0	0	0
Brain cortex	macrophage (microglial cell)	L4	-6.38817	12.2357	2.34336	0	0	0	0	0	0	0	0	2.34336	0	0	0	0	0	2.34336	0
Brain cortex	macrophage (microglial cell)	L4	-6.33647	12.3736	2.80476	0	0	0	0	0	0	0	0	3.12379	0	0	0	0	0	0	0
Brain cortex	macrophage (microglial cell)	L4	-6.60437	12.707	0	0	0	0	1.57211	1.57211	0	0	1.57211	1.57211	0	0	0	0	0	2.15566	0
Brain cortex	macrophage (microglial cell)	L4	-5.92037	11.9499	1.88362	0	1.88362	0	0	1.88362	0	0	2.4977	0	0	0	0	0	0	1.88362	0
Brain cortex	macrophage (microglial cell)	L4	2.7586	13.0337	3.34828	0	0	2.42437	1.48879	1.48879	0	0	0	0	0	0	0	0	0	1.48879	0
Brain cortex	macrophage (microglial cell)	L4	-6.1722	12.1586	0	0	0	0	0	2.19297	0	0	2.19297	0	0	0	0	0	0	0	0
Brain cortex	macrophage (microglial cell)	L4	-6.14371	12.2384	0	0	0	0	0	0	0	0	0	0	0	0	0	0	0	0	0
Brain cortex	macrophage (microglial cell)	L4	-7.21622	12.2389	2.41164	0	0	0	0	0	0	0	1.80437	3.44862	0	0	0	0	0	2.41164	0
Brain cortex	macrophage (microglial cell)	L4	-7.02757	12.1701	1.99185	0	0	0	0	0	0	0	0	0	0	0	0	0	0	0	0
Brain cortex	macrophage (microglial cell)	L4	-6.27906	12.2728	3.13875	0	0	0	0	0	0	0	2.12326	0	0	0	0	0	0	0	0
Brain cortex	macrophage (microglial cell)	L4	-6.19721	12.1731	0	0	0	0	0	0	0	0	2.33742	0	0	0	0	0	0	0	0
Brain cortex	macrophage (microglial cell)	L4	-7.30638	12.3809	2.29904	0	1.70152	0	1.17593	1.17593	0	0	2.81469	1.70152	0	0	0	0	0	1.17593	0
Brain cortex	macrophage (microglial cell)	L4	-6.34216	12.0893	0	0	0	0	0	0	0	0	0	2.21448	0	0	0	0	0	0	0
Brain cortex	macrophage (microglial cell)	L4	-6.02499	12.0736	0	0	0	0	0	2.00564	0	0	0	0	0	0	0	0	0	2.00564	0
Brain cortex	macrophage (microglial cell)	L4	-6.4704	12.3349	2.61964	0	0	0	0	0	0	0	2.61964	0	0	0	0	0	0	0	0
Brain cortex	macrophage (microglial cell)	L4	-6.24626	12.2955	0	0	0	0	0	0	0	0	2.1604	0	0	0	0	0	0	0	0
Brain cortex	macrophage (microglial cell)	L4	-6.09758	12.1383	0	0	0	0	0	0	0	0	2.34166	0	0	0	0	0	0	0	0
Brain cortex	macrophage (microglial cell)	L4	-5.62906	11.6746	0	0	0	0	2.37459	0	0	0	0	0	0	0	0	0	0	0	0
Brain cortex	macrophage (microglial cell)	L4	-6.97576	12.2499	2.33574	0	0	0	0	0	0	0	2.9793	0	0	0	0	0	0	0	0
Brain cortex	macrophage (microglial cell)	L4	-6.37587	11.9455	1.95142	0	0	0	0	0	0	0	1.95142	0	0	0	0	0	0	0	0
Brain cortex	macrophage (microglial cell)	L4	-6.62944	12.5068	1.98424	0	0	0	0	0	0	0	2.98672	0	0	0	0	0	0	1.98424	0
Brain cortex	macrophage (microglial cell)	L4	-7.09646	11.2405	0.773783	0	0.773783	0	0	0	0	0	0	3.48231	0	1.20474	0	0	0	0.773783	0
Brain cortex	macrophage (microglial cell)	L4	-6.60546	12.3406	1.64223	0	1.64223	0	0	1.64223	0	0	2.23359	0	0	0	0	0	0	0	0
Brain cortex	macrophage (microglial cell)	L4	-6.35269	11.4129	2.75129	0	0	0	0	0	0	0	0	0	0	0	0	0	0	0	0
Brain cortex	macrophage (microglial cell)	L4	0.806938	9.01409	0	0	2.37326	1.7692	0	0	0	0	0	3.0187	0	0	0	0	0	0	0
Brain cortex	macrophage (microglial cell)	L4	-5.95518	11.9499	3.01731	0	0	0	0	0	0	0	0	0	0	0	0	0	0	0	0
Brain cortex	macrophage (microglial cell)	L4	-6.67462	11.9295	2.1486	0	2.1486	0	0	0	0	0	1.56579	0	0	0	0	0	0	1.56579	0
Brain cortex	macrophage (microglial cell)	L4	-6.48807	12.3185	0	0	0	0	0	1.98532	0	0	3.26292	0	0	0	0	0	0	1.98532	0
Brain cortex	macrophage (microglial cell)	L4	-6.33415	12.4693	0	0	0	0	0	0	0	0	2.12003	0	0	0	0	0	0	2.12003	0
Brain cortex	macrophage (microglial cell)	L4	-6.66863	11.1671	2.80603	0	1.82154	0	1.82154	0	0	0	1.82154	2.80603	0	0	0	0	0	0	0
Brain cortex	macrophage (microglial cell)	L4	-5.07335	11.4694	2.6709	0	1.70189	0	0	0	0	0	0	0	0	0	0	0	0	1.70189	0
Brain cortex	macrophage (microglial cell)	L4	3.48056	10.4444	2.31464	0	1.39635	1.39635	0	1.39635	0	0	0	1.39635	0	0	0	0	0	0	0
Brain cortex	macrophage (microglial cell)	L4	-5.64659	11.5493	2.04504	0	0	0	0	0	0	0	0	0	0	0	0	0	0	0	0
Brain cortex	macrophage (microglial cell)	L4	2.74972	12.9813	3.3228	0	0	2.15634	0	1.57271	0	0	0	0	0	0	0	0	0	1.57271	0
Brain cortex	macrophage (microglial cell)	L4	2.64652	12.9119	3.75458	0	0	2.5587	1.9401	0	0	0	0	0	0	0	0	0	0	1.9401	0
Brain cortex	macrophage (microglial cell)	L4	-7.51729	12.1385	1.48534	0	0	0	0	1.48534	0	0	1.48534	0	0	0	0	0	0	0	0
Brain cortex	macrophage (microglial cell)	L4	-6.29732	12.2991	0	0	0	0	0	0	0	0	0	0	0	0	0	0	0	1.97136	0
Brain cortex	macrophage (microglial cell)	L4	-0.754472	10.4949	2.42656	0	1.81807	0	0	0	0	0	0	0	0	0	0	0	0	1.81807	0
Brain cortex	macrophage (microglial cell)	L4	-6.20659	12.4035	2.15836	0	0	0	0	0	0	0	2.15836	0	0	0	0	0	0	0	0
Brain cortex	macrophage (microglial cell)	L4	2.88086	12.7795	1.39956	0	1.39956	0	0	0	0	1.39956	0	0	0	0	0	0	0	1.39956	0
Brain cortex	macrophage (microglial cell)	L4	0.861805	9.40065	2.62734	0	0	0	0	0	0	0	0	3.95791	0	0	0	0	0	2.00397	0
Brain cortex	macrophage (microglial cell)	L4	-6.6378	12.3289	0	0	2.57367	0	0	1.95401	0	0	3.44313	0	0	0	0	0	0	2.57367	0
Brain cortex	macrophage (microglial cell)	L4	-5.34487	11.7631	3.29947	0	1.15526	0	0	0	0	0	0	0	0	0	0	0	0	1.15526	0
Brain cortex	macrophage (microglial cell)	L4	-5.86853	12.1692	2.5587	0	2.93802	0	0	0	0	0	0	0	0	0	0	0	0	0	0
Brain cortex	macrophage (microglial cell)	L4	-6.42421	12.3081	0	0	2.07979	0	0	0	0	0	2.07979	0	0	0	0	0	0	0	0
Brain cortex	macrophage (microglial cell)	L4	-6.47538	12.3601	1.66339	0	0	0	0	0	0	0	2.25699	0	0	0	0	0	0	0	0
Brain cortex	macrophage (microglial cell)	L4	-7.11657	11.4822	2.39608	0	2.39608	0	0	0	0	0	1.79009	0	0	0	0	0	0	0	0
Brain cortex	macrophage (microglial cell)	L4	-6.70357	12.1447	0	0	0	0	0	0	0	0	2.30918	2.95138	0	0	0	0	0	0	0
Brain cortex	macrophage (microglial cell)	L4	2.66255	12.8817	2.2015	0	0	2.56939	0	1.61329	0	0	0	0	0	0	0	0	0	0	0
Brain cortex	macrophage (microglial cell)	L4	-5.93076	11.6887	0	0	0	0	0	1.89074	0	0	0	0	0	0	0	0	0	0	0
Brain cortex	macrophage (microglial cell)	L4	-6.99398	12.2455	0	0	2.05596	0	0	2.05596	0	0	1.48323	0	0	0	0	0	0	1.48323	0
Brain cortex	macrophage (microglial cell)	L4	-6.37594	12.2919	0	0	1.78802	0	0	0	0	0	2.39381	0	0	0	0	0	0	0	0
Brain cortex	macrophage (microglial cell)	L4	-6.59307	12.462	1.65136	0	0	0	0	0	0	0	0	0	0	0	0	0	0	0	0
Brain cortex	macrophage (microglial cell)	L4	-1.92896	8.18027	0	0	3.41483	0	0	0	0	0	0	0	0	0	0	0	0	0	0
Brain cortex	macrophage (microglial cell)	L4	-7.51762	12.283	0.941651	0	1.4179	0	0	0	0	0	1.98194	0	0	0	0	0	0	0.941651	0
Brain cortex	macrophage (microglial cell)	L4	-4.91117	11.2911	0	0	0	0	0	0	0	1.85396	0	0	0	0	0	0	0	0	0
Brain cortex	macrophage (microglial cell)	L4	-6.13123	12.2235	2.24257	0	2.24257	0	0	2.24257	0	0	3.76323	0	0	0	0	0	0	0	0
Brain cortex	macrophage (microglial cell)	L4	-6.72402	12.3447	0	0	0	0	0	2.39653	0	0	0	0	0	0	0	0	0	0	0
Brain cortex	macrophage (microglial cell)	L4	-5.58751	11.7784	0	0	0	0	0	0	0	0	2.34166	0	0	0	0	0	0	0	0
Brain cortex	macrophage (microglial cell)	L4	-7.27461	12.0242	1.60561	0	0	0	0	0	0	0	2.56053	2.82871	0	0	0	0	0	0	0
Brain cortex	macrophage (microglial cell)	L4	2.70341	12.9047	3.16808	0	0	1.56729	0	1.56729	0	0	0	0	0	0	0	0	0	0	0
Brain cortex	macrophage (microglial cell)	L4	-6.39656	12.3098	0	0	0	0	0	0	0	0	2.39156	0	0	0	0	0	0	0	0
Brain cortex	macrophage (microglial cell)	L4	-6.88516	12.3423	1.85851	0	1.85851	0	0	0	0	0	2.84738	0	0	0	0	0	0	1.85851	0
Brain cortex	macrophage (microglial cell)	L4	-5.82563	11.8476	0	0	0	0	0	0	0	0	2.27402	2.27402	0	0	0	0	0	0	0
Brain cortex	macrophage (microglial cell)	L4	-6.0532	12.0946	0	0	0	0	0	0	0	0	3.28163	0	0	0	0	0	0	0	0
Brain cortex	macrophage (microglial cell)	L4	-6.30852	12.1218	2.31327	0	2.31327	0	0	0	0	0	2.31327	0	0	0	0	0	0	2.31327	0
Brain cortex	macrophage (microglial cell)	L4	-6.96115	12.3699	1.67669	0	1.67669	0	0	1.67669	0	0	1.67669	0	0	0	0	0	0	0	0
Brain cortex	macrophage (microglial cell)	L4	-6.38814	12.035	3.7433	0	2.06342	0	0	0	0	0	2.69095	2.06342	0	0	0	0	0	0	0
Brain cortex	macrophage (microglial cell)	L4	-6.74187	12.0152	0	0	0	0	0	1.69641	0	0	2.66466	2.29341	0	1.69641	0	0	0	0	0
Brain cortex	macrophage (microglial cell)	L4	-6.36965	12.403	2.36318	0	1.75998	0	0	0	0	0	0	0	0	0	0	0	0	1.75998	0
Brainstem	macrophage (microglial cell)	L4	-8.12565	12.0249	1.03868	0	1.53708	0	1.03868	1.03868	0	0	0	1.53708	0	0	0	0	0	1.86817	0
Brainstem	macrophage (microglial cell)	L4	-7.46517	11.9216	2.52765	0	1.3561	0	0	2.26624	0	0	2.7347	0	0	0	0	0	0	1.91132	0
Brainstem	macrophage (microglial cell)	L4	-8.41051	11.9519	0	0	1.58555	0	1.58555	1.07875	0	0	2.37071	1.07875	0	1.58555	0	0	0	1.58555	0
Brainstem	macrophage (microglial cell)	L4	-7.54489	11.9117	1.58818	0	0	0	0	1.58818	0	0	2.80816	2.68321	0	0	0	0	0	1.58818	0
Brainstem	macrophage (microglial cell)	L4	-6.78278	11.1475	2.12067	0	0	0	0	2.12067	0	0	0	2.12067	0	2.12067	0	0	0	0	0
Brainstem	macrophage (microglial cell)	L4	-6.24906	11.3056	0	0	1.67881	0	0	0	0	0	2.27402	0	0	0	0	0	0	0	0
Brainstem	macrophage (microglial cell)	L4	-7.30142	11.846	1.21816	0	1.21816	0	0	0	0	0	2.35364	0	0	0	0	0	0	1.21816	0
Brainstem	macrophage (microglial cell)	L4	-7.05176	11.2826	2.361	0	0	0	0	2.361	0	0	0	1.75799	0	1.75799	0	0	0	0	0
Brainstem	macrophage (microglial cell)	L4	2.68794	12.8792	3.07421	0	0	2.69159	2.06402	0	0	0	0	0	0	0	0	0	0	0	0
Brainstem	macrophage (microglial cell)	L4	-7.26114	11.4208	0	0	0	0	0	2.24295	0	0	0	3.09343	0	0	0	0	0	1.65068	0
Brainstem	macrophage (microglial cell)	L4	-6.13698	11.3992	0	0	0	0	0	1.219	0	0	0	0	0	0	0	0	0	1.75225	0
Brainstem	macrophage (microglial cell)	L4	-7.58317	11.8592	0	0	0	0	0	0	0	0	2.73685	1.35781	0	0	0	0	0	0	0
Brainstem	macrophage (microglial cell)	L4	-6.13731	11.1811	0	0	2.1383	0	0	0	0	0	0	0	0	0	0	0	0	0	0
Brainstem	macrophage (microglial cell)	L4	-8.15943	11.9304	0	0	0	0	1.05805	1.89346	0	0	1.56057	1.89346	0	1.56057	0	0	0	0	0
Brainstem	macrophage (microglial cell)	L4	-6.68712	11.481	0	0	0	0	0	1.23744	0	0	1.23744	1.77386	0	0	0	0	0	0	0
Brainstem	macrophage (microglial cell)	L4	-7.89646	11.9203	0.486351	0	0	0	0.486351	1.55987	0	0	1.41873	0	0	0	0	0	0	0.486351	0
Brainstem	macrophage (microglial cell)	L4	-7.78037	11.9741	0	0	0	0	0	1.27741	0	0	1.58535	0.830149	0	0	0	0	0	0	0
Brainstem	macrophage (microglial cell)	L4	-7.74068	11.9421	0.917162	0	0	0	0.917162	0.917162	0	0	1.94715	0.917162	0	0	0	0	0	1.38738	0
Brainstem	macrophage (microglial cell)	L4	-5.94692	11.0145	0	0	0	0	0	0	0	0	0	2.97254	0	0	0	0	0	0	0
Brainstem	macrophage (microglial cell)	L4	-8.55776	12.028	0.989081	0	0.989081	0	0.612144	2.24536	0	0	1.93307	0.989081	0	0	0	0	0	2.1517	0
Brainstem	macrophage (microglial cell)	L4	-6.0398	11.5527	1.69278	0	1.69278	0	0	0	0	0	2.28942	2.28942	0	0	0	0	0	0	0
Brainstem	macrophage (microglial cell)	L4	-7.37671	11.6846	0	0	1.10695	0	1.61943	2.20832	0	0	1.10695	2.20832	0	0	0	0	0	1.10695	0
Brainstem	macrophage (microglial cell)	L4	-7.41278	11.8147	1.00908	0	1.00908	0	1.00908	0	0	0	2.27371	0	0	0	0	0	0	0	0
Brainstem	macrophage (microglial cell)	L4	-8.08667	12.0337	0.866012	0	0.866012	0	0	0	0	0	1.63554	0	0	0	0	0	0	0.866012	0
Brainstem	macrophage (microglial cell)	L4	-6.92828	11.7936	1.52178	0	1.02611	0	1.02611	1.52178	0	0	1.52178	0	0	0	0	0	0	0	0
Brainstem	macrophage (microglial cell)	L4	-8.44752	11.9656	1.25232	0	1.25232	0	1.25232	0	0	0	1.79124	2.13951	0	0	0	0	0	0.810583	0
Brainstem	macrophage (microglial cell)	L4	-5.82914	11.6964	1.17238	0	1.17238	0	0	0	0	0	0	0	0	0	0	0	0	0	0
Brainstem	macrophage (microglial cell)	L4	-6.22837	11.5574	2.19156	0	0	0	0	0	0	0	2.19156	2.19156	0	0	0	0	0	0	0
Brainstem	macrophage (microglial cell)	L4	-6.03297	11.7751	0	0	0	0	1.98749	1.98749	0	0	2.9903	0	0	0	0	0	0	0	0
Brainstem	macrophage (microglial cell)	L4	-6.9739	12.0615	1.83601	0	0	0	1.83601	0	0	0	2.82224	0	0	0	0	0	0	0	0
Brainstem	macrophage (microglial cell)	L4	-5.26337	11.4222	2.83926	0	0	0	0	0	0	0	0	0	0	0	0	0	0	0	0
Brainstem	macrophage (microglial cell)	L4	3.15205	11.6793	2.63612	0	1.67141	1.15052	0	0	0	0	0	2.63612	0	0	0	0	0	1.15052	0
Brainstem	macrophage (microglial cell)	L4	-6.18885	11.9858	0	0	0	0	0	0	0	0	2.33237	0	0	0	0	0	0	0	0
Brainstem	macrophage (microglial cell)	L4	-8.13872	11.83	1.14611	0	1.14611	0	1.14611	1.66617	0	0	2.00657	0	0	0	0	0	0	1.66617	0
Brainstem	macrophage (microglial cell)	L4	-7.71388	11.6646	0	0	0	0	0	2.25266	0	0	0	2.72053	1.34487	0	0	0	0	0	0
Brainstem	macrophage (microglial cell)	L4	-6.75101	11.8273	1.2819	0	1.2819	0	0	0	0	0	0	0	0	0	0	0	0	0	0
Brainstem	macrophage (microglial cell)	L4	-7.37452	11.7532	1.32223	0	1.87235	0	1.32223	1.32223	0	0	0	1.32223	0	0	0	0	0	0	0
Brainstem	macrophage (microglial cell)	L4	-6.98116	11.9641	0	0	1.63654	0	0	1.63654	0	0	1.63654	0	0	0	0	0	0	1.63654	0
Brainstem	macrophage (microglial cell)	L4	-7.17856	12.0399	0	0	1.76317	0	0	0	0	0	1.76317	0	0	0	0	0	0	1.76317	0
Brainstem	macrophage (microglial cell)	L4	-5.9715	11.9953	2.36755	0	0	0	0	0	0	0	0	3.01271	0	0	0	0	0	0	0
Brainstem	macrophage (microglial cell)	L4	-6.85471	11.312	2.36711	0	0	0	0	0	0	0	2.74082	3.2255	0	0	0	0	0	0	0
Brainstem	macrophage (microglial cell)	L4	-7.20165	11.9051	1.20918	0	0	0	0	1.74072	0	0	1.20918	0	0	0	0	0	0	0	0
Brainstem	macrophage (microglial cell)	L4	-7.16338	11.298	0	0	0	0	1.64458	0	0	0	0	4.33362	0	3.26091	0	0	0	0	0
Brainstem	macrophage (microglial cell)	L4	-6.79059	11.9562	2.03341	0	0	0	0	2.03341	0	0	2.03341	0	0	0	0	0	0	2.03341	0
Brainstem	macrophage (microglial cell)	L4	-6.35723	11.6488	0	0	0	0	0	0	0	0	2.42986	0	0	0	0	0	0	0	0
Brainstem	macrophage (microglial cell)	L4	-7.1385	11.6116	2.34251	0	0	0	0	1.98397	0	0	2.81414	1.41968	0	0	0	0	0	0	0
Brainstem	macrophage (microglial cell)	L4	-6.45771	11.6692	0	0	0	0	0	0	0	0	0	1.11021	0	0	0	0	0	1.11021	0
Brainstem	macrophage (microglial cell)	L4	-6.60263	12.0018	1.98858	0	0	0	0	0	0	0	1.98858	1.98858	0	0	0	0	0	0	0
Brainstem	macrophage (microglial cell)	L4	-7.17965	11.4192	2.59635	0	0	0	0	0	0	0	0	0	0	0	0	0	0	0	0
Brainstem	macrophage (microglial cell)	L4	-6.5814	11.2764	0	0	2.15701	0	0	0	0	0	2.79058	0	0	0	0	0	0	2.15701	0
Brainstem	macrophage (microglial cell)	L4	2.77736	12.9886	2.5609	0	0	0	0	0	0	0	0	0	0	0	0	0	0	0	0
Brainstem	macrophage (microglial cell)	L4	-7.59535	11.9871	1.54806	0	0	0	0	0	0	0	2.12879	2.12879	0	0	0	0	0	0	0
Brainstem	macrophage (microglial cell)	L4	-7.05607	11.7679	2.25127	0	0	0	0	1.65821	0	0	1.13942	1.65821	0	0	0	0	0	1.13942	0
Brainstem	macrophage (microglial cell)	L4	-7.03903	11.5167	0	0	1.89602	0	0	1.89602	0	0	2.88914	3.37747	0	0	0	0	0	0	0
Brainstem	macrophage (microglial cell)	L4	-7.00711	11.8325	2.57311	0	0	0	0	0	0	0	2.95281	0	0	1.95349	0	0	0	1.95349	0
Brainstem	macrophage (microglial cell)	L4	-8.25047	12.0124	1.71746	0	0	0	1.71746	2.06122	0	0	2.31656	1.71746	0	0	0	0	0	0	0
Brainstem	macrophage (microglial cell)	L4	-6.28698	12.1247	0	0	0	0	0	0	0	0	1.74383	0	0	0	0	0	0	0	0
Brainstem	macrophage (microglial cell)	L4	-6.2464	12.2031	0	0	0	0	0	2.27324	0	0	2.91352	0	0	0	0	0	0	2.27324	0
Brainstem	macrophage (microglial cell)	L4	-5.86814	11.6106	0	0	0	0	1.68702	0	0	0	2.65395	0	0	0	0	0	0	0	0
Brainstem	macrophage (microglial cell)	L4	-6.90631	12.2487	0	0	1.65068	0	0	0	0	0	2.88156	0	0	0	0	0	0	1.65068	0
Brainstem	macrophage (microglial cell)	L4	-6.72395	11.6684	0.996404	0	0	0.996404	0	1.48547	0	0	0.996404	2.05849	0	0	0	0	0	0	0
Brainstem	macrophage (microglial cell)	L4	-6.58262	12.1059	0	0	0	0	0	1.67528	0	0	2.91023	0	0	0	0	0	0	0	0
Brainstem	macrophage (microglial cell)	L4	-6.13588	11.1765	0	0	0	0	0	0	0	0	0	0	0	0	0	0	0	0	0
Brainstem	macrophage (microglial cell)	L4	2.58462	12.818	3.3429	0	1.58927	1.58927	0	0	0	0	0	0	0	0	0	0	0	2.17479	0
Brainstem	macrophage (microglial cell)	L4	-8.26244	11.8585	2.11126	0	0	0	1.22951	1.76458	0	0	2.11126	2.11126	0	0	0	0	0	0	0
Brainstem	macrophage (microglial cell)	L4	-7.74911	11.9347	2.33363	0	0	0	0	0	0	0	1.73301	3.19	0	0	0	0	0	1.20262	0
Brainstem	macrophage (microglial cell)	L4	-5.69345	11.5372	0	0	0	0	0	0	0	0	0	0	0	0	0	0	0	0	0
Brainstem	macrophage (microglial cell)	L4	-7.40821	12.0306	0	0	0	0	0	1.25833	0	0	2.77988	1.25833	0	0	0	0	0	0	0
Brainstem	macrophage (microglial cell)	L4	1.74158	11.5014	1.32995	0	0	0	0	0	0	0	0	0	0	0	0	0	0	1.88126	0
Brainstem	macrophage (microglial cell)	L4	-6.64244	11.7432	0	0	0	0	0	0	0	0	2.41257	1.80522	1.80522	0	0	0	0	0	0
Brainstem	macrophage (microglial cell)	L4	-7.07544	11.9279	0	0	0	0	1.49896	2.07369	0	0	1.49896	1.49896	0	1.49896	0	0	0	2.07369	0
Brainstem	macrophage (microglial cell)	L4	-6.18002	11.6355	0	0	1.06311	0	0	1.06311	0	0	1.06311	0	0	0	0	0	0	0	0
Brainstem	macrophage (microglial cell)	L4	-7.97443	11.951	1.02154	0	1.51621	0	1.02154	1.84568	0	0	1.84568	1.02154	0	0	0	0	0	1.51621	0
Brainstem	macrophage (microglial cell)	L4	-6.66265	11.5182	0	0	2.49719	0	0	1.88314	0	0	2.49719	0	0	0	0	0	0	0	0
Brainstem	macrophage (microglial cell)	L4	-8.58555	12.0017	1.753	0	1.35148	0	0.670073	0.670073	0	0	2.03871	2.26066	0	0.670073	0	0	0	1.35148	0
Brainstem	macrophage (microglial cell)	L4	-7.31045	11.5862	1.17207	0	1.17207	0	1.17207	0	0	0	1.17207	0	0	0	0	0	0	0	0
Brainstem	macrophage (microglial cell)	L4	-8.08522	11.9777	1.21332	0	1.74558	0	1.21332	2.34742	0	0	2.09111	1.21332	0	0	0	0	0	0	0
Brainstem	macrophage (microglial cell)	L4	2.79403	-1.13736	0	0	1.23225	0	0	0	0	0	0	1.23225	0	0	0	0	0	0	0
Brainstem	macrophage (microglial cell)	L4	-6.43889	11.2814	1.60497	0	1.60497	0	0	1.60497	0	0	0	2.19226	0	1.60497	0	0	0	0	0
Brainstem	macrophage (microglial cell)	L4	3.22571	-1.34554	0	0	1.68415	0	0	0	0	0	2.27991	1.68415	0	0	0	0	0	0	0
Brainstem	macrophage (microglial cell)	L4	-7.30663	11.3465	2.35465	0	0.951298	0	0	0	0	0	0.951298	2.19113	0	0.951298	0	0	0	0	0
Brainstem	macrophage (microglial cell)	L4	-5.63027	11.7178	1.9837	0	0	0	0	0	0	0	0	0	0	0	0	0	0	0	0
Brainstem	macrophage (microglial cell)	L4	-6.46298	11.9426	0	0	2.29783	0	0	0	0	0	3.32711	2.93943	0	0	0	0	0	0	0
Brainstem	macrophage (microglial cell)	L4	-8.02101	12.0352	1.05609	0	2.33946	0	0	0	0	0	2.33946	1.55819	0	0	0	0	0	1.05609	0
Brainstem	macrophage (microglial cell)	L4	-7.6537	11.9741	2.11595	0	1.769	0	1.23329	2.11595	0	0	1.23329	1.23329	0	0	0	0	0	2.11595	0
Brainstem	macrophage (microglial cell)	L4	-8.21819	11.9583	0	0	1.08571	0	0	1.08571	0	0	1.9293	1.9293	0	0	0	0	0	0	0
Brainstem	macrophage (microglial cell)	L4	-6.43285	11.3553	2.67006	0	3.05217	0	0	0	0	0	2.04387	0	0	0	0	0	0	0	0
Brainstem	macrophage (microglial cell)	L4	-6.86932	11.2556	1.65102	0	1.65102	0	0	0	0	0	0	2.61278	0	1.65102	0	0	0	0	0
Brainstem	macrophage (microglial cell)	L4	-7.2597	11.4693	1.08157	0	1.08157	0	1.08157	1.08157	0	0	0	3.27113	0	1.92395	0	0	0	0	0
Brainstem	macrophage (microglial cell)	L4	2.8024	13.1596	2.81638	0	0	1.70299	0	0	0	0	0	0	0	0	0	0	0	1.17717	0
Brainstem	macrophage (microglial cell)	L4	-7.50958	12.2468	2.04251	0	1.17453	0	0	1.17453	0	0	2.50006	0	0	0	0	0	0	1.17453	0
Brainstem	macrophage (microglial cell)	L4	-7.66596	11.9949	1.19727	0	0	0	0	0	0	0	1.72671	1.19727	0	0	0	0	0	0	0
Brainstem	macrophage (microglial cell)	L4	-6.66956	11.9417	0	0	0	0	0	2.2709	0	0	0	0	0	0	0	0	0	0	0
Brainstem	macrophage (microglial cell)	L4	-6.43611	11.8912	3.41578	0	0	0	0	0	0	0	3.41578	0	0	0	0	0	0	3.41578	0
Brainstem	macrophage (microglial cell)	L4	-8.48013	11.9534	1.30152	0	0.849054	0	0	0	0	0	1.30152	1.84841	0	0.849054	0	0	0.849054	1.84841	0
Brainstem	macrophage (microglial cell)	L4	-7.63476	11.9982	0	0	0	0	1.81591	1.81591	0	0	2.42422	2.42422	0	1.81591	0	0	0	0	0
Brainstem	macrophage (microglial cell)	L4	-6.53585	11.5036	0	0	0	0	0	0	0	0	0	0	0	0	0	0	0	0	0
Brainstem	macrophage (microglial cell)	L4	-7.45315	11.5757	0	0	0	0	0	0	0	0	2.5565	3.0358	0	0	0	0	0	1.60212	0
Brainstem	macrophage (microglial cell)	L4	-4.12329	10.6914	0	0	0	0	0	0	0	0	0	0	0	0	0	0	0	0	0
Brainstem	macrophage (microglial cell)	L4	-7.16815	11.2324	1.83424	0	0	0	0	0	0	0	0	3.48316	0	2.44415	0	0	0	0	0
Brainstem	macrophage (microglial cell)	L4	-6.75569	12.1611	1.916	0	1.36017	0	0	0	0	0	1.36017	0	0	0	0	0	0	0	0
Brainstem	macrophage (microglial cell)	L4	-8.4529	11.9853	0.786	0	1.22059	0	0	1.22059	0	0.786	2.10018	2.23668	0	0	0	0	0	0.786	0
Brainstem	macrophage (microglial cell)	L4	-6.60255	11.4426	2.53591	0	0	0	0	0	0	0	2.53591	0	0	0	0	0	0	0	0
Brainstem	macrophage (microglial cell)	L4	-6.0458	12.0383	1.80905	0	1.80905	0	0	0	0	0	0	2.41674	0	0	0	0	0	0	0
Brainstem	macrophage (microglial cell)	L4	-8.59956	11.9948	1.30749	0	1.85532	0	0	1.30749	0	0	2.04668	2.67307	0	0.85375	0	0	0	1.30749	0
Brainstem	macrophage (microglial cell)	L4	-6.63746	11.4506	0	0	0	0	0	2.09214	0	0	0	0	0	0	0	0	0	0	0
Brainstem	macrophage (microglial cell)	L4	-7.22239	11.7471	0	0	0	0	1.38659	2.30295	0	0	0	0	0	0	0	0	0	0	0
Brainstem	macrophage (microglial cell)	L4	-6.38494	12.0198	2.59005	0	0	0	0	0	0	0	1.96924	0	0	0	0	0	0	1.96924	0
Brainstem	macrophage (microglial cell)	L4	2.49337	-0.981873	0	0	0	0	0	0	1.25581	0	0	0	0	0	0	0	0	2.14383	0
Brainstem	macrophage (microglial cell)	L4	-6.20612	11.3656	0	0	0	0	0	1.95609	0	0	0	0	0	0	0	0	0	0	0
Brainstem	macrophage (microglial cell)	L4	-6.40584	11.6451	0	0	0	0	0	0	0	0	0	1.80564	0	0	0	0	0	0	0
Brainstem	macrophage (microglial cell)	L4	-7.87422	11.9655	1.37368	0	0	0	0	1.93148	1.37368	0	1.93148	0	0	0	0	0	0	1.37368	0
Brainstem	macrophage (microglial cell)	L4	-5.82838	11.3633	0	0	0	0	0	0	0	0	1.72387	0	0	0	0	0	0	0	0
Brainstem	macrophage (microglial cell)	L4	-6.75048	12.0743	0	0	0	0	0	2.97783	0	0	1.97617	0	0	0	0	0	0	0	0
Brainstem	macrophage (microglial cell)	L4	-6.43119	12.1991	1.65375	0	0	0	1.65375	0	0	0	1.65375	0	0	0	0	0	0	0	0
Brainstem	macrophage (microglial cell)	L4	-6.39034	11.8804	0	0	0	0	0	0	0	0	3.66415	0	0	0	0	0	0	0	0
Brainstem	macrophage (microglial cell)	L4	-7.67727	11.6016	0	0	0	0	1.71784	0	0	0	0	1.71784	0	0	0	0	0	1.71784	0
Brainstem	macrophage (microglial cell)	L4	-7.4758	12.0127	1.33385	0	0	0	0	0	0	0	1.88575	2.23932	0	0	0	0	0	0	0
Brainstem	macrophage (microglial cell)	L4	3.17608	-1.31021	1.03142	0	0	0	0	0	0	0	1.03142	0	0	1.03142	0	0	0	0	0
Brainstem	macrophage (microglial cell)	L4	-7.12937	11.4733	3.45315	0	0	0	0	0	0	0	2.58324	3.23789	0	1.9629	0	0	0	0	0
Brainstem	macrophage (microglial cell)	L4	-6.79142	11.1811	1.3839	0	0	0	0	1.3839	0	0	0	1.94317	0	2.29971	0	0	0	1.3839	0
Brainstem	macrophage (microglial cell)	L4	-7.85596	11.8522	2.01799	0	0.967284	0	0	0	0	0	0.967284	0.967284	0	0	0	0	0	1.44964	0
Brainstem	macrophage (microglial cell)	L4	-8.11426	11.9998	1.01904	0	1.01904	0	1.01904	1.01904	0	0	0	1.01904	0	0	0	0	0	0	0
Brainstem	macrophage (microglial cell)	L4	-7.59647	12.0463	0	0	0	0	0	1.43387	0	0	2.0001	0	0	0	0	0	0	2.35941	0
Brainstem	macrophage (microglial cell)	L4	1.56008	10.3128	1.54024	0	1.54024	0	0	1.54024	0	0	0	4.08851	0	0	0	0	0	1.54024	0
Brainstem	macrophage (microglial cell)	L4	-8.18232	12.1224	1.45089	0	1.45089	0	0	0	1.45089	0	2.8527	3.02536	0	0	0	0	0	0	0
Brainstem	macrophage (microglial cell)	L4	-8.21024	11.8	1.63333	0	0.864419	0	0	1.87096	0	0	0.864419	3.0729	0	2.06282	0	0	0	1.63333	0
Brainstem	macrophage (microglial cell)	L4	-8.56781	12.0071	1.26294	0	0	0	0.818858	1.80363	0	0	2.5186	1.99328	0	0.818858	0	0	0	2.15263	0
Brainstem	macrophage (microglial cell)	L4	-8.62116	12.0056	1.51632	0	1.66137	0	0.537128	1.3466	0	0	2.4567	1.78802	0	1.3466	0	0	0	0.884665	0
Brainstem	macrophage (microglial cell)	L4	-7.1694	12.1572	2.4075	0	1.80056	0	0	1.80056	0	0	2.78249	1.80056	0	0	0	0	0	0	0
Brainstem	macrophage (microglial cell)	L4	-5.74752	11.1094	1.99899	0	1.99899	0	0	0	0	0	3.00295	0	0	0	0	0	0	0	0
Brainstem	macrophage (microglial cell)	L4	2.89043	-1.26623	0	0	0	0	0	1.61426	0	0	1.61426	0	0	0	0	0	0	1.95107	0
Brainstem	macrophage (microglial cell)	L4	-8.33868	11.9399	2.13606	0	2.13606	0	1.70104	0.913569	0	0	0	1.70104	0	0	0	0	0	0	0
Brainstem	macrophage (microglial cell)	L4	-6.70019	11.3349	0	0	0	0	0	0	0	0	2.93915	0	0	0	0	0	0	0	0
Brainstem	macrophage (microglial cell)	L4	-6.81136	11.8133	2.20977	0	0	0	1.62073	1.62073	0	0	0	1.62073	0	0	0	0	0	0	0
Brainstem	macrophage (microglial cell)	L4	-6.52429	11.7373	0	0	0	0	0	0	0	0	0	0	0	0	0	0	0	0	0
Brainstem	macrophage (microglial cell)	L4	-8.56481	11.9763	1.21182	0	0.779234	0	0.779234	1.74383	0	0	1.93138	2.22555	0	0	0	0	0	1.5128	0
Brainstem	macrophage (microglial cell)	L4	-7.45121	11.795	0.729924	0	0	0	0	0	0	0	1.44096	2.36784	0	0	0	0	0	1.44096	0
Brainstem	macrophage (microglial cell)	L4	-6.75513	11.6706	3.31869	0	0	0	0	2.45527	0	0	0	3.77502	0	0	0	0	0	1.84448	0
Brainstem	macrophage (microglial cell)	L4	-5.67439	11.2451	0	0	0	0	2.22251	0	0	0	0	0	0	0	0	0	0	0	0
Brainstem	macrophage (microglial cell)	L4	-6.17217	11.7486	2.7316	0	0	0	0	2.7316	0	0	2.10154	0	0	0	0	0	0	0	0
Brainstem	macrophage (microglial cell)	L4	-7.2131	11.3223	2.61025	0	1.98804	0	0	0	0	0	0	3.80907	1.98804	2.61025	0	0	0	0	0
Brainstem	macrophage (microglial cell)	L4	-6.71332	11.5303	0	0	0	0	0	1.472	0	0	0	0	0	0	0	0	0	0	0
Brainstem	macrophage (microglial cell)	L4	-5.96516	11.7224	2.12846	0	0	0	0	0	0	0	0	0	0	0	0	0	0	0	0
Brainstem	macrophage (microglial cell)	L4	-6.21973	11.5396	1.8691	0	0	0	0	0	0	0	0	0	0	0	0	0	0	0	0
Brainstem	macrophage (microglial cell)	L4	-7.3501	12.1685	1.03515	0	0	0	0	1.03515	0	0	1.53279	0	0	0	0	0	0	0	0
Brainstem	macrophage (microglial cell)	L4	-6.22909	11.7733	1.39157	0	1.39157	0	1.95193	1.95193	0	0	1.95193	0	0	0	0	0	0	0	0
Brainstem	macrophage (microglial cell)	L4	-6.36383	11.6839	2.23483	0	0	0	0	0	0	0	1.33016	0	0	0	0	0	0	1.33016	0
Brainstem	macrophage (microglial cell)	L4	-7.61905	11.5668	1.51082	0	1.01712	0	0	2.08703	0	0	0	3.01639	0	0	0	0	0	0	0
Brainstem	macrophage (microglial cell)	L4	-7.06005	12.1091	0	0	2.67131	0	0	0	0	0	1.70226	1.70226	0	0	0	0	0	2.29984	0
Brainstem	macrophage (microglial cell)	L4	-8.12622	12.0205	0	0	0	0	0	1.3546	0	0	0	1.3546	0	0	0	0	0	0	0
Brainstem	macrophage (microglial cell)	L4	-7.22695	11.7651	1.20655	0	0	0	1.20655	0	0	0	2.08266	1.73763	0	0	0	0	0	0	0
Brainstem	macrophage (microglial cell)	L4	-6.26524	11.9466	0	0	0	0	0	0	0	0	2.26006	0	0	0	0	0	0	0	0
Brainstem	macrophage (microglial cell)	L4	-6.97835	12.015	0	0	2.00397	2.00397	0	0	0	0	3.67658	0	0	0	0	0	0	0	0
Brainstem	macrophage (microglial cell)	L4	-7.45228	11.8091	2.03384	0	2.03384	0	0	0.978647	0	0	1.78885	0.978647	0	0	0	0	0	0	0
Brainstem	macrophage (microglial cell)	L4	-6.92404	11.83	1.68666	0	0	0	2.28267	0	0	0	1.68666	0	0	0	0	0	0	1.68666	0
Brainstem	macrophage (microglial cell)	L4	-7.6209	11.7106	2.33869	0	1.73763	0	0	1.73763	0	0	2.33869	2.98241	0	0	0	0	0	0	0
Brainstem	macrophage (microglial cell)	L4	-8.5275	12.0224	0.615174	0	0.615174	0	0.615174	0.993236	0	0.615174	2.25127	0.993236	0	0	0	0	0	0.615174	0
Brainstem	macrophage (microglial cell)	L4	-6.64359	11.3864	2.32401	0	0	0	0	0	0	0	1.72425	2.69631	0	0	0	0	0	1.72425	0
Brainstem	macrophage (microglial cell)	L4	-7.97994	11.8431	0	0	1.43107	0	0	1.43107	0	0	0.952274	0.952274	0	0	0	0	0	1.99693	0
Brainstem	macrophage (microglial cell)	L4	-7.17366	11.881	1.66478	0	0	0	0	0	0	0	0	1.66478	0	1.66478	0	0	0	0	0
Brainstem	macrophage (microglial cell)	L4	-7.18155	11.4772	0	0	1.56879	0	0	0	0	0	0	0	0	0	0	0	0	0	0
Brainstem	macrophage (microglial cell)	L4	-4.91771	11.2378	0	0	0	0	0	0	0	0	0	0	0	0	0	0	0	0	0
Brainstem	macrophage (microglial cell)	L4	-8.57045	11.9411	0.607769	0	0.607769	0	1.4691	1.79475	0	0	1.79475	3.43746	0	1.64512	0	0	0	0.607769	0
Brainstem	macrophage (microglial cell)	L4	-6.49353	11.5098	1.60912	0	0	0	0	1.60912	0	0	0	1.60912	0	0	0	0	0	1.60912	0
Brainstem	macrophage (microglial cell)	L4	-6.22962	11.7851	0	0	0	0	1.57484	0	0	0	2.52492	0	0	0	0	0	0	0	0
Brainstem	macrophage (microglial cell)	L4	-5.91727	11.9874	0	0	0	0	0	0	0	0	0	0	0	0	0	0	0	0	0
Brainstem	macrophage (microglial cell)	L4	2.90287	-1.25165	0.874967	0	0	0	0	1.33437	0	0	1.88634	0	0	0	0	0	0	1.33437	0
Brainstem	macrophage (microglial cell)	L4	-7.31388	12.1408	0	0	1.65924	0	0	0	0	0	1.65924	0	0	0	0	0	0	0	0
Brainstem	macrophage (microglial cell)	L4	-7.52511	11.9106	2.71137	0	0	0	0	1.50684	0	0	2.08255	2.08255	0	0	0	0	0	0	0
Brainstem	macrophage (microglial cell)	L4	-7.26157	12.1185	1.36711	0	1.36711	0	0	0	0	0	2.27951	0	0	1.36711	0	0	0	0	0
Brainstem	macrophage (microglial cell)	L4	-8.19538	11.951	0	0	1.19293	0	1.19293	2.06562	0	0	2.06562	0	0	0	0	0	0	1.19293	0
Brainstem	macrophage (microglial cell)	L4	-6.98154	12.0086	1.69714	0	0	0	0	0	0	0	2.93562	2.29421	0	0	0	0	0	1.69714	0
Brainstem	macrophage (microglial cell)	L4	-1.6793	10.3809	0	0	0	0	0	0	0	0	0	0	0	0	0	0	0	0	0
Brainstem	macrophage (microglial cell)	L4	-6.46001	11.2622	0	0	0	0	0	0	0	0	0	0	0	0	0	0	0	2.77282	0
Brainstem	macrophage (microglial cell)	L4	-6.99881	12.2343	1.52571	0	2.10375	0	0	0	0	0	2.4677	0	0	0	0	0	0	0	0
Brainstem	macrophage (microglial cell)	L4	-8.50364	12.0004	1.59191	0	1.08403	0	1.44949	1.44949	0	0	1.82737	1.28336	0	0	0	0	0	1.28336	0
Brainstem	macrophage (microglial cell)	L4	-6.677	12.087	0	0	0	0	0	0	0	0	1.98641	0	0	0	0	0	0	0	0
Brainstem	macrophage (microglial cell)	L4	-6.62316	11.1806	2.00955	0	0	0	0	1.4422	0	0	0	3.50555	0	0	0	0	0	0	0
Brainstem	macrophage (microglial cell)	L4	-7.5992	11.7696	0	0	0	0	0	1.8185	0	0	2.16836	1.27573	1.27573	0	0	0	0	1.8185	0
Brainstem	macrophage (microglial cell)	L4	-7.05839	11.7365	1.61716	0	1.61716	0	0	0	0	0	2.57386	1.61716	0	0	0	0	0	0	0
Brainstem	macrophage (microglial cell)	L4	-8.41659	11.9676	1.49198	0	1.00172	0	1.00172	1.81951	0	0	2.06582	2.69352	0	0	0	0	0	1.00172	0
Brainstem	macrophage (microglial cell)	L4	-7.57896	11.552	2.18383	0	1.08858	0	0	1.08858	0	0	1.59739	2.69398	0	2.18383	0	0	0	1.08858	0
Brainstem	macrophage (microglial cell)	L4	-6.42214	11.4957	0	0	0	0	0	0	0	0	1.8294	0	0	0	0	0	0	0	0
Brainstem	macrophage (microglial cell)	L4	-6.65876	11.8407	0	0	0	0	0	2.47298	0	0	2.84993	0	0	0	0	0	0	2.47298	0
Brainstem	macrophage (microglial cell)	L4	-6.81529	11.0008	0	0	1.78512	0	1.78512	1.78512	0	0	0	4.50298	0	2.39065	0	0	0	0	0
Brainstem	macrophage (microglial cell)	L4	-6.20801	11.9559	2.19509	0	0	0	0	2.19509	0	0	3.71123	0	0	0	0	0	0	2.19509	0
Brainstem	macrophage (microglial cell)	L4	-6.36261	11.8221	0	0	0	0	0	0	0	0	2.05092	0	0	2.05092	0	0	0	0	0
Brainstem	macrophage (microglial cell)	L4	-7.72404	11.7592	1.58084	0	1.27332	0	0	0.826952	0	0	1.8157	2.9449	0	0	0	0	0	1.27332	0
Brainstem	macrophage (microglial cell)	L4	-7.59063	11.9654	1.69823	0	0.911517	0	0	1.38032	0	0	2.43507	1.93908	0	0.911517	0	0	0	0.911517	0
Brainstem	macrophage (microglial cell)	L4	-7.37768	11.9004	2.82482	0	1.4283	0	1.4283	1.4283	0	0	1.99377	0	0	0	0	0	0	0	0
Brainstem	macrophage (microglial cell)	L4	-6.50214	12.1223	1.79846	0	2.4052	0	0	0	0	0	2.4052	0	0	0	0	0	0	0	0
Brainstem	macrophage (microglial cell)	L4	4.26648	9.98707	0	0	0	0	0	0	0	0	0	0	0	0	0	0	0	0	0
Brainstem	macrophage (microglial cell)	L4	-8.55664	11.994	1.04996	0	0.656879	0	1.04996	2.13181	0	0	2.23633	1.88291	0	0.656879	0	0	0	0.656879	0
Brainstem	macrophage (microglial cell)	L4	2.59296	-1.14816	1.20099	0	1.7311	0	0	1.20099	0	0	2.33153	1.20099	0	0	0	0	0	1.20099	0
Brainstem	macrophage (microglial cell)	L4	-5.78774	11.5836	0	0	0	0	0	0	0	0	0	0	0	0	0	0	0	0	0
Brainstem	macrophage (microglial cell)	L4	-7.58861	11.8789	1.43973	0	0	0	0	2.00676	0	0	2.63033	1.43973	0	0	0	0	0	1.43973	0
Brainstem	macrophage (microglial cell)	L4	-6.73338	12.3114	2.28504	0	2.92597	0	0	0	0	0	0	2.28504	0	0	0	0	0	2.28504	0
Brainstem	macrophage (microglial cell)	L4	-7.8424	11.9808	1.82299	0	0	0	0	1.4952	0	0	1.00434	1.00434	0	0	0	0	0	1.00434	0
Brainstem	macrophage (microglial cell)	L4	-6.66669	11.0699	0	0	0	0	0	0	0	0	0	2.23882	0	3.26372	0	0	0	0	0
Brainstem	macrophage (microglial cell)	L4	-5.7701	11.8393	2.15566	0	0	0	0	2.15566	0	0	2.15566	0	0	0	0	0	0	0	0
Brainstem	macrophage (microglial cell)	L4	-7.63058	11.5945	0	0	0	0	0	0	0	0	2.59577	3.52886	0	3.25091	0	0	0	0	0
Brainstem	macrophage (microglial cell)	L4	-5.99352	11.7324	0	0	0	0	0	2.02025	0	0	2.02025	0	0	0	0	0	0	0	0
Brainstem	macrophage (microglial cell)	L4	-5.74972	11.5844	0	0	1.36168	0	0	1.36168	0	0	1.91773	0	0	0	0	0	0	0	0
Brainstem	macrophage (microglial cell)	L4	-7.51665	12.2183	1.66028	0	0	0	0	1.14115	0	0	2.62338	0	0	0	0	0	0	0	0
Brainstem	macrophage (microglial cell)	L4	-7.70508	12.1072	2.0468	0	0	0	0	1.47512	0	0	2.88244	0	0	0	0	0	0	0	0
Brainstem	macrophage (microglial cell)	L4	-7.3948	12.1748	1.70741	0	1.70741	0	0	0.918245	0	0	1.70741	0.918245	0	0	0	0	0	0.918245	0
Brainstem	macrophage (microglial cell)	L4	-6.75557	11.2573	0	0	0	0	0	0	0	0	0	1.74266	0	0	0	0	0	0	0
Brainstem	macrophage (microglial cell)	L4	-7.88481	12.0119	0	0	0	0	0	1.90229	0	0	2.15196	0	0	0	0	0	0	0	0
Brainstem	macrophage (microglial cell)	L4	-6.92333	11.6348	0	0	0	0	1.98181	0	0	0	0	0	0	0	0	0	0	0	0
Brainstem	macrophage (microglial cell)	L4	-6.56957	11.3368	2.65395	0	2.02881	0	2.02881	2.02881	0	0	2.65395	0	0	0	0	0	0	0	0
Brainstem	macrophage (microglial cell)	L4	-6.25927	11.7751	0	0	0	0	1.88598	0	0	0	1.88598	0	0	0	0	0	0	0	0
Brainstem	macrophage (microglial cell)	L4	-7.3216	11.7483	1.35567	0	1.35567	0	0	0	0	0	2.73416	0	0	0	0	0	0	1.35567	0
Brainstem	macrophage (microglial cell)	L4	-6.34709	11.0662	2.5258	0	0	0	0	0	0	0	0	3.96564	1.90961	0	0	0	0	1.90961	0
Brainstem	macrophage (microglial cell)	L4	-6.46965	11.8618	0	0	0	0	0	0	0	0	2.63392	2.01011	0	0	0	0	0	0	0
Brainstem	macrophage (microglial cell)	L4	-8.45085	11.9226	1.89481	0	1.89481	0	1.34173	1.89481	0	0	2.50981	2.38783	0	0.8808	0	0	0	2.24886	0
Brainstem	macrophage (microglial cell)	L4	-7.08348	11.5223	2.74173	0	0	0	0	0	0	0	0	3.22643	0	1.76438	0	0	0	0	0
Brainstem	macrophage (microglial cell)	L4	-6.00724	11.4553	1.84538	0	0	0	0	2.45625	0	0	0	0	0	0	0	0	0	1.84538	0
Brainstem	macrophage (microglial cell)	L4	-6.24094	11.3479	0	0	0	0	0	0	0	0	0	0	0	0	0	0	0	0	0
Brainstem	macrophage (microglial cell)	L4	-6.51779	11.4237	2.19015	0	0	0	0	0	0	2.19015	0	0	0	0	0	0	0	0	0
Brainstem	macrophage (microglial cell)	L4	-7.31162	11.7594	0	0	0	0	0	1.63454	0	0	0	0	0	0	0	0	0	0	0
Brainstem	macrophage (microglial cell)	L4	-6.13855	11.8192	2.70126	0	0	0	0	0	0	0	0	2.07308	0	0	0	0	0	0	0
Brainstem	macrophage (microglial cell)	L4	-7.42332	12.1103	1.26522	0	1.26522	0	0	0	0	0	2.15544	1.26522	0	0	0	0	0	0	0
Brainstem	macrophage (microglial cell)	L4	-6.94498	11.3941	0	0	0	0	0	0	0	0	0	0	0	0	0	0	0	0	0
Brainstem	macrophage (microglial cell)	L4	-3.88771	10.5749	0	0	0	0	0	0	0	0	0	3.49651	0	0	0	0	0	0	0
Brainstem	macrophage (microglial cell)	L4	2.96931	12.8744	2.80944	0	0	2.80944	0	0	0	0	0	0	0	0	0	0	0	0	0
Brainstem	macrophage (microglial cell)	L4	1.95628	10.7148	1.44715	0	2.01516	0	0	1.44715	0	0	0	2.01516	0	0	0	0	0	0	0
Brainstem	macrophage (microglial cell)	L4	-7.11279	11.9391	1.5788	0	1.5788	0	0	0	0	0	2.16312	0	0	0	0	0	0	1.5788	0
Brainstem	macrophage (microglial cell)	L4	-8.17898	12.0136	0	0	0	0	0	1.34466	0	0	1.34466	0	0	0	0	0	0	0	0
Brainstem	macrophage (microglial cell)	L4	-6.80605	12.1586	0	0	0	0	0	1.92695	0	0	1.92695	0	0	0	0	0	0	1.92695	0
Brainstem	macrophage (microglial cell)	L4	-5.89236	11.629	0	0	2.29461	0	0	0	0	0	0	0	0	0	0	0	0	0	0
Brainstem	macrophage (microglial cell)	L4	-6.40976	11.3374	0	0	0	0	0	0	0	0	0	0	0	0	0	0	0	0	0
Brainstem	macrophage (microglial cell)	L4	-6.18339	11.3857	0	0	0	0	0	0	0	0	1.86864	0	0	0	0	0	0	0	0
Brainstem	macrophage (microglial cell)	L4	-6.47087	11.825	0	0	0	0	0	0	0	0	1.76799	0	0	0	0	0	0	0	0
Brainstem	macrophage (microglial cell)	L4	-6.59089	11.708	0	0	0	0	0	1.67422	0	0	1.67422	0	0	0	0	0	0	0	0
Brainstem	macrophage (microglial cell)	L4	-5.74159	11.6558	2.14627	0	2.14627	0	0	0	0	0	0	0	0	0	0	0	0	0	0
Brainstem	macrophage (microglial cell)	L4	-7.64395	12.024	0	0	1.03003	0	0	0	0	0	1.85684	1.85684	0	0	0	0	0	0	0
Brainstem	macrophage (microglial cell)	L4	-8.39212	12.0207	1.75706	0	0.954921	0	0.954921	0.954921	0	0	3.08099	2.00065	0	0	0	0	0	0	0
Brainstem	macrophage (microglial cell)	L4	-7.54218	11.7656	1.39715	0	0	0	0	0	0	0	0.924988	0	0	0	0	0	0	0	0
Brainstem	macrophage (microglial cell)	L4	-6.58282	11.7748	0	0	0	0	0	1.20704	0	0	0	0	0	0	0	0	0	0	0
Brainstem	macrophage (microglial cell)	L4	-6.66265	11.7747	2.02037	0	1.28549	0	0.836475	0.836475	0	0	0	0	0	0	0	0	0	0	0
Brainstem	macrophage (microglial cell)	L4	-7.66769	11.7824	0	0	1.19711	0	0	1.19711	0	0	0	0	0	0	0	0	0	1.19711	0
Brainstem	macrophage (microglial cell)	L4	-6.80155	11.4721	2.32208	0	1.40256	1.40256	0	2.32208	0	0	0	0	0	0	0	0	0	0	0
Brainstem	macrophage (microglial cell)	L4	-6.50572	11.1655	0	0	0	0	0	0	0	0	0	0	0	0	0	0	0	0	0
Brainstem	macrophage (microglial cell)	L4	-6.75981	11.3132	0	0	0	0	0	0	0	0	1.48034	2.6795	0	2.88882	0	0	0	1.48034	0
Brainstem	macrophage (microglial cell)	L4	-6.86188	11.8089	0.9478	0	0	0	0	0.9478	0	0	1.42553	0	0	0	0	0	0	0	0
Brainstem	macrophage (microglial cell)	L4	-4.91844	11.5598	2.6024	0	0	0	0	0	0	0	0	0	0	0	0	0	0	1.98073	0
Brainstem	macrophage (microglial cell)	L4	-5.55163	11.3993	0	0	1.97563	0	0	0	0	0	0	0	0	0	0	0	0	0	0
Brainstem	macrophage (microglial cell)	L4	-5.99978	12.1549	0	0	2.23062	0	0	2.23062	0	0	2.23062	0	0	0	0	0	0	0	0
Brainstem	macrophage (microglial cell)	L4	-5.88803	11.7439	0	0	1.70483	0	0	0	0	0	0	0	0	0	0	0	0	0	0
Brainstem	macrophage (microglial cell)	L4	-8.53384	11.9765	0	0	1.4192	0	0.578552	2.17867	0.578552	0	2.08581	1.20907	0	0	0	0	0	1.20907	0
Brainstem	macrophage (microglial cell)	L4	-8.5677	12.0425	0	0	0.603947	0	0.977818	0.977818	0	0	1.63834	0	0	0	0	0	0	1.9177	0
Brainstem	macrophage (microglial cell)	L4	-8.4638	11.958	1.6908	0	0.744767	0	0	2.1681	0.744767	0	2.39366	1.16686	0	0.744767	0	0	0	1.16686	0
Brainstem	macrophage (microglial cell)	L4	-7.6891	11.8947	1.13567	0	1.13567	0	0	1.13567	0	0	0	1.65375	0	0	0	0	0	1.65375	0
Brainstem	macrophage (microglial cell)	L4	-6.94365	11.768	0.892291	0	0	0	0.892291	0.892291	0	0	1.3562	0	0	0	0	0	0	0	0
Brainstem	macrophage (microglial cell)	L4	-6.82541	11.6739	0	0	0	0	1.64357	0	0	0	0	0	0	0	0	0	0	0	0
Brainstem	macrophage (microglial cell)	L4	-5.68792	11.4763	2.20868	0	0	0	2.20868	0	0	0	3.23125	0	0	0	0	0	0	2.20868	0
Brainstem	macrophage (microglial cell)	L4	-5.2594	11.2095	0	0	0	0	0	0	0	0	0	0	0	0	0	0	0	1.8198	0
Brainstem	macrophage (microglial cell)	L4	-6.81957	11.2762	1.8031	0	0	0	1.8031	2.41026	0	0	1.8031	0	0	1.8031	0	0	0	0	0
Brainstem	macrophage (microglial cell)	L4	-6.92696	11.0202	1.55982	0	1.55982	0	0	1.55982	0	0	1.55982	3.98177	0	2.14194	0	0	0	1.55982	0
Brainstem	macrophage (microglial cell)	L4	-8.03357	11.9398	0	0	0	0	1.16194	1.68496	0	0	0.741011	0.741011	0	0	0	0	0	1.45726	0
Brainstem	macrophage (microglial cell)	L4	-7.44532	11.7479	0	0	1.34803	0	0	0	0	0	1.34803	1.90205	0	0	0	0	0	1.34803	0
Brainstem	macrophage (microglial cell)	L4	-8.25409	12.0421	0.758682	0	1.18507	0	0.758682	1.48305	0	0	2.75754	1.18507	0	0.758682	0	0	0	1.71233	0
Brainstem	macrophage (microglial cell)	L4	-6.76935	12.2845	2.47298	0	0	0	0	1.8608	0	0	3.12305	0	0	0	0	0	0	0	0
Brainstem	macrophage (microglial cell)	L4	-7.57243	11.6681	1.78101	0	1.24355	0	0	0	0	0	1.24355	0	1.24355	0	0	0	0	0	0
Brainstem	macrophage (microglial cell)	L4	-6.41791	11.5414	0	0	0	0	0	1.91452	0	0	2.5311	1.91452	0	0	0	0	0	1.91452	0
Brainstem	macrophage (microglial cell)	L4	-6.71275	11.7046	0	0	0	0	0	1.28379	0	0	0	0	0	0	0	0	0	1.28379	0
Brainstem	macrophage (microglial cell)	L4	-7.16775	11.6514	1.92997	0	1.37236	0	0	1.37236	0	0	2.75514	1.37236	0	0	0	0	0	0	0
Brainstem	macrophage (microglial cell)	L4	-8.55952	11.9836	0.640116	0	1.30565	0	0	1.02726	0	0	1.52318	2.10091	0	1.30565	0	0	0	1.30565	0
Brainstem	macrophage (microglial cell)	L4	2.24805	10.8375	1.31005	0	2.47025	0	1.31005	0	0	0	0	3.1202	0	0	0	0	0	2.21037	0
Brainstem	macrophage (microglial cell)	L4	-8.31768	12.0309	2.1383	0	1.55657	0	0	1.55657	0	0	2.50369	0	0	0	0	0	0	1.05475	0
Brainstem	macrophage (microglial cell)	L4	-7.22365	11.8484	0	0	1.43508	0	1.43508	0	0	0	1.43508	1.43508	0	0	0	0	0	0	0
Brainstem	macrophage (microglial cell)	L4	-8.50004	11.9831	0.990621	0	1.47838	0	0	1.47838	0	0	2.55337	2.97665	0	0	0	0	0	1.47838	0
Brainstem	macrophage (microglial cell)	L4	-6.32073	11.292	1.67211	0	2.26662	0	0	0	0	0	0	1.67211	0	0	0	0	0	1.67211	0
Brainstem	macrophage (microglial cell)	L4	-7.27319	11.4155	2.01601	0	0	0	0	2.64024	0	0	0	1.44789	0	3.02164	0	0	0	1.44789	0
Brainstem	macrophage (microglial cell)	L4	-7.74171	11.9887	1.27369	0	1.27369	0	0	1.27369	0	1.27369	1.27369	0	0	0	0	0	0	1.81613	0
Brainstem	macrophage (microglial cell)	L4	-8.32069	11.8829	1.9119	0	1.07226	0	0	1.9119	1.07226	0	1.57773	2.52827	0	2.16193	0	0	0	1.07226	0
Brainstem	macrophage (microglial cell)	L4	1.39671	10.0991	0	0	0	0	0	0	0	0	0	0	0	0	0	1.34215	0	0	0
Brainstem	macrophage (microglial cell)	L4	-8.36153	12.0057	1.84727	0	1.43639	0	0	2.00296	0	0	2.70071	2.00296	0	0	0	0	0	1.43639	0
Brainstem	macrophage (microglial cell)	L4	-6.92478	12.268	0	0	1.57849	0	0	0	0	0	1.57849	0	0	0	0	0	0	0	0
Brainstem	macrophage (microglial cell)	L4	-6.42109	11.5904	0	0	0	0	0	0	0	0	1.6589	0	0	0	0	0	0	0	0
Brainstem	macrophage (microglial cell)	L4	-6.91811	12.0333	0	0	0	0	0	1.5902	0	0	1.5902	0	0	0	0	0	0	2.17582	0
Brainstem	macrophage (microglial cell)	L4	-7.94355	11.7119	1.73455	0	1.20393	0	0	0	0	0	1.20393	2.85257	0	0	0	0	0	0	0
Brainstem	macrophage (microglial cell)	L4	-8.37469	12.0981	1.48235	0	1.48235	0	0	1.18444	0	0	1.48235	0.7582	0	0	0	0	0	1.18444	0
Brainstem	macrophage (microglial cell)	L4	-7.09179	11.8101	3.08692	0	0	0	0	0	0	0	1.82896	0	0	0	0	0	0	0	0
Brainstem	macrophage (microglial cell)	L4	-5.88916	12.312	1.39704	0	0	0	0	0	0	0	2.31547	0	0	0	0	0	0	1.95818	0
Brainstem	macrophage (microglial cell)	L4	-7.86084	11.8719	0	0	0.955315	0	1.43484	2.0012	0	0	1.43484	0	0	0	0	0	0	1.43484	0
Brainstem	macrophage (microglial cell)	L4	-6.20998	12.0666	0	0	0	0	0	0	0	0	0	0	0	0	0	0	0	0	0
Brainstem	macrophage (microglial cell)	L4	-5.96462	11.5123	0	0	1.5201	0	0	0	0	0	0	0	0	1.02473	0	0	0	1.02473	0
Brainstem	macrophage (microglial cell)	L4	-6.33477	11.9283	3.22581	0	0	0	2.20365	0	0	0	2.84002	0	0	0	0	0	0	0	0
Brainstem	macrophage (microglial cell)	L4	-6.47236	11.6012	0	0	1.81937	0	0	1.81937	0	0	0	0	0	0	0	0	0	0	0
Brainstem	macrophage (microglial cell)	L4	-6.85175	12.0077	0	0	1.76118	0	0	0	0	0	1.76118	0	0	0	0	0	0	1.76118	0
Brainstem	macrophage (microglial cell)	L4	-3.71652	10.4806	2.13501	0	0	0	0	0	0	0	0	2.13501	0	0	0	0	0	0	0
Brainstem	macrophage (microglial cell)	L4	-6.34162	11.4068	0	0	0	0	1.608	2.56329	0	0	0	1.608	0	0	0	0	0	0	0
Brainstem	macrophage (microglial cell)	L4	-6.56619	11.3329	0	0	0	0	0	0	0	0	1.9509	1.9509	0	1.9509	0	0	0	0	0
Brainstem	macrophage (microglial cell)	L4	-6.3449	11.2537	0	0	0	0	0	0	0	0	0	2.47647	0	0	0	0	0	1.86402	0
Brainstem	macrophage (microglial cell)	L4	-5.90931	11.3071	2.15701	0	2.15701	0	0	2.15701	0	0	0	0	0	0	0	0	0	0	0
Brainstem	macrophage (microglial cell)	L4	-8.02844	12.041	0	0	0	0	0	0	0	0	2.65559	1.16489	0	0	0	0	0	1.16489	0
Brainstem	macrophage (microglial cell)	L4	-8.14017	11.9233	0	0	0	0	0	0	0	0	2.30939	2.05427	0	0	0	0	0	0	0
Brainstem	macrophage (microglial cell)	L4	-6.81046	12.1614	0	0	0	0	0	0	0	0	2.24483	0	0	0	0	0	0	0	0
Brainstem	macrophage (microglial cell)	L4	-8.20765	12.002	1.84841	0	0	0	0	1.6119	0	0	2.19996	0.849054	0	0.849054	0	0	0	0.849054	0
Brainstem	macrophage (microglial cell)	L4	-6.45355	11.1934	1.7972	0	1.7972	0	0	0	0	0	1.7972	0	0	0	0	0	0	0	0
Brainstem	macrophage (microglial cell)	L4	-7.56323	11.4445	0	0	0	0	0	1.69062	0	0	1.69062	3.90502	0	1.69062	0	0	0	0	0
Brainstem	macrophage (microglial cell)	L4	-5.90214	11.7135	2.57144	0	0	0	0	0	0	0	0	1.95193	0	0	0	0	0	0	0
Brainstem	macrophage (microglial cell)	L4	-8.53155	11.9792	0	0	1.95544	0	0.922972	2.14988	0	0	2.6845	2.14988	0	0.922972	0	0	0	1.71385	0
Brainstem	macrophage (microglial cell)	L4	-7.03098	11.5269	0	0	2.33027	0	2.33027	0	0	0	1.72995	0	0	0	0	0	0	0	0
Brainstem	macrophage (microglial cell)	L4	-7.31557	12.0751	0	0	0	0	1.5709	0	0	0	0	0	0	0	0	0	0	1.5709	0
Brainstem	macrophage (microglial cell)	L4	-7.6972	12.0499	1.01387	0	1.01387	0	1.01387	1.01387	0	0	1.83557	2.08255	1.50684	0	0	0	0	0	0
Brainstem	macrophage (microglial cell)	L4	-5.30599	11.318	0	0	0	0	0	0	0	0	0	0	0	0	0	0	0	0	0
Brainstem	macrophage (microglial cell)	L4	-6.60378	12.5056	1.6863	0	0	0	0	1.6863	0	0	2.65313	0	0	0	0	0	0	0	1.6863
Brainstem	macrophage (microglial cell)	L4	-6.51969	11.4013	0	0	0	0	0	0	0	0	0	3.35916	0	0	0	0	0	0	0
Brainstem	macrophage (microglial cell)	L4	-3.90348	10.5907	0	0	0	0	0	0	0	0	0	0	0	0	0	0	0	0	0
Brainstem	macrophage (microglial cell)	L4	2.2212	13.0213	0	0	0	2.12716	0	0	0	0	0	3.41982	0	2.75887	0	0	0	2.12716	0
Brainstem	macrophage (microglial cell)	L4	-5.96353	11.8121	0	0	0	0	0	1.58309	0	0	1.58309	0	0	0	0	0	0	0	0
Brainstem	macrophage (microglial cell)	L4	-7.08299	11.797	1.89106	0	2.14029	0	1.89106	1.89106	0	0	0	0	0	0	0	0	0	0	0
Brainstem	macrophage (microglial cell)	L4	-5.75969	11.5141	0	0	0	0	0	1.78347	0	0	0	0	0	0	0	0	0	0	0
Brainstem	macrophage (microglial cell)	L4	-7.94368	11.7327	2.45657	0	0	0	0	0	0	0	1.51621	2.93251	0	2.72259	0	0	0	0	0
Brainstem	macrophage (microglial cell)	L4	-6.56576	11.5092	0	0	0	0	0	0	0	0	0	0	0	0	0	0	0	0	0
Brainstem	macrophage (microglial cell)	L4	-6.91071	11.3435	2.2015	0	0	0	0	1.61329	0	0	1.61329	2.2015	0	0	0	0	0	1.61329	0
Brainstem	macrophage (microglial cell)	L4	-7.28982	11.6045	1.89122	0	1.05634	0	0	1.55849	0	0	1.89122	2.33979	0	0	0	0	0	1.05634	0
Brainstem	macrophage (microglial cell)	L4	-6.26585	11.5028	2.23732	0	1.6456	0	0	0	0	0	1.6456	2.23732	0	0	0	0	0	0	0
Brainstem	macrophage (microglial cell)	L4	-6.43455	11.912	2.29488	0	0	0	0	0	0	0	1.37988	0	0	0	0	0	0	0	0
Brainstem	macrophage (microglial cell)	L4	-8.09876	11.9526	0.748503	0	1.88239	0	1.17176	1.88239	0	0.748503	2.03901	1.17176	0	0	0	0	0	1.69659	0
Brainstem	macrophage (microglial cell)	L4	-5.98315	11.901	0	0	0	0	0	0	0	0	2.10723	0	0	0	0	0	0	0	0
Brainstem	macrophage (microglial cell)	L4	-8.14743	11.9943	1.32608	0	0	0	0	0	0	0	2.69674	0	0	0	0	0	0	0	0
Brainstem	macrophage (microglial cell)	L4	-7.86097	12.0526	1.25905	0	2.14782	0	0	1.25905	0	0	2.5136	0	0	0	0	0	0	1.25905	0
Brainstem	macrophage (microglial cell)	L4	-6.96548	11.6729	2.03111	0	1.46123	0	1.46123	0	1.46123	0	1.46123	1.46123	0	0	0	0	0	0	0
Brainstem	macrophage (microglial cell)	L4	-6.76398	12.3077	2.47847	0	1.86586	0	0	0	0	0	2.85558	0	0	0	0	0	0	2.47847	0
Brainstem	macrophage (microglial cell)	L4	-7.35033	11.7041	1.35332	0	0	0	1.35332	0	0	0	1.35332	2.7312	0	0	0	0	0	0	0
Brainstem	macrophage (microglial cell)	L4	-6.15118	11.2898	0	0	0	0	0	0	0	0	0	2.69288	0	0	0	0	0	0	0
Brainstem	macrophage (microglial cell)	L4	-6.2667	12.1003	0	0	0	0	0	0	0	0	2.45236	1.8418	0	0	0	0	0	0	0
Brainstem	macrophage (microglial cell)	L4	-5.77288	11.5987	2.74649	0	0	0	2.11553	0	0	0	3.40704	0	0	0	0	0	0	0	0
Brainstem	macrophage (microglial cell)	L4	-8.51368	11.9815	2.26589	0	0	0	0	1.07156	0	0.672929	1.911	2.16099	0	0	0	0	0	1.911	0
Brainstem	macrophage (microglial cell)	L4	-7.83982	11.8259	0.563935	0	0.563935	0	0.563935	0.922333	0	0	0.922333	0	0	0.563935	0	0	0	0.922333	0
Brainstem	macrophage (microglial cell)	L4	-0.991219	9.2467	0	0	1.82852	0	0	0	0	0	0	0	0	0	0	0	0	0	0
Brainstem	macrophage (microglial cell)	L4	-6.58268	11.3151	2.0527	0	0	0	0	0	0	0	0	3.33774	0	0	0	0	0	0	0
Brainstem	macrophage (microglial cell)	L4	-7.88383	12.0255	0	0	0	0	0	1.91337	0	0	2.16346	0	0	0	0	0	0	0	0
Brainstem	macrophage (microglial cell)	L4	-7.60548	12.019	1.41944	0	0.942893	0	0	1.41944	0	0	1.74085	0	0	0	0.942893	0	0	0	0
Brainstem	macrophage (microglial cell)	L4	-5.57516	11.63	1.77163	0	0	0	1.77163	1.77163	0	0	1.77163	0	0	0	0	0	0	0	0
Brainstem	macrophage (microglial cell)	L4	-6.09085	12.3194	0	0	1.93756	0	0	0	0	0	1.93756	0	0	0	0	0	0	0	0
Brainstem	macrophage (microglial cell)	L4	-6.8223	12.0259	2.25546	0	0	0	0	0	0	0	0	0	0	0	0	0	0	0	0
Brainstem	macrophage (microglial cell)	L4	-6.25908	11.6063	1.85169	0	0	0	0	1.85169	0	0	2.83976	0	0	0	0	0	0	0	0
Brainstem	macrophage (microglial cell)	L4	-6.37317	11.476	0	0	0	0	0	0	0	0	2.56035	1.94164	0	0	0	0	0	1.94164	0
Brainstem	macrophage (microglial cell)	L4	-6.34013	11.0966	0	0	0	0	1.6813	0	0	0	0	0	0	0	0	0	0	0	0
Brainstem	macrophage (microglial cell)	L4	-6.52158	11.6815	0	0	0	0	0	0.884957	0	0	0.884957	0	0	0	0	0	0	0.884957	0
Brainstem	macrophage (microglial cell)	L4	-8.29604	11.9111	1.59707	0	0	0	0	1.59707	0	0	1.93266	1.93266	0	0	0	0	0	0	0
Brainstem	macrophage (microglial cell)	L4	-7.88763	11.9796	0.698236	0	1.61757	0	0.698236	1.80023	0	0	1.39392	1.39392	0	0	0	0	0	1.39392	0
Brainstem	macrophage (microglial cell)	L4	-6.66808	12.1697	2.53698	0	1.91997	0	0	0	0	0	2.53698	0	0	0	0	0	0	0	0
Brainstem	macrophage (microglial cell)	L4	-7.51891	12.1086	2.00047	0	1.1413	0	0	1.66045	0	0	2.00047	0	0	0	0	0	0	0	0
Brainstem	macrophage (microglial cell)	L4	-8.46938	11.9187	1.40635	0	0.706562	0	0.706562	0.706562	0	0	1.11646	1.9688	0	0	0	0	0	1.40635	0
Brainstem	macrophage (microglial cell)	L4	-7.72314	11.8953	1.21232	0	1.21232	0	1.74441	0	0	0	1.74441	2.54994	0	1.21232	0	0	0	0	0
Brainstem	macrophage (microglial cell)	L4	-6.83216	11.5744	1.14261	0	1.662	0	0	2.00213	0	0	0	2.62536	0	0	0	0	0	1.662	0
Brainstem	macrophage (microglial cell)	L4	-7.50783	11.5694	0	0	0.892887	0	0.892887	1.35695	0	0	1.6727	2.73577	0	1.91231	0	0	0	2.10546	0
Brainstem	macrophage (microglial cell)	L4	-5.72848	11.7471	0	0	1.69641	0	0	1.17161	0	0	1.17161	0	0	0	0	0	0	1.17161	0
Brainstem	macrophage (microglial cell)	L4	-7.71764	11.9066	0	0	1.1331	0	1.1331	1.1331	0	0	0	2.24295	0	0	0	0	0	0	0
Brainstem	macrophage (microglial cell)	L4	3.77258	-1.56733	1.21398	0	1.21398	0	0	0	0	0	2.72137	0	0	0	0	0	0	0	0
Brainstem	macrophage (microglial cell)	L4	-5.98287	11.8922	0	0	0	0	0	1.75998	0	0	0	0	0	0	0	0	0	0	0
Brainstem	macrophage (microglial cell)	L4	-7.15336	11.4091	2.12651	0	1.2418	0	0	0	0	0	1.77896	2.12651	0	0	0	0	0	0	0
Brainstem	macrophage (microglial cell)	L4	-6.83982	12.2548	0	0	0	0	0	0	0	0	1.58033	0	0	0	0	0	0	0	0
Brainstem	macrophage (microglial cell)	L4	-8.32707	11.8916	1.64369	0	0	0	0	0	0	0	1.88184	1.88184	0	0	0	0	0	0.871879	0
Brainstem	macrophage (microglial cell)	L4	-6.27825	11.4635	1.74539	0	0	0	0	0	0	0	1.74539	0	0	0	0	0	0	0	0
Brainstem	macrophage (microglial cell)	L4	-6.15682	11.4601	2.3178	0	1.71859	0	0	0	0	0	0	0	0	0	0	0	0	0	0
Brainstem	macrophage (microglial cell)	L4	-6.84426	11.0727	0	0	0	0	0	0	0	0	0	3.67299	0	0	0	0	0	0	0
Brainstem	macrophage (microglial cell)	L4	-6.00174	11.8842	0	0	0	0	0	3.54588	0	0	0	0	0	0	0	0	0	2.67194	0
Brainstem	macrophage (microglial cell)	L4	-6.4686	11.3598	0	0	0	0	1.91108	0	0	0	1.91108	1.91108	0	0	0	0	0	0	0
Brainstem	macrophage (microglial cell)	L4	-7.00324	11.9199	0	0	0	0	0	1.97243	0	0	2.59348	0	0	0	0	0	0	0	0
Brainstem	macrophage (microglial cell)	L4	-6.32607	11.8559	2.21302	0	0	0	0	0	0	0	1.62367	0	0	0	0	0	0	1.62367	0
Brainstem	macrophage (microglial cell)	L4	-5.72323	12.0339	0	0	0	0	0	1.90133	0	0	1.90133	0	0	0	0	0	0	1.90133	0
Brainstem	macrophage (microglial cell)	L4	-8.00214	11.9743	0	0	0	0	0	0.793222	0	0	2.11179	0	0	0	0	0	0	0	0
Brainstem	macrophage (microglial cell)	L4	-7.28514	11.78	0	0	0	0	0	1.50616	0	0	1.50616	0	0	0	0	0	0	1.50616	0
Brainstem	macrophage (microglial cell)	L4	-6.82825	11.2367	0	0	0	0	1.83115	0	0	1.83115	2.4408	1.83115	0	0	0	0	0	0	0
Brainstem	macrophage (microglial cell)	L4	-5.86728	11.2616	0	0	0	0	0	0	0	0	0	0	0	0	0	0	0	2.5872	0
Brainstem	macrophage (microglial cell)	L4	-6.29573	11.6813	2.699	0	1.49654	0	0	0	0	0	1.49654	0	0	0	0	0	0	2.07096	0
Brainstem	macrophage (microglial cell)	L4	-7.65649	11.8083	1.35014	0	0	0	0	1.35014	0	0	1.35014	1.35014	0	0	0	0	0	1.35014	0
Brainstem	macrophage (microglial cell)	L4	-8.22888	12.0101	0.798764	0	1.77345	0	0.798764	1.23709	0	0	2.25754	1.23709	0	0	0	0	0	1.96206	0
Brainstem	macrophage (microglial cell)	L4	-6.74033	11.4987	1.97831	0	0	0	0	0	0	0	0	2.5998	0	0	0	0	0	0	0
Brainstem	macrophage (microglial cell)	L4	-7.72842	12.0884	1.17655	0	1.17655	0	0	1.70226	0	0	2.04504	0	0	0	0	0	0	1.17655	0
Brainstem	macrophage (microglial cell)	L4	-7.4233	11.864	0	0	0	0	0	1.88717	0	0	0	0	0	0	0	0	0	0	0
Brainstem	macrophage (microglial cell)	L4	-7.2777	11.5978	0	0	0	0	0	1.93857	0	0	2.55705	0	0	0	0	0	0	0	0
Brainstem	macrophage (microglial cell)	L4	-7.12778	11.2357	2.07005	0	0	0	0	0	0	0	0	2.90761	0	0	0	0	0	0	0
Brainstem	macrophage (microglial cell)	L4	-8.44743	11.9422	1.43112	0	0.72325	0	1.13855	1.65718	0	0	1.84144	2.69426	0	1.65718	0	0	0	0	0
Brainstem	macrophage (microglial cell)	L4	1.90881	10.6893	1.51676	0	0	0	0	0	0	0	0	3.77711	0	0	0	0	0	0	0
Brainstem	macrophage (microglial cell)	L4	-5.77778	11.4993	2.22324	0	2.22324	0	0	2.22324	0	0	2.22324	0	0	0	0	0	0	2.22324	0
Brainstem	macrophage (microglial cell)	L4	-6.66746	11.4596	0	0	0	0	0	1.82241	0	0	2.807	0	0	1.82241	0	0	0	1.82241	0
Brainstem	macrophage (microglial cell)	L4	-6.84051	11.5802	1.79385	0	0	0	0	1.79385	0	0	0	0	0	0	0	0	0	0	0
Brainstem	macrophage (microglial cell)	L4	-6.47465	11.267	2.00843	0	0	0	0	2.63212	0	2.00843	2.63212	0	0	0	0	0	0	0	0
Brainstem	macrophage (microglial cell)	L4	-6.83731	12.0366	2.5221	0	0	0	0	0	0	0	2.5221	0	0	0	0	0	0	0	0
Brainstem	macrophage (microglial cell)	L4	-5.96586	11.6507	0	0	0	0	1.70043	0	0	0	1.70043	2.29783	0	0	0	0	0	1.70043	0
Brainstem	macrophage (microglial cell)	L4	-7.15824	11.3157	1.61587	0	0	0	2.20437	1.61587	0	1.61587	1.61587	2.20437	0	1.61587	0	0	0	1.61587	0
Brainstem	macrophage (microglial cell)	L4	-5.43608	11.2339	0	0	0	0	0	0	0	0	0	0	0	0	0	0	0	0	0
Brainstem	macrophage (microglial cell)	L4	-5.76821	11.3536	0	0	0	0	0	1.52248	0	0	0	0	0	0	0	0	0	0	0
Brainstem	macrophage (microglial cell)	L4	1.8407	10.7718	1.45895	0	0	2.02852	0	0	0	0	1.45895	3.18262	0	0	0	0	0	0	0
Brainstem	macrophage (microglial cell)	L4	2.01985	13.8343	2.77776	0	0	0	0	0	0	0	0	3.2634	0	0	0	0	0	1.79636	1.79636
Brainstem	macrophage (microglial cell)	L4	-6.49416	11.4892	0	0	0	0	1.6975	1.6975	0	0	0	0	0	0	0	0	0	1.6975	0
Brainstem	macrophage (microglial cell)	L4	-5.56765	11.7184	2.02025	0	0	0	0	0	0	0	2.02025	0	0	0	0	0	0	0	0
Brainstem	macrophage (microglial cell)	L4	-6.34683	12.0672	2.84458	0	0	0	0	0	0	0	2.84458	0	0	0	0	0	0	0	0
Brainstem	macrophage (microglial cell)	L4	-8.27001	12.0176	0	0	0.954331	0	1.43362	0	0	0	1.99982	2.19552	0	1.43362	0	0	0	1.99982	0
Brainstem	macrophage (microglial cell)	L4	-6.46073	11.1996	0	0	0	0	0	0	0	0	1.7843	3.03599	0	0	0	0	0	0	0
Brainstem	macrophage (microglial cell)	L4	-6.73318	11.2868	0	0	0	0	1.77978	1.77978	0	0	0	0	0	0	0	0	0	0	0
Brainstem	macrophage (microglial cell)	L4	-7.93565	11.8017	1.41341	0	0.93804	1.41341	0.93804	1.73429	0	0	2.59822	2.33503	0	1.97684	0	0	0	0	0
Brainstem	macrophage (microglial cell)	L4	-7.86627	11.9726	0	0	1.46813	0	0	1.46813	0	0	3.04675	1.46813	0	0	0	0	0	0	0
Brainstem	macrophage (microglial cell)	L4	-8.11979	12.0378	0	0	1.04318	1.04318	0	1.54254	0	0	1.87406	2.86472	0	0	0	0	0	1.04318	0
Brainstem	macrophage (microglial cell)	L4	-6.45908	11.1998	0	0	0	0	0	0	0	0	0	2.5179	0	0	0	0	0	1.90229	0
Brainstem	macrophage (microglial cell)	L4	-6.38127	11.644	0	0	0	0	0	0	0	0	1.76719	1.76719	0	0	0	0	0	0	0
Brainstem	macrophage (microglial cell)	L4	-6.74437	11.2276	0	0	1.70189	0	2.29944	0	0	0	1.70189	0	0	0	0	0	0	0	0
Brainstem	macrophage (microglial cell)	L4	-6.70464	11.409	2.29341	0	1.69641	0	0	0	0	0	1.69641	0	0	0	0	0	0	0	0
Brainstem	macrophage (microglial cell)	L4	-7.70349	11.5972	2.14128	0	1.55923	0	0	2.14128	0	0	1.55923	1.55923	0	0	0	0	0	0	0
Brainstem	macrophage (microglial cell)	L4	-7.74782	11.7274	0	0	1.37412	0	1.37412	2.54994	0	0	2.54994	2.54994	0	0	0	0	0	1.37412	0
Brainstem	macrophage (microglial cell)	L4	-5.74791	11.33	0	0	1.98967	0	2.612	1.98967	0	0	0	0	0	2.612	0	0	0	0	0
Brainstem	macrophage (microglial cell)	L4	-7.40617	11.932	1.23191	0	0	0	0	1.23191	0	1.23191	1.76739	0	0	0	0	0	0	0	0
Brainstem	macrophage (microglial cell)	L4	-8.58599	11.9937	0.857444	0	1.11044	0	0.857444	1.47997	0	0	2.05228	1.11044	0	0	0	0	0	0.857444	0
Brainstem	macrophage (microglial cell)	L4	-7.99137	11.9319	1.06785	0	0	0	1.06785	1.57241	0	0	1.57241	2.156	0	1.90619	0	0	0	1.57241	0
Brainstem	macrophage (microglial cell)	L4	-8.40382	11.9163	1.57362	0	0	0	1.06886	1.57362	0	0	2.52351	2.3571	0	0	0	0	0	0	0
Brainstem	macrophage (microglial cell)	L4	-6.01696	11.8544	0	0	1.65649	0	1.65649	0	0	0	0	0	0	0	0	0	0	1.65649	0
Brainstem	macrophage (microglial cell)	L4	-6.84656	11.723	0	0	0	0	0	0	0	0	2.32069	0	0	0	0	0	0	0	0
Brainstem	macrophage (microglial cell)	L4	-6.77472	12.2826	0	0	2.21013	0	0	0	0	0	2.84687	2.21013	0	0	0	0	0	2.84687	0
Brainstem	macrophage (microglial cell)	L4	-7.74343	11.8596	1.47162	0	0	0	0	1.47162	0	0	0	0.98512	0	0	0	0	0	0.98512	0
Brainstem	macrophage (microglial cell)	L4	-6.09445	11.6561	0	0	1.67704	0	0	0	0	0	1.67704	2.27207	0	0	0	0	0	1.67704	0
Brainstem	macrophage (microglial cell)	L4	-5.87688	12.2466	0	0	0	0	2.16859	0	0	0	2.80287	0	0	0	0	0	0	2.80287	0
Brainstem	macrophage (microglial cell)	L4	-6.68363	11.6647	1.09609	0	0	0	0	0	0	0	0	0	0	0	0	0	0	0	0
Brainstem	macrophage (microglial cell)	L4	-1.68957	7.44222	0	0	0	0	0	0	0	0	0.538699	0	0	0	0	0	0	0	0
Brainstem	macrophage (microglial cell)	L4	-8.27289	11.8934	1.06113	0	1.06113	0	1.06113	0	0	0	1.89746	1.56429	1.06113	0	0	0	0	1.06113	0
Brainstem	macrophage (microglial cell)	L4	-6.71955	11.3077	2.03341	0	0	0	0	0	0	0	2.03341	0	0	0	0	0	0	0	0
Brainstem	macrophage (microglial cell)	L4	-6.39922	11.5411	0	0	1.60466	0	1.60466	1.60466	0	0	2.55943	1.60466	0	0	0	0	0	2.55943	0
Brainstem	macrophage (microglial cell)	L4	-8.51812	11.9616	1.35364	0	0.890255	0	0	1.35364	0.890255	0	2.10154	1.35364	0	0	0	0	0	1.35364	0
Brainstem	macrophage (microglial cell)	L4	-5.84447	11.713	2.34025	0	0	0	0	0	0	0	0	0	0	0	0	0	0	1.41778	0
Brainstem	macrophage (microglial cell)	L4	-5.36786	11.4351	1.78678	0	0	0	0	0	0	0	0	0	0	0	0	0	0	0	0
Brainstem	macrophage (microglial cell)	L4	-8.39366	11.917	1.68618	0	0	0	0	0	0	0	1.68618	2.99881	0	0	0	0	0	1.36929	0
Brainstem	macrophage (microglial cell)	L4	-8.55809	12.0238	0.660523	0	0.660523	0	0	1.73678	0	0	2.98143	1.88931	0	0	0	0	0	1.33695	0
Brainstem	macrophage (microglial cell)	L4	-6.71496	11.597	0	0	1.17841	0	1.17841	1.70446	0	0	1.17841	0	0	0	0	0	0	0	0
Brainstem	macrophage (microglial cell)	L4	2.67249	13.336	3.13244	0	0	0	0	0	0	0	0	3.80354	0	0	0	0	0	0	0
Brainstem	macrophage (microglial cell)	L4	-8.50812	11.9402	1.35183	0	1.35183	0	0	2.0994	0	0.888819	2.0994	3.3893	0	1.35183	0	0	0	0.888819	0
Brainstem	macrophage (microglial cell)	L4	-7.77255	11.7518	1.65034	0	2.24257	0	0	0	0	0	2.24257	0	0	0	0	0	0	1.65034	0
Brainstem	macrophage (microglial cell)	L4	-6.36653	11.599	0	0	0	0	0	1.46327	0	0	0	0	0	0	0	0	0	2.03341	0
Brainstem	macrophage (microglial cell)	L4	-7.19688	12.0416	0	0	0	0	1.32832	0	0	0	2.2326	0	0	0	0	0	0	1.32832	0
Brainstem	macrophage (microglial cell)	L4	-7.63883	12.0729	1.25134	0	2.39608	0	0	0	0	0	1.79009	0	0	1.25134	0	0	0	1.25134	0
Brainstem	macrophage (microglial cell)	L4	-8.38301	11.9949	1.40411	0	0	0	0.705056	0.705056	0	0	3.01824	0	0	0.705056	0	0	0	0	0
Brainstem	macrophage (microglial cell)	L4	-8.16068	11.9547	1.29967	0	1.60986	0	0	0.847603	0	0	1.84628	2.66308	0	0	0	0	0	1.29967	0
Brainstem	macrophage (microglial cell)	L4	-8.0191	12.143	1.472	0	0.985436	0	0.985436	0.985436	0	0	2.40459	0.985436	0	0	0	0	0	0	0
Brainstem	macrophage (microglial cell)	L4	-6.50708	11.8735	0	0	1.93198	0	1.93198	1.93198	0	0	0	1.93198	0	0	0	0	0	1.93198	0
Brainstem	macrophage (microglial cell)	L4	-6.017	11.1315	3.88444	0	0	0	0	0	0	0	0	0	0	0	0	0	0	0	0
Brainstem	macrophage (microglial cell)	L4	-7.38071	11.9295	1.14421	0	1.14421	0	0	1.14421	0	0	0	0	0	0	0	0	0	0	0
Brainstem	macrophage (microglial cell)	L4	-7.8728	12.0726	0	0	0	0	0	1.45768	0	0	2.38766	2.38766	0	0	0	0	0	0	0
Brainstem	macrophage (microglial cell)	L4	-6.15208	11.6851	0	0	0	0	0	0	0	0	0	0	0	0	0	0	0	0	0
Brainstem	macrophage (microglial cell)	L4	-7.7225	11.8448	1.17919	0	0	0	1.17919	1.17919	0	0	0	0	0	0	0	0	0	1.17919	0
Brainstem	macrophage (microglial cell)	L4	-7.4385	11.8807	1.68487	0	0	0	0	1.16186	0	0	1.68487	2.02652	0	0	0	0	0	1.68487	0
Brainstem	macrophage (microglial cell)	L4	2.5037	12.8232	0	0	0	0	0	0	0	0	0	0	0	0	0	0	0	0	0
Brainstem	macrophage (microglial cell)	L4	1.70499	11.4309	1.53222	0	1.53222	0	0	0	0	0	0	3.71145	0	0	0	0	0	0	0
Brainstem	macrophage (microglial cell)	L4	-8.2303	12.0502	1.2735	0	0.827097	0	0.827097	1.58104	0	0	2.00598	0	0	0	0	0	0	0.827097	0
Brainstem	macrophage (microglial cell)	L4	-8.54605	11.9647	1.54602	0	0	0	0.802414	2.26347	0	0	2.12651	2.83333	0	1.2418	0	0	0	1.77896	0
Brainstem	macrophage (microglial cell)	L4	-6.78848	12.2237	1.56699	0	0	0	1.56699	0	0	0	1.56699	1.56699	0	0	0	0	0	0	0
Brainstem	macrophage (microglial cell)	L4	-6.77946	11.9779	0	0	0	0	0	0	0	0	3.34541	0	0	0	0	0	0	0	0
Colon	macrophage_monocyte	L4	1.94373	11.7678	0	0	0	0	0	0.610447	0	0	0.610447	3.8735	0	0	0	0	0.610447	0.610447	0
Colon	macrophage_monocyte	L4	0.0694837	15.2809	3.51071	0	1.89421	0	0	2.88714	0	0	0	4.38281	0	0	0	0	0.880386	0.880386	0
Eye retina	macrophage (microglial cell)	L4	-6.10867	11.8291	1.98496	0	1.64593	0	0	1.12912	0	0	0	0	0	0	0	0	0	0	0
Eye retina	macrophage (microglial cell)	L4	-4.32021	10.8215	0	0	0	0	0	0	0	2.30592	0	0	0	0	0	0	0	0	0
Eye retina	macrophage (microglial cell)	L4	3.87326	10.8507	2.24295	0	0	2.24295	0	0	0	0	2.24295	0	0	0	0	0	0	0	0
Eye retina	macrophage (microglial cell)	L4	-5.00195	11.4725	0	0	1.96712	0	0	0	0	0	0	0	0	0	0	0	0	0	0
Eye retina	macrophage (microglial cell)	L4	3.79996	10.8142	2.95003	0	1.27722	0	0	1.82023	0	0	0	0	0	0	0	0	0	1.27722	0
Eye retina	macrophage (microglial cell)	L4	3.8692	10.771	2.15319	0	0	1.2634	0	1.2634	0	1.2634	0	0	0	0	0	0	0	0	0
Eye retina	macrophage (microglial cell)	L4	-4.04149	10.6781	0	0	0	0	0	0	0	0	0	0	0	0	0	0	0	0	0
Eye retina	macrophage (microglial cell)	L4	-6.84631	12.379	2.7117	0	0	0	0	0	0	0	0	0	0	0	0	0	0	0	0
Eye retina	macrophage (microglial cell)	L4	-6.0004	12.5549	3.76074	0	0	0	0	0	0	0	0	0	0	0	0	0	0	0	0
Eye retina	macrophage (microglial cell)	L4	-6.29897	12.486	2.92489	0	1.25815	1.25815	1.25815	0	0	1.25815	1.79804	0	0	0	0	0	0	1.25815	0
Eye retina	macrophage (microglial cell)	L4	-4.47777	11.0291	0	0	0	0	2.31656	0	0	0	0	0	0	0	0	0	0	0	0
Eye retina	macrophage (microglial cell)	L4	-6.33466	12.6311	3.30183	0	1.10276	0	1.10276	0	0	1.10276	0	0	0	0	0	0	0	1.10276	0
Fat	macrophage	L4	1.47489	9.68855	3.15427	0	2.62615	0	0	0	0	0	0	2.83472	0	0	0	0	0	0	0
Fat	macrophage	L4	-0.458399	8.6179	2.55321	0	0	0	0	0	0	0	0	0	0	0	0	0	0	0	1.93502
Fat	macrophage	L4	1.53503	9.10906	0	0	1.42805	0	0	0	0	0	0	0.949837	0	0	0	0	0	0	0
Fat	macrophage	L4	2.00585	10.8972	2.68161	0	1.18421	0	0	0	0	0	0	2.68161	0	0	0	0	0	0	0
Fat	macrophage	L4	1.86066	11.716	2.04183	0	1.47071	0	1.47071	2.04183	0	0	0	3.9374	0	0	0	0	0	0	0
Fat	macrophage (MRC1+)	L4	3.503	14.2934	3.04548	0	1.46711	0	1.46711	1.46711	0	0	0	0	0	0	0	0	0	0	0
Fat	macrophage (MRC1+)	L4	3.7059	14.4081	2.42375	0	0	2.68903	0	0	0	0	0	0	0	0	0	0	0	0	0
Fat	macrophage (MRC1+)	L4	3.71446	14.9474	2.78593	0	0	2.66117	0	0	0	0	0	1.06535	0	0	0	0	0	0	0
Fat	macrophage	L4	2.3316	10.5915	1.34027	0	1.65443	0	0	0	0	0	0	0	0	0	0	0	0	0	0
Fat	macrophage (MRC1+)	L4	3.07788	12.7347	2.57835	0	0	1.62106	0	0	0	0	0	0	0	0	0	0	0	0	0
Fat	macrophage	L4	-0.390777	8.37439	0	0	1.59394	0	1.59394	2.54705	0	0	0	0	0	0	0	0	0	0	0
Fat	macrophage	L4	0.98438	9.16898	0	0	1.90716	0	0	0	0	0	0	0	0	0	0	0	0	1.0686	0
Fat	macrophage	L4	1.97903	10.5633	1.29005	0	1.29005	0	0	0	0	0	0	0	0	0	0	0	0	0	0
Fat	macrophage	L4	3.09384	13.8276	2.2123	0	0	0	0.965972	0	0	0	0	0	0	0	0	0	0	0	0
Fat	macrophage (MRC1+)	L4	3.51758	14.2085	2.32468	0	0	1.87702	1.04545	1.04545	0	0	0	0	0	0	0	0	0	0	1.5453
Fat	macrophage (MRC1+)	L4	3.11734	12.8682	2.83343	0	0	2.52021	0	0	0	0	0	0	0	0	0	0	0	0	0
Fat	macrophage (MRC1+)	L4	3.77802	15.0434	3.0937	0	0	1.33705	0	0	0	0	0	0	0	0	0	0	0	0.877094	0
Fat	macrophage	L4	3.274	10.7722	1.21724	0	0	0.783408	0	0.783408	0	0	0	0	0	0	0	0	0	0	0
Fat	macrophage	L4	2.04829	12.1075	2.44576	0	0.482403	0.482403	0	0.806443	0	0	0	2.87577	0	0	0	0	0	1.41094	0
Fat	macrophage (MRC1+)	L4	3.62891	14.9755	2.6706	0	0	1.57742	0	1.072	0	0	0	0	0	0	0	0	0	0	0
Fat	macrophage	L4	2.43258	10.5908	1.3893	0	1.94935	0	0	1.3893	1.3893	0	1.3893	0	0	0	0	0	0	0	0
Fat	macrophage	L4	-0.315172	8.68896	2.41473	0	0	0	1.4806	0	0	0	0	0	0	0	0	0	0	0	0
Fat	macrophage	L4	1.94208	10.8383	2.14493	0	1.05965	0	0	1.05965	0	0	0	2.34438	0	0	0	0	0	0	1.05965
Fat	macrophage (MRC1+)	L4	2.48449	13.225	2.74513	0	0	0	0	1.23191	0	0	0	0	0	1.23191	0	0	0	1.23191	0
Fat	macrophage (MRC1+)	L4	3.78526	14.9691	2.85795	0	0	1.68273	0	1.45516	0	0	0	0.739578	0	0.739578	0	0	0	0.739578	0
Fat	macrophage	L4	2.10937	11.2252	2.18786	0	1.0916	1.0916	0	0	0	0	0	3.54511	0	1.60101	0	0	0	1.0916	1.0916
Fat	macrophage (MRC1+)	L4	3.70824	14.974	2.91203	0	0	2.18677	0.948285	0	0	0	0	0	0	0	0	0	0	0	0
Fat	macrophage	L4	1.4656	10.21	0	0	0	0	0	2.1066	0	0	0	2.73699	0	0	0	0	0	0	0
Fat	macrophage	L4	3.07343	13.8572	1.03305	0	1.03305	1.03305	0	1.03305	0	0	0	0	0	0	0	0	0	0	0
Fat	macrophage	L4	1.80448	10.5216	1.68774	0	0	0	0	0	0	0	0	2.92471	0	0	0	0	0	0	0
Fat	macrophage (MRC1+)	L4	3.63116	14.9549	2.75495	0	0	2.85393	0	0	0	0	0	3.10291	0	1.7761	0	0	0	0.969107	0
Fat	macrophage (MRC1+)	L4	2.92367	13.2441	1.6253	0	0	1.11185	1.11185	0	0	0	0	0	0	0	0	0	0	1.6253	0
Fat	macrophage (MRC1+)	L4	3.6641	14.9656	3.06718	0	0	0.995758	0	0	0	0.995758	0	0	0	0	0	0	0	0	0
Fat	macrophage (MRC1+)	L4	3.40243	14.0366	1.95575	0	0	1.95575	1.10627	0	0	1.10627	0	0	0	0	0	0	0	1.10627	0
Fat	macrophage (MRC1+)	L4	3.30039	10.6828	2.09308	0	2.72259	0	0	0	0	0	0	0	0	0	0	0	0	0	0
Fat	macrophage (MRC1+)	L4	3.19569	13.7173	2.26237	0	0	2.26237	0	0	0	0	0	0	0	0	0	0	0	0	0
Fat	macrophage (MRC1+)	L4	3.15756	13.4926	1.84965	0	0	0	1.30259	0	0	1.84965	0	0	0	0	0	0	0	0	0
Fat	macrophage	L4	2.42491	10.7222	1.41932	0	1.41932	0.942797	0	0.942797	0	0	0	0	0	0	0	0	0	1.41932	0
Fat	macrophage (MRC1+)	L4	2.96083	14.1478	3.60214	0	0	1.13096	0	1.13096	0	0	0	0	0	0	0	0	0	1.13096	0
Fat	macrophage (MRC1+)	L4	2.579	13.4237	0	0	0	0	0	0	0	0	0	0	0	0	0	0	0	0	0
Fat	macrophage	L4	1.57966	10.6794	1.38189	0	0	0	0	2.29729	0	0	0	2.93887	0	0	0	0	0	0	0
Fat	macrophage (MRC1+)	L4	3.61176	13.6551	2.15553	0	0	0.926829	0.926829	0.926829	0	0	0	0	0	0	0	0	0	0	0
Fat	macrophage	L4	1.15942	9.19073	0	0	0	0	0	0	0	0	0	0	0	0	0	0	0	0	0
Fat	macrophage (MRC1+)	L4	3.63686	14.9366	2.56366	0	0	2.30133	0	0	0	0	0	0	0	0	0	0	0	0	0
Fat	macrophage (MRC1+)	L4	3.59082	13.229	1.9303	0	2.18103	0	0	0	0	0	0	0	0	0	0	0	0	1.08649	0
Fat	macrophage	L4	1.85879	10.0064	1.64139	0	1.12531	0	0	1.12531	0	0	0	0	0	0	0	0	0	0	0
Fat	macrophage (MRC1+)	L4	2.15918	11.221	1.13539	0	1.65341	0	0	0	0	0	0	0	0	0	0	0	0	0	0
Fat	macrophage	L4	3.14359	11.9739	2.56976	0	0	1.70902	0	0.919422	0	0.919422	0	0	0	0	0	0	0	1.39021	0
Fat	macrophage	L4	2.8526	8.00619	0.970174	0	1.90723	0	1.77753	2.98778	0	0	0	2.85555	0	0	0	0	0	0.598398	0
Fat	macrophage (MRC1+)	L4	3.37892	13.8686	2.9948	0	0	2.61405	0	0	0	0	0	0	0	0	0	0	0	0	0
Fat	macrophage	L4	0.0666589	7.9556	1.9935	0	2.9969	0	1.9935	0	0	0	0	2.6161	0	0	0	0	0	0	0
Fat	macrophage	L4	1.96396	10.0918	0	0	0	0	0	0	0	0	0	0	0	0	0	0	0	1.94368	0
Fat	macrophage (MRC1+)	L4	3.6631	14.9931	3.13651	0	0	2.22557	0.865613	0.865613	0	0	0	0	0	1.63499	0	0	0	1.32254	0
Fat	macrophage (MRC1+)	L4	3.36457	13.6156	2.78166	0	0	1.56579	0	0	0	0	0	0	0	0	0	0	0	0	0
Fat	macrophage	L4	1.83858	9.96375	1.59519	0	1.93064	0	0	1.08675	0	0	0	3.27866	0	0	0	0	0	0	0
Fat	macrophage	L4	1.77866	7.87177	2.06723	0	1.19422	1.72311	0	0	0	0	0	2.52612	0	0	0	0	0	1.19422	0
Fat	macrophage	L4	-0.63408	8.23325	1.93553	0	0	0	0	0	0	0	0	0	0	0	0	0	0	0	0
Fat	macrophage	L4	2.56946	7.96081	1.22304	0	1.757	0	0	0	0	0	0	0	1.757	0	0	0	0	1.22304	0
Fat	macrophage (PF)	L4	1.65886	-0.558526	1.55039	0	1.04965	0	1.04965	2.33052	0	0	0	0	0	0	0	0	1.55039	1.04965	1.04965
Fat	macrophage (MRC1+)	L4	1.92048	11.7052	2.58823	0	2.12629	0	0	0	0	1.24163	0	4.01001	0	0	0	0	0	0	0
Fat	macrophage (MRC1+)	L4	2.3211	12.9699	2.74562	0	0	1.12559	0	0	0	0	0	1.12559	0	0	0	0	0	0	0
Fat	macrophage (MRC1+)	L4	3.02678	13.9945	0	0	0	2.29461	0	0	0	0	0	3.32366	0	0	0	0	0	0	0
Fat	macrophage (MRC1+)	L4	2.52066	13.9	2.65062	0	0	1.8933	0	0	0	0	0	2.98589	0	0	0	0	0	0	0
Fat	macrophage	L4	2.42379	8.31022	1.14831	0	2.00936	0	0	2.26295	0	0	0	3.36685	0	2.00936	0	0	0	1.14831	0
Fat	macrophage (MRC1+)	L4	2.23004	11.3077	1.87984	0	0	0	0	0	0	0	0	3.14458	0	0	0	0	0	0	0
Fat	macrophage	L4	2.26555	10.5089	1.01622	0	1.50972	0	0	0	0	0	0	0	0	0	0	0	0	0	0
Fat	macrophage	L4	0.472566	9.21853	2.23583	0	1.64425	0	1.64425	0	0	0	0	0	0	0	0	0	0	1.64425	0
Fat	macrophage	L4	2.93561	13.079	2.67483	0	1.30887	0	1.85691	1.85691	0	0	0	0	0	0	0	0	0	0	0
Fat	macrophage (MRC1+)	L4	3.79983	14.6008	1.50739	0	1.20696	2.44624	0.775485	0	0	0	0	0.775485	0	0	0	0	0	0	0
Fat	macrophage	L4	1.7972	10.3905	2.17502	0	0	0	0	0	0	0	0	4.4639	0	0	0	0	0	0	2.63934
Fat	macrophage	L4	2.13309	12.7455	1.10722	0	0	0	0	0	0	0	0	2.40961	0	0	0	0	0	0	0
Fat	macrophage	L4	0.807533	9.2291	0	0	0	0	0	0	0	0	0	0	0	0	0	0	0	2.06043	0
Fat	macrophage (MRC1+)	L4	2.18226	12.5796	1.75938	0	1.75938	0	0	0	0	1.22508	0	4.07255	0	0	0	0	0	0	0
Fat	macrophage	L4	5.98936	9.48609	1.55787	0	0	0.559466	0	0.916081	0	0	0	0.916081	0	0	0	0	0	0	0
Fat	macrophage (MRC1+)	L4	3.62883	14.9137	2.15482	0	0	1.57135	1.06698	0	0	0	0	0	0	0	0	0	0	0	0
Fat	macrophage (MRC1+)	L4	3.60262	14.8949	2.31821	0	0	1.71897	0	0	0	0	0	0	0	0	0	0	0	0	0
Fat	macrophage	L4	2.15711	10.1666	1.61136	0	0	0	1.61136	0	0	0	0	0	0	0	0	0	0	1.61136	0
Fat	macrophage (MRC1+)	L4	3.38264	13.5921	2.70619	0	1.60784	2.39608	1.9442	0	0	0	0	0	0	0	0	0	0	1.09728	0
Fat	macrophage	L4	2.49298	10.8958	0	0	0	0	0	0	0	0	0	0	0	0	0	0	0	1.52431	0
Fat	macrophage	L4	2.82342	8.10068	2.0909	0	1.51427	0.883123	0.883123	1.99918	0	0	0	3.27835	0	0.536037	0	0	1.14029	1.51427	2.8514
Fat	macrophage	L4	1.80197	8.74693	2.18086	0	3.11787	0	0	1.59472	0	0	0	3.47864	0	0	0	0	0	1.59472	0
Fat	macrophage	L4	3.05157	7.54832	1.34445	0	2.51319	0.665446	0	2.58699	0	0	0	0	0	0	0	0	0	0	0
Fat	macrophage	L4	1.29065	9.2477	0	0	2.29944	0	0	1.17624	0	0	1.70189	0	0	0	0	0	0	0	0
Fat	macrophage	L4	1.03621	10.6261	1.67941	0	0	0	0	0.897769	0	0.897769	0	2.41402	0	1.91934	0	0	0	0	0
Fat	macrophage	L4	-0.26293	8.5568	2.17895	0	2.17895	2.17895	0	0	0	0	0	0	0	0	0	0	0	0	0
Fat	macrophage	L4	1.48706	10.1479	0	0	0	0	0	2.17272	0	0	0	2.80724	0	0	0	0	0	2.80724	2.17272
Fat	macrophage (PF)	L4	1.34552	-0.507454	1.32284	0	1.87305	0	1.32284	2.59475	0	0	0	0.865852	0	0	0	0	1.32284	0	0.865852
Fat	macrophage	L4	1.96014	10.3132	1.03703	0	1.86601	0	1.03703	1.86601	0	0	0	0	0	0	0	0	0	0	0
Fat	macrophage (MRC1+)	L4	-0.0190724	9.10805	2.42703	0	0	0	0	0	0	0	0	0	0	0	0	0	0	1.8185	0
Fat	macrophage	L4	0.83738	10.7888	1.03709	0	0.647364	1.31681	0.647364	1.31681	0	0	0	0.647364	0	0	0	0	0	1.31681	0
Fat	macrophage	L4	1.55073	8.48389	1.49842	0	2.70126	0	0	2.07308	0	0	0	3.0841	0	0	0	0	0	0	0
Fat	macrophage (MRC1+)	L4	3.73215	15.0223	2.11917	0	0	1.53947	0	0	0	0	0	0	0	0	0	0	0	0	0
Fat	macrophage	L4	3.74146	10.0898	1.92896	0	1.92896	0	0	0	0	0	0	0	0	0	0	0	0	0	0
Fat	macrophage (MRC1+)	L4	3.54027	14.8771	2.1332	0	0	2.64072	0	0	0	0	0	1.55201	0	0	0	0	0	1.05098	0
Fat	macrophage (MRC1+)	L4	3.59502	14.7602	2.18173	0	0	1.93097	0	0	0	0	0	0	0	0	0	0	0	0	0
Fat	macrophage (MRC1+)	L4	3.20965	12.7502	2.8086	0	1.69623	1.69623	0	0	0	0	0	0	0	0	0	0	0	0	0
Fat	macrophage	L4	1.62706	8.10848	1.907	0	2.15684	0	0	0	0	0	0	3.25201	0	0	0	0	0	1.06848	0
Fat	macrophage	L4	1.15457	10.8777	2.10702	0	0	0	0	0	0	0	0	4.07396	0	0	0	0	0	0	0
Fat	macrophage (MRC1+)	L4	3.1339	13.98	2.73631	0	0	0.956793	0	0	0	0	0	2.83517	0	0	0	0	0	0.956793	0
Fat	macrophage (MRC1+)	L4	3.62744	14.9311	2.23003	0	0	2.39427	0.978336	0	0	0	0	0	0	0.978336	0	0	0	1.46327	0.978336
Fat	macrophage	L4	2.07863	10.2733	1.70354	0	2.04641	0	0	2.04641	0	0	0	0	0	0	0	0	0	0	0
Fat	macrophage (MRC1+)	L4	3.57951	14.7732	2.07405	0	0	2.23521	0	0	0	0	0	0	0	0	0	0	0	0.871879	0
Fat	macrophage (MRC1+)	L4	3.67768	14.9199	2.78611	0	0	1.9031	0	0	0	0	0	0	0	0	0	0	0	0	0
Fat	macrophage	L4	0.80883	8.94757	0	0	2.47355	0	0.936906	0	0	0	0	2.33335	0	0	0	0	0	0	0
Fat	macrophage (MRC1+)	L4	3.54637	14.845	2.59043	0	0	0	0	0	0	0	0	0	0	0	0	0	0	0	0
Fat	macrophage	L4	2.16978	10.7927	1.73904	0	0	1.41778	0	1.73904	0	0	0	1.41778	0	0	0	0	0	1.41778	0
Fat	macrophage (MRC1+)	L4	3.4925	14.3173	1.67375	0	0	1.91341	0.893654	0	0	0	0	0	0	1.35792	0	0	0.893654	0	0
Fat	macrophage	L4	1.85009	10.5032	2.373	0	0	0	0	0	0	0	0	4.29044	1.08042	0	0	0	0	0	1.08042
Fat	macrophage	L4	2.03987	9.84126	1.50493	0	1.0123	0	1.50493	1.0123	0	0	0	0	0	0	0	0	0	0	0
Fat	macrophage	L4	1.25583	8.30948	1.44789	0	0	0	0	0	0	0	0	0	0	0	0	0	0	0	0
Fat	macrophage (MRC1+)	L4	3.53137	14.7389	3.78557	0	0	2.39216	0	0	0	0	0	0	0	0	0	0	0	0	0
Fat	macrophage (MRC1+)	L4	3.28334	12.5686	2.53564	0	1.36255	1.91872	0	0	0	0	0	0	0	0	0	0	0	0	0
Fat	macrophage (MRC1+)	L4	2.92009	13.1147	0	0	0	3.21123	0	0	0	0	0	0	0	0	0	0	0	0	0
Heart	macrophage_monocyte	L4	-2.01838	9.35368	0	0	4.05174	0	0	0	0	0	0	0	0	0	0	0	0	0	0
Heart	macrophage_monocyte	L4	-2.03446	9.51151	0	0	0	0	0	0	0	0	0	0	0	0	0	0	0	0	0
Heart	macrophage_monocyte	L4	-1.72503	9.20765	0	0	0	0	0	0	0	0	0	4.3332	0	0	0	0	0	0	0
Heart	macrophage_monocyte	L4	-1.95784	9.34774	0	0	0	0	0	0	0	0	0	0	0	0	0	0	0	0	0
Heart	macrophage_monocyte	L4	-2.22169	9.37965	0	0	0	0	0	0	0	0	0	0	0	0	0	0	0	0	0
Heart	macrophage_monocyte	L4	-1.61839	9.16267	0	0	0	0	0	0	0	0	0	4.35572	0	0	0	0	0	0	0
Heart	macrophage_monocyte	L4	-2.01181	9.28519	0	0	4.31848	0	0	0	0	0	0	0	0	0	0	0	0	0	0
Heart	macrophage_monocyte	L4	-1.67381	8.89784	0	0	0	0	0	0	0	0	0	0	0	0	0	0	0	0	0
Heart	macrophage_monocyte	L4	-1.69186	9.79674	0	0	0	0	0	0	0	0	0	0	0	0	0	0	0	0	0
Heart	macrophage_monocyte	L4	-1.62778	9.16789	0	0	0	0	0	0	0	0	0	4.93626	0	0	0	0	0	0	0
Heart	macrophage_monocyte	L4	-1.75578	9.60123	4.24123	0	0	0	0	0	0	0	0	0	0	0	0	0	0	0	0
Heart	macrophage_monocyte	L4	-1.57253	9.93937	0	0	0	0	0	0	0	0	0	0	0	0	0	0	0	0	0
Heart	macrophage_monocyte	L4	-2.14996	9.30234	0	0	0	0	0	0	0	0	0	0	0	0	0	0	0	0	0
Heart	macrophage_monocyte	L4	-2.00867	9.26951	0	0	0	0	0	0	0	0	0	0	0	0	0	0	0	0	0
Heart	macrophage_monocyte	L4	-2.02621	9.39295	0	0	0	0	0	0	0	0	0	0	0	0	0	0	0	0	0
Heart	macrophage_monocyte	L4	-2.02713	9.41091	0	0	0	0	0	0	0	0	0	0	0	0	0	0	0	0	0
Heart	macrophage_monocyte	L4	-1.58067	9.95497	0	0	0	0	0	0	0	0	0	0	0	0	0	0	0	0	0
Heart	macrophage_monocyte	L4	-1.65447	9.96237	0	0	0	4.2826	0	0	0	0	0	0	0	0	0	0	0	0	0
Heart	macrophage_monocyte	L4	-1.82613	9.34106	0	0	0	0	0	0	0	0	0	0	0	0	0	0	0	0	0
Heart	macrophage_monocyte	L4	-1.73711	9.17178	4.53895	0	0	0	0	0	0	0	0	5.22674	0	0	0	0	0	4.53895	0
Heart	macrophage_monocyte	L4	-2.11135	9.4191	0	0	0	0	0	0	0	0	0	0	0	0	0	0	0	0	0
Heart	macrophage_monocyte	L4	-1.86481	9.78509	0	0	0	0	0	0	0	0	0	0	0	0	0	0	0	0	0
Heart	macrophage_monocyte	L4	-1.83096	9.31944	0	0	0	0	0	0	0	0	0	4.61018	0	0	0	0	0	0	0
Heart	macrophage_monocyte	L4	-1.5299	10.056	4.57155	0	0	0	0	0	0	0	0	0	0	0	0	0	0	0	0
Heart	macrophage_monocyte	L4	-1.63089	9.18008	0	0	4.4598	0	0	4.4598	0	0	0	4.4598	0	0	0	0	0	0	0
Heart	macrophage_monocyte	L4	-2.00776	9.60803	0	0	0	0	0	0	0	0	0	0	0	0	0	0	0	0	0
Heart	macrophage_monocyte	L4	-1.75551	9.79008	3.83847	0	0	0	0	0	0	0	0	0	0	0	0	0	0	0	0
Heart	macrophage_monocyte	L4	-1.41164	9.93379	0	0	0	0	0	0	0	0	0	0	0	0	0	0	0	0	0
Heart	macrophage_monocyte	L4	-2.16629	9.51975	0	0	0	0	0	0	0	0	0	0	0	0	0	0	0	0	0
Heart	macrophage_monocyte	L4	0.965579	9.12995	0	0	3.40916	0	0	3.40916	0	0	0	3.40916	0	0	0	0	0	0	0
Heart	macrophage_monocyte	L4	-1.43324	10.1291	0	0	0	4.15104	0	4.15104	0	0	0	0	0	0	0	0	0	0	0
Heart	macrophage_monocyte	L4	-1.90591	9.22213	0	0	0	0	0	0	0	0	0	0	0	0	0	0	0	0	0
Heart	macrophage_monocyte	L4	-1.80234	9.77373	0	0	0	0	0	0	0	0	0	0	0	0	0	0	0	0	0
Heart	macrophage_monocyte	L4	-1.79273	9.24982	0	0	0	0	0	0	0	0	0	0	0	0	0	0	0	0	0
Heart	macrophage_monocyte	L4	-1.72129	9.25047	0	0	0	0	0	0	0	0	0	4.53895	0	0	0	0	0	0	0
Heart	macrophage_monocyte	L4	-1.64905	9.92122	0	0	0	0	0	0	0	0	0	0	0	0	0	0	0	0	0
Heart	macrophage_monocyte	L4	-1.90185	9.62374	4.0914	0	0	0	0	0	0	0	0	4.0914	0	0	0	0	0	0	0
Heart	macrophage_monocyte	L4	-1.69997	9.24684	0	0	0	0	0	0	0	0	0	4.97594	0	0	0	0	0	0	0
Heart	macrophage_monocyte	L4	-1.83233	9.13292	0	0	0	0	0	0	0	0	0	0	0	0	0	0	0	0	0
Heart	macrophage_monocyte	L4	-2.04542	9.46511	4.44305	0	0	0	0	0	0	0	0	0	0	0	0	0	0	0	0
Heart	macrophage_monocyte	L4	-0.6184	8.75135	0	0	0	0	0	0	0	0	0	0	0	0	0	0	0	0	0
Heart	macrophage_monocyte	L4	-1.81876	9.22986	0	0	0	0	0	4.53895	0	0	0	0	0	0	0	0	0	0	0
Heart	macrophage_monocyte	L4	-1.51011	10.0459	0	0	0	0	0	0	0	0	0	0	0	0	0	0	0	0	0
Heart	macrophage_monocyte	L4	-1.67253	9.19856	0	0	4.2345	0	0	4.2345	0	0	0	4.2345	0	0	0	0	0	0	0
Heart	macrophage_monocyte	L4	-2.01269	9.4362	0	0	0	0	0	0	0	0	0	0	0	0	0	0	0	0	0
Heart	macrophage_monocyte	L4	-1.1547	9.7205	0	0	3.46448	0	0	0	0	0	0	0	0	0	0	0	0	0	0
Heart	macrophage_monocyte	L4	-1.53043	9.91484	4.42658	0	0	0	0	0	0	0	0	0	0	0	0	0	0	0	0
Heart	macrophage_monocyte	L4	-2.08653	9.37775	0	0	0	0	0	0	0	0	0	0	0	0	0	0	0	0	0
Heart	macrophage_monocyte	L4	-1.6946	9.2269	0	0	0	0	0	0	0	0	0	0	0	0	0	0	0	0	0
Heart	macrophage_monocyte	L4	-1.72977	9.23125	0	0	0	0	0	0	0	0	0	0	0	0	0	0	0	0	0
Heart	macrophage_monocyte	L4	-1.49664	10.1047	4.2345	0	0	0	0	0	0	0	0	0	0	0	0	0	0	0	0
Heart	macrophage_monocyte	L4	-1.10879	10.3109	0	0	0	3.14937	0	0	0	0	0	0	0	0	0	0	0	0	0
Heart	macrophage_monocyte	L4	-1.94505	9.59309	3.98214	0	0	0	0	0	0	0	0	0	0	0	0	0	0	0	0
Heart	macrophage_monocyte	L4	-1.66194	9.99809	0	0	0	0	0	0	0	0	0	0	0	0	0	0	0	0	0
Heart	macrophage_monocyte	L4	-2.08436	9.37225	0	0	0	0	0	0	0	0	0	0	0	0	0	0	0	0	0
Heart	macrophage_monocyte	L4	-2.05686	9.4579	0	0	0	0	0	0	0	0	0	0	0	0	0	0	0	0	0
Heart	macrophage_monocyte	L4	-1.97245	9.50924	0	0	0	0	0	4.53895	0	0	0	0	0	0	0	0	0	0	0
Heart	macrophage_monocyte	L4	-1.82751	9.60631	0	0	0	0	0	0	0	0	0	0	0	0	0	0	0	0	0
Heart	macrophage_monocyte	L4	-1.82426	9.45594	0	0	0	0	4.13276	0	0	0	0	4.13276	0	0	0	0	0	0	0
Heart	macrophage_monocyte	L4	-1.71472	9.13937	0	0	4.37103	0	0	0	0	0	0	4.37103	0	0	0	0	0	0	0
Heart	macrophage_monocyte	L4	-2.13879	9.44206	0	0	0	0	0	0	0	0	0	0	0	0	0	0	0	0	0
Heart	macrophage_monocyte	L4	-1.88717	9.16724	0	0	3.35159	0	0	0	0	0	0	0	0	0	0	0	0	0	0
Heart	macrophage_monocyte	L4	-1.76192	9.7186	4.20155	0	0	0	0	0	0	0	0	0	0	0	0	0	0	0	0
Heart	macrophage_monocyte	L4	-1.70769	9.22481	0	0	0	0	0	0	0	0	0	0	0	0	0	0	0	0	0
Heart	macrophage_monocyte	L4	-2.06696	9.5335	0	0	0	0	0	0	0	0	0	0	0	0	0	0	0	0	0
Heart	macrophage_monocyte	L4	-2.12336	9.51542	0	0	4.16967	0	0	0	0	0	0	0	0	0	0	0	0	0	0
Heart	macrophage_monocyte	L4	-1.64422	9.80064	0	0	0	0	0	0	0	0	0	3.7058	0	0	0	0	0	0	0
Heart	macrophage_monocyte	L4	-1.25931	10.0135	2.84077	0	0	0	0	3.89969	0	0	0	0	0	0	0	0	0	0	0
Heart	macrophage_monocyte	L4	-2.16229	9.37727	0	0	0	0	0	0	0	0	0	0	0	0	0	0	0	0	0
Heart	macrophage_monocyte	L4	-1.7854	9.27037	0	0	0	0	0	0	0	0	0	0	0	0	0	0	0	0	0
Heart	macrophage_monocyte	L4	-1.83355	9.73814	0	0	0	0	0	0	0	0	0	0	0	0	0	0	0	0	0
Heart	macrophage_monocyte	L4	-1.75693	9.23872	0	0	0	0	0	0	0	0	0	0	0	0	0	0	0	0	0
Heart	macrophage_monocyte	L4	-2.05553	9.31378	0	0	0	0	0	0	0	0	0	0	0	0	0	0	0	0	0
Heart	macrophage_monocyte	L4	-2.0243	9.50216	0	0	0	0	4.28967	0	0	0	0	0	0	0	0	0	0	0	0
Heart	macrophage_monocyte	L4	-1.41168	10.0681	0	0	0	4.53438	0	0	0	0	0	0	0	0	0	0	0	0	0
Heart	macrophage_monocyte	L4	-2.1452	9.58796	0	0	0	0	0	4.45139	0	0	0	0	0	0	0	0	0	0	0
Heart	macrophage_monocyte	L4	-2.14039	9.38853	0	0	0	0	0	0	0	0	0	0	0	0	0	0	0	0	0
Heart	macrophage_monocyte	L4	-1.82859	9.74838	0	0	0	0	0	0	0	0	0	0	0	0	0	0	0	0	0
Heart	macrophage_monocyte	L4	-1.73086	9.21628	0	0	0	0	0	0	0	0	0	0	0	0	0	0	0	0	0
Heart	macrophage_monocyte	L4	-1.82487	9.0599	0	0	0	0	0	0	0	0	0	5.26428	0	0	0	0	0	0	0
Heart	macrophage_monocyte	L4	-2.05215	9.53584	0	0	0	0	0	0	0	0	0	0	0	0	0	0	0	0	0
Heart	macrophage_monocyte	L4	-1.75411	9.1564	0	0	0	0	0	0	0	0	0	0	0	0	0	0	0	0	0
Heart	macrophage_monocyte	L4	-1.72905	9.2244	0	0	3.80354	0	0	0	0	0	0	0	0	0	0	0	0	0	0
Heart	macrophage_monocyte	L4	-1.82605	9.48668	0	0	0	0	0	0	0	0	0	0	0	0	0	0	0	0	0
Heart	macrophage_monocyte	L4	-1.74729	9.32025	4.31848	0	0	0	0	0	0	0	0	5.40817	0	0	0	0	0	0	0
Heart	macrophage_monocyte	L4	-1.56527	9.93633	0	0	0	0	0	3.95665	0	0	0	0	0	0	0	0	0	0	0
Heart	macrophage_monocyte	L4	-1.7624	9.10552	0	0	0	0	0	0	0	0	0	0	0	0	0	0	0	0	0
Heart	macrophage_monocyte	L4	-1.67262	9.93325	4.12674	0	0	0	0	0	0	0	0	0	0	0	0	0	0	0	0
Heart	macrophage_monocyte	L4	-2.1315	9.03289	0	0	0	0	0	0	0	0	0	0	0	0	0	0	0	0	0
Heart	macrophage_monocyte	L4	-1.96008	9.42857	0	0	0	0	0	0	0	0	0	0	0	0	0	0	0	0	0
Heart	macrophage_monocyte	L4	-1.80356	9.73643	0	0	0	0	0	0	0	0	0	0	0	0	0	0	0	0	0
Heart	macrophage_monocyte	L4	-1.53175	9.77448	0	0	0	0	0	0	0	0	0	0	0	0	0	0	0	0	0
Heart	macrophage_monocyte	L4	-1.54807	10.0318	0	0	0	0	0	0	0	0	0	0	0	0	0	0	0	0	0
Heart	macrophage_monocyte	L4	-1.82239	9.38534	0	0	0	4.01899	0	0	0	0	0	4.01899	0	0	0	0	0	0	0
Heart	macrophage_monocyte	L4	-1.72305	9.23739	0	0	0	0	0	0	0	0	0	4.58586	0	0	0	0	0	0	0
Heart	macrophage_monocyte	L4	-1.43718	8.38025	0	0	0	0	0	0	0	0	0	3.72141	0	0	0	0	0	0	0
Heart	macrophage_monocyte	L4	-1.73161	9.81181	3.96677	0	0	0	0	0	0	0	0	0	0	0	0	0	0	0	0
Hypothalamus Pituitary	monocyte (PF)	L4	2.75173	-1.48188	0	0	1.22068	0	0	0	0	0	0	0	0	0	0	0	0	0	0
Hypothalamus Pituitary	monocyte	L4	-1.56053	5.64596	0	0	2.30945	0	0	0	0	0	0	0	0	0	0	0	0	0	0
Hypothalamus Pituitary	macrophage (microglial cell)	L4	-0.300688	4.19913	0	0	1.77732	0	0	1.77732	0	0	0	0	0	0	0	0	0	0	0
Hypothalamus Pituitary	macrophage (microglial cell)	L4	-6.55596	11.4952	2.35321	0	0	0	0	0	0	0	0	2.99766	0	0	0	0	0	0	0
Hypothalamus Pituitary	monocyte	L4	-1.27974	5.46359	1.22627	0	1.76078	0	0	0	0	0	0	0	0	0	0	0	0	1.22627	0
Hypothalamus Pituitary	macrophage (microglial cell)	L4	3.1753	13.546	1.49319	0	0	2.06718	0	1.0027	0	0	0	0	0	0	0	0	0	0	0
Hypothalamus Pituitary	granulocyte monocyte progenitor cell	L4	1.03082	-2.54317	0	0	0	0	0	0	0	0	0	0	0	0	0	0	0	0.784702	0
Hypothalamus Pituitary	macrophage (microglial cell)	L4	-5.94598	11.1804	0	0	0	0	0	2.01404	0	0	2.01404	3.51058	0	0	0	0	0	0	0
Hypothalamus Pituitary	macrophage (microglial cell)	L4	-5.99693	11.5437	1.32689	0	1.32689	0	0	1.32689	1.32689	0	2.23087	1.32689	0	0	0	0	0	1.32689	0
Hypothalamus Pituitary	macrophage (microglial cell)	L4	-7.05032	11.6051	1.69423	0	0	0	0	1.69423	0	0	0	1.69423	0	0	0	0	0	0	0
Hypothalamus Pituitary	monocyte	L4	-0.930537	5.50349	0	0	3.80497	0	0	2.11874	0	0	0	0	0	0	0	0	0	0	0
Hypothalamus Pituitary	macrophage (microglial cell)	L4	-4.83087	11.1926	0	0	0	0	0	0	0	0	0	0	0	0	0	0	0	0	0
Hypothalamus Pituitary	macrophage (microglial cell)	L4	-7.22033	11.8644	1.61393	0	0	0	0	2.8385	0	0	1.61393	0	0	0	0	0	0	0	0
Hypothalamus Pituitary	monocyte	L4	-1.05084	6.22908	0	0	0	0	0	0	0	0	0	0	0	0	0	0	0	0	0
Hypothalamus Pituitary	macrophage (microglial cell)	L4	-4.81216	11.1206	2.21302	0	0	0	0	0	0	0	0	0	0	0	0	0	0	0	0
Hypothalamus Pituitary	macrophage (microglial cell)	L4	2.66151	10.3506	2.87129	0	0	0	0	1.64189	0	0	0	3.40633	0	0	0	0	0	0	0
Hypothalamus Pituitary	macrophage (microglial cell)	L4	-5.92869	11.2679	0	0	0	0	1.59238	1.59238	0	0	0	0	0	0	0	0	0	1.59238	0
Hypothalamus Pituitary	macrophage (microglial cell)	L4	-6.12483	11.3894	2.29863	0	0	0	0	0	0	0	2.94028	0	0	0	0	0	0	0	0
Hypothalamus Pituitary	monocyte	L4	-1.2874	5.9315	0	0	2.49616	0	0	0	0	0	0	0	0	0	0	0	0	0	0
Hypothalamus Pituitary	macrophage (microglial cell)	L4	-6.63738	11.3607	0	0	0	0	0	0	0	0	0	0	0	0	0	0	0	0	0
Hypothalamus Pituitary	monocyte	L4	-0.838805	5.8697	0	0	3.15419	0	0	0	0	0	0	0	0	0	0	0	0	0	0
Hypothalamus Pituitary	macrophage (microglial cell)	L4	-5.93537	11.6406	0	0	1.97992	0	0	0	0	0	2.60153	0	0	0	0	0	0	1.97992	0
Hypothalamus Pituitary	macrophage (microglial cell)	L4	-5.73691	11.8214	0	0	0	0	0	2.19722	0	0	0	0	0	0	0	0	0	0	0
Hypothalamus Pituitary	macrophage (microglial cell)	L4	-6.13384	11.3174	1.55805	0	1.55805	0	0	0	0	0	1.55805	0	0	0	0	0	0	0	0
Hypothalamus Pituitary	granulocyte monocyte progenitor cell	L4	0.473724	-3.15668	0	0	0.926138	0	0	0	0	0	0	0	0	0	0	0	0	0	0
Hypothalamus Pituitary	granulocyte monocyte progenitor cell	L4	0.123956	-2.93048	0	0	1.78645	0	0	0	0	0	0	0	0	0	0	0	0	0	0
Hypothalamus Pituitary	granulocyte monocyte progenitor cell	L4	0.632557	-2.49381	0	0	1.21207	0	0	0	0	0	0	0	0	0	0	0	0	0	0
Hypothalamus Pituitary	macrophage (microglial cell)	L4	-6.11162	11.3229	2.57032	0	0	0	1.9509	0	0	0	0	3.43962	0	0	0	0	0	0	0
Hypothalamus Pituitary	macrophage (microglial cell)	L4	-7.28177	12.0879	0	0	0	0	0	1.42878	0	0	1.99432	0	0	0	0	0	0	0	0
Hypothalamus Pituitary	macrophage (microglial cell)	L4	-6.65664	11.5139	0	0	0	0	0	0	0	0	0	2.31533	0	1.71634	0	0	0	0	0
Hypothalamus Pituitary	macrophage (microglial cell)	L4	-6.37995	12.2389	1.78101	0	0	0	0	1.78101	0	0	1.78101	0	0	0	0	0	0	0	0
Hypothalamus Pituitary	macrophage (microglial cell)	L4	-7.50935	12.0488	0	0	0	0	0	0	0	0	2.6685	1.47123	0	1.47123	0	0	0	0	0
Hypothalamus Pituitary	monocyte	L4	-0.159466	4.62253	0	0	3.39978	0	0	2.3658	0	0	0	0	0	0	0	0	0	0	0
Hypothalamus Pituitary	macrophage (microglial cell)	L4	-6.29861	11.4096	0	0	2.41783	0	0	2.05596	0	0	0	0	0	0	0	0	0	0	0
Hypothalamus Pituitary	macrophage (microglial cell)	L4	-6.85193	12.301	0	0	0	0	1.6253	0	0	0	1.6253	2.21484	0	0	0	0	0	1.6253	0
Hypothalamus Pituitary	monocyte	L4	-0.894077	6.32056	0	0	2.27454	0	0	1.36298	0	0	0	0	0	0	0	0	0	0	0
Hypothalamus Pituitary	macrophage (microglial cell)	L4	-5.99132	11.746	0	0	1.82764	0	0	0	0	0	0	0	0	0	0	0	0	0	0
Hypothalamus Pituitary	macrophage (microglial cell)	L4	-8.35359	11.9	0	0	0	0	0	1.53751	0	0	1.86864	2.31574	0	0	0	0	0	1.53751	0
Hypothalamus Pituitary	macrophage (microglial cell)	L4	-7.80423	12.1218	0	0	0	0	0	0	0	0	2.44752	0	0	0	0	0	0	0	0
Hypothalamus Pituitary	monocyte (PF)	L4	-1.66997	5.23862	0	0	2.05566	0	0	0	0	0	0	0	0	0	0	0	0	0	0
Hypothalamus Pituitary	macrophage (microglial cell)	L4	-6.69105	10.9305	0	0	0	0	0	0	0	0	0	4.69028	2.22988	4.07908	0	0	0	0	0
Hypothalamus Pituitary	macrophage (microglial cell)	L4	-6.16995	12.1368	2.03804	0	0	0	0	0	0	0	2.03804	0	0	0	0	0	0	0	0
Hypothalamus Pituitary	macrophage (microglial cell)	L4	-4.61393	11.004	0	0	0	0	0	0	0	0	0	0	0	0	0	0	0	0	0
Hypothalamus Pituitary	monocyte (PF)	L4	4.02369	-1.73358	0	0	1.26944	0	0	0	0	0	0	0	0	0	0	0	1.26944	0	0
Hypothalamus Pituitary	granulocyte monocyte progenitor cell	L4	1.54422	-2.01165	0	0	1.88267	0	0	0	0	0	0	0	0	0	0	0	0	0	0
Hypothalamus Pituitary	monocyte	L4	-0.908723	6.76625	0	0	2.69674	0	2.06884	2.06884	0	0	0	0	0	0	0	0	0	0	0
Hypothalamus Pituitary	monocyte (PF)	L4	3.29242	0.0498949	0	0	2.27873	0	0	0	0	0	0	0	0	0	0	0	0	0	0
Hypothalamus Pituitary	monocyte (PF)	L4	3.94604	-1.65253	0	0	0	0	0	0	0	0	0	0	0	0	0	0	0	0	0
Hypothalamus Pituitary	macrophage (microglial cell)	L4	-7.60484	12.1308	1.26068	0	0	0	1.26068	1.26068	0	0	1.26068	0	0	0	0	0	0	1.26068	0
Hypothalamus Pituitary	macrophage (microglial cell)	L4	-6.90198	11.3182	1.83779	0	0	0	0	0	0	0	2.448	3.31102	0	1.83779	0	0	0	0	0
Hypothalamus Pituitary	macrophage (microglial cell)	L4	-6.35556	11.6009	1.93959	0	0	0	0	0	0	0	3.2118	2.93746	0	0	0	0	0	0	0
Hypothalamus Pituitary	monocyte (PF)	L4	-1.28698	6.11008	0	0	2.86906	0	0	0	0	0	0	1.87796	0	0	0	0	0	0	0
Hypothalamus Pituitary	macrophage (microglial cell)	L4	-7.95776	11.9402	0	0	1.33478	0	0	0	0.875294	0	1.33478	2.07918	0	0	0	0	0	0	0
Hypothalamus Pituitary	macrophage (microglial cell)	L4	-5.97014	11.9877	1.49681	0	2.07126	0	0	1.49681	0	0	1.49681	3.08211	0	0	0	0	0	0	0
[truncated: 23,086 more rows]
