# Supplementary material for: Mouse lemur cell atlas informs primate genes, physiology and disease
Source: Nature. 2025 Jul 30;644(8075):185–96. doi: 10.1038/s41586-025-09114-8 (PMC12328237; doi:10.1038/s41586-025-09114-8)
Supplement: Supplementary file 8 — Source data for Supplementary Fig. 5. [file 41586_2025_9114_MOESM8_ESM.xlsx]

## Sheet: Fig S5a
	compartment	tissue	order__compartment_freeannotation_tissue	dendrogram_annotation_number	LAMB4_mean_expression	ZBED2_mean_expression	MLNR_mean_expression	CAPS_mean_expression	IFI6_mean_expression	MUCL1_mean_expression	ABCC11_mean_expression	TIGD6_mean_expression	ZACN_mean_expression	CHI3L2_mean_expression	LRRC53_mean_expression	FAM133A_mean_expression	CNTD2_mean_expression	MX2_mean_expression	PAGE4_mean_expression	ADA2_mean_expression	PI3_mean_expression	A2ML1_mean_expression	CXCL8_mean_expression	LGALS9_mean_expression	LOC105873589_mean_expression	BEST4_mean_expression	SERPINA4_mean_expression	LOC105883080_mean_expression	LOC105860027_mean_expression	LOC105863954_mean_expression	ENOSF1_mean_expression	MLN_mean_expression	SLC2A11_mean_expression	LOC105866478_mean_expression	CCL16_mean_expression	LOC105883085_mean_expression	NXPE1_mean_expression	GJB7_mean_expression	LOC105862464_mean_expression	LAMB4_percent_expressed	ZBED2_percent_expressed	MLNR_percent_expressed	CAPS_percent_expressed	IFI6_percent_expressed	MUCL1_percent_expressed	ABCC11_percent_expressed	TIGD6_percent_expressed	ZACN_percent_expressed	CHI3L2_percent_expressed
Skin__interfollicular basal cell	epithelial	Skin	1	1	0.192443	0.402907	0.0316947	0	0.889938	0.0484172	0	0	0	0	0	0.0191983	0.0271374	0	1.34831	0	0.081158	0	0	0	0	0	0	0	0	0	0.0785102	0.0361759	0	0	0	0	0	0	0	6.30499	18.304	2.15054	0	40.2859	1.4174	0	0	0	0
Skin__interfollicular basal cell (APOE+)	epithelial	Skin	2	2	0.0309344	0.290708	0	0.0437728	0.912275	0.0975308	0	0	0	0	0	0	0	0	0.358065	0	0.0636025	0	0	0	0	0	0	0	0	0	0.0638208	0	0	0	0	0	0	0	0	1.26096	10.8553	0	1.20614	32.0724	2.24781	0	0	0	0
Skin__interfollicular suprabasal cell	epithelial	Skin	3	3	0.0260386	0.375595	0.0501105	0.0224655	0.478293	0.0417071	0	0	0	0	0	0	0.0123589	0	0.320052	0	0.327807	0	0	0	0	0	0	0	0	0	0.0856421	0	0	0	0	0	0	0	0	1.42324	22.9653	3.92428	1.21597	27.1383	2.07268	0	0	0	0
Skin__interfollicular suprabasal cell (APOE+)	epithelial	Skin	4	4	0.023994	0.287238	0.0266194	0	0.594134	0.189057	0	0	0	0	0	0	0	0	0.253429	0	0.162581	0	0	0	0	0	0	0	0	0	0.0508771	0	0	0	0	0	0	0	0	1.40351	12.9825	1.16959	0	26.3158	2.45614	0	0	0	0
Skin__interfollicular differentiated suprabasal cell	epithelial	Skin	5	5	0.0185806	0.829894	0.10589	0.0136811	0.387012	0.0291898	0	0	0	0.0509568	0	0	0.0139025	0	0.214874	0	1.97939	0	0	0	0	0	0	0	0	0	0.0417517	0.014599	0.0329156	0	0	0	0	0	0	1.36157	61.7247	9.07716	1.66415	28.1392	2.72315	0	0	0	2.118
Skin__interfollicular cell (PF)	epithelial	Skin	6	6	0.127266	0.307678	0.0300801	0.0333636	0.754568	0.0456433	0	0	0	0	0	0	0.180513	0	2.28911	0	0.1175	0	0.0263694	0	0	0	0	0	0	0	0.203405	0.0288431	0	0	0	0	0	0	0	5.94796	17.1004	2.13755	1.85874	38.197	2.04461	0	0	0	0
Skin__upper hair follicle cell	epithelial	Skin	7	7	0.0204987	0.295013	0.0320184	0	0.432051	0.0620861	0	0	0	0.188573	0	0	0	0	0.237549	0	1.74448	0	0	0	0	0	0	0	0	0	0.0438232	0	0	0	0	0	0	0	0	1.26162	15.1394	2.19124	0	21.6467	2.72244	0	0	0	4.18327
Skin__inner bulge cell	epithelial	Skin	8	8	0	0.0991344	0.0530697	0	0.389828	0.0555755	0	0	0	0	0	0	0	0	0.141755	0	0.118669	0	0	0	0	0	0	0	0	0	0.0983963	0	0	0	0	0	0	0	0	0	2.54777	1.91083	0	9.55414	1.91083	0	0	0	0
Skin__outer bulge cell	epithelial	Skin	9	9	0	0.408655	0	0	0.495409	0	0	0	0	0	0	0	0	0	0.177255	0	0.130285	0	0	0	0	0	0	0	0	0	0.102763	0	0	0	0	0	0	0	0	0	11.9813	0	0	13.5877	0	0	0	0	0
Skin__melanocyte	epithelial	Skin	10	10	0	0	0	3.08129	0.192484	0.165719	0	0	0	0	0	0	0	0	0.199574	0	0.115799	0	0	0	0	0.156316	0	0	0	0.111894	0.112341	0	0	0	0	0	0	0	0	0	0	0	88.8158	3.28947	2.63158	0	0	0	0
Skin__channel cell (MMP7+)	epithelial	Skin	11	11	0	0.150497	0.149161	0.257379	0.881791	0	0	0	0	0	0	0	0	0	0.502934	0	1.5465	0	0	0	0	0	0	0	0	0	0	0	0	0	0	0	0	0	0	0	13.6364	9.09091	13.6364	59.0909	0	0	0	0	0
Skin__channel cell (TPM1+)	epithelial	Skin	12	12	0.37738	0	0	0	0.246707	0.828666	0.0752909	0	0	0	0	0	0.0560459	0	0.194273	0	0	0	0	0	0	0	0	0	0	0	0.0842234	0	0.0130026	0	0	0	0.0383538	0	0	19.2308	0	0	0	15.3846	3.84615	3.84615	0	0	0
Skin__sweat gland cell	epithelial	Skin	13	13	0	0.0250099	0.0389916	0.692067	0.62415	5.78993	1.47312	0	0	0.0389916	0	0	0	0	0	0	0	0	0	0	0	0	0	0	0	0	0.0494096	0	0	0	0	0	0.191342	0	0	0	7.69231	7.69231	46.1538	38.4615	100	69.2308	0	0	7.69231
Fat__granulosa cell	epithelial	Fat	14	14	0	0	0	0.211081	0.028028	0	0	0	0	0	0	0.206721	0	0	0.08951	0	0	0	0.77113	0	0	0	0	0	0	0.10689	0.468578	0.0462399	0	0.070221	0	0	0	0	0	0	0	0	16.6667	5.55556	0	0	0	0	0
Fat__unknown_Fat_GAT_epithelial_G1 (CRISP3+)	epithelial	Fat	15	15	0	0	0	0.733974	1.07647	0	0	0.0264751	0	0	0	0.0228902	0.0218972	0	0	0	0	0.0165274	0.628877	0	0.0359922	0.0829604	0	0	0	0.0256536	0.26644	0.0131093	0.0175571	0	0	0	0	0	0	0	0	0	36.9748	65.9664	0	0	3.36134	0	0
Lung__respiratory basal cell	epithelial	Lung	17	17	0	0	0	0	0	0	0	0	0	0	0	0	0	0	0	0	0	0	0	0	0	0.7365	0	0	0	0	0	0	0	0	0	0	0	0	0	0	0	0	0	0	0	0	0	0	0
Trachea__respiratory basal cell	epithelial	Trachea	18	17	0	0	0	0.380146	0.767909	0.0459397	0	0	0	0	0	0.0218671	0	0.119624	0	0	0.275479	0	2.76337	0	0	0.0139665	0	0	0	0	0.0406629	0	0	0.00767322	0	0	0	0	0	0	0	0	30.2158	56.8345	4.31655	0	0	0	0
Trachea__respiratory basal cell (PF)	epithelial	Trachea	19	18	0	0	0	0.111636	1.0368	0	0	0	0	0	0	0	0	0	0	0.0873155	0.782133	0	0.531353	0	0	0	0	0	0	0	0.319271	0	0	0	0	0	0	0	0	0	0	0	20	80	0	0	0	0	0
Lung__ciliated cell	epithelial	Lung	20	19	0	0	0	2.69147	2.07266	0	0	0.181571	0	0	0	0	0.246205	0	0	0	0	0	0	0.0664127	0.032345	0	0	0	0	0	0.668066	0	0	0	0	0	0	0.325312	0	0	0	0	93.9394	75.7576	0	0	6.06061	0	0
Trachea__ciliated cell	epithelial	Trachea	21	19	0	0	0	3.60754	0.459916	0	0	0.901838	0	0	0	0	0.760619	0	0	0	1.5677	0	1.04889	0	0	0	0	0	0	0.256169	0	0	0	0	0	0	0	0	0	0	0	0	100	20	0	0	20	0	0
Lung__club cell	epithelial	Lung	22	20	0	0	0	1.09987	1.65807	0.0890672	0	0	0	0	0	0.037135	0	0	0	0	0	0	0	0	0	0.0965656	0	0	0	0	0	0.0890672	0	0	0	0	0	0	0	0	0	0	72.7273	90.9091	9.09091	0	0	0	0
Trachea__secretory cell	epithelial	Trachea	23	20	0	0	0	0.581332	1.97294	0.0374441	0	0.0504031	0	0.194569	0	0	0.104419	0.176516	0	0.00245818	1.72053	0	1.92053	0.0077835	0	0	0	0	0	0.146443	0.0183657	0	0	0	0	0	0	0	0	0	0	0	47.9167	91.6667	2.08333	0	4.16667	0	16.6667
Lung__tuft cell	epithelial	Lung	24	21	0	0	0	0.824794	3.19927	0	0	0	0	0	0	0	0	0	0	0	0	0	0.324868	0	0	0.324868	0	0	0	0	0	0.928991	0	0	0	0	0	0.514958	0	0	0	0	30.7692	84.6154	0	0	0	0	0
Trachea__tuft cell	epithelial	Trachea	25	21	0	0	0	0.527473	0.875604	0	0	0.0917401	0	0	0	0	0	0	0	0	0.0917401	0	0.158681	0.551389	0	0	0	0	0	0	0	0.133104	0	0	0	0	0	0.0678779	0	0	0	0	25	40	0	0	5	0	0
Trachea__pulmonary neuroendocrine cell	epithelial	Trachea	26	22	0	0	0	1.71484	1.71484	0	0	0	1.39555	2.15095	1.39555	0.923704	0.923704	0	0	0	0	0	0	0	0	0	0	0	0	0	0	0	0	0	0	0	0	0	0	0	0	0	100	100	0	0	0	100	100
Lung__alveolar epithelial cell type 1	epithelial	Lung	27	23	0	0.0659231	0	0.362281	4.38337	0	0	0	0	0	0	0.0805722	0	0	0	0	0	0	0.15619	0	0	0.100652	0	0	0	0.0182216	0.0638852	0	0	0	0	0	0	0	0	0	2.30415	0	21.659	96.7742	0	0	0	0	0
Lung__alveolar epithelial cell type 2	epithelial	Lung	30	24	0	0	0	0.381955	2.05778	0.0818367	0	0.0152146	0	0.0478282	0	0	0.0217184	0.122455	0	0	0	0	0.239629	0.0136918	0	0.0219784	0	0	0	0	0.0615807	0.0803299	0	0	0	0	0	0	0	0	0	0	33.4385	90.9569	5.67823	0	1.47213	0	3.15457
Lung__uterine metastasis cell	epithelial	Lung	31	25	0.0214638	0	0	0.522768	2.13494	0	0.0131309	0.0467768	0	0	0	0	0.113314	2.76248	0.385414	0.21716	0	0.0360198	0.271125	0.00463846	0.0779496	0.0474993	0	0	0	0.0165468	0.465368	0.116584	0.0369891	0.0097132	0	0	0.0169237	0	0	2.85714	0	0	54.2857	88.5714	0	2.85714	4.28571	0	0
Lung__alveolar epithelial cell type 2_uterine metastasis cell	epithelial	Lung	32	H1	0	0	0	0.393142	1.85627	0	0.0701353	0	0	0	0	0	0.134286	2.15328	0.701922	0.172231	0	0	0.0701353	0	0.26172	0	0	0	0	0	0.28352	0.172231	0	0	0	0	0	0	0	0	0	0	80	100	0	20	0	0	0
Tongue__basal cell	epithelial	Tongue	33	26	0.25041	0.163789	0	0	0.404408	0	0	0	0	0	0	0	0	0	0	0	0.720699	0.0943672	1.11999	0	0	0	0	0	0	0	0.0251719	0.0687558	0	0	0	0	0	0	0	10.3	6.6	0	0	19.3	0	0	0	0	0
Tongue__basal cell (WIF1+)	epithelial	Tongue	34	27	0.113113	0	0	0	0.277641	0	0	0	0	0	0	0	0.0500442	0	0	0	0.751641	0.0534652	1.61918	0	0	0	0	0	0	0	0.0400859	0	0	0	0	0	0	0	0	4.71698	0	0	0	12.2642	0	0	0	0	0
Tongue__suprabasal cell	epithelial	Tongue	35	28	0.0908948	0.0992322	0	0	0.394228	0	0	0	0	0	0	0	0.0171071	0.014937	0	0	1.5395	0.475439	1.01982	0	0	0	0	0	0	0	0.0408108	0.0199118	0	0	0	0	0	0	0	7.39191	7.99628	0	0	27.5221	0	0	0	0	0
Tongue__suprabasal cell (PF)	epithelial	Tongue	36	29	0.0919434	0.122238	0	0	0.28433	0	0	0	0	0	0	0.011616	0.0403606	0	0	0	1.15569	0.153901	1.01277	0	0	0	0	0	0	0	0.10524	0.0479507	0	0	0	0	0	0	0	6.43275	7.9922	0	0	18.5185	0	0	0	0	0
Tongue__suprabasal cell (KRT4+)	epithelial	Tongue	37	30	0.0464317	0.228234	0	0.0134129	0.248354	0	0	0	0	0.0253849	0.0252622	0	0.013932	0.0315483	0	0	4.09458	1.95519	1.10784	0	0	0.0123917	0	0	0	0	0.0353152	0	0	0	0	0	0	0	0	5.36585	22.6016	0	1.78862	26.8293	0	0	0	0	3.08943
Tongue__suprabasal cell (WIF1+)	epithelial	Tongue	38	31	0.0293591	0.0352461	0	0	0.262699	0	0	0	0	0	0	0	0.0395347	0.0126444	0	0	1.71628	0.992276	1.31123	0	0	0.0119717	0	0	0	0	0.0161803	0	0	0.0141032	0	0	0	0	0	3.49854	3.207	0	0	27.9883	0	0	0	0	0
Tongue__suprabasal cell (PF WIF1+)	epithelial	Tongue	39	32	0.0455536	0.0264474	0	0	0.158701	0	0	0	0	0	0	0	0.0408309	0.00895	0	0	0.556807	0.146827	1.89833	0	0	0	0	0	0	0	0.0553076	0	0	0.0257617	0	0	0	0	0	3.9604	3.9604	0	0	16.8317	0	0	0	0	0
Tongue__filiform papilla	epithelial	Tongue	40	33	0	0.0972677	0	0	0.370253	0	0	0	0	0.0189374	0	0	0.0340017	0	0	0	2.38179	2.61965	0.0210887	0	0	0.0489951	0	0	0	0	0	0	0	0	0	0	0	0	0	0	26.3158	0	0	57.8947	0	0	0	0	5.26316
Small_intestine__enterocyte progenitor cell	epithelial	Small_intestine	41	34	0	0	0	0	0.259782	0	0	0	0	0	0	0	0.85455	0.0285257	0	0	0	0	0.503413	0.299151	0.395785	0.0424654	0	0.0307212	0	0.0183583	0.29597	0.051252	0	0	0	0	0	0	0	0	0	0	0	21.4286	0	0	0	0	0
Colon__enterocyte progenitor cell	epithelial	Colon	42	34	0	0	0	0.0289209	0.0901507	0	0	0	0	0	0	0	0.100844	0	0	0	0.297798	0	1.55472	0.113167	0.463697	0.227454	0	0	0	0.0334438	0.20092	0	0	0	0	0	0.058497	0	0	0	0	0	1.5748	3.14961	0	0	0	0	0
Small_intestine__enterocyte	epithelial	Small_intestine	43	35	0	0	0	0	0.891847	0	0	0	0	0	0	0	0.0747382	0.0350553	0	0	0	0	1.0411	1.19249	0	0	0	0.540216	0	0.0536293	0.506183	1.00445	0	0	1.25289	0	0	0	0	0	0	0	0	44.9664	0	0	0	0	0
Colon__enterocyte	epithelial	Colon	44	35	0	0	0	0.10878	0.0799772	0	0	0	0	0	0	0	0.0362249	0	0	0	3.00628	0	0.119924	0.803372	0.0977854	0.117929	0	0	0	0	0.0786112	0	0	0	0	0	0.181852	0	0	0	0	0	2.8436	3.00158	0	0	0	0	0
Small_intestine__enterocyte (CA2+)	epithelial	Small_intestine	45	36	0	0	0	0.0784205	0.691913	0	0	0	0	0	0	0	0	0.0808678	0	0.142236	0	0	0.566242	0.893611	0	0.149983	0	0	0	0.0817114	0.34317	0	0.135358	0	0.0696563	0	0.684312	0	0	0	0	0	3.44828	24.1379	0	0	0	0	0
Small_intestine__goblet cell	epithelial	Small_intestine	46	37	0	0.00779918	0	0.138004	0.2915	0	0	0	0	0	0	0	0.45547	0.151309	0	0	0	0	1.92116	1.52016	2.7396	0.0137527	0	0.0858494	0	0	0.0467113	0.0240244	0	0	0.16185	0	0.164957	0	0	0	1.26582	0	2.53165	21.519	0	0	0	0	0
Colon__goblet cell	epithelial	Colon	47	37	0	0	0	0.0106191	0.0378591	0	0	0	0	0	0	0	0.274473	0.0145621	0	0	1.90224	0	1.72221	0.948685	3.28933	0	0	0.0124929	0	0	0.126122	0	0	0	0.0180453	0	0.291733	0	0	0	0	0	1.81818	5.45455	0	0	0	0	0
Small_intestine__goblet cell (PF)	epithelial	Small_intestine	48	38	0	0	0	0.168692	0.121506	0	0	0.0773482	0	0	0	0	1.02349	0	0	0	0	0	1.94267	1.38924	2.25952	0	0	0	0	0.0668922	0	0	0	0	0	0	0	0	0	0	0	0	10	20	0	0	10	0	0
Small_intestine__enterocyte_goblet cell	epithelial	Small_intestine	49	H2	0	0	0	0	0.257943	0	0.0237398	0	0	0	0	0	0.148457	0.14866	0	0	0	0	1.45942	1.7038	0.0185672	0	0	0.103725	0	0	0.423231	0.0989535	0	0	1.01406	0	0.0471944	0	0	0	0	0	0	30.4348	0	4.34783	0	0	0
Colon__enterocyte_goblet cell	epithelial	Colon	50	H2	0	0	0	0.135467	0	0	0	0	0	0	0	0	0.142595	0	0	0	2.38078	0	0.966246	1.11098	0.582686	0.0863102	0	0	0	0	0	0	0	0	0	0	0.209974	0	0	0	0	0	5.83333	0	0	0	0	0	0
Small_intestine__enteroendocrine cell	epithelial	Small_intestine	51	39	0	0.0229996	0	0.464263	1.07463	0	0	0	0	0	0	0.0746337	0.205068	0.0231525	0	0	0	0	0.145215	0.737775	0.0786072	0.047572	0	0	0	0.0413781	0.167296	2.01241	0	0	1.02178	0	0	0	0	0	3.44828	0	37.931	65.5172	0	0	0	0	0
Colon__enteroendocrine cell	epithelial	Colon	52	39	0	0	0	0.398832	0.762917	0	0	0	0	0	0	0.323245	0.243157	0	0	0	0.850317	0	0	0.212318	0	0.0965563	0	0	0	0	0.035864	0.057539	0	0	0.207391	0	0	0	0	0	0	0	34.7826	47.8261	0	0	0	0	0
Small_intestine__M cell of gut	epithelial	Small_intestine	53	40	0	0	0	0.06949	0.569253	0	0	0.00873727	0	0	0	0	0.0990931	0.135954	0	0	0	0	0.510052	0.587858	0	1.63246	0	0	0	0.0077911	0.288125	0.0237237	0	0	0.107178	0	0.0614897	0	0	0	0	0	8.21918	43.8356	0	0	1.36986	0	0
Small_intestine__tuft cell	epithelial	Small_intestine	54	41	0	0	0	0.158927	0.745384	0	0	0	0	0	0	0	0.0389088	0.217377	0	0	0	0	0.582133	2.1424	0.0691677	0	0	0	0	0.0399267	0.0533181	0.636237	0	0	0	0	0	0	0	0	0	0	7.69231	46.1538	0	0	0	0	0
Liver__hepatocyte (APOB+)	epithelial	Liver	55	42	0	0	0	0	1.2641	0	0.0666159	0	0	0	0	0	0	0	0	0	0	0	0	0	0	0	2.01535	1.30457	0.992346	0.998446	0.370104	0	0	0	2.14186	0.484376	0	0	0	0	0	0	0	64.455	0	4.73934	0	0	0
Liver__hepatocyte (PHYH+)	epithelial	Liver	56	43	0	0	0	0	0.480787	0	0	0	0	0	0	0	0	0	0	0	0	0	0.0459851	0	0	0	0.649645	0.243463	0.177522	0.314463	0.825749	0.0388351	0	0	1.96728	0	0	0	0	0	0	0	0	20.2429	0	0	0	0	0
Liver__cholangiocyte	epithelial	Liver	57	44	0	0	0	0.604268	2.39869	0	0	0	0	0	0	0	0	0	0	0	0	0	1.66165	0	0	0	0.293037	0.138202	0	0.0326629	0.133512	0	0	0	0.0412581	0	0.0326629	0	0	0	0	0	22.2222	96.2963	0	0	0	0	0
Fat__acinar cell	epithelial	Fat	58	45	0	0	0	0.437514	0.189883	0	0.0189629	0	0	0	0	0	0	0	0	0	0	0	0	0	0	0	0	0	0	2.9105	0.0149552	0.0732789	0	0	0	0	0	0	0	0	0	0	66.6667	33.3333	0	5.55556	0	0	0
Pancreas__acinar cell	epithelial	Pancreas	59	45	0	0	0	0.402742	0.285364	0	0	0	0	0	0	0	0	0	0	0	0	0	0	0.0619103	0	0	0	0	0	2.9623	0.0523403	0.0108505	0	0	0	0	0	0	0	0	0	0	30.9654	22.7687	0	0	0	0	0
Pancreas__acinar cell (FDX1+)	epithelial	Pancreas	60	46	0	0	0.00482365	0.551459	0.299478	0	0.00620555	0.0020486	0	0	0	0.024494	0.00727103	0	0	0.00339812	0	0.00239572	0.016661	0.0695086	0	0.00367836	0	0	0	2.71804	0.0409585	0.0105123	0	0.0021914	0	0	0	0	0	0	0	1.55039	80.3618	62.5323	0	2.84238	1.03359	0	0
Pancreas__acinar cell (PNISR+)	epithelial	Pancreas	61	47	0	0	0	1.15286	0.364724	0	0.087251	0	0	0	0	0.280954	0	0	0	0	0	0	0	0.0477099	0	0.0405439	0	0	0	2.70305	0.103298	0	0.190108	0	0	0	0	0	0	0	0	0	36.25	12.5	0	2.5	0	0	0
Pancreas__ductal cell (SPOCK3+)	epithelial	Pancreas	62	48	0	0	0	0.986453	1.72741	0	0	0	0	0	0	0.0543001	0.0291195	0.10536	0	0	0	0.028226	0	0	0	0.0155006	0	0.00711736	0	0.488676	0.198852	0.074621	0	0	0.00629977	0	0.0265339	0	0	0	0	0	67.7419	79.0323	0	0	0	0	0
Pancreas__ductal cell (UPK1A+)	epithelial	Pancreas	63	49	0	0	0	1.00461	2.23287	0	0	0.0815135	0	0	0	0.037342	0.0442316	0.0673653	0	0	0	0.0146994	0	0.0830101	0	0.0303585	0	0.0359953	0	1.01526	0.123723	0.125671	0	0	0	0	0.00480756	0	0	0	0	0	48.5714	81.4286	0	0	2.14286	0	0
Pancreas__acinar cell_ductal cell	epithelial	Pancreas	64	H3	0	0	0	0.931487	0.402025	0	0.00550028	0.00353971	0	0	0	0.00224859	0.00899306	0.0056738	0	0.0111524	0	0.00774653	0	0.0710874	0	0	0	0	0	2.40954	0.006404	0.0177991	0.00363366	0.0212928	0	0	0.00353971	0	0	0	0	0	88.6364	65.9091	0	4.54545	2.27273	0	0
Pancreas__alpha cell	epithelial	Pancreas	65	50	0	0	0	0.3658	1.24374	0	0.00343948	0	0	0	0	0.482654	0.00615376	0.0045064	0.00701747	0.00313088	0	0	0.00572767	0.0105755	0.00327058	0.085878	0	0	0	0.900144	0.121178	0.0354921	0.00363442	0.0130691	0.0613744	0	0	0	0	0	0	0	43.4783	81.5217	0	1.08696	0	0	0
Pancreas__beta cell	epithelial	Pancreas	66	51	0.00342443	0	0.00441684	0.425074	1.11499	0	0	0	0	0	0	0.187145	0.0456199	0.005762	0	0.00324039	0	0.00984511	0	0.00719047	0.00881148	0.0483225	0	0	0	0.696305	0.121393	0.0826678	0.00900781	0.0322318	0.00201519	0	0	0	0	2.47934	0	4.13223	71.9008	86.7769	0	0	0	0	0
Pancreas__alpha cell_beta cell	epithelial	Pancreas	67	H4	0	0	0	0.365595	1.38584	0	0	0.00375176	0	0	0	0.285903	0.0268025	0	0	0	0	0.0114564	0	0	0	0.0234624	0	0	0	0.549875	0.0673188	0.0556856	0.00949433	0.146483	0.124554	0	0	0	0	0	0	0	84.2105	100	0	0	5.26316	0	0
Pancreas__delta cell	epithelial	Pancreas	68	52	0	0	0.451742	0.164634	1.56503	0	0	0	0	0	0	0.70827	0.0570749	0	0	0	0	0	0	0	0	0.0889506	0	0	0	0.283805	0.38172	0.04207	0	0	0	0	0	0	0	0	0	50	33.3333	83.3333	0	0	0	0	0
Pancreas__PP cell	epithelial	Pancreas	69	53	0	0	0	0.837217	1.83093	0	0	0	0	0	0	0.837217	0	0	0	0	0	0	0	0	0	0	0	0	0	0	0	0	0	0	0	0	0	0	0	0	0	0	100	100	0	0	0	0	0
Kidney__podocyte	epithelial	Kidney	70	54	0	0	0	0.894689	0.161678	0	0	0	0	0	0	0.260852	0	0	0	0.0403483	0	0	0.0305468	0	0	0	0	0	0	0	0.146465	0.04532	0	0.0867907	0.166273	0	0	0	0	0	0	0	61.9048	14.2857	0	0	0	0	0
Kidney__proximal convoluted tubule epithelial cell	epithelial	Kidney	71	55	0	0	0	0.214785	0.2147	0	0	0	0	0	0	0	0	0	0	0	0	0	0	0.0643321	0	0	0	0	0	0	1.65588	1.35323	0.132657	2.0655	1.85385	1.11835	0	0	0	0	0	0	6.48944	6.02033	0	0	0	0	0
Kidney__proximal straight tubule epithelial cell	epithelial	Kidney	72	56	0	0	0	0.422604	0.249227	0	0	0	0	0	0	0	0	0	0	0	0	0	0	0.0481195	0	0	0	0	0	0.0309938	1.57034	0.666698	0.134064	1.10219	1.43818	0.842366	0	0	0	0	0	0	17.1157	10.3011	0	0	0	0	0
Kidney__loop of Henle thin descending limb epithelial cell	epithelial	Kidney	73	57	0	0	0	1.07995	1.10039	0	0.00990423	0.0162368	0	0	0	0.0193822	0.0257613	0.0319865	0	0	0	0	0.084835	0	0	0.037701	0	0	0	0.0437964	0.975294	0.191543	0.0706389	0.440585	0.286278	0.19055	0	0	0	0	0	0	62.8349	63.9585	0	1.03717	1.21003	0	0
Kidney__loop of Henle thin ascending limb epithelial cell	epithelial	Kidney	74	58	0	0	0	1.54316	1.20123	0	0.0101732	0.0175375	0	0	0	0.089064	0.00879154	0.0578301	0	0	0	0	0.110975	0	0	0.0469088	0	0	0	0.0735012	0.468215	0.625581	0.0866931	0.0416564	0.0416142	0.0312817	0.0718368	0	0	0	0	0	80.3419	66.9516	0	1.1396	2.2792	0	0
Kidney__loop of Henle thin ascending limb epithelial cell (SLC14A2+)	epithelial	Kidney	75	59	0	0	0	2.0979	1.30842	0	0.0203318	0	0	0	0	0.0991671	0.0174853	0	0	0.0119382	0	0	0.0689221	0.0326814	0	0.0240176	0	0	0	0.135617	0.387719	0.214688	0.0184944	0.0359871	0.0839695	0.0355308	0.213562	0	0	0	0	0	94.3182	69.3182	0	2.27273	0	0	0
Kidney__loop of Henle thick ascending limb epithelial cell	epithelial	Kidney	76	60	0	0	0	1.114	0.74643	0	0	0	0	0	0	0.201667	0	0	0	0	0	0	0	0	0	0	0	0	0	0.190731	0.572218	1.21033	0.0715848	0.249064	0.15755	0	0.214437	0	0	0	0	0	38.1842	22.0294	0	0	0	0	0
Kidney__loop of Henle epithelial cell (AKR1B1+)	epithelial	Kidney	77	61	0	0	0	1.101	1.42243	0	0	0	0	0	0	0.171529	0.0800389	0	0	0	0	0	0	0	0	0	0	0	0	0.200937	0.187342	0.215956	0	0.314433	0	0	0.291754	0	0	0	0	0	61.1111	66.6667	0	0	0	0	0
Kidney__macula densa epithelial cell	epithelial	Kidney	78	62	0	0	0	1.25295	1.05805	0	0.00570392	0.0317725	0	0	0	0.459724	0	0.00570392	0	0	0	0	0.119364	0	0	0	0	0	0	0.165386	0.565614	0.758432	0.0464125	0.328887	0.298113	0.00805733	0.111781	0	0	0	0	0	55.4348	39.1304	0	1.08696	1.08696	0	0
Kidney__distal convoluted tubule epithelial cell	epithelial	Kidney	79	63	0	0	0	1.34715	0.794859	0	0	0.0532447	0	0	0	0.0660252	0	0	0	0	0	0	0	0	0	0	0	0	0	0	0.209012	1.27126	0.0332359	0	0.157429	0	0.185646	0	0	0	0	0	51.049	23.7762	0	0	1.3986	0	0
Kidney__principal cell	epithelial	Kidney	80	64	0	0	0.00669332	1.62741	1.03469	0	0.0128629	0	0	0	0	0.171235	0	0.230288	0	0	0	0.00404754	0.00513331	0.0222216	0.0191354	0.0198745	0	0	0	0.0214035	0.526465	1.00813	0.183166	0.0407355	0.124944	0	0.0509671	0.0128979	0	0	0	1.38889	77.7778	55.5556	0	2.77778	0	0	0
Kidney__principal cell (FXYD4+)	epithelial	Kidney	81	65	0	0	0	1.57406	1.0478	0	0	0	0	0.0211215	0	0.0172832	0	0	0	0	0	0	0.044812	0	0	0.0707741	0	0	0	0.0798685	0.425985	1.27639	0	0.245866	0.135145	0	0.319944	0	0	0	0	0	80.7692	55.7692	0	0	0	0	1.92308
Kidney__principal cell (KCNE1+)	epithelial	Kidney	82	66	0	0	0	1.04387	0.84528	0	0	0.032423	0	0	0	0.0348839	0	0	0	0	0	0	0	0	0	0	0	0	0	0.276233	0.349649	1.46529	0.119186	0	0	0	0.291469	0.0348839	0	0	0	0	30.9524	30.9524	0	0	2.38095	0	0
Kidney__alpha-intercalated cell	epithelial	Kidney	83	67	0	0	0	0.617065	0.693316	0	0	0	0	0	0	0.0611871	0	0	0	0	0	0	0	0	0	0	0	0	0	0.0867531	0.234496	0.582334	0	0.162861	0.216632	0.040695	0	0.420079	0	0	0	0	17.8431	17.8431	0	0	0	0	0
Kidney__beta-intercalated cell	epithelial	Kidney	84	68	0	0	0	0.450364	0.524862	0	0	0	0	0	0	0.0557768	0.0468773	0	0	0	0	0.00848841	0.0309255	0	0	0.112046	0	0	0	0.0249513	0.69552	0.73241	0.0737918	0.12297	0.166386	0	0	1.17147	0	0	0	0	19.697	24.2424	0	0	0	0	0
Kidney__intercalated cell_principal cell	epithelial	Kidney	85	H5	0	0	0	1.27561	0.676686	0	0.077162	0.0237796	0	0	0	0.0931431	0.0142701	0.200009	0	0	0	0	0.0235059	0	0.043246	0	0	0	0	0.0548659	0.345043	1.12054	0.158451	0.0117955	0.0344319	0.0119605	0.0891487	0.320002	0	0	0	0	57.3529	38.2353	0	5.88235	1.47059	0	0
Fat__urothelial cell	epithelial	Fat	86	69	0	0	0	0.239692	0.822998	0	0	0	0	0.69453	0	0	0.257922	0.72954	2.46992	0	0.210001	0	3.46749	0	0	0	0	0	0	0	0.0244823	0.0408635	0	0	0	0	0	0	0	0	0	0	35.2941	64.7059	0	0	0	0	35.2941
Kidney__urothelial cell	epithelial	Kidney	87	69	0	0	0	0.14329	1.84616	0	0	0	0	0	0	0	0	0.0707503	0	0	0	0	0.562181	0	0	0.0528739	0	0	0	0.0274622	0.252765	0.164941	0	0	0	0.0772585	0	0.336758	1.93884	0	0	0	20	73.3333	0	0	0	0	0
Bladder__basal urothelial cell	epithelial	Bladder	88	70	0	0	0	0.286677	0.400313	0	0	0	0	0	0	0	0.046818	0.0623443	0	0	0	0	2.21003	0.0532151	0	0	0	0	0	0.0263231	0.0888086	0	0	0	0	0	0	0	2.28503	0	0	0	39.9038	52.4038	0	0	0	0	0
Bladder__intermediate urothelial cell	epithelial	Bladder	89	71	0	0	0	0.663048	0.459423	0	0	0	0	0	0	0	0.0268149	0.058945	0	0	0	0	1.73142	0.0500658	0	0	0	0	0	0.0233379	0.153032	0	0	0	0	0	0	0	3.04376	0	0	0	51.9608	45.098	0	0	0	0	0
Bladder__luminal urothelial cell	epithelial	Bladder	90	72	0	0	0	0.64114	0.496496	0	0	0	0	0	0	0	0.118737	0.019194	0	0.0689396	0	0	1.82408	0	0.00891291	0	0	0	0	0.0158549	0.055582	0	0	0	0	0	0	0	2.55989	0	0	0	55.3571	53.5714	0	0	0	0	0
Uterus__non-ciliated epithelial cell of uterus (FXYD4+ MUC16+)	epithelial	Uterus	91	73	0.125227	0	0	1.10219	1.40057	0	0	0.0482775	0	0	0	0	0.187286	0.636631	0	2.62452	0	0	0.791748	0	0	0.0833649	0	0	0	0	0.607458	0.0313657	0	0	0	0	0	0	0	7.69231	0	0	46.1538	57.6923	0	0	3.84615	0	0
Uterus__non-ciliated epithelial cell of uterus (FXYD4+ MUC16-)	epithelial	Uterus	92	74	0.0762457	0	0	0.485015	1.06827	0	0	0	0	0	0	0	0.449348	0.495099	0	1.1167	0	0	0.629937	0	0	0	0	0	0	0	0.724929	0.0337849	0	1.19433	0	0	0	0	0	2.43902	0	0	19.5122	39.0244	0	0	0	0	0
Uterus__non-ciliated epithelial cell of uterus (IGFBP1+)	epithelial	Uterus	93	75	0	0	0	1.75461	2.8922	0	0.425513	0	0	0.0168457	0	0.0297347	0.0838852	0.0643289	0	2.71648	0	0	0.654187	0	0	0	0	0	0	0.00922603	0.638756	0.0142935	0	0	0	0	0	0	0	0	0	0	72.807	92.9825	0	29.8246	0	0	1.75439
Uterus__ciliated epithelial cell of uterus	epithelial	Uterus	94	76	0	0	0	2.84943	1.31671	0	0	0	0	0	0	0	0	0.713926	0	1.18736	0	0	0.789952	0.397142	0	0	0	0	0	0	1.1066	0	0	0	0	0	0	0	0	0	0	0	100	57.1429	0	0	0	0	0
Skin__artery cell	endothelial	Skin	95	77	0	0	0	0	0.377585	0	0	0	0	0	0	0	0	0	0	0	0	0	0	0	0	0	0	0	0	0	0	0	0	0	0	0	0	0	0	0	0	0	0	33.3333	0	0	0	0	0
Fat__artery cell	endothelial	Fat	96	77	0	0	0	0	1.21859	0	0	0.0464887	0	0.0123013	0	0	0	0.14194	0	0	0	0	0.0675113	0	0.0155086	0.0215019	0	0	0	0	0.0807096	0	0	0	0	0	0	0	0	0	0	0	0	58.4906	0	0	1.88679	0	1.88679
Mammary_gland__artery cell	endothelial	Mammary_gland	97	77	0	0	0	0	0	0	0	0	0	0	0	0	0	0	0	0	0	0	0	0	0	0	0	0	0	0	0	0.698388	0	0	0	0	0	0	0	0	0	0	0	0	0	0	0	0	0
Limb_muscle__artery cell	endothelial	Limb_muscle	98	77	0	0	0	0	0	0	0	0	0	0	0	0	0	0	0	0	0	0	0	0	0	0	0	0	0	0	1.0341	0	0	0	0	0	0	0	0	0	0	0	0	0	0	0	0	0	0
Lung__artery cell	endothelial	Lung	100	77	0	0	0	0	0.656675	0	0	0	0	0	0	0	0	0	0	0.0969284	0	0	0	0	0	0	0	0	0	0	0	0	0	0	0	0	0	0	0	0	0	0	0	11.8881	0	0	0	0	0
Tongue__artery cell	endothelial	Tongue	101	77	0	0	0	0	0	0	0	0	0	0	0	0	0	0	0	0	1.0546	0	0	0	0	0	0	0	0	0	0	0	0	0	0	0	0	0	0	0	0	0	0	0	0	0	0	0	0
Small_intestine__artery cell	endothelial	Small_intestine	102	77	0	0	0	0	1.13588	0	0	0	0	0	0	0	0.162653	0	0	0	0	0	0	0.259268	0	0	0	0	0	0	0.181319	0	0	0	0	0	0	0	0	0	0	0	0	58.3333	0	0	0	0	0
Pancreas__artery cell	endothelial	Pancreas	103	77	0	0	0	0.132882	1.01589	0	0	0	0	0	0	0	0	0.0845383	0	0	0	0	0	0	0	0	0	0	0	0.537964	0	0	0	0	0	0	0	0	0	0	0	0	15.3846	61.5385	0	0	0	0	0
Bladder__artery cell	endothelial	Bladder	104	77	0	0	0	0.022659	0.377341	0	0	0	0	0	0	0	0	0	0	0.0101836	0	0	0.97542	0	0.0233268	0.0505708	0	0	0	0	0.055043	0	0	0	0	0	0	0	0.0234121	0	0	0	1.0989	23.0769	0	0	0	0	0
Uterus__artery cell	endothelial	Uterus	105	77	0	0	0	0	0	0	0.101735	0	0	0	0	0	0	0	0	1.20488	0	0.209338	0.101735	0	0	0	0	0	0	0	0.220232	0	0	0	0	0	0	0	0	0	0	0	0	0	0	9.09091	0	0	0
Brain_cortex__vein cell	endothelial	Brain_cortex	106	78	0	0	0	0	0.551158	0	0	0	0	0	0	0	0	0	0	0	0	0	0	0	0	0.133389	0	0	0	0.0330107	0.0276699	0	0	0	0	0	0	0	0	0	0	0	0	22.5	0	0	0	0	0
Brainstem__vein cell	endothelial	Brainstem	107	78	0	0	0	0	0.773528	0	0	0	0	0	0	0	0	0	0	0	0	0	0	0	0	0	0	0	0	0	0.927952	0	0	0	0	0	0	0	0	0	0	0	0	50	0	0	0	0	0
Skin__vein cell	endothelial	Skin	108	78	0	0	0	0	0	0	0	0	0	0	0	0	0	0	0	0	0	0	0	0	0	0	0	0	0	0	0	0	0	0	0	0	0	0	0	0	0	0	0	0	0	0	0	0	0
Fat__vein cell	endothelial	Fat	109	78	0	0	0	0	0.351239	0	0	0	0	0	0	0	0	0.013253	0	0	0	0	0.190654	0	0	0.0971731	0	0	0	0.0692815	0.133508	0	0	0	0	0	0	0	0	0	0	0	0	19.1489	0	0	0	0	0
Mammary_gland__vein cell	endothelial	Mammary_gland	110	78	0	0	0	0	0.48219	0	0.00879823	0	0	0	0	0.105962	0	0	0	0	0	0	0.0591745	0	0	0.10162	0	0	0	0	0.0343296	0	0	0	0	0	0	0	0	0	0	0	0	17.0732	0	2.43902	0	0	0
Limb_muscle__vein cell	endothelial	Limb_muscle	111	78	0	0	0	0	0.170255	0	0	0	0	0	0	0	0	0.113488	0	0	0	0	0.0482733	0	0	0	0	0	0	0	0	0	0	0	0	0	0	0	0	0	0	0	0	6.38298	0	0	0	0	0
Lung__vein cell	endothelial	Lung	113	78	0	0	0	0	0.473047	0	0	0	0	0	0	0	0	0	0	0	0	0	0.0965464	0	0	0	0	0	0	0	0	0	0	0	0	0	0	0	0	0	0	0	0	14.0741	0	0	0	0	0
Tongue__vein cell	endothelial	Tongue	114	78	0	0	0	0	0.822993	0	0	0	0	0	0	0	0	0	0	0	0.899201	0	0	0	0	0	0	0	0	0.300572	0	0	0	0	0	0	0	0	0	0	0	0	0	20	0	0	0	0	0
Small_intestine__vein cell	endothelial	Small_intestine	115	78	0	0	0	0	0.304856	0	0	0	0	0	0	0	0	0	0	0	0	0	0	0	0	0	0	0	0	0	0.304856	0	0	0	0	0	0	0	0	0	0	0	0	25	0	0	0	0	0
Pancreas__vein cell	endothelial	Pancreas	116	78	0	0	0	0.1342	0.292584	0	0.031089	0	0	0	0	0.0197469	0	0.140353	0	0	0	0.0106285	0	0.0142888	0	0.0561738	0	0	0	0.418374	0.0559377	0.0145952	0	0	0	0	0	0	0	0	0	0	16.2162	29.7297	0	2.7027	0	0	0
Bladder__vein cell	endothelial	Bladder	117	78	0	0	0	0	0.128351	0	0.121517	0	0	0.0756428	0	0.0268975	0	0.012482	0	0	0	0	1.37729	0	0.00808909	0.0561374	0	0	0	0.0186114	0.092973	0.0159245	0	0	0	0	0	0	0	0	0	0	0	7.89474	0	7.89474	0	0	4.73684
Uterus__vein cell	endothelial	Uterus	118	78	0	0	0	0.379237	1.14936	0	0	0	0	0	0	0	0	0	0	0.876721	0	0	1.33665	0	0	0	0	0	0	0	0	0	0	0	0	0	0	0	0	0	0	0	16.6667	50	0	0	0	0	0
Kidney__vasa recta descending limb cell (SLC14A1+)	endothelial	Kidney	119	79	0	0	0	0.112593	0.774109	0	0	0.013692	0	0	0	0.0425242	0	0	0	0	0	0	0.0503129	0	0	0	0	0	0	0	0.140091	0.19789	0	0.109673	0.0652741	0	0	0	0	0	0	0	4.23729	31.3559	0	0	1.69492	0	0
Kidney__vasa recta descending limb cell (MGP+)	endothelial	Kidney	120	80	0	0	0	0.0632373	0.547207	0	0	0	0	0	0	0	0	0.0383593	0	0	0.0244244	0	0.0179155	0	0	0.0241147	0	0	0	0.0474581	0.129017	0.034889	0	0.17736	0.127596	0	0	0	0	0	0	0	2.7027	25.3378	0	0	0	0	0
Kidney__vasa recta ascending limb cell (IGFBP5+)	endothelial	Kidney	121	81	0	0	0	0.0481607	0.889575	0	0	0	0	0	0	0	0	0.0380968	0	0	0	0	0.151994	0	0	0.0317235	0	0	0	0.0339721	0.160045	0.0276734	0	0.245454	0.10772	0	0	0	0	0	0	0	1.54265	31.6697	0	0	0	0	0
Kidney__vasa recta ascending limb cell (IGF1+)	endothelial	Kidney	122	82	0	0	0	0.0463021	0.95412	0	0	0	0	0	0	0.0652485	0	0.0184562	0	0	0	0	0	0	0	0	0	0	0	0	0.132445	0	0	0.122113	0.129259	0	0	0	0	0	0	0	1.3289	35.5482	0	0	0	0	0
Brain_cortex__capillary cell (FABP5- RBP7-)	endothelial	Brain_cortex	123	83	0	0	0	0.0474622	0.632427	0	0	0	0	0	0	0	0	0	0	0	0	0	1.92055	0	0	0.0469948	0	0	0	0	0.183786	0	0	0.223	0	0	0	0	0	0	0	0	1.66436	19.0014	0	0	0	0	0
Brainstem__capillary cell (FABP5- RBP7-)	endothelial	Brainstem	124	83	0	0	0	0.0701167	1.23147	0	0	0	0	0	0	0.0407545	0	0	0	0	0	0	0.168517	0	0	0.0222399	0	0	0	0	0.159482	0	0	0.017022	0	0	0	0	0	0	0	0	3.88889	46.1111	0	0	0	0	0
Hypothalamus_Pituitary__capillary cell (FABP5- RBP7-)	endothelial	Hypothalamus_Pituitary	125	83	0	0	0	0	1.62437	0	0	0	0	0	0	0	0	0.0623643	0	0	0	0	0.302256	0	0	0	0	0	0	0	0	0	0	0	0	0	0	0	0	0	0	0	0	53.5714	0	0	0	0	0
Blood__capillary cell (FABP5- RBP7-)	endothelial	Blood	126	83	0	0	0	0	0	0	0	0	0	0	0	0	0	0	0	0	0	0	0	0	0	0	0	0	0	0	0	0	0	0	0	0	0	0	0	0	0	0	0	0	0	0	0	0	0
Lung__capillary cell (FABP5- RBP7-)	endothelial	Lung	127	83	0	0	0	0	0.753779	0	0	0	0	0	0	0	0	0	0	0	0	0	0	0	0	0	0	0	0	0	0.127804	0	0	0	0	0	0	0	0	0	0	0	0	12.9013	0	0	0	0	0
Kidney__capillary cell (FABP5- RBP7-)	endothelial	Kidney	128	83	0	0	0	0	1.04235	0	0	0	0	0	0	0	0	0	0	0	0	0	0.138997	0	0	0	0	0	0	0	0.0894611	0.133594	0	0	0.233944	0	0	0	0	0	0	0	0	14.2857	0	0	0	0	0
Testes__capillary cell (FABP5- RBP7-)	endothelial	Testes	129	83	0	0	0	0	0	0	0	0	0	0	0	0	0	0	0	0	0	0	0	0	0	0	0	0	0	0	0	0	0	0	0	0	0	0	0	0	0	0	0	0	0	0	0	0	0
Lung__capillary cell (FABP5+ RBP7-)	endothelial	Lung	130	84	0	0	0	0	0	0	0	0	0	0	0	0	0	0	0	0	0	0	0.242258	0	0	0	0	0	0	0	0.296709	0	0	0	0	0	0	0	0	0	0	0	0	0	0	0	0	0	0
Small_intestine__capillary cell (FABP5+ RBP7-)	endothelial	Small_intestine	131	84	0	0	0.0155984	0	0.778099	0	0	0	0	0	0	0	0	0.160222	0	0	0	0.0174114	0	0.269909	0	0.0656921	0	0	0	0	0.0481688	0.0759745	0	0	0.0317753	0	0	0	0	0	0	1.78571	0	32.1429	0	0	0	0	0
Pancreas__capillary cell (FABP5+ RBP7-)	endothelial	Pancreas	132	84	0	0	0	0.0156346	0.607397	0	0	0.0270253	0	0	0	0.0128351	0	0.0730189	0	0	0	0.024846	0	0	0.0213082	0.0411354	0	0	0	0.684881	0.122857	0.0554764	0	0.017557	0	0	0	0	0	0	0	0	1.5625	34.8958	0	0	1.04167	0	0
Bladder__capillary cell (FABP5+ RBP7-)	endothelial	Bladder	133	84	0.00911189	0	0	0.0667972	0.299758	0	0.0386272	0	0	0.0710992	0	0.0236399	0	0	0	0.0108475	0	0	0.636182	0	0	0.0410883	0	0	0	0.0149612	0.100286	0	0	0.0145017	0	0	0	0	0	1.1236	0	0	2.24719	15.7303	0	1.1236	0	0	4.49438
Mammary_gland__capillary cell (FABP5+ RBP7lo)	endothelial	Mammary_gland	134	85	0	0	0	0	1.03887	0	0	0	0	0	0	0	0	0	0	0	0	0	0	0	0	0	0	0	0	0	0	0	0	0	0	0	0	0	0	0	0	0	0	19.5122	0	0	0	0	0
Limb_muscle__capillary cell (FABP5+ RBP7lo)	endothelial	Limb_muscle	135	85	0	0	0	0	1.03463	0	0	0	0	0	0	0	0	0.0820273	0	0	0	0	0	0	0	0	0	0	0	0.0981476	0.122491	0	0	0	0	0	0	0	0	0	0	0	0	21.3296	0	0	0	0	0
Diaphragm__capillary cell (FABP5+ RBP7lo)	endothelial	Diaphragm	136	85	0	0	0	0.0267124	1.00724	0	0	0	0	0	0	0.0723276	0	0.381496	0	0	0	0	0.0594584	0	0	0.0392754	0	0	0	0	0	0	0	0.312315	0	0	0	0	0	0	0	0	1.81818	29.0909	0	0	0	0	0
Tongue__capillary cell (FABP5+ RBP7lo)	endothelial	Tongue	137	85	0	0	0	0	0.505594	0	0	0	0	0	0	0	0	0	0	0	0.959058	0	0.0936108	0	0	0	0	0	0	0	0.228425	0	0	0	0	0	0	0	0	0	0	0	0	9.83607	0	0	0	0	0
Bladder__capillary cell (FABP5+ RBP7lo)	endothelial	Bladder	138	85	0	0	0	0.066789	0.477639	0	0	0	0	0	0	0.157907	0	0	0	0.14674	0	0	0.356115	0	0	0	0	0	0	0.11284	0.199007	0	0	0	0	0	0	0	0.334072	0	0	0	2.7027	10.8108	0	0	0	0	0
Fat__capillary cell (FABP5+ RBP7+)	endothelial	Fat	139	86	0	0	0	0	0.859335	0	0	0	0	0	0	0	0	0.10901	0	0	0	0	0.0865088	0	0	0.0325618	0	0	0	0	0.147276	0.0432119	0	0	0	0	0	0	0	0	0	0	0	30.1691	0	0	0	0	0
Limb_muscle__capillary cell (FABP5+ RBP7+)	endothelial	Limb_muscle	140	86	0	0	0	0	0.623842	0	0	0	0	0	0	0	0	0.0336558	0	0	0	0.0858823	0	0	0	0.0679748	0	0	0	0	0.145063	0	0	0	0	0	0	0	0	0	0	0	0	15.7143	0	0	0	0	0
Bone__capillary cell (FABP5+ RBP7+)	endothelial	Bone	141	86	0	0	0	0	0	0	0	0	0	0	0	0	0	0	0	0	0	0	0	0	0	0	0	0	0	0	0	0	0	0	0	0	0	0	0	0	0	0	0	0	0	0	0	0	0
Heart__endothelial cell (FABP5+ RBP7+)	endothelial	Heart	143	86	0	0	0	0	1.1796	0	0	0	0	0	0	0	0	0	0	0	0	0	0	0	0	0	0	0	0	0	0	0	0	0	0	0	0	0	0	0	0	0	0	9.34256	0	0	0	0	0
Aorta__endothelial cell (FABP5+ RBP7+)	endothelial	Aorta	144	86	0	0	0	0	0.634116	0	0	0	0	0	0	0	0	0.0493174	0	0	0	0	0.0324201	0	0	0.128046	0	0	0	0	0.124684	0	0	0.139476	0	0	0	0	0	0	0	0	0	31.4815	0	0	0	0	0
Small_intestine__capillary cell (FABP5+ RBP7+)	endothelial	Small_intestine	145	86	0	0	0	0	1.83194	0	0	0	0	0	0	0	0	0	0	0	0	0	0	0	0	0	0	0	0	0	0	0	0	0	0	0	0	0	0	0	0	0	0	66.6667	0	0	0	0	0
Pancreas__capillary cell (FABP5+ RBP7+)	endothelial	Pancreas	146	86	0.020628	0	0	0.0853587	0.98078	0	0	0.0211995	0	0	0	0	0	0.060748	0	0	0	0	0	0	0	0.0933666	0	0	0	0.842448	0.0762012	0.016933	0	0.0318367	0	0	0	0	0	1.0929	0	0	7.10383	41.5301	0	0	1.63934	0	0
Kidney__capillary cell (FABP5+ RBP7+)	endothelial	Kidney	147	86	0	0	0	0.0592623	1.32245	0	0	0	0	0	0	0	0	0.137833	0	0	0	0	0.0834807	0	0	0.0965897	0	0	0	0	0.177907	0	0	0.0280684	0	0	0	0	0	0	0	0	2.84091	43.1818	0	0	0	0	0
Bladder__capillary cell (FABP5+ RBP7+)	endothelial	Bladder	148	86	0.0189235	0	0	0	0.376772	0	0.0180029	0	0	0	0	0	0	0.104904	0	0	0	0	1.06537	0	0	0.106453	0	0	0	0	0.0363676	0	0	0	0	0	0	0	0	3.57143	0	0	0	28.5714	0	3.57143	0	0	0
Fat__capillary cell (CXCL10+)	endothelial	Fat	149	87	0	0	0	0	1.27539	0	0	0	0	0	0	0	0	0.57692	0	0	0	0	0.123067	0	0	0.0485992	0	0	0	0	0.115491	0	0	0.0216281	0	0	0	0	0	0	0	0	0	56.3636	0	0	0	0	0
Limb_muscle__capillary cell (CXCL10+)	endothelial	Limb_muscle	150	87	0	0	0	0	0.854147	0	0	0	0	0	0	0	0	0.773909	0	0	0	0	0	0	0	0	0	0	0	0	0	0	0	0	0	0	0	0	0	0	0	0	0	25	0	0	0	0	0
Lung__capillary cell (CXCL10+)	endothelial	Lung	151	87	0	0	0	0.127152	0.712095	0	0	0	0	0	0	0	0	0	0	0.111581	0	0	0	0	0	0	0	0	0	0	0.0983013	0	0	0	0	0	0	0	0	0	0	0	2.38095	16.6667	0	0	0	0	0
Kidney__capillary cell (CXCL10+)	endothelial	Kidney	152	87	0	0	0	0	1.79778	0	0	0	0	0	0	0	0	1.37421	0	0	0	0	0	0	0	0	0	0	0	0	0	0	0	0	0	0	0	0	0	0	0	0	0	50	0	0	0	0	0
Lung__capillary aerocyte cell	endothelial	Lung	153	88	0	0	0	0	0.619076	0	0	0	0	0	0	0	0	0	0	0.0796372	0	0	0	0	0	0	0	0	0	0	0.0505211	0	0	0	0	0	0	0	0	0	0	0	0	13.3333	0	0	0	0	0
Hypothalamus_Pituitary__sinusoid cell (MAFB+)	endothelial	Hypothalamus_Pituitary	154	89	0	0	0	0	0	0	0	0	0	0	0	0	0	0	0	0	0	0	0	0	0	0	0	0	0	0	0	0	0	0	0	0	0	0	0	0	0	0	0	0	0	0	0	0	0
Bone__sinusoid cell (MAFB+)	endothelial	Bone	155	89	0	0	0	0	0.106347	0	0	0.0259944	0	0	0	0	0	0	0	0.173143	0	0	0	0	0	0	0	0	0	0	0.23155	0	0	0	0	0	0	0	0	0	0	0	0	5	0	0	5	0	0
Bone_marrow__sinusoid cell (MAFB+)	endothelial	Bone_marrow	156	89	0	0	0	0	0.0606482	0	0	0	0	0	0	0	0	0	0	0	0	0	0	0	0	0	0	0	0	0	0	0	0	0	0	0	0	0	0	0	0	0	0	6.25	0	0	0	0	0
Liver__hepatic sinusoid cell	endothelial	Liver	157	90	0	0	0	0	0.967249	0	0	0	0	0	0	0.0739685	0	0.293981	0	0	0	0	0.200127	0	0	0.0906542	0.0565112	0	0	0.0694261	0.147123	0	0	0	0.0855728	0	0	0	0	0	0	0	0	25.8333	0	0	0	0	0
Kidney__glomerular endothelial cell	endothelial	Kidney	158	91	0	0	0	0.046203	0.578351	0	0	0.0188888	0	0.0277958	0	0	0	0.0925623	0	0	0	0	0.156964	0	0	0.0750369	0	0	0	0.0329811	0.28253	0.137529	0	0.160665	0.156763	0	0	0	0	0	0	0	1.52672	19.8473	0	0	1.14504	0	1.14504
Fat__lymphatic cell (CCL21+)	endothelial	Fat	159	92	0.0143882	0	0	0	0.416164	0	0	0.0483831	0	0	0	0	0	0.0129062	0	0	0	0	0.237282	0	0	0	0	0	0	0	0.333158	0	0	0	0	0	0	0	0	1.72414	0	0	0	15.5172	0	0	1.72414	0	0
Limb_muscle__lymphatic cell (CCL21+)	endothelial	Limb_muscle	160	92	0	0	0	0	0.513399	0	0	0	0	0	0	0	0	0	0	0	0	0	0.502952	0	0	0	0	0	0	0	0.676094	0	0	0	0	0	0	0	0	0	0	0	0	11.1111	0	0	0	0	0
Lung__lymphatic cell (CCL21+)	endothelial	Lung	161	92	0	0	0	0	0.935926	0	0	0	0	0	0	0	0	0	0	0	0	0	0.0869655	0	0	0.0909746	0	0	0	0.0803533	0.144549	0	0	0	0	0	0	0	0	0	0	0	0	19.3798	0	0	0	0	0
Tongue__lymphatic cell (CCL21+)	endothelial	Tongue	162	92	0	0	0	0.132348	0.0712024	0	0	0	0	0	0	0	0	0	0	0	0.476645	0.125579	1.61079	0	0	0	0	0	0	0	0.0614942	0	0	0	0	0	0	0	0	0	0	0	4.16667	2.08333	0	0	0	0	0
Small_intestine__lymphatic cell (CCL21+)	endothelial	Small_intestine	163	92	0	0	0	0.00828046	0.32404	0	0	0	0	0	0	0.0478574	0	0.0138373	0	0	0	0.0196811	0.170367	0.0574622	0.0828329	0.0295368	0	0.0521851	0	0.0138373	0.35013	0.012336	0	0	0	0	0	0	0	0	0	0	1.5873	12.6984	0	0	0	0	0
Pancreas__lymphatic cell (CCL21+)	endothelial	Pancreas	164	92	0	0	0	0	1.03335	0	0	0	0	0	0	0	0	0	0	0	0	0	0.0256767	0	0	0	0	0	0	0.186539	0.120982	0	0	0	0	0	0	0	0	0	0	0	0	50	0	0	0	0	0
Kidney__lymphatic cell (CCL21+)	endothelial	Kidney	165	92	0	0	0	0.115985	1.40113	0	0	0	0	0	0	0	0	0	0	0	0	0	0.566741	0	0	0	0	0	0	0	0.115531	0	0.143395	0	0	0	0	0	0	0	0	0	7.69231	38.4615	0	0	0	0	0
Bladder__lymphatic cell (CCL21+)	endothelial	Bladder	166	92	0	0	0	0	0.472084	0	0	0.029328	0	0	0	0.0507002	0	0	0	0	0	0	2.4849	0	0	0.0723161	0	0	0	0.131402	0.260871	0	0	0	0	0	0	0	0.0209335	0	0	0	0	13.1579	0	0	2.63158	0	0
Fat__lymphatic cell (ACKR4- CCDC80+)	endothelial	Fat	167	93	0	0	0	0	0.61594	0	0	0	0	0	0	0.0402034	0	0.158548	0	0	0	0.0803858	0.0392264	0	0	0.0140161	0	0	0	0.0201442	0.183419	0	0	0	0	0.00614919	0	0	0	0	0	0	0	29.8701	0	0	0	0	0
Mammary_gland__lymphatic cell (ACKR4- CCDC80+)	endothelial	Mammary_gland	168	93	0	0	0	0	0.412203	0	0	0	0	0	0	0	0	0	0	0	0	0	0	0	0	0	0	0	0	0	0.137466	0	0	0	0	0	0	0	0	0	0	0	0	15	0	0	0	0	0
Limb_muscle__lymphatic cell (ACKR4- CCDC80+)	endothelial	Limb_muscle	169	93	0	0	0	0	0	0	0	0	0	0	0	0	0	0	0	0	0	0	0	0	0	0	0	0	0	0	0	0	0	0	0	0	0	0	0	0	0	0	0	0	0	0	0	0	0
Pancreas__lymphatic cell (ACKR4- CCDC80+)	endothelial	Pancreas	170	93	0	0	0	0.333247	0.662285	0	0	0	0	0	0	0	0	0	0	0	0	0	0	0	0	0	0	0	0	1.02712	0	0	0	0	0	0	0	0	0	0	0	0	20	60	0	0	0	0	0
Kidney__lymphatic cell (ACKR4- CCDC80+)	endothelial	Kidney	171	93	0	0	0	0	0.220848	0	0	0	0	0	0	0	0	0	0	0	0	0	0	0	0	0	0	0	0	0	0.067451	0	0	0	0.392187	0	0	0	0	0	0	0	0	12.5	0	0	0	0	0
Pancreas__lymphatic cell (ACKR4+ CCDC80+)	endothelial	Pancreas	172	94	0	0	0	0	0.754237	0	0.0284889	0	0	0	0	0.0347431	0	0	0	0	0	0	0	0	0	0.0888792	0	0	0	0.368232	0.177084	0	0	0	0	0	0	0	0	0	0	0	0	57.1429	0	7.14286	0	0	0
Bone__osteo-CAR cell	stromal	Bone	173	95	0	0	0	0.508934	0.776239	0	0	0	0	0	0	0.466579	0	0	0	0	0	0	0	0	0.166747	0	0	0	0	0	0	0	0	0	0	0	0	0	0	0	0	0	20	20	0	0	0	0	0
Bone_marrow__osteo-CAR cell	stromal	Bone_marrow	174	95	0	0	0	0.273671	0.526904	0	0	0	0	0	0	0.128541	0	0	0	0	0	0.219892	0	0	0.219892	0	0	0	0	0	0.187856	0	0	0	0	0	0	0	0	0	0	0	5.26316	15.7895	0	0	0	0	0
Bone__osteoblast	stromal	Bone	175	96	0	0	0	0.395902	0.358009	0	0	0	0	0	0	0.187832	0	0	0	0	0	0	0	0	0	0.00624172	0	0	0	0.13005	0.00395605	0	0	0	0	0	0	0	0	0	0	0	17.3077	13.4615	0	0	0	0	0
Bone_marrow__osteoblast	stromal	Bone_marrow	176	96	0	0	0	0.273242	0	0	0	0	0	0	0	0	0	0	0	0	0	0	0	0	0	0	0	0	0	0.273242	0	0	0	0	0	0	0	0	0	0	0	0	20	0	0	0	0	0	0
Bone__chondrocyte	stromal	Bone	177	97	0	0	0	0.603803	0.233408	0	0	0	0	0	0	0.0403469	0	0	0	0	0	0	0.0979836	0	0	0.00886854	0	0	0	0.0291224	0.337794	0.283487	0	1.41883	0	0	0.0420138	0	0	0	0	0	48.5981	16.8224	0	0	0	0	0
Trachea__chondrocyte	stromal	Trachea	178	97	0	0	0	0.816178	0.365902	0	0	0	0	0	0	0.231112	0	0	0	0	0.0421317	0	0.436755	0	0	0	0	0	0	0	0.247289	0	0	0.816481	0	0	0	0	0	0	0	0	54.5455	27.2727	0	0	0	0	0
Fat__tendon cell	stromal	Fat	179	98	0	0	0	0.336747	0	0	0	0	0	0	0	0	0	0	0	0	0	0	0	0	0	0	0	0	0	0	0.169179	0.307102	0	0	0	0	0	0	0	0	0	0	14.2857	0	0	0	0	0	0
Limb_muscle__tendon cell	stromal	Limb_muscle	180	98	0	0	0	0.308417	0	0	0	0	0	0	0	0	0	0	0	0	0	0	0	0	0	0	0	0	0	0.0701058	0	0	0	0.235761	0	0	0	0	0	0	0	0	7.84314	0	0	0	0	0	0
Bone__tendon cell	stromal	Bone	182	98	0	0	0	0.459293	0	0	0	0	0	0	0	0	0	0	0	0	0	0	0	0	0	0	0	0	0	0.403459	0.403459	0	0	2.32776	0	0	0	0	0	0	0	0	33.3333	0	0	0	0	0	0
Tongue__tendon cell	stromal	Tongue	183	98	0	0	0	0.27931	0	0	0	0	0	0	0	0	0	0	0	0	0.850052	0.27931	1.56451	0	0	0	0	0	0	0	0	0.200731	0	0	0	0	0	0	0	0	0	0	6.66667	0	0	0	0	0	0
Limb_muscle__skeletal muscle satellite stem cell	stromal	Limb_muscle	184	99	0	0	0	0.374305	0.10846	0	0	0	0	0	0	0	0	0	0	0	0	0	0	0	0	0	0	0	0	0	0.0761786	0	0.103531	0.0614082	0	0	0	0	0	0	0	0	8.13953	1.16279	0	0	0	0	0
Diaphragm__skeletal muscle satellite stem cell	stromal	Diaphragm	185	99	0	0	0	0	1.29561	0	0	0	0	0	0	0	0	0	0	0	0	0	0	0	0	0	0	0	0	0	0	0	0	0	0	0	0	0	0	0	0	0	0	100	0	0	0	0	0
Tongue__skeletal muscle satellite stem cell	stromal	Tongue	186	99	0	0	0	0.246436	0.369217	0	0	0	0	0	0	0	0	0	0	0	0.795595	0.191456	0.889796	0	0	0.132856	0	0	0	0	0	0	0	0.075698	0	0	0	0	0	0	0	0	2.89855	2.89855	0	0	0	0	0
Limb_muscle__fast muscle cell	stromal	Limb_muscle	188	101	0	0	0	0	0.0804098	0	0	0	0	0	0	0	0	0	0	0	0	0	0	0	0	0	0	0	0	0.242951	0.376898	0.08506	0	0	0	0	0	0	0	0	0	0	0	2.22222	0	0	0	0	0
Tongue__fast muscle cell	stromal	Tongue	190	101	0	0	0	0	0	0	0	0	0	0	0	0	0	0	0	0	0.413108	0	0	0	0	0	0	0	0	0	0	0	0	0	0	0	0	0	0	0	0	0	0	0	0	0	0	0	0
Limb_muscle__slow muscle cell	stromal	Limb_muscle	191	102	0	0	0	0	0	0	0	0	0	0	0	0	0	0	0	0	0	0	0	0	0	0	0	0	0	0.264103	0.493251	0	0	0	0	0	0	0	0	0	0	0	0	0	0	0	0	0	0
Heart__cardiomyocyte	stromal	Heart	192	103	0	0	0	0.461071	0	0	0	0	0	0	0	0	0	0	0	0	0	0	0	0	0	0	0	0	0	0	0	0	0	0	0	0	0	0	0	0	0	0	1.78571	0	0	0	0	0	0
Heart__atrial cardiomyocyte	stromal	Heart	193	104	0	0	0	0	0	0	0	0	0	0	0	0	0	0	0	0	0	0	0	0	0	0	0	0	0	0	0	0	0	0	0	0	0	0	0	0	0	0	0	0	0	0	0	0	0
Heart__ventricular cardiomyocyte	stromal	Heart	194	105	0	0	0	0	0	0	0	0	0	0	0	0	0	0	0	0	0	0	0	0	0	0	0	0	0	0	0	0	0	0	0	0	0	0	0	0	0	0	0	0	0	0	0	0	0
Fat__smooth muscle cell	stromal	Fat	197	108	0	0	0	0.383068	0.388021	0	0	0	0	0	0	0.408236	0	0	0	0	0	0	0.284987	0	0	0	0	0	0	0.0688332	0.187429	0	0	0	0	0	0	0	0	0	0	0	17.8571	17.8571	0	0	0	0	0
Small_intestine__smooth muscle cell	stromal	Small_intestine	198	108	0	0	0.104137	0.291892	0.299207	0	0	0	0.0374819	0	0	0.0209439	0.194363	0	0	0	0	0	0	0	0	0	0	0	0	0.0333961	0.32181	0.054807	0	0	0.0490595	0	0	0	0	0	0	4.65116	16.2791	9.30233	0	0	0	2.32558	0
Bladder__smooth muscle cell	stromal	Bladder	199	108	0	0	0	0.812626	0.481504	0	0	0	0	0	0	0.0573782	0	0	0	0.191165	0	0	0	0	0	0	0	0	0	0.0573782	0.207212	0	0	0	0	0	0	0	0	0	0	0	50	60	0	0	0	0	0
Uterus__smooth muscle cell	stromal	Uterus	200	108	0	0	0	0.268119	0.268119	0	0	0	0	0	0	0	0	0	0	0.830488	0	0	0.682215	0	0	0	0	0	0	0	0	0	0	0	0	0	0	0	0	0	0	0	6.66667	6.66667	0	0	0	0	0
Brain_cortex__vascular associated smooth muscle cell	stromal	Brain_cortex	201	109	0	0	0	0.0366385	0.110816	0	0	0	0	0	0	0	0	0	0	0	0	0	0.0533638	0	0	0.0363425	0	0	0	0.0238614	0.125803	0.0315425	0	0.0778931	0	0	0	0	0	0	0	0	2.23642	4.15335	0	0	0	0	0
Brainstem__vascular associated smooth muscle cell	stromal	Brainstem	202	109	0	0	0	0.161802	0.286943	0	0	0	0	0	0	0.0410914	0	0	0	0	0	0	0.415648	0	0	0	0	0	0	0	0.0352671	0.142518	0	0	0	0	0	0	0	0	0	0	5.97015	11.194	0	0	0	0	0
Hypothalamus_Pituitary__vascular associated smooth muscle cell	stromal	Hypothalamus_Pituitary	203	109	0	0	0	0	0	0	0	0	0	0	0	0	0	0	0	0	0	0	0	0	0	0	0	0	0	0	1.53708	0	0	0	0	0	0	0	0	0	0	0	0	0	0	0	0	0	0
Fat__vascular associated smooth muscle cell	stromal	Fat	204	109	0	0	0	0.0677131	0.225773	0	0	0	0	0	0	0	0	0	0	0	0	0	0.505338	0	0	0.0284056	0	0	0	0.0502804	0.0290868	0	0	0	0	0	0	0	0	0	0	0	2.91971	5.10949	0	0	0	0	0
Mammary_gland__vascular associated smooth muscle cell	stromal	Mammary_gland	205	109	0	0	0	0	0	0	0	0	0	0	0	0	0	0	0	0	0	0	0	0	0	0	0	0	0	0	0	0	0	0	0	0	0	0	0	0	0	0	0	0	0	0	0	0	0
Limb_muscle__vascular associated smooth muscle cell	stromal	Limb_muscle	206	109	0	0	0	0	0.38061	0	0	0	0	0	0	0	0	0	0	0	0	0	0	0	0	0	0	0	0	0.143329	0	0	0	0	0	0	0	0	0	0	0	0	0	5.88235	0	0	0	0	0
Bone__vascular associated smooth muscle cell	stromal	Bone	207	109	0	0	0.0660847	0.095434	0.509429	0	0	0.0450259	0	0	0	0.0281514	0	0	0	0	0	0	0	0	0	0	0	0	0	0.0559511	0	0	0	0.0792205	0	0	0	0	0	0	0	2.63158	2.63158	15.7895	0	0	2.63158	0	0
Heart__vascular associated smooth muscle cell	stromal	Heart	208	109	0	0	0	0	0	0	0	0	0	0	0	0	0	0	0	0	0	0	0	0	0	0	0	0	0	0	0	0	0	0	0	0	0	0	0	0	0	0	0	0	0	0	0	0	0
Aorta__vascular associated smooth muscle cell	stromal	Aorta	209	109	0	0	0	0	0.1181	0	0	0	0	0	0	0	0	0	0	0	0	0	0.0417313	0	0	0	0	0	0	0	0.0417313	0	0	0	0	0	0	0	0	0	0	0	0	18.1818	0	0	0	0	0
Lung__vascular associated smooth muscle cell	stromal	Lung	210	109	0	0	0	0.32763	0.731694	0	0	0	0	0	0	0	0	0	0	0	0	0	0.0432865	0	0	0	0	0	0	0	0.11335	0.13763	0	0	0	0	0	0	0	0	0	0	10.3448	24.1379	0	0	0	0	0
Trachea__vascular associated smooth muscle cell	stromal	Trachea	211	109	0	0	0	0	0	0	0	0	0	0	0	0	0	0	0	0	0	0	0	0	0	0	0	0	0	0	0	0	0	0	0	0	0	0	0	0	0	0	0	0	0	0	0	0	0
Tongue__vascular associated smooth muscle cell	stromal	Tongue	212	109	0	0	0	0.0598121	0.14713	0	0	0	0	0	0	0	0	0	0	0	0.808291	0.0810554	0	0	0	0	0	0	0	0	0.120541	0.143636	0	0	0	0	0	0	0	0	0	0	1.66667	3.33333	0	0	0	0	0
Small_intestine__vascular associated smooth muscle cell	stromal	Small_intestine	213	109	0	0	0	0	0	0	0	0	0	0	0	0	0	0	0	0	0	0	0.279121	0	0	0	0	0	0	0	0	0	0	0	0	0	0	0	0	0	0	0	0	0	0	0	0	0	0
Pancreas__vascular associated smooth muscle cell	stromal	Pancreas	214	109	0.0479462	0	0	0.0845222	0.359099	0	0	0	0	0	0	0.0597531	0	0	0	0	0	0	0	0	0	0	0	0	0	0.723426	0.141411	0	0	0	0	0	0	0	0	3.7037	0	0	11.1111	22.2222	0	0	0	0	0
Kidney__vascular associated smooth muscle cell	stromal	Kidney	215	109	0	0	0	0.142761	0.24803	0	0.0403144	0.0190173	0	0	0	0	0	0.00864543	0	0	0	0.0127023	0.154068	0	0	0	0	0	0	0.161096	0	0.0513729	0.0169588	0.0530022	0.130278	0.0974321	0	0.0522836	0	0	0	0	4.25532	6.38298	0	1.06383	1.06383	0	0
Bladder__vascular associated smooth muscle cell	stromal	Bladder	216	109	0	0	0	0.0871603	0.288176	0	0	0	0	0	0	0.0327336	0	0	0	0	0	0	0.973412	0	0	0	0	0	0	0	0.0290491	0	0	0	0	0	0	0	0.050555	0	0	0	4.14634	9.02439	0	0	0	0	0
Uterus__vascular associated smooth muscle cell	stromal	Uterus	217	109	0	0	0	0	0	0	0	0	0	0	0	0	0	0	0	0.888077	0	0	1.22467	0	0	0	0	0	0	0	0	0	0	0	0	0	0	0	0	0	0	0	0	0	0	0	0	0	0
Limb_muscle__fibroadipogenic progenitor cell	stromal	Limb_muscle	218	110	0	0	0	0.121462	0.0626615	0	0	0	0	0	0	0	0	0	0	0	0	0	0.0709023	0	0	0	0	0	0	0	0.0394447	0	0	0	0	0	0	0	0	0	0	0	3.50554	2.39852	0	0	0	0	0
Diaphragm__fibroadipogenic progenitor cell	stromal	Diaphragm	219	110	0	0	0	0	1.01163	0	0	0	0	0	0	0	0	0	0	0	0	0	0	0	0	0	0	0	0	0	0	0	0	0.266681	0	0	0	0	0	0	0	0	0	25	0	0	0	0	0
Hypothalamus_Pituitary__fibroblast	stromal	Hypothalamus_Pituitary	220	111	0	0	0	0.626192	0	0	0	0	0	0	0	0	0	0	0	0	0	0	0	0	0	0	0	0	0	0	0	0	0	0	0	0	0	0	0	0	0	0	25	0	0	0	0	0	0
Fat__fibroblast	stromal	Fat	221	111	0	0	0	0.308407	0.31718	0	0	0	0	0	0	0.0407025	0	0.05025	0	0	0	0	0.385335	0	0	0	0	0	0	0.0360563	0.0720218	0	0	0.0776231	0	0	0	0	0	0	0	0	11.838	8.59813	0	0	0	0	0
Mammary_gland__fibroblast	stromal	Mammary_gland	222	111	0	0	0	0.861252	0	0	0	0	0	0	0	0	0	0	0	0	0	0	0.861252	0	0	0	0	0	0	0	0	0	0	0	0	0	0	0	0	0	0	0	16.6667	0	0	0	0	0	0
Bone__fibroblast	stromal	Bone	223	111	0	0	0	0.76477	0.232549	0	0	0	0	0	0	0.184395	0	0	0	0	0	0	0	0	0	0	0	0	0	0.117521	0	0	0.118876	0.117521	0	0	0	0	0	0	0	0	23.5294	11.7647	0	0	0	0	0
Bone_marrow__fibroblast	stromal	Bone_marrow	224	111	0	0	0	0	0	0	0	0	0	0	0	0	0	0	0	0	0	0	0	0	0	0	0	0	0	0	0	0	0	2.64145	0	0	0	0	0	0	0	0	0	0	0	0	0	0	0
Heart__fibroblast	stromal	Heart	226	111	0	0	0	0	0.794836	0	0	0	0	0	0	0	0	0	0	0	0	0	0	0	0	0	0	0	0	0	0	0	0	0	0	0	0	0	0	0	0	0	0	1.59067	0	0	0	0	0
Aorta__fibroblast	stromal	Aorta	227	111	0	0	0	0.595864	0.946737	0	0.12174	0	0	0	0	0	0	0	0	0	0	0	0	0	0	0	0	0	0	0	0.12174	0	0	0	0	0	0	0	0	0	0	0	50	25	0	25	0	0	0
Lung__fibroblast	stromal	Lung	228	111	0	0	0	0.26622	0.285887	0	0	0	0	0	0	0	0.0346825	0	0	0	0	0	1.03756	0	0	0	0	0	0	0	0.0748872	0	0	0.0745852	0	0	0	0	0	0	0	0	3.44828	6.89655	0	0	0	0	0
Trachea__fibroblast	stromal	Trachea	229	111	0	0	0	0.390331	0.515437	0	0	0	0	0	0.0159484	0	0	0	0	0.0360023	0.0170903	0	1.42681	0	0	0.138844	0	0	0	0.114887	0.0799784	0	0	0.0280138	0	0	0	0	0	0	0	0	24.4444	22.2222	0	0	0	0	0
Tongue__fibroblast	stromal	Tongue	230	111	0	0	0	0.464965	0.392928	0	0	0	0	0	0	0.068059	0	0	0	0	0.788175	0.0529084	1.75599	0	0	0	0	0	0	0	0	0	0	0	0	0	0	0	0	0	0	0	9.7493	6.12813	0	0	0	0	0
Small_intestine__fibroblast	stromal	Small_intestine	231	111	0.0204347	0	0.0308462	0.446742	0.453482	0	0	0	0	0	0	0.0835734	0	0.0158315	0	0	0	0	0.5018	0.0158315	0	0.0259542	0	0	0	0	0.0418927	0.0413833	0	0.0154686	0.102026	0	0	0	0	1.53846	0	1.53846	24.6154	16.9231	0	0	0	0	0
Colon__fibroblast	stromal	Colon	232	111	0	0	0	0.782747	0	0	0	0	0	0	0	0	0	0	0	0	0	0	0.895792	0	0	0	0	0	0	0	0.62684	0	0	0	0	0	0	0	0	0	0	0	33.3333	0	0	0	0	0	0
Liver__fibroblast	stromal	Liver	233	111	0	0	0	0	0	0	0	0	0	0	0	0.322542	0	0	0	0	0	0	0	0	0	0	0	0	0	0.274215	0	0.403607	0	0	0	0	0	0	0	0	0	0	0	0	0	0	0	0	0
Kidney__fibroblast	stromal	Kidney	234	111	0	0	0	0.459899	1.07042	0	0	0.0592836	0	0	0	0.0878629	0	0.0792709	0	0	0	0	0.25511	0	0	0.110787	0	0	0	0.114946	0.0516948	0.0893263	0	0.0413875	0.162586	0	0	0	0	0	0	0	28.1553	41.7476	0	0	2.91262	0	0
Bladder__fibroblast	stromal	Bladder	235	111	0	0	0	0.757676	0.797759	0	0	0	0	0	0	0.0924048	0	0	0	0	0	0	2.06537	0	0	0	0	0	0	0.0271596	0.0662235	0.0564294	0	0.0262741	0	0	0	0	0.120299	0	0	0	34.2327	25.8432	0	0	0	0	0
Uterus__fibroblast	stromal	Uterus	236	111	0.0546327	0	0	0.36955	0.365463	0	0	0	0	0	0	0.517082	0	0	0	0.853297	0	0	0.433652	0	0	0.0681904	0	0	0	0	0.38916	0	0	0	0	0	0	0	0	1.49254	0	0	5.97015	7.46269	0	0	0	0	0
Fat__fibroblast (ACKR2+)	stromal	Fat	237	112	0	0	0	0.595222	0.370469	0	0	0	0	0	0	0.0292631	0	0.116724	0	0	0	0	0.0314663	0	0	0.0296463	0	0	0	0	0.0550405	0	0	0.0183951	0	0	0	0	0	0	0	0	31.5789	15.2632	0	0	0	0	0
Fat__fibroblast (ITIH5+)	stromal	Fat	238	113	0.0186517	0	0	0.466332	0.102581	0	0	0	0	0	0	0.0698819	0	0	0	0	0	0	0.213465	0	0	0	0	0	0	0	0.0202333	0	0	0	0	0	0	0	0	1.02041	0	0	23.4694	7.14286	0	0	0	0	0
Fat__fibroblast (LCN2+)	stromal	Fat	239	114	0.0814139	0	0	0.0555279	0.0449797	0	0	0	0	0	0	0	0	0	0	0.119631	0	0	3.37139	0	0	0	0	0	0	0	0	0	0	0.0833378	0	0	0	0	0	7.69231	0	0	7.69231	7.69231	0	0	0	0	0
Lung__adventitial fibroblast	stromal	Lung	240	115	0	0	0	0.576006	1.01177	0	0	0	0	0	0	0	0	0	0	0	0	0	0.254997	0	0	0	0	0	0	0.13097	0.144275	0.0581508	0	0	0	0	0	0	0	0	0	0	18.612	24.9211	0	0	0	0	0
Lung__alveolar fibroblast	stromal	Lung	241	116	0.0842625	0	0	0.168626	0.757218	0	0	0	0	0	0	0.0541391	0	0	0	0	0	0	0.081663	0	0	0.0724321	0	0	0	0	0.617228	0	0	0	0	0	0	0	0	1.80542	0	0	3.81143	19.2578	0	0	0	0	0
Lung__fibroblast (NNAT+)	stromal	Lung	242	117	0	0	0	0.0854092	0.528582	0	0	0.118608	0	0	0	0.13462	0	0	0	0.0745657	0	0	0	0.0794055	0	0	0	0	0	0.0957438	0.126439	0.0433114	0	0.170585	0	0	0	0	0	0	0	0	2.32558	12.7907	0	0	2.32558	0	0
Tongue__fibroblast (WIF1+)	stromal	Tongue	243	118	0	0	0	0.287866	0.354739	0	0	0	0	0	0	0	0	0	0	0	0.718956	0.0597267	0.994005	0	0	0	0	0	0	0	0	0	0	0	0	0	0	0	0	0	0	0	10.6796	8.73786	0	0	0	0	0
Small_intestine__fibroblast (CHODL+)	stromal	Small_intestine	244	119	0.0910339	0	0	0.203017	0.166016	0	0	0	0	0	0	0.296487	0	0.0633023	0	0.183959	0	0	0.885497	0.167813	0	0.254126	0	0	0	0	0.131099	0	0	0	0.0633023	0	0	0	0	4	0	0	8	8	0	0	0	0	0
Small_intestine__fibroblast (GGT5+)	stromal	Small_intestine	245	120	0	0	0	0.259087	0.131723	0	0	0	0	0	0	0	0	0	0	0.086189	0	0	0.149525	0.0455805	0	0.148511	0	0	0	0	0.0502174	0.0365989	0	0	0	0	0	0	0	0	0	0	12.1951	4.87805	0	0	0	0	0
Small_intestine__fibroblast (KCNN3+)	stromal	Small_intestine	246	121	0	0	0	0.336755	0.104066	0	0	0	0	0	0	0	0	0	0	0.104066	0	0	0.785199	0.096191	0	0	0	0	0	0	0.207782	0	0	0	0.156261	0	0	0	0	0	0	0	15	5	0	0	0	0	0
Pancreas__fibroblast (PI16+)	stromal	Pancreas	247	122	0	0	0	0.416508	0.845909	0	0	0.0173918	0	0	0	0.0222716	0	0.0678816	0	0	0	0	0.0455333	0	0	0.0724359	0	0	0	0.688297	0.0515471	0	0	0	0	0	0	0	0	0	0	0	23.0337	31.4607	0	0	1.1236	0	0
Pancreas__fibroblast (PTN+)	stromal	Pancreas	248	123	0.0192831	0	0	0.392927	0.422134	0	0	0	0	0	0	0.0527557	0	0.032438	0	0	0	0	0.212857	0	0	0.0352	0	0	0	0.733123	0.0706162	0.0334827	0	0.0591745	0	0	0	0	0	1.10701	0	0	20.6642	16.9742	0	0	0	0	0
Bladder__fibroblast (PTN+)	stromal	Bladder	249	123	0	0	0	1.20886	0.377829	0	0	0	0	0	0	0.0715403	0	0	0	0	0	0	3.02455	0	0	0	0	0	0	0.0306629	0.123182	0	0.0306333	0	0	0	0	0	0	0	0	0	66.6667	23.8095	0	0	0	0	0
Kidney__fibroblast (ASPN+)	stromal	Kidney	250	124	0	0	0	0	0.539565	0	0	0	0	0	0	0	0	0	0	0	0	0	0	0	0	0	0	0	0	0	0.539565	0	0	0.661204	0	0	0	0	0	0	0	0	0	25	0	0	0	0	0
Kidney__fibroblast (TNC+)	stromal	Kidney	251	125	0	0	0	0	0.570328	0	0	0	0	0	0	0.257102	0	0.0376151	0	0.114298	0	0	0.785246	0	0	0	0	0	0	0.223724	0	0.0881939	0	0.188815	0.155404	0	0.0763112	0	0	0	0	0	0	20.5882	0	0	0	0	0
Bladder__fibroblast (ENPP2+)	stromal	Bladder	252	126	0	0	0	0.50264	1.26019	0	0	0	0	0	0	0.119642	0	0.0242084	0	0	0	0	1.93168	0	0	0	0	0	0	0.0792808	0.120157	0	0	0	0	0	0	0.122627	0.220643	0	0	0	28	38	0	0	0	0	0
Bladder__fibroblast (LY6H+)	stromal	Bladder	253	127	0	0	0.016579	0.337382	1.16758	0	0	0.026593	0	0	0	0.0376175	0	0	0	0	0	0	1.2405	0	0	0	0	0	0	0	0.0802258	0.0844961	0	0	0	0	0	0	0.154691	0	0	1.23457	16.0494	48.1481	0	0	1.23457	0	0
Fat__myofibroblast	stromal	Fat	254	128	0.0658796	0	0	0.194545	0.231415	0	0	0	0	0	0	0.135094	0	0	0	0	0	0	1.122	0	0	0.0521512	0	0	0	0.0690805	0.178692	0	0	0	0	0	0	0	0	1.47059	0	0	5.14706	5.14706	0	0	0	0	0
Kidney__myofibroblast	stromal	Kidney	255	128	0	0	0.0411704	0.200113	0.562151	0	0	0	0	0	0	0.116355	0	0	0	0.0351888	0	0	1.15789	0	0	0.0230387	0	0	0	0.0571869	0.0819329	0.0577544	0	0.354024	0	0	0	0	0	0	0	2.45399	15.3374	22.6994	0	0	0	0	0
Bladder__myofibroblast	stromal	Bladder	256	128	0	0	0	0.892534	0.962153	0	0	0.026436	0	0	0	0.0591656	0	0	0	0.0135385	0	0	0.909462	0	0	0	0	0	0	0	0.0530281	0	0	0	0	0	0	0	0.114671	0	0	0	56.6372	56.1947	0	0	1.76991	0	0
Uterus__myofibroblast	stromal	Uterus	257	128	0	0	0	0.438994	0.514817	0	0	0	0	0	0	0	0	0	0	1.17231	0	0	0.761607	0	0	0.119113	0	0	0	0	0.225592	0	0	0	0	0	0	0	0	0	0	0	8.58086	8.25083	0	0	0	0	0
Lung__fibromyocyte	stromal	Lung	258	129	0	0	0	0.670374	0.665874	0	0	0	0	0	0	0	0	0	0	0	0	0	0	0	0	0.206354	0	0	0	0.0799467	0	0	0	0.329754	0	0	0	0	0	0	0	0	16	16	0	0	0	0	0
Brain_cortex__pericyte	stromal	Brain_cortex	259	130	0	0	0	0	0.287306	0	0	0	0	0	0	0	0	0	0	0	0	0	0.194846	0	0	0.249567	0	0	0	0	0.136207	0	0	0	0	0	0	0	0	0	0	0	0	4.7619	0	0	0	0	0
Brainstem__pericyte	stromal	Brainstem	260	130	0	0	0	0.0751025	0.495275	0	0	0	0	0	0	0	0	0	0	0	0	0	0	0	0	0.0889008	0	0	0	0	0.0907537	0	0	0	0	0	0	0	0	0	0	0	1.96078	9.80392	0	0	0	0	0
Hypothalamus_Pituitary__pericyte	stromal	Hypothalamus_Pituitary	261	130	0	0	0	0	0	0	0	0	0	0	0	0	0	0	0	0	0	0	0	0	0	0	0	0	0	0	1.23543	0	0	0	0	0	0	0	0	0	0	0	0	0	0	0	0	0	0
Fat__pericyte	stromal	Fat	262	130	0.0257909	0	0	0	0.098669	0	0	0	0	0	0	0	0	0	0	0	0	0.0284697	0.108552	0	0	0.0635755	0	0	0	0	0.197424	0	0.106875	0.0475183	0	0	0	0	0	1.05263	0	0	0	2.10526	0	0	0	0	0
Limb_muscle__pericyte	stromal	Limb_muscle	263	130	0	0	0	0	0.197452	0	0	0	0	0	0	0	0	0	0	0	0	0	0.481216	0	0	0	0	0	0	0	0.186194	0.182704	0	0	0	0	0	0	0	0	0	0	0	3.84615	0	0	0	0	0
Diaphragm__pericyte	stromal	Diaphragm	264	130	0	0	0	0	0	0	0	0	0	0	0	0	0	0	0	0	0	0	0	0	0	0	0	0	0	0	0	0	0	0	0	0	0	0	0	0	0	0	0	0	0	0	0	0	0
Heart__pericyte	stromal	Heart	265	130	0	0	0	0	0	0	0	0	0	0	0	0	0	0	0	0	0	0	0	0	0	0	0	0	0	0	0	0	0	0	0	0	0	0	0	0	0	0	0	0	0	0	0	0	0
Lung__pericyte	stromal	Lung	266	130	0	0	0	0.026559	0.429539	0	0	0	0	0	0	0	0	0	0	0.107338	0	0	0.0875143	0	0	0.251629	0	0	0	0.0714375	0.176082	0	0	0	0	0	0	0	0	0	0	0	1.40845	8.4507	0	0	0	0	0
Tongue__pericyte	stromal	Tongue	267	130	0	0	0	0	0.428448	0	0	0	0	0	0	0	0	0	0	0	1.14122	0	2.32318	0	0	0	0	0	0	0	0	0	0	0	0	0	0	0	0	0	0	0	0	8.33333	0	0	0	0	0
Small_intestine__pericyte	stromal	Small_intestine	268	130	0	0	0	0	0	0	0	0	0	0	0	0	0	0	0	0	0	0	0.672694	0	0	0	0	0	0	0	0	0	0	0	0	0	0	0	0	0	0	0	0	0	0	0	0	0	0
Pancreas__pericyte	stromal	Pancreas	269	130	0	0	0	0.314989	0.100104	0	0	0	0	0	0	0.0375584	0	0	0	0	0	0	0	0	0	0.0360062	0	0	0	0.889833	0.0907818	0	0.0418156	0	0	0	0	0	0	0	0	0	11.6667	6.66667	0	0	0	0	0
Kidney__pericyte	stromal	Kidney	270	130	0	0	0	0	0.969453	0	0	0	0	0	0	0	0	0	0	0	0	0	0.511466	0	0	0	0	0	0	0.263158	0	0	0	0	0	0	0	0	0	0	0	0	0	22.2222	0	0	0	0	0
Bladder__pericyte	stromal	Bladder	271	130	0	0	0	0.0914831	0	0	0	0	0	0	0	0	0	0	0	0	0	0	2.06947	0	0	0	0	0	0	0	0	0	0	0	0	0	0	0	0	0	0	0	2.43902	0	0	0	0	0	0
Uterus__pericyte	stromal	Uterus	272	130	0	0	0	0	0.61924	0	0	0	0	0	0	0	0	0	0	1.21696	0	0	0.952863	0	0	0	0	0	0	0	0	0	0	0	0	0	0	0	0	0	0	0	0	22.2222	0	0	0	0	0
Bone__adipo-CAR cell	stromal	Bone	273	131	0	0	0	0.222235	0.13804	0	0	0	0	0	0	0	0	0	0	0	0	0	0.426922	0	0	0	0	0	0	0	0.174937	0	0.195783	0	0	0	0	0	0	0	0	0	11.7647	5.88235	0	0	0	0	0
Bone_marrow__adipo-CAR cell	stromal	Bone_marrow	274	131	0	0	0	0	0	0	0	0	0	0	0	0	0	0	0	0	0	0	0	0	0	0	0	0	0	0	0	0	0	0	0	0	0	0	0	0	0	0	0	0	0	0	0	0	0
Fat__adipocyte (UCP1hi)	stromal	Fat	275	132	0	0	0	0	0.213839	0	0	0	0	0	0	0	0	0	0	0	0	0	0.151267	0	0	0.0654047	0	0	0	0.246267	0.0936536	0.786411	0	0	0	0	0	0	0	0	0	0	0	6.66667	0	0	0	0	0
Pancreas__adipocyte (UCP1hi)	stromal	Pancreas	277	132	0.0587568	0.0139499	0	0.191437	0.306521	0	0.0254415	0	0	0	0	0	0	0	0	0	0.0583344	0	0	0	0.0298099	0	0	0	0	0.991924	0.105258	0.697204	0	0	0	0	0	0	0	1.2987	1.2987	0	11.6883	10.3896	0	1.2987	0	0	0
Kidney__adipocyte (UCP1hi)	stromal	Kidney	278	132	0	0	0	0	0	0	0	0	0	0	0	0	0	0	0	0	0	0	0	0	0	0	0	0	0	0.764096	0	0.858487	0	0	0	0	0	0	0	0	0	0	0	0	0	0	0	0	0
Fat__adipocyte (UCP1lo)	stromal	Fat	279	133	0.0189684	0	0	0.0144264	0.0920926	0	0	0.00942939	0	0	0	0.0148372	0	0	0	0	0	0.0202122	0.118875	0	0	0.0165573	0	0	0	0.53956	0.170406	0.27379	0	0	0	0	0	0	0	1.68067	0	0	1.82073	6.72269	0	0	1.2605	0	0
Limb_muscle__adipocyte (UCP1lo)	stromal	Limb_muscle	280	133	0	0	0	0	0	0	0	0	0	0	0	0.0378581	0	0	0	0	0	0.10759	0	0	0	0	0	0	0	0.167262	0.113277	0.794454	0	0	0	0	0	0	0	0	0	0	0	0	0	0	0	0	0
Bone__adipocyte (UCP1lo)	stromal	Bone	281	133	0	0	0	0.463191	0	0	0	0	0	0	0	0	0	0	0	0	0	0	0	0	0	0	0	0	0	1.34842	0.337999	0	0	0	0	0	0	0	0	0	0	0	11.1111	0	0	0	0	0	0
Aorta__adipocyte (UCP1lo)	stromal	Aorta	282	133	0	0	0	1.14904	0	0	0	0	0	0	0	0	0	0	0	0	0	0	0.417412	0	0	0	0	0	0	1.30038	0	0	0	0	0	0	0	0	0	0	0	0	25	0	0	0	0	0	0
Pancreas__adipocyte (UCP1lo)	stromal	Pancreas	283	133	0.071368	0	0	0.0636029	0.216438	0	0	0.0146616	0	0	0	0	0	0.0690647	0	0.00570054	0	0.0111545	0	0	0	0	0	0	0	1.16395	0.140941	0.149548	0.00675602	0.0646071	0	0	0	0	0	2.66667	0	0	9.33333	17.3333	0	0	1.33333	0	0
Kidney__adipocyte (UCP1lo)	stromal	Kidney	284	133	0	0	0	0	0	0	0	0	0	0	0	0	0	0	0	0	0	0	0	0	0	0	0	0	0	0	1.02088	0.283131	0	0	0	0	0	0	0	0	0	0	0	0	0	0	0	0	0
Bladder__adipocyte (UCP1lo)	stromal	Bladder	285	133	0.240327	0	0	0	0	0	0	0	0	0	0	0	0	0	0	0	0	0	2.42714	0	0	0	0	0	0	0.153511	0.272642	0	0	0	0	0	0	0	0	20	0	0	0	0	0	0	0	0	0
Blood__mesothelial cell	stromal	Blood	286	134	0	0	0	0	0.945966	0	0	0	0	0	0	0	0	0	0	0	0	0	0	0	0	0	0	0	0	0	0.240851	1.21755	0	0	0	0	0	0	0	0	0	0	0	25	0	0	0	0	0
Spleen__mesothelial cell	stromal	Spleen	287	134	0	0	0	0.236131	0	0	0	0	0	0	0	0	0	0	0	0	0	0	0	0	0	0	0	0	0	0	0	0	0	0	0	0	0	0	0	0	0	0	50	0	0	0	0	0	0
Heart__mesothelial cell	stromal	Heart	289	134	0	0	0	0	0	0	0	0	0	0	0	0	0	0	0	0	0	0	0	0	0	0	0	0	0	0	0	0	0	0	0	0	0	0	0	0	0	0	0	0	0	0	0	0	0
Lung__mesothelial cell	stromal	Lung	290	134	0.128697	0	0	0	0.771721	0	0	0	0	0	0	0	0	0.248053	0	0	0	0	0.471332	0	0	0	0	0	0	0	0	0.358449	0	0	0	0	0	0	0	9.09091	0	0	0	54.5455	0	0	0	0	0
Small_intestine__mesothelial cell	stromal	Small_intestine	291	134	0.02076	0	0	0	0.595522	0	0.02076	0	0	0	0	0.12893	0	0.0437379	0	0	0	0	0.138229	0.0277757	0	0.0305681	0	0	0	0.0459518	0.0698306	0.365866	0	0.0098862	0.0413955	0	0	0	0	3.7037	0	0	0	33.3333	0	3.7037	0	0	0
Colon__mesothelial cell	stromal	Colon	292	134	0.0370473	0	0.0121462	0.0517334	0.345286	0	0	0.0463905	0	0	0	0.0463905	0	0	0	0	0.0849397	0	0	0	0	0.0430646	0	0	0	0	0.0989314	0.149176	0.0084032	0	0	0	0	0	0	3.7037	0	1.85185	3.7037	24.0741	0	0	1.85185	0	0
Liver__mesothelial cell	stromal	Liver	293	134	0.0557558	0	0	0.0557558	0.464556	0	0	0	0	0	0	0	0	0	0	0	0	0	0	0	0	0	0	0	0	0.0557558	0.177772	0.483846	0	0.158727	0	0	0	0	0	10	0	0	10	40	0	0	0	0	0
Kidney__mesothelial cell	stromal	Kidney	294	134	0.691074	0	0	0	0.768753	0	0	0	0	0	0	0	0	0	0	0	0	0	0.406342	0	0	0	0	0	0	0	0	0.0802452	0	0	0.193371	0	0	0	0	40	0	0	0	80	0	0	0	0	0
Bladder__mesothelial cell	stromal	Bladder	295	134	0	0	0	0.067657	1.16672	0	0	0	0	0	0	0.027457	0	0	0	0	0	0	1.85956	0	0	0	0	0	0	0.00769838	0.20216	0.77614	0.0463563	0	0	0	0	0	0.137314	0	0	0	10.2564	41.0256	0	0	0	0	0
Testes__mesothelial cell	stromal	Testes	296	134	0	0	0	0	2.0521	0	0	0	0	0	0	0	0	0	0	0	0	0	0	0	0	0	0	0	0	0	0	0	0	0	0	0	0	0	0	0	0	0	0	100	0	0	0	0	0
Fat__mesothelial cell (CXCL10+ PRG4+)	stromal	Fat	297	135	0.157341	0	0.0278708	0	0.599368	0	0.0184981	0.0118008	0	0	0	0	0	0.126446	0	0	0	0.0095469	0.0443083	0	0.0108192	0	0	0	0	0	0.10829	0.0224937	0	0	0	0	0	0	0	21.4286	0	7.14286	0	50	0	3.57143	3.57143	0	0
Pancreas__mesothelial cell (CXCL10+ PRG4+)	stromal	Pancreas	298	135	0.0480111	0	0	0.24662	1.24177	0	0	0	0	0	0	0	0	0.608732	0	0	0	0	0	0	0	0	0	0	0	0.389185	0.120405	0	0	0	0	0	0	0	0	20	0	0	60	100	0	0	0	0	0
Fat__mesothelial cell (CXCL10- PRG4+)	stromal	Fat	299	136	0.196981	0	0.00952783	0.0602432	0.308167	0	0	0.012268	0	0	0	0.019359	0	0	0	0	0	0.00579174	0.0736833	0	0	0.00789589	0	0	0	0.0119788	0.112014	0.0644081	0	0.042582	0	0	0	0	0	17.9012	0	1.23457	4.32099	27.7778	0	0	1.23457	0	0
Pancreas__mesothelial cell (CXCL10- PRG4+)	stromal	Pancreas	300	136	0.139668	0	0	0.130507	0.492925	0	0	0.00438696	0	0	0	0.0155937	0	0	0	0	0	0	0	0	0	0.0365683	0	0	0	0.56054	0.141233	0.0821144	0.00540065	0.0339948	0	0	0	0	0	22.5352	0	0	20.4225	53.169	0	0	1.05634	0	0
Fat__mesothelial cell (SBSN+)	stromal	Fat	301	137	0.236833	0	0	0.135354	0.847643	0	0	0	0	0	0	0	0	0.0976146	0	0	0	0	0	0	0	0.026686	0	0	0	0.0336624	0.0840764	0.0336081	0	0	0	0	0	0	0	20	0	0	20	33.3333	0	0	0	0	0
Pancreas__mesothelial cell (SBSN+)	stromal	Pancreas	302	137	0.0666911	0	0.00871608	0.174722	0.212436	0	0	0	0	0	0	0.00661911	0	0	0	0	0	0.00791218	0.0222044	0.0121048	0	0.0290322	0	0	0	0.564196	0.0532551	0.0306456	0.0165176	0.0175092	0	0	0	0	0	9.17431	0	1.83486	22.9358	23.8532	0	0	0	0	0
Brain_cortex__leptomeningeal cell	stromal	Brain_cortex	304	139	0	0	0	0.214855	1.03774	0	0	0	0	0	0	0.0646857	0	0	0	0.0082518	0	0	0.131302	0	0	0.196471	0	0	0	0.219109	0.116698	0.260524	0	0.0164581	0	0	0	0	0	0	0	0	9.80392	43.1373	0	0	0	0	0
Brainstem__leptomeningeal cell	stromal	Brainstem	305	139	0	0	0	0.290825	1.17965	0	0	0	0	0	0	0.134654	0	0	0	0	0	0	0.578036	0	0	0	0	0	0	0.849527	0.137024	0.203028	0	0	0	0	0	0	0	0	0	0	7.69231	61.5385	0	0	0	0	0
Hypothalamus_Pituitary__leptomeningeal cell	stromal	Hypothalamus_Pituitary	306	139	0	0	0	0.307797	2.28993	0	0	0	0	0	0	0.307797	0	0	0	0	0	0	0	0	0	0	0	0	0	0.213323	0.167264	0	0	0.452505	0.307797	0	0	0	0	0	0	0	20	60	0	0	0	0	0
Fat__reticular cell	stromal	Fat	307	140	0.145317	0	0	0	0	0	0	0	0	0	0	0	0	0	0	0	0	0	0	0	0	0	0	0	0	0	0	0.201808	0	0	0	0	0	0	0	8.33333	0	0	0	0	0	0	0	0	0
Limb_muscle__reticular cell	stromal	Limb_muscle	308	140	0.0906035	0	0	0	0.29949	0	0	0	0	0	0	0	0	0	0	0	0	0	0.388203	0	0	0	0	0	0	0	0.0297844	0	0	0.0985825	0	0	0	0	0	10.5263	0	0	0	21.0526	0	0	0	0	0
Pancreas__reticular cell	stromal	Pancreas	309	140	0	0	0	0.261558	0.502786	0	0	0	0	0	0	0	0	0	0	0	0	0	0	0	0	0	0	0	0	0.439068	0.0756287	0	0	0	0	0	0	0	0	0	0	0	14.2857	28.5714	0	0	0	0	0
Kidney__reticular cell	stromal	Kidney	310	140	0	0	0	0.134041	0.951715	0	0	0	0	0	0	0.0987043	0	0	0	0.0496681	0	0	0.519052	0	0	0	0	0	0	0	0	0.106678	0	0.200332	0	0	0	0	0	0	0	0	15.3846	46.1538	0	0	0	0	0
Mammary_gland__unknown_Mammary_gland_stromal_G1 (NGFR+ TNNT2+)	stromal	Mammary_gland	311	141	0	0	0	0	0	0	0	0	0	0	0	0	0	0	0	0	0	0	0	0	0	0	0	0	0	0	0	0	0	0	0	0	0	0	0	0	0	0	0	0	0	0	0	0	0
Bone__unknown_Bone_stromal_G1 (NGFR+ TNNT2+)	stromal	Bone	312	141	0	0	0	0.368685	0.78118	0	0	0	0	0	0	0.299192	0	0	0	0	0	0	0.167756	0	0.167756	0	0	0	0	0.0440872	0.300739	0	0	0	0	0	0	0	0	0	0	0	10	40	0	0	0	0	0
Tongue__unknown_Tongue_stromal_G2 (NGFR+ TNNT2+)	stromal	Tongue	313	141	0	0	0	0.227883	0	0	0	0	0	0	0	0.310271	0	0	0	0	0.706355	0	0	0	0	0	0	0	0	0	0	0	0	0	0	0	0	0	0	0	0	0	6.25	0	0	0	0	0	0
Pancreas__unknown_Pancreas_stromal_G1 (NGFR+ TNNT2+)	stromal	Pancreas	314	141	0	0	0	0	0.250208	0	0	0	0	0	0	0	0	0	0	0	0	0	0	0	0	0	0	0	0	0.645331	0	0	0	0.484031	0	0	0	0	0	0	0	0	0	20	0	0	0	0	0
Tongue__unknown_Tongue_stromal_G1 (COL15A1+ PTGDS+)	stromal	Tongue	315	142	0	0	0	0	0	0	0	0	0	0	0	0.306779	0	0	0	0	0.967845	0	1.92071	0	0	0	0	0	0	0	0	0	0	0	0	0	0	0	0	0	0	0	0	0	0	0	0	0	0
Kidney__unknown_Kidney_stromal_G1 (ST6GAL2+)	stromal	Kidney	316	143	0	0	0	0.0322127	0.291532	0	0	0	0	0	0	0.134461	0	0	0	0	0	0	1.97163	0	0	0.0623601	0	0	0	0	0.273732	0	0	0	0.134461	0	0	0	0	0	0	0	4.34783	8.69565	0	0	0	0	0
Brain_cortex__B cell	lymphoid	Brain_cortex	317	144	0	0	0	0	0.603571	0	0	0	0	0	0	0.747448	0	0	0	0	0	0	0	0	0	0	0	0	0	0	0	0	0	0	0	0	0	0	0	0	0	0	0	25	0	0	0	0	0
Brainstem__B cell	lymphoid	Brainstem	318	144	0	0	0	0	0	0	0	0	0	0	0	0	0	0	0	0	0	0	0	0	0	0	0	0	0	0	0	0	0	0	0	0	0	0	0	0	0	0	0	0	0	0	0	0	0
Hypothalamus_Pituitary__B cell	lymphoid	Hypothalamus_Pituitary	319	144	0	0	0	0	0.748944	0	0	0	0	0	0	0	0	0	0	0	0	0	0	0	0	0	0	0	0	0	0.266566	0	0	0	0	0	0	0	0	0	0	0	0	9.09091	0	0	0	0	0
Fat__B cell	lymphoid	Fat	320	144	0	0	0	0	0.252084	0	0	0	0	0	0	0	0	0.367022	0.33144	0	0	0	0	0	0	0.153711	0	0	0	0	0.0838664	0	0	0	0	0	0	0	0	0	0	0	0	6.09524	0	0	0	0	0
Mammary_gland__B cell	lymphoid	Mammary_gland	321	144	0	0	0	0	0.266108	0	0	0	0	0	0	0	0	0.138022	0	0	0	0	0.237149	0	0	0	0	0	0	0	0.111889	0	0	0	0	0	0	0	0	0	0	0	0	3.9886	0	0	0	0	0
Limb_muscle__B cell	lymphoid	Limb_muscle	322	144	0	0	0	0	0.32016	0	0	0	0	0	0	0	0	0.30218	0	0	0	0	0	0	0	0	0	0	0	0	0	0	0	0	0	0	0	0	0	0	0	0	0	4.47761	0	0	0	0	0
Bone__B cell	lymphoid	Bone	323	144	0	0	0	0	0.326311	0	0	0	0	0	0	0	0	0.577763	0	0	0	0	0	0	0	0	0	0	0	0	0	0	0	0	0	0	0	0	0	0	0	0	0	3.53982	0	0	0	0	0
Bone_marrow__B cell	lymphoid	Bone_marrow	324	144	0	0	0	0	0.464621	0	0	0	0	0	0	0	0	0.711333	0	0	0	0	0	0	0	0.0946233	0	0	0	0	0.158165	0.115128	0	0	0	0	0	0	0	0	0	0	0	5.67376	0	0	0	0	0
Blood__B cell	lymphoid	Blood	325	144	0	0	0	0	0.109885	0	0	0	0	0	0	0	0	0.399474	0	0	0	0	0	0	0	0.132596	0	0	0	0	0	0.0856129	0	0	0	0	0	0	0	0	0	0	0	1.50479	0	0	0	0	0
Spleen__B cell	lymphoid	Spleen	326	144	0	0	0	0	1.19274	0	0	0	0	0	0	0	0	0.987242	0	0.0521798	0	0	0	0	0	0.100114	0	0	0	0	0.116797	0.053994	0	0	0	0	0	0	0	0	0	0	0	32.3846	0	0	0	0	0
Lung__B cell	lymphoid	Lung	327	144	0	0	0	0	0.289556	0	0	0	0	0	0	0	0	0.398723	0	0	0	0	0.115252	0	0	0	0	0	0	0	0.0734085	0.0902764	0	0	0	0	0	0	0	0	0	0	0	7.88382	0	0	0	0	0
Small_intestine__B cell	lymphoid	Small_intestine	328	144	0	0	0	0	0.47029	0	0	0	0	0	0	0	0	0.199619	0	0	0	0	0.200157	0	0	0.136908	0	0	0	0	0.0605084	0	0	0	0.134159	0	0	0	0	0	0	0	0	9.375	0	0	0	0	0
Liver__B cell	lymphoid	Liver	329	144	0	0	0	0	0.328154	0	0	0	0	0	0	0	0	0.465119	0	0	0	0	0.114878	0	0	0	0	0	0	0	0	0	0	0	0	0	0	0	0	0	0	0	0	5.66038	0	0	0	0	0
Pancreas__B cell	lymphoid	Pancreas	330	144	0	0	0	0	0.445969	0	0	0	0	0	0	0	0	0.639193	0	0	0	0	0	0	0	0.0838905	0	0	0	0.454763	0.107112	0.0469021	0	0	0	0	0	0	0	0	0	0	0	13.9418	0	0	0	0	0
Kidney__B cell	lymphoid	Kidney	331	144	0	0	0	0.117313	0.572281	0	0	0	0	0	0	0	0	0.4879	0	0	0	0	0	0	0	0.126764	0	0	0	0	0.125037	0.0828609	0	0.132544	0.0977334	0	0	0	0	0	0	0	1.43084	8.26709	0	0	0	0	0
Bladder__B cell	lymphoid	Bladder	332	144	0	0	0	0	0	0	0	0	0	0	0	0	0	0.235208	0	0	0	0	1.46413	0	0	0.203122	0	0	0	0	0.208999	0	0	0	0	0	0	0	0	0	0	0	0	0	0	0	0	0	0
Fat__B cell (PF)	lymphoid	Fat	333	145	0	0	0.0315902	0	0.190098	0	0	0	0	0	0	0	0.484384	0	0	0	0	0	0.159287	0	0	0.0348788	0	0	0	0	0	0	0	0.0693132	0	0	0	0	0	0	0	8.33333	0	33.3333	0	0	0	0	0
Mammary_gland__B cell (PF)	lymphoid	Mammary_gland	334	145	0	0	0	0	0	0	0	0	0	0	0	0	0	0	0	0.0683653	0	0	0	0	0	0.0912684	0	0	0	0	0.332141	0	0.0285435	0	0	0	0	0	0	0	0	0	0	0	0	0	0	0	0
Limb_muscle__B cell (PF)	lymphoid	Limb_muscle	335	145	0	0	0	0	0.29834	0	0	0.0833343	0	0.0833343	0	0	0	0	0.0719714	0	0	0	0	0	0	0.0404455	0	0	0	0	0.135356	0	0	0.0424008	0	0	0	0	0	0	0	0	0	8.33333	0	0	8.33333	0	8.33333
Bone__B cell (PF)	lymphoid	Bone	336	145	0	0	0	0	0	0	0	0	0	0	0	0	0	0.30942	0	0	0	0	0.436367	0	0	0	0	0	0	0	0.930236	0	0	0	0	0	0	0	0	0	0	0	0	0	0	0	0	0	0
Spleen__B cell (PF)	lymphoid	Spleen	337	145	0	0	0	0	0.248276	0	0	0.0119409	0	0	0	0	0.0265154	0.14839	0	0.0834979	0.00844116	0	0	0	0	0.0602401	0	0	0	0.018766	0.126551	0	0.0108884	0	0	0	0	0	0	0	0	0	0	16.3934	0	0	1.63934	0	0
Liver__B cell (PF)	lymphoid	Liver	338	145	0	0	0	0	0	0	0	0	0	0	0	0	0	0.494609	0	0	0	0	0.717614	0	0	0	0	0	0	0	0	0	0	0	0	0	0	0	0	0	0	0	0	0	0	0	0	0	0
Pancreas__B cell (PF)	lymphoid	Pancreas	339	145	0.00330299	0	0	0	0.074325	0	0	0.00330299	0	0	0	0	0	0.120091	0	0.0135292	0	0	0.00987641	0	0.0195838	0.0249112	0	0	0	0.26687	0.0980339	0.091922	0.0166071	0	0	0	0	0	0	2.7027	0	0	0	13.5135	0	0	2.7027	0	0
Kidney__B cell (PF)	lymphoid	Kidney	340	145	0	0	0	0.0794927	0.861843	0	0	0	0	0	0	0	0	0	0	0	0	0	0	0	0	0	0	0	0	0	0.281254	0	0	0.186328	0	0	0	0	0	0	0	0	12.5	50	0	0	0	0	0
Pancreas__B cell (SOX5+)	lymphoid	Pancreas	341	146	0	0	0	0.0370983	0.249557	0	0	0	0	0	0	0	0	0.983641	0	0.0482978	0	0	0	0	0	0.16801	0	0	0	0.570721	0.0928112	0.0451536	0.0481896	0	0	0	0	0	0	0	0	0	1.07527	5.37634	0	0	0	0	0
Hypothalamus_Pituitary__plasma cell	lymphoid	Hypothalamus_Pituitary	342	147	0	0	0	0	0.290427	0	0	0	0	0	0	0	0	0.0159015	0	0.0179114	0	0	0.614855	0	0.49216	0	0	0	0	0.18099	0.194219	0	0.0112703	0	0.0288404	0	0	0	0	0	0	0	0	20	0	0	0	0	0
Fat__plasma cell	lymphoid	Fat	343	147	0.00860443	0	0.00755545	0.0118661	0.192124	0	0	0	0	0	0	0	0.00834597	0.0317152	0.195028	0.286328	0	0	0.0229706	0	0.0221741	0.0317327	0	0	0	0.337348	0.244895	0.0546469	0.0283309	0	0	0	0	0	0	1.07527	0	1.07527	1.07527	12.9032	0	0	0	0	0
Mammary_gland__plasma cell	lymphoid	Mammary_gland	344	147	0	0	0	0	0.129657	0	0	0	0	0	0	0	0	0	0	0.0733449	0	0	0.258511	0	0.148028	0.0189609	0	0	0	0.221513	0.146973	0.0339729	0	0	0	0	0	0	0	0	0	0	0	5.18293	0	0	0	0	0
Limb_muscle__plasma cell	lymphoid	Limb_muscle	345	147	0	0	0	0	0.559943	0	0	0	0	0	0	0	0	0.0413079	0.538453	0.0302255	0	0	0	0	0	0.0330669	0	0	0	0.0782538	0.139559	0.0330669	0.0446102	0	0	0	0	0	0	0	0	0	0	29.0323	0	0	0	0	0
Bone__plasma cell	lymphoid	Bone	346	147	0	0	0	0	0.397771	0	0	0	0	0	0	0	0	0.0609902	0	0.219964	0	0	0.0276137	0	0.0768817	0	0	0	0	0.227201	0.203052	0	0	0	0	0	0	0	0	0	0	0	0	17.033	0	0	0	0	0
Bone_marrow__plasma cell	lymphoid	Bone_marrow	347	147	0	0	0	0	0.196058	0	0	0	0	0	0	0	0	0.0245759	0	0.229764	0	0	0	0	0.451435	0	0	0	0	0.166583	0.279928	0	0.0235584	0	0	0	0	0	0	0	0	0	0	10.6965	0	0	0	0	0
Blood__plasma cell	lymphoid	Blood	348	147	0	0	0	0	0.100292	0	0	0	0	0	0	0	0	0.113826	0	0.083205	0	0	0.0475058	0	0	0	0	0	0	0	0	0	0.0240662	0	0	0	0	0	0	0	0	0	0	10	0	0	0	0	0
Spleen__plasma cell	lymphoid	Spleen	349	147	0	0	0	0	0.400154	0	0	0	0	0	0	0	0	0.0734473	0	0.142781	0	0	0	0	0.0812429	0.0265478	0	0	0	0.127228	0.167348	0.0172053	0	0	0	0	0	0	0	0	0	0	0	27.4877	0	0	0	0	0
Heart__plasma cell	lymphoid	Heart	350	147	0	0	0	0	0	0	0	0	0	0	0	0	0	0	0	0	0	0	0	0	0	0	0	0	0	0	0	0	0	0	0	0	0	0	0	0	0	0	0	0	0	0	0	0	0
Lung__plasma cell	lymphoid	Lung	351	147	0.00735427	0	0	0	0.732087	0	0	0	0	0	0	0	0	0.0169033	0	0.0263661	0.00905134	0	0.0845747	0	0.0829863	0	0	0	0	0.136815	0.136259	0	0	0	0	0	0	0	0	1.3986	0	0	0	48.2517	0	0	0	0	0
Small_intestine__plasma cell	lymphoid	Small_intestine	352	147	0	0	0	0	0.128963	0	0	0	0	0	0	0	0	0	0	0.119562	0	0	0.0569698	0.0828439	0.0404624	0.0247177	0	0	0	0.280676	0.280075	0.102295	0	0	0.0518625	0	0	0	0	0	0	0	0	7.96074	0	0	0	0	0
Liver__plasma cell	lymphoid	Liver	353	147	0	0	0	0	0.27291	0	0	0	0	0	0	0	0	0.0411964	0	0.077142	0	0	0.0501984	0	0.0944999	0.0170462	0.0710177	0	0	0.173714	0.149981	0.0189845	0	0	0.0304617	0	0	0	0	0	0	0	0	19.958	0	0	0	0	0
Pancreas__plasma cell	lymphoid	Pancreas	354	147	0.00406877	0	0	0.104133	0.177391	0	0	0.00406877	0	0	0	0	0	0.0514134	0	0.150059	0	0	0.0104796	0.00766809	0.21236	0.0409896	0	0	0	0.718103	0.253602	0.0118209	0.0247149	0.014745	0.00255217	0	0	0	0	1.31579	0	0	11.8421	19.7368	0	0	1.31579	0	0
Kidney__plasma cell	lymphoid	Kidney	355	147	0	0	0	0.0857514	0.433492	0	0	0	0	0.0115073	0	0	0	0.0397871	0	0.052757	0	0	0.0482715	0	0.0937948	0.0318139	0	0	0	0.181914	0.286673	0.0327084	0.0250683	0.122991	0.0671036	0.0103402	0	0	0	0	0	0	7.69231	19.8718	0	0	0	0	1.28205
Bladder__plasma cell	lymphoid	Bladder	356	147	0	0	0	0.0423922	0.264765	0	0	0.0366863	0	0	0	0	0	0	0	0.151201	0	0	1.13686	0	0.0477901	0.0934002	0	0	0	0	0.0534635	0	0	0	0	0	0	0	0.0423922	0	0	0	8.33333	8.33333	0	0	8.33333	0	0
Fat__plasma cell (PF)	lymphoid	Fat	357	148	0	0	0	0	0	0	0	0	0	0	0	0	0.205669	0	0	0	0	0	0	0	0	0	0	0	0	0.146848	0.165805	0	0.0863349	0	0	0	0	0	0	0	0	0	0	0	0	0	0	0	0
Limb_muscle__plasma cell (PF)	lymphoid	Limb_muscle	358	148	0	0	0	0	0.244966	0	0	0	0	0	0	0	0	0	0	0	0	0	0	0	0	0	0	0	0	0	0	0	0.244966	0	0	0	0	0	0	0	0	0	0	50	0	0	0	0	0
Bone_marrow__plasma cell (PF)	lymphoid	Bone_marrow	359	148	0	0	0	0	0.203963	0	0	0	0	0	0	0	0	0.121045	0	0	0	0	0	0	0	0	0	0	0	0.0510719	0.20855	0	0	0	0	0	0	0	0	0	0	0	0	22.2222	0	0	0	0	0
Spleen__plasma cell (PF)	lymphoid	Spleen	360	148	0	0	0	0	0.186524	0	0	0	0	0	0	0	0	0.0591025	0	0.0330465	0	0	0	0	0.0166741	0	0	0	0	0.0213106	0.232728	0	0.0163864	0	0	0	0	0	0	0	0	0	0	32.1429	0	0	0	0	0
Liver__plasma cell (PF)	lymphoid	Liver	361	148	0	0	0	0	0.122749	0	0	0	0	0	0	0	0	0	0	0.0350948	0	0	0	0	0	0	0	0	0	0.0519853	0.0789303	0	0.0274795	0	0.0371912	0	0	0	0	0	0	0	0	13.6364	0	0	0	0	0
Pancreas__plasma cell (PF)	lymphoid	Pancreas	362	148	0	0	0	0	0.708186	0	0	0	0	0	0	0	0	0.0221689	0	0.0221689	0	0.0238129	0	0	0.0221689	0	0	0	0	0.423412	0.159218	0	0	0	0	0	0	0	0	0	0	0	0	25	0	0	0	0	0
Kidney__plasma cell (PF)	lymphoid	Kidney	363	148	0	0	0	0	0	0	0	0	0	0	0	0	0	0.22919	0	0	0	0	0	0	0	0	0	0	0	0	0.384636	0	0	0	0	0	0	0	0	0	0	0	0	0	0	0	0	0	0
Skin__innate lymphoid cell	lymphoid	Skin	364	149	0	0	0	0	0	0	0	0	0	0	0	0	0	0	0	0	0	0	0	0	0	0	0	0	0	0	0	0	0	0	0	0	0	0	0	0	0	0	0	0	0	0	0	0	0
Lung__innate lymphoid cell	lymphoid	Lung	365	149	0	0	0	0.127146	0.040422	0	0	0	0	0	0	0	0	0	0	0	0	0	0	0	0	0.0791512	0	0	0	0	0	0	0	0	0	0	0	0	0	0	0	0	2.7027	1.35135	0	0	0	0	0
Small_intestine__innate lymphoid cell	lymphoid	Small_intestine	366	149	0	0	0	0	0.0398826	0	0	0	0	0	0	0	0	0	0	0	0	0	0.956355	0.119985	0.057598	0.147443	0	0	0	0	0.103786	0.139623	0	0	0.172913	0	0	0	0	0	0	0	0	1.63934	0	0	0	0	0
Kidney__innate lymphoid cell	lymphoid	Kidney	367	149	0	0	0	0	0	0	0	0	0	0	0	0	0	0	0	0	0	0	0.101322	0	0	0	0	0	0	0	0.146837	0	0	0.193315	0.232174	0	0	0	0	0	0	0	0	0	0	0	0	0	0
Bladder__innate lymphoid cell	lymphoid	Bladder	368	149	0	0	0	0	0	0	0	0	0	0	0	0	0	0	0	0	0	0	1.25301	0	0	0	0	0	0	0	0	0	0	0	0	0	0	0	0	0	0	0	0	0	0	0	0	0	0
Fat__natural killer cell	lymphoid	Fat	370	150	0	0	0.0993273	0	0	0	0	0	0	0	0	0	0	0	0	0	0	0	0.27343	0	0.399383	0	0	0	0	0.0644055	0	0	0	0	0	0	0	0	0	0	0	5	0	0	0	0	0	0	0
Mammary_gland__natural killer cell	lymphoid	Mammary_gland	371	150	0	0	0	0	0	0	0	0	0	0	0	0	0	0	0	0	0	0	0.0442401	0	0	0	0	0	0	0.0308012	0	0	0	0	0	0	0	0	0	0	0	0	0	0	0	0	0	0	0
Bone_marrow__natural killer cell	lymphoid	Bone_marrow	372	150	0	0	0	0	0	0	0	0	0	0	0	0	0	0	0	0	0	0	0	0	0	0	0	0	0	0	0.0775933	0	0	0	0	0	0	0	0	0	0	0	0	0	0	0	0	0	0
Blood__natural killer cell	lymphoid	Blood	373	150	0	0	0	0	0	0	0	0	0	0	0	0	0	0	0	0	0	0	0	0	0	0.094124	0	0	0	0	0	0	0	0	0	0	0	0	0	0	0	0	0	0	0	0	0	0	0
Spleen__natural killer cell	lymphoid	Spleen	374	150	0	0	0.08264	0	0.138336	0	0	0	0	0	0	0	0	0	0	0	0	0	0	0	0.117143	0	0	0	0	0.0380589	0.060302	0	0	0	0	0	0	0	0	0	0	2.10526	0	5.26316	0	0	0	0	0
Small_intestine__natural killer cell	lymphoid	Small_intestine	376	150	0	0	0	0	0.0332438	0	0	0	0	0	0	0	0	0	0	0	0	0	0	0	0.0930086	0.0708748	0	0	0	0	0.0321728	0.0519654	0	0	0	0	0	0	0	0	0	0	0	1.33929	0	0	0	0	0
Liver__natural killer cell	lymphoid	Liver	377	150	0	0	0.0398343	0	0.0512735	0	0	0.0735424	0	0	0	0	0	0	0	0	0	0	0.625884	0	0	0	0.079026	0.112859	0	0	0	0	0	0	0	0	0	0	0	0	0	1.38889	0	1.38889	0	0	1.38889	0	0
Pancreas__natural killer cell	lymphoid	Pancreas	378	150	0	0	0	0	0	0	0	0.352876	0	0	0	0	0	0	0	0	0	0	0	0	0.138572	0	0	0	0	0.506667	0	0	0	0	0	0	0	0	0	0	0	0	0	0	0	0	6.25	0	0
Kidney__natural killer cell	lymphoid	Kidney	379	150	0	0	0	0.0745448	0.049944	0	0	0	0	0	0	0	0	0	0	0	0	0	0	0	0.0842411	0.0376619	0	0	0	0	0.0509512	0.0820141	0	0.168636	0.092993	0	0	0	0	0	0	0	2.33918	1.16959	0	0	0	0	0
Uterus__natural killer cell	lymphoid	Uterus	380	150	0	0	0	0.207575	0.252064	0	0	0	0	0	0	0	0	0	0	1.13958	0	0	1.20439	0	0	0.0751985	0	0	0	0	0	0.0834373	0	0	0	0	0	0	0	0	0	0	2.94118	5.88235	0	0	0	0	0
Lung__natural killer cell (PF)	lymphoid	Lung	381	151	0	0	0	0	0.071739	0	0	0	0	0	0	0	0	0	0	0	0	0	0	0	0.176132	0.0358382	0	0	0	0	0.0198199	0	0	0	0	0	0	0	0	0	0	0	0	2.9661	0	0	0	0	0
Lung__natural killer cell (GZMB+)	lymphoid	Lung	382	152	0	0	0	0	0.0821045	0	0	0	0	0	0	0	0	0	0	0	0	0	0	0	0.191074	0.0488256	0	0	0	0	0	0	0	0	0	0	0	0	0	0	0	0	0	2.16882	0	0	0	0	0
Lung__natural killer cell (KLRD1+)	lymphoid	Lung	383	153	0	0	0	0	0.118617	0	0	0	0	0	0	0	0	0	0	0	0	0	0	0	0.242906	0.0387903	0	0	0	0	0	0	0	0	0	0	0	0	0	0	0	0	0	2.62739	0	0	0	0	0
Pancreas__natural killer cell (CHN1+)	lymphoid	Pancreas	384	154	0	0	0	0	0.055568	0	0	0	0	0	0	0	0	0	0	0	0	0	0	0	0	0	0	0	0	0.376239	0	0.0806297	0	0	0	0	0	0	0	0	0	0	0	1.88679	0	0	0	0	0
Kidney__natural killer cell (CHN1+)	lymphoid	Kidney	385	154	0	0	0	0.0926217	0	0	0	0	0	0	0	0.0337022	0	0	0	0	0	0	0	0	0	0.0905727	0	0	0	0	0.0604637	0	0	0	0.0593904	0	0	0	0	0	0	0	2.40964	0	0	0	0	0	0
Fat__natural killer T cell	lymphoid	Fat	386	155	0	0	0	0	0	0	0	0	0	0	0	0	0	0	0	0	0	0	0.0331242	0	0.0365379	0	0	0	0	0	0	0.0527493	0	0	0	0	0	0	0	0	0	0	0	0	0	0	0	0	0
Mammary_gland__natural killer T cell	lymphoid	Mammary_gland	387	155	0	0	0	0	0	0	0	0	0	0	0	0	0	0	0	0	0	0	0.359858	0	0.135672	0	0	0	0	0	0	0	0	0	0	0	0	0	0	0	0	0	0	0	0	0	0	0	0
Limb_muscle__natural killer T cell	lymphoid	Limb_muscle	388	155	0	0	0.624839	0	0	0	0	0	0	0	0	0	0	0	0	0	0	0	0	0	0	0	0	0	0	0	0	0	0	0	0	0	0	0	0	0	0	25	0	0	0	0	0	0	0
Bone__natural killer T cell	lymphoid	Bone	389	155	0	0	0	0	0	0	0	0	0	0	0	0	0	0	0	0	0	0	0	0	0.279132	0.142451	0	0	0	0	0.0451316	0	0.130792	0	0	0	0	0	0	0	0	0	0	0	0	0	0	0	0
Bone_marrow__natural killer T cell	lymphoid	Bone_marrow	390	155	0	0	0.0701461	0	0.0623978	0	0	0	0	0	0	0	0	0	0	0	0	0.0735723	0.0900082	0	0	0.181177	0	0	0	0	0.108563	0	0	0	0	0	0	0	0	0	0	1.26582	0	1.26582	0	0	0	0	0
Blood__natural killer T cell	lymphoid	Blood	391	155	0	0	0	0	0	0	0	0	0	0	0	0	0	0	0	0	0	0	0	0	0.239644	0	0	0	0	0	0	0	0	0	0	0	0	0	0	0	0	0	0	0	0	0	0	0	0
Spleen__natural killer T cell	lymphoid	Spleen	392	155	0	0	0	0	0.154231	0	0	0	0	0	0	0	0	0	0	0	0	0	0	0	0.0750164	0.0639836	0	0	0	0	0	0.0721101	0	0	0	0	0	0	0	0	0	0	0	4.70779	0	0	0	0	0
Lung__natural killer T cell	lymphoid	Lung	393	155	0	0	0	0	0.112899	0	0	0	0	0	0	0	0	0	0	0	0	0	0	0	0.108494	0.0537991	0	0	0	0	0	0	0	0	0	0	0	0	0	0	0	0	0	3.66089	0	0	0	0	0
Small_intestine__natural killer T cell	lymphoid	Small_intestine	394	155	0	0	0	0	0	0	0	0	0	0	0	0	0	0	0	0	0	0.180057	0	0	0.144263	0	0	0	0	0.176964	0	0	0	0	0.180057	0	0	0	0	0	0	0	0	0	0	0	0	0	0
Liver__natural killer T cell	lymphoid	Liver	395	155	0	0	0	0	0.129146	0	0	0	0	0	0	0	0	0	0	0	0	0	0.0675116	0	0	0	0	0	0	0	0	0	0	0	0.0998468	0	0	0	0	0	0	0	0	2.65781	0	0	0	0	0
Pancreas__natural killer T cell	lymphoid	Pancreas	396	155	0	0	0.0540585	0	0.190919	0	0	0	0	0	0	0	0	0	0	0	0	0.0706958	0	0	0.0382039	0	0	0	0	0.506261	0.00739698	0.470338	0	0	0	0	0	0	0	0	0	1.17647	0	4.70588	0	0	0	0	0
Kidney__natural killer T cell	lymphoid	Kidney	397	155	0	0	0	0	0.154484	0	0	0	0	0	0	0	0	0	0	0	0	0	0.0556144	0	0.11144	0.0408113	0	0	0	0	0	0	0	0.216407	0.107386	0	0	0	0	0	0	0	0	4.54545	0	0	0	0	0
Uterus__natural killer T cell	lymphoid	Uterus	398	155	0	0	0	0	0.657316	0	0	0	0	0	0	0	0	0	0	0.913648	0	0	0.369788	0	0	0.42828	0	0	0	0	0.380464	0	0	0	0	0	0	0	0	0	0	0	0	13.3333	0	0	0	0	0
Brain_cortex__natural killer cell_T cell	lymphoid	Brain_cortex	399	H6	0	0	0	0	0.195637	0	0	0	0	0	0	0	0	0	0	0	0	0	0	0	0	0.233626	0	0	0	0	0	0	0	0	0	0	0	0	0	0	0	0	0	5.55556	0	0	0	0	0
Brainstem__natural killer cell_T cell	lymphoid	Brainstem	400	H6	0	0	0	0	0.4634	0	0	0	0	0	0	0	0	0	0	0	0	0	0	0	0	0	0	0	0	0	0	0.453678	0	0	0	0	0	0	0	0	0	0	0	11.1111	0	0	0	0	0
Hypothalamus_Pituitary__natural killer cell_T cell	lymphoid	Hypothalamus_Pituitary	401	H6	0	0	0	0	0.106205	0	0	0	0	0	0	0	0	0	0	0	0	0	0	0	0	0	0	0	0	0	0	0.468032	0	0	0	0	0	0	0	0	0	0	0	1.76991	0	0	0	0	0
Diaphragm__natural killer cell_T cell	lymphoid	Diaphragm	402	H6	0	0	0	0	0	0	0	0	0	0	0	0	0	0	0	0	0	0	0	0	0	1.16277	0	0	0	0	0	0	0	0	0	0	0	0	0	0	0	0	0	0	0	0	0	0	0
Spleen__natural killer cell_T cell	lymphoid	Spleen	403	H6	0	0	0	0	0.247625	0	0	0.101221	0	0	0	0	0.0265176	0	0	0.0362103	0	0	0	0	0.137612	0.205485	0	0	0	0	0.0844797	0	0	0	0	0	0	0	0	0	0	0	0	4.10959	0	0	1.36986	0	0
Lung__natural killer cell_T cell	lymphoid	Lung	405	H6	0	0	0	0	0.254333	0	0	0	0	0	0	0	0	0	0	0	0	0	0	0	0.114027	0.0736107	0	0	0	0	0	0	0	0	0	0	0	0	0	0	0	0	0	4.79452	0	0	0	0	0
Trachea__natural killer cell_T cell	lymphoid	Trachea	406	H6	0	0	0	0.0958179	0.210981	0	0	0	0	0	0	0	0	0	0	0	0	0	0.249231	0	0	0	0	0	0	0	0	0.468151	0	0	0	0	0	0	0	0	0	0	1.81818	6.36364	0	0	0	0	0
Pancreas__natural killer cell_T cell	lymphoid	Pancreas	407	H6	0	0	0	0	0.152444	0	0	0.0411344	0	0	0	0	0	0	0	0	0	0	0	0	0	0.171586	0	0	0	0.575766	0	0.0381458	0	0.0655594	0	0	0	0	0	0	0	0	0	3.06122	0	0	1.02041	0	0
Bladder__natural killer cell_T cell	lymphoid	Bladder	408	H6	0	0	0	0.0867094	0.0668233	0	0	0	0	0	0	0	0	0	0	0	0	0	0.973618	0	0	0.0307717	0	0	0	0	0.0163906	0	0	0	0	0	0	0	0.190311	0	0	0	1.5625	1.5625	0	0	0	0	0
Testes__natural killer cell_T cell	lymphoid	Testes	409	H6	0	0	0	0	0.43829	0	0	0	0	0	0	0	0	0	0	0	0	0	0	0	0	0	0	0	0	0	0	0.110061	0	0	0	0	0	0	0	0	0	0	0	10	0	0	0	0	0
Limb_muscle__natural killer cell_T cell (PF)	lymphoid	Limb_muscle	410	H7	0	0	0	0	0.141675	0	0	0	0	0	0	0	0	0	0	0	0	0	0	0	0	0.103965	0	0	0	0	0	0	0	0	0	0	0	0	0	0	0	0	0	7.69231	0	0	0	0	0
Bone__natural killer cell_T cell (PF)	lymphoid	Bone	411	H7	0	0.0286947	0.0218858	0	0.0711979	0	0	0	0	0	0	0	0	0	0	0	0	0	0	0	0	0	0	0	0	0	0.0740352	0	0	0	0	0	0	0	0	0	3.125	3.125	0	6.25	0	0	0	0	0
Bone_marrow__natural killer cell_T cell (PF)	lymphoid	Bone_marrow	412	H7	0	0	0	0	0.152825	0	0	0	0	0	0	0	0	0.0753823	0	0.0402662	0	0.072566	0	0	0	0	0	0	0	0	0	0.0588467	0	0.0577611	0.0745629	0	0	0	0	0	0	0	0	9.67742	0	0	0	0	0
Spleen__natural killer cell_T cell (PF)	lymphoid	Spleen	413	H7	0	0.00585245	0.0154294	0	0.245961	0	0	0	0	0	0	0	0	0.0507376	0	0	0	0	0	0	0.0777669	0.0136726	0	0	0	0.0452934	0.0730224	0	0	0	0	0	0	0	0	0	1.43885	1.43885	0	16.5468	0	0	0	0	0
Small_intestine__natural killer cell_T cell (PF)	lymphoid	Small_intestine	414	H7	0	0	0	0	0.0659725	0	0	0	0	0	0	0	0.197138	0.0613689	0	0	0	0	0	0	0.227538	0	0	0	0	0	0.0613689	0.0794889	0	0	0.151483	0	0	0	0	0	0	0	0	10	0	0	0	0	0
Liver__natural killer cell_T cell (PF)	lymphoid	Liver	415	H7	0	0	0.0351156	0	0.086759	0	0	0.0197554	0	0	0	0	0	0	0	0.0202325	0	0	0.0574754	0	0.0069713	0.0368378	0	0.0202249	0	0	0.0223676	0.0420101	0	0	0.188327	0.0290273	0	0	0	0	0	2.12766	0	7.44681	0	0	1.06383	0	0
Kidney__natural killer cell_T cell (PF)	lymphoid	Kidney	416	H7	0	0	0	0.293723	0.119355	0	0	0	0	0	0	0	0.0523255	0	0	0	0	0	0.131089	0	0.141442	0.025574	0	0	0	0	0.163513	0.148674	0	0.0584521	0.316158	0.0523255	0	0	0	0	0	0	16.129	12.9032	0	0	0	0	0
Lung__T cell (CD4+ CD8- CCL5+)	lymphoid	Lung	417	156	0	0	0	0	0.258486	0	0	0	0	0	0	0	0	0	0	0	0	0	0	0	0.0417493	0	0	0	0	0	0	0	0	0	0	0	0	0	0	0	0	0	0	5.92105	0	0	0	0	0
Small_intestine__T cell (CD4+ CD8- CCL5+)	lymphoid	Small_intestine	418	156	0	0	0	0	0	0	0	0	0	0	0	0	0	0	0	0	0	0	0.0586881	0	0	0	0	0	0	0	0	0.716954	0	0	0	0	0	0	0	0	0	0	0	0	0	0	0	0	0
Fat__T cell (CD4+ CD8- CCL5-)	lymphoid	Fat	419	157	0	0	0.0558642	0	0	0	0	0	0	0	0	0	0	0	0	0	0	0	0	0	0	0.0545632	0	0	0	0	0	0.93214	0	0	0	0	0	0	0	0	0	1.44991	0	0	0	0	0	0	0
Mammary_gland__T cell (CD4+ CD8- CCL5-)	lymphoid	Mammary_gland	420	157	0	0	0	0	0	0	0	0	0	0	0	0	0	0	0	0	0	0	0	0	0	0	0	0	0	0	0	0.754243	0	0	0	0	0	0	0	0	0	0	0	0	0	0	0	0	0
Limb_muscle__T cell (CD4+ CD8- CCL5-)	lymphoid	Limb_muscle	421	157	0	0	0	0	0	0	0	0	0	0	0	0	0	0	0	0	0	0	0	0	0	0.101117	0	0	0	0	0	0.764647	0	0	0	0	0	0	0	0	0	0	0	0	0	0	0	0	0
Bone__T cell (CD4+ CD8- CCL5-)	lymphoid	Bone	422	157	0	0	0	0	0	0	0	0	0	0	0	0	0	0	0	0	0	0	0	0	0	0.113806	0	0	0	0	0	0.949006	0	0	0	0	0	0	0	0	0	0	0	0	0	0	0	0	0
Bone_marrow__T cell (CD4+ CD8- CCL5-)	lymphoid	Bone_marrow	423	157	0	0	0	0	0	0	0	0	0	0	0	0	0	0	0	0	0	0	0	0	0	0	0	0	0	0	0	0.929114	0	0	0	0	0	0	0	0	0	0	0	0	0	0	0	0	0
Blood__T cell (CD4+ CD8- CCL5-)	lymphoid	Blood	424	157	0	0	0	0	0	0	0	0	0	0	0	0	0	0	0	0	0	0	0	0	0	0.17421	0	0	0	0	0	1.40666	0	0	0	0	0	0	0	0	0	0	0	0	0	0	0	0	0
Spleen__T cell (CD4+ CD8- CCL5-)	lymphoid	Spleen	425	157	0	0	0	0	0.103042	0	0	0	0	0	0	0	0	0.0400195	0	0.0463233	0	0	0	0	0	0.0771058	0	0	0	0	0	1.03506	0	0	0	0	0	0	0	0	0	0	0	2.8169	0	0	0	0	0
Lung__T cell (CD4+ CD8- CCL5-)	lymphoid	Lung	426	157	0	0	0	0	0.176434	0	0	0	0	0	0	0	0	0	0	0	0	0	0.0945567	0	0	0.0773965	0	0	0	0	0	0.600694	0	0	0	0	0	0	0	0	0	0	0	3.50719	0	0	0	0	0
Small_intestine__T cell (CD4+ CD8- CCL5-)	lymphoid	Small_intestine	427	157	0	0	0	0	0.141949	0	0	0	0	0	0	0	0	0	0	0	0	0	0.270846	0.0776107	0	0.100387	0	0	0	0	0	0.978423	0	0	0.0836426	0	0	0	0	0	0	0	0	3.18907	0	0	0	0	0
Liver__T cell (CD4+ CD8- CCL5-)	lymphoid	Liver	428	157	0	0	0	0	0	0	0	0	0	0	0	0	0	0	0	0	0	0	0.127891	0	0	0.0903222	0	0	0	0	0	0.62264	0	0	0.0846218	0	0	0	0	0	0	0	0	0	0	0	0	0	0
Pancreas__T cell (CD4+ CD8- CCL5-)	lymphoid	Pancreas	429	157	0	0	0	0	0.0681982	0	0	0	0	0	0	0	0	0	0	0	0	0	0	0	0	0.0851025	0	0	0	0.507468	0	1.21771	0	0	0	0	0	0	0	0	0	0	0	1.74564	0	0	0	0	0
Kidney__T cell (CD4+ CD8- CCL5-)	lymphoid	Kidney	430	157	0	0	0	0	0.0857129	0	0	0	0	0	0	0	0	0	0	0	0	0	0	0	0	0.0664233	0	0	0	0	0.119034	0.810717	0	0.168852	0.125334	0	0	0	0	0	0	0	0	1.68582	0	0	0	0	0
Bladder__T cell (CD4+ CD8- CCL5-)	lymphoid	Bladder	431	157	0	0	0	0.0637531	0.074502	0	0	0	0	0	0	0	0	0	0	0	0	0	0.967981	0	0	0	0	0	0	0	0	0.554096	0	0	0	0	0	0	0.102088	0	0	0	1.3369	1.3369	0	0	0	0	0
Fat__T cell (CD4+ CD8- CCL5- CCR10+)	lymphoid	Fat	432	158	0	0	0	0	0	0	0	0	0	0	0	0	0	0	0	0	0	0	0.0557589	0	0	0.115271	0	0	0	0	0	0.410333	0	0	0	0	0	0	0	0	0	0	0	0	0	0	0	0	0
Blood__T cell (CD4+ CD8- CCL5- CCR10+)	lymphoid	Blood	433	158	0	0	0	0	0	0	0	0	0	0	0	0	0	0	0	0	0	0	0.0570474	0	0	0.188129	0	0	0	0	0	0.798283	0	0	0	0	0	0	0	0	0	0	0	0	0	0	0	0	0
Fat__T cell (CD4+ CD8- CCL5- CLDN1+)	lymphoid	Fat	434	159	0	0	0	0	0	0	0	0	0	0	0	0	0	0	0	0	0	0	0.0440028	0	0	0.151471	0	0	0	0	0	0.0524743	0	0	0	0	0	0	0	0	0	0	0	0	0	0	0	0	0
Mammary_gland__T cell (CD4+ CD8- CCL5- CLDN1+)	lymphoid	Mammary_gland	435	159	0	0	0	0	0.045134	0	0	0	0	0	0	0	0	0	0	0	0	0	0.665503	0	0	0	0	0	0	0	0	0.167728	0	0	0	0	0	0	0	0	0	0	0	1.4652	0	0	0	0	0
Limb_muscle__T cell (CD4+ CD8- CCL5- CLDN1+)	lymphoid	Limb_muscle	436	159	0	0	0	0	0	0	0	0	0	0	0	0	0	0	0	0	0	0	0.0618287	0	0	0.079145	0	0	0	0	0	0.111549	0	0	0	0	0	0	0	0	0	0	0	0	0	0	0	0	0
Fat__T cell (CD4- CD8+ CCL5+)	lymphoid	Fat	437	160	0	0	0	0	0.0343526	0	0	0	0	0	0	0	0	0	0	0	0	0	0.0638997	0	0	0.121741	0	0	0	0	0	0.0732395	0	0	0	0	0	0	0	0	0	0	0	1.13636	0	0	0	0	0
Mammary_gland__T cell (CD4- CD8+ CCL5+)	lymphoid	Mammary_gland	438	160	0	0	0	0	0	0	0	0	0	0	0	0	0	0	0	0	0	0	0	0	0	0	0	0	0	0	0	0.246341	0	0	0	0	0	0	0	0	0	0	0	0	0	0	0	0	0
Limb_muscle__T cell (CD4- CD8+ CCL5+)	lymphoid	Limb_muscle	439	160	0	0	0.0687608	0	0.0185222	0	0	0	0	0	0	0	0	0	0	0	0	0	0	0	0	0.0560393	0	0	0	0	0	0	0	0	0	0	0	0	0	0	0	2.7027	0	2.7027	0	0	0	0	0
Bone__T cell (CD4- CD8+ CCL5+)	lymphoid	Bone	440	160	0	0	0	0	0.0315457	0	0	0	0	0	0	0	0	0	0	0	0	0	0	0	0	0	0	0	0	0	0	0	0	0	0	0	0	0	0	0	0	0	0	1.75439	0	0	0	0	0
Bone_marrow__T cell (CD4- CD8+ CCL5+)	lymphoid	Bone_marrow	441	160	0	0	0.08776	0	0	0	0	0	0	0	0	0	0	0	0	0	0	0	0	0	0	0	0	0	0	0	0	0	0	0	0	0	0	0	0	0	0	1.3289	0	0	0	0	0	0	0
Blood__T cell (CD4- CD8+ CCL5+)	lymphoid	Blood	442	160	0	0	0	0	0.0402596	0	0	0	0	0	0	0	0	0	0	0	0	0	0	0	0	0.124318	0	0	0	0	0	0.0438953	0	0	0	0	0	0	0	0	0	0	0	1.28205	0	0	0	0	0
Spleen__T cell (CD4- CD8+ CCL5+)	lymphoid	Spleen	443	160	0	0	0	0	0.155696	0	0	0	0	0	0	0	0	0	0	0	0	0	0	0	0	0.103515	0	0	0	0	0	0.119188	0	0	0	0	0	0	0	0	0	0	0	3.20513	0	0	0	0	0
Aorta__T cell (CD4- CD8+ CCL5+)	lymphoid	Aorta	444	160	0	0	0	0	0.927106	0	0	0	0	0	0	0	0	0	0	0	0	0	0	0	0	0	0	0	0	0	0	0	0	0	0	0	0	0	0	0	0	0	0	50	0	0	0	0	0
Lung__T cell (CD4- CD8+ CCL5+)	lymphoid	Lung	445	160	0	0	0	0	0.0985192	0	0	0	0	0	0	0	0	0	0	0	0	0	0.0951659	0	0	0.0765344	0	0	0	0	0	0.527934	0	0	0	0	0	0	0	0	0	0	0	2.83505	0	0	0	0	0
Small_intestine__T cell (CD4- CD8+ CCL5+)	lymphoid	Small_intestine	446	160	0	0	0	0	0.0475246	0	0	0	0	0	0	0	0	0	0	0	0	0	0.0573546	0.062014	0	0.0643245	0	0	0	0	0	0.208908	0	0	0.0591077	0	0	0	0	0	0	0	0	1.2766	0	0	0	0	0
Colon__T cell (CD4- CD8+ CCL5+)	lymphoid	Colon	447	160	0	0	0	0	0	0	0	0	0	0	0	0	0	0	0	0	0.113428	0	0	0	0	0.0685879	0	0	0	0	0	0.453014	0	0	0	0	0	0	0	0	0	0	0	0	0	0	0	0	0
Liver__T cell (CD4- CD8+ CCL5+)	lymphoid	Liver	448	160	0	0	0	0	0.0717159	0	0	0	0	0	0	0	0	0	0	0	0	0	0.0845829	0	0	0	0	0	0	0	0	0.154211	0	0	0.121696	0	0	0	0	0	0	0	0	1.24833	0	0	0	0	0
Pancreas__T cell (CD4- CD8+ CCL5+)	lymphoid	Pancreas	449	160	0	0	0	0.112717	0.231956	0	0	0	0	0	0	0	0	0	0	0	0	0	0	0	0	0.142822	0	0	0	0.762158	0	0.277158	0	0	0	0	0	0	0	0	0	0	5	6.11111	0	0	0	0	0
Kidney__T cell (CD4- CD8+ CCL5+)	lymphoid	Kidney	450	160	0	0	0	0.057398	0.0684095	0	0	0	0	0	0	0	0	0	0	0	0	0	0	0	0	0.0888895	0	0	0	0	0.179724	0.197545	0	0.26823	0.104193	0	0	0	0	0	0	0	1.26227	1.12202	0	0	0	0	0
Uterus__T cell (CD4- CD8+ CCL5+)	lymphoid	Uterus	451	160	0	0	0	0	0.311376	0	0	0	0	0	0	0	0	0	0	0.875188	0	0	0.687799	0	0	0.161077	0	0	0	0	0	0.768814	0	0	0	0	0	0	0	0	0	0	0	4.662	0	0	0	0	0
Skin__T cell (CD4- CD8+ CCL5-)	lymphoid	Skin	452	161	0	0	0	0	0	0	0	0	0	0	0	0	0	0	0.223645	0	0	0	0	0	0	0.276781	0	0	0	0	0	0	0	0	0	0	0	0	0	0	0	0	0	0	0	0	0	0	0
Fat__T cell (CD4- CD8+ CCL5-)	lymphoid	Fat	453	161	0	0	0.178273	0	0.011858	0	0	0	0	0	0	0	0	0	0	0	0	0	0	0	0	0.0637555	0	0	0	0	0.0517492	0.587651	0	0	0	0	0	0	0	0	0	3.53535	0	1.0101	0	0	0	0	0
Limb_muscle__T cell (CD4- CD8+ CCL5-)	lymphoid	Limb_muscle	454	161	0	0	0	0	0.0716439	0	0	0	0	0	0	0	0	0	0	0	0	0	0	0	0	0	0	0	0	0	0	0.27075	0	0	0	0	0	0	0	0	0	0	0	1.58103	0	0	0	0	0
Bone_marrow__T cell (CD4+ CD8+ CCL5+)	lymphoid	Bone_marrow	455	162	0	0	0	0	0.159443	0	0	0	0	0	0	0	0	0	0	0	0	0	0	0	0	0.173973	0	0	0	0.108221	0	0.0787709	0	0	0	0	0	0	0	0	0	0	0	1.21951	0	0	0	0	0
Spleen__T cell (CD4+ CD8+ CCL5+)	lymphoid	Spleen	456	162	0	0	0	0	0.0920616	0	0	0	0	0	0	0	0	0	0	0	0	0	0	0	0	0.123858	0	0	0	0	0	0	0	0	0	0	0	0	0	0	0	0	0	3.0303	0	0	0	0	0
Lung__T cell (CD4+ CD8+ CCL5+)	lymphoid	Lung	457	162	0	0	0	0	0.171723	0	0	0	0	0	0	0	0	0	0	0	0	0	0	0	0	0.0945941	0	0	0	0	0	0	0	0	0	0	0	0	0	0	0	0	0	3.08725	0	0	0	0	0
Kidney__T cell (CD4+ CD8+ CCL5+)	lymphoid	Kidney	458	162	0	0	0	0	0.0471643	0	0	0	0	0	0	0	0	0	0	0	0	0	0	0	0.0414561	0.0602502	0	0	0	0	0.0861243	0.110866	0	0	0.208433	0	0	0	0	0	0	0	0	1.15607	0	0	0	0	0
Small_intestine__T cell (CD4- CD8- CCL5+ GZMK+)	lymphoid	Small_intestine	459	163	0	0	0	0	0.192112	0	0	0	0	0	0	0	0	0	0	0	0	0	0.276374	0	0.0888491	0.0568335	0	0	0	0	0.0329194	0	0	0	0.0970841	0	0	0	0	0	0	0	0	5.33333	0	0	0	0	0
Small_intestine__T cell (CD4- CD8- CCL5+ GZMB+ LYG1+)	lymphoid	Small_intestine	460	164	0	0	0	0	0.0737847	0	0	0	0	0	0	0	0	0	0	0	0	0	0.0844854	0.188669	0.753335	0.0490699	0	0	0	0	0	0	0	0	0.0737847	0	0	0	0	0	0	0	0	2.32558	0	0	0	0	0
Small_intestine__T cell (CD4- CD8- CCL5+ GZMB+ LYG1-)	lymphoid	Small_intestine	461	165	0	0	0	0	0.0412612	0	0	0	0	0	0	0	0	0	0	0	0	0	0.0375588	0.0678199	0.0957674	0	0	0	0	0	0	0	0	0	0.126772	0	0	0	0	0	0	0	0	1.35135	0	0	0	0	0
Small_intestine__T cell (CD4- CD8- CCL5+ GZMB- LYG1+)	lymphoid	Small_intestine	462	166	0	0	0	0	0	0	0	0	0	0	0	0	0	0	0	0	0	0	0.0839677	0.0763772	0.166936	0.0807584	0	0	0	0	0	0	0	0	0.0791284	0	0	0	0	0	0	0	0	0	0	0	0	0	0
Fat__T cell (CD4- CD8- CCL5-)	lymphoid	Fat	463	167	0	0	0	0	0	0	0	0	0	0	0	0	0	0	0	0	0	0	0	0	0	0	0	0	0	0	0	0.100156	0	0	0	0	0	0	0	0	0	0	0	0	0	0	0	0	0
Fat__T cell (PF)	lymphoid	Fat	464	168	0	0.0301237	0	0	0.180562	0	0	0.0132303	0	0	0	0	0.021712	0	0.0127288	0	0	0.00641075	0.0595439	0	0.040973	0.0307419	0	0	0	0	0.0373741	0.01406	0	0.0228348	0	0	0	0	0	0	3.38983	0	0	15.2542	0	0	3.38983	0	0
Mammary_gland__T cell (PF)	lymphoid	Mammary_gland	465	168	0	0.0156626	0	0	0	0	0	0	0	0	0	0	0	0	0	0	0	0	0	0	0	0.01176	0	0	0	0	0.0621511	0.0963905	0	0	0	0	0	0	0	0	4	0	0	0	0	0	0	0	0
Lung__T cell (PF)	lymphoid	Lung	466	168	0	0	0	0	0.0793534	0	0	0	0	0	0	0	0	0	0	0	0	0	0.0485295	0	0.0583898	0.0237217	0	0	0	0	0.0149847	0	0	0	0	0	0	0	0	0	0	0	0	6.08696	0	0	0	0	0
Pancreas__T cell (PF)	lymphoid	Pancreas	467	168	0	0	0	0	0.0190546	0	0	0	0	0	0	0	0	0	0	0	0	0	0	0	0	0.0758686	0	0	0	0.395621	0.038092	0.453281	0.0331814	0	0	0	0	0	0	0	0	0	0	4.34783	0	0	0	0	0
Hypothalamus_Pituitary__hematopoietic precursor cell	hematopoietic	Hypothalamus_Pituitary	468	169	0	0	0	0	0.0535102	0	0	0	0	0	0	0	0	0	0	0	0	0	0	0	0.168821	0.11067	0	0	0	0.197522	0	0	0	0	0	0	0	0	0	0	0	0	0	4	0	0	0	0	0
Bone__hematopoietic precursor cell	hematopoietic	Bone	469	169	0	0	0.0336585	0	0.278836	0	0	0	0	0	0	0.0401897	0	0	0	0	0	0	0	0	0.0435694	0.0369382	0	0	0	0.0261552	0.131205	0	0	0.0425602	0	0	0	0	0	0	0	3.27869	0	15.5738	0	0	0	0	0
Bone_marrow__hematopoietic precursor cell	hematopoietic	Bone_marrow	470	169	0	0	0.0199481	0	0.305988	0	0	0	0	0	0	0	0	0.0391936	0	0	0	0	0	0	0	0.0383557	0	0	0	0.0247719	0.117913	0	0.0198137	0.0163683	0	0	0	0	0	0	0	1.26582	0	12.6582	0	0	0	0	0
Blood__hematopoietic precursor cell	hematopoietic	Blood	471	169	0	0	0	0.0174904	0.085147	0	0	0	0.0709931	0	0	0.0463793	0.0290252	0.0104725	0	0	0	0	0.037762	0	0	0.0169268	0	0	0	0.0304126	0.0345201	0.0174904	0.0305732	0.225271	0	0	0	0	0	0	0	0	1.23457	4.93827	0	0	0	1.23457	0
Spleen__hematopoietic precursor cell	hematopoietic	Spleen	472	169	0	0	0	0	0.025208	0	0	0	0	0	0	0	0	0	0	0	0	0	0.942096	0	0	0.025208	0	0	0	0	0.123829	0	0	0.025208	0	0	0	0	0	0	0	0	0	10	0	0	0	0	0
Lung__hematopoietic precursor cell	hematopoietic	Lung	473	169	0	0	0	0	0.0799045	0	0	0.0939375	0	0	0	0.134924	0	0	0	0	0	0	0.414646	0	0	0	0	0	0	0	0	0	0	0	0.143343	0	0	0	0	0	0	0	0	8.33333	0	0	8.33333	0	0
Liver__hematopoietic precursor cell	hematopoietic	Liver	474	169	0	0	0	0	0	0	0	0	0	0	0	0	0	0	0	0	0	0	0	0	0	0	0	0	0	0	0	0	0	0	0	0	0	0	0	0	0	0	0	0	0	0	0	0	0
Hypothalamus_Pituitary__megakaryocyte progenitor cell	megakaryocyte-erythroid	Hypothalamus_Pituitary	475	170	0	0	0	0	0.252485	0	0	0	0	0	0	0	0	0	0	0	0	0	0	0	0	0	0	0	0	0	0.0143033	0	0	0.107858	0	0	0	0	0	0	0	0	0	33.3333	0	0	0	0	0
Bone__megakaryocyte progenitor cell	megakaryocyte-erythroid	Bone	476	170	0	0	0	0.00221663	0.205592	0	0	0.00221663	0	0	0	0	0.0479033	0.0127775	0	0	0	0	0	0	0.0470575	0.115781	0	0	0	0	0.225878	0	0.0350999	0	0	0	0	0	0	0	0	0	3.22581	29.0323	0	0	3.22581	0	0
Bone_marrow__megakaryocyte progenitor cell	megakaryocyte-erythroid	Bone_marrow	477	170	0	0	0	0	0.168488	0	0	0	0	0	0	0.10399	0	0	0	0	0	0	0	0	0	0	0	0	0	0.0097586	0.185335	0	0.00845048	0.0241273	0	0	0	0	0	0	0	0	0	16.2791	0	0	0	0	0
Blood__megakaryocyte progenitor cell	megakaryocyte-erythroid	Blood	478	170	0	0	0	0	0.286524	0	0	0	0	0	0	0.0902325	0.0275973	0	0	0	0	0	0	0	0	0.0743354	0	0	0	0.0840559	0	0.0401338	0	0	0	0	0	0	0	0	0	0	0	5	0	0	0	0	0
Lung__megakaryocyte progenitor cell	megakaryocyte-erythroid	Lung	479	170	0	0	0	0	0	0	0	0.214291	0	0	0	0.390667	0	0	0	0	0	0	0.366824	0	0	0.200139	0	0	0	0	0	0	0	0	0	0	0	0	0	0	0	0	0	0	0	0	25	0	0
Blood__platelet	megakaryocyte-erythroid	Blood	480	171	0	0	0	0	0.30689	0	0	0	0	0	0	0	0.206204	0	0	0	0	0	0	0	0	0	0	0	0	0	0.306627	0.127179	0	0	0.0748037	0	0	0	0	0	0	0	0	5.12821	0	0	0	0	0
Spleen__platelet	megakaryocyte-erythroid	Spleen	481	171	0	0	0	0	0	0	0	0	0	0	0	0	0	0	0	0	0	0	0	0	0	0	0	0	0	0	0	0	0	0	0	0	0	0	0	0	0	0	0	0	0	0	0	0	0
Lung__platelet	megakaryocyte-erythroid	Lung	482	171	0	0	0	0	0	0	0	0	0	0	0	0	1.41118	0	0	0	0	0	0	0	0	0	0	0	0	0	0	0	0	0	0	0	0	0	0	0	0	0	0	0	0	0	0	0	0
Hypothalamus_Pituitary__erythroid progenitor cell	megakaryocyte-erythroid	Hypothalamus_Pituitary	483	172	0	0.00889757	0	0.00965509	0.0351785	0	0	0	0	0	0	0.0192179	0	0	0	0	0	0	0	0	0	0.00837592	0	0	0	0.00995195	0.034169	0	0.030686	0	0	0	0	0	0	0	1.75439	0	1.75439	7.01754	0	0	0	0	0
Bone__erythroid progenitor cell	megakaryocyte-erythroid	Bone	484	172	0	0.0296158	0	0	0.0423075	0	0	0	0	0	0	0	0.0126248	0	0	0	0	0	0.0159168	0	0	0	0	0	0	0	0.0366807	0	0.0235883	0	0	0	0	0	0	0	2.81124	0	0	4.41767	0	0	0	0	0
Bone_marrow__erythroid progenitor cell	megakaryocyte-erythroid	Bone_marrow	485	172	0	0.0439807	0	0	0.0528183	0	0	0	0	0	0	0.0180607	0	0	0	0	0	0	0.019646	0	0	0	0	0	0	0	0.0451376	0	0.0349636	0	0	0	0	0	0	0	3.44432	0	0	4.24799	0	0	0	0	0
Blood__erythroid progenitor cell	megakaryocyte-erythroid	Blood	486	172	0	0.166085	0	0	0	0	0	0	0	0	0	0	0	0	0	0	0	0	0	0	0	0.0792544	0	0	0	0	0.0800504	0	0.13382	0.0543798	0	0	0	0	0	0	9.09091	0	0	0	0	0	0	0	0
Spleen__erythroid progenitor cell	megakaryocyte-erythroid	Spleen	487	172	0	0.016178	0	0	0.078528	0	0	0.00725888	0	0	0	0.00632497	0	0	0	0.0244707	0	0	0.0175669	0	0.0129814	0	0	0	0	0.00737838	0.0622758	0	0.0508432	0.0112102	0	0	0	0	0	0	2.98507	0	0	7.46269	0	0	1.49254	0	0
Lung__erythroid progenitor cell	megakaryocyte-erythroid	Lung	488	172	0	0	0	0	0	0	0	0	0	0	0	0	0	0	0	0.0907735	0	0	0.0718039	0	0	0	0	0	0	0	0	0	0	0	0	0	0	0	0	0	0	0	0	0	0	0	0	0	0
Kidney__erythroid progenitor cell	megakaryocyte-erythroid	Kidney	489	172	0	0	0	0	0	0	0	0	0	0	0	0	0	0	0	0	0	0	0.149947	0	0	0	0	0	0	0	0	0	0	0	0	0	0	0	0	0	0	0	0	0	0	0	0	0	0
Brain_cortex__erythroid lineage cell	megakaryocyte-erythroid	Brain_cortex	490	173	0	0	0	0.0949551	0.0791101	0	0	0	0	0	0	0	0	0	0	0	0	0	1.64007	0	0	0	0	0	0	0	0	0	0	0	0	0	0	0	0	0	0	0	12.5	12.5	0	0	0	0	0
Brainstem__erythroid lineage cell	megakaryocyte-erythroid	Brainstem	491	173	0	0	0	0.251999	0	0	0	0	0	0	0	0	0	0	0	0	0	0	0	0	0	0	0	0	0	0	0	0	0	0	0	0	0	0	0	0	0	0	33.3333	0	0	0	0	0	0
Hypothalamus_Pituitary__erythroid lineage cell	megakaryocyte-erythroid	Hypothalamus_Pituitary	492	173	0	0	0	0	0.0277485	0	0	0	0	0	0	0	0	0	0	0	0	0	0	0	0	0	0	0	0	0	0.0178872	0	0	0	0	0	0	0	0	0	0	0	0	2.15827	0	0	0	0	0
Eye_retina__erythroid lineage cell	megakaryocyte-erythroid	Eye_retina	493	173	0	0	0	0	0	0	0	0	0	0	0	0	0	0	0	0	0	0	0	0	0	0	0	0	0	0	0	0	0	0	0	0	0	0	0	0	0	0	0	0	0	0	0	0	0
Fat__erythroid lineage cell	megakaryocyte-erythroid	Fat	494	173	0	0	0.0385416	0	0	0	0	0	0	0	0	0	0	0.0444747	0	0	0	0	0.132837	0	0	0	0	0	0	0	0.0294583	0.0774823	0	0	0	0	0	0	0	0	0	3.57143	0	0	0	0	0	0	0
Limb_muscle__erythroid lineage cell	megakaryocyte-erythroid	Limb_muscle	495	173	0	0	0	0	0	0	0	0	0	0	0	0	0	0	0	0	0	0	0	0	0	0	0	0	0	0	0	0.454619	0	0	0	0	0	0	0	0	0	0	0	0	0	0	0	0	0
Diaphragm__erythroid lineage cell	megakaryocyte-erythroid	Diaphragm	496	173	0	0	0	0	0	0	0	0	0	0	0	0	0	0	0	0	0	0	0.495021	0	0	0	0	0	0	0	0	0	0	0	0	0	0	0	0	0	0	0	0	0	0	0	0	0	0
Bone__erythroid lineage cell	megakaryocyte-erythroid	Bone	497	173	0	0	0	0	0	0	0	0	0	0	0	0	0	0	0	0	0	0	0	0	0	0	0	0	0	0	0.0474585	0	0	0	0	0	0	0	0	0	0	0	0	0	0	0	0	0	0
Bone_marrow__erythroid lineage cell	megakaryocyte-erythroid	Bone_marrow	498	173	0	0	0	0	0	0	0	0	0	0	0	0	0	0	0	0	0	0	0	0	0	0	0	0	0	0	0.037111	0	0	0	0	0	0	0	0	0	0	0	0	0	0	0	0	0	0
Blood__erythroid lineage cell	megakaryocyte-erythroid	Blood	499	173	0	0	0	0	0.0366452	0	0	0	0	0	0	0	0	0	0	0	0	0	0.0337453	0	0	0	0	0	0	0	0	0	0	0	0	0	0	0	0	0	0	0	0	1.6	0	0	0	0	0
Spleen__erythroid lineage cell	megakaryocyte-erythroid	Spleen	500	173	0	0	0	0	0.19048	0	0	0	0	0	0	0	0.0419412	0	0	0	0	0	0	0	0	0	0	0	0	0	0.195009	0	0	0	0	0	0	0	0	0	0	0	0	9.09091	0	0	0	0	0
Heart__erythroid lineage cell	megakaryocyte-erythroid	Heart	501	173	0	0	0	0	0	0	0	0	0	0	0	0	0	0	0	0	0	0	0	0	0	0	0	0	0	0.923162	0	0	0	0	0	0	0	0	0	0	0	0	0	0	0	0	0	0	0
Lung__erythroid lineage cell	megakaryocyte-erythroid	Lung	502	173	0	0	0	0	0	0	0	0	0	0	0	0	0	0.179493	0	0	0	0	0.178952	0	0	0	0	0	0	0	0	0	0	0	0	0	0	0	0	0	0	0	0	0	0	0	0	0	0
Brain_cortex__erythroid lineage cell (PF)	megakaryocyte-erythroid	Brain_cortex	503	174	0	0	0	0	0	0	0	0	0	0	0	0	0	0	0	0	0	0	0	0	0	0	0	0	0	0	0	0	0	0	0	0	0	0	0	0	0	0	0	0	0	0	0	0	0
Brainstem__erythroid lineage cell (PF)	megakaryocyte-erythroid	Brainstem	504	174	0	0	0	0	0	0	0	0	0	0	0	0	0	0	0	0	0	0	0	0	0	0	0	0	0	0	0	0	0	0	0	0	0	0	0	0	0	0	0	0	0	0	0	0	0
Hypothalamus_Pituitary__erythroid lineage cell (PF)	megakaryocyte-erythroid	Hypothalamus_Pituitary	505	174	0	0	0	0	0.0195335	0	0	0	0	0	0	0	0	0	0	0	0	0	0	0	0	0	0	0	0	0.0112573	0.0589969	0	0.0197831	0	0	0	0	0	0	0	0	0	0	1.83639	0	0	0	0	0
Bone__erythroid lineage cell (PF)	megakaryocyte-erythroid	Bone	506	174	0	0	0	0	0.0202201	0	0	0	0	0	0	0	0	0	0	0	0	0	0	0	0	0	0	0	0	0	0.125397	0	0.0137117	0	0	0	0	0	0	0	0	0	0	1.70828	0	0	0	0	0
Bone_marrow__erythroid lineage cell (PF)	megakaryocyte-erythroid	Bone_marrow	507	174	0	0	0	0	0	0	0	0	0	0	0	0	0	0	0	0	0	0	0	0	0	0	0	0	0	0	0.112957	0	0.0328046	0	0	0	0	0	0	0	0	0	0	0	0	0	0	0	0
Blood__erythroid lineage cell (PF)	megakaryocyte-erythroid	Blood	508	174	0	0	0	0	0	0	0	0	0	0	0	0	0	0	0	0	0	0	0	0	0.0855405	0	0	0	0	0.0934605	0	0.0850582	0.0671506	0	0	0	0	0	0	0	0	0	0	0	0	0	0	0	0
Spleen__erythroid lineage cell (PF)	megakaryocyte-erythroid	Spleen	509	174	0	0	0	0	0.0442375	0	0	0	0	0	0	0	0	0	0	0.0730937	0	0	0	0	0	0	0	0	0	0.0127656	0.15412	0	0.0728214	0	0	0	0	0	0	0	0	0	0	6.34921	0	0	0	0	0
Lung__erythroid lineage cell (PF)	megakaryocyte-erythroid	Lung	510	174	0	0	0	0	0	0	0	0	0	0	0	0	0	0	0	0	0	0	0	0	0	0	0	0	0	0	0	0	0	0	0	0	0	0	0	0	0	0	0	0	0	0	0	0	0
Liver__erythroid lineage cell (PF)	megakaryocyte-erythroid	Liver	511	174	0	0	0	0	0	0	0	0	0	0	0	0	0	0	0	0	0	0	0	0	0	0	0	0	0	0	0.0862157	0	0	0	0	0	0	0	0	0	0	0	0	0	0	0	0	0	0
Brain_cortex__neutrophil	myeloid	Brain_cortex	512	175	0	0	0	0	0	0	0	0	0	0	0	0	0.0280476	0.249957	0	0	0	0	1.97695	0	0.0120945	0.0321232	0	0	0	0	0	0	0	0	0.0341815	0	0	0	0	0	0	0	0	0	0	0	0	0	0
Brainstem__neutrophil	myeloid	Brainstem	513	175	0	0	0	0.159424	0.0541208	0	0	0	0	0	0	0	0.0655788	0.0714237	0	0	0	0	3.07727	0	0.071239	0	0	0	0	0	0	0	0	0	0.0979716	0	0	0	0	0	0	0	6.06061	3.0303	0	0	0	0	0
Hypothalamus_Pituitary__neutrophil	myeloid	Hypothalamus_Pituitary	514	175	0	0	0	0	0	0	0	0	0	0	0	0	0	0.336397	0	0	0	0	0.80762	0	0	0	0	0	0	0	0	0	0	0	0.350129	0	0	0	0	0	0	0	0	0	0	0	0	0	0
Eye_retina__neutrophil	myeloid	Eye_retina	515	175	0	0	0	0	0	0	0	0	0	0	0	0	0	0	0	0	0	0	0	0	0	0	0	0	0	0	0	0	0	0	0	0	0	0	0	0	0	0	0	0	0	0	0	0	0
Fat__neutrophil	myeloid	Fat	516	175	0	0	0	0	0.0313863	0	0	0	0	0	0	0	0.0208862	0.345864	0	0	0	0	4.37918	0	0.0704492	0	0	0	0	0	0	0	0	0	0.0256488	0	0	0	0	0	0	0	0	2.07972	0	0	0	0	0
Mammary_gland__neutrophil	myeloid	Mammary_gland	517	175	0	0	0	0	0	0	0	0	0	0	0	0	0	0	0	0	0	0	1.28437	0	0.219378	0	0	0	0	0	0	0	0	0	0	0	0	0	0	0	0	0	0	0	0	0	0	0	0
Limb_muscle__neutrophil	myeloid	Limb_muscle	518	175	0	0	0	0	0.127347	0	0	0	0	0	0	0	0	0.347905	0	0	0	0	2.63581	0	0	0	0	0	0	0	0	0	0	0	0	0	0	0	0	0	0	0	0	1.92308	0	0	0	0	0
Diaphragm__neutrophil	myeloid	Diaphragm	519	175	0	0	0	0	0	0	0	0	0	0	0	0	0	0.612917	0	0	0	0	2.37369	0	0	0	0	0	0	0	0.0607189	0	0	0	0	0	0	0	0	0	0	0	0	0	0	0	0	0	0
Bone__neutrophil	myeloid	Bone	520	175	0	0	0	0	0	0	0	0	0	0	0	0	0	0.252272	0	0	0	0	1.50897	0	0.0735427	0	0	0	0	0	0.0344865	0	0	0	0.100166	0	0	0	0	0	0	0	0	0	0	0	0	0	0
Bone_marrow__neutrophil	myeloid	Bone_marrow	521	175	0	0	0	0	0	0	0	0	0	0	0	0	0	0.214167	0	0	0	0	0.243871	0	0.0681471	0	0	0	0	0	0	0	0	0	0.198871	0	0	0	0	0	0	0	0	0	0	0	0	0	0
Blood__neutrophil	myeloid	Blood	522	175	0	0	0	0	0	0	0	0	0	0	0	0	0	0.302217	0	0	0	0	0.776404	0	0.0647268	0	0	0	0	0	0	0	0	0	0.116761	0	0	0	0	0	0	0	0	0	0	0	0	0	0
Spleen__neutrophil	myeloid	Spleen	523	175	0	0	0	0	0.133613	0	0	0	0	0	0	0	0	0.347054	0	0	0	0	0.540775	0	0.0679003	0	0	0	0	0	0	0	0	0	0	0	0	0	0	0	0	0	0	2.52427	0	0	0	0	0
Heart__neutrophil	myeloid	Heart	525	175	0	0	0	0	0	0	0	0	0	0	0	0	0	0	0	0	0	0	2.32865	0	0.0390275	0	0	0	0	0	0	0	0	0	0.0390275	0	0	0	0	0	0	0	0	0	0	0	0	0	0
Aorta__neutrophil	myeloid	Aorta	526	175	0	0	0	0	0	0	0	0	0	0	0	0	0	0.328086	0	0	0	0	4.069	0	0.100555	0	0	0	0	0	0	0	0	0	0.186431	0	0	0	0	0	0	0	0	0	0	0	0	0	0
Lung__neutrophil	myeloid	Lung	527	175	0	0	0	0	0.227903	0	0	0	0	0	0	0	0	0.285118	0	0	0	0	2.16191	0	0	0	0	0	0	0	0	0	0	0	0.108064	0	0	0	0	0	0	0	0	3.94113	0	0	0	0	0
Trachea__neutrophil	myeloid	Trachea	528	175	0	0	0	0.0633745	0.110518	0	0	0	0	0	0	0	0	0.245108	0	0	0	0	3.60638	0	0.0207446	0	0	0	0	0.0822088	0	0	0	0	0.269858	0	0	0	0	0	0	0	1.81818	3.63636	0	0	0	0	0
Small_intestine__neutrophil	myeloid	Small_intestine	529	175	0	0	0	0	0.110341	0	0	0	0	0	0	0	0	0.101978	0	0	0	0	4.61184	0.285087	0.0391286	0	0	0.0508446	0	0	0	0.0620182	0	0	0.0595859	0	0	0	0	0	0	0	0	2.5	0	0	0	0	0
Colon__neutrophil	myeloid	Colon	530	175	0	0	0	0	0	0	0	0	0	0	0	0	0	0	0	0	0	0	2.95857	0	0	0	0	0	0	0	0	0	0	0	0	0	0	0	0	0	0	0	0	0	0	0	0	0	0
Liver__neutrophil	myeloid	Liver	531	175	0	0	0	0	0	0	0	0	0	0	0	0	0	0.201849	0	0	0	0	3.14293	0	0.0611851	0	0	0	0	0	0	0	0	0	0.128854	0	0	0	0	0	0	0	0	0	0	0	0	0	0
Pancreas__neutrophil	myeloid	Pancreas	532	175	0	0	0	0.0521234	0.208649	0	0	0	0	0	0	0	0	0.296706	0	0.0103901	0	0	1.72233	0.0215457	0.105253	0	0	0	0	0.81436	0	0	0.0205663	0.0156483	0	0	0	0	0	0	0	0	5.71429	4.28571	0	0	0	0	0
Kidney__neutrophil	myeloid	Kidney	533	175	0	0	0	0.075645	0	0	0	0	0	0	0	0	0	0.188536	0	0	0	0	2.44092	0	0.0799825	0	0	0	0	0	0.11609	0	0	0.0886588	0.0596657	0	0	0	0	0	0	0	1.74129	0	0	0	0	0	0
Bladder__neutrophil	myeloid	Bladder	534	175	0	0	0	0	0	0	0	0	0	0	0	0	0	0.15201	0	0	0	0	5.49101	0	0	0	0	0	0	0	0	0	0	0	0	0	0	0	0	0	0	0	0	0	0	0	0	0	0
Uterus__neutrophil	myeloid	Uterus	535	175	0	0	0	0.134884	0.685752	0	0	0	0	0	0	0	0	0	0	1.25381	0	0	3.81678	0.101096	0	0.245811	0	0	0	0	0.126832	0	0	0	0	0	0	0	0	0	0	0	2	6	0	0	0	0	0
Brain_cortex__neutrophil (PF)	myeloid	Brain_cortex	536	176	0	0	0	0	0	0	0	0	0	0	0	0	0	0	0	0	0	0	1.33996	0	0	0.561012	0	0	0	0	0	0	0	0	0	0	0	0	0	0	0	0	0	0	0	0	0	0	0
Hypothalamus_Pituitary__neutrophil (PF)	myeloid	Hypothalamus_Pituitary	537	176	0	0	0	0	0.0275114	0	0	0	0	0	0	0	0.0986506	0.0759016	0	0	0	0	0	0	0	0	0	0	0	0	0.182479	0	0	0	0.328223	0	0	0	0	0	0	0	0	2.1645	0	0	0	0	0
Fat__neutrophil (PF)	myeloid	Fat	538	176	0	0	0	0	0	0	0	0	0	0	0	0	0	0	0	0	0	0	0	0	0	0	0	0	0	0	0.499539	0	0	0	0	0	0	0	0	0	0	0	0	0	0	0	0	0	0
Mammary_gland__neutrophil (PF)	myeloid	Mammary_gland	539	176	0	0	0	0	0	0	0	0	0	0	0	0	0	0	0	0	0	0	0	0	0	0	0	0	0	0	0	0	0	0	0	0	0	0	0	0	0	0	0	0	0	0	0	0	0
Bone__neutrophil (PF)	myeloid	Bone	540	176	0	0	0.0245001	0	0.0182142	0	0	0	0	0	0	0	0.00955832	0.069456	0	0	0	0	0.0832633	0	0.0992486	0.0137077	0	0	0	0	0.223032	0	0	0	0.051713	0	0	0	0	0	0	2.60685	0	2.07639	0	0	0	0	0
Bone_marrow__neutrophil (PF)	myeloid	Bone_marrow	541	176	0	0	0	0	0	0	0	0	0	0	0	0	0	0.107479	0	0	0	0	0	0	0.0597601	0	0	0	0	0	0.167904	0	0	0	0.148314	0	0	0	0	0	0	0	0	0	0	0	0	0	0
Blood__neutrophil (PF)	myeloid	Blood	542	176	0	0	0	0	0	0	0	0	0	0	0	0	0	0.0994676	0	0	0	0	0.140248	0	0	0.0242295	0	0	0	0.0233443	0.0477418	0	0	0.03331	0.0687031	0	0	0	0	0	0	0	0	0	0	0	0	0	0
Spleen__neutrophil (PF)	myeloid	Spleen	543	176	0	0	0.00539026	0	0.103707	0	0	0	0	0	0	0	0.0202238	0.0411193	0	0.0156121	0	0	0.0273919	0	0.0367127	0.0288475	0	0	0	0	0.149882	0	0	0.00288676	0.235969	0	0	0	0	0	0	1.16279	0	10.4651	0	0	0	0	0
Lung__neutrophil (PF)	myeloid	Lung	545	176	0	0	0.0218038	0	0.0577631	0	0	0	0	0	0	0	0.0217499	0.154052	0	0	0	0	0.584808	0	0.00684503	0.0320401	0	0	0	0.0201338	0.0774446	0	0	0.0739556	0.0685344	0	0	0	0	0	0	2.29008	0	5.34351	0	0	0	0	0
Liver__neutrophil (PF)	myeloid	Liver	546	176	0	0	0	0	0	0	0	0	0	0	0	0	0	0.0622886	0	0	0	0	0	0	0	0	0	0	0	0	0	0	0	0	0.0622886	0	0	0	0	0	0	0	0	0	0	0	0	0	0
Pancreas__neutrophil (PF)	myeloid	Pancreas	547	176	0	0	0	0	0	0	0	0	0	0	0	0	0	0	0	0	0	0	0	0	0	0	0	0	0	0.904401	0.0740668	1.18052	0	0	0	0	0	0	0	0	0	0	0	0	0	0	0	0	0
Kidney__neutrophil (PF)	myeloid	Kidney	548	176	0	0	0	0	0.0293638	0	0	0	0	0	0	0	0	0.137231	0	0	0	0	0.0460966	0	0.0429656	0	0	0	0	0	0.155618	0.195308	0.0387213	0.0429656	0.0387213	0	0	0	0	0	0	0	0	7.14286	0	0	0	0	0
Lung__neutrophil (CCL13+)	myeloid	Lung	549	177	0	0	0	0	0.160472	0	0	0	0	0	0	0	0	0.0860028	0	0	0	0	4.06326	0	0	0	0	0	0	0	0	0	0	0	0.276613	0	0	0	0	0	0	0	0	2.44898	0	0	0	0	0
Kidney__neutrophil (CCL13+)	myeloid	Kidney	550	177	0	0	0	0	0	0	0	0	0	0	0	0	0	0	0	0	0	0	3.46902	0	0.372308	0	0	0	0	0	0	0	0	0	0	0	0	0	0	0	0	0	0	0	0	0	0	0	0
Fat__neutrophil (IL18BP+)	myeloid	Fat	551	178	0	0	0	0	0	0	0	0	0	0	0	0	0	0.271069	0	0	0	0	6.10952	0	0	0	0	0	0	0	0	0	0	0	0	0	0	0	0	0	0	0	0	0	0	0	0	0	0
Lung__neutrophil (IL18BP+)	myeloid	Lung	552	178	0	0	0	0	0.15074	0	0	0	0	0	0	0	0	0.0389603	0	0	0	0	3.63211	0	0	0	0	0	0	0	0	0	0	0	0.0543099	0	0	0	0	0	0	0	0	2.76243	0	0	0	0	0
Kidney__neutrophil (IL18BP+)	myeloid	Kidney	553	178	0	0	0	0.129235	0.263472	0	0	0	0	0	0	0	0	0.263472	0	0	0	0	4.78868	0	0	0	0	0	0	0	0	0	0	0	0	0	0	0	0	0	0	0	5.55556	5.55556	0	0	0	0	0
Bladder__neutrophil (IL18BP+)	myeloid	Bladder	554	178	0	0	0	0	0	0	0	0	0	0	0	0	0	0.0395104	0	0	0	0	5.49067	0	0	0	0	0	0	0	0	0	0	0	0	0	0	0	0	0	0	0	0	0	0	0	0	0	0
Uterus__neutrophil (IL18BP+)	myeloid	Uterus	555	178	0	0	0	0.22049	0.242391	0	0	0	0	0	0	0	0	0	0	0.887677	0	0	4.81503	0	0	0.119452	0	0	0	0	0	0	0	0	0.0946242	0	0	0	0	0	0	0	3.63636	3.63636	0	0	0	0	0
Hypothalamus_Pituitary__basophil	myeloid	Hypothalamus_Pituitary	556	179	0	0	0	0	0	0	0	0	0	0	0	0	0	0	0	0	0	0	0	0	0	0	0	0	0	0	0.84936	0	0	0	0	0	0	0	0	0	0	0	0	0	0	0	0	0	0
Fat__basophil	myeloid	Fat	557	179	0	0	0	0	0	0	0	0	0	0	0	0	0	0	0	0	0	0	0	0	0	0	0	0	0	0	1.16329	0	0	0	0	0	0	0	0	0	0	0	0	0	0	0	0	0	0
Limb_muscle__basophil	myeloid	Limb_muscle	558	179	0	0	0	0	0	0	0	0	0	0	0	0	0	0	0	0	0	0	0	0	0	0	0	0	0	0	0	0	0	0	0	0	0	0	0	0	0	0	0	0	0	0	0	0	0
Bone__basophil	myeloid	Bone	560	179	0	0	0	0	0	0	0	0	0	0	0	0	0	0	0	0	0	0	0	0	0	0	0	0	0	0	0	0	0	0	0	0	0	0	0	0	0	0	0	0	0	0	0	0	0
Bone_marrow__basophil	myeloid	Bone_marrow	561	179	0	0	0	0	0	0	0	0	0	0	0	0	0	0	0	0	0	0	0	0	0	0	0	0	0	0	0	0	0	0	0	0	0	0	0	0	0	0	0	0	0	0	0	0	0
Blood__basophil	myeloid	Blood	562	179	0	0	0	0	0	0	0	0	0	0	0	0	0	0	0	0	0	0	0	0	0	0	0	0	0	0	0	0	0	0	0	0	0	0	0	0	0	0	0	0	0	0	0	0	0
Lung__basophil	myeloid	Lung	564	179	0	0	0	1.17997	0	0	0	0	0	0	0	0	0	0	0	0	0	0	0	0	0	0	0	0	0	0	0	0.858735	0	0	0	0	0	0	0	0	0	0	25	0	0	0	0	0	0
Tongue__basophil	myeloid	Tongue	565	179	0	0	0	0	0	0	0	0	0	0	0	0	0	0	0	0	0.846566	0	0	0	0.337619	0	0	0	0	0	0	0	0	0	0	0	0	0	0	0	0	0	0	0	0	0	0	0	0
Small_intestine__basophil	myeloid	Small_intestine	566	179	0	0	0	0	0	0	0	0	0	0	0	0	0	0	0	0	0	0	0	0	0	0	0	0	0	0	0.726929	0	0	0	0	0	0	0	0	0	0	0	0	0	0	0	0	0	0
Liver__basophil	myeloid	Liver	567	179	0	0	0	0	0	0	0	0	0	0	0	0	0	0	0	0	0	0	0	0	0	0	0	0	0	1.21883	0	0	0	0	1.24814	0	0	0	0	0	0	0	0	0	0	0	0	0	0
Kidney__basophil	myeloid	Kidney	568	179	0	0	0	0	0	0	0	0	0	0	0	0	0	0	0	0	0	0	0	0	0	0	0	0	0	0	0	0	0	0	0	0	0	0	0	0	0	0	0	0	0	0	0	0	0
Bladder__basophil	myeloid	Bladder	569	179	0	0	0	0	0	0	0	0	0	0	0	0	0	0	0	0	0	0	0	0	0	0	0	0	0	0	0	0	0	0	0	0	0	0	0	0	0	0	0	0	0	0	0	0	0
Bone_marrow__eosinophil	myeloid	Bone_marrow	570	180	0	0	0	0	0	0	0	0	0	0	0	0	0	0	0	0	0	0	1.56012	0	0	0	0	0	0	0	0	0	0	0	0	0	0	0	0	0	0	0	0	0	0	0	0	0	0
Lung__eosinophil	myeloid	Lung	572	180	0	0	0	0	0.504715	0	0	0	0	0	0	0	0	0	0	0	0	0	0.362283	0	0	0.799041	0	0	0	0	0	0	0	0	0	0	0	0	0	0	0	0	0	7.14286	0	0	0	0	0
Small_intestine__eosinophil	myeloid	Small_intestine	573	180	0	0	0	0	0	0	0	0	0	0	0	0	0	0	0	0	0	0	0	0	0.745814	0	0	0	0	0	0	0	0	0	0	0	0	0	0	0	0	0	0	0	0	0	0	0	0
Hypothalamus_Pituitary__granulocyte monocyte progenitor cell	myeloid	Hypothalamus_Pituitary	575	181	0	0	0	0	0.162592	0	0	0	0	0	0	0	0	0.0614034	0	0	0	0	0	0	0.173552	0.017214	0	0	0	0	0	0	0	0	0	0	0	0	0	0	0	0	0	3.7037	0	0	0	0	0
Bone__granulocyte monocyte progenitor cell	myeloid	Bone	576	181	0	0	0.0165376	0	0.130127	0	0	0	0	0	0	0.0143247	0.0243033	0	0	0	0	0	0.0380339	0	0.0232805	0	0	0	0	0	0.0932727	0	0	0.0138881	0	0	0	0	0	0	0	2.35849	0	13.2075	0	0	0	0	0
Bone_marrow__granulocyte monocyte progenitor cell	myeloid	Bone_marrow	577	181	0	0	0	0	0.138954	0	0	0.0261692	0	0	0	0.0262332	0.00604073	0.00973798	0	0.00605706	0	0.0275235	0.0111916	0	0.0242487	0.0117988	0	0	0	0.0104901	0.0651495	0	0	0.0352189	0	0	0	0	0	0	0	0	0	11.5789	0	0	1.05263	0	0
Spleen__granulocyte monocyte progenitor cell	myeloid	Spleen	578	181	0	0	0	0	0.645374	0	0	0	0	0	0	0	0.645374	0	0	0	0	0	0	0	0	0	0	0	0	0	0	0	0	0	0	0	0	0	0	0	0	0	0	100	0	0	0	0	0
Lung__granulocyte monocyte progenitor cell	myeloid	Lung	579	181	0	0	0	0	0.0294615	0	0	0	0	0	0	0.109865	0	0	0	0	0	0	0.510212	0.0751528	0	0.0433764	0	0	0	0	0.0535185	0	0	0.0760881	0	0	0	0	0	0	0	0	0	7.69231	0	0	0	0	0
Kidney__granulocyte monocyte progenitor cell	myeloid	Kidney	580	181	0	0	0	0	0	0	0	0	0	0	0	0	0	0	0	0	0	0	0	0	0	0	0	0	0	0	0	0	0	0	0	0	0	0	0	0	0	0	0	0	0	0	0	0	0
Hypothalamus_Pituitary__monocyte	myeloid	Hypothalamus_Pituitary	581	182	0	0	0	0	0	0	0	0	0	0	0	0	0	0.168556	0	0	0	0	0.29746	0	0.0954394	0	0	0	0	0	0	0	0	0	0	0	0	0	0	0	0	0	0	0	0	0	0	0	0
Fat__monocyte	myeloid	Fat	582	182	0	0	0	0	0.116875	0	0	0	0	0	0	0	0	0.118704	0	0.0550239	0	0	4.17758	0	0	0.0265108	0	0	0	0	0	0	0	0	0	0	0	0	0	0	0	0	0	3.54331	0	0	0	0	0
Mammary_gland__monocyte	myeloid	Mammary_gland	583	182	0	0	0	0	0.110305	0	0	0	0	0	0	0	0	0	0	0	0	0	3.38108	0	0	0	0	0	0	0	0.179048	0	0	0	0	0	0	0	0	0	0	0	0	4	0	0	0	0	0
Bone__monocyte	myeloid	Bone	584	182	0	0	0	0	0.11494	0	0	0	0	0	0	0	0	0.0679714	0	0.0645553	0	0	1.3041	0	0.12576	0.0471822	0	0	0	0	0.0476763	0	0	0	0	0	0	0	0	0	0	0	0	3.59086	0	0	0	0	0
Bone_marrow__monocyte	myeloid	Bone_marrow	585	182	0	0	0	0	0.0801965	0	0	0	0	0	0	0	0	0.0959743	0	0.076395	0	0	0	0	0	0.0268303	0	0	0	0	0.0470817	0	0	0	0	0	0	0	0	0	0	0	0	2.27618	0	0	0	0	0
Blood__monocyte	myeloid	Blood	586	182	0	0	0	0	0.0730372	0	0	0	0	0	0	0	0	0.133152	0	0.0387777	0	0	0.367477	0	0	0.0352779	0	0	0	0	0	0	0	0	0	0	0	0	0	0	0	0	0	3.16847	0	0	0	0	0
Spleen__monocyte	myeloid	Spleen	587	182	0	0	0	0	0.201671	0	0	0	0	0	0	0	0	0.136267	0	0.024504	0	0	0	0	0.234271	0.0394011	0	0	0	0	0	0	0	0	0	0	0	0	0	0	0	0	0	7.52896	0	0	0	0	0
Lung__monocyte	myeloid	Lung	588	182	0	0	0	0	0.241634	0	0	0	0	0	0	0	0	0.112668	0	0.0308446	0	0	1.89322	0	0.176757	0.0366091	0	0	0	0	0	0	0	0	0	0	0	0	0	0	0	0	0	7.78932	0	0	0	0	0
Liver__monocyte	myeloid	Liver	589	182	0	0	0	0	0.18967	0	0	0	0	0	0	0	0	0.227283	0	0	0	0	2.73182	0	0.0794189	0	0	0	0	0	0	0	0	0	0.0720413	0	0	0	0	0	0	0	0	4.05904	0	0	0	0	0
Pancreas__monocyte	myeloid	Pancreas	590	182	0	0	0	0	0.0762332	0	0	0	0	0	0	0	0	0.424685	0	0	0	0.166081	0	0	0	0	0	0	0	1.23696	0	0	0	0	0	0	0	0	0	0	0	0	0	10	0	0	0	0	0
Kidney__monocyte	myeloid	Kidney	591	182	0	0	0	0	0.177287	0	0	0	0	0	0	0	0	0.168898	0	0.0235393	0	0	1.27584	0	0.188708	0	0	0	0	0	0	0	0	0.105323	0.107473	0	0	0	0	0	0	0	0	7.37327	0	0	0	0	0
Bladder__monocyte	myeloid	Bladder	592	182	0	0	0	0	0.0241114	0	0	0.0178435	0	0	0	0	0.0347187	0.011996	0	0.025576	0	0	5.34575	0	0	0	0	0	0	0	0	0	0	0	0	0	0	0	0	0	0	0	0	1.60858	0	0	1.07239	0	0
Hypothalamus_Pituitary__monocyte (PF)	myeloid	Hypothalamus_Pituitary	593	183	0	0	0	0	0.612016	0	0	0	0	0	0	0	0.198639	0.253906	0	0	0	0	0.129093	0	0.34775	0	0	0	0	0.0494152	0	0	0	0	0	0	0	0	0	0	0	0	0	16.129	0	0	0	0	0
Mammary_gland__monocyte (PF)	myeloid	Mammary_gland	594	183	0	0	0	0	0	0	0	0	0	0	0	0	0	0	0	0	0	0	0.713076	0	0	0	0	0	0	0	0	0	0	0	0	0	0	0	0	0	0	0	0	0	0	0	0	0	0
Bone__monocyte (PF)	myeloid	Bone	595	183	0	0	0	0	0.0261574	0	0	0	0	0	0	0	0.0223073	0.04984	0	0.0632265	0	0	0.300664	0	0.0426822	0.022158	0	0	0	0	0.0732311	0	0	0.0249996	0	0	0	0	0	0	0	0	0	1.90763	0	0	0	0	0
Bone_marrow__monocyte (PF)	myeloid	Bone_marrow	596	183	0	0	0	0	0.0236004	0	0	0	0	0	0	0	0	0.0304771	0	0.0404589	0	0	0	0	0	0	0	0	0	0	0.0904848	0	0	0.0265326	0	0	0	0	0	0	0	0	0	1.6129	0	0	0	0	0
Blood__monocyte (PF)	myeloid	Blood	597	183	0	0	0	0	0	0	0	0	0	0	0	0	0	0.0924616	0	0	0	0	0.159833	0	0	0	0	0	0	0.0699468	0.100658	0	0	0	0.0790701	0	0	0	0	0	0	0	0	0	0	0	0	0	0
Spleen__monocyte (PF)	myeloid	Spleen	598	183	0	0	0	0	0.56531	0	0	0	0	0	0	0	0	0.715365	0	0	0	0	0	0	0	0	0	0	0	0	0	0	0	0	0	0	0	0	0	0	0	0	0	16.6667	0	0	0	0	0
Lung__monocyte (PF)	myeloid	Lung	599	183	0	0	0	0	0.0911268	0	0	0	0	0	0	0	0	0.0551013	0	0.00896414	0	0	1.24395	0.0106306	0.0390209	0.0523817	0	0	0	0.00964746	0.0362892	0	0	0.0860613	0.0125237	0	0	0	0	0	0	0	0	6.41026	0	0	0	0	0
Kidney__monocyte (PF)	myeloid	Kidney	600	183	0	0	0	0.589069	0	0	0	0	0	0	0	0	0	0	0	0	0	0	0	0	0	0	0	0	0	0	0	0	0	0	0	0	0	0	0	0	0	0	50	0	0	0	0	0	0
Blood__macrophage_monocyte	myeloid	Blood	601	H8	0	0	0	0	0.451441	0	0	0	0	0	0	0	0	0.246149	0	0.117243	0	0	0.651817	0	0	0.0456484	0	0	0	0	0.0357237	0	0	0	0	0	0	0	0	0	0	0	0	6.06061	0	0	0	0	0
Spleen__macrophage_monocyte	myeloid	Spleen	602	H8	0	0	0	0	0.351681	0	0	0	0	0	0	0	0	0.335568	0	0	0	0	0	0	0.30831	0.0310822	0	0	0	0.0321595	0	0	0	0	0	0	0	0	0	0	0	0	0	12.766	0	0	0	0	0
Heart__macrophage_monocyte	myeloid	Heart	603	H8	0	0	0	0	0.805451	0	0	0	0	0	0	0	0	0	0	0	0	0	2.29821	0	0	0	0	0	0	0	0	0	0	0	0	0	0	0	0	0	0	0	0	3.29218	0	0	0	0	0
Aorta__macrophage_monocyte	myeloid	Aorta	604	H8	0	0	0	0	0.456286	0	0	0.114443	0	0	0	0	0	0	0	0	0	0	2.24032	0	0.283859	0	0	0	0	0	0	0	0	0	0	0	0	0	0	0	0	0	0	20	0	0	20	0	0
Trachea__macrophage_monocyte	myeloid	Trachea	605	H8	0	0	0	0.0970465	0.524184	0	0	0	0.0210743	0	0	0	0	0.0665258	0	0.0177125	0.173858	0	2.52168	0.0441319	0.524453	0	0	0	0	0	0	0	0	0	0	0	0	0	0	0	0	0	5.40541	24.3243	0	0	0	2.7027	0
Small_intestine__macrophage_monocyte	myeloid	Small_intestine	606	H8	0	0	0	0	0.814743	0	0	0	0	0	0	0	0	0	0	0.106547	0	0	4.37511	0.149743	0.0695271	0	0	0	0	0	0.0598297	0.053816	0	0	0.0512179	0	0	0	0	0	0	0	0	25.4902	0	0	0	0	0
Colon__macrophage_monocyte	myeloid	Colon	607	H8	0	0	0	0	0	0	0	0	0	0	0	0	0	0	0	0	0.718314	0	3.32454	0.290056	0.248707	0	0	0	0	0	0	0	0	0	0	0	0	0	0	0	0	0	0	0	0	0	0	0	0
Bone__macrophage_monocyte (PF)	myeloid	Bone	608	H9	0	0	0	0	0.0358254	0	0	0	0	0	0	0	0.024305	0.00897344	0	0.0294788	0	0	0.0245933	0	0.0242269	0.0343228	0	0	0	0.0108525	0.0905638	0	0	0.0508914	0	0	0	0	0	0	0	0	0	4.08922	0	0	0	0	0
Bone_marrow__macrophage_monocyte (PF)	myeloid	Bone_marrow	609	H9	0	0	0.0152117	0	0.113393	0	0	0	0	0	0	0	0.0645398	0	0	0.0492875	0	0	0	0	0.0114256	0.0165339	0	0	0	0.0189009	0.0641697	0	0	0.0337268	0	0	0	0	0	0	0	1.42857	0	8.57143	0	0	0	0	0
Fat__macrophage	myeloid	Fat	610	184	0	0	0	0	0.517884	0	0	0.0157139	0	0	0	0	0	0.353197	0	0.0402238	0	0	2.2211	0.0338447	0.0717111	0.0435054	0	0	0	0.0315303	0.0760942	0	0	0.0954738	0	0	0	0	0	0	0	0	0	26.5672	0	0	1.19403	0	0
Mammary_gland__macrophage	myeloid	Mammary_gland	611	184	0	0	0	0	0.466216	0	0	0	0	0	0	0	0	0.0752755	0	0	0	0	2.54002	0.0936453	0.054968	0	0	0	0	0.0384663	0	0	0	0	0	0	0	0	0	0	0	0	0	23.5294	0	0	0	0	0
Limb_muscle__macrophage	myeloid	Limb_muscle	612	184	0	0	0	0	0.469048	0	0	0	0	0	0	0	0	0.257353	0	0.0497594	0	0	1.6767	0	0	0.0525107	0	0	0	0	0.0798898	0	0	0.13156	0	0	0	0	0	0	0	0	0	16.2162	0	0	0	0	0
Diaphragm__macrophage	myeloid	Diaphragm	613	184	0	0	0	0	0.51227	0	0	0	0	0	0	0	0	0	0	0	0	0	2.22087	0	0	0	0	0	0	0	0	0	0	0	0	0	0	0	0	0	0	0	0	50	0	0	0	0	0
Bone_marrow__macrophage	myeloid	Bone_marrow	614	184	0	0	0	0	0.665607	0	0	0	0	0	0	0	0	0.100661	0	0.0468338	0	0	0.127249	0	0	0.0544738	0	0	0	0	0.0400663	0.0847074	0	0.269227	0	0	0	0	0	0	0	0	0	16.6667	0	0	0	0	0
Spleen__macrophage	myeloid	Spleen	615	184	0	0	0	0	1.7499	0	0	0	0	0	0	0	0	0.331147	0	0.0605635	0	0	0	0	0.175	0	0	0	0	0	0	0	0	0	0	0	0	0	0	0	0	0	0	48.5437	0	0	0	0	0
Tongue__macrophage	myeloid	Tongue	617	184	0	0	0	0	0.580673	0	0	0	0	0	0	0	0	0	0	0	0.758269	0.144921	4.87529	0	0	0.0622828	0	0	0	0	0	0	0	0	0	0	0	0	0	0	0	0	0	11.4286	0	0	0	0	0
Small_intestine__macrophage	myeloid	Small_intestine	618	184	0	0	0	0	0.339981	0	0	0	0	0	0	0	0	0.017188	0	0.0228695	0	0	2.87781	0.0680749	0	0.0763702	0	0	0	0	0.0414392	0.0432317	0	0.106242	0.0332403	0	0	0	0	0	0	0	0	15.2672	0	0	0	0	0
Pancreas__macrophage	myeloid	Pancreas	619	184	0	0	0	0.113117	0.658328	0	0	0.0575743	0	0	0	0	0	0.28421	0	0.0474755	0	0	0.514161	0	0.234417	0.0694515	0	0	0	0.473324	0.0600368	0	0	0.469404	0	0	0	0	0	0	0	0	6.08696	23.4783	0	0	1.73913	0	0
Kidney__macrophage	myeloid	Kidney	620	184	0	0	0	0.047395	0.772858	0	0	0	0	0	0	0	0	0.145621	0	0.0391225	0	0	1.47186	0	0.067697	0.0312483	0	0	0	0	0.109363	0.0630437	0	0.564582	0.085436	0.0413413	0	0	0	0	0	0	1.91571	26.4368	0	0	0	0	0
Bladder__macrophage	myeloid	Bladder	621	184	0	0	0	0.086005	0.664448	0	0	0	0	0	0	0	0	0	0	0	0	0	4.80957	0	0	0	0	0	0	0	0.0910008	0	0	0	0	0	0	0	0.198355	0	0	0	3.60577	22.1154	0	0	0	0	0
Testes__macrophage	myeloid	Testes	622	184	0	0	0	0	1.52851	0	0	0	0	0	0	0.0209068	0	0.0649773	0.0649773	0.239569	0	0.0209068	1.55413	0	0	0	0	0	0	0	0.0653878	0	0	0	0	0	0	0	0	0	0	0	0	29.4118	0	0	0	0	0
Fat__macrophage (PF)	myeloid	Fat	623	185	0	0	0	0	0	0	0.0591884	0.0153651	0	0	0	0	0	0	0	0.0153651	0	0	0.765778	0	0	0.0479614	0	0	0	0	0.127877	0	0	0.0153651	0	0	0	0	0	0	0	0	0	0	0	7.69231	7.69231	0	0
Kidney__macrophage (PF)	myeloid	Kidney	625	185	0	0	0	0	0.450317	0	0	0	0	0	0	0	0	0	0	0	0	0	0	0	0	0	0	0	0	0	0	0	0	0	0	0	0	0	0	0	0	0	0	50	0	0	0	0	0
Brain_cortex__macrophage (microglial cell)	myeloid	Brain_cortex	626	186	0	0	0	0.0342885	0.583089	0	0	0	0	0	0	0	0	0	0	0.0613678	0	0	1.88985	0	0	0.0782609	0	0	0	0	0.195103	0	0	0.0337734	0	0	0	0	0	0	0	0	1.38249	12.6728	0	0	0	0	0
Brainstem__macrophage (microglial cell)	myeloid	Brainstem	627	186	0	0	0	0.0505317	1.35769	0	0	0	0	0	0	0	0	0.0622364	0	0.100163	0	0	2.31811	0	0	0.0535692	0	0	0	0.0317607	0.0876235	0	0	0	0	0	0	0	0	0	0	0	2.50482	43.3526	0	0	0	0	0
Hypothalamus_Pituitary__macrophage (microglial cell)	myeloid	Hypothalamus_Pituitary	628	186	0	0	0	0	1.57602	0	0	0	0	0	0	0	0	0.166315	0	0.110639	0	0	2.33442	0	0	0	0	0	0	0	0.0705472	0	0	0	0	0	0	0	0	0	0	0	0	40	0	0	0	0	0
Eye_retina__macrophage (microglial cell)	myeloid	Eye_retina	629	186	0	0	0	0	0.52537	0	0	0	0	0	0	0	0	0	0	0	0	0	0.996024	0.178318	0.413767	0	0	0	0	0	0	0	0	0	0	0	0	0	0	0	0	0	0	25	0	0	0	0	0
Bone__macrophage (osteoclast)	myeloid	Bone	630	187	0	0	0	0	0.492869	0	0	0	0	0	0	0	0	0	0	0	0	0	0.324694	0	0.00999968	0	0	0	0	0.0290955	0.160415	0	0	0.027429	0	0	0	0	0	0	0	0	0	18.75	0	0	0	0	0
Lung__alveolar macrophage	myeloid	Lung	631	188	0	0	0	0	0.996192	0	0	0.0143711	0	0	0	0	0	0.0635647	0	0	0	0	0.315395	0.551216	0.0141584	0.022242	0	0	0	0.00938208	0.0273123	0	0	0.135622	0	0	0	0	0	0	0	0	0	58.8532	0	0	1.63399	0	0
Lung__alveolar macrophage (PF)	myeloid	Lung	632	189	0	0	0	0	0.669106	0	0	0.0111012	0	0	0	0	0	0.0236256	0	0.00889692	0	0	0.43338	0.337967	0	0.0429475	0	0	0	0.0076639	0.062582	0	0	0.3512	0	0	0	0	0	0	0	0	0	59.4743	0	0	2.19058	0	0
Lung__alveolar macrophage (CXCL10+)	myeloid	Lung	633	190	0	0	0	0.0183479	1.32161	0	0.00911526	0.0113976	0	0	0	0	0	0.225653	0	0.0258036	0	0	0.847723	0.316449	0.0153762	0.014755	0	0	0	0.0331434	0.00972348	0	0	0	0.0453707	0	0	0	0	0	0	0	1.60428	69.5187	0	1.06952	1.60428	0	0
Lung__alveolar macrophage (LPL+)	myeloid	Lung	634	191	0	0	0	0	1.63911	0	0	0.045501	0	0	0	0	0	0.150678	0	0	0	0	0.516777	0.381632	0	0.0509854	0	0	0	0.06323	0.0530704	0	0	0	0	0	0	0	0	0	0	0	0	34.0102	0	0	1.52284	0	0
Lung__interstitial macrophage	myeloid	Lung	635	192	0	0	0	0	0.584942	0	0	0	0	0	0	0	0	0.0723397	0	0.0262665	0	0	2.16346	0.0275674	0.0824581	0.047415	0	0	0	0	0.0279725	0	0	0.0924936	0	0	0	0	0	0	0	0	0	23.3356	0	0	0	0	0
Lung__interstitial macrophage (ABCA8+)	myeloid	Lung	636	193	0	0	0	0	0.686297	0	0	0.0300309	0	0	0	0	0	0.0399731	0	0.0419564	0	0	0.943639	0	0.0493694	0	0	0	0	0.0397934	0.0843101	0	0	0	0	0	0	0	0	0	0	0	0	26.1682	0	0	1.24611	0	0
Lung__interstitial macrophage (CXCL10+)	myeloid	Lung	637	194	0	0	0	0	0.735707	0	0	0	0	0	0	0	0	0.328375	0	0	0	0	0.653716	0.0943258	0.132314	0	0	0	0	0	0	0	0	0	0	0	0	0	0	0	0	0	0	32.7103	0	0	0	0	0
Liver__macrophage (Kupffer cell)	myeloid	Liver	638	195	0	0	0	0	0.613357	0	0	0	0	0	0	0	0	0.166101	0	0.0353873	0	0	2.55937	0.0584146	0.0461413	0	0.0366742	0	0	0.0517324	0.030541	0	0	0	0.0974576	0	0	0	0	0	0	0	0	19.6335	0	0	0	0	0
Liver__macrophage (Kupffer cell PF)	myeloid	Liver	639	196	0	0	0	0	0.156622	0	0	0	0	0	0	0	0	0.0237115	0	0	0	0	1.32826	0.0255986	0.0403712	0.0119181	0	0.0134918	0	0	0.0434409	0.02675	0	0.0963707	0	0	0	0	0	0	0	0	0	9.30233	0	0	0	0	0
Liver__macrophage (Kupffer cell CD5L+ MARCO+)	myeloid	Liver	640	197	0	0	0	0	0.841813	0	0	0	0	0	0	0	0	0.0914164	0	0.042651	0	0	1.52522	0	0.0425163	0.0574965	0.0332381	0	0	0.0622074	0.0370543	0.290725	0	0	0.14124	0	0	0	0	0	0	0	0	35.814	0	0	0	0	0
Liver__macrophage (Kupffer cell CD5L- MARCO+)	myeloid	Liver	641	198	0	0	0	0	0.407758	0	0	0.0202401	0	0	0	0	0	0.173828	0	0.0574987	0	0	2.92407	0	0	0.026745	0.0150184	0	0	0	0.0221251	0	0	0.32813	0.0820174	0	0	0	0	0	0	0	0	18.7826	0	0	1.21739	0	0
Liver__macrophage (Kupffer cell MS4A7+)	myeloid	Liver	642	199	0	0	0	0	0.113074	0	0	0	0	0	0	0	0	0.0295462	0	0	0	0	0.355312	0.111233	0.0536874	0.0241797	0	0	0	0	0	0	0	0	0.0844383	0	0	0	0	0	0	0	0	4.27046	0	0	0	0	0
Fat__macrophage (MRC1+)	myeloid	Fat	643	200	0	0	0	0	0.443823	0	0	0	0	0	0	0	0	0.179908	0	0.0475193	0	0	2.10118	0	0	0.0246498	0	0	0	0.0351764	0.104013	0.0238438	0	0.117288	0	0	0	0	0	0	0	0	0	18.9781	0	0	0	0	0
Pancreas__macrophage (MRC1+)	myeloid	Pancreas	644	200	0	0	0	0.214414	0.435629	0	0	0.0522084	0	0	0	0	0	0.131979	0	0.0582818	0	0	0.233769	0	0	0.0335189	0	0	0	1.12971	0.0903275	0.0353755	0	0.24232	0	0	0	0	0	0	0	0	7.26257	16.2011	0	0	1.11732	0	0
Kidney__macrophage (MRC1+)	myeloid	Kidney	645	200	0	0	0	0.117629	1.11229	0	0	0	0	0	0	0	0	0.130713	0	0.0663254	0	0	1.3867	0	0	0.0286763	0	0	0	0.0825716	0.0882749	0.0476426	0	0.940532	0.0362809	0	0	0	0	0	0	0	4.6875	53.125	0	0	0	0	0
Mammary_gland__macrophage (ENPP2+)	myeloid	Mammary_gland	646	201	0	0	0	0	0.692842	0	0	0	0	0	0	0.0421481	0	0	0	0.0621969	0	0	0.305246	0.0130533	0.0284435	0	0	0	0	0	0.051555	0	0	0	0	0	0	0	0	0	0	0	0	34.2105	0	0	0	0	0
Pancreas__macrophage (ENPP2+)	myeloid	Pancreas	647	201	0	0	0	0	0.545119	0	0	0	0	0	0	0.0205982	0	0.0179167	0	0.0401349	0	0	0.0879788	0	0.109645	0	0	0	0	0.261711	0	0.0227309	0.0188293	0	0	0	0	0	0	0	0	0	0	20.339	0	0	0	0	0
Spleen__macrophage (MARCO+)	myeloid	Spleen	648	202	0	0	0.00849507	0	0.775425	0	0	0.00972989	0	0	0	0	0	0.317902	0	0.055089	0	0	0.0795556	0.0104291	0.25854	0.0890046	0	0	0	0.0500211	0.0103947	0.0594455	0	0.11339	0	0	0	0	0	0	0	1.0101	0	39.3939	0	0	1.0101	0	0
Pancreas__macrophage (MARCO+)	myeloid	Pancreas	649	202	0	0	0	0.308693	0.494974	0	0	0	0	0	0	0	0	0.0523329	0	0.194621	0	0	0.361887	0	0	0.0901511	0	0	0	0.857645	0	0	0	0.421225	0	0	0	0	0	0	0	0	18.75	37.5	0	0	0	0	0
Kidney__macrophage (MARCO+)	myeloid	Kidney	650	202	0	0	0	0.0628864	0.378863	0	0	0	0	0	0	0.00614834	0	0.190998	0	0.0485028	0	0.00582735	1.0896	0	0	0.0228223	0	0	0	0.0447297	0.0281829	0.0103003	0	0.728197	0	0	0	0	0	0	0	0	7.05882	27.0588	0	0	0	0	0
Bone_marrow__macrophage (CD5L+)	myeloid	Bone_marrow	651	203	0	0	0	0	1.15128	0	0	0	0	0	0	0	0	0	0	0	0	0	0	0	0.175513	0	0	0	0	0	0	0	0	0	0	0	0	0	0	0	0	0	0	26.1905	0	0	0	0	0
Tongue__macrophage (CTSD+)	myeloid	Tongue	652	204	0	0	0	0	0.26214	0	0	0	0	0	0	0	0	0.0713834	0	0	0.521248	0.0492419	3.83052	0	0	0	0	0	0	0	0.060281	0	0	0	0	0	0	0	0	0	0	0	0	5.76923	0	0	0	0	0
Small_intestine__macrophage (MS4A7+)	myeloid	Small_intestine	653	205	0	0.0405908	0.404956	0	0.250307	0	0	0.0569549	0	0	0	0	0	0	0	0	0	0	0.309704	0.131865	0.0535187	0.0611926	0	0	0	0	0.108378	0.0705424	0	0	0	0	0	0	0	0	2.85714	14.2857	0	11.4286	0	0	2.85714	0	0
Kidney__macrophage (EPCAM+)	myeloid	Kidney	654	206	0	0	0	0.0750424	1.31723	0	0	0	0	0	0	0	0	0.0925433	0	0.0500786	0	0	1.93649	0.219993	0	0	0	0	0	0.0275772	0.153995	0.0620991	0	0.371609	0.132327	0	0	0	0	0	0	0	2.54453	41.2214	0	0	0	0	0
Kidney__macrophage (ABCG1+)	myeloid	Kidney	655	207	0	0	0	0.0436804	0.959659	0	0	0	0	0	0	0	0	0	0	0	0	0	0	0.892805	0	0	0	0	0	0	0	0	0	0	0.143587	0	0	0	0	0	0	0	7.14286	64.2857	0	0	0	0	0
Uterus__macrophage (LTC4S+)	myeloid	Uterus	657	209	0	0	0	0.0444963	2.3984	0	0	0	0	0	0	0	0	0.0756044	0	0.872234	0	0	1.34059	0.351744	0	0.0399592	0	0	0	0	0.0597823	0	0	0.0788817	0	0	0	0	0	0	0	0	3.30579	77.686	0	0	0	0	0
Uterus__macrophage (MGST1+)	myeloid	Uterus	658	210	0	0	0	0.0463369	1.29969	0	0	0	0	0	0	0	0	0	0	0.850176	0	0	1.08686	0.206461	0	0.0178985	0	0	0	0	0.0893867	0.0399365	0	0.0357667	0	0	0	0	0	0	0	0	4.16667	52.5	0	0	0	0	0
Hypothalamus_Pituitary__conventional dendritic cell	myeloid	Hypothalamus_Pituitary	659	211	0	0	0	0	0	0	0	0	0	0	0	0	0.194015	0	0	0	0	0	0.551551	0	0.194015	0	0	0	0	0	0	0	0	0	0	0	0	0	0	0	0	0	0	0	0	0	0	0	0
Fat__conventional dendritic cell	myeloid	Fat	660	211	0	0	0	0	0.459161	0	0	0	0	0	0	0	0	0.221496	0	0	0	0	0.283107	0	0	0	0	0	0	0	0	0	0	0	0	0	0	0	0	0	0	0	0	33.3333	0	0	0	0	0
Mammary_gland__conventional dendritic cell	myeloid	Mammary_gland	661	211	0	0	0	0	0.104462	0	0	0.104462	0	0	0	0	0	0	0	0	0	0	0.0828892	0	0	0	0	0	0	0	0	0	0	0	0	0	0	0	0	0	0	0	0	12.5	0	0	12.5	0	0
Bone__conventional dendritic cell	myeloid	Bone	662	211	0	0	0	0	0.453418	0	0	0	0	0	0	0	0	0	0	0.0571017	0	0	0.11928	0	0.0749389	0	0	0	0	0	0.130786	0	0	0.0896786	0	0	0	0	0	0	0	0	0	16.6667	0	0	0	0	0
Bone_marrow__conventional dendritic cell	myeloid	Bone_marrow	663	211	0	0	0	0	0.134019	0	0	0	0	0	0	0	0	0	0	0.116032	0	0	0	0	0	0.112701	0	0	0	0.0772418	0.112701	0	0	0	0	0	0	0	0	0	0	0	0	6.25	0	0	0	0	0
Blood__conventional dendritic cell	myeloid	Blood	664	211	0	0	0	0	0	0	0	0	0	0	0	0	0	0	0	0	0	0	0	0	0	0	0	0	0	0	0	0	0	0	0	0	0	0	0	0	0	0	0	0	0	0	0	0	0
Spleen__conventional dendritic cell	myeloid	Spleen	665	211	0	0	0	0	0.384067	0	0	0	0	0	0	0	0	0.212636	0	0.0339688	0	0	0	0	0.15647	0	0	0	0	0	0	0	0	0	0	0	0	0	0	0	0	0	0	22.5806	0	0	0	0	0
Lung__conventional dendritic cell	myeloid	Lung	666	211	0	0	0	0	0.220374	0	0	0	0	0	0	0	0	0.0892901	0	0.0327912	0	0	0	0	0.0305006	0	0	0	0	0	0.01576	0	0	0	0	0	0	0	0	0	0	0	0	12.1212	0	0	0	0	0
Small_intestine__conventional dendritic cell	myeloid	Small_intestine	667	211	0	0	0	0	0.412653	0	0	0	0	0	0	0	0	0.134336	0	0	0	0	0.147066	0	0	0	0	0	0	0	0	0	0	0	0.147066	0	0	0	0	0	0	0	0	28.5714	0	0	0	0	0
Liver__conventional dendritic cell	myeloid	Liver	668	211	0	0	0	0	0.377515	0	0	0	0	0	0	0	0	0.186142	0	0.0395204	0	0	0	0	0	0	0	0.0318183	0	0	0.0224603	0	0	0	0.113563	0	0	0	0	0	0	0	0	19.6429	0	0	0	0	0
Pancreas__conventional dendritic cell	myeloid	Pancreas	669	211	0	0	0	0.0810448	0.286992	0	0	0	0	0	0	0	0	0.162257	0	0.0330027	0	0	0	0	0	0.0289879	0	0	0	0.153457	0.0387129	0	0	0	0	0	0	0	0	0	0	0	6.89655	17.2414	0	0	0	0	0
Kidney__conventional dendritic cell	myeloid	Kidney	670	211	0	0	0	0	0.936916	0	0	0.034143	0	0	0	0	0	0.250748	0	0	0	0	0	0	0	0	0	0	0	0	0.154304	0.0617898	0	0.143486	0	0	0	0	0	0	0	0	0	36.9565	0	0	2.17391	0	0
Bladder__conventional dendritic cell	myeloid	Bladder	671	211	0	0	0	0	0.395959	0	0	0	0	0	0	0	0	0.0915124	0	0.0707328	0	0	1.99538	0.0707328	0	0	0	0	0	0	0.0707328	0	0	0	0	0	0	0	0.0503362	0	0	0	0	21.7391	0	0	0	0	0
Hypothalamus_Pituitary__plasmacytoid dendritic cell	myeloid	Hypothalamus_Pituitary	672	212	0	0	0	0	1.28449	0	0	0	0	0	0	0.503081	0.316995	0.443706	0	0	0	0	0	0	0	0.321309	0	0	0	0	0	0	0	0	0	0	0	0	0	0	0	0	0	28.5714	0	0	0	0	0
Bone__plasmacytoid dendritic cell	myeloid	Bone	673	212	0	0	0	0	0.979361	0	0	0.0422449	0	0	0	0	0	0.10907	0	0	0	0	0	0	0	0.119295	0	0	0	0	0.166081	0	0	0	0	0	0	0	0	0	0	0	0	40	0	0	4	0	0
Bone_marrow__plasmacytoid dendritic cell	myeloid	Bone_marrow	674	212	0	0	0	0	1.66773	0	0	0	0	0	0	0	0	0.247521	0	0	0	0	0	0	0	0.180525	0	0	0	0.033495	0	0	0	0.0367697	0	0	0	0	0	0	0	0	0	53.9683	0	0	0	0	0
Spleen__plasmacytoid dendritic cell	myeloid	Spleen	675	212	0	0	0	0	1.86367	0	0	0	0	0	0	0	0	0.709734	0	0	0	0	0	0	0	0.0677096	0	0	0	0.126516	0	0	0	0	0	0	0	0	0	0	0	0	0	75.6757	0	0	0	0	0
Lung__plasmacytoid dendritic cell	myeloid	Lung	676	212	0	0.0554558	0	0	2.00709	0	0	0.0285241	0	0	0	0	0	1.01421	0	0.0352658	0	0	0	0.0596961	0	0.167685	0	0	0	0	0	0	0	0	0	0	0	0	0	0	1.53846	0	0	55.3846	0	0	1.53846	0	0
Trachea__plasmacytoid dendritic cell	myeloid	Trachea	677	212	0	0	0	0	0	0	0	0	0	0	0	0	0	0	0	0	0	0	0	0	0	0	0	0	0	0	0	0	0	0	0	0	0	0	0	0	0	0	0	0	0	0	0	0	0
Liver__plasmacytoid dendritic cell	myeloid	Liver	678	212	0	0	0	0	1.75911	0	0.0353029	0	0	0	0	0	0	0.871292	0	0.143133	0	0	0.0262667	0	0	0	0	0	0	0.0442213	0	0	0	0	0	0	0	0	0	0	0	0	0	64.2857	0	1.19048	0	0	0
Pancreas__plasmacytoid dendritic cell	myeloid	Pancreas	679	212	0	0	0	0	1.88149	0	0	0	0	0	0	0	0	0.760052	0	0	0	0	0	0	0	0.145725	0	0	0	0.625163	0	0	0	0	0	0	0	0	0	0	0	0	0	50	0	0	0	0	0
Kidney__plasmacytoid dendritic cell	myeloid	Kidney	680	212	0	0	0	0.0976423	1.56904	0	0	0	0	0	0	0	0	0.419389	0	0	0	0	0	0	0	0	0	0	0	0	0.1994	0	0	0.139759	0	0	0	0	0	0	0	0	3.57143	60.7143	0	0	0	0	0
Bladder__plasmacytoid dendritic cell	myeloid	Bladder	681	212	0	0	0	0	1.41582	0	0	0	0	0	0	0	0	0.495697	0	0	0	0	1.16465	0	0	0	0	0	0	0	0	0	0	0	0	0	0	0	0	0	0	0	0	60	0	0	0	0	0
Fat__mature dendritic cell	myeloid	Fat	682	213	0	0	0	0	0.043921	0	0	0	0	0	0	0	0	0.0999693	0	0	0	0	0	0.0598254	0	0	0	0	0	0	0	0	0	0	0	0	0	0	0	0	0	0	0	5.26316	0	0	0	0	0
Mammary_gland__mature dendritic cell	myeloid	Mammary_gland	683	213	0	0	0	0	0	0	0	0	0	0	0	0.0424537	0	0	0	0	0	0	1.14571	0.0451227	0.035847	0.0353269	0	0	0	0.0357053	0.0258145	0	0	0	0	0	0	0	0	0	0	0	0	0	0	0	0	0	0
Spleen__mature dendritic cell	myeloid	Spleen	684	213	0	0	0	0	0.236324	0	0	0	0	0	0	0	0	0	0	0	0	0	0	0	0	0	0	0	0	0	0.441925	0	0	0.157471	0	0	0	0	0	0	0	0	0	13.3333	0	0	0	0	0
Lung__mature dendritic cell	myeloid	Lung	685	213	0	0	0	0	0.130244	0	0	0	0	0	0	0	0	0	0	0	0	0	0	0.0397983	0.0385107	0.0548441	0	0	0	0.0160074	0.0300278	0	0	0	0	0	0	0	0	0	0	0	0	6.66667	0	0	0	0	0
Tongue__mature dendritic cell	myeloid	Tongue	686	213	0	0	0	0	0.153914	0	0	0	0	0	0	0.254572	0	0	0	0	0.661809	0.0362904	4.23624	0.484752	0	0	0	0	0	0	0	0	0	0.0291392	0	0	0	0	0	0	0	0	0	8.57143	0	0	0	0	0
Liver__mature dendritic cell	myeloid	Liver	687	213	0	0	0	0	0.679039	0	0	0	0	0	0	0	0	0	0	0	0	0	1.02982	0	0	0	0	0	0	0	0	0	0	0	0.176052	0	0	0	0	0	0	0	0	16.6667	0	0	0	0	0
Pancreas__mature dendritic cell	myeloid	Pancreas	688	213	0	0	0	0	0.0990925	0	0	0	0	0	0	0	0	0.0620162	0	0	0	0	0	0	0	0.0562863	0	0	0	0.316013	0	0.0734599	0	0	0	0	0	0	0	0	0	0	0	6.66667	0	0	0	0	0
Kidney__mature dendritic cell	myeloid	Kidney	689	213	0	0	0	0	0	0	0	0	0	0	0	0	0	0.521781	0	0	0	0	0	0	0	0	0	0	0	0	0	0	0	0.521781	0	0	0	0	0	0	0	0	0	0	0	0	0	0	0
Bladder__mature dendritic cell	myeloid	Bladder	690	213	0	0	0	0	0.48291	0	0	0	0	0	0	0.232592	0	0	0	0	0	0	2.15201	0	0	0	0	0	0	0.118947	0.125232	0	0	0	0	0	0	0	0.153544	0	0	0	0	14.2857	0	0	0	0	0
Mammary_gland__dendritic cell (FLT3+ IGSF6+)	myeloid	Mammary_gland	691	214	0	0	0	0	0.559071	0	0	0	0	0	0	0	0	0.140432	0	0	0	0	3.22232	0.110784	0	0	0	0	0	0.126072	0	0	0	0	0	0	0	0	0	0	0	0	0	30.7692	0	0	0	0	0
Bone__dendritic cell (FLT3+ IGSF6+)	myeloid	Bone	692	214	0	0	0	0	0	0	0	0	0	0	0	0	0.179807	0.312628	0	0.101758	0	0	0	0	0	0.32652	0	0	0	0	0.273181	0	0	0	0	0	0	0	0	0	0	0	0	0	0	0	0	0	0
Bone_marrow__dendritic cell (FLT3+ IGSF6+)	myeloid	Bone_marrow	693	214	0	0	0.0612862	0	0.784373	0	0	0	0	0	0	0	0.0776401	0.253474	0	0.056233	0	0	0	0	0	0	0	0	0	0	0	0	0	0.0996483	0	0	0	0	0	0	0	2.77778	0	25	0	0	0	0	0
Spleen__dendritic cell (FLT3+ IGSF6+)	myeloid	Spleen	694	214	0	0	0	0	1.24866	0	0	0	0	0	0	0	0	0.146873	0	0	0	0	0	0.179593	0.0578474	0.0599453	0	0	0	0.0730433	0	0.0620574	0	0.0856028	0	0	0	0	0	0	0	0	0	44.7761	0	0	0	0	0
Lung__dendritic cell (FLT3+ IGSF6+)	myeloid	Lung	695	214	0	0	0	0	0.744526	0	0	0	0	0	0	0	0	0.197034	0	0.0263948	0	0	0	0.180026	0.098853	0	0	0	0	0	0.0506001	0	0	0	0	0	0	0	0	0	0	0	0	28.1915	0	0	0	0	0
Small_intestine__dendritic cell (FLT3+ IGSF6+)	myeloid	Small_intestine	696	214	0	0	0	0	0.285759	0	0	0	0	0	0	0	0	0	0	0	0	0	1.30871	0.443521	0.114901	0	0	0	0	0	0.0817502	0	0	0	0.03014	0	0	0	0	0	0	0	0	13.6364	0	0	0	0	0
Liver__dendritic cell (FLT3+ IGSF6+)	myeloid	Liver	697	214	0	0	0	0	0.634926	0	0	0	0	0	0	0.0528553	0	0.225849	0	0	0	0	0.563566	0.0725599	0.122959	0.0310237	0	0	0.0380621	0	0	0	0	0.22522	0.0649805	0	0	0	0	0	0	0	0	26.25	0	0	0	0	0
Pancreas__dendritic cell (FLT3+ IGSF6+)	myeloid	Pancreas	698	214	0	0	0	0	1.13335	0	0	0	0	0	0	0.0214875	0	0.0261929	0	0.0409037	0	0	0	0.0959372	0.178306	0.0287414	0	0	0	0.237445	0.0732372	0.0365812	0	0.0157838	0	0	0	0	0	0	0	0	0	40.2299	0	0	0	0	0
Kidney__dendritic cell (FLT3+ IGSF6+)	myeloid	Kidney	699	214	0	0	0	0	1.31659	0	0	0	0	0	0	0.030744	0	0.320124	0	0.0817633	0	0	0.0347262	0.0527051	0.0557869	0	0	0	0	0	0.15296	0.0443036	0	0.213958	0.185848	0	0	0	0	0	0	0	0	38.0952	0	0	0	0	0
Bladder__dendritic cell (FLT3+ IGSF6+)	myeloid	Bladder	700	214	0	0	0	0	0.441803	0	0	0	0	0	0	0	0	0	0	0	0	0	2.55251	0	0	0	0	0	0	0	0	0	0	0	0	0	0	0	0	0	0	0	0	9.09091	0	0	0	0	0
Small_intestine__dendritic cell (FLT3- IGSF6+ TCF4+)	myeloid	Small_intestine	701	215	0	0	0	0	0	0	0	0	0	0	0	0	0	0	0	0	0	0	1.98037	0	0.395415	0	0	0	0	0	0	0	0	0	0.354215	0	0	0	0	0	0	0	0	0	0	0	0	0	0
Skin__dendritic cell (Langerhans cell)	myeloid	Skin	702	216	0	0	0	0.252442	0.126749	0.0830942	0	0	0	0	0	0	0	0	0.129417	0	0	0	0	0.99744	0	0	0	0	0	0	0.178008	0	0	0	0	0	0	0	0	0	0	0	2.66667	2.66667	1.33333	0	0	0	0
Liver__dendritic cell (PF)	myeloid	Liver	703	217	0	0	0	0	0.264059	0	0	0	0	0	0	0	0.144866	0	0	0.0485655	0	0	0	0	0.0631762	0	0	0.0499315	0	0.0400913	0	0.0685501	0	0	0	0	0	0	0	0	0	0	0	13.6364	0	0	0	0	0
Brain_cortex__GABAergic neuron (GRIK1+ MEIS2+ NECAB1-)	neural	Brain_cortex	704	218	0	0	0	0	0.249944	0	0	0	0	0	0	0.441048	0	0	0	0	0	0.13739	0	0	0	0.138438	0	0	0	0.214841	0.106342	0	0	0	0	0	0	0	0	0	0	0	0	8	0	0	0	0	0
Brain_cortex__GABAergic neuron (GIRK1- MEIS2+ NECAB1+)	neural	Brain_cortex	705	219	0	0	0	0	0.187707	0	0	0	0	0	0	0.731835	0	0	0	0	0	0	0	0	0	0.339964	0	0	0	0.19039	0.157135	0	0.0647826	0	0	0	0	0	0	0	0	0	0	5.38462	0	0	0	0	0
Brain_cortex__GABAergic neuron (GIRK1- MEIS2+ NECAB1-)	neural	Brain_cortex	706	220	0	0	0	0	0.249051	0	0	0	0	0	0	0.418031	0	0	0	0	0	0	0.0913181	0	0	0.177067	0	0	0	0.191628	0.199079	0.0810481	0.200873	0	0	0	0	0	0	0	0	0	0	8.3612	0	0	0	0	0
Brain_cortex__GABAergic neuron (PPP1R1B+)	neural	Brain_cortex	707	221	0	0	0	0.189605	0.719071	0	0	0	0	0	0	0.284347	0	0	0	0	0	0	0	0	0	0.180977	0	0	0	0.259154	0	1.14692	0.530716	0	0	0	0	0	0	0	0	0	5.26316	26.3158	0	0	0	0	0
Hypothalamus_Pituitary__GABAergic neuron	neural	Hypothalamus_Pituitary	708	221	0	0	0	0	0	0	0	0	0	0	0	0	0	0	0	0	0	0	0	0	0	0	0	0	0	0	0	1.60593	0	0	0	0	0	0	0	0	0	0	0	0	0	0	0	0	0
Brainstem__GABAergic neuron (OTX2+)	neural	Brainstem	709	222	0	0	0	0.0977224	0.772265	0	0	0	0	0	0	0.576332	0	0	0	0	0	0	0	0	0	0.0312379	0	0	0	0.421296	0.0146351	0	0.27764	0	0	0	0	0	0	0	0	0	10	36.6667	0	0	0	0	0
Brain_cortex__neuron	neural	Brain_cortex	710	H10	0	0	0	0.0182479	0.958036	0	0	0	0	0	0	0.450179	0	0	0	0	0	0	0.171201	0	0	0.187406	0	0	0	0.416303	0.0182479	0	0.423634	0	0	0.128686	0	0	0	0	0	0	4.16667	33.3333	0	0	0	0	0
Brainstem__neuron	neural	Brainstem	711	H10	0.0108354	0	0.0270593	0.240509	0.993135	0	0	0	0	0	0	0.796525	0	0	0	0.00405189	0	0.0455145	0.0197526	0	0	0.153312	0	0	0	0.137755	0.119278	0.141292	0.11947	0	0	0	0	0	0	1.5873	0	1.5873	15.873	66.6667	0	0	0	0	0
Brain_cortex__glutamatergic neuron (NPTX1+)	neural	Brain_cortex	713	223	0	0	0	0.0710905	0.960196	0	0.018711	0.031105	0	0	0	0.543115	0	0	0	0	0.0457762	0.0872486	0.0335637	0	0	0.0357805	0	0	0	0.162701	0.0670026	0.0392632	0.308761	0	0	0	0	0	0	0	0	0	1.1236	49.4382	0	1.1236	2.24719	0	0
Brainstem__glutamatergic neuron (CBLN1+)	neural	Brainstem	714	224	0	0	0	0	1.06709	0	0	0	0	0.0402354	0	0.27938	0	0	0	0	0	0	0.0622138	0	0	0.258103	0	0	0	0.0552358	0.120154	0	0.0589477	0	0	0	0	0	0	0	0	0	0	44.8276	0	0	0	0	3.44828
Brainstem__glutamatergic neuron (NEFH+)	neural	Brainstem	715	225	0	0	0	0.158091	0.583719	0	0	0	0	0	0	0.153572	0	0	0	0	0	0.0430481	0.0115544	0	0	0.0475148	0	0	0	0.0938508	0.24492	0.102895	0.0256248	0	0	0	0	0	0	0	0	0	25	81.25	0	0	0	0	0
Brainstem__glutamatergic neuron (ROM1+)	neural	Brainstem	716	226	0	0	0	0.0732933	1.14703	0	0	0.0125865	0	0	0.0188029	0.118302	0	0	0	0	0	0.0209234	0.0371049	0	0.100773	0.0660983	0	0	0	0.0468383	0.185875	0.323031	0.0477011	0	0	0	0	0	0	0	0	0	6.59341	80.9524	0	0	1.4652	0	0
Eye_retina__cone cell	neural	Eye_retina	717	227	0	0	0	0	0	0	0	0.35196	0	0	0	0	0	0	0	0	0	0	0	0	0	0	0	0	0	0.279664	0	0	0	0	0	0	0	0	0	0	0	0	0	0	0	0	20	0	0
Eye_retina__rod cell	neural	Eye_retina	718	228	0	0	0	0	0.0957414	0	0	0	0	0	0	0	0	0	0	0	0	0	0	0	0.209574	0.0871157	0	0	0	0	0.0635343	0	0	0	0	0	0	0	0	0	0	0	0	1.50637	0	0	0	0	0
Eye_retina__horizontal cell	neural	Eye_retina	719	229	0	0.692248	0	1.29958	1.38789	0	0	0	0	0	0	0.287233	0	0	0	0	0	0	0	0	0	0	0	0	0	0	0	0	0.511876	0	0	0	0	0	0	0	50	0	100	100	0	0	0	0	0
Eye_retina__ON-bipolar cell	neural	Eye_retina	720	230	0	0	0	0	1.67445	0	0	0	0	0	0	0.525171	0	0	0	0	0	0	0	0	0	0.180468	0	0	0	0.112338	0.255159	0	0	0	0	0	0	0	0	0	0	0	0	80.4348	0	0	0	0	0
Eye_retina__OFF-bipolar cell	neural	Eye_retina	721	231	0	0	0	0	0	0	0	0	0	0	0	0	0	0	0	0	0	0	0	0	0	0	0	0	0	0.517199	0.938708	0	0	0	0	0	0	0	0	0	0	0	0	0	0	0	0	0	0
Eye_retina__bipolar cell	neural	Eye_retina	722	H11	0	0	0	0	1.77569	0	0	0	0	0	0	0	0	0	0	0	0	0	0	0	0	0	0	0	0	0	0	0	1.77569	0	0	0	0	0	0	0	0	0	0	100	0	0	0	0	0
Small_intestine__interstitial cell of Cajal	neural	Small_intestine	723	232	0	0	0	0	0	0	0	0	0	0	0	0	0	0	0	0	0	0	0	0	0	1.00193	0	0	0	0	0	0	0	0	0	0	0	0	0	0	0	0	0	0	0	0	0	0	0
Hypothalamus_Pituitary__corticotroph	neural	Hypothalamus_Pituitary	724	233	0	0	0	1.83411	1.76141	0	0	0	0	0	0	0.57313	0	0	0	0	0	0	0	0	0.0835699	0.289654	0	0	0	0	0.264193	0	0.166469	0	0	0	0	0	0	0	0	0	70	80	0	0	0	0	0
Hypothalamus_Pituitary__gonadotroph	neural	Hypothalamus_Pituitary	725	234	0	0	0	0.619448	1.78848	0	0	0	0	0	0	0.466685	0.161668	0	0	0	0	0	0	0	0	0.115006	0	0	0	0	0.266997	0	0	0	0	0	0	0.161668	0	0	0	0	50	100	0	0	0	0	0
Hypothalamus_Pituitary__lactotroph	neural	Hypothalamus_Pituitary	726	235	0	0	0	0.828288	1.73031	0	0	0	0	0	0	0.604744	0	0	0	0	0	0	0	0	0	0	0	0	0	0	0.154224	0	0	0	0	0	0	0	0	0	0	0	66.6667	100	0	0	0	0	0
Hypothalamus_Pituitary__somatotroph	neural	Hypothalamus_Pituitary	727	236	0	0	0.0175197	1.0253	1.41734	0	0	0	0	0	0	0.641915	0	0	0	0	0	0	0	0	0	0.0397808	0	0	0	0	0.0845607	0.182923	0.0175197	0	0	0	0	0	0	0	0	5.26316	68.4211	73.6842	0	0	0	0	0
Hypothalamus_Pituitary__thyrotroph	neural	Hypothalamus_Pituitary	728	237	0	0	0	1.20851	1.99042	0	0	0	0	0	0	0.364486	0.143531	0	0	0	0	0	0	0	0	0.0672735	0	0	0	0	0.618139	0	0	0	0	0	0	0.150954	0	0	0	0	55.5556	88.8889	0	0	0	0	0
Hypothalamus_Pituitary__neuroendocrine cell	neural	Hypothalamus_Pituitary	729	H12	0	0	0	1.36156	1.70997	0	0	0	0	0	0	0	0	0	0	0	0	0	0	0	0	0	0	0	0	0	0	0	0.216076	0	0	0	0	0	0	0	0	0	60	100	0	0	0	0	0
Brain_cortex__astrocyte (LHX2+ SLC7A10-)	neural	Brain_cortex	730	238	0	0	0	0.364041	0.231215	0	0	0	0	0	0	0.111563	0	0	0	0	0	0	0.248903	0	0	0.308501	0	0	0	0.156657	0.180551	0	0	0.951901	0	0	0	0	0	0	0	0	8.08081	4.54545	0	0	0	0	0
Brainstem__astrocyte (LHX2- SLC7A10+)	neural	Brainstem	731	239	0	0	0	0.667761	1.10655	0	0	0	0	0	0	0.324183	0	0	0	0	0	0	0.123969	0	0	0.256671	0	0	0	0.293282	0.217783	0.0714827	0	0.13944	0	0	0	0	0	0	0	0	15.4321	27.1605	0	0	0	0	0
Hypothalamus_Pituitary__astrocyte (LHX2+ SLC7A10+)	neural	Hypothalamus_Pituitary	732	240	0	0	0	0.998039	1.04119	0	0	0.0908849	0	0	0	0.100481	0	0	0	0	0	0	0	0	0	0	0	0	0	0.0539229	0.21263	0	0	0.555167	0	0	0	0	0	0	0	0	17.1429	25.7143	0	0	2.85714	0	0
Brainstem__astrocyte (S100B+)	neural	Brainstem	733	241	0	0	0	0.159887	0.586486	0	0	0	0	0	0	0.192459	0	0	0	0	0	0	0.0349894	0	0	0.105489	0	0	0	0	0.393421	0	0.0687958	0	0	0	0	0	0	0	0	0	5.40541	21.6216	0	0	0	0	0
Brain_cortex__oligodendrocyte precursor cell	neural	Brain_cortex	734	242	0	0	0	0	0.130923	0	0	0	0	0	0	0.469067	0	0	0	0	0	0	0.190893	0	0	0.107725	0	0	0	0.0787279	0.192079	0	0	0.101766	0	0	0	0	0	0	0	0	0	3.84615	0	0	0	0	0
Brainstem__oligodendrocyte precursor cell	neural	Brainstem	735	242	0	0	0	0.157746	0.994485	0	0	0	0	0	0	0.443607	0	0	0	0	0	0	0.100374	0	0	0.0301797	0	0	0	0	0	0	0	0	0	0	0	0	0	0	0	0	5.66038	26.4151	0	0	0	0	0
Hypothalamus_Pituitary__oligodendrocyte precursor cell	neural	Hypothalamus_Pituitary	736	242	0	0	0	0	0.783825	0	0	0	0	0	0	0.627405	0	0	0	0	0	0	0.215865	0	0	0.248428	0	0	0	0	0	0	0	0	0	0	0	0	0	0	0	0	0	33.3333	0	0	0	0	0
Brain_cortex__oligodendrocyte	neural	Brain_cortex	737	243	0	0	0	0.0783907	0.109919	0	0	0	0	0	0	0.13101	0	0	0	0	0	0	0.134775	0.0350576	0	0.0780725	0	0	0	0.115228	0.464676	0	0	0	0	0	0	0	0	0	0	0	3.06122	3.40136	0	0	0	0	0
Brainstem__oligodendrocyte	neural	Brainstem	738	243	0	0	0	0.199396	0.636735	0	0	0	0	0	0	0.13708	0	0	0	0	0	0	0.151278	0	0	0	0	0	0	0.21081	0.515095	0	0	0	0	0	0	0	0	0	0	0	6.30631	4.5045	0	0	0	0	0
Hypothalamus_Pituitary__oligodendrocyte	neural	Hypothalamus_Pituitary	739	243	0	0	0	0	0.374947	0	0	0	0	0	0	0.318119	0	0	0	0	0	0	0	0	0	0	0	0	0	0.17814	0.323875	0	0	0	0	0	0	0	0	0	0	0	0	4.91803	0	0	0	0	0
Brain_cortex__ependymal cell	neural	Brain_cortex	740	244	0	0	0	2.55441	1.24105	0	0	0	0	0	0	0.364313	0	0	0	0	0	0	0.0983072	0	0	0.121464	0	0	0	0.253193	0.256003	0	0.0199731	0.106734	0	0	0	0	0	0	0	0	87.5	30.5556	0	0	0	0	0
Brainstem__ependymal cell	neural	Brainstem	741	244	0	0	0	2.70237	1.31467	0	0	0.0992013	0	0	0	0.234879	0	0	0	0	0	0.0105112	0.167315	0	0	0.121905	0	0	0	0.359309	0.269578	0.025686	0.0391802	0.015905	0	0	0	0	0	0	0	0	90.7285	50.3311	0	0	2.64901	0	0
Hypothalamus_Pituitary__ependymal cell	neural	Hypothalamus_Pituitary	742	244	0	0	0	0.31926	2.82079	0	0	0	0	0	0	0	0	0	0	0	0	0	0	0	0	0	0	0	0	0	0	0	0	0	0	0	0	0	0	0	0	0	25	75	0	0	0	0	0
Brainstem__ependymal cell (NPY+)	neural	Brainstem	743	245	0	0	0	2.57829	1.59783	0	0	0	0	0	0	0.272318	0	0	0	0	0	0.21156	0	0	0	0	0	0	0	0.295648	0.71361	0	0	0	0	0	0	0	0	0	0	0	100	33.3333	0	0	0	0	0
Brainstem__choroid plexus epithelial cell	neural	Brainstem	744	246	0	0.234288	0	1.31506	1.82	0	0	0.0133094	0	0	0	0.176956	0	0	0	0	0	0	0.0549322	0	0	0	0	0	0	0.0116362	0.0604175	0.604068	0.0178897	0	0	0	0.00752973	0	0	0	17.3333	0	82.6667	82.6667	0	0	2.66667	0	0
Eye_retina__Muller cell	neural	Eye_retina	745	247	0	0	0	0	2.25363	0	0	0	0	0	0	0.451031	0	0	0	0	0	0	0	0	0	0	0	0	0	0	0	0	0	0	0	0	0	0	0	0	0	0	0	100	0	0	0	0	0
Brainstem__myelinating Schwann cell	neural	Brainstem	746	248	0	0	0	0	0	0	0	0	0	0	0	0	0	0	0	0	0	0	0	0	0	0	0	0	0	0	0.977508	0	0	0	0	0	0	0	0	0	0	0	0	0	0	0	0	0	0
Bone__myelinating Schwann cell	neural	Bone	747	248	0	0	0	0	0	0	0	0	0	0	0	0.574316	0	0	0	0	0	0	0	0	0	0	0	0	0	0	0	0	0	0	0	0	0	0	0	0	0	0	0	0	0	0	0	0	0
Lung__myelinating Schwann cell	neural	Lung	748	248	0	0	0	0	0	0	0	0	0	0	0	0	0	0	0	0	0	0	0	0	0	0	0	0	0	0	0	0	0	0	0	0	0	0	0	0	0	0	0	0	0	0	0	0	0
Tongue__myelinating Schwann cell	neural	Tongue	749	248	0	0	0	0.556948	0.125155	0	0	0	0	0	0	0	0	0	0	0	1.12207	0	0	0	0	0	0	0	0	0	0	0	0	0	0	0	0	0	0	0	0	0	8.57143	2.85714	0	0	0	0	0
Bladder__myelinating Schwann cell	neural	Bladder	750	248	0	0	0	0	0	0	0	0	0	0	0	0	0	0	0	0	0	0	0	0	0	0	0	0	0	0	0	0	0	0	0	0	0	0	0.768907	0	0	0	0	0	0	0	0	0	0
Brain_cortex__non-myelinating Schwann cell	neural	Brain_cortex	751	249	0	0	0	0.586318	0.454139	0	0	0	0	0	0	0.143587	0	0	0	0	0	0	0	0	0	0.0443366	0	0	0	0.0708411	0.0571258	0	0.0354396	0.555436	0	0	0	0	0	0	0	0	14.2857	28.5714	0	0	0	0	0
Brainstem__non-myelinating Schwann cell	neural	Brainstem	752	249	0	0	0	0	0	0	0	0	0	0	0	0	0	0	0	0	0	0	0	0	0	0	0	0	0	0	0	0	0	0	0	0	0	0	0	0	0	0	0	0	0	0	0	0	0
Fat__non-myelinating Schwann cell	neural	Fat	754	249	0	0	0	0.791764	0.924448	0	0	0	0	0	0	0.15765	0	0	0	0	0	0	0	0	0	0	0	0	0	0	0	0	0	0	0	0	0	0	0	0	0	0	25.9259	22.2222	0	0	0	0	0
Bone__non-myelinating Schwann cell	neural	Bone	755	249	0	0	0	1.4908	0.335152	0	0	0	0	0	0	0	0	0	0	0	0	0	0	0	0	0	0	0	0	0	0.181552	0	0	0	0	0	0	0	0	0	0	0	66.6667	33.3333	0	0	0	0	0
Lung__non-myelinating Schwann cell	neural	Lung	756	249	0	0	0	0.640846	0.861939	0	0	0	0	0	0	0.409778	0	0	0	0	0	0	0.386659	0	0	0	0	0	0	0	0.468807	0	0	0	0	0	0	0	0	0	0	0	12.5	12.5	0	0	0	0	0
Tongue__non-myelinating Schwann cell	neural	Tongue	757	249	0	0	0	1.09637	0.48056	0	0	0	0	0	0	0	0	0	0	0	1.16939	0.300208	0	0	0	0	0	0	0	0	0	0	0	0	0	0	0	0	0	0	0	0	12.5	6.25	0	0	0	0	0
Small_intestine__non-myelinating Schwann cell	neural	Small_intestine	758	249	0	0	0	1.5765	0.475591	0	0	0	0	0	0	0.125585	0	0	0	0	0	0	0.126314	0.174791	0	0.117983	0	0	0	0.169656	0.264148	0	0	0	0	0	0	0	0	0	0	0	35.7143	10.7143	0	0	0	0	0
Pancreas__non-myelinating Schwann cell	neural	Pancreas	759	249	0	0	0	0.876227	0.22577	0	0	0	0	0	0	0	0	0	0	0	0	0	0	0	0	0	0	0	0	0.888217	0	0	0	0.0645823	0	0	0	0	0	0	0	0	53.3333	13.3333	0	0	0	0	0
Kidney__non-myelinating Schwann cell	neural	Kidney	760	249	0	0	0	1.08834	1.57819	0	0	0	0	0	0	0	0	0	0	0	0	0	0	0	0	0	0	0	0	0	0	0	0	0	0	0	0	0	0	0	0	0	50	25	0	0	0	0	0
Bladder__non-myelinating Schwann cell	neural	Bladder	761	249	0	0	0	0.812799	1.1811	0	0	0	0	0	0	0.0639318	0	0	0	0	0	0	0.208255	0	0	0	0	0	0	0	0.0639318	0.130918	0	0	0	0	0	0	0.0775841	0	0	0	29.6296	29.6296	0	0	0	0	0
Testes__spermatogonium	germ	Testes	762	250	0.0872475	0	0	0	0.0361448	0	0.0652414	0.00716071	0	0	0	0.10367	0	0	2.77968	0.00716071	0	0.205097	0	0	0	0.0278249	0	0	0	0	0.151015	0	0	0.152251	0	0.0301516	0	0	0	3.38983	0	0	0	1.69492	0	3.38983	1.69492	0	0
Testes__early spermatocyte	germ	Testes	763	251	0	0	0	0	0	0	0.0248362	0.127442	0	0	0	0.0816539	0	0	0.919707	0.00467323	0	0.285841	0	0	0	0	0	0	0	0	0.0742761	0	0.00210215	0	0	0	0	0	0	0	0	0	0	0	0	9.41704	38.565	0	0
Testes__pachytene spermatocyte	germ	Testes	764	252	0	0	0	0	0	0	0.0194644	0.0492784	0	0	0.00541798	0.597553	0	0	0.375109	0.00555811	0	0.526507	0	0.00713202	0.00927713	0	0	0	0	0	0.0242298	0	0	0	0	0	0	0	0	0	0	0	0	0	0	4.16849	10.3993	0	0
Testes__diplotene_secondary spermatocyte	germ	Testes	765	253	0	0	0	0	0	0	0	0.0657934	0	0	0.0795775	0.0838978	0	0	0.165837	0.13853	0	0.18627	0	0	0	0	0	0	0	0	0	0	0	0	0	0	0	0	0	0	0	0	0	0	0	0	1.89873	0	0
Testes__early spermatid	germ	Testes	766	254	0.00355252	0	0	0	0	0	0.0126805	0.0139066	0	0	0.019201	0.0445856	0	0	0.0561265	0.0967183	0	0.0417379	0	0	0.0063173	0	0	0	0	0	0	0	0	0	0	0	0	0.00423363	0	1.02339	0	0	0	0	0	3.50877	3.50877	0	0
Testes__mid spermatid	germ	Testes	767	255	0	0	0	0	0	0	0	0	0	0	0	0.0356672	0	0	0.0428486	0.0933415	0	0.0188965	0	0	0	0	0	0	0	0	0	0	0	0	0	0	0	0	0	0	0	0	0	0	0	0	0	0	0
Testes__late spermatid	germ	Testes	768	256	0	0	0	0	0	0	0	0	0	0	0	0.0314478	0	0	0.0517896	0.122484	0	0.0165129	0	0	0	0	0	0	0	0	0	0	0	0	0	0	0	0	0	0	0	0	0	0	0	0	0	0	0
[truncated: 25 more columns]

## Sheet: Fig S5b
	compartment	tissue	order__compartment_freeannotation_tissue	dendrogram_annotation_number	ADM5_mean_expression	ICAM3_mean_expression	LOC105862726_mean_expression	GIMAP2_mean_expression	TM4SF18_mean_expression	LOC105862471_mean_expression	BTN3A3_mean_expression	LOC105855558_mean_expression	TNFRSF6B_mean_expression	LOC105878661_mean_expression	RBP5_mean_expression	FCN3_mean_expression	FCN2_mean_expression	ADM5_percent_expressed	ICAM3_percent_expressed	LOC105862726_percent_expressed	GIMAP2_percent_expressed	TM4SF18_percent_expressed	LOC105862471_percent_expressed	BTN3A3_percent_expressed	LOC105855558_percent_expressed	TNFRSF6B_percent_expressed	LOC105878661_percent_expressed	RBP5_percent_expressed	FCN3_percent_expressed	FCN2_percent_expressed
Skin__interfollicular basal cell	epithelial	Skin	1	1	0.0817528	0	0.0240651	0	0	0.0611031	0.0878056	0.0237777	0	0	0	0	0	2.68817	0	1.6129	0	0	2.61486	3.92229	1.01417	0	0	0	0	0
Skin__interfollicular basal cell (APOE+)	epithelial	Skin	2	2	0.092336	0	0	0	0	0.0795749	0.0658294	0	0.137145	0	0	0	0	2.35746	0	0	0	0	2.52193	2.30263	0	3.45395	0	0	0	0
Skin__interfollicular suprabasal cell	epithelial	Skin	3	3	0.0594054	0	0	0	0	0.0157298	0.0425331	0	0	0	0	0	0	2.50104	0	0	0	0	1.03634	2.72212	0	0	0	0	0	0
Skin__interfollicular suprabasal cell (APOE+)	epithelial	Skin	4	4	0.092455	0	0	0	0	0.0604239	0.0375186	0	0	0	0	0	0	2.92398	0	0	0	0	2.80702	1.52047	0	0	0	0	0	0
Skin__interfollicular differentiated suprabasal cell	epithelial	Skin	5	5	0.0237779	0	0	0	0	0.00814677	0.0273971	0	0	0	0	0	0	1.36157	0	0	0	0	1.059	2.118	0	0	0	0	0	0
Skin__interfollicular cell (PF)	epithelial	Skin	6	6	0.0633515	0	0	0	0	0.047883	0.0644497	0	0.036812	0	0	0	0	3.15985	0	0	0	0	2.69517	3.34572	0	1.67286	0	0	0	0
Skin__upper hair follicle cell	epithelial	Skin	7	7	0.0389627	0	0	0	0	0.0402523	0.0245059	0	0.0415626	0	0	0	0	1.85923	0	0	0	0	1.99203	1.46082	0	1.59363	0	0	0	0
Skin__inner bulge cell	epithelial	Skin	8	8	0	0	0	0	0	0	0	0	0	0	0	0	0	0	0	0	0	0	0	0	0	0	0	0	0	0
Skin__outer bulge cell	epithelial	Skin	9	9	0	0	0	0	0	0	0.0503546	0	0	0	0	0	0	0	0	0	0	0	0	1.47256	0	0	0	0	0	0
Skin__melanocyte	epithelial	Skin	10	10	0	0	0	0	0	0.0838185	0	0	0	0	0	0	0	0	0	0	0	0	1.31579	0	0	0	0	0	0	0
Skin__channel cell (MMP7+)	epithelial	Skin	11	11	0.173062	0	0	0	0.0966581	0.0369553	0.0343547	0.0369553	0	0	0	0	0	9.09091	0	0	0	4.54545	4.54545	4.54545	4.54545	0	0	0	0	0
Skin__channel cell (TPM1+)	epithelial	Skin	12	12	0	0	0	0	0	0	0.128197	0.0752909	0.241811	0	0	0	0	0	0	0	0	0	0	3.84615	3.84615	3.84615	0	0	0	0
Skin__sweat gland cell	epithelial	Skin	13	13	0	0	0	0	0.192245	0	0	0.267976	0.39812	0	0	0	0	0	0	0	0	7.69231	0	0	15.3846	23.0769	0	0	0	0
Fat__granulosa cell	epithelial	Fat	14	14	0.0322187	0.121509	0	0	0	0	0.0704258	0	0.0882017	0	0	0	0	5.55556	5.55556	0	0	0	0	5.55556	0	5.55556	0	0	0	0
Fat__unknown_Fat_GAT_epithelial_G1 (CRISP3+)	epithelial	Fat	15	15	0.123958	0.0703654	0.100624	0.019695	0.0253674	0.0437907	0.0974913	0.0681697	0.0691916	0	0	0	0.158227	8.82353	5.88235	5.04202	1.2605	1.2605	3.36134	9.66387	4.62185	5.46218	0	0	0	15.9664
Lung__respiratory basal cell	epithelial	Lung	17	17	0	0	0	0	0	0	0	0.7365	0	0	0	0	0	0	0	0	0	0	0	0	33.3333	0	0	0	0	0
Trachea__respiratory basal cell	epithelial	Trachea	18	17	0.0757363	0.0876085	0.0283245	0.0160605	0	0.0470055	0.0404397	0.750241	0.0171233	0	0	0	0.00700747	7.91367	7.91367	2.15827	1.43885	0	5.7554	2.8777	53.2374	1.43885	0	0	0	1.43885
Trachea__respiratory basal cell (PF)	epithelial	Trachea	19	18	0.111636	0	0	0	0	0	0	0.620143	0	0	0	0	0	20	0	0	0	0	0	0	60	0	0	0	0	0
Lung__ciliated cell	epithelial	Lung	20	19	0.0697945	0.079454	0.032345	0	0	0.0697945	0.0742241	1.40469	0	0	0	0	0.444348	3.0303	6.06061	3.0303	0	0	3.0303	3.0303	45.4545	0	0	0	0	15.1515
Trachea__ciliated cell	epithelial	Trachea	21	19	0	0	0	0	0	0.760619	0	0.256169	0	0	0	0	0	0	0	0	0	0	20	0	20	0	0	0	0	0
Lung__club cell	epithelial	Lung	22	20	0.175322	0.0965656	0.103722	0	0	0	0	0.565724	0	0	0	0	0.346453	9.09091	9.09091	9.09091	0	0	0	0	54.5455	0	0	0	0	36.3636
Trachea__secretory cell	epithelial	Trachea	23	20	0.0578211	0.0815798	0.0188933	0.0188489	0	0.104461	0.0882501	1.5103	0.0438098	0	0	0	0.0109557	8.33333	6.25	2.08333	2.08333	0	10.4167	8.33333	81.25	2.08333	0	0	0	2.08333
Lung__tuft cell	epithelial	Lung	24	21	0	0	0	0	0	0	0.50929	0.290935	0	0	0	0	0	0	0	0	0	0	0	15.3846	7.69231	0	0	0	0	0
Trachea__tuft cell	epithelial	Trachea	25	21	0.140246	0	0.0678779	0	0	0.0678779	0	0	0	0	0	0	0.0731427	5	0	5	0	0	5	0	0	0	0	0	0	5
Trachea__pulmonary neuroendocrine cell	epithelial	Trachea	26	22	0	0	0	0	0	0	0	0.923704	0	0	0	0	0	0	0	0	0	0	0	0	100	0	0	0	0	0
Lung__alveolar epithelial cell type 1	epithelial	Lung	27	23	0	0.229319	0.324089	0.0287726	0	0.123787	0.140869	0.406556	0	0.0325097	0	0.0386319	0.362198	0	10.5991	14.2857	1.38249	0	5.99078	7.8341	20.7373	0	1.84332	0	2.30415	22.5806
Lung__alveolar epithelial cell type 2	epithelial	Lung	30	24	0.0134453	0.149731	0.0240048	0	0	0.0308139	0.0858469	1.16102	0.0130493	0	0	0.0144258	0.342274	1.68244	14.0904	2.31335	0	0	3.47003	7.36067	73.817	1.36698	0	0	1.26183	29.1272
Lung__uterine metastasis cell	epithelial	Lung	31	25	0	0.218521	0.0793272	0	0	0.0389664	0.0350264	0.0362412	0.208015	0	0	0.0145709	0.350874	0	17.1429	15.7143	0	0	8.57143	8.57143	7.14286	11.4286	0	0	1.42857	38.5714
Lung__alveolar epithelial cell type 2_uterine metastasis cell	epithelial	Lung	32	H1	0	0	0.134286	0	0	0	0	0.295184	0	0	0	0	0	0	0	20	0	0	0	0	60	0	0	0	0	0
Tongue__basal cell	epithelial	Tongue	33	26	0.0810875	0	0	0	0	0	0	0.0288987	0	0	0	0	0	3.8	0	0	0	0	0	0	1.5	0	0	0	0	0
Tongue__basal cell (WIF1+)	epithelial	Tongue	34	27	0.0437895	0	0	0	0	0	0	0	0	0	0	0	0	2.83019	0	0	0	0	0	0	0	0	0	0	0	0
Tongue__suprabasal cell	epithelial	Tongue	35	28	0.108309	0	0.019711	0	0	0.0144772	0.00947366	0.0380287	0	0	0	0	0	4.92794	0	1.53417	0	0	1.67364	1.06927	3.30079	0	0	0	0	0
Tongue__suprabasal cell (PF)	epithelial	Tongue	36	29	0.0977056	0	0	0	0	0.0231549	0	0.0556335	0.0118163	0	0	0	0	5.45809	0	0	0	0	2.53411	0	4.67836	1.55945	0	0	0	0
Tongue__suprabasal cell (KRT4+)	epithelial	Tongue	37	30	0.0458027	0	0	0	0	0.0124666	0	0.01286	0	0	0	0	0	4.55285	0	0	0	0	1.46341	0	2.43902	0	0	0	0	0
Tongue__suprabasal cell (WIF1+)	epithelial	Tongue	38	31	0.113278	0	0	0	0	0.00903132	0.0198623	0.0152952	0.0224408	0	0	0	0	6.70554	0	0	0	0	1.74927	1.74927	1.74927	1.45773	0	0	0	0
Tongue__suprabasal cell (PF WIF1+)	epithelial	Tongue	39	32	0.0619053	0	0	0	0	0	0	0.0206145	0.0167749	0	0	0	0	4.9505	0	0	0	0	0	0	2.9703	1.9802	0	0	0	0
Tongue__filiform papilla	epithelial	Tongue	40	33	0.0110219	0	0	0	0	0	0	0	0.0108047	0	0	0	0	5.26316	0	0	0	0	0	0	0	5.26316	0	0	0	0
Small_intestine__enterocyte progenitor cell	epithelial	Small_intestine	41	34	0.0395026	0.134291	0.0269311	0.0100285	0	0.0466725	0.0286686	0.124022	0.0522929	0	0	0	0.560191	2.85714	3.57143	1.42857	1.42857	0	4.28571	4.28571	5	2.85714	0	0	0	28.5714
Colon__enterocyte progenitor cell	epithelial	Colon	42	34	0	0	0	0	0	0	0.148751	0	0	0	0	0	0.973864	0	0	0	0	0	0	5.51181	0	0	0	0	0	38.5827
Small_intestine__enterocyte	epithelial	Small_intestine	43	35	0	0.0585118	0	0	0	0.0358824	0.043477	0.0286062	0	0	0	0	0.418424	0	3.93097	0	0	0	1.72579	2.49281	2.39693	0	0	0	0	21.1889
Colon__enterocyte	epithelial	Colon	44	35	0	0	0	0	0	0.0388966	0.0746089	0	0	0	0	0	0.467758	0	0	0	0	0	1.10585	1.57978	0	0	0	0	0	15.1659
Small_intestine__enterocyte (CA2+)	epithelial	Small_intestine	45	36	0	0.145053	0	0	0	0	0	0.135358	0	0	0	0	0.871717	0	3.44828	0	0	0	0	0	3.44828	0	0	0	0	31.0345
Small_intestine__goblet cell	epithelial	Small_intestine	46	37	0.0296616	0.0536753	0.0359273	0	0.019634	0.102592	0.0341053	0.0353853	0.0430951	0	0	0	0.22512	2.53165	5.06329	3.79747	0	1.26582	2.53165	2.53165	2.53165	3.79747	0	0	0	16.4557
Colon__goblet cell	epithelial	Colon	47	37	0.0145621	0.0124929	0	0	0	0.0137995	0.027519	0.0281383	0	0	0	0	0.386402	1.81818	1.81818	0	0	0	1.81818	3.63636	3.63636	0	0	0	0	36.3636
Small_intestine__goblet cell (PF)	epithelial	Small_intestine	48	38	0.15673	0	0	0	0	0	0	0.199087	0	0	0	0	0.481748	20	0	0	0	0	0	0	20	0	0	0	0	40
Small_intestine__enterocyte_goblet cell	epithelial	Small_intestine	49	H2	0	0.0530866	0	0	0	0	0.0812458	0	0.0969009	0	0	0	0.0649132	0	8.69565	0	0	0	0	4.34783	0	4.34783	0	0	0	8.69565
Colon__enterocyte_goblet cell	epithelial	Colon	50	H2	0	0	0	0	0	0	0.0334956	0	0	0	0	0	0.164251	0	0	0	0	0	0	1.66667	0	0	0	0	0	4.16667
Small_intestine__enteroendocrine cell	epithelial	Small_intestine	51	39	0	0	0	0.0152262	0	0.0231525	0.0555277	0	0.110691	0	0	0	0.0273529	0	0	0	3.44828	0	3.44828	6.89655	0	3.44828	0	0	0	3.44828
Colon__enteroendocrine cell	epithelial	Colon	52	39	0	0	0	0	0	0	0.141252	0.0528709	0	0	0	0	0.0565435	0	0	0	0	0	0	8.69565	4.34783	0	0	0	0	4.34783
Small_intestine__M cell of gut	epithelial	Small_intestine	53	40	0	0.0464516	0.0157831	0.125532	0	0.113122	0.0793466	0.0478932	0	0	0	0	1.04834	0	4.10959	1.36986	2.73973	0	9.58904	8.21918	5.47945	0	0	0	0	26.0274
Small_intestine__tuft cell	epithelial	Small_intestine	54	41	0.0318172	0	0	0	0	0	0.0450535	0.0654673	0	0	0	0	0.230899	3.84615	0	0	0	0	0	3.84615	7.69231	0	0	0	0	11.5385
Liver__hepatocyte (APOB+)	epithelial	Liver	55	42	0	0	0	0	0	0.0849036	0	0.179909	0.0163755	0	0.346725	0.0675588	0	0	0	0	0	0	3.31754	0	6.16114	1.4218	0	18.4834	4.2654	0
Liver__hepatocyte (PHYH+)	epithelial	Liver	56	43	0	0.0856551	0	0	0	0.0373621	0	0.0666398	0	0	1.06426	0	0.0864391	0	3.64372	0	0	0	2.02429	0	1.21457	0	0	42.1053	0	2.42915
Liver__cholangiocyte	epithelial	Liver	57	44	0.133512	0	0	0	0	0.212946	0.234379	0.595773	0.114714	0	0	0	0	3.7037	0	0	0	0	14.8148	11.1111	25.9259	3.7037	0	0	0	0
Fat__acinar cell	epithelial	Fat	58	45	0	0.0149552	0.0286495	0.0286495	0	0	0	0	0	0.0286495	0	0	0	0	5.55556	5.55556	5.55556	0	0	0	0	0	5.55556	0	0	0
Pancreas__acinar cell	epithelial	Pancreas	59	45	0.046044	0.0213619	0.033003	0.0216151	0	0.0137215	0	0.0232559	0.108728	0	0	0	0.0148583	3.46084	2.91439	3.09654	1.63934	0	1.45719	0	1.45719	8.56102	0	0	0	2.00364
Pancreas__acinar cell (FDX1+)	epithelial	Pancreas	60	46	0.0555286	0.0395465	0.031183	0.0209208	0.00576739	0.0317995	0.0183636	0.0128756	0.0819939	0.0117549	0	0.00757547	0.0240568	17.0543	15.5039	11.8863	5.68475	1.55039	7.23514	4.90956	6.20155	25.5814	2.84238	0	3.10078	8.26873
Pancreas__acinar cell (PNISR+)	epithelial	Pancreas	61	47	0.0758998	0.221045	0.0602447	0.173846	0	0	0.0484873	0	0.122263	0	0	0.0484309	0.162357	2.5	5	1.25	5	0	0	1.25	0	2.5	0	0	1.25	3.75
Pancreas__ductal cell (SPOCK3+)	epithelial	Pancreas	62	48	0.0623264	0.050919	0.0168936	0	0.0109057	0.12046	0.144741	0.155483	0.00809628	0.014097	0	0.00809628	0.0108078	6.45161	6.45161	3.22581	0	1.6129	6.45161	9.67742	4.83871	1.6129	1.6129	0	1.6129	1.6129
Pancreas__ductal cell (UPK1A+)	epithelial	Pancreas	63	49	0.0405741	0.014917	0.0450216	0	0	0.0477731	0.0283997	0.133324	0.0201551	0.00438297	0.0443995	0	0	6.42857	2.85714	3.57143	0	0	4.28571	5	5.71429	5	1.42857	1.42857	0	0
Pancreas__acinar cell_ductal cell	epithelial	Pancreas	64	H3	0.0358285	0	0.0264652	0.00544744	0.00418276	0.0504169	0.011267	0.0229214	0.0591557	0	0.00278041	0	0.0472728	15.9091	0	15.9091	2.27273	2.27273	15.9091	4.54545	6.81818	13.6364	0	2.27273	0	11.3636
Pancreas__alpha cell	epithelial	Pancreas	65	50	0.038382	0.158165	0.0246048	0.0328084	0.00904496	0	0.177858	0.0176519	0.0199374	0	0.00313088	0.00651954	0.102772	7.6087	11.9565	2.17391	5.43478	1.08696	0	13.0435	4.34783	4.34783	0	1.08696	1.08696	3.26087
Pancreas__beta cell	epithelial	Pancreas	66	51	0.070916	0.0505742	0.0292311	0.0109156	0.00233396	0.0130485	0.0335354	0.0562364	0.0379623	0.00269402	0.0252236	0.0166766	0.0437879	29.7521	19.0083	15.7025	8.26446	1.65289	10.7438	19.0083	14.0496	8.26446	1.65289	12.3967	9.09091	17.3554
Pancreas__alpha cell_beta cell	epithelial	Pancreas	67	H4	0.086394	0.0397624	0.0379276	0.0361738	0.0100773	0	0.0648759	0.0373528	0.0203544	0	0.00471039	0.0127939	0.0469744	47.3684	26.3158	21.0526	21.0526	5.26316	0	26.3158	21.0526	15.7895	0	5.26316	10.5263	31.5789
Pancreas__delta cell	epithelial	Pancreas	68	52	0	0	0	0	0	0	0	0	0.0889506	0	0	0	0	0	0	0	0	0	0	0	0	16.6667	0	0	0	0
Pancreas__PP cell	epithelial	Pancreas	69	53	0	0	0	0	0	0	0	0	0	0	0	0	0	0	0	0	0	0	0	0	0	0	0	0	0	0
Kidney__podocyte	epithelial	Kidney	70	54	0.0305468	0.0762378	0.665876	0.0830698	0.14436	0.0141125	0.0661712	0	0	0.0812354	0	0.296007	0	4.7619	9.52381	47.619	9.52381	9.52381	4.7619	9.52381	0	0	9.52381	0	14.2857	0
Kidney__proximal convoluted tubule epithelial cell	epithelial	Kidney	71	55	0	0.0454066	0	0	0.184948	0	0	0	0	0	0.556459	0.0737114	0	0	1.48554	0	0	7.11493	0	0	0	0	0	17.1228	1.79828	0
Kidney__proximal straight tubule epithelial cell	epithelial	Kidney	72	56	0.0341171	0.0490173	0.0532219	0	0.210079	0	0.0390035	0	0	0	0.471709	0.0723912	0.0328987	1.26783	1.74326	3.01109	0	11.8859	0	1.90174	0	0	0	17.1157	2.69414	1.26783
Kidney__loop of Henle thin descending limb epithelial cell	epithelial	Kidney	73	57	0.089499	0.0325649	0.137571	0.010055	0.104299	0.0264959	0.121555	0.0312411	0.0263017	0	0.26004	0.0538677	0.0269547	6.828	2.93863	11.1495	1.1236	9.24806	3.28436	10.0259	3.19793	3.02506	0	19.3604	3.28436	2.16076
Kidney__loop of Henle thin ascending limb epithelial cell	epithelial	Kidney	74	58	0.0527762	0.0496713	0.128291	0.0242224	0.0284949	0.0520607	0.132395	0.0670967	0.0599447	0	0.141456	0.237159	0.0109636	4.2735	3.9886	8.83191	1.4245	1.7094	4.5584	11.1111	2.2792	3.7037	0	3.9886	4.5584	1.4245
Kidney__loop of Henle thin ascending limb epithelial cell (SLC14A2+)	epithelial	Kidney	75	59	0.0270208	0.0619085	0.0349741	0	0.0217908	0.0278006	0.122895	0.0506843	0.0238433	0	0.0306191	0.0373227	0	4.54545	4.54545	2.27273	0	2.27273	1.13636	11.3636	3.40909	3.40909	0	2.27273	4.54545	0
Kidney__loop of Henle thick ascending limb epithelial cell	epithelial	Kidney	76	60	0	0.131928	0	0	0	0	0.0794188	0	0	0	0.0635288	0	0.0472179	0	3.33778	0	0	0	0	2.53672	0	0	0	1.60214	0	1.2016
Kidney__loop of Henle epithelial cell (AKR1B1+)	epithelial	Kidney	77	61	0	0	0	0	0	0	0	0.0800389	0	0	0	0.109735	0	0	0	0	0	0	0	0	5.55556	0	0	0	5.55556	0
Kidney__macula densa epithelial cell	epithelial	Kidney	78	62	0	0.0568132	0	0	0	0	0.0247218	0.0345032	0.0526342	0	0.0297383	0	0.0391415	0	2.17391	0	0	0	0	3.26087	2.17391	2.17391	0	1.08696	0	1.08696
Kidney__distal convoluted tubule epithelial cell	epithelial	Kidney	79	63	0.0691837	0.0362205	0	0	0	0	0.0600377	0	0	0	0	0.112095	0	1.3986	2.0979	0	0	0	0	2.7972	0	0	0	0	4.1958	0
Kidney__principal cell	epithelial	Kidney	80	64	0.00404754	0.0142213	0.036066	0	0.030675	0.0532564	0.0978703	0	0.066281	0.0138359	0.0384525	0.0344821	0.00404754	1.38889	1.38889	2.77778	0	1.38889	6.94444	8.33333	0	5.55556	1.38889	2.77778	2.77778	1.38889
Kidney__principal cell (FXYD4+)	epithelial	Kidney	81	65	0.0139062	0.0476081	0	0	0	0	0.0280221	0	0.0163431	0	0.0280221	0	0	1.92308	1.92308	0	0	0	0	1.92308	0	1.92308	0	1.92308	0	0
Kidney__principal cell (KCNE1+)	epithelial	Kidney	82	66	0	0.123135	0	0.075001	0.0448715	0	0	0	0	0	0	0	0.0683261	0	2.38095	0	2.38095	2.38095	0	0	0	0	0	0	0	2.38095
Kidney__alpha-intercalated cell	epithelial	Kidney	83	67	0	0.0833036	0	0	0	0	0.147757	0.175832	0	0	0.0805857	0.0512499	0	0	1.76471	0	0	0	0	3.72549	3.92157	0	0	1.76471	1.37255	0
Kidney__beta-intercalated cell	epithelial	Kidney	84	68	0	0.0276972	0.0622102	0.150879	0	0	0	0.0441709	0	0	0.0552336	0	0	0	1.51515	3.0303	3.0303	0	0	0	1.51515	0	0	3.0303	0	0
Kidney__intercalated cell_principal cell	epithelial	Kidney	85	H5	0.0778985	0	0	0	0	0.0371179	0.0749366	0.0494533	0.075275	0	0.01371	0.128486	0.0229019	5.88235	0	0	0	0	2.94118	2.94118	4.41176	2.94118	0	1.47059	2.94118	1.47059
Fat__urothelial cell	epithelial	Fat	86	69	0	0.208395	0	0	0	0.362204	0	0.0777029	0	0	0	0	0.336673	0	17.6471	0	0	0	47.0588	0	5.88235	0	0	0	0	35.2941
Kidney__urothelial cell	epithelial	Kidney	87	69	0	0	0.0708286	0	0	0.106848	0	0.11207	0	0	0	0	0	0	0	6.66667	0	0	6.66667	0	13.3333	0	0	0	0	0
Bladder__basal urothelial cell	epithelial	Bladder	88	70	0.0500615	0.0210803	0	0	0	0.0473603	0.0201197	0.0167826	0	0	0	0	0.032856	7.21154	2.40385	0	0	0	7.21154	2.88462	1.92308	0	0	0	0	4.80769
Bladder__intermediate urothelial cell	epithelial	Bladder	89	71	0.0372745	0	0	0	0	0.0133018	0.134017	0.0132488	0	0	0	0	0.0869934	4.90196	0	0	0	0	2.94118	9.80392	2.94118	0	0	0	0	8.82353
Bladder__luminal urothelial cell	epithelial	Bladder	90	72	0.00891291	0.0551099	0	0.0575422	0.0107204	0.0691203	0.131765	0.0827574	0	0.00957326	0	0	0.0748442	1.78571	3.57143	0	5.35714	1.78571	7.14286	21.4286	8.92857	0	1.78571	0	0	10.7143
Uterus__non-ciliated epithelial cell of uterus (FXYD4+ MUC16+)	epithelial	Uterus	91	73	0	0.0788829	0.143422	0	0	0	0	0.263852	0.361689	0	0	0	0	0	3.84615	3.84615	0	0	0	0	7.69231	11.5385	0	0	0	0
Uterus__non-ciliated epithelial cell of uterus (FXYD4+ MUC16-)	epithelial	Uterus	92	74	0	0.234248	0.00750566	0.0518732	0	0	0	0.00750566	0	0	0	0	0	0	7.31707	2.43902	2.43902	0	0	0	2.43902	0	0	0	0	0
Uterus__non-ciliated epithelial cell of uterus (IGFBP1+)	epithelial	Uterus	93	75	0.0287295	0.157825	0.035334	0	0	0.0478693	0.00800691	0.74198	0.00932572	0	0	0	0	1.75439	7.89474	2.63158	0	0	2.63158	1.75439	35.9649	2.63158	0	0	0	0
Uterus__ciliated epithelial cell of uterus	epithelial	Uterus	94	76	0	0	0	0	0	0	0	0.188245	0	0	0	0	0	0	0	0	0	0	0	0	14.2857	0	0	0	0	0
Skin__artery cell	endothelial	Skin	95	77	1.54617	1.87796	0.377585	1.63942	0	0	0	0	0	0	0	0	0	33.3333	33.3333	33.3333	66.6667	0	0	0	0	0	0	0	0	0
Fat__artery cell	endothelial	Fat	96	77	2.77931	0.680168	1.69046	1.24863	0.569712	0.19252	0.293888	0.367094	1.11529	0.504209	0	0.0403877	0.60972	60.3774	32.0755	81.1321	66.0377	28.3019	11.3208	18.8679	20.7547	28.3019	24.5283	0	1.88679	11.3208
Mammary_gland__artery cell	endothelial	Mammary_gland	97	77	1.32212	2.14163	0	0.698388	0	0	0	0	0	0	0	0	0	50	75	0	25	0	0	0	0	0	0	0	0	0
Limb_muscle__artery cell	endothelial	Limb_muscle	98	77	3.21768	1.05305	1.54307	1.61559	0	0.73345	0	0	0	0	0	0	0	100	33.3333	66.6667	66.6667	0	33.3333	0	0	0	0	0	0	0
Lung__artery cell	endothelial	Lung	100	77	0.575476	1.68075	1.62295	0.65755	0.0974377	0.296498	0.641199	0.507889	0.141502	0.141082	0	0.207009	0.32312	4.1958	46.1538	35.6643	12.5874	1.3986	4.8951	12.5874	9.09091	2.7972	2.0979	0	3.4965	4.1958
Tongue__artery cell	endothelial	Tongue	101	77	1.54197	0.851313	1.01617	1.41329	0	0.397462	0	0.851313	1.23814	0	0	0	0	16.6667	33.3333	33.3333	50	0	16.6667	0	33.3333	16.6667	0	0	0	0
Small_intestine__artery cell	endothelial	Small_intestine	102	77	1.90867	1.49281	1.71961	1.06795	1.24008	0.561808	0.481774	1.44754	1.31525	0	0.639115	0	0.166176	58.3333	91.6667	75	58.3333	58.3333	33.3333	33.3333	83.3333	75	0	41.6667	0	16.6667
Pancreas__artery cell	endothelial	Pancreas	103	77	2.43707	1.74458	1.27961	1.51435	0.110489	0.0214694	0.378533	1.03373	1.13683	0.151336	0.121256	0.100132	0.0490754	76.9231	92.3077	69.2308	84.6154	7.69231	7.69231	38.4615	76.9231	30.7692	23.0769	7.69231	7.69231	7.69231
Bladder__artery cell	endothelial	Bladder	104	77	2.52687	1.61634	0.662808	0.995448	0.100338	0.30394	0.230194	1.2796	1.13587	0	0.0699925	0	0.388698	59.3407	65.9341	31.8681	43.956	7.69231	19.7802	10.989	51.6484	32.967	0	2.1978	0	9.89011
Uterus__artery cell	endothelial	Uterus	105	77	2.47933	2.10781	0.256288	0.91397	0	0.238262	0.706389	0.460551	0	0	0	0	0	81.8182	81.8182	9.09091	36.3636	0	9.09091	27.2727	18.1818	0	0	0	0	0
Brain_cortex__vein cell	endothelial	Brain_cortex	106	78	1.47931	1.44121	1.18816	0.424663	1.22112	0.387865	0.147734	0.372549	1.31139	0	0	0	0	40	50	40	27.5	45	15	7.5	12.5	45	0	0	0	0
Brainstem__vein cell	endothelial	Brainstem	107	78	1.1986	1.45506	1.26096	0.804908	0.966142	0	0	0	1.92593	0	0	0	0	66.6667	83.3333	66.6667	50	33.3333	0	0	0	50	0	0	0	0
Skin__vein cell	endothelial	Skin	108	78	0.30318	1.9267	1.16861	0.446026	0.553748	0	0.386538	0.535612	0.726399	0	0.867697	0	0.916844	8.33333	75	50	25	16.6667	0	8.33333	16.6667	16.6667	0	16.6667	0	25
Fat__vein cell	endothelial	Fat	109	78	1.62588	1.64751	1.33472	0.501427	0.466582	0.203703	0.475333	0.330613	0.61776	0	0.177463	0	0.487424	31.9149	74.4681	68.0851	25.5319	27.6596	14.8936	27.6596	19.1489	12.766	0	8.51064	0	14.8936
Mammary_gland__vein cell	endothelial	Mammary_gland	110	78	1.0127	1.8308	0.580623	0.393731	0.732581	0.739747	0.1462	1.39893	1.71348	0	1.19371	0.341575	0.129481	21.9512	82.9268	26.8293	14.6341	36.5854	34.1463	9.7561	56.0976	63.4146	0	51.2195	7.31707	4.87805
Limb_muscle__vein cell	endothelial	Limb_muscle	111	78	2.04842	0.938753	1.34208	0.797013	0.634098	0.288089	0.472957	0.186672	1.14142	0	0.152201	0	0	42.5532	38.2979	57.4468	29.7872	25.5319	12.766	17.0213	4.25532	25.5319	0	8.51064	0	0
Lung__vein cell	endothelial	Lung	113	78	1.23868	1.14112	1.49618	1.03461	0.738865	0.576573	0.614943	0.729056	0.79539	0.0595222	0.205999	1.82257	0.474617	12.5926	38.5185	48.1481	34.0741	17.7778	17.037	19.2593	17.037	14.8148	1.48148	3.7037	41.4815	14.0741
Tongue__vein cell	endothelial	Tongue	114	78	0	0.871629	1.22289	0.288518	0.580994	0.561355	0.547464	0	0	0	0	0	0	0	30	50	10	10	20	10	0	0	0	0	0	0
Small_intestine__vein cell	endothelial	Small_intestine	115	78	1.32338	1.16112	0.811086	1.10275	0.693948	0.677141	0.677141	0.260804	1.49152	0	0.857828	0	0	50	50	50	75	25	25	25	25	75	0	50	0	0
Pancreas__vein cell	endothelial	Pancreas	116	78	1.74289	1.53207	1.57131	0.89317	1.12388	0.40123	0.238462	0.491775	1.21847	0.0866879	0.247169	0.41975	0.132775	67.5676	86.4865	89.1892	64.8649	78.3784	37.8378	29.7297	43.2432	59.4595	8.10811	18.9189	24.3243	13.5135
Bladder__vein cell	endothelial	Bladder	117	78	1.48566	2.06398	0.820796	0.404021	0.743084	0.689556	0.204462	1.43738	1.39055	0	0.168385	0.011058	0.528622	51.0526	83.1579	52.6316	32.1053	52.6316	48.9474	19.4737	68.9474	61.0526	0	7.89474	1.57895	25.7895
Uterus__vein cell	endothelial	Uterus	118	78	0.98871	0.960274	0	1.09736	0.633538	0.518006	0	0.148363	0	0	0	0	0	16.6667	50	0	33.3333	33.3333	33.3333	0	16.6667	0	0	0	0	0
Kidney__vasa recta descending limb cell (SLC14A1+)	endothelial	Kidney	119	79	0.596592	1.26307	0.640662	0.868189	1.43355	0.0830776	0.422778	0.292507	0.017786	0	0.90046	0.353705	0.195275	15.2542	55.9322	27.9661	38.9831	60.1695	8.47458	16.9492	12.7119	2.54237	0	34.7458	8.47458	10.1695
Kidney__vasa recta descending limb cell (MGP+)	endothelial	Kidney	120	80	1.24475	1.10405	0.660329	0.951641	1.22222	0.260564	0.404544	0.291642	0.0516741	0	1.3799	0.689595	0.0702447	26.3514	50.6757	28.0405	44.5946	49.6622	13.8514	18.5811	12.8378	1.68919	0	46.6216	16.2162	3.04054
Kidney__vasa recta ascending limb cell (IGFBP5+)	endothelial	Kidney	121	81	0.942435	1.14332	0.877238	0.940731	1.55788	0.292766	0.461236	0.381954	0	0	2.22466	2.51386	0.085761	16.4247	42.559	33.6661	36.7514	61.4338	10.3448	17.7858	13.8838	0	0	71.4156	78.5844	2.2686
Kidney__vasa recta ascending limb cell (IGF1+)	endothelial	Kidney	122	82	0.931589	1.47837	1.28643	0.764823	1.56951	0.294797	0.480008	0.492149	0.0599332	0	1.4389	1.605	0.0770098	15.9468	63.7874	51.8272	32.5581	65.1163	14.9502	22.2591	19.6013	1.99336	0	49.1694	44.8505	2.32558
Brain_cortex__capillary cell (FABP5- RBP7-)	endothelial	Brain_cortex	123	83	1.28005	0.533748	1.04683	0.424544	1.03244	0.279172	0.130587	0.0939313	0	0	0	0	0.0532243	26.3523	17.1983	38.0028	12.2053	34.1193	8.46047	4.29958	2.63523	0	0	0	0	1.80305
Brainstem__capillary cell (FABP5- RBP7-)	endothelial	Brainstem	124	83	0.381975	0.341364	1.0424	0.325867	1.21362	0.169719	0.178283	0.0742995	0	0	0	0	0	10	15	41.6667	12.7778	43.8889	4.44444	5	3.88889	0	0	0	0	0
Hypothalamus_Pituitary__capillary cell (FABP5- RBP7-)	endothelial	Hypothalamus_Pituitary	125	83	0.701594	0.907749	1.20344	0.243705	0.93249	0	0.458324	0	0	0	0	0	0.126386	7.14286	28.5714	39.2857	7.14286	39.2857	0	21.4286	0	0	0	0	0	3.57143
Blood__capillary cell (FABP5- RBP7-)	endothelial	Blood	126	83	0	1.35689	1.79314	0.853131	0	1.63821	0	0	1.10668	0	0	0.621848	0	0	75	50	25	0	25	0	0	25	0	0	25	0
Lung__capillary cell (FABP5- RBP7-)	endothelial	Lung	127	83	0.364	1.14253	1.16508	0.621559	0.40956	0.463832	0.858258	0.503718	0.127311	0.196089	0	2.15494	0.286731	2.31867	27.5862	24.7919	12.8419	7.07491	8.79905	18.8466	9.39358	1.96195	3.15101	0	56.8966	5.17241
Kidney__capillary cell (FABP5- RBP7-)	endothelial	Kidney	128	83	0	0.681989	1.19907	0.538531	0.516193	0.364609	0.936678	0.564672	0	0	0	1.50023	0.0612805	0	14.2857	25.7143	17.1429	11.4286	8.57143	22.8571	11.4286	0	0	0	37.1429	2.85714
Testes__capillary cell (FABP5- RBP7-)	endothelial	Testes	129	83	0	1.11593	0.376674	0	1.11593	0.531255	0	0	0	0	0	0	0	0	50	25	0	50	25	0	0	0	0	0	0	0
Lung__capillary cell (FABP5+ RBP7-)	endothelial	Lung	130	84	3.11661	0.668622	2.26012	1.70974	1.04587	0.882288	0	2.19794	0.908345	0	0	0	1.72359	73.3333	13.3333	86.6667	53.3333	26.6667	26.6667	0	53.3333	20	0	0	0	46.6667
Small_intestine__capillary cell (FABP5+ RBP7-)	endothelial	Small_intestine	131	84	2.96921	1.23901	2.05225	0.71247	1.19908	0.735834	0.547545	1.12957	0.793459	0.0328027	0.651072	0.025982	0.0720205	85.7143	51.7857	75	37.5	60.7143	39.2857	19.6429	44.6429	28.5714	1.78571	25	1.78571	3.57143
Pancreas__capillary cell (FABP5+ RBP7-)	endothelial	Pancreas	132	84	2.22093	0.758273	1.67475	0.93297	0.970267	0.463945	0.699937	0.538137	0.736483	0.0614707	0.369239	1.41656	0.148774	62.5	33.3333	79.6875	52.6042	52.6042	28.125	38.0208	29.6875	25.5208	4.16667	13.5417	47.9167	6.77083
Bladder__capillary cell (FABP5+ RBP7-)	endothelial	Bladder	133	84	2.9572	1.53986	0.959263	0.691134	1.2376	0.705425	0.422254	1.35921	0.361476	0	0.0560729	0.594991	0.948853	82.0225	58.427	42.6966	32.5843	51.6854	35.9551	14.6067	40.4494	14.6067	0	2.24719	19.1011	29.2135
Mammary_gland__capillary cell (FABP5+ RBP7lo)	endothelial	Mammary_gland	134	85	1.44566	0.980199	0.840955	0.414812	0.968402	0.875779	0.207622	0.842302	0.995341	0	0.0685012	0.822799	1.13158	34.1463	34.1463	29.2683	14.6341	34.1463	31.7073	4.87805	29.2683	19.5122	0	2.43902	17.0732	29.2683
Limb_muscle__capillary cell (FABP5+ RBP7lo)	endothelial	Limb_muscle	135	85	2.50576	0.196281	1.6522	1.20125	0.597872	0.248256	0.458582	0.292488	0.199208	0.162042	0	0	0.13911	54.2936	2.77008	45.9834	28.5319	13.5734	5.26316	10.2493	5.54017	2.49307	2.77008	0	0	2.77008
Diaphragm__capillary cell (FABP5+ RBP7lo)	endothelial	Diaphragm	136	85	1.74512	0.200326	1.69136	1.3606	0.983422	0.340391	0.453779	0.630239	0.0880524	0.314547	0	0	0	41.8182	9.09091	67.2727	50.9091	30.9091	12.7273	14.5455	20	3.63636	10.9091	0	0	0
Tongue__capillary cell (FABP5+ RBP7lo)	endothelial	Tongue	137	85	1.04598	0.380469	1.17352	0.618197	0.338587	0.509575	0.364743	0.415407	0.320017	0	0	0	1.05321	19.6721	6.55738	27.0492	12.2951	6.55738	9.83607	5.7377	9.01639	5.7377	0	0	0	16.3934
Bladder__capillary cell (FABP5+ RBP7lo)	endothelial	Bladder	138	85	3.28149	1.0866	1.26535	0.34096	0.970237	0.387358	0.350319	0.475241	0.0838243	0	0	0.289617	1.58005	89.1892	43.2432	35.1351	10.8108	45.9459	13.5135	10.8108	21.6216	2.7027	0	0	13.5135	62.1622
Fat__capillary cell (FABP5+ RBP7+)	endothelial	Fat	139	86	2.47057	0.267512	1.9799	1.06477	1.06229	0.390662	0.508739	0.310686	0.146773	0.470939	0	0.0521783	1.0304	49.1547	11.3567	74.9892	45.2969	44.6467	17.1218	22.2367	13.3507	3.5544	13.8708	0	1.43043	26.1378
Limb_muscle__capillary cell (FABP5+ RBP7+)	endothelial	Limb_muscle	140	86	2.51906	0.268867	1.43312	1.47713	0.514494	0.0538133	0.705047	0.252457	0.0352646	0.58221	0	0.0136754	1.08154	60	7.14286	50	50	21.4286	2.85714	20	8.57143	1.42857	10	0	1.42857	27.1429
Bone__capillary cell (FABP5+ RBP7+)	endothelial	Bone	141	86	0	0.303421	2.01024	0	0.349475	0	0	0	0	0	0	0	1.04249	0	14.2857	85.7143	0	14.2857	0	0	0	0	0	0	0	28.5714
Heart__endothelial cell (FABP5+ RBP7+)	endothelial	Heart	143	86	0.307643	0.410579	1.34723	0.985288	0.70656	0.147977	0.433541	0.164815	0	0.475135	0	0	0	1.7301	1.21107	16.09	9.68858	6.92042	1.55709	3.2872	2.42215	0	4.49827	0	0	0
Aorta__endothelial cell (FABP5+ RBP7+)	endothelial	Aorta	144	86	2.94064	0.0896314	1.43336	1.00369	0.664887	0.0566901	0.398054	0.224581	0.228673	0.127839	0	0.094082	0.340292	74.0741	9.25926	70.3704	55.5556	40.7407	9.25926	29.6296	14.8148	5.55556	7.40741	0	3.7037	20.3704
Small_intestine__capillary cell (FABP5+ RBP7+)	endothelial	Small_intestine	145	86	0.566841	0.184218	1.65212	0.926392	0.566841	0	0.184218	0	0	0.184218	0	0	1.5385	66.6667	33.3333	66.6667	66.6667	66.6667	0	33.3333	0	0	33.3333	0	0	66.6667
Pancreas__capillary cell (FABP5+ RBP7+)	endothelial	Pancreas	146	86	2.49015	0.17959	1.7658	1.15585	0.954412	0.305144	0.371682	0.342393	0.129867	0.525965	0	0	0.571188	66.1202	11.4754	80.3279	59.0164	44.8087	16.9399	23.4973	18.0328	5.46448	19.6721	0	0	17.4863
Kidney__capillary cell (FABP5+ RBP7+)	endothelial	Kidney	147	86	2.3668	0.201525	2.00767	1.2327	1.26845	0.359385	0.560955	0.559244	0.148163	0.540952	0.0270677	0.0343079	0.508483	56.8182	5.11364	77.2727	43.1818	41.4773	12.5	18.75	16.4773	2.27273	15.3409	1.70455	1.13636	12.5
Bladder__capillary cell (FABP5+ RBP7+)	endothelial	Bladder	148	86	2.18661	0.237964	1.28961	0.86399	0.629737	0.288819	0.420566	0.431926	1.06281	0.100381	0.0849927	0	1.09628	82.1429	25	85.7143	60.7143	42.8571	32.1429	39.2857	39.2857	35.7143	7.14286	3.57143	0	75
Fat__capillary cell (CXCL10+)	endothelial	Fat	149	87	2.27124	0.207602	2.7601	1.30317	0.97807	1.15929	0.839407	0.961748	0.481965	1.41066	0	0	0.273227	69.0909	12.7273	98.1818	72.7273	52.7273	50.9091	38.1818	45.4545	16.3636	54.5455	0	0	9.09091
Limb_muscle__capillary cell (CXCL10+)	endothelial	Limb_muscle	150	87	3.1118	0	2.12031	1.71687	1.45671	1.5328	0.434048	1.58789	2.12019	0	0.773909	0	0	100	0	75	37.5	25	50	25	50	25	0	12.5	0	0
Lung__capillary cell (CXCL10+)	endothelial	Lung	151	87	0.287186	0.977687	2.84169	1.03759	0.384483	1.21083	0.903495	1.85718	2.4586	1.72037	0	0.991864	0.203835	4.7619	26.1905	90.4762	23.8095	9.52381	30.9524	30.9524	45.2381	47.619	35.7143	0	23.8095	7.14286
Kidney__capillary cell (CXCL10+)	endothelial	Kidney	152	87	2.1005	0	2.87531	1.04589	1.90184	1.38808	0.394759	1.27978	0	1.74617	0	0	0	75	0	100	75	100	50	25	50	0	75	0	0	0
Lung__capillary aerocyte cell	endothelial	Lung	153	88	0	1.0255	1.09796	0.220355	0	0.610293	1.04515	0.253563	0.199035	0.349238	0	0.769829	0.361202	0	30.5556	29.6667	5	0	16.4444	31.8889	6	3.22222	7.44444	0	17.7778	7.66667
Hypothalamus_Pituitary__sinusoid cell (MAFB+)	endothelial	Hypothalamus_Pituitary	154	89	2.85585	2.18313	0	0	0	0	1.83248	0	0	0	0	2.49649	3.49885	100	50	0	0	0	0	50	0	0	0	0	100	100
Bone__sinusoid cell (MAFB+)	endothelial	Bone	155	89	2.80988	1.42828	1.2147	0	1.29568	0.176157	0.063047	0.144707	0	0	1.40211	2.42177	3.10464	70	40	50	0	50	15	10	10	0	0	25	70	85
Bone_marrow__sinusoid cell (MAFB+)	endothelial	Bone_marrow	156	89	2.95304	1.25933	1.13338	0.197709	1.32749	0.403585	0.650103	0.235829	0	0	0.844373	1.58969	3.09913	75	50	43.75	6.25	56.25	12.5	25	6.25	0	0	18.75	56.25	68.75
Liver__hepatic sinusoid cell	endothelial	Liver	157	90	1.61907	0.497473	0.487828	0.412467	1.1879	0.513219	0.318982	0.193695	0.0501099	0	1.44586	4.37123	1.153	23.3333	15.8333	15.8333	12.0833	43.3333	15	9.58333	5.83333	1.25	0	34.1667	96.6667	32.5
Kidney__glomerular endothelial cell	endothelial	Kidney	158	91	0.259153	1.50996	0.906288	0.810195	1.41764	0.35147	0.683226	0.502536	0.188638	0.25276	0.638845	2.86388	0.147009	3.05344	58.3969	28.626	30.5344	54.1985	14.8855	27.0992	18.3206	5.34351	9.54198	17.5573	92.3664	4.58015
Fat__lymphatic cell (CCL21+)	endothelial	Fat	159	92	0.117664	0.427042	1.18	0.357614	0.692376	0.371892	0.366259	0.399029	0.10592	0	0	0	0.0121486	5.17241	18.9655	48.2759	17.2414	34.4828	15.5172	20.6897	24.1379	5.17241	0	0	0	1.72414
Limb_muscle__lymphatic cell (CCL21+)	endothelial	Limb_muscle	160	92	0.708054	0	0.35049	1.21007	0	0.436541	0	0	0	0	0	0	0	22.2222	0	11.1111	33.3333	0	11.1111	0	0	0	0	0	0	0
Lung__lymphatic cell (CCL21+)	endothelial	Lung	161	92	0	0.923769	0.974202	0.471762	1.07059	0.181331	0.632417	0.520776	0.0893715	0.102917	0.690459	0	0.246923	0	26.3566	22.093	11.6279	29.0698	4.26357	17.0543	13.9535	1.93798	1.55039	15.8915	0	4.65116
Tongue__lymphatic cell (CCL21+)	endothelial	Tongue	162	92	0.168703	0.315487	0.14185	0.0415376	0.322247	0.254327	0.399909	0.327197	0	0	0	0	0	6.25	6.25	4.16667	4.16667	10.4167	6.25	14.5833	6.25	0	0	0	0	0
Small_intestine__lymphatic cell (CCL21+)	endothelial	Small_intestine	163	92	0.095466	0.644277	1.63061	0.559439	0.995273	0.5633	0.515316	0.410726	0.110089	0.02775	0.150939	0	0	4.7619	34.9206	71.4286	28.5714	46.0317	26.9841	33.3333	17.4603	4.7619	1.5873	6.34921	0	0
Pancreas__lymphatic cell (CCL21+)	endothelial	Pancreas	164	92	0.0662977	0.562627	0.40461	0.434562	0.464392	0.280292	0.471648	0.181641	0.184368	0	0.285275	0	0.111223	3.33333	40	26.6667	26.6667	20	16.6667	36.6667	20	10	0	16.6667	0	10
Kidney__lymphatic cell (CCL21+)	endothelial	Kidney	165	92	0.191	1.35916	0.559811	0.135084	1.06017	0.255823	0.354932	0.249027	0	0	0.996187	0	0	7.69231	61.5385	30.7692	7.69231	61.5385	15.3846	23.0769	15.3846	0	0	38.4615	0	0
Bladder__lymphatic cell (CCL21+)	endothelial	Bladder	166	92	0.164833	0.631157	0.314644	0	0.379525	0.170344	0.271449	0.453199	0.0652002	0	0.029328	0	0.0681741	5.26316	28.9474	7.89474	0	13.1579	7.89474	13.1579	15.7895	2.63158	0	2.63158	0	2.63158
Fat__lymphatic cell (ACKR4- CCDC80+)	endothelial	Fat	167	93	0.0210258	0.66793	1.84323	0.521922	1.10639	0.410493	0.639394	0.43033	0.0971008	0.0416216	0.151003	0	0	1.2987	36.3636	77.9221	36.3636	59.7403	24.6753	36.3636	23.3766	7.79221	2.5974	3.8961	0	0
Mammary_gland__lymphatic cell (ACKR4- CCDC80+)	endothelial	Mammary_gland	168	93	0.150569	0.982504	0	0.24932	0.522092	0.296924	0.339635	0.312205	0.799461	0	0.575036	0	0	5	45	0	10	15	10	10	5	15	0	20	0	0
Limb_muscle__lymphatic cell (ACKR4- CCDC80+)	endothelial	Limb_muscle	169	93	0	0.791789	0.825543	0.275423	0.852484	0.787018	1.09044	0	0	0	0	0	0	0	27.2727	9.09091	9.09091	36.3636	36.3636	36.3636	0	0	0	0	0	0
Pancreas__lymphatic cell (ACKR4- CCDC80+)	endothelial	Pancreas	170	93	0.194465	0.189206	1.59356	0.189206	1.10097	0.692783	0.194465	0.479925	0	0	0	0	0.333247	20	20	100	20	60	40	20	20	0	0	0	0	20
Kidney__lymphatic cell (ACKR4- CCDC80+)	endothelial	Kidney	171	93	0.408555	0.643578	0.405866	0	0.438833	0	0.712348	0	0	0	0	0	0	12.5	37.5	12.5	0	37.5	0	25	0	0	0	0	0	0
Pancreas__lymphatic cell (ACKR4+ CCDC80+)	endothelial	Pancreas	172	94	0	0.881742	1.7008	0.662549	1.06047	0.237525	0.467142	0.616132	0.0323101	0	1.12265	0	0	0	57.1429	100	64.2857	71.4286	21.4286	50	71.4286	7.14286	0	42.8571	0	0
Bone__osteo-CAR cell	stromal	Bone	173	95	0	0.21055	0.210017	0	0	0.265187	0.510777	0.430076	0	0.210017	0	0	0.505073	0	10	10	0	0	10	20	20	0	10	0	0	20
Bone_marrow__osteo-CAR cell	stromal	Bone_marrow	174	95	0.357427	0.637767	1.33094	0.205903	0	0.208689	0.751333	0.478498	0.462729	0	0	0	0.495223	5.26316	15.7895	36.8421	5.26316	0	5.26316	10.5263	10.5263	10.5263	0	0	0	10.5263
Bone__osteoblast	stromal	Bone	175	96	0	0.254261	0.223897	0	0	0	0.149424	0.169598	0.0683868	0	0	0	0.286522	0	5.76923	7.69231	0	0	0	13.4615	5.76923	1.92308	0	0	0	9.61538
Bone_marrow__osteoblast	stromal	Bone_marrow	176	96	0	0.273242	0	1.06076	0	0	0	0	0	0	0	0	0.268264	0	20	0	20	0	0	0	0	0	0	0	0	20
Bone__chondrocyte	stromal	Bone	177	97	0	0.114096	0	0	0	0	0.0556821	0.0317186	0.0860563	0	0	0.0190588	0.173614	0	8.41121	0	0	0	0	5.60748	3.73832	8.41121	0	0	1.86916	12.1495
Trachea__chondrocyte	stromal	Trachea	178	97	0	0	0.0504162	0	0	0	0	0.242075	0.32769	0	0	0	0.0689995	0	0	9.09091	0	0	0	0	18.1818	27.2727	0	0	0	9.09091
Fat__tendon cell	stromal	Fat	179	98	0	0.308237	0.169179	0	0	0	0	0.313835	0	0	0.258399	0	0	0	14.2857	14.2857	0	0	0	0	14.2857	0	0	14.2857	0	0
Limb_muscle__tendon cell	stromal	Limb_muscle	180	98	0.317684	0	0.0890624	0.0523129	0	0	0	0.0630881	0	0	0.136373	0	0	3.92157	0	1.96078	1.96078	0	0	0	1.96078	0	0	1.96078	0	0
Bone__tendon cell	stromal	Bone	182	98	0	0	0	0	0	0	0	0	0	0	0	0	0	0	0	0	0	0	0	0	0	0	0	0	0	0
Tongue__tendon cell	stromal	Tongue	183	98	0	0	0	0	0	0	0	0	0.268119	0	0	0	0	0	0	0	0	0	0	0	0	6.66667	0	0	0	0
Limb_muscle__skeletal muscle satellite stem cell	stromal	Limb_muscle	184	99	0.267126	0	0	0	0.0628355	0.143455	0	0	0.092561	0	0	0	0	3.48837	0	0	0	1.16279	2.32558	0	0	1.16279	0	0	0	0
Diaphragm__skeletal muscle satellite stem cell	stromal	Diaphragm	185	99	0	0	0	0	0	0	0	0	0	0	0	0	0	0	0	0	0	0	0	0	0	0	0	0	0	0
Tongue__skeletal muscle satellite stem cell	stromal	Tongue	186	99	1.04277	0	0	0	0	0	0	0	0	0	0	0	0	14.4928	0	0	0	0	0	0	0	0	0	0	0	0
Limb_muscle__fast muscle cell	stromal	Limb_muscle	188	101	0.0462939	0	0.206668	0.08506	0	0	0	0	0	0.189259	0	0	0	2.22222	0	4.44444	2.22222	0	0	0	0	0	4.44444	0	0	0
Tongue__fast muscle cell	stromal	Tongue	190	101	0	0	0	0	0	0	0	0	0	0	0	0	0	0	0	0	0	0	0	0	0	0	0	0	0	0
Limb_muscle__slow muscle cell	stromal	Limb_muscle	191	102	0.412521	0.308554	0	0	0	0	0.219185	0	0	0	0	0	0	5.55556	5.55556	0	0	0	0	5.55556	0	0	0	0	0	0
Heart__cardiomyocyte	stromal	Heart	192	103	0	0	0	0	0	0	0	0	0	0	0	0	0	0	0	0	0	0	0	0	0	0	0	0	0	0
Heart__atrial cardiomyocyte	stromal	Heart	193	104	0	0	0	0	0	0	0	0	0	0	0	0	0	0	0	0	0	0	0	0	0	0	0	0	0	0
Heart__ventricular cardiomyocyte	stromal	Heart	194	105	0	0	0	0	0	0	0	0	0	0	0	0	0	0	0	0	0	0	0	0	0	0	0	0	0	0
Fat__smooth muscle cell	stromal	Fat	197	108	0	0.20711	0	0	0	0.0727912	0	0	0.273159	0	0	0	0	0	3.57143	0	0	0	3.57143	0	0	3.57143	0	0	0	0
Small_intestine__smooth muscle cell	stromal	Small_intestine	198	108	0	0.0630058	0.641945	0	0	0.0833427	0.120625	0.024347	0.0494876	0.0486897	0	0	0	0	2.32558	23.2558	0	0	4.65116	2.32558	2.32558	2.32558	2.32558	0	0	0
Bladder__smooth muscle cell	stromal	Bladder	199	108	0.0635538	0.0682672	0	0	0	0	0	0	0.0635538	0	0	0	0	10	10	0	0	0	0	0	0	10	0	0	0	0
Uterus__smooth muscle cell	stromal	Uterus	200	108	0	0	0.109916	0	0	0	0	0	0	0.326279	0	0	0.14988	0	0	6.66667	0	0	0	0	0	0	6.66667	0	0	6.66667
Brain_cortex__vascular associated smooth muscle cell	stromal	Brain_cortex	201	109	0.0312898	0	0.0656709	0	0	0.0410031	0	0	0	0	0	0	0	1.59744	0	3.19489	0	0	1.27796	0	0	0	0	0	0	0
Brainstem__vascular associated smooth muscle cell	stromal	Brainstem	202	109	0.0587872	0	0.0758002	0	0	0	0.0810809	0	0	0	0	0	0	2.98507	0	2.98507	0	0	0	3.73134	0	0	0	0	0	0
Hypothalamus_Pituitary__vascular associated smooth muscle cell	stromal	Hypothalamus_Pituitary	203	109	0	0	0	0	0	0	0	0	0	0	0	0	0	0	0	0	0	0	0	0	0	0	0	0	0	0
Fat__vascular associated smooth muscle cell	stromal	Fat	204	109	0.0768553	0.0295075	0.308546	0.031802	0	0.0177672	0.0182899	0	0	0.17552	0	0	0.165038	2.18978	2.18978	10.9489	2.18978	0	1.45985	1.45985	0	0	2.18978	0	0	5.83942
Mammary_gland__vascular associated smooth muscle cell	stromal	Mammary_gland	205	109	0	0	0	0	0	0	0	0.392874	0	0	0	0	0	0	0	0	0	0	0	0	25	0	0	0	0	0
Limb_muscle__vascular associated smooth muscle cell	stromal	Limb_muscle	206	109	0	0	0.18087	0	0	0	0	0	0	0	0	0	0	0	0	5.88235	0	0	0	0	0	0	0	0	0	0
Bone__vascular associated smooth muscle cell	stromal	Bone	207	109	0	0.127674	0.14015	0	0	0	0	0	0	0	0	0	0.172649	0	5.26316	7.89474	0	0	0	0	0	0	0	0	0	5.26316
Heart__vascular associated smooth muscle cell	stromal	Heart	208	109	0	0	0	0	0	0	0	0	0	0	0	0	0	0	0	0	0	0	0	0	0	0	0	0	0	0
Aorta__vascular associated smooth muscle cell	stromal	Aorta	209	109	0.0556314	0	0	0	0	0.071435	0	0	0	0	0	0	0.0726573	9.09091	0	0	0	0	9.09091	0	0	0	0	0	0	9.09091
Lung__vascular associated smooth muscle cell	stromal	Lung	210	109	0	0.0704393	0.056457	0	0	0	0.274897	0.216574	0	0.363382	0	0.0432865	0.204996	0	3.44828	3.44828	0	0	0	6.89655	3.44828	0	6.89655	0	3.44828	6.89655
Trachea__vascular associated smooth muscle cell	stromal	Trachea	211	109	0	0	1.42565	0	0	0	0	0	0	0	0	0	0	0	0	100	0	0	0	0	0	0	0	0	0	0
Tongue__vascular associated smooth muscle cell	stromal	Tongue	212	109	0	0	0	0	0	0	0	0	0.123035	0	0	0	0	0	0	0	0	0	0	0	0	1.66667	0	0	0	0
Small_intestine__vascular associated smooth muscle cell	stromal	Small_intestine	213	109	0	0	0.279121	0	0	0	0	0	0	0	0	0	0	0	0	14.2857	0	0	0	0	0	0	0	0	0	0
Pancreas__vascular associated smooth muscle cell	stromal	Pancreas	214	109	0.0479462	0	0.302069	0.0355883	0	0	0	0.0246201	0	0.0154774	0	0	0.0731065	3.7037	0	22.2222	3.7037	0	0	0	3.7037	0	3.7037	0	0	7.40741
Kidney__vascular associated smooth muscle cell	stromal	Kidney	215	109	0.0443449	0.0500136	0.17679	0	0	0	0	0.146736	0.0322773	0.0142929	0.182178	0.0896808	0.0266127	2.12766	3.19149	6.38298	0	0	0	0	4.25532	1.06383	1.06383	4.25532	4.25532	1.06383
Bladder__vascular associated smooth muscle cell	stromal	Bladder	216	109	0.0382956	0.0390261	0.0727038	0	0	0.0557189	0	0.0360761	0.0450153	0	0	0	0.077211	1.70732	2.43902	3.65854	0	0	3.17073	0	1.21951	1.70732	0	0	0	3.17073
Uterus__vascular associated smooth muscle cell	stromal	Uterus	217	109	0	0	0	0	0	0	0	0.32854	0	0	0	0	0	0	0	0	0	0	0	0	14.2857	0	0	0	0	0
Limb_muscle__fibroadipogenic progenitor cell	stromal	Limb_muscle	218	110	0.0839747	0	0.186729	0	0	0.205806	0.0804076	0.21685	0.0560619	0	0	0	0	2.21402	0	4.24354	0	0	5.53506	1.84502	5.90406	1.66052	0	0	0	0
Diaphragm__fibroadipogenic progenitor cell	stromal	Diaphragm	219	110	0	0	1.03329	0	0	0	1.53052	0	0	0	0	0	0	0	0	25	0	0	0	25	0	0	0	0	0	0
Hypothalamus_Pituitary__fibroblast	stromal	Hypothalamus_Pituitary	220	111	0	0	0	0	0	0	0	1.11158	0	0	0	0	0	0	0	0	0	0	0	0	25	0	0	0	0	0
Fat__fibroblast	stromal	Fat	221	111	0.0572288	0	0.708969	0	0	0.321451	0.0917175	0.360028	0.474643	0	0	0	0.0468584	2.24299	0	22.0561	0	0	12.4611	3.61371	13.2087	9.4704	0	0	0	2.11838
Mammary_gland__fibroblast	stromal	Mammary_gland	222	111	0	0	0	0	0.317624	0.861252	0	0.579863	0.214845	0	0	0	0	0	0	0	0	16.6667	16.6667	0	16.6667	16.6667	0	0	0	0
Bone__fibroblast	stromal	Bone	223	111	0	0	0.116473	0	0	0	0.0468701	0.320028	0.184395	0	0	0	0.0237096	0	0	5.88235	0	0	0	5.88235	11.7647	5.88235	0	0	0	5.88235
Bone_marrow__fibroblast	stromal	Bone_marrow	224	111	0	1.40802	0	0	0	0	0	0	1.23761	0	0	0	0.572088	0	33.3333	0	0	0	0	0	0	33.3333	0	0	0	33.3333
Heart__fibroblast	stromal	Heart	226	111	0	0	0	0	0	0	0	0	0	0	0	0	0	0	0	0	0	0	0	0	0	0	0	0	0	0
Aorta__fibroblast	stromal	Aorta	227	111	0	0	0.12174	0	0	0.831172	0.12174	0	0.645491	0	0	0	0.12174	0	0	25	0	0	25	25	0	50	0	0	0	25
Lung__fibroblast	stromal	Lung	228	111	0.114613	0.285715	0.777266	0	0.150377	0.463662	0	0.319657	0.0415945	0	0	0	0.21719	3.44828	10.3448	24.1379	0	3.44828	20.6897	0	10.3448	3.44828	0	0	0	13.7931
Trachea__fibroblast	stromal	Trachea	229	111	0.0562132	0.0762148	0.0671773	0	0	0.290758	0.161112	0.203966	0.0170903	0	0	0	0.0280138	4.44444	6.66667	6.66667	0	0	11.1111	13.3333	11.1111	2.22222	0	0	0	2.22222
Tongue__fibroblast	stromal	Tongue	230	111	0.0970353	0	0.0741868	0	0	0.0744159	0.0408634	0	0.0968851	0	0	0	0	1.67131	0	1.39276	0	0	1.67131	1.11421	0	1.94986	0	0	0	0
Small_intestine__fibroblast	stromal	Small_intestine	231	111	0.192626	0.0402696	0.681096	0	0	0.237661	0.17826	0.442438	0.251027	0	0	0	0.0161117	3.07692	1.53846	26.1538	0	0	4.61538	4.61538	21.5385	7.69231	0	0	0	1.53846
Colon__fibroblast	stromal	Colon	232	111	0	0	0.545017	0	0	0	0	0	0	0	0	0	0	0	0	16.6667	0	0	0	0	0	0	0	0	0	0
Liver__fibroblast	stromal	Liver	233	111	0	0	0.322542	0	0	0	0	0	0	0	0	0	0	0	0	12.5	0	0	0	0	0	0	0	0	0	0
Kidney__fibroblast	stromal	Kidney	234	111	0.166439	0.132239	0.255989	0	0	0.295012	0.176876	0.134319	0.162512	0.0740255	0.0225792	0	0	3.8835	2.91262	10.6796	0	0	17.4757	8.73786	7.76699	7.76699	2.91262	1.94175	0	0
Bladder__fibroblast	stromal	Bladder	235	111	0.150467	0.025309	0.0895614	0	0	0.175962	0.10389	0.227635	0.0938058	0	0	0	0.0517399	5.90219	1.55987	4.6796	0	0	10.2024	4.93255	10.9612	4.38449	0	0	0	3.28836
Uterus__fibroblast	stromal	Uterus	236	111	0	0.0810449	0.160183	0.048177	0	0.422975	0.0810449	0.232013	0	0	0	0	0	0	1.49254	2.98507	1.49254	0	5.97015	1.49254	4.47761	0	0	0	0	0
Fat__fibroblast (ACKR2+)	stromal	Fat	237	112	0.0846153	0.0686439	0.721915	0.0386489	0	0.183647	0.115188	0.207713	0.20222	0	0.0339389	0	0.0828691	1.57895	3.68421	26.8421	1.05263	0	10	8.42105	10	8.94737	0	1.05263	0	5.26316
Fat__fibroblast (ITIH5+)	stromal	Fat	238	113	0	0.0433465	0.0424557	0.0120219	0.0164532	0.0453997	0.126759	0.197505	0	0	0	0	0.098196	0	2.04082	3.06122	1.02041	1.02041	3.06122	6.12245	10.2041	0	0	0	0	7.14286
Fat__fibroblast (LCN2+)	stromal	Fat	239	114	0.0950625	0.089379	0.0449797	0.0557008	0	0.565209	0	0.0413922	3.07377	0	0	0	0.0841687	15.3846	15.3846	7.69231	7.69231	0	46.1538	0	7.69231	92.3077	0	0	0	15.3846
Lung__adventitial fibroblast	stromal	Lung	240	115	0.13363	0.137145	0.445716	0	0	0.153486	0.190588	0.372488	0.115913	0	0	0	0.266007	1.89274	4.73186	12.3028	0	0	5.36278	5.99369	11.9874	3.15457	0	0	0	5.99369
Lung__alveolar fibroblast	stromal	Lung	241	116	0	0.213085	0.51979	0	0	0.151062	0.239884	0.610087	0	0	0	0	0.276993	0	5.21565	13.5406	0	0	3.71113	6.11836	17.0512	0	0	0	0	6.21866
Lung__fibroblast (NNAT+)	stromal	Lung	242	117	0	0.188905	0.502716	0.0314707	0	0.0547039	0.305703	0.610203	0.180172	0	0	0	0.400127	0	4.65116	12.7907	1.16279	0	1.16279	6.97674	15.1163	4.65116	0	0	0	10.4651
Tongue__fibroblast (WIF1+)	stromal	Tongue	243	118	0.14074	0	0	0	0	0	0	0	0	0	0	0	0	3.8835	0	0	0	0	0	0	0	0	0	0	0	0
Small_intestine__fibroblast (CHODL+)	stromal	Small_intestine	244	119	0.614828	0.127317	0.788247	0	0	0	0.196323	0.103025	0	0.134317	0	0	0.196323	12	4	48	0	0	0	4	4	0	8	0	0	4
Small_intestine__fibroblast (GGT5+)	stromal	Small_intestine	245	120	1.59	0.11313	1.0635	0	0	0.398036	0.130275	0.338617	0.0404205	0	0	0	0	31.7073	7.31707	56.0976	0	0	21.9512	7.31707	17.0732	2.43902	0	0	0	0
Small_intestine__fibroblast (KCNN3+)	stromal	Small_intestine	246	121	0.440057	0.199656	0.367229	0	0	0.103398	0.191151	0.972381	0	0	0	0	0	20	10	10	0	0	5	10	50	0	0	0	0	0
Pancreas__fibroblast (PI16+)	stromal	Pancreas	247	122	0.065738	0	0.373084	0	0	0.210424	0.17898	0.329371	0.145428	0.0087903	0	0.0432778	0.0129899	5.05618	0	16.2921	0	0	12.3596	10.1124	22.4719	9.55056	1.1236	0	1.1236	1.1236
Pancreas__fibroblast (PTN+)	stromal	Pancreas	248	123	0.0560337	0.0610284	0.4502	0	0	0.318021	0.0690897	0.459879	0.221992	0	0	0	0.0134187	4.05904	3.69004	19.9262	0	0	19.5572	4.42804	22.5092	8.85609	0	0	0	1.10701
Bladder__fibroblast (PTN+)	stromal	Bladder	249	123	0	0	0.14805	0	0	0.166939	0.185805	0.170893	0.149412	0	0	0	0.148707	0	0	9.52381	0	0	19.0476	19.0476	9.52381	14.2857	0	0	0	4.7619
Kidney__fibroblast (ASPN+)	stromal	Kidney	250	124	0	0.40858	0.871322	0	0	0.16623	0.280532	0.16623	0	0	0	0.433427	0	0	25	25	0	0	12.5	12.5	12.5	0	0	0	12.5	0
Kidney__fibroblast (TNC+)	stromal	Kidney	251	125	0.14531	0	0.767076	0.0943325	0.0513671	0.0839377	0	0	0.0611782	0	0.324216	0.146805	0	5.88235	0	26.4706	5.88235	2.94118	2.94118	0	0	2.94118	0	11.7647	2.94118	0
Bladder__fibroblast (ENPP2+)	stromal	Bladder	252	126	0.128072	0.189994	0.716828	0.0447302	0	0.389868	0.0813627	0.0497909	0.62622	0	0	0	0.0447302	6	6	28	2	0	18	4	4	24	0	0	0	2
Bladder__fibroblast (LY6H+)	stromal	Bladder	253	127	0.158201	0.0129266	0	0	0	0.123453	0.0632593	0.217288	0.13125	0	0.0157118	0	0.0282352	8.64198	1.23457	0	0	0	4.93827	3.7037	9.87654	4.93827	0	1.23457	0	1.23457
Fat__myofibroblast	stromal	Fat	254	128	0.103357	0	0.358203	0	0	0	0	0.134073	0.159549	0	0	0	0.205051	2.20588	0	5.14706	0	0	0	0	3.67647	4.41176	0	0	0	5.88235
Kidney__myofibroblast	stromal	Kidney	255	128	0.141108	0.0263513	0.188692	0	0.0190634	0.210304	0.119295	0.141404	0.202259	0	0.0875709	0	0.0634657	6.74847	2.45399	12.2699	0	1.22699	12.8834	7.36196	7.36196	9.20245	0	4.29448	0	3.68098
Bladder__myofibroblast	stromal	Bladder	256	128	0.0959139	0.0339478	0.0763881	0	0	0.074094	0.0926077	0.206902	0.042427	0	0	0	0.0737823	7.07965	1.76991	5.30973	0	0	6.63717	6.19469	15.0442	2.65487	0	0	0	3.09735
Uterus__myofibroblast	stromal	Uterus	257	128	0	0.174435	0	0	0	0	0	0.3385	0	0	0	0	0	0	2.64026	0	0	0	0	0	6.27063	0	0	0	0	0
Lung__fibromyocyte	stromal	Lung	258	129	0	0.130138	0.405246	0	0	0	0.110979	0.355315	0	0.0826233	0	0	0.300066	0	2	8	0	0	0	2	6	0	2	0	0	6
Brain_cortex__pericyte	stromal	Brain_cortex	259	130	0	0	0.159261	0	0	0.0989095	0.102336	0	0.139466	0	0	0	0	0	0	2.85714	0	0	1.90476	1.90476	0	1.90476	0	0	0	0
Brainstem__pericyte	stromal	Brainstem	260	130	0	0.131961	0	0	0	0	0.0556388	0.0473132	0.0556388	0	0	0	0	0	1.96078	0	0	0	0	1.96078	1.96078	1.96078	0	0	0	0
Hypothalamus_Pituitary__pericyte	stromal	Hypothalamus_Pituitary	261	130	0	0	0	0	0	0	0	0	0.824211	0	0	0	0	0	0	0	0	0	0	0	0	14.2857	0	0	0	0
Fat__pericyte	stromal	Fat	262	130	0.436628	0.062966	0.84075	0.0682886	0.0655345	0.0806064	0.0983161	0	0.0862787	0.0257909	0.0648946	0	0	8.42105	2.10526	18.9474	2.10526	3.15789	4.21053	3.15789	0	2.10526	1.05263	1.05263	0	0
Limb_muscle__pericyte	stromal	Limb_muscle	263	130	0.470816	0	0.278259	0.199352	0	0	0	0	0.119585	0	0	0	0	5.76923	0	5.76923	2.88462	0	0	0	0	1.92308	0	0	0	0
Diaphragm__pericyte	stromal	Diaphragm	264	130	0	0	0	0	0	0	0	0	0	0	0	0	0	0	0	0	0	0	0	0	0	0	0	0	0	0
Heart__pericyte	stromal	Heart	265	130	0	0	0	0	0	0	0	0	0	0	0	0	0	0	0	0	0	0	0	0	0	0	0	0	0	0
Lung__pericyte	stromal	Lung	266	130	0.0611916	0.0497538	0.379029	0.0214927	0	0	0.410422	0.302097	0	0	0	0.0698081	0.581902	1.40845	1.40845	5.6338	1.40845	0	0	8.4507	8.4507	0	0	0	1.40845	14.0845
Tongue__pericyte	stromal	Tongue	267	130	0	0	0.428448	0	0	0	0	0.569477	0	0	0	0	0	0	0	8.33333	0	0	0	0	8.33333	0	0	0	0	0
Small_intestine__pericyte	stromal	Small_intestine	268	130	0	0	0	0	0	0.687791	0	0	0	0	0.391876	0	0	0	0	0	0	0	25	0	0	0	0	25	0	0
Pancreas__pericyte	stromal	Pancreas	269	130	0.0314116	0.0819728	0.22054	0.0385553	0.0291175	0.0437066	0.0538381	0.119983	0.571243	0	0.224974	0.0100874	0	1.66667	1.66667	8.33333	1.66667	1.66667	3.33333	3.33333	5	11.6667	0	10	1.66667	0
Kidney__pericyte	stromal	Kidney	270	130	0	0	0.601178	0	0	0	0	0	0	0	0	0	0	0	0	11.1111	0	0	0	0	0	0	0	0	0	0
Bladder__pericyte	stromal	Bladder	271	130	0.214555	0.0647376	0.107307	0	0.0109927	0.139882	0	0.0109927	0.665986	0	0.0255277	0	0.0940644	9.7561	4.87805	7.31707	0	2.43902	7.31707	0	2.43902	17.0732	0	2.43902	0	4.87805
Uterus__pericyte	stromal	Uterus	272	130	0	0	0	0	0	0.501792	0	1.00497	0	0	0	0	0	0	0	0	0	0	11.1111	0	22.2222	0	0	0	0	0
Bone__adipo-CAR cell	stromal	Bone	273	131	0.242676	0.628227	0.301975	0	0	0.306432	0.262221	0	0.195783	0	0	0	0.374925	11.7647	17.6471	11.7647	0	0	11.7647	5.88235	0	5.88235	0	0	0	17.6471
Bone_marrow__adipo-CAR cell	stromal	Bone_marrow	274	131	0	0	0	0	0	0	0	0	0	0	0	0	0	0	0	0	0	0	0	0	0	0	0	0	0	0
Fat__adipocyte (UCP1hi)	stromal	Fat	275	132	0.120987	0.0607708	0.293477	0	0	0	0.109321	0	0	0	0	0	0.167818	3.80952	1.42857	8.57143	0	0	0	2.38095	0	0	0	0	0	3.80952
Pancreas__adipocyte (UCP1hi)	stromal	Pancreas	277	132	0.128242	0.111171	0.327338	0.102551	0	0.149404	0.148932	0.0257339	0.0371396	0.0148071	0.0380569	0.0396247	0.0911685	6.49351	5.19481	12.987	3.8961	0	3.8961	9.09091	1.2987	2.5974	1.2987	1.2987	1.2987	3.8961
Kidney__adipocyte (UCP1hi)	stromal	Kidney	278	132	0	0	0	0.70063	0	0	0	0	0	0	0	0	0	0	0	0	16.6667	0	0	0	0	0	0	0	0	0
Fat__adipocyte (UCP1lo)	stromal	Fat	279	133	0.103758	0.0767561	0.208308	0.0193564	0	0.0407929	0.0954399	0.0527654	0.0472062	0	0	0	0.0946055	4.90196	4.90196	12.605	1.68067	0	4.06162	9.10364	6.02241	3.22129	0	0	0	6.86275
Limb_muscle__adipocyte (UCP1lo)	stromal	Limb_muscle	280	133	0.28594	0	0.0662544	0.0450267	0	0.0579563	0.134968	0.0956726	0	0	0	0	0	12.5	0	8.33333	4.16667	0	4.16667	12.5	8.33333	0	0	0	0	0
Bone__adipocyte (UCP1lo)	stromal	Bone	281	133	0	0	0.324549	0	0	0	0.596853	0	0	0	0	0	0	0	0	11.1111	0	0	0	11.1111	0	0	0	0	0	0
Aorta__adipocyte (UCP1lo)	stromal	Aorta	282	133	0	0	0	0	0	0	0	0	0	0	0	0	0	0	0	0	0	0	0	0	0	0	0	0	0	0
Pancreas__adipocyte (UCP1lo)	stromal	Pancreas	283	133	0.0583036	0.0304347	0.181147	0.049082	0	0.0178879	0.172158	0.0593389	0.038768	0	0	0.0715846	0.0512933	9.33333	4.66667	12.6667	2.66667	0	4	16	7.33333	6.66667	0	0	2	5.33333
Kidney__adipocyte (UCP1lo)	stromal	Kidney	284	133	0	0.283131	0	0	0	0	0.227041	0	0	0	0.0964975	0	0	0	20	0	0	0	0	40	0	0	0	20	0	0
Bladder__adipocyte (UCP1lo)	stromal	Bladder	285	133	0	0.358246	0	0	0	0.269665	0	0.134186	0	0	0	0	0.373721	0	20	0	0	0	40	0	20	0	0	0	0	40
Blood__mesothelial cell	stromal	Blood	286	134	0	0	0.999107	0	0	0	0	0	0	0	0	0	0	0	0	25	0	0	0	0	0	0	0	0	0	0
Spleen__mesothelial cell	stromal	Spleen	287	134	0	0	0	0	0	0.236131	0.427018	0.236131	0	0	0	0	0	0	0	0	0	0	50	50	50	0	0	0	0	0
Heart__mesothelial cell	stromal	Heart	289	134	0	0	0	0	0	0	0	0	0	0	0	0	0	0	0	0	0	0	0	0	0	0	0	0	0	0
Lung__mesothelial cell	stromal	Lung	290	134	0	0	0.627547	0	0	0.27476	0.479635	0.325786	0.298952	0	0	0	0.38166	0	0	45.4545	0	0	18.1818	36.3636	18.1818	9.09091	0	0	0	36.3636
Small_intestine__mesothelial cell	stromal	Small_intestine	291	134	0.0640672	0.0788365	1.18081	0	0	0.19414	0.351561	0.363385	0.241369	0.0764811	0	0	0	14.8148	7.40741	74.0741	0	0	22.2222	33.3333	29.6296	25.9259	3.7037	0	0	0
Colon__mesothelial cell	stromal	Colon	292	134	0	0	0.481738	0	0	0.265929	0.222406	0.277331	0.218419	0	0	0	0.0260172	0	0	42.5926	0	0	25.9259	14.8148	22.2222	18.5185	0	0	0	3.7037
Liver__mesothelial cell	stromal	Liver	293	134	0	0	0.0557558	0.0834791	0	0.0557558	0	0.177772	0	0	0	0	0	0	0	10	10	0	10	0	10	0	0	0	0	0
Kidney__mesothelial cell	stromal	Kidney	294	134	0	0	0.431591	0	0	0	0.510833	0	0	0	0.0802452	0	0	0	0	40	0	0	0	60	0	0	0	20	0	0
Bladder__mesothelial cell	stromal	Bladder	295	134	0.0447234	0.115047	0.638932	0.0154876	0	0.312676	0.212131	0.169334	0.0194193	0	0.027457	0	0.0194193	5.12821	2.5641	33.3333	2.5641	0	28.2051	7.69231	15.3846	5.12821	0	2.5641	0	5.12821
Testes__mesothelial cell	stromal	Testes	296	134	0	0	0	0	0	0	0	0	0	0	0	0	0	0	0	0	0	0	0	0	0	0	0	0	0	0
Fat__mesothelial cell (CXCL10+ PRG4+)	stromal	Fat	297	135	0.082721	0.0163721	1.79374	0.0992265	0	0.590179	0.522053	0.190771	0.246598	0.168638	0.0398896	0	0.0413812	10.7143	3.57143	89.2857	10.7143	0	64.2857	46.4286	25	35.7143	10.7143	7.14286	0	10.7143
Pancreas__mesothelial cell (CXCL10+ PRG4+)	stromal	Pancreas	298	135	0.137627	0	2.1568	0	0	0.865903	0.577971	0.234744	0.446918	0.0799563	0	0	0	20	0	100	0	0	80	80	40	80	20	0	0	0
Fat__mesothelial cell (CXCL10- PRG4+)	stromal	Fat	299	136	0.211761	0.00883936	1.15879	0.0106766	0.0339604	0.452141	0.389783	0.117836	0.132128	0	0.00651923	0	0.0088305	5.55556	1.85185	72.8395	1.23457	3.08642	38.8889	36.4198	12.963	16.6667	0	1.23457	0	1.85185
Pancreas__mesothelial cell (CXCL10- PRG4+)	stromal	Pancreas	300	136	0.0409434	0.0500457	0.828985	0.0210747	0.0138994	0.322874	0.29551	0.182272	0.127662	0.013735	0.015692	0.00646902	0.0502993	9.50704	9.15493	71.1268	4.57746	2.11268	46.4789	46.1268	27.1127	21.4789	3.52113	2.8169	1.05634	7.04225
Fat__mesothelial cell (SBSN+)	stromal	Fat	301	137	0	0.0298343	0.797303	0.320426	0	0.154969	0.32293	0.08597	0.290206	0.10272	0	0	0.168597	0	6.66667	46.6667	26.6667	0	20	26.6667	20	40	6.66667	0	0	26.6667
Pancreas__mesothelial cell (SBSN+)	stromal	Pancreas	302	137	0.0604837	0.014733	0.649577	0.0139031	0	0.269679	0.351949	0.137531	0.0833859	0.0165096	0	0	0.0618643	7.33945	4.58716	60.5505	1.83486	0	35.7798	41.2844	18.3486	11.0092	3.66972	0	0	9.17431
Brain_cortex__leptomeningeal cell	stromal	Brain_cortex	304	139	0.0680136	0.244786	0.2166	0.0130646	0.13845	0.0486122	0.110183	0.0158911	0.0153459	0	0	0	0.093041	1.96078	15.6863	9.80392	1.96078	3.92157	7.84314	3.92157	3.92157	1.96078	0	0	0	5.88235
Brainstem__leptomeningeal cell	stromal	Brainstem	305	139	0.267288	0.0540792	0.0540792	0	0.232204	0	0.137024	0	0	0	0	0	0	15.3846	7.69231	7.69231	0	7.69231	0	7.69231	0	0	0	0	0	0
Hypothalamus_Pituitary__leptomeningeal cell	stromal	Hypothalamus_Pituitary	306	139	0	0.468884	0	0	0	0	0	0	0	0	0	0	0	0	40	0	0	0	0	0	0	0	0	0	0	0
Fat__reticular cell	stromal	Fat	307	140	0	0.313461	0.296577	0.11126	0	0.101235	0.201808	1.09177	0.430186	0	1.77785	0	0	0	16.6667	25	8.33333	0	8.33333	16.6667	16.6667	16.6667	0	58.3333	0	0
Limb_muscle__reticular cell	stromal	Limb_muscle	308	140	1.41978	0.218433	0.19995	0	0	0.208036	0.0530676	0.0530676	0	0	1.05149	0	0	52.6316	15.7895	10.5263	0	0	15.7895	5.26316	5.26316	0	0	57.8947	0	0
Pancreas__reticular cell	stromal	Pancreas	309	140	0.614543	0.0369294	0.164233	0.346557	0	0.0947642	0.0369294	0.378888	0.0756287	0	2.60208	0	0	28.5714	7.14286	21.4286	14.2857	0	7.14286	7.14286	28.5714	7.14286	0	92.8571	0	0
Kidney__reticular cell	stromal	Kidney	310	140	0.296431	0.0567448	0.0496681	0	0	0	0	0	0	0	1.39765	0	0	7.69231	7.69231	7.69231	0	0	0	0	0	0	0	76.9231	0	0
Mammary_gland__unknown_Mammary_gland_stromal_G1 (NGFR+ TNNT2+)	stromal	Mammary_gland	311	141	0	0	0.833815	0	0	0	0	0	0	0	0	0	0	0	0	20	0	0	0	0	0	0	0	0	0	0
Bone__unknown_Bone_stromal_G1 (NGFR+ TNNT2+)	stromal	Bone	312	141	0	0.0559273	0	0	0	0	0.0976659	0	0	0	0	0	0.266803	0	10	0	0	0	0	20	0	0	0	0	0	20
Tongue__unknown_Tongue_stromal_G2 (NGFR+ TNNT2+)	stromal	Tongue	313	141	0.42265	0	0.105503	0	0	0.31191	0	0	0	0	0	0	0	12.5	0	6.25	0	0	6.25	0	0	0	0	0	0	0
Pancreas__unknown_Pancreas_stromal_G1 (NGFR+ TNNT2+)	stromal	Pancreas	314	141	0	0	0.449635	0	0	0	0	0	0	0	0	0	0	0	0	40	0	0	0	0	0	0	0	0	0	0
Tongue__unknown_Tongue_stromal_G1 (COL15A1+ PTGDS+)	stromal	Tongue	315	142	0.782697	0	0	0	0	0.531168	0	0.306779	0	0	0	0	0	18.1818	0	0	0	0	9.09091	0	9.09091	0	0	0	0	0
Kidney__unknown_Kidney_stromal_G1 (ST6GAL2+)	stromal	Kidney	316	143	0	0	0.637164	0	0	0.182048	0	0.181165	0.147019	0.0566984	0	0.224664	0	0	0	26.087	0	0	13.0435	0	8.69565	8.69565	4.34783	0	4.34783	0
Brain_cortex__B cell	lymphoid	Brain_cortex	317	144	0	1.08614	0	0	0	0	0	0	0	0	0	0.354596	0	0	50	0	0	0	0	0	0	0	0	0	25	0
Brainstem__B cell	lymphoid	Brainstem	318	144	0	0	0	0	0	0	0	0	0	0	0	0	0	0	0	0	0	0	0	0	0	0	0	0	0	0
Hypothalamus_Pituitary__B cell	lymphoid	Hypothalamus_Pituitary	319	144	0	0.780412	0.266566	0	0	0	0	0	0	0	0	0	0	0	18.1818	9.09091	0	0	0	0	0	0	0	0	0	0
Fat__B cell	lymphoid	Fat	320	144	0.0900425	0.668441	0.268204	0.623605	0	0	0.373788	0.0425941	0	0	0	0	0.0431042	1.71429	19.4286	7.04762	15.0476	0	0	8.95238	1.33333	0	0	0	0	1.14286
Mammary_gland__B cell	lymphoid	Mammary_gland	321	144	0	0.540892	0	0.470438	0	0	0.191947	0.348103	0	0.0556244	0	0	0	0	13.3903	0	9.97151	0	0	3.7037	6.83761	0	1.1396	0	0	0
Limb_muscle__B cell	lymphoid	Limb_muscle	322	144	0.190987	0.41378	0.184349	0.618102	0	0	0.454621	0	0	0	0	0	0	2.48756	8.45771	3.48259	10.9453	0	0	11.4428	0	0	0	0	0	0
Bone__B cell	lymphoid	Bone	323	144	0	0.407952	0.149482	0	0	0	0.258599	0	0	0	0	0	0.223555	0	8.84956	2.65487	0	0	0	4.42478	0	0	0	0	0	4.42478
Bone_marrow__B cell	lymphoid	Bone_marrow	324	144	0	0.703541	0	0.110151	0	0	0.208719	0	0	0	0	0	0	0	11.3475	0	1.41844	0	0	2.83688	0	0	0	0	0	0
Blood__B cell	lymphoid	Blood	325	144	0	0.705711	0.112003	0.192112	0	0	0.24309	0.0852042	0	0	0	0	0.382274	0	14.3639	1.77839	3.28317	0	0	3.83037	1.36799	0	0	0	0	6.97674
Spleen__B cell	lymphoid	Spleen	326	144	0	0.617511	0.0884781	0.310884	0	0	0.37538	0.0964504	0	0.0835176	0	0	0.180077	0	21.2524	2.8463	9.80392	0	0	10.8159	2.5933	0	2.5933	0	0	5.5661
Lung__B cell	lymphoid	Lung	327	144	0	0.687746	0.0860059	0.480674	0	0.0490135	0.278031	0	0	0.0379896	0	0	0.172866	0	21.9917	2.48963	16.1826	0	1.65975	6.22407	0	0	1.24481	0	0	2.90456
Small_intestine__B cell	lymphoid	Small_intestine	328	144	0	0.421406	0	0.409676	0	0	0.12177	0.0697716	0	0	0	0	0	0	10.9375	0	9.89583	0	0	2.60417	1.5625	0	0	0	0	0
Liver__B cell	lymphoid	Liver	329	144	0	0.515215	0	0.445424	0	0	0.546905	0	0	0	0	0	0.140648	0	10.3774	0	8.49057	0	0	10.3774	0	0	0	0	0	1.88679
Pancreas__B cell	lymphoid	Pancreas	330	144	0	0.454955	0.104301	0.300758	0	0.0457106	0.313541	0.073751	0	0	0	0	0	0	14.6697	2.57559	10.1904	0	1.34378	9.23852	2.07167	0	0	0	0	0
Kidney__B cell	lymphoid	Kidney	331	144	0	0.4872	0.0683618	0.389953	0	0.0650883	0.357169	0.178418	0	0	0	0	0	0	10.8108	1.43084	7.79014	0	1.43084	5.72337	3.02067	0	0	0	0	0
Bladder__B cell	lymphoid	Bladder	332	144	0	0.689642	0	1.33947	0	0.178737	0.460396	0.280093	0	0	0	0	0	0	18.9189	0	43.2432	0	2.7027	10.8108	5.40541	0	0	0	0	0
Fat__B cell (PF)	lymphoid	Fat	333	145	0.109012	0.205376	0.0336139	0.115426	0	0	0.152442	0	0	0	0	0	0.42947	16.6667	41.6667	8.33333	8.33333	0	0	25	0	0	0	0	0	8.33333
Mammary_gland__B cell (PF)	lymphoid	Mammary_gland	334	145	0	0.276117	0	0.280478	0	0	0.0920332	0.629732	0	0.0549245	0	0	0	0	14.2857	0	9.52381	0	0	9.52381	28.5714	0	4.7619	0	0	0
Limb_muscle__B cell (PF)	lymphoid	Limb_muscle	335	145	0	0.109661	0.0404455	0	0	0	0.0719714	0	0.114742	0	0	0	0	0	16.6667	8.33333	0	0	0	8.33333	0	8.33333	0	0	0	0
Bone__B cell (PF)	lymphoid	Bone	336	145	0	0.315706	0.245449	0	0	0	0.342736	0	0	0	0	0	0.506128	0	11.1111	5.55556	0	0	0	5.55556	0	0	0	0	0	11.1111
Spleen__B cell (PF)	lymphoid	Spleen	337	145	0	0.468889	0	0.0655443	0.0140719	0	0.161531	0.186873	0	0.218605	0	0	0.134938	0	26.2295	0	3.27869	1.63934	0	13.1148	9.83607	0	13.1148	0	0	8.19672
Liver__B cell (PF)	lymphoid	Liver	338	145	0	0	0	0	0	0	0	0.277577	0	0	0	0	0	0	0	0	0	0	0	0	33.3333	0	0	0	0	0
Pancreas__B cell (PF)	lymphoid	Pancreas	339	145	0	0.249013	0.00848121	0.0559425	0	0.074599	0.172965	0.105095	0.00657336	0.0195919	0.114845	0	0.0234944	0	27.027	2.7027	10.8108	0	13.5135	18.9189	16.2162	2.7027	2.7027	5.40541	0	2.7027
Kidney__B cell (PF)	lymphoid	Kidney	340	145	0.113305	0.585644	0	0.342903	0	0.075355	0.153129	0.186328	0	0	0	0	0	12.5	25	0	12.5	0	12.5	12.5	12.5	0	0	0	0	0
Pancreas__B cell (SOX5+)	lymphoid	Pancreas	341	146	0	0.572124	0.150649	0.404115	0	0.108362	0.335584	0	0	0	0.11525	0	0	0	16.129	4.30108	9.67742	0	2.15054	7.52688	0	0	0	2.15054	0	0
Hypothalamus_Pituitary__plasma cell	lymphoid	Hypothalamus_Pituitary	342	147	0	0.717572	0.0497158	0.190536	0	0.0971196	0.119055	0.0953861	0.0293694	0	0	0	0.0613848	0	48.3333	3.33333	15	0	3.33333	11.6667	10	3.33333	0	0	0	5
Fat__plasma cell	lymphoid	Fat	343	147	0.0854558	1.50796	0.205005	0.202808	0	0.0729713	0.148423	0.329638	0.0645572	0.0144048	0.0104267	0	0.0211005	4.30108	90.3226	15.0538	17.2043	0	3.22581	12.9032	19.3548	4.30108	1.07527	1.07527	0	2.15054
Mammary_gland__plasma cell	lymphoid	Mammary_gland	344	147	0	1.51497	0.0399265	0.212392	0	0	0.109383	0.362168	0.0440933	0	0	0	0	0	74.0854	2.13415	12.8049	0	0	7.31707	14.939	2.43902	0	0	0	0
Limb_muscle__plasma cell	lymphoid	Limb_muscle	345	147	0.157135	1.05755	0.0446102	0.0779403	0	0	0.0895709	0.359173	0	0.0801617	0.153954	0	0	12.9032	67.7419	3.22581	6.45161	0	0	9.67742	19.3548	0	6.45161	6.45161	0	0
Bone__plasma cell	lymphoid	Bone	346	147	0	1.85834	0.0695142	0.183291	0	0	0.146626	0.0956236	0.0858167	0	0	0	0.610904	0	75.4579	5.12821	10.2564	0	0	6.77656	4.57875	4.57875	0	0	0	26.7399
Bone_marrow__plasma cell	lymphoid	Bone_marrow	347	147	0	1.28535	0.0910483	0.329508	0	0	0.1063	0.0721692	0.0681599	0	0	0	0.157277	0	61.194	4.22886	20.1493	0	0	5.47264	4.47761	3.73134	0	0	0	9.70149
Blood__plasma cell	lymphoid	Blood	348	147	0	1.08124	0.0439515	0.07689	0	0	0.0308039	0.175938	0	0	0	0	0.104878	0	75	5	5	0	0	5	15	0	0	0	0	10
Spleen__plasma cell	lymphoid	Spleen	349	147	0	1.18581	0.0406477	0.311427	0	0.0149752	0.128713	0.121847	0.0252134	0.0138063	0	0	0.267815	0	70.6404	4.72906	25.9113	0	1.67488	11.133	10.5419	2.36453	1.28079	0	0	21.6749
Heart__plasma cell	lymphoid	Heart	350	147	0	2.73362	0	0	0	0	0	0	0	0	0	0	0	0	20	0	0	0	0	0	0	0	0	0	0	0
Lung__plasma cell	lymphoid	Lung	351	147	0	0.840932	0.0688369	0.227676	0.0665042	0.0166616	0.08054	0.330063	0.0575472	0	0	0.0345936	0.699637	0	55.9441	4.1958	14.6853	1.3986	1.3986	6.99301	23.7762	4.8951	0	0	2.0979	43.3566
Small_intestine__plasma cell	lymphoid	Small_intestine	352	147	0	1.46861	0.0633471	0.108462	0	0	0.0758491	0.787277	0.0932814	0	0	0	0	0	73.7186	4.4711	8.2879	0	0	7.08833	29.2257	7.63359	0	0	0	0
Liver__plasma cell	lymphoid	Liver	353	147	0	1.48554	0.0251539	0.47078	0	0	0.10056	0.255603	0.0637163	0	0.0123102	0.0682811	0.0838401	0	84.0336	2.73109	34.8739	0	0	8.40336	18.2773	4.62185	0	1.47059	5.67227	8.40336
Pancreas__plasma cell	lymphoid	Pancreas	354	147	0.0178906	0.781996	0.0969047	0.1951	0.0101139	0.00509784	0.100524	0.0968129	0.0326073	0.00946428	0	0.00915543	0.0134948	2.63158	50	10.5263	22.3684	1.31579	1.31579	13.1579	11.8421	5.26316	1.31579	0	1.31579	2.63158
Kidney__plasma cell	lymphoid	Kidney	355	147	0.0255951	1.184	0.0792713	0.257348	0	0.0159909	0.0865891	0.305553	0.0799881	0	0.0435048	0.0479199	0.0420995	3.20513	72.4359	7.05128	23.7179	0	1.28205	7.05128	15.3846	7.69231	0	3.20513	3.20513	3.84615
Bladder__plasma cell	lymphoid	Bladder	356	147	0.0882728	0.94932	0	0.106615	0	0	0.0477901	0.960672	0.0423922	0	0	0	0.368661	16.6667	66.6667	0	8.33333	0	0	8.33333	50	8.33333	0	0	0	41.6667
Fat__plasma cell (PF)	lymphoid	Fat	357	148	0	0.165805	0.449078	0	0	0	0	0	0	0	0	0	0.146848	0	20	80	0	0	0	0	0	0	0	0	0	20
Limb_muscle__plasma cell (PF)	lymphoid	Limb_muscle	358	148	0	0.605808	0	0.244966	0	0	0	0	0	0	0	0	0	0	50	0	50	0	0	0	0	0	0	0	0	0
Bone_marrow__plasma cell (PF)	lymphoid	Bone_marrow	359	148	0	0.320782	0.530674	0	0	0	0	0	0	0	0	0	0	0	44.4444	33.3333	0	0	0	0	0	0	0	0	0	0
Spleen__plasma cell (PF)	lymphoid	Spleen	360	148	0	0.504037	0.0918527	0.238464	0	0.0493858	0.0755269	0.101003	0	0.0377892	0	0	0.143812	0	67.8571	10.7143	28.5714	0	14.2857	14.2857	14.2857	0	10.7143	0	0	21.4286
Liver__plasma cell (PF)	lymphoid	Liver	361	148	0	0.609768	0.0317308	0.0358053	0	0	0.0519853	0.176561	0	0	0	0.0614345	0.0830044	0	59.0909	4.54545	4.54545	0	0	9.09091	13.6364	0	0	0	9.09091	13.6364
Pancreas__plasma cell (PF)	lymphoid	Pancreas	362	148	0	0.0956711	0.0650848	0.16832	0	0	0.0781135	0	0	0	0	0	0	0	25	8.33333	33.3333	0	0	8.33333	0	0	0	0	0	0
Kidney__plasma cell (PF)	lymphoid	Kidney	363	148	0	0.713067	0.0786662	0	0	0	0	0	0	0.107797	0	0	0	0	42.8571	14.2857	0	0	0	0	0	0	14.2857	0	0	0
Skin__innate lymphoid cell	lymphoid	Skin	364	149	0	2.17548	0	0	0	0	0	0	0	0	0	0	0	0	100	0	0	0	0	0	0	0	0	0	0	0
Lung__innate lymphoid cell	lymphoid	Lung	365	149	0.02726	1.23428	0.0844533	0.387388	0	0	0.315611	0	0	0	0	0	0.674046	1.35135	50	2.7027	12.1622	0	0	10.8108	0	0	0	0	0	28.3784
Small_intestine__innate lymphoid cell	lymphoid	Small_intestine	366	149	0	1.27241	0.0312879	0.260252	0	0.121906	0.1101	0.0539572	0	0	0	0	0	0	47.541	1.63934	9.83607	0	3.27869	3.27869	1.63934	0	0	0	0	0
Kidney__innate lymphoid cell	lymphoid	Kidney	367	149	0.220342	0.557089	0	0.163719	0	0	0.189542	0	0	0	0.138409	0.0873346	0.504281	2.22222	15.5556	0	4.44444	0	0	4.44444	0	0	0	2.22222	2.22222	11.1111
Bladder__innate lymphoid cell	lymphoid	Bladder	368	149	0	1.44108	0	0	0	0.728733	0	0.232269	0	0	0	0	0	0	45.4545	0	0	0	18.1818	0	9.09091	0	0	0	0	0
Fat__natural killer cell	lymphoid	Fat	370	150	0	1.42908	0.401821	0.696867	0	0.27343	0.462727	0.115897	0	0.163892	0	0	0.0993273	0	70	20	30	0	5	20	5	0	10	0	0	5
Mammary_gland__natural killer cell	lymphoid	Mammary_gland	371	150	0	0.988921	0	0.578245	0	0.0933039	0.0680279	0.0616291	0.0308012	0	0	0	0	0	30.3371	0	12.3596	0	2.24719	2.24719	2.24719	1.1236	0	0	0	0
Bone_marrow__natural killer cell	lymphoid	Bone_marrow	372	150	0	1.55953	0.15259	0.636042	0	0	0.291557	0.0877449	0	0	0	0	0.116467	0	50.8929	3.57143	14.2857	0	0	6.25	1.78571	0	0	0	0	1.78571
Blood__natural killer cell	lymphoid	Blood	373	150	0	1.46812	0.192959	0.618269	0	0.140633	0.307481	0.155545	0	0	0	0	0.348289	0	49.0667	4.8	15.4667	0	3.2	7.2	2.93333	0	0	0	0	7.46667
Spleen__natural killer cell	lymphoid	Spleen	374	150	0.0621349	1.49719	0.114637	0.77931	0	0.0542495	0.419289	0.19249	0	0.201844	0	0	0.145071	1.57895	64.7368	4.21053	33.1579	0	2.10526	13.1579	4.73684	0	7.36842	0	0	6.31579
Small_intestine__natural killer cell	lymphoid	Small_intestine	376	150	0	0.86656	0.101966	0.342254	0	0.0406491	0.0555345	0	0	0.0358613	0	0	0	0	41.0714	4.01786	14.7321	0	1.78571	2.23214	0	0	1.33929	0	0	0
Liver__natural killer cell	lymphoid	Liver	377	150	0.126775	1.379	0.195541	0.636138	0	0.068482	0.284382	0.298552	0.049032	0.15346	0	0	0	2.08333	46.5278	4.16667	15.9722	0	2.08333	6.94444	5.55556	1.38889	3.47222	0	0	0
Pancreas__natural killer cell	lymphoid	Pancreas	378	150	0	0.788197	0.0641871	0.580086	0	0.311154	0.294488	0.208079	0	0	0	0	0	0	31.25	6.25	25	0	12.5	12.5	6.25	0	0	0	0	0
Kidney__natural killer cell	lymphoid	Kidney	379	150	0.0793934	1.21907	0.123796	0.459104	0	0.0711137	0.338753	0	0	0.089676	0	0.114316	0.0377865	1.75439	43.8596	3.50877	14.6199	0	1.75439	9.35673	0	0	2.92398	0	2.92398	1.16959
Uterus__natural killer cell	lymphoid	Uterus	380	150	0	0.851212	0	0.446816	0	0.0595669	0.211386	0	0	0.0627448	0	0	0	0	23.5294	0	8.82353	0	1.47059	4.41176	0	0	1.47059	0	0	0
Lung__natural killer cell (PF)	lymphoid	Lung	381	151	0.0702237	1.30846	0.231748	0.614629	0	0.0559525	0.272983	0.107507	0	0.0711504	0	0.0248604	0.157381	2.9661	68.2203	12.2881	31.7797	0	3.81356	13.9831	5.50847	0	3.81356	0	1.27119	5.9322
Lung__natural killer cell (GZMB+)	lymphoid	Lung	382	152	0.156629	1.65112	0.281533	0.762578	0	0.098497	0.341068	0.121353	0	0.116154	0	0	0.223828	4.16178	64.0094	8.85111	25.8499	0	2.93083	10.1993	3.45838	0	3.28253	0	0	5.39273
Lung__natural killer cell (KLRD1+)	lymphoid	Lung	383	153	0.128631	1.42862	0.266157	0.730971	0	0.123242	0.356581	0.144243	0	0.0907668	0	0	0.187521	3.50318	58.0414	8.51911	25	0	3.66242	10.9076	4.4586	0	2.94586	0	0	4.93631
Pancreas__natural killer cell (CHN1+)	lymphoid	Pancreas	384	154	0	0.750465	0.0691829	0.347252	0	0.117685	0.376903	0.132221	0	0	0	0	0.0954933	0	20.7547	1.88679	9.43396	0	3.77358	13.2075	3.77358	0	0	0	0	1.88679
Kidney__natural killer cell (CHN1+)	lymphoid	Kidney	385	154	0.184963	0.73641	0.0438467	0.246417	0	0.0568104	0.431337	0.0937152	0	0	0	0.0677412	0	1.20482	18.0723	1.20482	6.0241	0	2.40964	8.43373	2.40964	0	0	0	1.20482	0
Fat__natural killer T cell	lymphoid	Fat	386	155	0.15721	1.68385	0.291418	0.487877	0	0	0.356871	0.237085	0.23986	0	0	0	0	5.88235	64.7059	11.7647	17.6471	0	0	11.7647	5.88235	5.88235	0	0	0	0
Mammary_gland__natural killer T cell	lymphoid	Mammary_gland	387	155	0	1.37046	0	0.425679	0	0	0	0.406936	0	0	0.135672	0	0	0	58.3333	0	25	0	0	0	16.6667	0	0	8.33333	0	0
Limb_muscle__natural killer T cell	lymphoid	Limb_muscle	388	155	0	0.550266	0	0.956507	0	0	0	0	0	0	0	0	0	0	25	0	37.5	0	0	0	0	0	0	0	0	0
Bone__natural killer T cell	lymphoid	Bone	389	155	0.177658	1.38531	0.1058	0.859006	0	0.5068	0.263151	0.170499	0	0.205633	0	0	0	4.54545	54.5455	4.54545	27.2727	0	9.09091	4.54545	9.09091	0	9.09091	0	0	0
Bone_marrow__natural killer T cell	lymphoid	Bone_marrow	390	155	0	1.6128	0.53858	0.556179	0	0.143165	0.376947	0.0861466	0.0735723	0.152717	0	0	0.0684018	0	46.8354	8.86076	12.6582	0	2.53165	8.86076	1.26582	1.26582	3.79747	0	0	1.26582
Blood__natural killer T cell	lymphoid	Blood	391	155	0	1.32179	0.555363	1.04264	0	0.475345	0	0	0	0.286223	0	0	0.354901	0	37.5	25	50	0	12.5	0	0	0	12.5	0	0	12.5
Spleen__natural killer T cell	lymphoid	Spleen	392	155	0	1.50665	0.191559	0.922622	0	0.0854918	0.368339	0.1747	0	0.458285	0	0	0.259558	0	62.1753	6.65584	35.5519	0	2.5974	13.3117	6.49351	0	15.7468	0	0	8.11688
Lung__natural killer T cell	lymphoid	Lung	393	155	0.287885	1.60384	0.294601	0.772348	0	0.0829066	0.3745	0.169608	0	0.0927971	0	0	0.186576	6.74374	61.4644	9.44123	25.8189	0	2.50482	10.79	5.00963	0	2.89017	0	0	4.4316
Small_intestine__natural killer T cell	lymphoid	Small_intestine	394	155	0	1.06372	0	0	0	0.0250848	0.17947	0	0	0	0	0	0	0	54.5455	0	0	0	4.54545	9.09091	0	0	0	0	0	0
Liver__natural killer T cell	lymphoid	Liver	395	155	0	1.36345	0.119382	0.818617	0	0	0.262163	0.287692	0	0.0814519	0	0.189957	0	0	39.8671	2.32558	18.2724	0	0	5.64784	5.64784	0	1.66113	0	1.66113	0
Pancreas__natural killer T cell	lymphoid	Pancreas	396	155	0	0.916344	0.190683	0.533537	0	0.118759	0.340925	0.26511	0.0365424	0.0365424	0.0576063	0	0	0	28.2353	7.05882	17.6471	0	3.52941	11.7647	7.05882	1.17647	1.17647	1.17647	0	0
Kidney__natural killer T cell	lymphoid	Kidney	397	155	0	1.26651	0.152462	0.677013	0.0269372	0.0978209	0.118863	0.287613	0.0559982	0	0	0.0449797	0.125927	0	47.7273	5.68182	20.4545	1.13636	3.40909	2.27273	7.95455	1.13636	0	0	1.13636	3.40909
Uterus__natural killer T cell	lymphoid	Uterus	398	155	0	1.93137	0	1.21713	0	0.449095	0	0	0.436541	0	0	0	0	0	60	0	26.6667	0	6.66667	0	0	6.66667	0	0	0	0
Brain_cortex__natural killer cell_T cell	lymphoid	Brain_cortex	399	H6	0	0.696407	0	0.302061	0	0	0.177462	0	0	0	0	0	0.172705	0	16.6667	0	11.1111	0	0	5.55556	0	0	0	0	0	5.55556
Brainstem__natural killer cell_T cell	lymphoid	Brainstem	400	H6	0	0.764212	0.141096	0	0	0.0888723	0	0	0	0	0	0	0	0	25.9259	7.40741	0	0	3.7037	0	0	0	0	0	0	0
Hypothalamus_Pituitary__natural killer cell_T cell	lymphoid	Hypothalamus_Pituitary	401	H6	0.14861	0.793754	0.172725	0.440543	0	0.0918294	0.339307	0.132958	0	0	0	0	0.152085	3.53982	19.469	3.53982	9.73451	0	1.76991	6.19469	1.76991	0	0	0	0	2.65487
Diaphragm__natural killer cell_T cell	lymphoid	Diaphragm	402	H6	0	1.51289	0	0	0	0	0	0	0	0	0	0	0	0	50	0	0	0	0	0	0	0	0	0	0	0
Spleen__natural killer cell_T cell	lymphoid	Spleen	403	H6	0	1.60602	0.142488	0.851482	0	0.0935898	0.320784	0.286869	0.0410627	0.338505	0	0	0.263967	0	63.0137	4.10959	30.137	0	2.73973	8.21918	9.58904	1.36986	10.9589	0	0	8.21918
Lung__natural killer cell_T cell	lymphoid	Lung	405	H6	0.146314	1.56174	0.192338	0.617734	0	0.110883	0.515395	0.0993522	0	0.034782	0	0	0.275968	3.08219	51.7123	5.47945	18.4932	0	2.73973	11.6438	2.05479	0	1.0274	0	0	5.82192
Trachea__natural killer cell_T cell	lymphoid	Trachea	406	H6	0.110942	0.912107	0.130029	0.227716	0	0.125132	0.166176	0.336929	0.0865133	0	0	0	0.170414	4.54545	36.3636	3.63636	7.27273	0	3.63636	5.45455	9.09091	2.72727	0	0	0	3.63636
Pancreas__natural killer cell_T cell	lymphoid	Pancreas	407	H6	0.0196578	1.00624	0	0.510199	0	0.0558961	0.343012	0.148327	0	0	0	0	0	1.02041	26.5306	0	12.2449	0	1.02041	7.14286	3.06122	0	0	0	0	0
Bladder__natural killer cell_T cell	lymphoid	Bladder	408	H6	0.10547	1.3906	0.135834	0.338882	0	0.0099459	0.251668	0.0111767	0.172376	0	0	0	0.204714	3.125	50	4.6875	9.375	0	1.5625	6.25	1.5625	3.125	0	0	0	4.6875
Testes__natural killer cell_T cell	lymphoid	Testes	409	H6	0.43829	1.87599	1.09527	0	0	0	0.346964	0.232198	0	0	0	0	0	10	80	40	0	0	0	10	10	0	0	0	0	0
Limb_muscle__natural killer cell_T cell (PF)	lymphoid	Limb_muscle	410	H7	0	0.233537	0.241067	0.154398	0	0	0	0	0	0.110196	0	0	0.193924	0	15.3846	23.0769	15.3846	0	0	0	0	0	15.3846	0	0	15.3846
Bone__natural killer cell_T cell (PF)	lymphoid	Bone	411	H7	0	1.50447	0	0.20086	0	0.0218858	0.249483	0.0432878	0	0.0397521	0	0	0.392534	0	87.5	0	9.375	0	3.125	12.5	3.125	0	3.125	0	0	18.75
Bone_marrow__natural killer cell_T cell (PF)	lymphoid	Bone_marrow	412	H7	0	1.36822	0.118546	0.294504	0	0	0.0797292	0.135495	0.056516	0	0	0	0.705286	0	77.4194	9.67742	12.9032	0	0	6.45161	6.45161	3.22581	0	0	0	16.129
Spleen__natural killer cell_T cell (PF)	lymphoid	Spleen	413	H7	0.0129367	1.18457	0.17624	0.560074	0	0.11794	0.158849	0.0860949	0.0106799	0.280568	0	0	0.169533	2.8777	68.3453	13.6691	37.4101	0	7.19424	16.5468	7.91367	1.43885	21.5827	0	0	13.6691
Small_intestine__natural killer cell_T cell (PF)	lymphoid	Small_intestine	414	H7	0	0.838021	0	0.359551	0	0.151483	0	0.343011	0	0	0	0	0.371664	0	50	0	30	0	10	0	10	0	0	0	0	10
Liver__natural killer cell_T cell (PF)	lymphoid	Liver	415	H7	0	1.03682	0.0538151	0.372079	0	0.101109	0.15606	0.102884	0.0202249	0.0465224	0.038915	0.0636327	0.191833	0	59.5745	6.38298	23.4043	0	6.38298	7.44681	5.31915	1.06383	4.25532	2.12766	3.19149	3.19149
Kidney__natural killer cell_T cell (PF)	lymphoid	Kidney	416	H7	0.131464	1.2579	0.19544	0.201127	0	0.0688181	0.184576	0.111337	0	0.068938	0	0	0.0227977	3.22581	70.9677	16.129	16.129	0	3.22581	12.9032	9.67742	0	6.45161	0	0	3.22581
Lung__T cell (CD4+ CD8- CCL5+)	lymphoid	Lung	417	156	0.0456112	1.74408	0.288726	0.284279	0	0.213485	0.424379	0.124973	0	0	0	0.0382768	0.253028	1.97368	61.1842	6.57895	8.55263	0	5.26316	11.1842	2.63158	0	0	0	1.31579	7.23684
Small_intestine__T cell (CD4+ CD8- CCL5+)	lymphoid	Small_intestine	418	156	0	1.31388	0.163211	0.543093	0	0.153096	0.135826	0.0500859	0	0	0	0	0.0578719	0	44.1048	5.24017	13.9738	0	3.05677	3.05677	1.74672	0	0	0	0	1.31004
Fat__T cell (CD4+ CD8- CCL5-)	lymphoid	Fat	419	157	0	1.2054	0.274519	0.817669	0	0.0559549	0.317382	0.15686	0	0	0	0	0.140434	0	41.7399	7.64499	24.1652	0	1.6696	8.69947	3.73462	0	0	0	0	4.74517
Mammary_gland__T cell (CD4+ CD8- CCL5-)	lymphoid	Mammary_gland	420	157	0	0.861016	0.100522	0.372066	0	0	0.166908	0.393553	0	0	0	0	0.0690718	0	20.4409	1.77498	7.04266	0	0	2.97738	7.12854	0	0	0	0	1.2024
Limb_muscle__T cell (CD4+ CD8- CCL5-)	lymphoid	Limb_muscle	421	157	0	0.795585	0.195779	0.830952	0	0.0547113	0.316405	0.21647	0.0585895	0	0	0	0.240895	0	20.7006	4.14013	21.3376	0	1.27389	6.6879	4.14013	1.11465	0	0	0	6.36943
Bone__T cell (CD4+ CD8- CCL5-)	lymphoid	Bone	422	157	0	0.719249	0.383597	0.46619	0	0.084653	0.121395	0.112351	0	0	0	0	0.190953	0	19.0476	9.52381	9.52381	0	2.85714	2.85714	1.90476	0	0	0	0	3.80952
Bone_marrow__T cell (CD4+ CD8- CCL5-)	lymphoid	Bone_marrow	423	157	0	1.28587	0.451737	0.372135	0	0	0.260435	0.0692213	0	0	0	0	0.301265	0	29.3478	6.73913	6.08696	0	0	4.13043	1.08696	0	0	0	0	4.13043
Blood__T cell (CD4+ CD8- CCL5-)	lymphoid	Blood	424	157	0	0.846808	0.68942	0.643697	0	0.058797	0.198589	0.101273	0	0	0	0	0.366501	0	20.649	15.5162	14.4543	0	1.06195	3.83481	1.82891	0	0	0	0	7.19764
Spleen__T cell (CD4+ CD8- CCL5-)	lymphoid	Spleen	425	157	0.05225	1.10487	0.316744	0.660026	0	0.0850453	0.307651	0.13411	0	0.0295904	0	0	0.27848	1.51679	39.2199	8.66739	20.4767	0	2.60022	8.55905	3.68364	0	1.08342	0	0	8.66739
Lung__T cell (CD4+ CD8- CCL5-)	lymphoid	Lung	426	157	0.120677	1.26843	0.321471	0.415547	0	0.0871042	0.274843	0.162235	0	0	0	0	0.329924	2.33813	37.2302	7.19424	10.6115	0	1.61871	5.7554	3.23741	0	0	0	0	7.01439
Small_intestine__T cell (CD4+ CD8- CCL5-)	lymphoid	Small_intestine	427	157	0	1.28982	0.12986	0.541431	0	0	0.149539	0.0815431	0	0	0	0	0.089081	0	42.369	2.96128	14.123	0	0	3.64465	1.36674	0	0	0	0	2.05011
Liver__T cell (CD4+ CD8- CCL5-)	lymphoid	Liver	428	157	0	1.32601	0.145241	0.540409	0	0	0.2848	0.264297	0	0	0	0	0.250187	0	35.6164	2.93542	11.1546	0	0	5.28376	4.50098	0	0	0	0	4.30528
Pancreas__T cell (CD4+ CD8- CCL5-)	lymphoid	Pancreas	429	157	0	0.780377	0.269696	0.57406	0	0.0778835	0.352919	0.0852249	0	0	0	0	0	0	23.5245	6.56692	15.7107	0	2.16126	8.97756	2.07814	0	0	0	0	0
Kidney__T cell (CD4+ CD8- CCL5-)	lymphoid	Kidney	430	157	0.0726273	1.02423	0.109934	0.654997	0	0	0.271558	0.258778	0	0	0	0	0.121877	1.6092	27.2031	2.29885	13.2567	0	0	5.28736	4.21456	0	0	0	0	2.52874
Bladder__T cell (CD4+ CD8- CCL5-)	lymphoid	Bladder	431	157	0.133666	1.17189	0	0.399439	0	0.176108	0.0600347	0.118095	0	0	0	0	0.104252	2.6738	32.6203	0	8.28877	0	3.74332	1.60428	2.13904	0	0	0	0	2.13904
Fat__T cell (CD4+ CD8- CCL5- CCR10+)	lymphoid	Fat	432	158	0	0.919373	0.36082	0.613231	0	0.0597362	0.268315	0.140804	0	0	0	0	0	0	30.6122	9.10518	16.0126	0	1.56986	6.75039	3.2967	0	0	0	0	0
Blood__T cell (CD4+ CD8- CCL5- CCR10+)	lymphoid	Blood	433	158	0.0887742	0.852133	0.572063	0.638706	0	0.160326	0.306829	0	0	0	0	0	0.576811	1.43885	18.705	13.6691	15.1079	0	2.8777	6.47482	0	0	0	0	0	15.1079
Fat__T cell (CD4+ CD8- CCL5- CLDN1+)	lymphoid	Fat	434	159	0.05684	1.32218	0.330938	0.408748	0	0.126528	0.345934	0.30603	0.0894255	0	0	0	0	1.13636	43.1818	7.95455	9.09091	0	3.97727	9.65909	5.68182	2.84091	0	0	0	0
Mammary_gland__T cell (CD4+ CD8- CCL5- CLDN1+)	lymphoid	Mammary_gland	435	159	0	1.27596	0.163971	0.655491	0	0.117371	0.174748	0.858442	0	0	0	0	0.234994	0	41.3919	3.663	16.8498	0	2.5641	5.12821	19.0476	0	0	0	0	6.59341
Limb_muscle__T cell (CD4+ CD8- CCL5- CLDN1+)	lymphoid	Limb_muscle	436	159	0	0.922193	0.220839	0.496891	0	0	0.393724	0.12757	0	0.0609582	0	0	0.139158	0	19.6078	3.92157	11.7647	0	0	6.53595	1.96078	0	1.30719	0	0	3.26797
Fat__T cell (CD4- CD8+ CCL5+)	lymphoid	Fat	437	160	0.205197	1.59255	0.312029	0.72913	0	0.0570292	0.334646	0.112369	0.0545131	0	0	0	0.0313302	1.98864	60.2273	10.2273	24.4318	0	1.98864	11.0795	2.84091	1.42045	0	0	0	1.42045
Mammary_gland__T cell (CD4- CD8+ CCL5+)	lymphoid	Mammary_gland	438	160	0	1.13636	0.134024	0.399027	0	0	0.217159	0.304652	0	0	0	0	0	0	28.7611	2.43363	8.18584	0	0	4.20354	4.86726	0	0	0	0	0
Limb_muscle__T cell (CD4- CD8+ CCL5+)	lymphoid	Limb_muscle	439	160	0.17812	1.40976	0	0.126061	0	0	0.106317	0.10142	0	0.0235128	0	0	0.0557847	8.10811	56.7568	0	8.10811	0	0	5.40541	2.7027	0	2.7027	0	0	2.7027
Bone__T cell (CD4- CD8+ CCL5+)	lymphoid	Bone	440	160	0.11059	1.35391	0.174544	0.67848	0	0.134408	0.451487	0.105344	0	0.0564607	0	0	0.377807	2.63158	35.9649	4.38596	14.0351	0	3.50877	10.5263	2.63158	0	1.75439	0	0	6.14035
Bone_marrow__T cell (CD4- CD8+ CCL5+)	lymphoid	Bone_marrow	441	160	0	1.52729	0.104338	0.723732	0	0.0529004	0.257465	0.248359	0	0	0	0	0.217713	0	38.5382	1.99336	14.2857	0	1.3289	4.31894	3.65449	0	0	0	0	3.98671
Blood__T cell (CD4- CD8+ CCL5+)	lymphoid	Blood	442	160	0.0748499	1.61506	0.117557	0.775031	0	0.0426569	0.341346	0.152921	0	0.0201682	0	0	0.338067	1.92308	52.5641	3.20513	21.7949	0	1.28205	8.33333	5.12821	0	1.28205	0	0	8.97436
Spleen__T cell (CD4- CD8+ CCL5+)	lymphoid	Spleen	443	160	0	1.53602	0.145301	0.904548	0	0.049432	0.380447	0.189268	0	0.114073	0	0	0.174378	0	54.1667	4.80769	27.5641	0	1.60256	11.0577	4.48718	0	3.20513	0	0	4.64744
Aorta__T cell (CD4- CD8+ CCL5+)	lymphoid	Aorta	444	160	0.927106	1.08351	0	0	0	0	0	0	0	0.927106	0	0	0	50	50	0	0	0	0	0	0	0	50	0	0	0
Lung__T cell (CD4- CD8+ CCL5+)	lymphoid	Lung	445	160	0.420404	1.74423	0.369654	0.849948	0	0.11208	0.335514	0.118267	0	0	0	0	0.281164	9.02062	58.2474	9.79381	23.4536	0	2.83505	7.98969	3.09278	0	0	0	0	5.6701
Small_intestine__T cell (CD4- CD8+ CCL5+)	lymphoid	Small_intestine	446	160	0	1.26398	0.0807789	0.640503	0	0.0963943	0.126327	0	0	0	0	0	0	0	48.617	2.34043	20.9574	0	2.76596	3.82979	0	0	0	0	0	0
Colon__T cell (CD4- CD8+ CCL5+)	lymphoid	Colon	447	160	0	1.17203	0.168833	0.431517	0	0.0885849	0.202528	0.0406993	0	0	0	0	0	0	52.071	7.69231	18.0473	0	2.95858	7.39645	2.07101	0	0	0	0	0
Liver__T cell (CD4- CD8+ CCL5+)	lymphoid	Liver	448	160	0	1.3669	0.093324	0.815093	0	0.0452449	0.272759	0.317192	0	0	0	0.0653853	0	0	38.6982	1.69416	17.7441	0	1.02541	5.26081	5.48373	0	0	0	1.02541	0
Pancreas__T cell (CD4- CD8+ CCL5+)	lymphoid	Pancreas	449	160	0.0270077	1.03889	0.243649	0.630655	0	0.0849649	0.505013	0.16773	0	0	0	0	0	1.11111	32.7778	7.22222	17.2222	0	2.22222	13.3333	2.77778	0	0	0	0	0
Kidney__T cell (CD4- CD8+ CCL5+)	lymphoid	Kidney	450	160	0	1.43309	0.107676	0.477717	0	0	0.310068	0.177879	0	0	0.074752	0	0	0	40.9537	2.52454	10.3787	0	0	6.03086	3.36606	0	0	1.40252	0	0
Uterus__T cell (CD4- CD8+ CCL5+)	lymphoid	Uterus	451	160	0	1.261	0	0.576505	0	0	0.285905	0	0	0	0	0	0	0	29.6037	0	10.4895	0	0	4.8951	0	0	0	0	0	0
Skin__T cell (CD4- CD8+ CCL5-)	lymphoid	Skin	452	161	0	1.24835	0	0	0	0	0	0	0	0	0	0	0	0	25	0	0	0	0	0	0	0	0	0	0	0
Fat__T cell (CD4- CD8+ CCL5-)	lymphoid	Fat	453	161	0	1.33941	0.291993	0.855473	0	0	0.372278	0.21249	0.158546	0	0	0	0.0528027	0	40.404	7.07071	22.2222	0	0	9.09091	3.53535	3.0303	0	0	0	1.0101
Limb_muscle__T cell (CD4- CD8+ CCL5-)	lymphoid	Limb_muscle	454	161	0.0896565	0.868377	0.210539	0.605619	0	0	0.226266	0.207117	0.100194	0	0	0	0	1.18577	22.1344	3.55731	12.6482	0	0	4.34783	3.16206	1.58103	0	0	0	0
Bone_marrow__T cell (CD4+ CD8+ CCL5+)	lymphoid	Bone_marrow	455	162	0.176438	1.54384	0.355108	0.584593	0	0.124944	0.679356	0	0.0676647	0	0	0	0.234685	1.21951	42.6829	6.09756	6.09756	0	2.43902	13.4146	0	1.21951	0	0	0	3.65854
Spleen__T cell (CD4+ CD8+ CCL5+)	lymphoid	Spleen	456	162	0.23877	1.43304	0.231983	0.754732	0	0.0419313	0.369738	0.166024	0	0	0	0	0.314605	6.73401	54.8822	7.40741	24.5791	0	1.3468	12.1212	5.05051	0	0	0	0	9.42761
Lung__T cell (CD4+ CD8+ CCL5+)	lymphoid	Lung	457	162	0.427098	1.60626	0.249786	0.758384	0	0.0497595	0.449416	0.105966	0	0	0	0	0.304538	8.45638	52.1477	6.10738	19.9329	0	1.34228	10.5369	2.48322	0	0	0	0	5.30201
Kidney__T cell (CD4+ CD8+ CCL5+)	lymphoid	Kidney	458	162	0.348536	1.47771	0.183623	0.751458	0	0.0561294	0.35078	0.091875	0	0	0.0781459	0.0942976	0	6.35838	49.711	4.04624	19.0751	0	1.15607	8.09249	1.7341	0	0	1.15607	1.15607	0
Small_intestine__T cell (CD4- CD8- CCL5+ GZMK+)	lymphoid	Small_intestine	459	163	0.056882	0.820783	0	0.422335	0	0.0874227	0.163096	0	0	0	0	0	0.0935403	1.33333	29.3333	0	14.6667	0	2.66667	4	0	0	0	0	0	2.66667
Small_intestine__T cell (CD4- CD8- CCL5+ GZMB+ LYG1+)	lymphoid	Small_intestine	460	164	0	0.347382	0.167361	0	0	0.0479566	0.0657872	0	0	0.0370341	0	0	0.0894267	0	13.9535	4.65116	0	0	2.32558	2.32558	0	0	2.32558	0	0	2.32558
Small_intestine__T cell (CD4- CD8- CCL5+ GZMB+ LYG1-)	lymphoid	Small_intestine	461	165	0	0.924299	0.0610157	0.208759	0	0.0507016	0.166739	0.0516856	0	0.0521115	0	0	0.0323892	0	33.7838	2.02703	7.43243	0	1.35135	4.72973	1.35135	0	1.35135	0	0	1.35135
Small_intestine__T cell (CD4- CD8- CCL5+ GZMB- LYG1+)	lymphoid	Small_intestine	462	166	0	0.485287	0.0543784	0.175225	0	0	0.190437	0	0	0.0456848	0	0	0	0	17.3502	1.57729	5.99369	0	0	6.30915	0	0	1.57729	0	0	0
Fat__T cell (CD4- CD8- CCL5-)	lymphoid	Fat	463	167	0	0.961687	0.206393	0.62479	0	0	0.451004	0.204557	0	0	0	0	0	0	22.2222	2.38095	11.9048	0	0	8.73016	3.96825	0	0	0	0	0
Fat__T cell (PF)	lymphoid	Fat	464	168	0.0278965	1.26585	0.25604	0.281339	0.01071	0.0561405	0.181757	0.0662776	0.0131976	0.00494899	0	0	0.119445	3.38983	88.1356	25.4237	30.5085	1.69492	6.77966	20.339	11.8644	1.69492	1.69492	0	0	8.47458
Mammary_gland__T cell (PF)	lymphoid	Mammary_gland	465	168	0.0191531	0.629575	0.151994	0.0953581	0	0	0.0610236	0.363423	0.0156626	0	0	0	0.769657	4	52	8	16	0	0	8	24	4	0	0	0	24
Lung__T cell (PF)	lymphoid	Lung	466	168	0.0666579	1.25919	0.223024	0.443898	0	0.0833044	0.251921	0.139691	0.0140924	0.0249063	0	0.0201964	0.236908	3.91304	70.8696	14.5652	28.4783	0	5.86957	16.5217	7.3913	1.30435	1.52174	0	1.30435	10.6522
Pancreas__T cell (PF)	lymphoid	Pancreas	467	168	0	0.677417	0.599048	0.166521	0	0.0417503	0.20555	0	0	0	0	0	0	0	52.1739	34.7826	21.7391	0	4.34783	21.7391	0	0	0	0	0	0
Hypothalamus_Pituitary__hematopoietic precursor cell	hematopoietic	Hypothalamus_Pituitary	468	169	0	0.346836	0.0808357	0.238934	0	0	0.375351	0.0861603	0	0	0	0.065522	0.125217	0	12	4	16	0	0	20	8	0	0	0	4	8
Bone__hematopoietic precursor cell	hematopoietic	Bone	469	169	0.0207076	0.499024	0.174629	0.260724	0	0.0830765	0.282291	0.032142	0.0662052	0	0	0.0482941	0.976344	1.63934	30.3279	13.1148	9.83607	0	6.55738	15.5738	2.45902	3.27869	0	0	4.09836	53.2787
Bone_marrow__hematopoietic precursor cell	hematopoietic	Bone_marrow	470	169	0	0.75945	0.164693	0.331064	0	0.11028	0.366764	0	0.0572418	0.0346664	0	0.0588928	1.17163	0	31.6456	5.6962	11.3924	0	3.79747	12.6582	0	1.26582	1.89873	0	2.53165	46.2025
Blood__hematopoietic precursor cell	hematopoietic	Blood	471	169	0.0134711	0.404697	0.321019	0.587224	0	0.200118	0.173698	0.0470131	0.0164751	0.0134711	0	0.0762738	1.13188	1.23457	20.9877	13.5802	27.1605	0	9.87654	9.87654	2.46914	1.23457	1.23457	0	3.7037	46.9136
Spleen__hematopoietic precursor cell	hematopoietic	Spleen	472	169	0	0.0595875	0.23182	0.442469	0.239115	0	0.328402	0	0	0	0	0.323951	1.07535	0	10	10	30	10	0	40	0	0	0	0	30	70
Lung__hematopoietic precursor cell	hematopoietic	Lung	473	169	0	0.442276	0.244832	0.481019	0	0.398136	0.2866	0.273121	0.091171	0	0	0.091171	1.26289	0	33.3333	25	50	0	41.6667	25	16.6667	8.33333	0	0	8.33333	75
Liver__hematopoietic precursor cell	hematopoietic	Liver	474	169	0	1.34027	1.34027	0	0	0	0	0	0	0	0	0	1.89314	0	100	100	0	0	0	0	0	0	0	0	0	100
Hypothalamus_Pituitary__megakaryocyte progenitor cell	megakaryocyte-erythroid	Hypothalamus_Pituitary	475	170	0	0	0	0.34901	0	0	0.0423104	0.372621	0	0	0	0.120709	0.206494	0	0	0	44.4444	0	0	11.1111	22.2222	0	0	0	22.2222	22.2222
Bone__megakaryocyte progenitor cell	megakaryocyte-erythroid	Bone	476	170	0	0.00221663	0	0.166784	0	0.098205	0.298111	0.0938461	0.227899	0.0457168	0.00221663	0.160735	0.769172	0	3.22581	0	25.8065	0	9.67742	32.2581	12.9032	9.67742	3.22581	3.22581	22.5806	51.6129
Bone_marrow__megakaryocyte progenitor cell	megakaryocyte-erythroid	Bone_marrow	477	170	0.0427066	0.157037	0.221986	0.210902	0	0.0824533	0.169909	0.0308814	0.0910783	0.0305327	0	0.320853	0.822314	4.65116	11.6279	6.97674	13.9535	0	4.65116	18.6047	2.32558	6.97674	2.32558	0	25.5814	53.4884
Blood__megakaryocyte progenitor cell	megakaryocyte-erythroid	Blood	478	170	0.00966471	0.249884	0.0262007	0.561903	0	0.00832367	0.135017	0.0966982	0	0	0	0.141997	1.02814	1	8	2	20	0	1	5	4	0	0	0	5	41
Lung__megakaryocyte progenitor cell	megakaryocyte-erythroid	Lung	479	170	0	0	0	1.36466	0	0.709592	0.76232	0.214291	0	0	0	0	1.25009	0	0	0	100	0	75	75	25	0	0	0	0	100
Blood__platelet	megakaryocyte-erythroid	Blood	480	171	0	0.30536	0	0.666514	0	0	0.157107	0	0	0	0	0.140233	0.846498	0	6.83761	0	14.5299	0	0	2.5641	0	0	0	0	2.5641	22.2222
Spleen__platelet	megakaryocyte-erythroid	Spleen	481	171	0	0	0	0	0	0	0	0	0	0	0	0	0	0	0	0	0	0	0	0	0	0	0	0	0	0
Lung__platelet	megakaryocyte-erythroid	Lung	482	171	0	0	0	0	0	0	1.33592	0	0	0	0	0	0	0	0	0	0	0	0	33.3333	0	0	0	0	0	0
Hypothalamus_Pituitary__erythroid progenitor cell	megakaryocyte-erythroid	Hypothalamus_Pituitary	483	172	0.0284757	0.0148406	0	0.147304	0	0	0.386459	0.00837592	0.0244669	0	0	0.122889	0.0640854	7.01754	3.50877	0	26.3158	0	0	47.3684	1.75439	5.26316	0	0	21.0526	7.01754
Bone__erythroid progenitor cell	megakaryocyte-erythroid	Bone	484	172	0.0115657	0.0925743	0	0.106721	0	0	0.280748	0.00795953	0.0209474	0	0	0.129729	0.180299	1.60643	9.43775	0	13.8554	0	0	28.1124	1.00402	2.20884	0	0	17.0683	16.6667
Bone_marrow__erythroid progenitor cell	megakaryocyte-erythroid	Bone_marrow	485	172	0	0.255032	0	0.145993	0	0	0.411447	0.0140366	0.0282327	0	0	0.192463	0.212208	0	20.4363	0	11.9403	0	0	29.0471	1.37773	2.41102	0	0	17.9104	14.3513
Blood__erythroid progenitor cell	megakaryocyte-erythroid	Blood	486	172	0	0.143297	0	0.400544	0	0	0.199434	0.123825	0.0584808	0	0	0	0.737065	0	18.1818	0	36.3636	0	0	27.2727	18.1818	9.09091	0	0	0	63.6364
Spleen__erythroid progenitor cell	megakaryocyte-erythroid	Spleen	487	172	0.0334577	0.225796	0	0.100985	0	0.0209773	0.373451	0.0883812	0.0655273	0	0	0.137374	0.202308	4.47761	31.3433	0	19.403	0	4.47761	47.7612	8.95522	4.47761	0	0	23.8806	19.403
Lung__erythroid progenitor cell	megakaryocyte-erythroid	Lung	488	172	0	0.157398	0	0.282932	0	0	0	0.181211	0	0	0	0	0.622053	0	25	0	37.5	0	0	0	25	0	0	0	0	75
Kidney__erythroid progenitor cell	megakaryocyte-erythroid	Kidney	489	172	0	0	0	0.12558	0	0.147303	0.131181	0	0	0	0	0.12558	0	0	0	0	20	0	20	20	0	0	0	0	20	0
Brain_cortex__erythroid lineage cell	megakaryocyte-erythroid	Brain_cortex	490	173	0	0	0	0	0	0	0.577569	0	0	0	0	0	0	0	0	0	0	0	0	37.5	0	0	0	0	0	0
Brainstem__erythroid lineage cell	megakaryocyte-erythroid	Brainstem	491	173	0.140069	0	0	0	0	0	0	0	0	0	0	0	0.123924	16.6667	0	0	0	0	0	0	0	0	0	0	0	16.6667
Hypothalamus_Pituitary__erythroid lineage cell	megakaryocyte-erythroid	Hypothalamus_Pituitary	492	173	0	0.0221562	0	0.403181	0	0	1.14846	0	0	0	0	0	0.107394	0	1.43885	0	27.3381	0	0	70.5036	0	0	0	0	0	3.59712
Eye_retina__erythroid lineage cell	megakaryocyte-erythroid	Eye_retina	493	173	0	0	0	0.874234	0	0	1.00503	0	0	0	0	0	0	0	0	0	50	0	0	100	0	0	0	0	0	0
Fat__erythroid lineage cell	megakaryocyte-erythroid	Fat	494	173	0	0.0692587	0.0939905	0.0793085	0	0	0.0674141	0	0	0	0	0	0.0776889	0	7.14286	3.57143	3.57143	0	0	7.14286	0	0	0	0	0	10.7143
Limb_muscle__erythroid lineage cell	megakaryocyte-erythroid	Limb_muscle	495	173	0	0.42468	0.510248	0.351843	0	0	0.284279	0	0	0	0	0	0	0	20	20	30	0	0	10	0	0	0	0	0	0
Diaphragm__erythroid lineage cell	megakaryocyte-erythroid	Diaphragm	496	173	0	0	0	0	0	0.495021	0	0	0	0	0	0	0	0	0	0	0	0	100	0	0	0	0	0	0	0
Bone__erythroid lineage cell	megakaryocyte-erythroid	Bone	497	173	0	0.159079	0	0.317266	0	0	0.925913	0	0	0	0	0	0.31337	0	8.03213	0	15.6627	0	0	51.4056	0	0	0	0	0	15.6627
Bone_marrow__erythroid lineage cell	megakaryocyte-erythroid	Bone_marrow	498	173	0	0.241703	0	0.412146	0	0	1.28475	0	0	0	0	0	0.195462	0	10.936	0	18.3251	0	0	59.5074	0	0	0	0	0	7.78325
Blood__erythroid lineage cell	megakaryocyte-erythroid	Blood	499	173	0	0.120686	0	0.390707	0	0	1.76057	0.0607717	0	0	0	0	0.308686	0	5.6	0	19.2	0	0	84.8	1.6	0	0	0	0	17.6
Spleen__erythroid lineage cell	megakaryocyte-erythroid	Spleen	500	173	0	0.068697	0	0.383608	0	0	0.961528	0	0	0	0	0	0.0934646	0	4.54545	0	18.1818	0	0	54.5455	0	0	0	0	0	9.09091
Heart__erythroid lineage cell	megakaryocyte-erythroid	Heart	501	173	0	0	0	0	0	0	0	0.648364	0	0	0	0	0	0	0	0	0	0	0	0	1.25	0	0	0	0	0
Lung__erythroid lineage cell	megakaryocyte-erythroid	Lung	502	173	0	0.267984	0	0.373216	0	0.113624	1.56979	0	0	0	0	0	0.246756	0	14.2857	0	28.5714	0	7.14286	85.7143	0	0	0	0	0	14.2857
Brain_cortex__erythroid lineage cell (PF)	megakaryocyte-erythroid	Brain_cortex	503	174	0	0	0.8607	0	0	0	1.86551	0	0	0	0	0	0	0	0	100	0	0	0	100	0	0	0	0	0	0
Brainstem__erythroid lineage cell (PF)	megakaryocyte-erythroid	Brainstem	504	174	0	0	0	0.767482	0	0	1.19655	0	0	0	0	0	0	0	0	0	50	0	0	50	0	0	0	0	0	0
Hypothalamus_Pituitary__erythroid lineage cell (PF)	megakaryocyte-erythroid	Hypothalamus_Pituitary	505	174	0	0.0346213	0	0.338517	0	0	0.791799	0	0	0	0	0	0.0350441	0	2.67112	0	26.2104	0	0	55.0918	0	0	0	0	0	2.33723
Bone__erythroid lineage cell (PF)	megakaryocyte-erythroid	Bone	506	174	0	0.096216	0	0.196296	0	0	0.583995	0	0.0219157	0	0	0.0399789	0.259359	0	5.65046	0	14.5861	0	0	36.6623	0	1.44547	0	0	3.28515	14.3233
Bone_marrow__erythroid lineage cell (PF)	megakaryocyte-erythroid	Bone_marrow	507	174	0	0.141474	0	0.356462	0	0	1.03306	0	0	0	0	0.0179639	0.102202	0	7.56918	0	17.9056	0	0	51.4107	0	0	0	0	1.41074	5.53445
Blood__erythroid lineage cell (PF)	megakaryocyte-erythroid	Blood	508	174	0	0.394684	0	0.248615	0	0	1.41909	0.0894088	0	0	0	0	0.405214	0	24	0	16	0	0	64	8	0	0	0	0	20
Spleen__erythroid lineage cell (PF)	megakaryocyte-erythroid	Spleen	509	174	0.00784385	0.0989061	0	0.296683	0	0.0153776	0.705051	0	0.0710385	0	0	0	0.098006	1.5873	11.1111	0	17.4603	0	1.5873	44.4444	0	1.5873	0	0	0	11.1111
Lung__erythroid lineage cell (PF)	megakaryocyte-erythroid	Lung	510	174	0	0	0	0	0	0	0.242193	0	0	0	0	0.0859909	0.451668	0	0	0	0	0	0	14.2857	0	0	0	0	14.2857	42.8571
Liver__erythroid lineage cell (PF)	megakaryocyte-erythroid	Liver	511	174	0	0.197568	0	0.187533	0	0	0.442378	0	0	0	0	0.30417	0	0	8.33333	0	8.33333	0	0	25	0	0	0	0	16.6667	0
Brain_cortex__neutrophil	myeloid	Brain_cortex	512	175	0	2.02172	0.0206138	0	0	0.218236	0.0305595	0.415461	0	0	0	0	1.57864	0	81.8182	1.13636	0	0	7.95455	1.13636	13.6364	0	0	0	0	65.9091
Brainstem__neutrophil	myeloid	Brainstem	513	175	0	1.55721	0	0	0	0	0.0766083	0	0	0	0	0	1.31522	0	78.7879	0	0	0	0	3.0303	0	0	0	0	0	54.5455
Hypothalamus_Pituitary__neutrophil	myeloid	Hypothalamus_Pituitary	514	175	0	1.91171	0	0	0	0	0.169162	0.167709	0	0	0	0	0.290604	0	62.9129	0	0	0	0	3.6036	1.95195	0	0	0	0	6.45646
Eye_retina__neutrophil	myeloid	Eye_retina	515	175	0	1.64357	0	0	0	0	0	0	0	0	0	0	0	0	100	0	0	0	0	0	0	0	0	0	0	0
Fat__neutrophil	myeloid	Fat	516	175	0.0687946	2.31983	0.2398	0.0189821	0	0.257581	0.0877423	0.714608	0.0720558	0	0	0	1.85833	4.67938	93.9341	9.01213	1.03986	0	12.6516	3.98614	35.5286	3.63951	0	0	0	76.7764
Mammary_gland__neutrophil	myeloid	Mammary_gland	517	175	0	1.63959	0	0	0	0	0.360566	0	0	0	0	0	0.814315	0	45.4545	0	0	0	0	9.09091	0	0	0	0	0	18.1818
Limb_muscle__neutrophil	myeloid	Limb_muscle	518	175	0	1.80763	0.166755	0.100788	0.045469	0.0835824	0.0443673	0.391085	0	0	0	0	1.49461	0	78.8462	1.92308	1.92308	1.92308	1.92308	1.92308	13.4615	0	0	0	0	50
Diaphragm__neutrophil	myeloid	Diaphragm	519	175	0.0607189	1.77667	0.369487	0	0	0	0	0.259443	0	0	0	0	1.34983	12.5	62.5	25	0	0	0	0	12.5	0	0	0	0	100
Bone__neutrophil	myeloid	Bone	520	175	0	2.49456	0	0	0	0.0373658	0.0435684	0.0550226	0	0	0	0	1.30962	0	90.6449	0	0	0	1.83121	1.27389	1.87102	0	0	0	0	51.672
Bone_marrow__neutrophil	myeloid	Bone_marrow	521	175	0	2.5126	0	0	0	0.0346997	0.0782042	0.124981	0	0	0	0	1.23289	0	88.5035	0	0	0	1.14494	1.86557	2.69397	0	0	0	0	42.5781
Blood__neutrophil	myeloid	Blood	522	175	0	2.3975	0.061876	0	0	0.222204	0.0825207	1.1844	0	0	0	0	1.90839	0	87.4691	2.06588	0	0	7.33828	2.36899	30.7729	0	0	0	0	69.1952
Spleen__neutrophil	myeloid	Spleen	523	175	0	2.3055	0.0828265	0.0514643	0	0.176207	0.14158	1.66071	0	0	0	0	1.20708	0	86.9903	2.20065	1.0356	0	4.91909	3.1068	46.1489	0	0	0	0	41.0356
Heart__neutrophil	myeloid	Heart	525	175	0	2.00641	0	0	0	0	0	1.65708	0	0	0	0	2.76712	0	23.4043	0	0	0	0	0	8.51064	0	0	0	0	31.9149
Aorta__neutrophil	myeloid	Aorta	526	175	0.0880116	2.33393	0.347041	0	0	0.0830628	0.0975536	0.451918	0	0	0	0	1.80648	8.69565	95.6522	21.7391	0	0	4.34783	4.34783	26.087	0	0	0	0	78.2609
Lung__neutrophil	myeloid	Lung	527	175	0	2.4781	0	0	0	0.252222	0.180009	1.81727	0	0	0	0	1.71101	0	84.7915	0	0	0	6.11611	3.22159	44.906	0	0	0	0	44.399
Trachea__neutrophil	myeloid	Trachea	528	175	0	1.72582	0	0	0	0.189712	0.0207446	0.87321	0	0	0	0	1.71302	0	63.6364	0	0	0	3.63636	1.81818	20	0	0	0	0	45.4545
Small_intestine__neutrophil	myeloid	Small_intestine	529	175	0	2.32086	0	0	0	0.394653	0.0523132	0.373209	0	0	0	0	1.67454	0	90	0	0	0	12.5	2.5	15	0	0	0	0	62.5
Colon__neutrophil	myeloid	Colon	530	175	0	2.31601	0	0	0	0	0	0	0	0	0	0	0	0	100	0	0	0	0	0	0	0	0	0	0	0
Liver__neutrophil	myeloid	Liver	531	175	0	2.02651	0.0892067	0	0	0.187668	0.0783713	0.864337	0	0	0	0	1.60644	0	71.6202	2.27038	0	0	4.02477	1.65119	18.4727	0	0	0	0	46.4396
Pancreas__neutrophil	myeloid	Pancreas	532	175	0.048679	2.15869	0.216275	0	0	0.14646	0.237784	0.714055	0.016169	0.0328707	0.0111937	0	1.30072	4.28571	94.2857	5.71429	0	0	11.4286	5.71429	31.4286	1.42857	1.42857	1.42857	0	70
Kidney__neutrophil	myeloid	Kidney	533	175	0	2.22132	0.0737199	0	0	0.196924	0.160213	1.24608	0	0	0	0	1.50622	0	77.6119	1.49254	0	0	4.97512	2.98507	29.8507	0	0	0	0	42.5373
Bladder__neutrophil	myeloid	Bladder	534	175	0	1.94899	0.0387587	0	0	0.176206	0	0.429539	0.18977	0	0	0	1.63706	0	87.619	1.90476	0	0	1.90476	0	17.1429	4.7619	0	0	0	58.0952
Uterus__neutrophil	myeloid	Uterus	535	175	0	1.95885	0.142896	0.0880075	0	0.126191	0	1.71032	0.0952647	0	0	0	1.35061	0	56	2	2	0	2	0	44	2	0	0	0	14
Brain_cortex__neutrophil (PF)	myeloid	Brain_cortex	536	176	0	1.75895	0	0	0	0	0	0.918245	0	0	0	0	1.71509	0	100	0	0	0	0	0	33.3333	0	0	0	0	66.6667
Hypothalamus_Pituitary__neutrophil (PF)	myeloid	Hypothalamus_Pituitary	537	176	0	1.48355	0	0	0	0.0396766	0.116496	0	0	0	0	0	1.09052	0	63.6364	0	0	0	2.1645	5.19481	0	0	0	0	0	41.9913
Fat__neutrophil (PF)	myeloid	Fat	538	176	0	2.24321	0	0	0	0	0	0	0	0	0	0	0	0	100	0	0	0	0	0	0	0	0	0	0	0
Mammary_gland__neutrophil (PF)	myeloid	Mammary_gland	539	176	0	2.74241	0	0	0	0	0	0	0	0	0	0	0	0	100	0	0	0	0	0	0	0	0	0	0	0
Bone__neutrophil (PF)	myeloid	Bone	540	176	0	1.9149	0	0	0	0.0372787	0.0201518	0	0	0	0	0	1.91951	0	92.1946	0	0	0	3.80418	2.12186	0	0	0	0	0	88.0721
Bone_marrow__neutrophil (PF)	myeloid	Bone_marrow	541	176	0	2.15423	0	0	0	0.038678	0.0426499	0	0	0	0	0	1.45341	0	89.7681	0	0	0	2.48095	2.17286	0	0	0	0	0	66.6126
Blood__neutrophil (PF)	myeloid	Blood	542	176	0	1.57239	0.0207922	0	0	0.157328	0.0807119	0.0578323	0	0	0	0	1.74848	0	86.8217	1.55039	0	0	10.0775	5.42636	3.87597	0	0	0	0	79.845
Spleen__neutrophil (PF)	myeloid	Spleen	543	176	0.00288676	1.5391	0	0.036997	0	0.0677113	0.0777932	0.0402288	0	0	0	0	1.43237	1.16279	91.8605	0	3.48837	0	6.97674	10.4651	4.65116	0	0	0	0	72.093
Lung__neutrophil (PF)	myeloid	Lung	545	176	0	1.71955	0	0.0164189	0	0.136222	0.0270789	0.109052	0	0	0	0	1.83421	0	93.8931	0	1.14504	0	14.5038	2.67176	9.92366	0	0	0	0	92.7481
Liver__neutrophil (PF)	myeloid	Liver	546	176	0	1.81939	0	0	0	0.281088	0	0	0	0	0	0	1.16972	0	80	0	0	0	6.66667	0	0	0	0	0	0	66.6667
Pancreas__neutrophil (PF)	myeloid	Pancreas	547	176	0	1.27736	0.447257	0	0	0.384611	0	0	0	0	0	0	1.75301	0	80	20	0	0	20	0	0	0	0	0	0	60
Kidney__neutrophil (PF)	myeloid	Kidney	548	176	0.0678392	1.73467	0	0	0	0	0.0460966	0	0	0	0	0	0.911911	7.14286	92.8571	0	0	0	0	7.14286	0	0	0	0	0	71.4286
Lung__neutrophil (CCL13+)	myeloid	Lung	549	177	0	2.02013	0	0	0	0.161718	0	1.63863	0	0	0	0	2.56051	0	64.898	0	0	0	3.67347	0	41.2245	0	0	0	0	72.0408
Kidney__neutrophil (CCL13+)	myeloid	Kidney	550	177	0	2.60754	0	0	0	0.694048	0	1.78815	0	0	0	0	1.21687	0	57.1429	0	0	0	14.2857	0	28.5714	0	0	0	0	42.8571
Fat__neutrophil (IL18BP+)	myeloid	Fat	551	178	0	1.95175	0.289706	0	0	0.37689	0.196075	0.46377	0.466809	0	0	0	2.08627	0	83.3333	10	0	0	6.66667	6.66667	13.3333	23.3333	0	0	0	70
Lung__neutrophil (IL18BP+)	myeloid	Lung	552	178	0	1.72275	0.156762	0	0	0.313511	0.0384452	0.28692	0.0508529	0	0	0	2.03586	0	59.9448	3.8674	0	0	8.28729	1.10497	7.73481	1.10497	0	0	0	62.4309
Kidney__neutrophil (IL18BP+)	myeloid	Kidney	553	178	0	1.43237	0	0	0	0.263472	0	0	0.137058	0	0	0	1.8979	0	50	0	0	0	5.55556	0	0	5.55556	0	0	0	38.8889
Bladder__neutrophil (IL18BP+)	myeloid	Bladder	554	178	0	1.35523	0	0	0	0.0384781	0	0.100125	0.370761	0	0	0	1.37442	0	58.5478	0	0	0	1.83824	0	4.22794	10.5699	0	0	0	51.3787
Uterus__neutrophil (IL18BP+)	myeloid	Uterus	555	178	0	1.44238	0	0	0	0.110512	0	0.975652	0	0	0	0	0.159576	0	38.1818	0	0	0	1.81818	0	20	0	0	0	0	3.63636
Hypothalamus_Pituitary__basophil	myeloid	Hypothalamus_Pituitary	556	179	0	0	0	0	0	0	0	0	0	0	0	0	0.84936	0	0	0	0	0	0	0	0	0	0	0	0	100
Fat__basophil	myeloid	Fat	557	179	0	0.896657	0	0.999237	0	0	0	0	0	0	0	0	0	0	33.3333	0	50	0	0	0	0	0	0	0	0	0
Limb_muscle__basophil	myeloid	Limb_muscle	558	179	0	0	0	0	0	0	0	0	0	0	0	0	0	0	0	0	0	0	0	0	0	0	0	0	0	0
Bone__basophil	myeloid	Bone	560	179	0	1.41991	0	0	0	0	0	0	0	0	0	0	1.16856	0	50	0	0	0	0	0	0	0	0	0	0	100
Bone_marrow__basophil	myeloid	Bone_marrow	561	179	0	0.775582	0	0.354384	0	0.0690195	0.230101	0.119305	0	0	0	0.0690195	0.969236	0	28.5714	0	14.2857	0	4.7619	9.52381	4.7619	0	0	0	4.7619	28.5714
Blood__basophil	myeloid	Blood	562	179	0	0	0	1.72029	0	0	0	0	0	0	0	0	1.35754	0	0	0	100	0	0	0	0	0	0	0	0	100
Lung__basophil	myeloid	Lung	564	179	0	0	0	1.31523	0	0	0	0	0	0	0	0	0	0	0	0	50	0	0	0	0	0	0	0	0	0
Tongue__basophil	myeloid	Tongue	565	179	0	1.03114	0.357556	0	0	0	0.226082	0	0	0	0	0	0	0	20	6.66667	0	0	0	6.66667	0	0	0	0	0	0
Small_intestine__basophil	myeloid	Small_intestine	566	179	0	0	0	1.2516	0	0	0	0	0	0	0	0	0	0	0	0	33.3333	0	0	0	0	0	0	0	0	0
Liver__basophil	myeloid	Liver	567	179	0	1.21883	0	1.75206	0	0	0	0	0	0	0	0	0	0	50	0	50	0	0	0	0	0	0	0	0	0
Kidney__basophil	myeloid	Kidney	568	179	0	0	0	0	0	0	0	0	0	0	0	0	0	0	0	0	0	0	0	0	0	0	0	0	0	0
Bladder__basophil	myeloid	Bladder	569	179	0	0	0	0	0	0	0	0	0	0	0	0	0	0	0	0	0	0	0	0	0	0	0	0	0	0
Bone_marrow__eosinophil	myeloid	Bone_marrow	570	180	0	1.19014	0	0.444107	0	0	0	0	0	0	0	0.444107	1.6921	0	66.6667	0	33.3333	0	0	0	0	0	0	0	33.3333	66.6667
Lung__eosinophil	myeloid	Lung	572	180	0	1.74587	0	0.504715	0	0	0	0.674264	0	0	0	0	1.6119	0	35.7143	0	7.14286	0	0	0	14.2857	0	0	0	0	35.7143
Small_intestine__eosinophil	myeloid	Small_intestine	573	180	0	1.28616	0	0	0	0	0	0	0	0	0	0	0	0	37.5	0	0	0	0	0	0	0	0	0	0	0
Hypothalamus_Pituitary__granulocyte monocyte progenitor cell	myeloid	Hypothalamus_Pituitary	575	181	0	0.17664	0.0697734	0.0671955	0	0.0386649	0.0956487	0	0	0	0	0.0469999	2.10479	0	14.8148	7.40741	11.1111	0	3.7037	7.40741	0	0	0	0	3.7037	100
Bone__granulocyte monocyte progenitor cell	myeloid	Bone	576	181	0.0328799	0.626822	0	0.0520821	0	0.0500229	0.0585108	0	0.0334734	0	0	0.0265237	2.16634	4.24528	63.6792	0	5.66038	0	5.66038	6.13208	0	3.77358	0	0	2.35849	96.2264
Bone_marrow__granulocyte monocyte progenitor cell	myeloid	Bone_marrow	577	181	0.0226216	0.512686	0.0611104	0.0334399	0	0.0551191	0.137363	0.0246855	0	0.00789816	0	0.0274764	2.00714	3.15789	38.9474	4.21053	3.15789	0	4.21053	10.5263	2.10526	0	1.05263	0	3.15789	87.3684
Spleen__granulocyte monocyte progenitor cell	myeloid	Spleen	578	181	0	0	0	0.645374	0	0	0	0	0	0	0	0	1.31375	0	0	0	100	0	0	0	0	0	0	0	0	100
Lung__granulocyte monocyte progenitor cell	myeloid	Lung	579	181	0	0.385143	0.255308	0.208846	0	0.179019	0.293538	0	0.0569507	0	0	0	2.20562	0	30.7692	15.3846	7.69231	0	23.0769	30.7692	0	7.69231	0	0	0	100
Kidney__granulocyte monocyte progenitor cell	myeloid	Kidney	580	181	0	0	0	0	0	0	0	0	0	0	0	0	2.58907	0	0	0	0	0	0	0	0	0	0	0	0	100
Hypothalamus_Pituitary__monocyte	myeloid	Hypothalamus_Pituitary	581	182	0	1.05152	0.056816	0.16294	0	0	0.137522	0.133673	0	0	0	0	2.61939	0	29.4118	1.96078	1.96078	0	0	1.96078	1.96078	0	0	0	0	74.5098
Fat__monocyte	myeloid	Fat	582	182	0.0481672	1.59577	0.212453	0.0634256	0	0.208432	0.0170553	0.0545945	0.11183	0	0	0	3.17057	4.72441	90.9449	14.1732	5.51181	0	18.1102	1.5748	4.72441	3.54331	0	0	0	99.6063
Mammary_gland__monocyte	myeloid	Mammary_gland	583	182	0	1.16722	0	0.634208	0	0.110305	0.165392	0	0	0	0	0	2.48783	0	52	0	20	0	4	4	0	0	0	0	0	84
Bone__monocyte	myeloid	Bone	584	182	0	1.51728	0.137504	0.0628207	0	0.104854	0.105188	0.0394316	0	0	0	0	3.40598	0	65.506	4.57018	2.06746	0	3.80849	3.59086	1.52339	0	0	0	0	96.8444
Bone_marrow__monocyte	myeloid	Bone_marrow	585	182	0	1.52957	0.0845803	0.0861154	0	0.0736727	0.0966731	0.0735842	0	0	0	0	3.40916	0	62.519	3.0349	2.27618	0	3.0349	3.18665	2.12443	0	0	0	0	93.6267
Blood__monocyte	myeloid	Blood	586	182	0	1.69425	0.201587	0.205253	0	0.171706	0.0911928	0.206842	0	0	0	0	3.35499	0	84.6213	10.9737	10.9737	0	9.11901	4.79134	9.96909	0	0	0	0	99.2272
Spleen__monocyte	myeloid	Spleen	587	182	0	1.24735	0.184754	0.441927	0	0.111797	0.22534	0.15331	0	0	0	0	3.00693	0	64.2857	9.84556	19.8842	0	6.75676	9.65251	6.56371	0	0	0	0	97.1042
Lung__monocyte	myeloid	Lung	588	182	0	1.41267	0.289779	0.355542	0	0.269519	0.129904	0.22543	0.0304496	0	0	0	3.0926	0	65.0964	12.5	13.8353	0	12.2033	4.74777	7.67804	1.00148	0	0	0	96.773
Liver__monocyte	myeloid	Liver	589	182	0	1.26033	0.215476	0.229286	0	0.167062	0.117313	0.116515	0	0	0	0.0703732	3.00043	0	52.7675	6.64207	6.64207	0	5.16605	3.32103	2.95203	0	0	0	1.10701	94.8339
Pancreas__monocyte	myeloid	Pancreas	590	182	0.183732	1.51939	0.584408	0	0	0.162828	0.123324	0	0	0	0	0	3.22498	10	90	40	0	0	10	10	0	0	0	0	0	100
Kidney__monocyte	myeloid	Kidney	591	182	0	1.25941	0.268424	0.462647	0	0.126315	0.173952	0.110585	0	0	0	0.0458257	2.95684	0	57.6037	11.9816	17.9724	0	5.99078	6.45161	5.06912	0	0	0	1.84332	96.7742
Bladder__monocyte	myeloid	Bladder	592	182	0.0218572	1.15548	0.0569315	0.0399401	0	0.0796683	0	0.0361193	0.183824	0	0	0	2.89026	1.87668	75.6032	3.75335	2.68097	0	5.89812	0	2.41287	9.38338	0	0	0	98.3914
Hypothalamus_Pituitary__monocyte (PF)	myeloid	Hypothalamus_Pituitary	593	183	0	0.646123	0.141081	0.0477472	0	0.0793135	0.160051	0.139613	0	0	0	0	2.26796	0	16.129	3.22581	3.22581	0	3.22581	9.67742	3.22581	0	0	0	0	61.2903
Mammary_gland__monocyte (PF)	myeloid	Mammary_gland	594	183	0	0	0	0	0	0	0	0	0	0	0	0	2.92769	0	0	0	0	0	0	0	0	0	0	0	0	100
Bone__monocyte (PF)	myeloid	Bone	595	183	0	1.27338	0.0366243	0	0	0.0989698	0.0564561	0.0168362	0	0	0	0	3.60908	0	75.502	2.51004	0	0	7.63052	3.81526	1.20482	0	0	0	0	99.1968
Bone_marrow__monocyte (PF)	myeloid	Bone_marrow	596	183	0	1.2862	0.0267632	0.0253558	0	0.0968696	0.0852156	0	0	0	0	0	3.48151	0	69.1244	1.84332	1.38249	0	4.83871	4.37788	0	0	0	0	0	98.1567
Blood__monocyte (PF)	myeloid	Blood	597	183	0	1.19148	0	0.142205	0	0.403606	0.141586	0.0659591	0	0	0	0	3.15846	0	94.4444	0	11.1111	0	22.2222	11.1111	5.55556	0	0	0	0	100
Spleen__monocyte (PF)	myeloid	Spleen	598	183	0	0.875038	0	0.220789	0	0	0	0.56531	0	0.613979	0	0	3.12045	0	33.3333	0	16.6667	0	0	0	16.6667	0	33.3333	0	0	100
Lung__monocyte (PF)	myeloid	Lung	599	183	0.144519	1.23973	0.110115	0.0841611	0	0.192389	0.0556391	0.0672011	0.0100909	0	0	0	3.0816	5.12821	84.6154	10.2564	10.2564	0	19.2308	6.41026	5.12821	1.28205	0	0	0	97.4359
Kidney__monocyte (PF)	myeloid	Kidney	600	183	0	0.589069	0	0	0	0	0	0	0	0	0	0.957287	3.35442	0	50	0	0	0	0	0	0	0	0	0	50	100
Blood__macrophage_monocyte	myeloid	Blood	601	H8	0	1.83278	0.590402	0.382001	0	0.275582	0.110183	0.0575713	0	0	0	0	3.00961	0	75.7576	36.3636	27.2727	0	21.2121	6.06061	3.0303	0	0	0	0	100
Spleen__macrophage_monocyte	myeloid	Spleen	602	H8	0	0.875197	0.377027	0.845779	0	0.221123	0.29521	0.109158	0	0.146932	0	0	2.6464	0	39.0071	15.6028	38.2979	0	9.92908	11.3475	4.96454	0	4.25532	0	0	88.6525
Heart__macrophage_monocyte	myeloid	Heart	603	H8	0	1.37755	0	0	0	0	0.414472	0	0	0	0	0	1.59577	0	4.93827	0	0	0	0	1.23457	0	0	0	0	0	6.17284
Aorta__macrophage_monocyte	myeloid	Aorta	604	H8	0	1.59964	0	0	0	0.217124	0	0.142641	0	0	0	0	2.45736	0	60	0	0	0	20	0	20	0	0	0	0	60
Trachea__macrophage_monocyte	myeloid	Trachea	605	H8	0	0.584977	0.120599	0.745506	0	0.0704665	0.0802497	0.13305	0.273907	0.0939737	0	0	0.956537	0	27.027	5.40541	29.7297	0	5.40541	5.40541	10.8108	10.8108	2.7027	0	0	27.027
Small_intestine__macrophage_monocyte	myeloid	Small_intestine	606	H8	0	0.620986	0.236505	0.440648	0	0.145455	0.073788	0.0253468	0.51784	0	0	0	1.9159	0	29.4118	9.80392	23.5294	0	7.84314	1.96078	1.96078	14.7059	0	0	0	76.4706
Colon__macrophage_monocyte	myeloid	Colon	607	H8	0	0.520984	0.375548	0.46909	0	0.447715	0	0	0.628821	0	0	0	2.51483	0	20	20	40	0	20	0	0	40	0	0	0	80
Bone__macrophage_monocyte (PF)	myeloid	Bone	608	H9	0.020899	0.796938	0.0182902	0	0	0.0881201	0.046814	0	0.0179068	0.0141286	0	0	3.38898	2.60223	63.5688	2.23048	0	0	8.92193	5.20446	0	2.23048	1.11524	0	0	99.6283
Bone_marrow__macrophage_monocyte (PF)	myeloid	Bone_marrow	609	H9	0.0269079	0.599639	0.087219	0.0202629	0	0.0912483	0.138232	0.0114256	0.0166205	0	0	0.0114256	3.15019	1.42857	45.7143	7.14286	1.42857	0	8.57143	12.8571	1.42857	1.42857	0	0	1.42857	94.2857
Fat__macrophage	myeloid	Fat	610	184	0.0899462	0.946985	0.791178	0.487344	0	0.350901	0.17851	0.0462619	0.282904	0	0	0	2.30117	6.56716	58.806	40.597	32.5373	0	23.2836	14.6269	3.58209	5.07463	0	0	0	84.1791
Mammary_gland__macrophage	myeloid	Mammary_gland	611	184	0	0.624063	0	0.420882	0	0.380544	0	0	0.0728686	0	0	0	1.15005	0	29.4118	0	20.5882	0	14.7059	0	0	2.94118	0	0	0	38.2353
Limb_muscle__macrophage	myeloid	Limb_muscle	612	184	0.103077	0.501412	1.04956	0.607023	0	0.259165	0.193467	0.0443737	0	0.0290961	0	0	1.52392	3.37838	21.6216	43.2432	29.7297	0	12.1622	9.45946	2.02703	0	1.35135	0	0	54.7297
Diaphragm__macrophage	myeloid	Diaphragm	613	184	0	1.00407	0.84936	1.22331	0	0.577967	0.330171	0	0	0	0	0	2.89529	0	100	50	100	0	50	50	0	0	0	0	0	100
Bone_marrow__macrophage	myeloid	Bone_marrow	614	184	0	1.40963	0.278203	0.415599	0	0.344	0.111767	0.0462617	0	0	0	0	3.06512	0	58.3333	13.3333	15	0	15	3.33333	1.66667	0	0	0	0	91.6667
Spleen__macrophage	myeloid	Spleen	615	184	0	0.842453	0.272138	0.788995	0	0.694564	0.13022	0.107254	0	0.0996175	0	0	2.36142	0	24.0777	5.82524	21.5534	0	18.835	4.46602	1.74757	0	1.94175	0	0	66.4078
Tongue__macrophage	myeloid	Tongue	617	184	0	0.665655	0	0.212676	0	0.215073	0.076373	0	0.236633	0	0	0	1.44417	0	15.7143	0	2.85714	0	2.85714	1.42857	0	4.28571	0	0	0	32.8571
Small_intestine__macrophage	myeloid	Small_intestine	618	184	0.0402841	0.0833901	0.30201	0.790559	0	0.196803	0.0891047	0	1.50362	0	0	0	0.21783	2.29008	5.34351	18.3206	50.3817	0	15.2672	6.87023	0	64.8855	0	0	0	12.9771
Pancreas__macrophage	myeloid	Pancreas	619	184	0	0.677863	0.817756	0.778876	0	0.251791	0.208674	0.0599296	0.0525343	0	0.0334087	0.0340379	1.69646	0	34.7826	36.5217	40	0	14.7826	10.4348	4.34783	3.47826	0	1.73913	2.6087	65.2174
Kidney__macrophage	myeloid	Kidney	620	184	0.0263866	0.764916	0.321714	0.56667	0	0.142127	0.105471	0.110809	0.265858	0	0.0468818	0	2.17796	1.53257	30.6513	9.57854	22.6054	0	4.5977	3.44828	3.83142	7.66284	0	1.91571	0	72.4138
Bladder__macrophage	myeloid	Bladder	621	184	0	0.531181	0.0428559	0.353743	0	0.0918168	0.0415858	0.0339074	0.411119	0	0	0	1.77774	0	24.5192	1.68269	15.625	0	3.84615	2.64423	1.92308	15.3846	0	0	0	73.0769
Testes__macrophage	myeloid	Testes	622	184	0	0.599074	0.378724	0.144444	0	0.0709517	0.0209068	0	0.322437	0.0442883	0	0	1.99084	0	23.5294	23.5294	11.7647	0	5.88235	5.88235	0	5.88235	5.88235	0	0	58.8235
Fat__macrophage (PF)	myeloid	Fat	623	185	0.030032	0.256305	0.030032	0.396019	0	0	0.0153651	0.215915	0	0	0	0	1.73966	7.69231	38.4615	7.69231	46.1538	0	0	7.69231	15.3846	0	0	0	0	76.9231
Kidney__macrophage (PF)	myeloid	Kidney	625	185	0	0.612202	0.172975	0.173577	0	0.320395	0.172975	0	0	0	0	0	1.85926	0	75	25	25	0	25	25	0	0	0	0	0	100
Brain_cortex__macrophage (microglial cell)	myeloid	Brain_cortex	626	186	0	0.782141	0.198518	0.671395	0	0.394686	0.25895	0.0473763	0.0507076	0	0	0	0.654372	0	27.1889	6.2212	21.1982	0	10.8295	6.91244	2.07373	1.6129	0	0	0	18.6636
Brainstem__macrophage (microglial cell)	myeloid	Brainstem	627	186	0	0.621456	0.0695153	0.499281	0	0.324438	0.373418	0.0640803	0.125244	0	0	0	0.288003	0	24.2775	2.89017	18.6898	0	14.0655	13.4875	2.50482	4.04624	0	0	0	8.09249
Hypothalamus_Pituitary__macrophage (microglial cell)	myeloid	Hypothalamus_Pituitary	628	186	0	0.782514	0.163402	0.610654	0	0.201574	0.275962	0.0409727	0.085154	0	0	0	0.110643	0	25	5	15.8333	0	6.66667	7.5	1.66667	2.5	0	0	0	1.66667
Eye_retina__macrophage (microglial cell)	myeloid	Eye_retina	629	186	0	0.5518	0	0.571371	0	0	0	0.136072	0.413767	0	0	0	1.58872	0	25	0	16.6667	0	0	0	8.33333	8.33333	0	0	0	50
Bone__macrophage (osteoclast)	myeloid	Bone	630	187	0.0700121	0.649004	0.0293345	0.314295	0	0.0549626	0.104421	0	0.0293253	0	0	0	1.791	2.5	31.25	1.25	11.25	0	3.75	6.25	0	1.25	0	0	0	52.5
Lung__alveolar macrophage	myeloid	Lung	631	188	0	1.04985	0.190772	0.113293	0	0.19146	0.157491	0.0833271	0.0198169	0	0	0.0145873	2.52864	0	74.5395	15.0624	10.8437	0	18.3304	13.9632	7.81343	1.78253	0	0	1.24777	99.3464
Lung__alveolar macrophage (PF)	myeloid	Lung	632	189	0.00742394	0.873004	0.092913	0.0911531	0	0.149535	0.0854861	0.0593467	0.0164082	0	0	0	2.36464	1.64294	79.5181	10.8434	15.115	0	23.3297	12.1577	7.99562	2.95728	0	0	0	99.7809
Lung__alveolar macrophage (CXCL10+)	myeloid	Lung	633	190	0.0178194	1.23266	0.86376	0.176798	0	0.414357	0.2619	0.0816303	0.266825	0.0872344	0	0.00840809	3.04731	1.60428	81.2834	61.4973	16.0428	0	33.6898	25.1337	8.02139	17.1123	4.81283	0	1.06952	100
Lung__alveolar macrophage (LPL+)	myeloid	Lung	634	191	0	2.34894	0.352604	0.052193	0	0.107774	0.4012	0.104892	0.0435417	0	0	0	3.92577	0	80.7107	6.59898	1.52284	0	2.03046	10.1523	2.03046	1.52284	0	0	0	100
Lung__interstitial macrophage	myeloid	Lung	635	192	0	0.921172	0.249602	0.55861	0	0.16451	0.154109	0.138765	0.404972	0.0654705	0	0	2.43098	0	55.7996	12.2169	29.7872	0	10.0892	9.12835	7.06932	11.4619	1.71585	0	0	88.0577
Lung__interstitial macrophage (ABCA8+)	myeloid	Lung	636	193	0	0.767631	0.411264	1.07745	0	0.172466	0.238167	0.278885	1.08299	0.0475615	0	0	1.60473	0	33.9564	17.134	49.5327	0	7.16511	10.2804	10.9034	37.6947	1.24611	0	0	61.6822
Lung__interstitial macrophage (CXCL10+)	myeloid	Lung	637	194	0.0384476	0.821382	0.892986	0.872479	0	0.413856	0.333142	0.255882	0.806427	0.346456	0	0	2.51322	1.86916	37.3832	45.7944	42.0561	0	21.4953	15.8879	12.1495	20.5607	10.2804	0	0	85.9813
Liver__macrophage (Kupffer cell)	myeloid	Liver	638	195	0	0.65372	0.410143	0.649447	0	0.288372	0.257519	0.0437005	0.0648787	0.125593	0	0.0768942	1.93484	0	25.6545	14.1361	23.822	0	9.94764	9.1623	2.09424	1.83246	2.87958	0	2.09424	62.0419
Liver__macrophage (Kupffer cell PF)	myeloid	Liver	639	196	0	0.389521	0	0.0565754	0	0.229268	0.0530953	0.0134918	0.257527	0	0	0.0522985	1.73549	0	34.8837	0	4.65116	0	18.6047	4.65116	2.32558	2.32558	0	0	4.65116	67.4419
Liver__macrophage (Kupffer cell CD5L+ MARCO+)	myeloid	Liver	640	197	0	0.752699	0.864205	0.753666	0	0.386752	0.214592	0.0403203	0	0	0.0329572	0.648444	0.762268	0	33.0233	37.2093	36.7442	0	16.7442	9.30233	1.86047	0	0	1.86047	13.4884	29.7674
Liver__macrophage (Kupffer cell CD5L- MARCO+)	myeloid	Liver	641	198	0	0.7008	0.379646	0.481437	0	0.247768	0.082769	0.018897	0.0249278	0	0	0.0714166	1.7715	0	41.0435	18.7826	27.4783	0	14.2609	5.3913	1.3913	1.3913	0	0	3.30435	83.6522
Liver__macrophage (Kupffer cell MS4A7+)	myeloid	Liver	642	199	0	0.405248	0.120234	0.0857716	0	0.349352	0.162226	0.0765085	0	0	0	0.0840322	0.983902	0	16.3701	4.09253	3.02491	0	13.879	5.69395	1.9573	0	0	0	1.60142	33.452
Fat__macrophage (MRC1+)	myeloid	Fat	643	200	0.0694345	0.532807	1.49518	0.627509	0	0.306605	0.232362	0.0769732	0.1663	0.0271925	0	0	1.28385	3.64964	29.4404	64.2336	35.5231	0	17.7616	13.1387	4.13625	6.81265	1.45985	0	0	53.7713
Pancreas__macrophage (MRC1+)	myeloid	Pancreas	644	200	0.0460118	0.559816	1.21457	0.700715	0	0.244709	0.327262	0.136654	0.0498692	0	0	0	1.40209	1.67598	23.4637	46.9274	28.4916	0	11.1732	13.9665	5.02793	2.23464	0	0	0	49.7207
Kidney__macrophage (MRC1+)	myeloid	Kidney	645	200	0	0.840617	0.374212	0.874832	0	0.19938	0.263512	0.0595466	0.30629	0	0	0	1.18547	0	39.8438	16.4062	45.3125	0	9.375	14.0625	2.34375	12.5	0	0	0	47.6562
Mammary_gland__macrophage (ENPP2+)	myeloid	Mammary_gland	646	201	0	0.439838	0.0302553	0.680941	0	0.47497	0.264404	0.0466361	0.0956211	0.0280314	0	0	0.266902	0	23.6842	2.63158	36.8421	0	28.9474	15.7895	5.26316	5.26316	2.63158	0	0	15.7895
Pancreas__macrophage (ENPP2+)	myeloid	Pancreas	647	201	0.0427724	0.425336	0.329659	0.97003	0	0.217275	0.200617	0	0.0692906	0	0.235718	0	0.58887	1.69492	30.5085	18.6441	57.6271	0	16.9492	10.1695	0	5.08475	0	6.77966	0	20.339
Spleen__macrophage (MARCO+)	myeloid	Spleen	648	202	0.00738408	0.963756	0.380095	0.873424	0	0.440185	0.264891	0	0	0	0	0.0146129	1.92329	1.0101	52.5253	24.2424	48.4848	0	29.2929	18.1818	0	0	0	0	1.0101	75.7576
Pancreas__macrophage (MARCO+)	myeloid	Pancreas	649	202	0.154322	1.36581	0.881121	0.431343	0	0.356068	0.264249	0.055131	0	0.107381	0	0	1.43848	18.75	68.75	31.25	31.25	0	31.25	18.75	6.25	0	6.25	0	0	56.25
Kidney__macrophage (MARCO+)	myeloid	Kidney	650	202	0.0359921	0.777792	0.263008	0.728863	0.0126895	0.24009	0.11836	0.0362469	0	0	0.0404442	0.0126895	1.77963	2.35294	57.6471	21.1765	51.7647	1.17647	27.0588	10.5882	3.52941	0	0	3.52941	1.17647	85.8824
Bone_marrow__macrophage (CD5L+)	myeloid	Bone_marrow	651	203	0	0.906662	0.185561	0.493861	0	0.314363	0.294068	0	0	0	0	0	1.93898	0	19.0476	4.7619	9.52381	0	7.14286	4.7619	0	0	0	0	0	57.1429
Tongue__macrophage (CTSD+)	myeloid	Tongue	652	204	0	0.661621	0.18192	0.448542	0	0.0962688	0.0511139	0.0760129	0	0	0	0	0.893699	0	17.3077	5.76923	11.5385	0	1.92308	1.92308	1.92308	0	0	0	0	19.2308
Small_intestine__macrophage (MS4A7+)	myeloid	Small_intestine	653	205	0	0.333984	0.453725	0.321451	0	0.353366	0.0608757	0	0.161688	0	0	0	0.415507	0	14.2857	14.2857	11.4286	0	22.8571	2.85714	0	5.71429	0	0	0	2.85714
Kidney__macrophage (EPCAM+)	myeloid	Kidney	654	206	0	0.77649	0.104166	0.625716	0	0.16703	0.144896	0	0.638636	0	0.0375895	0.056635	0.855441	0	30.7888	3.56234	25.4453	0	7.12468	5.85242	0	19.5929	0	1.27226	2.29008	24.4275
Kidney__macrophage (ABCG1+)	myeloid	Kidney	655	207	0	1.39831	0.555222	0	0	0.213396	0.0860617	0.0856585	0	0	0	0	2.46564	0	100	28.5714	0	0	21.4286	14.2857	14.2857	0	0	0	0	100
Uterus__macrophage (LTC4S+)	myeloid	Uterus	657	209	0	1.09675	0.0491341	0.60816	0	0.185315	0.142164	0.0231359	0.617002	0	0	0	0.0944619	0	49.5868	2.47934	25.2066	0	7.43802	7.43802	1.65289	16.9421	0	0	0	1.65289
Uterus__macrophage (MGST1+)	myeloid	Uterus	658	210	0	0.673579	0	0.0865922	0	0.0595593	0.0623232	0.0882374	0.035611	0	0	0	0.113675	0	41.6667	0	5	0	8.33333	5.83333	5	1.66667	0	0	0	5.83333
Hypothalamus_Pituitary__conventional dendritic cell	myeloid	Hypothalamus_Pituitary	659	211	0	0	0	0	0	0	0	0	0	0	0	0	0.194015	0	0	0	0	0	0	0	0	0	0	0	0	25
Fat__conventional dendritic cell	myeloid	Fat	660	211	0	0.738814	0	0	0	0.0682337	0	0.0786371	0	0	0	0	0.0824924	0	50	0	0	0	8.33333	0	8.33333	0	0	0	0	8.33333
Mammary_gland__conventional dendritic cell	myeloid	Mammary_gland	661	211	0	0.267464	0	0	0	0	0	0	0.442414	0	0	0	0	0	25	0	0	0	0	0	0	25	0	0	0	0
Bone__conventional dendritic cell	myeloid	Bone	662	211	0	1.08583	0	0	0	0.153659	0.0571017	0	0	0	0	0	1.01603	0	62.5	0	0	0	8.33333	8.33333	0	0	0	0	0	33.3333
Bone_marrow__conventional dendritic cell	myeloid	Bone_marrow	663	211	0	0.680001	0	0	0	0	0.141559	0	0	0	0	0	0.370518	0	37.5	0	0	0	0	6.25	0	0	0	0	0	25
Blood__conventional dendritic cell	myeloid	Blood	664	211	0	1.05204	0	0	0	0	0	0	0	0	0	0	0.934063	0	66.6667	0	0	0	0	0	0	0	0	0	0	66.6667
Spleen__conventional dendritic cell	myeloid	Spleen	665	211	0	0.639746	0.0437692	0.126721	0	0.0376765	0.112987	0.0300173	0	0.147419	0	0	0.327513	0	38.7097	3.22581	6.45161	0	3.22581	8.06452	3.22581	0	3.22581	0	0	17.7419
Lung__conventional dendritic cell	myeloid	Lung	666	211	0.0282367	0.755808	0.0393875	0.0326362	0	0.0148141	0.0780522	0.0518329	0	0.0677028	0	0	0.319758	1.51515	51.5152	3.0303	1.51515	0	1.51515	5.30303	1.51515	0	3.0303	0	0	15.9091
Small_intestine__conventional dendritic cell	myeloid	Small_intestine	667	211	0	0.302915	0	0	0	0	0	0	0	0	0	0	0	0	28.5714	0	0	0	0	0	0	0	0	0	0	0
Liver__conventional dendritic cell	myeloid	Liver	668	211	0	0.680557	0.0446514	0.0326144	0	0	0.120042	0.102174	0	0	0	0.0922669	0.283734	0	41.0714	3.57143	1.78571	0	0	8.03571	5.35714	0	0	0	1.78571	13.3929
Pancreas__conventional dendritic cell	myeloid	Pancreas	669	211	0	0.246894	0.0378751	0.0368864	0	0.0221061	0.160682	0.0330027	0	0	0	0	0.0486837	0	20.6897	3.44828	3.44828	0	3.44828	20.6897	3.44828	0	0	0	0	3.44828
Kidney__conventional dendritic cell	myeloid	Kidney	670	211	0	0.751144	0.0383948	0	0	0.0841474	0.255871	0.123626	0.0802406	0.105618	0	0.0368958	0.0807805	0	43.4783	2.17391	0	0	4.34783	15.2174	2.17391	2.17391	2.17391	0	2.17391	6.52174
Bladder__conventional dendritic cell	myeloid	Bladder	671	211	0	0.673973	0	0	0	0	0	0.136932	0	0	0	0	0.133171	0	30.4348	0	0	0	0	0	8.69565	0	0	0	0	8.69565
Hypothalamus_Pituitary__plasmacytoid dendritic cell	myeloid	Hypothalamus_Pituitary	672	212	0	0.724637	0	0.70646	0	0	0.443706	0	0	0	0	0	0.409132	0	28.5714	0	28.5714	0	0	14.2857	0	0	0	0	0	14.2857
Bone__plasmacytoid dendritic cell	myeloid	Bone	673	212	0	0.401076	0.291875	0	0	0	0.0248259	0	0	0.191606	0	0	0.293727	0	16	8	0	0	0	4	0	0	4	0	0	12
Bone_marrow__plasmacytoid dendritic cell	myeloid	Bone_marrow	674	212	0.0489045	0.857426	0.158896	0.116528	0	0	0.125512	0	0	0.0612963	0	0	0	1.5873	30.1587	4.7619	3.1746	0	0	3.1746	0	0	1.5873	0	0	0
Spleen__plasmacytoid dendritic cell	myeloid	Spleen	675	212	0	0.668055	0.125491	0.0774105	0	0.151573	0.206048	0.164399	0	0	0	0	0.299078	0	27.027	5.40541	2.7027	0	5.40541	8.10811	5.40541	0	0	0	0	13.5135
Lung__plasmacytoid dendritic cell	myeloid	Lung	676	212	0	0.999826	0.190635	0.0593963	0	0.0379732	0.423243	0	0	0.179957	0	0	0.216142	0	32.3077	6.15385	1.53846	0	1.53846	10.7692	0	0	3.07692	0	0	6.15385
Trachea__plasmacytoid dendritic cell	myeloid	Trachea	677	212	0	0	0	0	0	0	0	0	0	0	0	0	0	0	0	0	0	0	0	0	0	0	0	0	0	0
Liver__plasmacytoid dendritic cell	myeloid	Liver	678	212	0	0.672832	0.0513354	0.063599	0	0.0727798	0.310517	0.0262667	0.0442049	0.095149	0	0.0424094	0.0506797	0	27.381	1.19048	2.38095	0	2.38095	8.33333	1.19048	1.19048	2.38095	0	1.19048	1.19048
Pancreas__plasmacytoid dendritic cell	myeloid	Pancreas	679	212	0	0.731922	0.425732	0	0	0	0	0	0	0.212844	0	0	0	0	31.25	6.25	0	0	0	0	0	0	6.25	0	0	0
Kidney__plasmacytoid dendritic cell	myeloid	Kidney	680	212	0	0.681648	0	0	0.0931564	0	0.202068	0	0	0	0.12078	0	0	0	21.4286	0	0	3.57143	0	7.14286	0	0	0	3.57143	0	0
Bladder__plasmacytoid dendritic cell	myeloid	Bladder	681	212	0	0.227893	0	0	0	0	0.495697	0	0	0	0	0	0	0	20	0	0	0	0	20	0	0	0	0	0	0
Fat__mature dendritic cell	myeloid	Fat	682	213	0.0624306	0.0519978	0.288444	0	0	0	0.283109	0	0.0664772	0.199729	0	0	0.0399893	5.26316	5.26316	26.3158	0	0	0	26.3158	0	5.26316	10.5263	0	0	5.26316
Mammary_gland__mature dendritic cell	myeloid	Mammary_gland	683	213	0.0757826	0.135915	0.0301773	0.0610269	0	0	0.256225	0	0	0.2248	0	0	0.0260839	2	6	1	2	0	0	9	0	0	6	0	0	1
Spleen__mature dendritic cell	myeloid	Spleen	684	213	0	0.078524	0	0.24422	0	0	0.331251	0.111723	0	0.817995	0	0	0	0	6.66667	0	6.66667	0	0	20	6.66667	0	33.3333	0	0	0
Lung__mature dendritic cell	myeloid	Lung	685	213	0	0.140121	0.229751	0.0570463	0	0.016898	0.194444	0.110404	0.0583246	0.617159	0	0.0389951	0.290022	0	5.33333	9.33333	2.66667	0	1.33333	10.6667	5.33333	2.66667	16	0	1.33333	12
Tongue__mature dendritic cell	myeloid	Tongue	686	213	0	0.559837	0	0	0	0.308807	0.133033	0	0.809551	0	0	0	0.123637	0	20	0	0	0	11.4286	2.85714	0	20	0	0	0	2.85714
Liver__mature dendritic cell	myeloid	Liver	687	213	0	0.0783707	0	0	0	0.178511	0	0	0.178051	0.774285	0	0	0.546659	0	4.16667	0	0	0	8.33333	0	0	4.16667	16.6667	0	0	20.8333
Pancreas__mature dendritic cell	myeloid	Pancreas	688	213	0	0.114499	0	0.175768	0	0.029877	0.273461	0	0	0.694217	0	0	0	0	3.33333	0	13.3333	0	3.33333	13.3333	0	0	13.3333	0	0	0
Kidney__mature dendritic cell	myeloid	Kidney	689	213	0	0	0	0	0	0	0	0	0	0	0.632495	0	0	0	0	0	0	0	0	0	0	0	0	33.3333	0	0
Bladder__mature dendritic cell	myeloid	Bladder	690	213	0.0995073	0.111791	0.0836874	0	0	0.160909	0.119686	0	0	0.225738	0.118947	0	0.0574567	7.14286	7.14286	7.14286	0	0	7.14286	7.14286	0	0	14.2857	7.14286	0	7.14286
Mammary_gland__dendritic cell (FLT3+ IGSF6+)	myeloid	Mammary_gland	691	214	0	0.32113	0.234766	0	0	0.237877	0.133872	0	0	0	0	0	0.492278	0	23.0769	7.69231	0	0	15.3846	7.69231	0	0	0	0	0	23.0769
Bone__dendritic cell (FLT3+ IGSF6+)	myeloid	Bone	692	214	0	0.699255	0	0	0	0	0.146593	0	0	0	0	0	2.12905	0	54.5455	0	0	0	0	9.09091	0	0	0	0	0	90.9091
Bone_marrow__dendritic cell (FLT3+ IGSF6+)	myeloid	Bone_marrow	693	214	0	0.770749	0	0	0	0.256773	0.102823	0	0	0	0	0	2.33276	0	44.4444	0	0	0	13.8889	2.77778	0	0	0	0	0	80.5556
Spleen__dendritic cell (FLT3+ IGSF6+)	myeloid	Spleen	694	214	0	0.553976	0.131138	0.41481	0	0.275189	0.175224	0	0	0.0430984	0	0	0.327419	0	22.3881	7.46269	16.4179	0	13.4328	8.95522	0	0	1.49254	0	0	16.4179
Lung__dendritic cell (FLT3+ IGSF6+)	myeloid	Lung	695	214	0	0.355711	0.135856	0.0937797	0	0.16816	0.193018	0.0187901	0.0975298	0.0350508	0	0.0304331	0.611423	0	16.4894	6.91489	3.7234	0	9.04255	7.97872	1.06383	1.59574	1.06383	0	1.59574	28.1915
Small_intestine__dendritic cell (FLT3+ IGSF6+)	myeloid	Small_intestine	696	214	0	0.350214	0	0.448226	0	0	0	0	1.32283	0	0	0	0.0798254	0	13.6364	0	13.6364	0	0	0	0	54.5455	0	0	0	4.54545
Liver__dendritic cell (FLT3+ IGSF6+)	myeloid	Liver	697	214	0	0.696876	0.183703	0.192545	0	0.173039	0.197602	0.156165	0	0.0343393	0	0.0872596	1.43112	0	25	3.75	6.25	0	7.5	6.25	5	0	1.25	0	2.5	43.75
Pancreas__dendritic cell (FLT3+ IGSF6+)	myeloid	Pancreas	698	214	0	0.15594	0.139939	0.35072	0	0.140883	0.191092	0.0256727	0.054313	0	0	0.0471459	0.116298	0	8.04598	8.04598	11.4943	0	8.04598	9.1954	1.14943	2.29885	0	0	1.14943	3.44828
Kidney__dendritic cell (FLT3+ IGSF6+)	myeloid	Kidney	699	214	0	0.566251	0.0644712	0	0	0.118795	0.229231	0	0.0557608	0	0.11681	0	1.56265	0	19.0476	3.1746	0	0	4.7619	7.93651	0	1.5873	0	4.7619	0	42.8571
Bladder__dendritic cell (FLT3+ IGSF6+)	myeloid	Bladder	700	214	0	0.307092	0	0	0	0	0	0	0	0	0	0	0.372895	0	18.1818	0	0	0	0	0	0	0	0	0	0	18.1818
Small_intestine__dendritic cell (FLT3- IGSF6+ TCF4+)	myeloid	Small_intestine	701	215	0	0	0.12203	0.12203	0	0	0.12203	0	0.229125	0	0	0	0	0	0	11.1111	11.1111	0	0	11.1111	0	11.1111	0	0	0	0
Skin__dendritic cell (Langerhans cell)	myeloid	Skin	702	216	0	0.246714	0	0.0647779	0	0	0.316622	0	0	0	0	0	0	0	5.33333	0	1.33333	0	0	6.22222	0	0	0	0	0	0
Liver__dendritic cell (PF)	myeloid	Liver	703	217	0	0.546699	0.0410213	0.0499315	0	0.049948	0	0.030675	0.118618	0.106607	0	0	0.480058	0	45.4545	4.54545	4.54545	0	4.54545	0	4.54545	13.6364	4.54545	0	0	27.2727
Brain_cortex__GABAergic neuron (GRIK1+ MEIS2+ NECAB1-)	neural	Brain_cortex	704	218	0.224527	0	0	0	0	0	0	0	0	0	0	0	0.13739	4	0	0	0	0	0	0	0	0	0	0	0	4
Brain_cortex__GABAergic neuron (GIRK1- MEIS2+ NECAB1+)	neural	Brain_cortex	705	219	0.160848	0	0.0479416	0	0.0905863	0	0	0	0	0	0.103806	0	0	4.61538	0	2.30769	0	3.07692	0	0	0	0	0	2.30769	0	0
Brain_cortex__GABAergic neuron (GIRK1- MEIS2+ NECAB1-)	neural	Brain_cortex	706	220	0.308195	0.0229142	0	0	0	0	0.0339045	0	0	0	0.0210416	0	0.0347941	8.69565	1.00334	0	0	0	0	1.00334	0	0	0	1.00334	0	1.00334
Brain_cortex__GABAergic neuron (PPP1R1B+)	neural	Brain_cortex	707	221	0.266152	0	0	0	0	0	0	0	0.372162	0	0	0	0	5.26316	0	0	0	0	0	0	0	10.5263	0	0	0	0
Hypothalamus_Pituitary__GABAergic neuron	neural	Hypothalamus_Pituitary	708	221	0	0	0	0	0	0	0	0	1.09569	0	0	0	0	0	0	0	0	0	0	0	0	100	0	0	0	0
Brainstem__GABAergic neuron (OTX2+)	neural	Brainstem	709	222	0.43616	0.0330009	0	0.0154742	0	0	0	0	0.0697829	0	0.131526	1.06327	0.206649	20	3.33333	0	3.33333	0	0	0	0	6.66667	0	13.3333	60	10
Brain_cortex__neuron	neural	Brain_cortex	710	H10	0.383428	0.113647	0	0.0572868	0	0	0.0618091	0	0	0	0	0	0.0411283	20.8333	8.33333	0	4.16667	0	0	4.16667	0	0	0	0	0	4.16667
Brainstem__neuron	neural	Brainstem	711	H10	0.181141	0.0317909	0.0166906	0	0.00804746	0	0.0153894	0.0155083	0.309195	0	0.136	0.0121883	0	14.2857	1.5873	1.5873	0	1.5873	0	3.1746	1.5873	28.5714	0	11.1111	1.5873	0
Brain_cortex__glutamatergic neuron (NPTX1+)	neural	Brain_cortex	713	223	0.210198	0.0135648	0.00484975	0.00588297	0.0147832	0.0132889	0.0216951	0.0216598	0.0996461	0	0.0476247	0.00367631	0.00819299	14.6067	3.37079	1.1236	1.1236	2.24719	2.24719	2.24719	3.37079	12.3596	0	4.49438	1.1236	1.1236
Brainstem__glutamatergic neuron (CBLN1+)	neural	Brainstem	714	224	0.071506	0	0	0	0	0	0.129672	0	0.0642069	0	0.31826	0	0	3.44828	0	0	0	0	0	6.89655	0	3.44828	0	6.89655	0	0
Brainstem__glutamatergic neuron (NEFH+)	neural	Brainstem	715	225	0.164174	0	0	0	0.0806129	0	0.0684397	0.0285466	0.267117	0	0.196057	0	0	12.5	0	0	0	12.5	0	18.75	6.25	37.5	0	31.25	0	0
Brainstem__glutamatergic neuron (ROM1+)	neural	Brainstem	716	226	0.395329	0.00734876	0	0.0106839	0	0	0.105529	0.0376142	0.0226853	0	0.28993	0	0	34.4322	1.0989	0	1.0989	0	0	9.89011	4.3956	1.8315	0	29.6703	0	0
Eye_retina__cone cell	neural	Eye_retina	717	227	0	0	0	0	0	0	0	0	0	0	0	0	0	0	0	0	0	0	0	0	0	0	0	0	0	0
Eye_retina__rod cell	neural	Eye_retina	718	228	0.109774	0	0	0	0	0	0.132181	0	0	0	0	0	0	2.20162	0	0	0	0	0	2.54925	0	0	0	0	0	0
Eye_retina__horizontal cell	neural	Eye_retina	719	229	0	0	0	0	0	0	0	0	0	0	0	0	0	0	0	0	0	0	0	0	0	0	0	0	0	0
Eye_retina__ON-bipolar cell	neural	Eye_retina	720	230	1.01472	0	0	0	0	0	0	0	0.106806	0	0.0735085	0	0	43.4783	0	0	0	0	0	0	0	4.34783	0	2.17391	0	0
Eye_retina__OFF-bipolar cell	neural	Eye_retina	721	231	0	0	0	0	0	0	0	0	0	0	0.659709	0	0	0	0	0	0	0	0	0	0	0	0	25	0	0
Eye_retina__bipolar cell	neural	Eye_retina	722	H11	0	0	0	0	0	0	0	0	0	0	0	0	0	0	0	0	0	0	0	0	0	0	0	0	0	0
Small_intestine__interstitial cell of Cajal	neural	Small_intestine	723	232	0	0	0	0	0	0	0	0	0	0	0	0	0	0	0	0	0	0	0	0	0	0	0	0	0	0
Hypothalamus_Pituitary__corticotroph	neural	Hypothalamus_Pituitary	724	233	0	0	0	0	0	0	0	0	0	0	0	0	0	0	0	0	0	0	0	0	0	0	0	0	0	0
Hypothalamus_Pituitary__gonadotroph	neural	Hypothalamus_Pituitary	725	234	0	0	0	0.115006	0	0	0.0840973	0	0	0	0	0	0	0	0	0	25	0	0	25	0	0	0	0	0	0
Hypothalamus_Pituitary__lactotroph	neural	Hypothalamus_Pituitary	726	235	0	0.153968	0	0	0	0	0.0489152	0	0	0	0	0	0	0	22.2222	0	0	0	0	11.1111	0	0	0	0	0	0
Hypothalamus_Pituitary__somatotroph	neural	Hypothalamus_Pituitary	727	236	0.0903982	0	0	0	0	0	0	0.177272	0.0511586	0	0	0	0	5.26316	0	0	0	0	0	0	10.5263	5.26316	0	0	0	0
Hypothalamus_Pituitary__thyrotroph	neural	Hypothalamus_Pituitary	728	237	0.143531	0	0	0	0	0	0	0	0	0	0	0	0	11.1111	0	0	0	0	0	0	0	0	0	0	0	0
Hypothalamus_Pituitary__neuroendocrine cell	neural	Hypothalamus_Pituitary	729	H12	0	0	0	0	0	0	0.216076	0	0.265116	0	0	0	0	0	0	0	0	0	0	20	0	20	0	0	0	0
Brain_cortex__astrocyte (LHX2+ SLC7A10-)	neural	Brain_cortex	730	238	0.0593111	0.0498556	0.0516497	0	0	0.0254071	0.09526	0.0379623	0	0	0	0	0.110006	1.51515	1.51515	1.51515	0	0	1.0101	2.0202	1.0101	0	0	0	0	2.0202
Brainstem__astrocyte (LHX2- SLC7A10+)	neural	Brainstem	731	239	0.236709	0	0	0	0	0	0.307119	0	0	0	0	0	0	1.85185	0	0	0	0	0	7.40741	0	0	0	0	0	0
Hypothalamus_Pituitary__astrocyte (LHX2+ SLC7A10+)	neural	Hypothalamus_Pituitary	732	240	0.620485	0	0.250087	0.117333	0	0	0.0889316	0	0	0	0.0539229	0	0.0539229	8.57143	0	11.4286	2.85714	0	0	2.85714	0	0	0	2.85714	0	2.85714
Brainstem__astrocyte (S100B+)	neural	Brainstem	733	241	0	0.0988948	0	0	0	0	0.0618362	0	0.132189	0	0	0	0	0	2.7027	0	0	0	0	2.7027	0	5.40541	0	0	0	0
Brain_cortex__oligodendrocyte precursor cell	neural	Brain_cortex	734	242	0.181683	0	0.0431708	0	0	0	0.0498749	0	0	0	0	0	0.0315577	5.12821	0	1.28205	0	0	0	1.28205	0	0	0	0	0	1.28205
Brainstem__oligodendrocyte precursor cell	neural	Brainstem	735	242	0	0	0	0	0	0.187983	0	0	0	0	0	0	0	0	0	0	0	0	5.66038	0	0	0	0	0	0	0
Hypothalamus_Pituitary__oligodendrocyte precursor cell	neural	Hypothalamus_Pituitary	736	242	0	0.215865	0	0	0	0.215865	0.476545	0.267686	0	0	0	0	0	0	6.66667	0	0	0	6.66667	6.66667	6.66667	0	0	0	0	0
Brain_cortex__oligodendrocyte	neural	Brain_cortex	737	243	0.0480778	0.0690177	0.0425865	0.0513501	0	0	0	0	0	0	0	0	0	2.04082	1.70068	1.36054	1.36054	0	0	0	0	0	0	0	0	0
Brainstem__oligodendrocyte	neural	Brainstem	738	243	0.0645073	0	0	0	0	0	0	0	0	0	0	0	0.0448766	1.8018	0	0	0	0	0	0	0	0	0	0	0	1.8018
Hypothalamus_Pituitary__oligodendrocyte	neural	Hypothalamus_Pituitary	739	243	0.109703	0.0560279	0	0	0.0662681	0	0.0941399	0	0	0	0	0	0	3.27869	1.63934	0	0	1.63934	0	2.45902	0	0	0	0	0	0
Brain_cortex__ependymal cell	neural	Brain_cortex	740	244	0	0.0537949	0.0155196	0	0	0	0.0127476	0.362687	0.0656968	0	0.0138941	0	0.0243316	0	1.38889	1.38889	0	0	0	1.38889	12.5	2.77778	0	1.38889	0	1.38889
Brainstem__ependymal cell	neural	Brainstem	741	244	0.0660642	0	0	0	0.0985939	0	0.147925	0.186526	0.0271775	0	0	0	0.019198	4.63576	0	0	0	2.64901	0	3.31126	8.60927	1.3245	0	0	0	1.3245
Hypothalamus_Pituitary__ependymal cell	neural	Hypothalamus_Pituitary	742	244	0.31926	0	0	0	0	0	0.31926	0	0	0	0	0	0	25	0	0	0	0	0	25	0	0	0	0	0	0
Brainstem__ependymal cell (NPY+)	neural	Brainstem	743	245	0	0.0340222	0	0	0	0	0	0	0.116674	0	0	0	0	0	11.1111	0	0	0	0	0	0	22.2222	0	0	0	0
Brainstem__choroid plexus epithelial cell	neural	Brainstem	744	246	0.0336978	0.0148462	0	0	0	0.0231044	0.0730563	0.00592498	0	0	0.0425823	0	0	4	2.66667	0	0	0	2.66667	5.33333	1.33333	0	0	1.33333	0	0
Eye_retina__Muller cell	neural	Eye_retina	745	247	0	0	0	0	0	0	0.451031	0	0	0	0	0	0	0	0	0	0	0	0	50	0	0	0	0	0	0
Brainstem__myelinating Schwann cell	neural	Brainstem	746	248	0	0	0	0	0	0	0	0	0	0	0	0	0	0	0	0	0	0	0	0	0	0	0	0	0	0
Bone__myelinating Schwann cell	neural	Bone	747	248	0	0.574316	0	0	0	0	0	0	0	0	0	0	0	0	25	0	0	0	0	0	0	0	0	0	0	0
Lung__myelinating Schwann cell	neural	Lung	748	248	1.29812	0	0	0	0	0	0	0	0	0	0	0	0	50	0	0	0	0	0	0	0	0	0	0	0	0
Tongue__myelinating Schwann cell	neural	Tongue	749	248	0.204668	0	0	0	0	0	0	0	0	0	0	0	0	2.85714	0	0	0	0	0	0	0	0	0	0	0	0
Bladder__myelinating Schwann cell	neural	Bladder	750	248	0	0	0	0	0	0	0	0	0	0	0	0	0	0	0	0	0	0	0	0	0	0	0	0	0	0
Brain_cortex__non-myelinating Schwann cell	neural	Brain_cortex	751	249	0.0540146	0	0.392659	0	1.73416	0	0.0540146	0	0	0	0	0	0	3.57143	0	17.8571	0	67.8571	0	3.57143	0	0	0	0	0	0
Brainstem__non-myelinating Schwann cell	neural	Brainstem	752	249	0	0	0	0	0	0	0	0	0	0	0	0	0	0	0	0	0	0	0	0	0	0	0	0	0	0
Fat__non-myelinating Schwann cell	neural	Fat	754	249	0	0	1.37003	0	0	0.0976156	0.172534	0	0.15765	0	0	0	0.322836	0	0	25.9259	0	0	3.7037	7.40741	0	3.7037	0	0	0	3.7037
Bone__non-myelinating Schwann cell	neural	Bone	755	249	0	0	0.181552	0	0	0	0	0	0	0	0	0	1.00292	0	0	33.3333	0	0	0	0	0	0	0	0	0	33.3333
Lung__non-myelinating Schwann cell	neural	Lung	756	249	0.477194	0.464901	0.832825	0	0.29549	0	0.668832	0	0	0	0	0	0	6.25	6.25	18.75	0	6.25	0	12.5	0	0	0	0	0	0
Tongue__non-myelinating Schwann cell	neural	Tongue	757	249	0	0	0.378598	0	0	0	0	0	0	0	0	0	0	0	0	6.25	0	0	0	0	0	0	0	0	0	0
Small_intestine__non-myelinating Schwann cell	neural	Small_intestine	758	249	0.119967	0	1.01949	0	0	0.484372	0.176666	0	0.0636996	0	0	0	0	3.57143	0	25	0	0	14.2857	7.14286	0	3.57143	0	0	0	0
Pancreas__non-myelinating Schwann cell	neural	Pancreas	759	249	0	0.0894571	0.939311	0	0	0.255734	0	0	0	0	0	0	0	0	6.66667	53.3333	0	0	13.3333	0	0	0	0	0	0	0
Kidney__non-myelinating Schwann cell	neural	Kidney	760	249	0	0	1.80855	0	0	0	0	0	0	0	0	0	0	0	0	50	0	0	0	0	0	0	0	0	0	0
Bladder__non-myelinating Schwann cell	neural	Bladder	761	249	0.342843	0	0.289536	0	0	0.101665	0.218369	0.18216	0	0	0	0	0	14.8148	0	11.1111	0	0	3.7037	7.40741	7.40741	0	0	0	0	0
Testes__spermatogonium	germ	Testes	762	250	0	0	0	0	0	0	0.0264981	0.0311433	0.0255128	0	0	0.00716071	0	0	0	0	0	0	0	1.69492	1.69492	1.69492	0	0	1.69492	0
Testes__early spermatocyte	germ	Testes	763	251	0	0	0	0	0	0	0	0	0.0807006	0.00414922	0	0	0	0	0	0	0	0	0	0	0	30.0448	2.24215	0	0	0
Testes__pachytene spermatocyte	germ	Testes	764	252	0	0	0	0	0	0	0	0	0.00682536	0.0538339	0.00853106	0	0	0	0	0	0	0	0	0	0	1.71128	10.5748	1.6674	0	0
Testes__diplotene_secondary spermatocyte	germ	Testes	765	253	0	0	0	0	0	0	0	0	0	0	0	0.350687	0	0	0	0	0	0	0	0	0	0	0	0	8.5443	0
Testes__early spermatid	germ	Testes	766	254	0	0	0	0	0	0	0	0	0	0.011489	0.00611262	0.0836281	0	0	0	0	0	0	0	0	0	0	2.63158	1.02339	18.1287	0
Testes__mid spermatid	germ	Testes	767	255	0	0	0	0	0	0	0	0	0	0.0232079	0	0	0	0	0	0	0	0	0	0	0	0	2.23752	0	0	0
Testes__late spermatid	germ	Testes	768	256	0	0	0	0	0	0	0	0	0	0.0120338	0	0	0	0	0	0	0	0	0	0	0	0	1.02623	0	0	0

## Sheet: Fig S5c
	compartment	tissue	order__compartment_freeannotation_tissue	dendrogram_annotation_number	ABCA10_mean_expression	ZNF385D_mean_expression	CFH_mean_expression	MXRA5_mean_expression	C1QTNF8_mean_expression	FGFBP2_mean_expression	LOC105871913_mean_expression	C9H8orf22_mean_expression	GYG2_mean_expression	RBP5_mean_expression	ABCA10_percent_expressed	ZNF385D_percent_expressed	CFH_percent_expressed	MXRA5_percent_expressed	C1QTNF8_percent_expressed	FGFBP2_percent_expressed	LOC105871913_percent_expressed	C9H8orf22_percent_expressed	GYG2_percent_expressed	RBP5_percent_expressed
Skin__interfollicular basal cell	epithelial	Skin	1	1	0	0	0	0.548494	0	0	0	0	0	0	0	0	0	23.326	0	0	0	0	0	0
Skin__interfollicular basal cell (APOE+)	epithelial	Skin	2	2	0	0	0	0.419777	0	0	0	0	0	0	0	0	0	15.1316	0	0	0	0	0	0
Skin__interfollicular suprabasal cell	epithelial	Skin	3	3	0	0	0	0.19297	0	0	0	0	0	0	0	0	0	9.76924	0	0	0	0	0	0
Skin__interfollicular suprabasal cell (APOE+)	epithelial	Skin	4	4	0	0	0	0.19899	0	0	0	0	0	0	0	0	0	9.59064	0	0	0	0	0	0
Skin__interfollicular differentiated suprabasal cell	epithelial	Skin	5	5	0	0	0	0.0675159	0	0	0	0	0	0	0	0	0	5.90015	0	0	0	0	0	0
Skin__interfollicular cell (PF)	epithelial	Skin	6	6	0	0	0	0.413991	0	0	0	0	0	0	0	0	0	22.3048	0	0	0	0	0	0
Skin__upper hair follicle cell	epithelial	Skin	7	7	0	0	0	0.11909	0	0	0	0	0	0	0	0	0	6.4409	0	0	0	0	0	0
Skin__inner bulge cell	epithelial	Skin	8	8	0	0	0	0.0497432	0	0	0	0	0	0	0	0	0	1.27389	0	0	0	0	0	0
Skin__outer bulge cell	epithelial	Skin	9	9	0	0	0	0.441578	0	0	0	0	0	0	0	0	0	12.8514	0	0	0	0	0	0
Skin__melanocyte	epithelial	Skin	10	10	0.154109	0	0	0.135127	0	0	0	0	0	0	1.97368	0	0	1.97368	0	0	0	0	0	0
Skin__channel cell (MMP7+)	epithelial	Skin	11	11	0	0	0	0.097904	0	0	0	0	0	0	0	0	0	13.6364	0	0	0	0	0	0
Skin__channel cell (TPM1+)	epithelial	Skin	12	12	0	0	0	0	0	0	0	0	0	0	0	0	0	0	0	0	0	0	0	0
Skin__sweat gland cell	epithelial	Skin	13	13	0	0	0	0	0	0	0	0	0	0	0	0	0	0	0	0	0	0	0	0
Fat__granulosa cell	epithelial	Fat	14	14	0.313589	0	0	0	0	0	0	0	0	0	16.6667	0	0	0	0	0	0	0	0	0
Fat__unknown_Fat_GAT_epithelial_G1 (CRISP3+)	epithelial	Fat	15	15	0.072204	0	0.144352	0.00995292	0	0	0	0	0	0	5.46218	0	9.66387	1.68067	0	0	0	0	0	0
Lung__respiratory basal cell	epithelial	Lung	17	17	0	0	0	0	0	0	0	0	0	0	0	0	0	0	0	0	0	0	0	0
Trachea__respiratory basal cell	epithelial	Trachea	18	17	0	0	0.320578	0.329229	0	0	0	0	0	0	0	0	30.2158	21.5827	0	0	0	0	0	0
Trachea__respiratory basal cell (PF)	epithelial	Trachea	19	18	0	0	0.775966	0.154246	0	0	0	0	0	0	0	0	80	20	0	0	0	0	0	0
Lung__ciliated cell	epithelial	Lung	20	19	0	0	0.0728145	0	0	0	0	0	0.211998	0	0	0	3.0303	0	0	0	0	0	9.09091	0
Trachea__ciliated cell	epithelial	Trachea	21	19	0	0	0	0	0	0	0	0	0	0	0	0	0	0	0	0	0	0	0	0
Lung__club cell	epithelial	Lung	22	20	0	0	0.344309	0	0	0	0	0	0.112581	0	0	0	36.3636	0	0	0	0	0	9.09091	0
Trachea__secretory cell	epithelial	Trachea	23	20	0.0226536	0.0264694	0.46324	0.0347595	0.00633616	0	0	0	0	0	4.16667	4.16667	45.8333	8.33333	2.08333	0	0	0	0	0
Lung__tuft cell	epithelial	Lung	24	21	0	1.20606	0	0	0	0	0	0	0	0	0	46.1538	0	0	0	0	0	0	0	0
Trachea__tuft cell	epithelial	Trachea	25	21	0	0	0	0	0	0	0	0	0	0	0	0	0	0	0	0	0	0	0	0
Trachea__pulmonary neuroendocrine cell	epithelial	Trachea	26	22	0	0	0	0	0	0	0	0	0	0	0	0	0	0	0	0	0	0	0	0
Lung__alveolar epithelial cell type 1	epithelial	Lung	27	23	0.0387085	0	0.0410779	0	0	0	0	0	0	0	1.84332	0	1.84332	0	0	0	0	0	0	0
Lung__alveolar epithelial cell type 2	epithelial	Lung	30	24	0	0	0.021471	0	0	0	0	0	0.0236968	0	0	0	2.52366	0	0	0	0	0	2.10305	0
Lung__uterine metastasis cell	epithelial	Lung	31	25	0	0.0509087	0.017314	0	0	0	0	0	0	0	0	8.57143	5.71429	0	0	0	0	0	0	0
Lung__alveolar epithelial cell type 2_uterine metastasis cell	epithelial	Lung	32	H1	0	0	0	0	0	0	0	0	0	0	0	0	0	0	0	0	0	0	0	0
Tongue__basal cell	epithelial	Tongue	33	26	0.0542936	0	0	0.361721	0	0	0	0	0	0	2.3	0	0	15.8	0	0	0	0	0	0
Tongue__basal cell (WIF1+)	epithelial	Tongue	34	27	0	0	0	0.181118	0	0	0	0	0	0	0	0	0	6.60377	0	0	0	0	0	0
Tongue__suprabasal cell	epithelial	Tongue	35	28	0.0258954	0	0	0.0978636	0	0	0	0	0	0	1.3947	0	0	6.78754	0	0	0	0	0	0
Tongue__suprabasal cell (PF)	epithelial	Tongue	36	29	0.0240228	0	0	0.106868	0	0	0	0	0	0	1.36452	0	0	7.01754	0	0	0	0	0	0
Tongue__suprabasal cell (KRT4+)	epithelial	Tongue	37	30	0.0151676	0	0	0.01847	0	0	0	0	0	0	1.62602	0	0	2.11382	0	0	0	0	0	0
Tongue__suprabasal cell (WIF1+)	epithelial	Tongue	38	31	0	0	0	0.0380067	0	0	0	0	0	0	0	0	0	4.08163	0	0	0	0	0	0
Tongue__suprabasal cell (PF WIF1+)	epithelial	Tongue	39	32	0.0159314	0	0	0	0	0	0	0	0	0	1.9802	0	0	0	0	0	0	0	0	0
Tongue__filiform papilla	epithelial	Tongue	40	33	0	0	0	0.0319526	0	0	0	0	0	0	0	0	0	5.26316	0	0	0	0	0	0
Small_intestine__enterocyte progenitor cell	epithelial	Small_intestine	41	34	0	0	0	0	0	0	0	0	0	0	0	0	0	0	0	0	0	0	0	0
Colon__enterocyte progenitor cell	epithelial	Colon	42	34	0	0	0	0	0	0	0	0	0	0	0	0	0	0	0	0	0	0	0	0
Small_intestine__enterocyte	epithelial	Small_intestine	43	35	0	0	0	0	0	0	0	0	0	0	0	0	0	0	0	0	0	0	0	0
Colon__enterocyte	epithelial	Colon	44	35	0	0	0	0	0	0	0	0	0	0	0	0	0	0	0	0	0	0	0	0
Small_intestine__enterocyte (CA2+)	epithelial	Small_intestine	45	36	0	0	0	0	0	0	0	0	0	0	0	0	0	0	0	0	0	0	0	0
Small_intestine__goblet cell	epithelial	Small_intestine	46	37	0	0	0	0	0	0	0	0	0	0	0	0	0	0	0	0	0	0	0	0
Colon__goblet cell	epithelial	Colon	47	37	0	0	0	0	0	0	0	0	0	0	0	0	0	0	0	0	0	0	0	0
Small_intestine__goblet cell (PF)	epithelial	Small_intestine	48	38	0	0	0	0	0	0	0	0	0	0	0	0	0	0	0	0	0	0	0	0
Small_intestine__enterocyte_goblet cell	epithelial	Small_intestine	49	H2	0.0291559	0	0	0	0	0	0	0	0	0	4.34783	0	0	0	0	0	0	0	0	0
Colon__enterocyte_goblet cell	epithelial	Colon	50	H2	0	0	0	0	0	0	0	0	0	0	0	0	0	0	0	0	0	0	0	0
Small_intestine__enteroendocrine cell	epithelial	Small_intestine	51	39	0	0	0	0	0	0	0	0	0.061361	0	0	0	0	0	0	0	0	0	3.44828	0
Colon__enteroendocrine cell	epithelial	Colon	52	39	0	0	0	0	0	0	0	0	0	0	0	0	0	0	0	0	0	0	0	0
Small_intestine__M cell of gut	epithelial	Small_intestine	53	40	0	0	0	0	0	0	0	0	0	0	0	0	0	0	0	0	0	0	0	0
Small_intestine__tuft cell	epithelial	Small_intestine	54	41	0	0	0	0	0	0	0	0	0	0	0	0	0	0	0	0	0	0	0	0
Liver__hepatocyte (APOB+)	epithelial	Liver	55	42	0.0302737	0	1.74737	0	0	0	0	0	0.0355331	0.346725	1.4218	0	84.8341	0	0	0	0	0	2.36967	18.4834
Liver__hepatocyte (PHYH+)	epithelial	Liver	56	43	0	0	0.200878	0	0	0	0	0	0.0286641	1.06426	0	0	7.69231	0	0	0	0	0	1.21457	42.1053
Liver__cholangiocyte	epithelial	Liver	57	44	0	0	0.320229	0	0	0	0	0	0	0	0	0	7.40741	0	0	0	0	0	0	0
Fat__acinar cell	epithelial	Fat	58	45	0.00749369	0	0.0881495	0	0	0	0	0	0.0138046	0	5.55556	0	16.6667	0	0	0	0	0	5.55556	0
Pancreas__acinar cell	epithelial	Pancreas	59	45	0.0508082	0	0.0448892	0	0	0	0	0	0	0	4.73588	0	4.73588	0	0	0	0	0	0	0
Pancreas__acinar cell (FDX1+)	epithelial	Pancreas	60	46	0.085508	0.00331485	0.0662331	0	0	0	0	0	0	0	23.7726	1.03359	22.4806	0	0	0	0	0	0	0
Pancreas__acinar cell (PNISR+)	epithelial	Pancreas	61	47	0.177816	0	0.109858	0	0	0	0	0	0	0	5	0	3.75	0	0	0	0	0	0	0
Pancreas__ductal cell (SPOCK3+)	epithelial	Pancreas	62	48	0.0654127	0	0.562943	0	0	0	0	0	0	0	4.83871	0	33.871	0	0	0	0	0	0	0
Pancreas__ductal cell (UPK1A+)	epithelial	Pancreas	63	49	0.204184	0	0.748022	0	0	0	0	0	0	0.0443995	7.14286	0	35.7143	0	0	0	0	0	0	1.42857
Pancreas__acinar cell_ductal cell	epithelial	Pancreas	64	H3	0.0930332	0	0.0900004	0	0	0	0	0	0	0.00278041	20.4545	0	29.5455	0	0	0	0	0	0	2.27273
Pancreas__alpha cell	epithelial	Pancreas	65	50	0.0336554	0	0.0123614	0	0	0	0	0	0	0.00313088	6.52174	0	3.26087	0	0	0	0	0	0	1.08696
Pancreas__beta cell	epithelial	Pancreas	66	51	0.0997414	0.0136339	0.00858557	0	0	0	0	0	0.00985046	0.0252236	30.5785	4.95868	3.30579	0	0	0	0	0	1.65289	12.3967
Pancreas__alpha cell_beta cell	epithelial	Pancreas	67	H4	0.0773979	0	0.0287213	0	0	0	0	0	0	0.00471039	47.3684	0	10.5263	0	0	0	0	0	0	5.26316
Pancreas__delta cell	epithelial	Pancreas	68	52	0	0	0	0	0	0	0	0	0	0	0	0	0	0	0	0	0	0	0	0
Pancreas__PP cell	epithelial	Pancreas	69	53	0	0	0	0	0	0	0	0	0	0	0	0	0	0	0	0	0	0	0	0
Kidney__podocyte	epithelial	Kidney	70	54	0	0.267053	0	0	0	0	0	0	0	0	0	19.0476	0	0	0	0	0	0	0	0
Kidney__proximal convoluted tubule epithelial cell	epithelial	Kidney	71	55	0	0	0	0	0	0	0	0	0	0.556459	0	0	0	0	0	0	0	0	0	17.1228
Kidney__proximal straight tubule epithelial cell	epithelial	Kidney	72	56	0	0.0105551	0	0	0	0	0	0	0	0.471709	0	1.26783	0	0	0	0	0	0	0	17.1157
Kidney__loop of Henle thin descending limb epithelial cell	epithelial	Kidney	73	57	0	0.268175	0	0	0	0	0	0	0	0.26004	0	16.4218	0	0	0	0	0	0	0	19.3604
Kidney__loop of Henle thin ascending limb epithelial cell	epithelial	Kidney	74	58	0	0.0399008	0.0826798	0	0	0	0	0	0	0.141456	0	3.7037	4.2735	0	0	0	0	0	0	3.9886
Kidney__loop of Henle thin ascending limb epithelial cell (SLC14A2+)	epithelial	Kidney	75	59	0	0.083861	0	0	0	0.0417256	0	0	0	0.0306191	0	10.2273	0	0	0	1.13636	0	0	0	2.27273
Kidney__loop of Henle thick ascending limb epithelial cell	epithelial	Kidney	76	60	0	0	0	0	0	0	0	0	0	0.0635288	0	0	0	0	0	0	0	0	0	1.60214
Kidney__loop of Henle epithelial cell (AKR1B1+)	epithelial	Kidney	77	61	0	0	0	0	0	0	0	0	0	0	0	0	0	0	0	0	0	0	0	0
Kidney__macula densa epithelial cell	epithelial	Kidney	78	62	0	0	0	0	0	0	0	0	0	0.0297383	0	0	0	0	0	0	0	0	0	1.08696
Kidney__distal convoluted tubule epithelial cell	epithelial	Kidney	79	63	0	0	0	0	0	0	0	0	0	0	0	0	0	0	0	0	0	0	0	0
Kidney__principal cell	epithelial	Kidney	80	64	0	0.0221542	0.0282431	0	0	0	0	0	0	0.0384525	0	1.38889	1.38889	0	0	0	0	0	0	2.77778
Kidney__principal cell (FXYD4+)	epithelial	Kidney	81	65	0.0438813	0	0	0	0	0	0	0	0	0.0280221	1.92308	0	0	0	0	0	0	0	0	1.92308
Kidney__principal cell (KCNE1+)	epithelial	Kidney	82	66	0	0	0	0	0	0	0	0	0	0	0	0	0	0	0	0	0	0	0	0
Kidney__alpha-intercalated cell	epithelial	Kidney	83	67	0	0.146603	0	0	0	0	0	0	0	0.0805857	0	3.33333	0	0	0	0	0	0	0	1.76471
Kidney__beta-intercalated cell	epithelial	Kidney	84	68	0.0252171	0.01876	0.0712055	0	0	0	0	0	0	0.0552336	1.51515	1.51515	1.51515	0	0	0	0	0	0	3.0303
Kidney__intercalated cell_principal cell	epithelial	Kidney	85	H5	0.019581	0.0283395	0	0	0	0	0	0	0	0.01371	1.47059	1.47059	0	0	0	0	0	0	0	1.47059
Fat__urothelial cell	epithelial	Fat	86	69	0	0	0	0	0	0	0	0	0	0	0	0	0	0	0	0	0	0	0	0
Kidney__urothelial cell	epithelial	Kidney	87	69	0	0	0.123166	0.150359	0	0	0	0	0	0	0	0	13.3333	13.3333	0	0	0	0	0	0
Bladder__basal urothelial cell	epithelial	Bladder	88	70	0.0549921	0	0.135742	0.0126995	0	0	0	0	0.0208641	0	7.69231	0	18.2692	1.92308	0	0	0	0	2.88462	0
Bladder__intermediate urothelial cell	epithelial	Bladder	89	71	0.115139	0	0.192976	0	0	0	0	0	0	0	5.88235	0	26.4706	0	0	0	0	0	0	0
Bladder__luminal urothelial cell	epithelial	Bladder	90	72	0.0674845	0	0.366529	0.0158603	0	0	0	0	0.00833272	0	5.35714	0	33.9286	1.78571	0	0	0	0	1.78571	0
Uterus__non-ciliated epithelial cell of uterus (FXYD4+ MUC16+)	epithelial	Uterus	91	73	0	0.0324125	0	0	0	0	0	0	0	0	0	3.84615	0	0	0	0	0	0	0	0
Uterus__non-ciliated epithelial cell of uterus (FXYD4+ MUC16-)	epithelial	Uterus	92	74	0	0.0733901	0	0	0	0	0	0	0	0	0	4.87805	0	0	0	0	0	0	0	0
Uterus__non-ciliated epithelial cell of uterus (IGFBP1+)	epithelial	Uterus	93	75	0	0.0547985	0.0332452	0	0	0	0	0	0	0	0	5.26316	2.63158	0	0	0	0	0	0	0
Uterus__ciliated epithelial cell of uterus	epithelial	Uterus	94	76	0	0	0	0	0	0	0	0	0	0	0	0	0	0	0	0	0	0	0	0
Skin__artery cell	endothelial	Skin	95	77	0	0	0	0.377585	0	0	0	0	0	0	0	0	0	33.3333	0	0	0	0	0	0
Fat__artery cell	endothelial	Fat	96	77	0.251403	0	0	0.0526815	0	0	0	0	0	0	3.77358	0	0	1.88679	0	0	0	0	0	0
Mammary_gland__artery cell	endothelial	Mammary_gland	97	77	0	0	0	0	0	0	0	0	0	0	0	0	0	0	0	0	0	0	0	0
Limb_muscle__artery cell	endothelial	Limb_muscle	98	77	0	0	0	0	0	0	0	0	0	0	0	0	0	0	0	0	0	0	0	0
Lung__artery cell	endothelial	Lung	100	77	0	0	0	0	0	0	0	0	0	0	0	0	0	0	0	0	0	0	0	0
Tongue__artery cell	endothelial	Tongue	101	77	0	0	0	0	0	0	0	0	0	0	0	0	0	0	0	0	0	0	0	0
Small_intestine__artery cell	endothelial	Small_intestine	102	77	0	0	0	0	0	0	0	0	0	0.639115	0	0	0	0	0	0	0	0	0	41.6667
Pancreas__artery cell	endothelial	Pancreas	103	77	0.252001	0	0	0	0	0	0	0	0	0.121256	23.0769	0	0	0	0	0	0	0	0	7.69231
Bladder__artery cell	endothelial	Bladder	104	77	0.0412103	0	0.0482905	0	0	0	0	0	0	0.0699925	1.0989	0	2.1978	0	0	0	0	0	0	2.1978
Uterus__artery cell	endothelial	Uterus	105	77	0	0	0	0	0	0	0	0	0	0	0	0	0	0	0	0	0	0	0	0
Brain_cortex__vein cell	endothelial	Brain_cortex	106	78	0.00767228	0	0	0	0	0	0	0	0	0	2.5	0	0	0	0	0	0	0	0	0
Brainstem__vein cell	endothelial	Brainstem	107	78	0	0.599396	0	0	0	0	0	0	0	0	0	16.6667	0	0	0	0	0	0	0	0
Skin__vein cell	endothelial	Skin	108	78	0	0	0	0.12556	0	0	0	0	0	0.867697	0	0	0	8.33333	0	0	0	0	0	16.6667
Fat__vein cell	endothelial	Fat	109	78	0	0	0	0	0	0	0	0	0.0480552	0.177463	0	0	0	0	0	0	0	0	2.12766	8.51064
Mammary_gland__vein cell	endothelial	Mammary_gland	110	78	0	0	0	0	0	0	0	0	0	1.19371	0	0	0	0	0	0	0	0	0	51.2195
Limb_muscle__vein cell	endothelial	Limb_muscle	111	78	0	0	0	0	0	0	0	0	0	0.152201	0	0	0	0	0	0	0	0	0	8.51064
Lung__vein cell	endothelial	Lung	113	78	0	0	0.0624167	0	0	0	0	0	0	0.205999	0	0	1.48148	0	0	0	0	0	0	3.7037
Tongue__vein cell	endothelial	Tongue	114	78	0.547464	0	0	0	0	0	0	0	0	0	10	0	0	0	0	0	0	0	0	0
Small_intestine__vein cell	endothelial	Small_intestine	115	78	0	0	0	0	0	0	0	0	0	0.857828	0	0	0	0	0	0	0	0	0	50
Pancreas__vein cell	endothelial	Pancreas	116	78	0.00567139	0	0.0486357	0	0	0	0	0	0	0.247169	2.7027	0	2.7027	0	0	0	0	0	0	18.9189
Bladder__vein cell	endothelial	Bladder	117	78	0	0	0	0	0	0	0	0	0	0.168385	0	0	0	0	0	0	0	0	0	7.89474
Uterus__vein cell	endothelial	Uterus	118	78	0	0	0	0	0	0	0	0	0	0	0	0	0	0	0	0	0	0	0	0
Kidney__vasa recta descending limb cell (SLC14A1+)	endothelial	Kidney	119	79	0	0.0633835	0	0	0	0	0	0	0	0.90046	0	1.69492	0	0	0	0	0	0	0	34.7458
Kidney__vasa recta descending limb cell (MGP+)	endothelial	Kidney	120	80	0	0	0	0.036368	0	0	0	0	0	1.3799	0	0	0	1.35135	0	0	0	0	0	46.6216
Kidney__vasa recta ascending limb cell (IGFBP5+)	endothelial	Kidney	121	81	0	0	0	0	0	0	0	0	0	2.22466	0	0	0	0	0	0	0	0	0	71.4156
Kidney__vasa recta ascending limb cell (IGF1+)	endothelial	Kidney	122	82	0	0	0	0	0	0	0	0	0	1.4389	0	0	0	0	0	0	0	0	0	49.1694
Brain_cortex__capillary cell (FABP5- RBP7-)	endothelial	Brain_cortex	123	83	0	0	0	0	0	0	0	0	0	0	0	0	0	0	0	0	0	0	0	0
Brainstem__capillary cell (FABP5- RBP7-)	endothelial	Brainstem	124	83	0.0745494	0.0758107	0	0	0	0	0	0	0	0	1.66667	2.77778	0	0	0	0	0	0	0	0
Hypothalamus_Pituitary__capillary cell (FABP5- RBP7-)	endothelial	Hypothalamus_Pituitary	125	83	0	0.0589362	0.0623643	0	0	0	0	0	0	0	0	3.57143	3.57143	0	0	0	0	0	0	0
Blood__capillary cell (FABP5- RBP7-)	endothelial	Blood	126	83	0	0	0	0	0	0	0	0	0	0	0	0	0	0	0	0	0	0	0	0
Lung__capillary cell (FABP5- RBP7-)	endothelial	Lung	127	83	0	0	0	0	0	0	0	0	0	0	0	0	0	0	0	0	0	0	0	0
Kidney__capillary cell (FABP5- RBP7-)	endothelial	Kidney	128	83	0.217325	0	0	0.130837	0	0	0	0	0	0	2.85714	0	0	2.85714	0	0	0	0	0	0
Testes__capillary cell (FABP5- RBP7-)	endothelial	Testes	129	83	0	0	0	0	0	0	0	0	0	0	0	0	0	0	0	0	0	0	0	0
Lung__capillary cell (FABP5+ RBP7-)	endothelial	Lung	130	84	0	0	0	0	0	0	0	0	0	0	0	0	0	0	0	0	0	0	0	0
Small_intestine__capillary cell (FABP5+ RBP7-)	endothelial	Small_intestine	131	84	0	0	0	0	0	0	0	0	0	0.651072	0	0	0	0	0	0	0	0	0	25
Pancreas__capillary cell (FABP5+ RBP7-)	endothelial	Pancreas	132	84	0.0719027	0	0	0.0279966	0	0	0	0	0	0.369239	3.125	0	0	1.04167	0	0	0	0	0	13.5417
Bladder__capillary cell (FABP5+ RBP7-)	endothelial	Bladder	133	84	0.0344043	0	0.0248202	0	0	0	0	0	0	0.0560729	1.1236	0	1.1236	0	0	0	0	0	0	2.24719
Mammary_gland__capillary cell (FABP5+ RBP7lo)	endothelial	Mammary_gland	134	85	0	0	0	0	0	0	0	0	0	0.0685012	0	0	0	0	0	0	0	0	0	2.43902
Limb_muscle__capillary cell (FABP5+ RBP7lo)	endothelial	Limb_muscle	135	85	0	0	0	0	0	0	0	0	0	0	0	0	0	0	0	0	0	0	0	0
Diaphragm__capillary cell (FABP5+ RBP7lo)	endothelial	Diaphragm	136	85	0	0	0	0	0	0	0	0	0	0	0	0	0	0	0	0	0	0	0	0
Tongue__capillary cell (FABP5+ RBP7lo)	endothelial	Tongue	137	85	0	0	0	0	0	0	0	0	0	0	0	0	0	0	0	0	0	0	0	0
Bladder__capillary cell (FABP5+ RBP7lo)	endothelial	Bladder	138	85	0	0	0.0428581	0	0	0	0	0	0	0	0	0	2.7027	0	0	0	0	0	0	0
Fat__capillary cell (FABP5+ RBP7+)	endothelial	Fat	139	86	0.0738924	0	0	0	0	0	0	0	0	0	2.51409	0	0	0	0	0	0	0	0	0
Limb_muscle__capillary cell (FABP5+ RBP7+)	endothelial	Limb_muscle	140	86	0	0	0.0363597	0	0	0	0	0.0787312	0	0	0	0	1.42857	0	0	0	0	1.42857	0	0
Bone__capillary cell (FABP5+ RBP7+)	endothelial	Bone	141	86	0	0	0.303421	0	0	0	0	0	0	0	0	0	14.2857	0	0	0	0	0	0	0
Heart__endothelial cell (FABP5+ RBP7+)	endothelial	Heart	143	86	0	0	0	0	0	0	0	0	0	0	0	0	0	0	0	0	0	0	0	0
Aorta__endothelial cell (FABP5+ RBP7+)	endothelial	Aorta	144	86	0	0	0	0	0	0	0	0	0	0	0	0	0	0	0	0	0	0	0	0
Small_intestine__capillary cell (FABP5+ RBP7+)	endothelial	Small_intestine	145	86	0	0	0	0	0	0	0	0	0	0	0	0	0	0	0	0	0	0	0	0
Pancreas__capillary cell (FABP5+ RBP7+)	endothelial	Pancreas	146	86	0.0701412	0	0	0	0	0	0	0	0.0220356	0	4.37158	0	0	0	0	0	0	0	1.0929	0
Kidney__capillary cell (FABP5+ RBP7+)	endothelial	Kidney	147	86	0.0947586	0	0	0	0	0	0	0	0	0.0270677	1.70455	0	0	0	0	0	0	0	0	1.70455
Bladder__capillary cell (FABP5+ RBP7+)	endothelial	Bladder	148	86	0	0	0.0876002	0.0406243	0	0	0	0	0	0.0849927	0	0	3.57143	3.57143	0	0	0	0	0	3.57143
Fat__capillary cell (CXCL10+)	endothelial	Fat	149	87	0.104316	0	0	0	0	0	0	0	0.071306	0	5.45455	0	0	0	0	0	0	0	1.81818	0
Limb_muscle__capillary cell (CXCL10+)	endothelial	Limb_muscle	150	87	0	0	0	0	0	0	0	0	0	0.773909	0	0	0	0	0	0	0	0	0	12.5
Lung__capillary cell (CXCL10+)	endothelial	Lung	151	87	0	0	0	0.0905218	0	0	0	0	0	0	0	0	0	2.38095	0	0	0	0	0	0
Kidney__capillary cell (CXCL10+)	endothelial	Kidney	152	87	0	0	0	0	0	0	0	0	0	0	0	0	0	0	0	0	0	0	0	0
Lung__capillary aerocyte cell	endothelial	Lung	153	88	0	0	0	0.0929279	0	0	0	0	0	0	0	0	0	2	0	0	0	0	0	0
Hypothalamus_Pituitary__sinusoid cell (MAFB+)	endothelial	Hypothalamus_Pituitary	154	89	0	0	0	0	0	0	0	0	0	0	0	0	0	0	0	0	0	0	0	0
Bone__sinusoid cell (MAFB+)	endothelial	Bone	155	89	0	0	0.320685	0	0	0	0	0	0	1.40211	0	0	5	0	0	0	0	0	0	25
Bone_marrow__sinusoid cell (MAFB+)	endothelial	Bone_marrow	156	89	0	0	0.28835	0.0802484	0	0	0	0	0	0.844373	0	0	6.25	6.25	0	0	0	0	0	18.75
Liver__hepatic sinusoid cell	endothelial	Liver	157	90	0	0	0	0	0	0	0	0	0	1.44586	0	0	0	0	0	0	0	0	0	34.1667
Kidney__glomerular endothelial cell	endothelial	Kidney	158	91	0	0	0	0	0	0	0	0	0	0.638845	0	0	0	0	0	0	0	0	0	17.5573
Fat__lymphatic cell (CCL21+)	endothelial	Fat	159	92	0	0	0.0215063	0	0	0	0	0	0	0	0	0	1.72414	0	0	0	0	0	0	0
Limb_muscle__lymphatic cell (CCL21+)	endothelial	Limb_muscle	160	92	0	0	0	0	0	0	0	0	0	0	0	0	0	0	0	0	0	0	0	0
Lung__lymphatic cell (CCL21+)	endothelial	Lung	161	92	0	0	0	0	0	0	0	0	0	0.690459	0	0	0	0	0	0	0	0	0	15.8915
Tongue__lymphatic cell (CCL21+)	endothelial	Tongue	162	92	0	0.0703033	0	0	0	0	0	0	0	0	0	4.16667	0	0	0	0	0	0	0	0
Small_intestine__lymphatic cell (CCL21+)	endothelial	Small_intestine	163	92	0	0	0	0	0	0	0	0	0	0.150939	0	0	0	0	0	0	0	0	0	6.34921
Pancreas__lymphatic cell (CCL21+)	endothelial	Pancreas	164	92	0	0	0.0916728	0	0	0	0	0	0	0.285275	0	0	3.33333	0	0	0	0	0	0	16.6667
Kidney__lymphatic cell (CCL21+)	endothelial	Kidney	165	92	0	0	0	0	0	0	0	0	0	0.996187	0	0	0	0	0	0	0	0	0	38.4615
Bladder__lymphatic cell (CCL21+)	endothelial	Bladder	166	92	0	0	0.0936997	0	0	0	0	0	0	0.029328	0	0	2.63158	0	0	0	0	0	0	2.63158
Fat__lymphatic cell (ACKR4- CCDC80+)	endothelial	Fat	167	93	0.0494591	0	0	0	0	0	0	0	0	0.151003	2.5974	0	0	0	0	0	0	0	0	3.8961
Mammary_gland__lymphatic cell (ACKR4- CCDC80+)	endothelial	Mammary_gland	168	93	0	0	0	0	0	0	0	0	0	0.575036	0	0	0	0	0	0	0	0	0	20
Limb_muscle__lymphatic cell (ACKR4- CCDC80+)	endothelial	Limb_muscle	169	93	0.200002	0	0	0	0	0	0	0	0	0	9.09091	0	0	0	0	0	0	0	0	0
Pancreas__lymphatic cell (ACKR4- CCDC80+)	endothelial	Pancreas	170	93	0.194465	0	0.333247	0	0	0	0	0	0	0	20	0	20	0	0	0	0	0	0	0
Kidney__lymphatic cell (ACKR4- CCDC80+)	endothelial	Kidney	171	93	0	0	0	0	0	0	0	0	0	0	0	0	0	0	0	0	0	0	0	0
Pancreas__lymphatic cell (ACKR4+ CCDC80+)	endothelial	Pancreas	172	94	0.0228859	0.0228859	0	0	0	0	0	0	0	1.12265	7.14286	7.14286	0	0	0	0	0	0	0	42.8571
Bone__osteo-CAR cell	stromal	Bone	173	95	1.86129	0	0.963459	1.0255	0	0	0	0	0	0	80	0	10	40	0	0	0	0	0	0
Bone_marrow__osteo-CAR cell	stromal	Bone_marrow	174	95	2.2951	0	0.579619	0.554251	0	0	0	0	0.128541	0	73.6842	0	15.7895	26.3158	0	0	0	0	5.26316	0
Bone__osteoblast	stromal	Bone	175	96	2.01156	0.00395605	0.0290904	0.05314	0	0	0	0	0.0479806	0	67.3077	1.92308	1.92308	3.84615	0	0	0	0	5.76923	0
Bone_marrow__osteoblast	stromal	Bone_marrow	176	96	2.99233	0	0	0	0	0	0	0	0	0	80	0	0	0	0	0	0	0	0	0
Bone__chondrocyte	stromal	Bone	177	97	0	1.09777	0.843654	0.121708	0.866808	0.900901	0	0	0	0	0	65.4206	24.2991	8.41121	45.7944	7.47664	0	0	0	0
Trachea__chondrocyte	stromal	Trachea	178	97	0	1.11175	1.57865	0	1.68485	0.242075	0	0	0	0	0	72.7273	72.7273	0	100	18.1818	0	0	0	0
Fat__tendon cell	stromal	Fat	179	98	2.50977	0.391492	0.258399	0.258399	0	0	0	0	0	0.258399	85.7143	28.5714	14.2857	14.2857	0	0	0	0	0	14.2857
Limb_muscle__tendon cell	stromal	Limb_muscle	180	98	2.33292	0.438724	0.45429	0	0	0	0	0	0	0.136373	52.9412	9.80392	11.7647	0	0	0	0	0	0	1.96078
Bone__tendon cell	stromal	Bone	182	98	3.2195	0	2.14299	0.459293	0	0	1.33344	0	0	0	100	0	100	33.3333	0	0	33.3333	0	0	0
Tongue__tendon cell	stromal	Tongue	183	98	1.53828	0.283252	0.968509	0	0	0	0	0.377196	0	0	20	6.66667	33.3333	0	0	0	0	6.66667	0	0
Limb_muscle__skeletal muscle satellite stem cell	stromal	Limb_muscle	184	99	0.305373	0.12961	0	0	0	0	0	0	0	0	5.81395	2.32558	0	0	0	0	0	0	0	0
Diaphragm__skeletal muscle satellite stem cell	stromal	Diaphragm	185	99	1.29561	0	0	0	0	0	0	0	0	0	100	0	0	0	0	0	0	0	0	0
Tongue__skeletal muscle satellite stem cell	stromal	Tongue	186	99	0.173011	0.394296	0	0	0	0	0	0	0	0	2.89855	5.7971	0	0	0	0	0	0	0	0
Limb_muscle__fast muscle cell	stromal	Limb_muscle	188	101	0	0.125104	0	0	0	0	0	1.93529	0	0	0	2.22222	0	0	0	0	0	66.6667	0	0
Tongue__fast muscle cell	stromal	Tongue	190	101	0	0.332799	0	0	0	0	0	1.03416	0	0	0	20	0	0	0	0	0	40	0	0
Limb_muscle__slow muscle cell	stromal	Limb_muscle	191	102	0	0.31548	0	0	0	0	0	0.312233	0	0	0	11.1111	0	0	0	0	0	16.6667	0	0
Heart__cardiomyocyte	stromal	Heart	192	103	0	0	0	0	0	0	0	0	0	0	0	0	0	0	0	0	0	0	0	0
Heart__atrial cardiomyocyte	stromal	Heart	193	104	0	0	0	0	0	0	0	0	0	0	0	0	0	0	0	0	0	0	0	0
Heart__ventricular cardiomyocyte	stromal	Heart	194	105	0	0	0	0	0	0	0	0	0	0	0	0	0	0	0	0	0	0	0	0
Fat__smooth muscle cell	stromal	Fat	197	108	0.166918	0.273159	0	0	0	0	0	0	0	0	7.14286	3.57143	0	0	0	0	0	0	0	0
Small_intestine__smooth muscle cell	stromal	Small_intestine	198	108	0.10053	0	0	0	0	0	0	0	0	0	2.32558	0	0	0	0	0	0	0	0	0
Bladder__smooth muscle cell	stromal	Bladder	199	108	0.235843	0	0.188071	0	0	0	0	0	0	0	30	0	20	0	0	0	0	0	0	0
Uterus__smooth muscle cell	stromal	Uterus	200	108	0	0.654785	0	0	0	0	0	0	0	0	0	26.6667	0	0	0	0	0	0	0	0
Brain_cortex__vascular associated smooth muscle cell	stromal	Brain_cortex	201	109	0	0.476505	0	0	0	0	0	0	0	0	0	18.2109	0	0	0	0	0	0	0	0
Brainstem__vascular associated smooth muscle cell	stromal	Brainstem	202	109	0	0.484541	0	0	0	0	0	0	0	0	0	18.6567	0	0	0	0	0	0	0	0
Hypothalamus_Pituitary__vascular associated smooth muscle cell	stromal	Hypothalamus_Pituitary	203	109	0	0	0	0	0	0	0	0	0	0	0	0	0	0	0	0	0	0	0	0
Fat__vascular associated smooth muscle cell	stromal	Fat	204	109	0.204112	0.10028	0.010985	0	0	0	0	0	0.0404749	0	5.10949	4.37956	1.45985	0	0	0	0	0	1.45985	0
Mammary_gland__vascular associated smooth muscle cell	stromal	Mammary_gland	205	109	0.392874	0	0	0	0	0	0	0	0	0	25	0	0	0	0	0	0	0	0	0
Limb_muscle__vascular associated smooth muscle cell	stromal	Limb_muscle	206	109	0	0.263165	0	0	0	0	0	0	0	0	0	5.88235	0	0	0	0	0	0	0	0
Bone__vascular associated smooth muscle cell	stromal	Bone	207	109	0	0.35688	0	0	0	0	0	0	0	0	0	18.4211	0	0	0	0	0	0	0	0
Heart__vascular associated smooth muscle cell	stromal	Heart	208	109	0.848445	0	0	0	0	0	0	0	0	0	1.47783	0	0	0	0	0	0	0	0	0
Aorta__vascular associated smooth muscle cell	stromal	Aorta	209	109	0	0.303735	0	0	0	0	0	0	0	0	0	27.2727	0	0	0	0	0	0	0	0
Lung__vascular associated smooth muscle cell	stromal	Lung	210	109	0	0.317758	0.179293	0	0	0	0	0	0	0	0	10.3448	3.44828	0	0	0	0	0	0	0
Trachea__vascular associated smooth muscle cell	stromal	Trachea	211	109	0	0	0	0	0	0	0	0	0	0	0	0	0	0	0	0	0	0	0	0
Tongue__vascular associated smooth muscle cell	stromal	Tongue	212	109	0.0598121	0.797543	0	0	0	0	0	0	0	0	1.66667	18.3333	0	0	0	0	0	0	0	0
Small_intestine__vascular associated smooth muscle cell	stromal	Small_intestine	213	109	0	0.356705	0	0	0	0	0	0	0	0	0	14.2857	0	0	0	0	0	0	0	0
Pancreas__vascular associated smooth muscle cell	stromal	Pancreas	214	109	1.15631	0.0786642	0	0	0	0	0	0	0	0	14.8148	7.40741	0	0	0	0	0	0	0	0
Kidney__vascular associated smooth muscle cell	stromal	Kidney	215	109	0	0.0567528	0.0102954	0	0	0	0	0	0	0.182178	0	4.25532	1.06383	0	0	0	0	0	0	4.25532
Bladder__vascular associated smooth muscle cell	stromal	Bladder	216	109	0.0911818	0.0827533	0.0306813	0	0	0	0	0	0	0	2.43902	2.68293	1.21951	0	0	0	0	0	0	0
Uterus__vascular associated smooth muscle cell	stromal	Uterus	217	109	0	0	0	0	0	0	0	0	0	0	0	0	0	0	0	0	0	0	0	0
Limb_muscle__fibroadipogenic progenitor cell	stromal	Limb_muscle	218	110	2.73762	0.325187	0.210689	0.0454884	0	0	0	0	0	0	88.7454	10.1476	3.32103	1.29151	0	0	0	0	0	0
Diaphragm__fibroadipogenic progenitor cell	stromal	Diaphragm	219	110	2.82355	0	0	0	0	0	0	0	0	0	100	0	0	0	0	0	0	0	0	0
Hypothalamus_Pituitary__fibroblast	stromal	Hypothalamus_Pituitary	220	111	2.11167	0	1.71464	0	0	0	0	0	0	0	50	0	50	0	0	0	0	0	0	0
Fat__fibroblast	stromal	Fat	221	111	3.04153	0.0884827	0.637184	0.124182	0	0	0	0	0	0	91.4019	3.4891	9.34579	4.04984	0	0	0	0	0	0
Mammary_gland__fibroblast	stromal	Mammary_gland	222	111	2.8209	0	0	0.483307	0	0	0	0	0	0	83.3333	0	0	16.6667	0	0	0	0	0	0
Bone__fibroblast	stromal	Bone	223	111	1.63563	0.434868	0.205313	0.0785018	0	0	0	0	0	0	35.2941	17.6471	5.88235	5.88235	0	0	0	0	0	0
Bone_marrow__fibroblast	stromal	Bone_marrow	224	111	0	0	0	0	0	0	0	0	0	0	0	0	0	0	0	0	0	0	0	0
Heart__fibroblast	stromal	Heart	226	111	4.2456	0	1.23947	0.679908	0	0	0	0	0	0	57.7943	0	4.55992	1.69671	0	0	0	0	0	0
Aorta__fibroblast	stromal	Aorta	227	111	3.88802	0.12174	0.417288	0.12174	0	0	0	0	0	0	100	25	25	25	0	0	0	0	0	0
Lung__fibroblast	stromal	Lung	228	111	2.27376	0	0.141943	0.220773	0	0	0	0	0	0	48.2759	0	3.44828	10.3448	0	0	0	0	0	0
Trachea__fibroblast	stromal	Trachea	229	111	1.9016	0.412419	0.875648	0.270461	0	0	0	0	0	0	71.1111	31.1111	28.8889	24.4444	0	0	0	0	0	0
Tongue__fibroblast	stromal	Tongue	230	111	2.44727	0.794456	0.257792	0.346483	0	0	0	0	0	0	55.4318	17.8273	3.62117	7.24234	0	0	0	0	0	0
Small_intestine__fibroblast	stromal	Small_intestine	231	111	3.09004	0.194001	0.0504141	0.0921784	0	0	0	0	0	0	83.0769	10.7692	3.07692	3.07692	0	0	0	0	0	0
Colon__fibroblast	stromal	Colon	232	111	2.96341	0	0.655273	0	0	0	0	0	0	0	83.3333	0	16.6667	0	0	0	0	0	0	0
Liver__fibroblast	stromal	Liver	233	111	0	0	0	0	0	0	0	0	0	0	0	0	0	0	0	0	0	0	0	0
Kidney__fibroblast	stromal	Kidney	234	111	2.8765	0.127123	2.19282	0.310091	0	0	0	0	0	0.0225792	92.233	8.73786	63.1068	20.3883	0	0	0	0	0	1.94175
Bladder__fibroblast	stromal	Bladder	235	111	1.42006	0.19993	0.440677	0.542569	0	0	0	0	0	0	44.7302	8.76897	13.027	26.2226	0	0	0	0	0	0
Uterus__fibroblast	stromal	Uterus	236	111	1.98838	0.232945	0.133342	0.466948	0	0	0	0	0	0	40.2985	4.47761	2.98507	10.4478	0	0	0	0	0	0
Fat__fibroblast (ACKR2+)	stromal	Fat	237	112	2.74397	0.140222	0.08769	0.0315528	0	0	0	0	0	0.0339389	88.4211	10	3.15789	3.68421	0	0	0	0	0	1.05263
Fat__fibroblast (ITIH5+)	stromal	Fat	238	113	3.0991	0.762667	0.0133878	0.379441	0	0	0	0	0	0	98.9796	41.8367	1.02041	20.4082	0	0	0	0	0	0
Fat__fibroblast (LCN2+)	stromal	Fat	239	114	0.0449797	0	1.68752	0.605223	0	0	0	0	0	0	7.69231	0	100	46.1538	0	0	0	0	0	0
Lung__adventitial fibroblast	stromal	Lung	240	115	3.38058	0.283091	1.95594	0.19701	0	0	0	0	0	0	95.5836	7.25552	58.6751	5.36278	0	0	0	0	0	0
Lung__alveolar fibroblast	stromal	Lung	241	116	1.51296	0	0	0	0	0	0	0	0	0	42.6279	0	0	0	0	0	0	0	0	0
Lung__fibroblast (NNAT+)	stromal	Lung	242	117	2.87897	0.739108	0.546687	0.211805	0	0	0	0	0	0	89.5349	20.9302	12.7907	4.65116	0	0	0	0	0	0
Tongue__fibroblast (WIF1+)	stromal	Tongue	243	118	1.12903	0.706239	0.543388	0.472655	0	0	0	0	0	0	25.2427	25.2427	11.6505	14.5631	0	0	0	0	0	0
Small_intestine__fibroblast (CHODL+)	stromal	Small_intestine	244	119	0	0	0	0.279304	0	0	0	0	0.0747732	0	0	0	0	12	0	0	0	0	4	0
Small_intestine__fibroblast (GGT5+)	stromal	Small_intestine	245	120	0	0	0.0347625	0.106917	0	0	0	0	0	0	0	0	2.43902	4.87805	0	0	0	0	0	0
Small_intestine__fibroblast (KCNN3+)	stromal	Small_intestine	246	121	0.180801	0.585216	0	0	0	0	0	0	0	0	5	20	0	0	0	0	0	0	0	0
Pancreas__fibroblast (PI16+)	stromal	Pancreas	247	122	3.43349	0.122978	1.3965	0.150347	0	0	0	0	0	0	97.191	7.30337	21.9101	5.05618	0	0	0	0	0	0
Pancreas__fibroblast (PTN+)	stromal	Pancreas	248	123	3.00161	0.216233	0.370167	0.142401	0	0	0	0	0	0	91.1439	9.22509	3.69004	6.27306	0	0	0	0	0	0
Bladder__fibroblast (PTN+)	stromal	Bladder	249	123	0.314798	0.204862	0	1.1306	0	0	0	0	0	0	9.52381	19.0476	0	76.1905	0	0	0	0	0	0
Kidney__fibroblast (ASPN+)	stromal	Kidney	250	124	1.44665	0.668864	0	0	0	0	0	0	0	0	37.5	12.5	0	0	0	0	0	0	0	0
Kidney__fibroblast (TNC+)	stromal	Kidney	251	125	0.0908659	0	0.389072	0.0551949	0	0	0	0	0	0.324216	2.94118	0	2.94118	2.94118	0	0	0	0	0	11.7647
Bladder__fibroblast (ENPP2+)	stromal	Bladder	252	126	0	0.0282545	2.23388	0.450008	0	0	0	0	0	0	0	2	82	18	0	0	0	0	0	0
Bladder__fibroblast (LY6H+)	stromal	Bladder	253	127	1.74822	0.0144944	2.60895	0.354572	0	0	0	0	0	0.0157118	65.4321	1.23457	93.8272	19.7531	0	0	0	0	0	1.23457
Fat__myofibroblast	stromal	Fat	254	128	0.996526	0.225338	0	0.101177	0	0	0	0	0	0	22.7941	5.14706	0	2.20588	0	0	0	0	0	0
Kidney__myofibroblast	stromal	Kidney	255	128	0.232234	0.0844838	0.762235	0.31657	0	0	0	0	0	0.0875709	6.74847	2.45399	14.7239	13.4969	0	0	0	0	0	4.29448
Bladder__myofibroblast	stromal	Bladder	256	128	0.057435	0.0278609	0.896494	1.00677	0	0	0	0	0.0322614	0	3.53982	2.65487	50.4425	62.8319	0	0	0	0	1.76991	0
Uterus__myofibroblast	stromal	Uterus	257	128	0	0.310597	0	0.797844	0	0	0	0	0	0	0	4.9505	0	18.1518	0	0	0	0	0	0
Lung__fibromyocyte	stromal	Lung	258	129	0.290466	0.968156	0.126271	0	0	0	0	0	0	0	6	22	2	0	0	0	0	0	0	0
Brain_cortex__pericyte	stromal	Brain_cortex	259	130	0	0.108863	0	0	0	0	0	0	0	0	0	1.90476	0	0	0	0	0	0	0	0
Brainstem__pericyte	stromal	Brainstem	260	130	0	0	0	0	0	0	0	0	0	0	0	0	0	0	0	0	0	0	0	0
Hypothalamus_Pituitary__pericyte	stromal	Hypothalamus_Pituitary	261	130	0	0	0	0	0	0	0	0	0	0	0	0	0	0	0	0	0	0	0	0
Fat__pericyte	stromal	Fat	262	130	0.0271269	0	0	0	0	0	0	0	0.0138677	0.0648946	1.05263	0	0	0	0	0	0	0	1.05263	1.05263
Limb_muscle__pericyte	stromal	Limb_muscle	263	130	0.368787	0	0	0	0	0	0	0	0	0	2.88462	0	0	0	0	0	0	0	0	0
Diaphragm__pericyte	stromal	Diaphragm	264	130	0	0	0	0	0	0	0	0	0	0	0	0	0	0	0	0	0	0	0	0
Heart__pericyte	stromal	Heart	265	130	0	0	0	0	0	0	0	0	0	0	0	0	0	0	0	0	0	0	0	0
Lung__pericyte	stromal	Lung	266	130	0	0	0.130125	0	0	0	0	0	0	0	0	0	2.8169	0	0	0	0	0	0	0
Tongue__pericyte	stromal	Tongue	267	130	0	0	0	0	0	0	0	0	0	0	0	0	0	0	0	0	0	0	0	0
Small_intestine__pericyte	stromal	Small_intestine	268	130	0	0	0	0	0	0	0	0	0	0.391876	0	0	0	0	0	0	0	0	0	25
Pancreas__pericyte	stromal	Pancreas	269	130	0.101883	0	0	0	0	0	0	0	0.0248794	0.224974	5	0	0	0	0	0	0	0	1.66667	10
Kidney__pericyte	stromal	Kidney	270	130	0.601178	0	0	0	0	0	0	0	0	0	11.1111	0	0	0	0	0	0	0	0	0
Bladder__pericyte	stromal	Bladder	271	130	0	0	0	0	0	0	0	0	0	0.0255277	0	0	0	0	0	0	0	0	0	2.43902
Uterus__pericyte	stromal	Uterus	272	130	0	0	0	0	0	0	0	0	0	0	0	0	0	0	0	0	0	0	0	0
Bone__adipo-CAR cell	stromal	Bone	273	131	1.77356	0	0.472129	0	0	0	0	0	0	0	52.9412	0	17.6471	0	0	0	0	0	0	0
Bone_marrow__adipo-CAR cell	stromal	Bone_marrow	274	131	2.8623	0	0	0	0	0	0	0	0	0	100	0	0	0	0	0	0	0	0	0
Fat__adipocyte (UCP1hi)	stromal	Fat	275	132	0.188072	0.386723	0	0	0	0	0	0	0.66668	0	4.28571	10.4762	0	0	0	0	0	0	22.381	0
Pancreas__adipocyte (UCP1hi)	stromal	Pancreas	277	132	0.0794303	0.134869	0	0	0	0	0	0	0.394224	0.0380569	5.19481	10.3896	0	0	0	0	0	0	20.7792	1.2987
Kidney__adipocyte (UCP1hi)	stromal	Kidney	278	132	0	0	0	0	0	0	0	0	0	0	0	0	0	0	0	0	0	0	0	0
Fat__adipocyte (UCP1lo)	stromal	Fat	279	133	0.150327	0.478971	0.0166718	0	0	0	0	0	0.843664	0	9.10364	34.5938	1.40056	0	0	0	0	0	59.6639	0
Limb_muscle__adipocyte (UCP1lo)	stromal	Limb_muscle	280	133	0.324257	0.568425	0	0	0	0	0	0	0.509106	0	16.6667	29.1667	0	0	0	0	0	0	37.5	0
Bone__adipocyte (UCP1lo)	stromal	Bone	281	133	0.758373	0	0.590161	0	0	0	0	0	0.595864	0	22.2222	0	11.1111	0	0	0	0	0	11.1111	0
Aorta__adipocyte (UCP1lo)	stromal	Aorta	282	133	0	1.21672	0.0710587	0	0	0	0	0	0	0	0	50	25	0	0	0	0	0	0	0
Pancreas__adipocyte (UCP1lo)	stromal	Pancreas	283	133	0.04266	0.373979	0.0116394	0	0	0	0	0	0.682687	0	8.66667	29.3333	2.66667	0	0	0	0	0	52.6667	0
Kidney__adipocyte (UCP1lo)	stromal	Kidney	284	133	0	0.376719	0	0	0	0	0	0	0.0964975	0.0964975	0	40	0	0	0	0	0	0	20	20
Bladder__adipocyte (UCP1lo)	stromal	Bladder	285	133	0	0.289643	0	0	0	0	0	0	0.286561	0	0	40	0	0	0	0	0	0	20	0
Blood__mesothelial cell	stromal	Blood	286	134	0	0	1.8594	0	0	0	0	0	0	0	0	0	50	0	0	0	0	0	0	0
Spleen__mesothelial cell	stromal	Spleen	287	134	2.30727	0	0	0	0	0	0	0	0	0	100	0	0	0	0	0	0	0	0	0
Heart__mesothelial cell	stromal	Heart	289	134	0	0	0	0	0	0	0	0	0	0	0	0	0	0	0	0	0	0	0	0
Lung__mesothelial cell	stromal	Lung	290	134	0.122168	0	0	0.160606	0	0	0	0	0	0	9.09091	0	0	9.09091	0	0	0	0	0	0
Small_intestine__mesothelial cell	stromal	Small_intestine	291	134	0	0	0	0.0305681	0	0	0	0	0	0	0	0	0	3.7037	0	0	0	0	0	0
Colon__mesothelial cell	stromal	Colon	292	134	0	0	0.122928	0.0279425	0	0	0	0	0	0	0	0	5.55556	3.7037	0	0	0	0	0	0
Liver__mesothelial cell	stromal	Liver	293	134	0	0.170523	0.382181	0	0	0	0	0	0	0	0	10	10	0	0	0	0	0	0	0
Kidney__mesothelial cell	stromal	Kidney	294	134	0	0	0.209048	0.0802452	0	0	0	0	0	0.0802452	0	0	20	20	0	0	0	0	0	20
Bladder__mesothelial cell	stromal	Bladder	295	134	0.0894612	0	0.080132	0.0915642	0	0	0	0	0	0.027457	10.2564	0	7.69231	12.8205	0	0	0	0	0	2.5641
Testes__mesothelial cell	stromal	Testes	296	134	0	0	0	0	0	0	0	0	0	0	0	0	0	0	0	0	0	0	0	0
Fat__mesothelial cell (CXCL10+ PRG4+)	stromal	Fat	297	135	0.023464	0	0.0287111	0.0219934	0	0	0	0	0	0.0398896	3.57143	0	7.14286	7.14286	0	0	0	0	0	7.14286
Pancreas__mesothelial cell (CXCL10+ PRG4+)	stromal	Pancreas	298	135	0	0	0	0.146299	0	0	0	0	0	0	0	0	0	20	0	0	0	0	0	0
Fat__mesothelial cell (CXCL10- PRG4+)	stromal	Fat	299	136	0.0628296	0	0.25083	0.062998	0	0	0	0	0	0.00651923	9.25926	0	11.7284	8.64198	0	0	0	0	0	1.23457
Pancreas__mesothelial cell (CXCL10- PRG4+)	stromal	Pancreas	300	136	0.0926413	0.00343119	0.271684	0.0717254	0	0	0	0	0.0169976	0.015692	15.8451	1.05634	23.2394	12.6761	0	0	0	0	2.46479	2.8169
Fat__mesothelial cell (SBSN+)	stromal	Fat	301	137	0.350573	0.0336081	0	0.354773	0	0	0	0	0	0	20	6.66667	0	33.3333	0	0	0	0	0	0
Pancreas__mesothelial cell (SBSN+)	stromal	Pancreas	302	137	0.885556	0	0.00981778	0.0895277	0	0	0	0	0.00890489	0	22.9358	0	1.83486	14.6789	0	0	0	0	1.83486	0
Brain_cortex__leptomeningeal cell	stromal	Brain_cortex	304	139	0.860719	0.324154	1.58725	0.0373417	0	0	0	0	0	0	15.6863	19.6078	52.9412	1.96078	0	0	0	0	0	0
Brainstem__leptomeningeal cell	stromal	Brainstem	305	139	1.90456	0.122591	1.90934	0	0	0	0	0	0	0	30.7692	7.69231	46.1538	0	0	0	0	0	0	0
Hypothalamus_Pituitary__leptomeningeal cell	stromal	Hypothalamus_Pituitary	306	139	0.732981	0.316287	2.34521	0	0	0	0	0	0	0	20	20	80	0	0	0	0	0	0	0
Fat__reticular cell	stromal	Fat	307	140	2.68574	0	0	0.100685	0	0	0	0	0	1.77785	100	0	0	8.33333	0	0	0	0	0	58.3333
Limb_muscle__reticular cell	stromal	Limb_muscle	308	140	1.4613	0	0	0	0	0	0	0	0	1.05149	84.2105	0	0	0	0	0	0	0	0	57.8947
Pancreas__reticular cell	stromal	Pancreas	309	140	2.02749	0	0	0.289099	0	0	0	0	0	2.60208	78.5714	0	0	21.4286	0	0	0	0	0	92.8571
Kidney__reticular cell	stromal	Kidney	310	140	0.598683	0	0	0	0	0	0	0	0	1.39765	30.7692	0	0	0	0	0	0	0	0	76.9231
Mammary_gland__unknown_Mammary_gland_stromal_G1 (NGFR+ TNNT2+)	stromal	Mammary_gland	311	141	1.59051	0	0	0	0	0	0	0	0	0	20	0	0	0	0	0	0	0	0	0
Bone__unknown_Bone_stromal_G1 (NGFR+ TNNT2+)	stromal	Bone	312	141	0.382468	0.368685	0	0	0	0	0	0	0	0	30	10	0	0	0	0	0	0	0	0
Tongue__unknown_Tongue_stromal_G2 (NGFR+ TNNT2+)	stromal	Tongue	313	141	1.90094	0	0.545261	0.270277	0	0	0	0	0	0	62.5	0	12.5	6.25	0	0	0	0	0	0
Pancreas__unknown_Pancreas_stromal_G1 (NGFR+ TNNT2+)	stromal	Pancreas	314	141	1.68929	0	0	0.250208	0	0	0	0	0	0	40	0	0	20	0	0	0	0	0	0
Tongue__unknown_Tongue_stromal_G1 (COL15A1+ PTGDS+)	stromal	Tongue	315	142	3.8789	0	0	0	0	0	0	0	0	0	100	0	0	0	0	0	0	0	0	0
Kidney__unknown_Kidney_stromal_G1 (ST6GAL2+)	stromal	Kidney	316	143	0	0	0	0	0	0	0	0	0	0	0	0	0	0	0	0	0	0	0	0
Brain_cortex__B cell	lymphoid	Brain_cortex	317	144	0	0	0	0	0	0	0	0	0	0	0	0	0	0	0	0	0	0	0	0
Brainstem__B cell	lymphoid	Brainstem	318	144	0	0	0	0	0	0	0	0	0	0	0	0	0	0	0	0	0	0	0	0
Hypothalamus_Pituitary__B cell	lymphoid	Hypothalamus_Pituitary	319	144	0	0	0	0	0	0	0	0	0	0	0	0	0	0	0	0	0	0	0	0
Fat__B cell	lymphoid	Fat	320	144	0	0	0	0	0	0	0	0	0	0	0	0	0	0	0	0	0	0	0	0
Mammary_gland__B cell	lymphoid	Mammary_gland	321	144	0	0	0	0	0	0	0	0	0	0	0	0	0	0	0	0	0	0	0	0
Limb_muscle__B cell	lymphoid	Limb_muscle	322	144	0	0	0	0	0	0	0	0	0	0	0	0	0	0	0	0	0	0	0	0
Bone__B cell	lymphoid	Bone	323	144	0	0	0.122434	0	0	0	0	0	0	0	0	0	1.76991	0	0	0	0	0	0	0
Bone_marrow__B cell	lymphoid	Bone_marrow	324	144	0	0	0	0	0	0	0	0	0	0	0	0	0	0	0	0	0	0	0	0
Blood__B cell	lymphoid	Blood	325	144	0	0	0	0	0	0	0	0	0	0	0	0	0	0	0	0	0	0	0	0
Spleen__B cell	lymphoid	Spleen	326	144	0	0	0	0	0	0	0	0	0	0	0	0	0	0	0	0	0	0	0	0
Lung__B cell	lymphoid	Lung	327	144	0	0	0	0	0	0	0	0	0	0	0	0	0	0	0	0	0	0	0	0
Small_intestine__B cell	lymphoid	Small_intestine	328	144	0	0	0	0	0	0	0	0	0	0	0	0	0	0	0	0	0	0	0	0
Liver__B cell	lymphoid	Liver	329	144	0	0	0	0	0	0	0	0	0	0	0	0	0	0	0	0	0	0	0	0
Pancreas__B cell	lymphoid	Pancreas	330	144	0.0403492	0	0	0	0	0	0	0	0	0	1.2318	0	0	0	0	0	0	0	0	0
Kidney__B cell	lymphoid	Kidney	331	144	0	0	0	0	0	0	0	0	0	0	0	0	0	0	0	0	0	0	0	0
Bladder__B cell	lymphoid	Bladder	332	144	0	0	0	0	0	0	0	0	0	0	0	0	0	0	0	0	0	0	0	0
Fat__B cell (PF)	lymphoid	Fat	333	145	0	0	0	0	0	0	0	0	0	0	0	0	0	0	0	0	0	0	0	0
Mammary_gland__B cell (PF)	lymphoid	Mammary_gland	334	145	0	0	0	0	0	0	0	0	0	0	0	0	0	0	0	0	0	0	0	0
Limb_muscle__B cell (PF)	lymphoid	Limb_muscle	335	145	0	0	0	0	0	0	0	0	0	0	0	0	0	0	0	0	0	0	0	0
Bone__B cell (PF)	lymphoid	Bone	336	145	0	0	0	0	0	0	0	0	0	0	0	0	0	0	0	0	0	0	0	0
Spleen__B cell (PF)	lymphoid	Spleen	337	145	0	0	0	0	0	0	0	0	0	0	0	0	0	0	0	0	0	0	0	0
Liver__B cell (PF)	lymphoid	Liver	338	145	0	0	0	0	0	0	0	0	0	0	0	0	0	0	0	0	0	0	0	0
Pancreas__B cell (PF)	lymphoid	Pancreas	339	145	0.0989796	0	0	0	0	0	0	0	0	0.114845	8.10811	0	0	0	0	0	0	0	0	5.40541
Kidney__B cell (PF)	lymphoid	Kidney	340	145	0	0	0	0	0	0	0	0	0	0	0	0	0	0	0	0	0	0	0	0
Pancreas__B cell (SOX5+)	lymphoid	Pancreas	341	146	0.0937525	0	0	0	0	0	0	0	0	0.11525	1.07527	0	0	0	0	0	0	0	0	2.15054
Hypothalamus_Pituitary__plasma cell	lymphoid	Hypothalamus_Pituitary	342	147	0	0	0.0522654	0	0	0	0	0	0	0	0	0	3.33333	0	0	0	0	0	0	0
Fat__plasma cell	lymphoid	Fat	343	147	0.18492	0	0	0	0	0	0	0	0	0.0104267	8.60215	0	0	0	0	0	0	0	0	1.07527
Mammary_gland__plasma cell	lymphoid	Mammary_gland	344	147	0	0	0	0	0	0	0	0	0	0	0	0	0	0	0	0	0	0	0	0
Limb_muscle__plasma cell	lymphoid	Limb_muscle	345	147	0.3071	0	0	0	0	0	0	0	0	0.153954	9.67742	0	0	0	0	0	0	0	0	6.45161
Bone__plasma cell	lymphoid	Bone	346	147	0	0	0	0	0	0	0	0	0	0	0	0	0	0	0	0	0	0	0	0
Bone_marrow__plasma cell	lymphoid	Bone_marrow	347	147	0	0	0.0493293	0	0	0	0	0	0	0	0	0	2.73632	0	0	0	0	0	0	0
Blood__plasma cell	lymphoid	Blood	348	147	0	0	0	0	0	0	0	0	0	0	0	0	0	0	0	0	0	0	0	0
Spleen__plasma cell	lymphoid	Spleen	349	147	0	0	0.0168492	0	0	0	0	0	0	0	0	0	1.47783	0	0	0	0	0	0	0
Heart__plasma cell	lymphoid	Heart	350	147	0	0	0	0	0	0	0	0	0	0	0	0	0	0	0	0	0	0	0	0
Lung__plasma cell	lymphoid	Lung	351	147	0	0	0.0799323	0	0	0	0	0	0	0	0	0	4.1958	0	0	0	0	0	0	0
Small_intestine__plasma cell	lymphoid	Small_intestine	352	147	0	0	0	0	0	0	0	0	0	0	0	0	0	0	0	0	0	0	0	0
Liver__plasma cell	lymphoid	Liver	353	147	0	0	0.0265932	0	0	0	0	0	0	0.0123102	0	0	1.89076	0	0	0	0	0	0	1.47059
Pancreas__plasma cell	lymphoid	Pancreas	354	147	0.115693	0	0	0.00618621	0	0	0	0	0	0	10.5263	0	0	1.31579	0	0	0	0	0	0
Kidney__plasma cell	lymphoid	Kidney	355	147	0	0	0	0	0	0	0	0	0	0.0435048	0	0	0	0	0	0	0	0	0	3.20513
Bladder__plasma cell	lymphoid	Bladder	356	147	0.0423922	0	0.0423922	0	0	0	0	0	0	0	8.33333	0	8.33333	0	0	0	0	0	0	0
Fat__plasma cell (PF)	lymphoid	Fat	357	148	0	0	0	0	0	0	0	0	0	0	0	0	0	0	0	0	0	0	0	0
Limb_muscle__plasma cell (PF)	lymphoid	Limb_muscle	358	148	0	0	0	0	0	0	0	0	0	0	0	0	0	0	0	0	0	0	0	0
Bone_marrow__plasma cell (PF)	lymphoid	Bone_marrow	359	148	0	0	0	0	0	0	0	0	0	0	0	0	0	0	0	0	0	0	0	0
Spleen__plasma cell (PF)	lymphoid	Spleen	360	148	0	0	0.0136079	0	0	0	0	0	0	0	0	0	3.57143	0	0	0	0	0	0	0
Liver__plasma cell (PF)	lymphoid	Liver	361	148	0	0	0.0934272	0	0	0	0	0	0	0	0	0	9.09091	0	0	0	0	0	0	0
Pancreas__plasma cell (PF)	lymphoid	Pancreas	362	148	0	0	0	0.0383547	0	0	0	0	0	0	0	0	0	8.33333	0	0	0	0	0	0
Kidney__plasma cell (PF)	lymphoid	Kidney	363	148	0	0	0	0	0	0	0	0	0	0	0	0	0	0	0	0	0	0	0	0
Skin__innate lymphoid cell	lymphoid	Skin	364	149	0	0	0	0	0	0	0	0	0	0	0	0	0	0	0	0	0	0	0	0
Lung__innate lymphoid cell	lymphoid	Lung	365	149	0	0	0	0	0	0	0	0	0	0	0	0	0	0	0	0	0	0	0	0
Small_intestine__innate lymphoid cell	lymphoid	Small_intestine	366	149	0	0	0	0	0	0	0	0	0	0	0	0	0	0	0	0	0	0	0	0
Kidney__innate lymphoid cell	lymphoid	Kidney	367	149	0	0	0	0	0	0	0	0	0	0.138409	0	0	0	0	0	0	0	0	0	2.22222
Bladder__innate lymphoid cell	lymphoid	Bladder	368	149	0	0	0	0	0	0	0	0	0	0	0	0	0	0	0	0	0	0	0	0
Fat__natural killer cell	lymphoid	Fat	370	150	0.115897	0	0	0	0	0	0	0	0	0	5	0	0	0	0	0	0	0	0	0
Mammary_gland__natural killer cell	lymphoid	Mammary_gland	371	150	0	0	0	0	0	0	0	0	0	0	0	0	0	0	0	0	0	0	0	0
Bone_marrow__natural killer cell	lymphoid	Bone_marrow	372	150	0	0	0	0	0	0	0	0	0	0	0	0	0	0	0	0	0	0	0	0
Blood__natural killer cell	lymphoid	Blood	373	150	0	0	0	0	0	0	0	0	0	0	0	0	0	0	0	0	0	0	0	0
Spleen__natural killer cell	lymphoid	Spleen	374	150	0	0	0	0	0	0	0	0	0	0	0	0	0	0	0	0	0	0	0	0
Small_intestine__natural killer cell	lymphoid	Small_intestine	376	150	0	0	0	0	0	0	0	0	0	0	0	0	0	0	0	0	0	0	0	0
Liver__natural killer cell	lymphoid	Liver	377	150	0	0	0.0500998	0	0	0	0	0	0	0	0	0	1.38889	0	0	0	0	0	0	0
Pancreas__natural killer cell	lymphoid	Pancreas	378	150	0	0	0	0	0	0	0	0	0	0	0	0	0	0	0	0	0	0	0	0
Kidney__natural killer cell	lymphoid	Kidney	379	150	0	0	0	0	0	0	0	0	0	0	0	0	0	0	0	0	0	0	0	0
Uterus__natural killer cell	lymphoid	Uterus	380	150	0	0	0	0.12242	0	0	0	0	0	0	0	0	0	2.94118	0	0	0	0	0	0
Lung__natural killer cell (PF)	lymphoid	Lung	381	151	0.0519556	0	0	0	0	0	0	0	0	0	1.27119	0	0	0	0	0	0	0	0	0
Lung__natural killer cell (GZMB+)	lymphoid	Lung	382	152	0	0	0	0	0	0	0	0	0	0	0	0	0	0	0	0	0	0	0	0
Lung__natural killer cell (KLRD1+)	lymphoid	Lung	383	153	0	0	0	0	0	0	0	0	0	0	0	0	0	0	0	0	0	0	0	0
Pancreas__natural killer cell (CHN1+)	lymphoid	Pancreas	384	154	0	0	0	0	0	0	0	0	0	0	0	0	0	0	0	0	0	0	0	0
Kidney__natural killer cell (CHN1+)	lymphoid	Kidney	385	154	0	0	0	0	0	0	0	0	0	0	0	0	0	0	0	0	0	0	0	0
Fat__natural killer T cell	lymphoid	Fat	386	155	0	0	0	0	0	0	0	0	0	0	0	0	0	0	0	0	0	0	0	0
Mammary_gland__natural killer T cell	lymphoid	Mammary_gland	387	155	0	0	0	0	0	0	0	0	0	0.135672	0	0	0	0	0	0	0	0	0	8.33333
Limb_muscle__natural killer T cell	lymphoid	Limb_muscle	388	155	0	0	0	0	0	0	0	0	0	0	0	0	0	0	0	0	0	0	0	0
Bone__natural killer T cell	lymphoid	Bone	389	155	0.130792	0.1058	0	0	0	0	0	0	0	0	4.54545	4.54545	0	0	0	0	0	0	0	0
Bone_marrow__natural killer T cell	lymphoid	Bone_marrow	390	155	0	0	0.0438786	0	0	0	0	0	0	0	0	0	1.26582	0	0	0	0	0	0	0
Blood__natural killer T cell	lymphoid	Blood	391	155	0	0	0	0	0	0	0	0	0	0	0	0	0	0	0	0	0	0	0	0
Spleen__natural killer T cell	lymphoid	Spleen	392	155	0	0	0	0	0	0	0	0	0	0	0	0	0	0	0	0	0	0	0	0
Lung__natural killer T cell	lymphoid	Lung	393	155	0	0	0	0	0	0	0	0	0	0	0	0	0	0	0	0	0	0	0	0
Small_intestine__natural killer T cell	lymphoid	Small_intestine	394	155	0	0	0	0	0	0	0	0	0	0	0	0	0	0	0	0	0	0	0	0
Liver__natural killer T cell	lymphoid	Liver	395	155	0	0	0	0	0	0	0	0	0	0	0	0	0	0	0	0	0	0	0	0
Pancreas__natural killer T cell	lymphoid	Pancreas	396	155	0.158806	0	0	0	0	0	0	0	0	0.0576063	2.35294	0	0	0	0	0	0	0	0	1.17647
Kidney__natural killer T cell	lymphoid	Kidney	397	155	0	0	0	0	0	0	0	0	0	0	0	0	0	0	0	0	0	0	0	0
Uterus__natural killer T cell	lymphoid	Uterus	398	155	0	0	0	0	0	0	0	0	0	0	0	0	0	0	0	0	0	0	0	0
Brain_cortex__natural killer cell_T cell	lymphoid	Brain_cortex	399	H6	0	0	0	0	0	0	0	0	0	0	0	0	0	0	0	0	0	0	0	0
Brainstem__natural killer cell_T cell	lymphoid	Brainstem	400	H6	0	0	0	0	0	0	0	0	0	0	0	0	0	0	0	0	0	0	0	0
Hypothalamus_Pituitary__natural killer cell_T cell	lymphoid	Hypothalamus_Pituitary	401	H6	0	0	0	0	0	0	0	0	0	0	0	0	0	0	0	0	0	0	0	0
Diaphragm__natural killer cell_T cell	lymphoid	Diaphragm	402	H6	0	0	0	1.01882	0	0	0	0	0	0	0	0	0	50	0	0	0	0	0	0
Spleen__natural killer cell_T cell	lymphoid	Spleen	403	H6	0	0	0.065489	0	0	0	0	0	0	0	0	0	1.36986	0	0	0	0	0	0	0
Lung__natural killer cell_T cell	lymphoid	Lung	405	H6	0	0	0	0	0	0	0	0	0	0	0	0	0	0	0	0	0	0	0	0
Trachea__natural killer cell_T cell	lymphoid	Trachea	406	H6	0	0	0.115684	0	0	0	0	0	0	0	0	0	3.63636	0	0	0	0	0	0	0
Pancreas__natural killer cell_T cell	lymphoid	Pancreas	407	H6	0.0521261	0	0	0	0	0	0	0	0	0	1.02041	0	0	0	0	0	0	0	0	0
Bladder__natural killer cell_T cell	lymphoid	Bladder	408	H6	0	0	0	0.0253579	0	0	0	0	0	0	0	0	0	1.5625	0	0	0	0	0	0
Testes__natural killer cell_T cell	lymphoid	Testes	409	H6	0	0.33982	0	0	0	0	0	0	0	0	0	10	0	0	0	0	0	0	0	0
Limb_muscle__natural killer cell_T cell (PF)	lymphoid	Limb_muscle	410	H7	0	0	0	0	0	0	0	0	0	0	0	0	0	0	0	0	0	0	0	0
Bone__natural killer cell_T cell (PF)	lymphoid	Bone	411	H7	0	0	0	0	0	0	0	0	0	0	0	0	0	0	0	0	0	0	0	0
Bone_marrow__natural killer cell_T cell (PF)	lymphoid	Bone_marrow	412	H7	0.0836342	0	0.167201	0	0	0	0	0	0	0	3.22581	0	3.22581	0	0	0	0	0	0	0
Spleen__natural killer cell_T cell (PF)	lymphoid	Spleen	413	H7	0	0	0	0	0	0	0	0	0	0	0	0	0	0	0	0	0	0	0	0
Small_intestine__natural killer cell_T cell (PF)	lymphoid	Small_intestine	414	H7	0	0	0	0	0	0	0	0	0	0	0	0	0	0	0	0	0	0	0	0
Liver__natural killer cell_T cell (PF)	lymphoid	Liver	415	H7	0	0	0.0328571	0	0	0	0	0	0	0.038915	0	0	2.12766	0	0	0	0	0	0	2.12766
Kidney__natural killer cell_T cell (PF)	lymphoid	Kidney	416	H7	0.0407186	0	0	0	0	0	0	0	0	0	3.22581	0	0	0	0	0	0	0	0	0
Lung__T cell (CD4+ CD8- CCL5+)	lymphoid	Lung	417	156	0	0	0	0	0	0	0	0	0	0	0	0	0	0	0	0	0	0	0	0
Small_intestine__T cell (CD4+ CD8- CCL5+)	lymphoid	Small_intestine	418	156	0	0	0	0	0	0	0	0	0	0	0	0	0	0	0	0	0	0	0	0
Fat__T cell (CD4+ CD8- CCL5-)	lymphoid	Fat	419	157	0	0	0	0	0	0	0	0	0	0	0	0	0	0	0	0	0	0	0	0
Mammary_gland__T cell (CD4+ CD8- CCL5-)	lymphoid	Mammary_gland	420	157	0	0	0	0	0	0	0	0	0	0	0	0	0	0	0	0	0	0	0	0
Limb_muscle__T cell (CD4+ CD8- CCL5-)	lymphoid	Limb_muscle	421	157	0	0	0	0	0	0	0	0	0	0	0	0	0	0	0	0	0	0	0	0
Bone__T cell (CD4+ CD8- CCL5-)	lymphoid	Bone	422	157	0	0	0	0	0	0	0	0	0	0	0	0	0	0	0	0	0	0	0	0
Bone_marrow__T cell (CD4+ CD8- CCL5-)	lymphoid	Bone_marrow	423	157	0	0	0	0	0	0	0	0	0	0	0	0	0	0	0	0	0	0	0	0
Blood__T cell (CD4+ CD8- CCL5-)	lymphoid	Blood	424	157	0	0	0	0	0	0	0	0	0	0	0	0	0	0	0	0	0	0	0	0
Spleen__T cell (CD4+ CD8- CCL5-)	lymphoid	Spleen	425	157	0	0	0	0	0	0	0	0	0	0	0	0	0	0	0	0	0	0	0	0
Lung__T cell (CD4+ CD8- CCL5-)	lymphoid	Lung	426	157	0	0	0	0	0	0	0	0	0	0	0	0	0	0	0	0	0	0	0	0
Small_intestine__T cell (CD4+ CD8- CCL5-)	lymphoid	Small_intestine	427	157	0	0	0	0	0	0	0	0	0	0	0	0	0	0	0	0	0	0	0	0
Liver__T cell (CD4+ CD8- CCL5-)	lymphoid	Liver	428	157	0	0	0	0	0	0	0	0	0	0	0	0	0	0	0	0	0	0	0	0
Pancreas__T cell (CD4+ CD8- CCL5-)	lymphoid	Pancreas	429	157	0.0372645	0	0	0	0	0	0	0	0	0	1.16376	0	0	0	0	0	0	0	0	0
Kidney__T cell (CD4+ CD8- CCL5-)	lymphoid	Kidney	430	157	0	0	0	0	0	0	0	0	0	0	0	0	0	0	0	0	0	0	0	0
Bladder__T cell (CD4+ CD8- CCL5-)	lymphoid	Bladder	431	157	0.0704131	0	0	0	0	0	0	0	0	0	1.3369	0	0	0	0	0	0	0	0	0
Fat__T cell (CD4+ CD8- CCL5- CCR10+)	lymphoid	Fat	432	158	0	0	0	0	0	0	0	0	0	0	0	0	0	0	0	0	0	0	0	0
Blood__T cell (CD4+ CD8- CCL5- CCR10+)	lymphoid	Blood	433	158	0	0	0.0664551	0	0	0	0	0	0	0	0	0	1.43885	0	0	0	0	0	0	0
Fat__T cell (CD4+ CD8- CCL5- CLDN1+)	lymphoid	Fat	434	159	0	0	0	0	0	0	0	0	0	0	0	0	0	0	0	0	0	0	0	0
Mammary_gland__T cell (CD4+ CD8- CCL5- CLDN1+)	lymphoid	Mammary_gland	435	159	0	0	0	0	0	0	0	0	0	0	0	0	0	0	0	0	0	0	0	0
Limb_muscle__T cell (CD4+ CD8- CCL5- CLDN1+)	lymphoid	Limb_muscle	436	159	0	0	0	0	0	0	0	0	0	0	0	0	0	0	0	0	0	0	0	0
Fat__T cell (CD4- CD8+ CCL5+)	lymphoid	Fat	437	160	0.0541543	0	0	0	0	0	0	0	0	0	1.42045	0	0	0	0	0	0	0	0	0
Mammary_gland__T cell (CD4- CD8+ CCL5+)	lymphoid	Mammary_gland	438	160	0	0	0	0	0	0	0	0	0	0	0	0	0	0	0	0	0	0	0	0
Limb_muscle__T cell (CD4- CD8+ CCL5+)	lymphoid	Limb_muscle	439	160	0	0	0	0	0	0	0	0	0	0	0	0	0	0	0	0	0	0	0	0
Bone__T cell (CD4- CD8+ CCL5+)	lymphoid	Bone	440	160	0	0	0	0	0	0	0	0	0	0	0	0	0	0	0	0	0	0	0	0
Bone_marrow__T cell (CD4- CD8+ CCL5+)	lymphoid	Bone_marrow	441	160	0	0	0	0	0	0	0	0	0	0	0	0	0	0	0	0	0	0	0	0
Blood__T cell (CD4- CD8+ CCL5+)	lymphoid	Blood	442	160	0	0	0.0301505	0	0	0	0	0	0	0	0	0	1.28205	0	0	0	0	0	0	0
Spleen__T cell (CD4- CD8+ CCL5+)	lymphoid	Spleen	443	160	0	0	0	0	0	0	0	0	0	0	0	0	0	0	0	0	0	0	0	0
Aorta__T cell (CD4- CD8+ CCL5+)	lymphoid	Aorta	444	160	0	0	0	0	0	0	0	0	0	0	0	0	0	0	0	0	0	0	0	0
Lung__T cell (CD4- CD8+ CCL5+)	lymphoid	Lung	445	160	0	0	0	0	0	0	0	0	0	0	0	0	0	0	0	0	0	0	0	0
Small_intestine__T cell (CD4- CD8+ CCL5+)	lymphoid	Small_intestine	446	160	0	0	0	0	0	0	0	0	0	0	0	0	0	0	0	0	0	0	0	0
Colon__T cell (CD4- CD8+ CCL5+)	lymphoid	Colon	447	160	0	0	0	0	0	0	0	0	0	0	0	0	0	0	0	0	0	0	0	0
Liver__T cell (CD4- CD8+ CCL5+)	lymphoid	Liver	448	160	0	0	0.0692961	0	0	0	0	0	0	0	0	0	1.02541	0	0	0	0	0	0	0
Pancreas__T cell (CD4- CD8+ CCL5+)	lymphoid	Pancreas	449	160	0.0619751	0	0	0	0	0	0	0	0	0	1.11111	0	0	0	0	0	0	0	0	0
Kidney__T cell (CD4- CD8+ CCL5+)	lymphoid	Kidney	450	160	0	0	0	0	0	0	0	0	0	0.074752	0	0	0	0	0	0	0	0	0	1.40252
Uterus__T cell (CD4- CD8+ CCL5+)	lymphoid	Uterus	451	160	0	0	0	0	0	0	0	0	0	0	0	0	0	0	0	0	0	0	0	0
Skin__T cell (CD4- CD8+ CCL5-)	lymphoid	Skin	452	161	0	0	0	0	0	0	0	0	0	0	0	0	0	0	0	0	0	0	0	0
Fat__T cell (CD4- CD8+ CCL5-)	lymphoid	Fat	453	161	0	0	0	0	0	0	0	0	0	0	0	0	0	0	0	0	0	0	0	0
Limb_muscle__T cell (CD4- CD8+ CCL5-)	lymphoid	Limb_muscle	454	161	0	0	0	0	0	0	0	0	0	0	0	0	0	0	0	0	0	0	0	0
Bone_marrow__T cell (CD4+ CD8+ CCL5+)	lymphoid	Bone_marrow	455	162	0	0	0	0	0	0	0	0	0	0	0	0	0	0	0	0	0	0	0	0
Spleen__T cell (CD4+ CD8+ CCL5+)	lymphoid	Spleen	456	162	0	0	0	0	0	0	0	0	0	0	0	0	0	0	0	0	0	0	0	0
Lung__T cell (CD4+ CD8+ CCL5+)	lymphoid	Lung	457	162	0	0	0	0	0	0	0	0	0	0	0	0	0	0	0	0	0	0	0	0
Kidney__T cell (CD4+ CD8+ CCL5+)	lymphoid	Kidney	458	162	0	0	0	0	0	0	0	0	0	0.0781459	0	0	0	0	0	0	0	0	0	1.15607
Small_intestine__T cell (CD4- CD8- CCL5+ GZMK+)	lymphoid	Small_intestine	459	163	0	0	0	0	0	0	0	0	0	0	0	0	0	0	0	0	0	0	0	0
Small_intestine__T cell (CD4- CD8- CCL5+ GZMB+ LYG1+)	lymphoid	Small_intestine	460	164	0	0	0	0	0	0	0	0	0	0	0	0	0	0	0	0	0	0	0	0
Small_intestine__T cell (CD4- CD8- CCL5+ GZMB+ LYG1-)	lymphoid	Small_intestine	461	165	0	0	0	0	0	0	0	0	0	0	0	0	0	0	0	0	0	0	0	0
Small_intestine__T cell (CD4- CD8- CCL5+ GZMB- LYG1+)	lymphoid	Small_intestine	462	166	0	0	0	0	0	0	0	0	0	0	0	0	0	0	0	0	0	0	0	0
Fat__T cell (CD4- CD8- CCL5-)	lymphoid	Fat	463	167	0	0	0	0	0	0	0	0	0	0	0	0	0	0	0	0	0	0	0	0
Fat__T cell (PF)	lymphoid	Fat	464	168	0	0	0	0	0	0	0	0	0	0	0	0	0	0	0	0	0	0	0	0
Mammary_gland__T cell (PF)	lymphoid	Mammary_gland	465	168	0	0	0	0	0	0	0	0	0	0	0	0	0	0	0	0	0	0	0	0
Lung__T cell (PF)	lymphoid	Lung	466	168	0	0	0	0	0	0	0	0	0	0	0	0	0	0	0	0	0	0	0	0
Pancreas__T cell (PF)	lymphoid	Pancreas	467	168	0.0792976	0	0	0	0	0	0	0	0	0	8.69565	0	0	0	0	0	0	0	0	0
Hypothalamus_Pituitary__hematopoietic precursor cell	hematopoietic	Hypothalamus_Pituitary	468	169	0	0	0.196807	0	0	0	0	0	0	0	0	0	4	0	0	0	0	0	0	0
Bone__hematopoietic precursor cell	hematopoietic	Bone	469	169	0	0	0.0538736	0	0	0	0	0	0	0	0	0	2.45902	0	0	0	0	0	0	0
Bone_marrow__hematopoietic precursor cell	hematopoietic	Bone_marrow	470	169	0	0	0.030411	0	0	0	0	0	0	0	0	0	1.89873	0	0	0	0	0	0	0
Blood__hematopoietic precursor cell	hematopoietic	Blood	471	169	0	0	0.0148751	0	0	0	0	0	0	0	0	0	1.23457	0	0	0	0	0	0	0
Spleen__hematopoietic precursor cell	hematopoietic	Spleen	472	169	0	0	0	0	0	0	0	0	0	0	0	0	0	0	0	0	0	0	0	0
Lung__hematopoietic precursor cell	hematopoietic	Lung	473	169	0	0	0.130912	0	0	0	0	0	0	0	0	0	8.33333	0	0	0	0	0	0	0
Liver__hematopoietic precursor cell	hematopoietic	Liver	474	169	0	0	0	0	0	0	0	0	0	0	0	0	0	0	0	0	0	0	0	0
Hypothalamus_Pituitary__megakaryocyte progenitor cell	megakaryocyte-erythroid	Hypothalamus_Pituitary	475	170	0	0	0	0	0	0	0	0	0	0	0	0	0	0	0	0	0	0	0	0
Bone__megakaryocyte progenitor cell	megakaryocyte-erythroid	Bone	476	170	0	0	0	0	0	0.0320102	0	0	0	0.00221663	0	0	0	0	0	3.22581	0	0	0	3.22581
Bone_marrow__megakaryocyte progenitor cell	megakaryocyte-erythroid	Bone_marrow	477	170	0.00955964	0	0.0389184	0	0	0	0	0	0	0	2.32558	0	2.32558	0	0	0	0	0	0	0
Blood__megakaryocyte progenitor cell	megakaryocyte-erythroid	Blood	478	170	0	0	0	0	0	0	0	0	0	0	0	0	0	0	0	0	0	0	0	0
Lung__megakaryocyte progenitor cell	megakaryocyte-erythroid	Lung	479	170	0	0	0	0	0	0	0	0	0	0	0	0	0	0	0	0	0	0	0	0
Blood__platelet	megakaryocyte-erythroid	Blood	480	171	0	0	0.130503	0	0	0	0	0	0	0	0	0	2.5641	0	0	0	0	0	0	0
Spleen__platelet	megakaryocyte-erythroid	Spleen	481	171	0	0	0	0	0	0	0	0	0	0	0	0	0	0	0	0	0	0	0	0
Lung__platelet	megakaryocyte-erythroid	Lung	482	171	0	0	0	0	0	0	0	0	0	0	0	0	0	0	0	0	0	0	0	0
Hypothalamus_Pituitary__erythroid progenitor cell	megakaryocyte-erythroid	Hypothalamus_Pituitary	483	172	0	0	0.0160601	0	0	0	0	0	0	0	0	0	3.50877	0	0	0	0	0	0	0
Bone__erythroid progenitor cell	megakaryocyte-erythroid	Bone	484	172	0	0	0	0	0	0	0	0	0	0	0	0	0	0	0	0	0	0	0	0
Bone_marrow__erythroid progenitor cell	megakaryocyte-erythroid	Bone_marrow	485	172	0	0	0.0239238	0	0	0	0	0	0	0	0	0	1.83697	0	0	0	0	0	0	0
Blood__erythroid progenitor cell	megakaryocyte-erythroid	Blood	486	172	0	0	0	0	0	0	0	0	0	0	0	0	0	0	0	0	0	0	0	0
Spleen__erythroid progenitor cell	megakaryocyte-erythroid	Spleen	487	172	0	0	0	0	0	0	0	0	0	0	0	0	0	0	0	0	0	0	0	0
Lung__erythroid progenitor cell	megakaryocyte-erythroid	Lung	488	172	0	0	0.0791602	0	0	0	0	0	0	0	0	0	12.5	0	0	0	0	0	0	0
Kidney__erythroid progenitor cell	megakaryocyte-erythroid	Kidney	489	172	0	0	0	0	0	0	0	0	0	0	0	0	0	0	0	0	0	0	0	0
Brain_cortex__erythroid lineage cell	megakaryocyte-erythroid	Brain_cortex	490	173	0	0	0	0	0	0	0	0	0	0	0	0	0	0	0	0	0	0	0	0
Brainstem__erythroid lineage cell	megakaryocyte-erythroid	Brainstem	491	173	0	0.157419	0	0	0	0	0	0	0	0	0	16.6667	0	0	0	0	0	0	0	0
Hypothalamus_Pituitary__erythroid lineage cell	megakaryocyte-erythroid	Hypothalamus_Pituitary	492	173	0	0	0	0	0	0	0	0	0	0	0	0	0	0	0	0	0	0	0	0
Eye_retina__erythroid lineage cell	megakaryocyte-erythroid	Eye_retina	493	173	0	0	0	0	0	0	0	0	0	0	0	0	0	0	0	0	0	0	0	0
Fat__erythroid lineage cell	megakaryocyte-erythroid	Fat	494	173	0.052413	0	0	0	0	0	0	0	0	0	3.57143	0	0	0	0	0	0	0	0	0
Limb_muscle__erythroid lineage cell	megakaryocyte-erythroid	Limb_muscle	495	173	0	0	0	0	0	0	0	0	0	0	0	0	0	0	0	0	0	0	0	0
Diaphragm__erythroid lineage cell	megakaryocyte-erythroid	Diaphragm	496	173	2.71415	0	1.27036	0.495021	0	0	0	0	0	0	100	0	100	100	0	0	0	0	0	0
Bone__erythroid lineage cell	megakaryocyte-erythroid	Bone	497	173	0	0	0	0	0	0	0	0	0	0	0	0	0	0	0	0	0	0	0	0
Bone_marrow__erythroid lineage cell	megakaryocyte-erythroid	Bone_marrow	498	173	0	0	0	0	0	0	0	0	0	0	0	0	0	0	0	0	0	0	0	0
Blood__erythroid lineage cell	megakaryocyte-erythroid	Blood	499	173	0	0	0.0267888	0	0	0	0	0	0	0	0	0	2.4	0	0	0	0	0	0	0
Spleen__erythroid lineage cell	megakaryocyte-erythroid	Spleen	500	173	0	0	0	0	0	0	0	0	0	0	0	0	0	0	0	0	0	0	0	0
Heart__erythroid lineage cell	megakaryocyte-erythroid	Heart	501	173	1.27461	0	1.16096	0	0	0	0	0	0	0	1.25	0	1.25	0	0	0	0	0	0	0
Lung__erythroid lineage cell	megakaryocyte-erythroid	Lung	502	173	0	0	0	0	0	0	0	0	0	0	0	0	0	0	0	0	0	0	0	0
Brain_cortex__erythroid lineage cell (PF)	megakaryocyte-erythroid	Brain_cortex	503	174	0	0	0	0	0	0	0	0	0	0	0	0	0	0	0	0	0	0	0	0
Brainstem__erythroid lineage cell (PF)	megakaryocyte-erythroid	Brainstem	504	174	0	0	0	0	0	0	0	0	0	0	0	0	0	0	0	0	0	0	0	0
Hypothalamus_Pituitary__erythroid lineage cell (PF)	megakaryocyte-erythroid	Hypothalamus_Pituitary	505	174	0	0	0	0	0	0	0	0	0	0	0	0	0	0	0	0	0	0	0	0
Bone__erythroid lineage cell (PF)	megakaryocyte-erythroid	Bone	506	174	0	0	0	0	0	0	0	0	0	0	0	0	0	0	0	0	0	0	0	0
Bone_marrow__erythroid lineage cell (PF)	megakaryocyte-erythroid	Bone_marrow	507	174	0	0	0.0220264	0	0	0	0	0	0	0	0	0	1.19371	0	0	0	0	0	0	0
Blood__erythroid lineage cell (PF)	megakaryocyte-erythroid	Blood	508	174	0	0	0.0551636	0	0	0	0	0	0	0	0	0	4	0	0	0	0	0	0	0
Spleen__erythroid lineage cell (PF)	megakaryocyte-erythroid	Spleen	509	174	0	0	0.0290025	0	0	0	0	0	0	0	0	0	1.5873	0	0	0	0	0	0	0
Lung__erythroid lineage cell (PF)	megakaryocyte-erythroid	Lung	510	174	0	0	0	0	0	0	0	0	0	0	0	0	0	0	0	0	0	0	0	0
Liver__erythroid lineage cell (PF)	megakaryocyte-erythroid	Liver	511	174	0	0	0.110919	0	0	0	0	0	0	0	0	0	8.33333	0	0	0	0	0	0	0
Brain_cortex__neutrophil	myeloid	Brain_cortex	512	175	0	0.0208943	0.372931	0	0	0	0	0	0	0	0	1.13636	17.0455	0	0	0	0	0	0	0
Brainstem__neutrophil	myeloid	Brainstem	513	175	0	0	0.0289157	0	0	0	0	0	0	0	0	0	3.0303	0	0	0	0	0	0	0
Hypothalamus_Pituitary__neutrophil	myeloid	Hypothalamus_Pituitary	514	175	0	0	1.08336	0	0	0	0	0	0	0	0	0	27.9279	0	0	0	0	0	0	0
Eye_retina__neutrophil	myeloid	Eye_retina	515	175	0	0	0	0	0	0	0	0	0	0	0	0	0	0	0	0	0	0	0	0
Fat__neutrophil	myeloid	Fat	516	175	0.0722313	0	0.535813	0	0	0	0	0	0	0	2.07972	0	39.1681	0	0	0	0	0	0	0
Mammary_gland__neutrophil	myeloid	Mammary_gland	517	175	0	0	0.219378	0	0	0	0	0	0	0	0	0	9.09091	0	0	0	0	0	0	0
Limb_muscle__neutrophil	myeloid	Limb_muscle	518	175	0.09701	0	0.733134	0	0	0	0	0	0	0	1.92308	0	30.7692	0	0	0	0	0	0	0
Diaphragm__neutrophil	myeloid	Diaphragm	519	175	0	0	0.529158	0	0	0	0	0	0	0	0	0	37.5	0	0	0	0	0	0	0
Bone__neutrophil	myeloid	Bone	520	175	0	0	0.432082	0	0	0	0	0	0	0	0	0	16.2022	0	0	0	0	0	0	0
Bone_marrow__neutrophil	myeloid	Bone_marrow	521	175	0	0	0.607042	0	0	0	0	0	0	0	0	0	18.3122	0	0	0	0	0	0	0
Blood__neutrophil	myeloid	Blood	522	175	0	0	0.501981	0	0	0	0	0	0	0	0	0	21.1374	0	0	0	0	0	0	0
Spleen__neutrophil	myeloid	Spleen	523	175	0	0	0.549546	0	0	0	0	0	0	0	0	0	23.8188	0	0	0	0	0	0	0
Heart__neutrophil	myeloid	Heart	525	175	1.25366	0	0.948034	0	0	0	0	0	0	0	2.12766	0	4.25532	0	0	0	0	0	0	0
Aorta__neutrophil	myeloid	Aorta	526	175	0	0	0.219511	0	0	0	0	0	0	0	0	0	21.7391	0	0	0	0	0	0	0
Lung__neutrophil	myeloid	Lung	527	175	0	0	0.670838	0	0	0	0	0	0	0	0	0	17.9395	0	0	0	0	0	0	0
Trachea__neutrophil	myeloid	Trachea	528	175	0	0	0.674399	0	0	0	0	0	0	0	0	0	20	0	0	0	0	0	0	0
Small_intestine__neutrophil	myeloid	Small_intestine	529	175	0.03897	0.0339891	0.470927	0	0	0	0	0	0	0	2.5	2.5	20	0	0	0	0	0	0	0
Colon__neutrophil	myeloid	Colon	530	175	0	0	0	0	0	0	0	0	0	0	0	0	0	0	0	0	0	0	0	0
Liver__neutrophil	myeloid	Liver	531	175	0	0	0.538515	0	0	0	0	0	0	0	0	0	15.0671	0	0	0	0	0	0	0
Pancreas__neutrophil	myeloid	Pancreas	532	175	0.0772225	0	0.445491	0	0	0	0	0	0	0.0111937	10	0	30	0	0	0	0	0	0	1.42857
Kidney__neutrophil	myeloid	Kidney	533	175	0	0	0.506571	0	0	0	0	0	0	0	0	0	12.9353	0	0	0	0	0	0	0
Bladder__neutrophil	myeloid	Bladder	534	175	0	0	0.32025	0	0	0	0	0	0	0	0	0	18.0952	0	0	0	0	0	0	0
Uterus__neutrophil	myeloid	Uterus	535	175	0.108272	0	0.352707	0	0	0	0	0	0	0	2	0	8	0	0	0	0	0	0	0
Brain_cortex__neutrophil (PF)	myeloid	Brain_cortex	536	176	0	0	0	0	0	0	0	0	0	0	0	0	0	0	0	0	0	0	0	0
Hypothalamus_Pituitary__neutrophil (PF)	myeloid	Hypothalamus_Pituitary	537	176	0	0	0.356779	0	0	0	0	0	0	0	0	0	12.987	0	0	0	0	0	0	0
Fat__neutrophil (PF)	myeloid	Fat	538	176	0	0	0	0	0	0	0	0	0	0	0	0	0	0	0	0	0	0	0	0
Mammary_gland__neutrophil (PF)	myeloid	Mammary_gland	539	176	0	0	0	0	0	0	0	0	0	0	0	0	0	0	0	0	0	0	0	0
Bone__neutrophil (PF)	myeloid	Bone	540	176	0	0	0.124392	0	0	0	0	0	0	0	0	0	9.92725	0	0	0	0	0	0	0
Bone_marrow__neutrophil (PF)	myeloid	Bone_marrow	541	176	0	0	0.254733	0	0	0	0	0	0	0	0	0	13.6533	0	0	0	0	0	0	0
Blood__neutrophil (PF)	myeloid	Blood	542	176	0	0	0.33691	0	0	0	0	0	0	0	0	0	19.3798	0	0	0	0	0	0	0
Spleen__neutrophil (PF)	myeloid	Spleen	543	176	0	0	0.0777153	0	0	0	0	0	0	0	0	0	9.30233	0	0	0	0	0	0	0
Lung__neutrophil (PF)	myeloid	Lung	545	176	0.0171907	0	0.260387	0	0	0	0	0	0	0	1.9084	0	25.1908	0	0	0	0	0	0	0
Liver__neutrophil (PF)	myeloid	Liver	546	176	0	0	0.0829629	0	0	0	0	0	0	0	0	0	6.66667	0	0	0	0	0	0	0
Pancreas__neutrophil (PF)	myeloid	Pancreas	547	176	0.090143	0	0.172828	0	0	0	0	0	0	0	20	0	20	0	0	0	0	0	0	0
Kidney__neutrophil (PF)	myeloid	Kidney	548	176	0.0899742	0	0.242928	0	0	0	0	0	0	0	7.14286	0	28.5714	0	0	0	0	0	0	0
Lung__neutrophil (CCL13+)	myeloid	Lung	549	177	0	0	0.911967	0	0	0	0	0	0	0	0	0	19.3878	0	0	0	0	0	0	0
Kidney__neutrophil (CCL13+)	myeloid	Kidney	550	177	0	0	0.372308	0	0	0	0	0	0	0	0	0	14.2857	0	0	0	0	0	0	0
Fat__neutrophil (IL18BP+)	myeloid	Fat	551	178	0	0.0767601	0.154755	0	0	0	0	0	0	0	0	3.33333	6.66667	0	0	0	0	0	0	0
Lung__neutrophil (IL18BP+)	myeloid	Lung	552	178	0	0	0.203394	0	0	0	0	0	0	0	0	0	6.90608	0	0	0	0	0	0	0
Kidney__neutrophil (IL18BP+)	myeloid	Kidney	553	178	0	0	0.340615	0	0	0	0	0	0	0	0	0	5.55556	0	0	0	0	0	0	0
Bladder__neutrophil (IL18BP+)	myeloid	Bladder	554	178	0	0	0.142774	0	0	0	0	0	0	0	0	0	6.70956	0	0	0	0	0	0	0
Uterus__neutrophil (IL18BP+)	myeloid	Uterus	555	178	0	0	0.546114	0	0	0	0	0	0	0	0	0	9.09091	0	0	0	0	0	0	0
Hypothalamus_Pituitary__basophil	myeloid	Hypothalamus_Pituitary	556	179	0	0	0	0	0	0	0	0	0	0	0	0	0	0	0	0	0	0	0	0
Fat__basophil	myeloid	Fat	557	179	0	0	0	0	0	0	0	0	0	0	0	0	0	0	0	0	0	0	0	0
Limb_muscle__basophil	myeloid	Limb_muscle	558	179	0	0	0	0	0	0	0	0	0	0	0	0	0	0	0	0	0	0	0	0
Bone__basophil	myeloid	Bone	560	179	0	0	0	0	0	0	0	0	0	0	0	0	0	0	0	0	0	0	0	0
Bone_marrow__basophil	myeloid	Bone_marrow	561	179	0	0	0	0	0	0	0	0	0	0	0	0	0	0	0	0	0	0	0	0
Blood__basophil	myeloid	Blood	562	179	0	0	0	0	0	0	0	0	0	0	0	0	0	0	0	0	0	0	0	0
Lung__basophil	myeloid	Lung	564	179	0	0	0	0	0	0	0	0	0	0	0	0	0	0	0	0	0	0	0	0
Tongue__basophil	myeloid	Tongue	565	179	0	0	0	0	0	0	0	0	0	0	0	0	0	0	0	0	0	0	0	0
Small_intestine__basophil	myeloid	Small_intestine	566	179	0	0	0	0	0	0	0	0	0	0	0	0	0	0	0	0	0	0	0	0
Liver__basophil	myeloid	Liver	567	179	0	0	0	0	0	0	0	0	0	0	0	0	0	0	0	0	0	0	0	0
Kidney__basophil	myeloid	Kidney	568	179	0	0	0	0	0	0	0	0	0	0	0	0	0	0	0	0	0	0	0	0
Bladder__basophil	myeloid	Bladder	569	179	0	0	0	0	0	0	0	0	0	0	0	0	0	0	0	0	0	0	0	0
Bone_marrow__eosinophil	myeloid	Bone_marrow	570	180	0	0	0.812322	0	0	0	0	0	0	0	0	0	33.3333	0	0	0	0	0	0	0
Lung__eosinophil	myeloid	Lung	572	180	0	0	0	0	0	0	0	0	0	0	0	0	0	0	0	0	0	0	0	0
Small_intestine__eosinophil	myeloid	Small_intestine	573	180	0	0	0	0	0	0	0	0	0	0	0	0	0	0	0	0	0	0	0	0
Hypothalamus_Pituitary__granulocyte monocyte progenitor cell	myeloid	Hypothalamus_Pituitary	575	181	0	0	0.46271	0	0	0	0	0	0	0	0	0	25.9259	0	0	0	0	0	0	0
Bone__granulocyte monocyte progenitor cell	myeloid	Bone	576	181	0	0	0.0290749	0	0	0	0	0	0	0	0	0	2.35849	0	0	0	0	0	0	0
Bone_marrow__granulocyte monocyte progenitor cell	myeloid	Bone_marrow	577	181	0	0	0.132611	0	0	0	0	0	0	0	0	0	8.42105	0	0	0	0	0	0	0
Spleen__granulocyte monocyte progenitor cell	myeloid	Spleen	578	181	0	0	0	0	0	0	0	0	0	0	0	0	0	0	0	0	0	0	0	0
Lung__granulocyte monocyte progenitor cell	myeloid	Lung	579	181	0	0	0	0	0	0	0	0	0	0	0	0	0	0	0	0	0	0	0	0
Kidney__granulocyte monocyte progenitor cell	myeloid	Kidney	580	181	0	0	0	0	0	0	0	0	0	0	0	0	0	0	0	0	0	0	0	0
Hypothalamus_Pituitary__monocyte	myeloid	Hypothalamus_Pituitary	581	182	0	0	1.09744	0	0	0	0	0	0	0	0	0	27.451	0	0	0	0	0	0	0
Fat__monocyte	myeloid	Fat	582	182	0.0355762	0	0.284978	0	0	0	0	0	0	0	1.9685	0	24.4094	0	0	0	0	0	0	0
Mammary_gland__monocyte	myeloid	Mammary_gland	583	182	0	0	0.0838011	0	0	0	0	0	0	0	0	0	4	0	0	0	0	0	0	0
Bone__monocyte	myeloid	Bone	584	182	0	0	0.420355	0	0	0	0	0	0	0	0	0	15.778	0	0	0	0	0	0	0
Bone_marrow__monocyte	myeloid	Bone_marrow	585	182	0	0	0.426993	0	0	0	0	0	0	0	0	0	14.5675	0	0	0	0	0	0	0
Blood__monocyte	myeloid	Blood	586	182	0	0	0.426901	0	0	0	0	0	0	0	0	0	25.1932	0	0	0	0	0	0	0
Spleen__monocyte	myeloid	Spleen	587	182	0	0	0.481146	0	0	0	0	0	0	0	0	0	25.4826	0	0	0	0	0	0	0
Lung__monocyte	myeloid	Lung	588	182	0	0	0.478762	0	0	0	0	0	0	0	0	0	17.9896	0	0	0	0	0	0	0
Liver__monocyte	myeloid	Liver	589	182	0	0	0.512612	0	0	0	0	0	0	0	0	0	15.8672	0	0	0	0	0	0	0
Pancreas__monocyte	myeloid	Pancreas	590	182	0	0	0.301788	0	0	0	0	0	0	0	0	0	20	0	0	0	0	0	0	0
Kidney__monocyte	myeloid	Kidney	591	182	0	0	0.412298	0	0	0	0	0	0	0	0	0	17.5115	0	0	0	0	0	0	0
Bladder__monocyte	myeloid	Bladder	592	182	0	0	0.151934	0	0	0	0	0	0	0	0	0	11.2601	0	0	0	0	0	0	0
Hypothalamus_Pituitary__monocyte (PF)	myeloid	Hypothalamus_Pituitary	593	183	0	0	0.636521	0	0	0	0	0	0	0	0	0	16.129	0	0	0	0	0	0	0
Mammary_gland__monocyte (PF)	myeloid	Mammary_gland	594	183	0	0	0	0	0	0	0	0	0	0	0	0	0	0	0	0	0	0	0	0
Bone__monocyte (PF)	myeloid	Bone	595	183	0	0	0.191943	0	0	0	0	0	0	0	0	0	12.6506	0	0	0	0	0	0	0
Bone_marrow__monocyte (PF)	myeloid	Bone_marrow	596	183	0	0	0.282056	0	0	0	0	0	0	0	0	0	14.7465	0	0	0	0	0	0	0
Blood__monocyte (PF)	myeloid	Blood	597	183	0	0	0.257073	0	0	0	0	0	0	0	0	0	16.6667	0	0	0	0	0	0	0
Spleen__monocyte (PF)	myeloid	Spleen	598	183	0	0	0	0	0	0	0	0	0	0	0	0	0	0	0	0	0	0	0	0
Lung__monocyte (PF)	myeloid	Lung	599	183	0.0106847	0	0.160089	0	0	0	0	0	0	0	1.28205	0	11.5385	0	0	0	0	0	0	0
Kidney__monocyte (PF)	myeloid	Kidney	600	183	0	0	1.22581	0	0	0	0	0	0	0	0	0	50	0	0	0	0	0	0	0
Blood__macrophage_monocyte	myeloid	Blood	601	H8	0	0	0.375268	0	0	0	0	0	0	0	0	0	24.2424	0	0	0	0	0	0	0
Spleen__macrophage_monocyte	myeloid	Spleen	602	H8	0	0	0.444964	0	0	0	0	0	0	0	0	0	17.0213	0	0	0	0	0	0	0
Heart__macrophage_monocyte	myeloid	Heart	603	H8	0	0	0	0	0	0	0	0	0	0	0	0	0	0	0	0	0	0	0	0
Aorta__macrophage_monocyte	myeloid	Aorta	604	H8	0	0	0.456286	0	0	0	0	0	0	0	0	0	20	0	0	0	0	0	0	0
Trachea__macrophage_monocyte	myeloid	Trachea	605	H8	0.027945	0.0323158	0.320312	0.0643055	0	0	0	0	0	0	2.7027	2.7027	21.6216	5.40541	0	0	0	0	0	0
Small_intestine__macrophage_monocyte	myeloid	Small_intestine	606	H8	0	0	0.279426	0	0	0	0	0	0	0	0	0	12.7451	0	0	0	0	0	0	0
Colon__macrophage_monocyte	myeloid	Colon	607	H8	0	0	0.502599	0	0	0	0	0	0	0	0	0	40	0	0	0	0	0	0	0
Bone__macrophage_monocyte (PF)	myeloid	Bone	608	H9	0	0	0.120505	0	0	0	0	0	0	0	0	0	10.7807	0	0	0	0	0	0	0
Bone_marrow__macrophage_monocyte (PF)	myeloid	Bone_marrow	609	H9	0	0	0.124682	0	0	0	0	0	0	0	0	0	10	0	0	0	0	0	0	0
Fat__macrophage	myeloid	Fat	610	184	0.0675354	0	0.188665	0	0	0	0	0	0	0	2.08955	0	11.0448	0	0	0	0	0	0	0
Mammary_gland__macrophage	myeloid	Mammary_gland	611	184	0	0	0.0912326	0	0	0	0	0	0	0	0	0	2.94118	0	0	0	0	0	0	0
Limb_muscle__macrophage	myeloid	Limb_muscle	612	184	0.102169	0.0268459	0.123523	0	0	0	0	0	0	0	4.05405	1.35135	5.40541	0	0	0	0	0	0	0
Diaphragm__macrophage	myeloid	Diaphragm	613	184	0	0	0.330171	0	0	0	0	0	0	0	0	0	50	0	0	0	0	0	0	0
Bone_marrow__macrophage	myeloid	Bone_marrow	614	184	0	0	0.20974	0	0	0	0	0	0	0	0	0	5	0	0	0	0	0	0	0
Spleen__macrophage	myeloid	Spleen	615	184	0	0	0.214724	0	0	0	0	0	0	0	0	0	6.21359	0	0	0	0	0	0	0
Tongue__macrophage	myeloid	Tongue	617	184	0.332254	0	0.262744	0	0	0	0	0	0	0	4.28571	0	5.71429	0	0	0	0	0	0	0
Small_intestine__macrophage	myeloid	Small_intestine	618	184	0	0	0.41155	0	0	0	0	0	0	0	0	0	20.6107	0	0	0	0	0	0	0
Pancreas__macrophage	myeloid	Pancreas	619	184	0.107916	0	0.471961	0	0	0	0	0	0	0.0334087	2.6087	0	21.7391	0	0	0	0	0	0	1.73913
Kidney__macrophage	myeloid	Kidney	620	184	0	0	0.265135	0	0	0	0	0	0	0.0468818	0	0	10.3448	0	0	0	0	0	0	1.91571
Bladder__macrophage	myeloid	Bladder	621	184	0.0683898	0	0.228511	0	0	0	0	0	0	0	2.64423	0	9.375	0	0	0	0	0	0	0
Testes__macrophage	myeloid	Testes	622	184	0	0	0.182301	0	0	0	0	0	0	0	0	0	17.6471	0	0	0	0	0	0	0
Fat__macrophage (PF)	myeloid	Fat	623	185	0.162837	0	0	0	0	0	0	0	0	0	7.69231	0	0	0	0	0	0	0	0	0
Kidney__macrophage (PF)	myeloid	Kidney	625	185	0.173577	0	0	0	0	0	0	0	0	0	25	0	0	0	0	0	0	0	0	0
Brain_cortex__macrophage (microglial cell)	myeloid	Brain_cortex	626	186	0	0.0331803	0.171676	0	0	0	0	0	0	0	0	1.15207	4.60829	0	0	0	0	0	0	0
Brainstem__macrophage (microglial cell)	myeloid	Brainstem	627	186	0	0	0.100805	0	0	0	0	0	0	0	0	0	3.08285	0	0	0	0	0	0	0
Hypothalamus_Pituitary__macrophage (microglial cell)	myeloid	Hypothalamus_Pituitary	628	186	0	0	0.0864056	0	0	0	0	0	0	0	0	0	2.5	0	0	0	0	0	0	0
Eye_retina__macrophage (microglial cell)	myeloid	Eye_retina	629	186	0	0	0.769972	0	0	0	0	0	0	0	0	0	25	0	0	0	0	0	0	0
Bone__macrophage (osteoclast)	myeloid	Bone	630	187	0	0	0.108124	0	0	0	0	0	0	0	0	0	3.75	0	0	0	0	0	0	0
Lung__alveolar macrophage	myeloid	Lung	631	188	0	0	0.329838	0	0	0	0	0	0	0	0	0	28.1937	0	0	0	0	0	0	0
Lung__alveolar macrophage (PF)	myeloid	Lung	632	189	0	0	0.314246	0	0	0	0	0	0	0	0	0	39.759	0	0	0	0	0	0	0
Lung__alveolar macrophage (CXCL10+)	myeloid	Lung	633	190	0	0	0.216434	0	0	0	0	0	0	0	0	0	19.2513	0	0	0	0	0	0	0
Lung__alveolar macrophage (LPL+)	myeloid	Lung	634	191	0	0	1.32295	0	0	0	0	0	0	0	0	0	44.1624	0	0	0	0	0	0	0
Lung__interstitial macrophage	myeloid	Lung	635	192	0	0	0.218768	0	0	0	0	0	0	0	0	0	12.011	0	0	0	0	0	0	0
Lung__interstitial macrophage (ABCA8+)	myeloid	Lung	636	193	0	0	0.449051	0	0	0	0	0	0	0	0	0	19.0031	0	0	0	0	0	0	0
Lung__interstitial macrophage (CXCL10+)	myeloid	Lung	637	194	0	0	0.304198	0	0	0	0	0	0	0	0	0	13.0841	0	0	0	0	0	0	0
Liver__macrophage (Kupffer cell)	myeloid	Liver	638	195	0	0	0.2808	0	0	0	0	0	0	0	0	0	8.63874	0	0	0	0	0	0	0
Liver__macrophage (Kupffer cell PF)	myeloid	Liver	639	196	0	0	0.0182528	0	0	0	0	0	0	0	0	0	2.32558	0	0	0	0	0	0	0
Liver__macrophage (Kupffer cell CD5L+ MARCO+)	myeloid	Liver	640	197	0	0	0.422175	0	0	0	0	0	0	0.0329572	0	0	17.2093	0	0	0	0	0	0	1.86047
Liver__macrophage (Kupffer cell CD5L- MARCO+)	myeloid	Liver	641	198	0	0	0.127167	0	0	0	0	0	0	0	0	0	7.30435	0	0	0	0	0	0	0
Liver__macrophage (Kupffer cell MS4A7+)	myeloid	Liver	642	199	0	0	0	0	0	0	0	0	0	0	0	0	0	0	0	0	0	0	0	0
Fat__macrophage (MRC1+)	myeloid	Fat	643	200	0.0995837	0	0.284258	0	0	0	0	0	0	0	2.91971	0	14.1119	0	0	0	0	0	0	0
Pancreas__macrophage (MRC1+)	myeloid	Pancreas	644	200	0.18864	0	0.404137	0	0	0	0	0	0	0	5.58659	0	14.5251	0	0	0	0	0	0	0
Kidney__macrophage (MRC1+)	myeloid	Kidney	645	200	0.0185231	0	0.431754	0	0	0	0	0	0	0	1.5625	0	18.75	0	0	0	0	0	0	0
Mammary_gland__macrophage (ENPP2+)	myeloid	Mammary_gland	646	201	0	0	0.0897569	0	0	0	0	0	0	0	0	0	10.5263	0	0	0	0	0	0	0
Pancreas__macrophage (ENPP2+)	myeloid	Pancreas	647	201	0.247593	0	0.49485	0	0	0	0	0	0	0.235718	6.77966	0	27.1186	0	0	0	0	0	0	6.77966
Spleen__macrophage (MARCO+)	myeloid	Spleen	648	202	0	0	0.189596	0	0	0	0	0	0	0	0	0	9.09091	0	0	0	0	0	0	0
Pancreas__macrophage (MARCO+)	myeloid	Pancreas	649	202	0	0	0.419396	0	0	0	0	0	0	0	0	0	25	0	0	0	0	0	0	0
Kidney__macrophage (MARCO+)	myeloid	Kidney	650	202	0	0	0.0590562	0	0	0	0	0	0	0.0404442	0	0	8.23529	0	0	0	0	0	0	3.52941
Bone_marrow__macrophage (CD5L+)	myeloid	Bone_marrow	651	203	0	0	0.602644	0	0	0	0	0	0	0	0	0	14.2857	0	0	0	0	0	0	0
Tongue__macrophage (CTSD+)	myeloid	Tongue	652	204	0	0	0.344909	0	0	0	0	0	0	0	0	0	7.69231	0	0	0	0	0	0	0
Small_intestine__macrophage (MS4A7+)	myeloid	Small_intestine	653	205	0	0	0.041087	0	0	0	0	0	0	0	0	0	2.85714	0	0	0	0	0	0	0
Kidney__macrophage (EPCAM+)	myeloid	Kidney	654	206	0	0	0.0881655	0	0	0	0	0	0	0.0375895	0	0	3.56234	0	0	0	0	0	0	1.27226
Kidney__macrophage (ABCG1+)	myeloid	Kidney	655	207	0	0	0.216195	0	0	0	0	0	0	0	0	0	21.4286	0	0	0	0	0	0	0
Uterus__macrophage (LTC4S+)	myeloid	Uterus	657	209	0	0	0.0423769	0	0	0	0	0	0	0	0	0	3.30579	0	0	0	0	0	0	0
Uterus__macrophage (MGST1+)	myeloid	Uterus	658	210	0	0	0.0503583	0	0	0	0	0	0	0	0	0	3.33333	0	0	0	0	0	0	0
Hypothalamus_Pituitary__conventional dendritic cell	myeloid	Hypothalamus_Pituitary	659	211	0	0	0	0	0	0	0	0	0	0	0	0	0	0	0	0	0	0	0	0
Fat__conventional dendritic cell	myeloid	Fat	660	211	0	0	0	0	0	0	0	0	0	0	0	0	0	0	0	0	0	0	0	0
Mammary_gland__conventional dendritic cell	myeloid	Mammary_gland	661	211	0	0	0	0	0	0	0	0	0	0	0	0	0	0	0	0	0	0	0	0
Bone__conventional dendritic cell	myeloid	Bone	662	211	0	0	0	0	0	0	0	0	0	0	0	0	0	0	0	0	0	0	0	0
Bone_marrow__conventional dendritic cell	myeloid	Bone_marrow	663	211	0	0	0.134019	0	0	0	0	0	0	0	0	0	6.25	0	0	0	0	0	0	0
Blood__conventional dendritic cell	myeloid	Blood	664	211	0	0	0	0	0	0	0	0	0	0	0	0	0	0	0	0	0	0	0	0
Spleen__conventional dendritic cell	myeloid	Spleen	665	211	0.0625352	0	0	0	0	0	0	0	0	0	3.22581	0	0	0	0	0	0	0	0	0
Lung__conventional dendritic cell	myeloid	Lung	666	211	0	0	0	0	0	0	0	0	0	0	0	0	0	0	0	0	0	0	0	0
Small_intestine__conventional dendritic cell	myeloid	Small_intestine	667	211	0	0	0	0	0	0	0	0	0	0	0	0	0	0	0	0	0	0	0	0
Liver__conventional dendritic cell	myeloid	Liver	668	211	0	0	0	0	0	0	0	0	0	0	0	0	0	0	0	0	0	0	0	0
Pancreas__conventional dendritic cell	myeloid	Pancreas	669	211	0.0603666	0	0	0	0	0	0	0	0	0	6.89655	0	0	0	0	0	0	0	0	0
Kidney__conventional dendritic cell	myeloid	Kidney	670	211	0.140205	0	0	0	0	0	0	0	0	0	4.34783	0	0	0	0	0	0	0	0	0
Bladder__conventional dendritic cell	myeloid	Bladder	671	211	0.288287	0	0	0	0	0	0	0	0	0	13.0435	0	0	0	0	0	0	0	0	0
Hypothalamus_Pituitary__plasmacytoid dendritic cell	myeloid	Hypothalamus_Pituitary	672	212	0	0	0	0	0	0	0	0	0	0	0	0	0	0	0	0	0	0	0	0
Bone__plasmacytoid dendritic cell	myeloid	Bone	673	212	0	0	0	0	0	0	0	0	0	0	0	0	0	0	0	0	0	0	0	0
Bone_marrow__plasmacytoid dendritic cell	myeloid	Bone_marrow	674	212	0	0	0.0699116	0	0	0	0	0	0	0	0	0	1.5873	0	0	0	0	0	0	0
Spleen__plasmacytoid dendritic cell	myeloid	Spleen	675	212	0	0	0	0	0	0	0	0	0	0	0	0	0	0	0	0	0	0	0	0
Lung__plasmacytoid dendritic cell	myeloid	Lung	676	212	0.0285241	0	0	0	0	0	0	0	0	0	1.53846	0	0	0	0	0	0	0	0	0
Trachea__plasmacytoid dendritic cell	myeloid	Trachea	677	212	0	0	0	0	0	0	0	0	0	0	0	0	0	0	0	0	0	0	0	0
Liver__plasmacytoid dendritic cell	myeloid	Liver	678	212	0.0424548	0	0.0994298	0	0	0	0	0	0	0	1.19048	0	2.38095	0	0	0	0	0	0	0
Pancreas__plasmacytoid dendritic cell	myeloid	Pancreas	679	212	0	0	0	0	0	0	0	0	0	0	0	0	0	0	0	0	0	0	0	0
Kidney__plasmacytoid dendritic cell	myeloid	Kidney	680	212	0	0	0	0	0	0	0	0	0	0.12078	0	0	0	0	0	0	0	0	0	3.57143
Bladder__plasmacytoid dendritic cell	myeloid	Bladder	681	212	0	0	0	0	0	0	0	0	0	0	0	0	0	0	0	0	0	0	0	0
Fat__mature dendritic cell	myeloid	Fat	682	213	0.0744236	0	0	0	0	0	0	0	0	0	5.26316	0	0	0	0	0	0	0	0	0
Mammary_gland__mature dendritic cell	myeloid	Mammary_gland	683	213	0	0	0	0	0	0	0	0	0	0	0	0	0	0	0	0	0	0	0	0
Spleen__mature dendritic cell	myeloid	Spleen	684	213	0	0	0.078524	0	0	0	0	0	0	0	0	0	6.66667	0	0	0	0	0	0	0
Lung__mature dendritic cell	myeloid	Lung	685	213	0	0	0.0228961	0	0	0	0	0	0	0	0	0	1.33333	0	0	0	0	0	0	0
Tongue__mature dendritic cell	myeloid	Tongue	686	213	0	0	0	0	0	0	0	0	0	0	0	0	0	0	0	0	0	0	0	0
Liver__mature dendritic cell	myeloid	Liver	687	213	0	0	0.12821	0	0	0	0	0	0	0	0	0	4.16667	0	0	0	0	0	0	0
Pancreas__mature dendritic cell	myeloid	Pancreas	688	213	0	0	0.125331	0	0	0	0	0	0	0	0	0	6.66667	0	0	0	0	0	0	0
Kidney__mature dendritic cell	myeloid	Kidney	689	213	0	0	0	0	0	0	0	0	0	0.632495	0	0	0	0	0	0	0	0	0	33.3333
Bladder__mature dendritic cell	myeloid	Bladder	690	213	0	0	0.531602	0.124143	0	0	0	0	0	0.118947	0	0	7.14286	7.14286	0	0	0	0	0	7.14286
Mammary_gland__dendritic cell (FLT3+ IGSF6+)	myeloid	Mammary_gland	691	214	0.113016	0	0	0	0	0	0	0	0	0	7.69231	0	0	0	0	0	0	0	0	0
Bone__dendritic cell (FLT3+ IGSF6+)	myeloid	Bone	692	214	0	0	0	0	0	0	0	0	0	0	0	0	0	0	0	0	0	0	0	0
Bone_marrow__dendritic cell (FLT3+ IGSF6+)	myeloid	Bone_marrow	693	214	0	0	0	0	0	0	0	0	0	0	0	0	0	0	0	0	0	0	0	0
Spleen__dendritic cell (FLT3+ IGSF6+)	myeloid	Spleen	694	214	0	0	0.0237275	0	0	0	0	0	0	0	0	0	1.49254	0	0	0	0	0	0	0
Lung__dendritic cell (FLT3+ IGSF6+)	myeloid	Lung	695	214	0.021959	0	0.037347	0	0	0	0	0	0	0	1.59574	0	2.12766	0	0	0	0	0	0	0
Small_intestine__dendritic cell (FLT3+ IGSF6+)	myeloid	Small_intestine	696	214	0	0	0	0	0	0	0	0	0	0	0	0	0	0	0	0	0	0	0	0
Liver__dendritic cell (FLT3+ IGSF6+)	myeloid	Liver	697	214	0.0349344	0	0.0307112	0	0	0	0	0	0	0	1.25	0	1.25	0	0	0	0	0	0	0
Pancreas__dendritic cell (FLT3+ IGSF6+)	myeloid	Pancreas	698	214	0.0214875	0	0.0746669	0	0	0	0	0	0	0	1.14943	0	3.44828	0	0	0	0	0	0	0
Kidney__dendritic cell (FLT3+ IGSF6+)	myeloid	Kidney	699	214	0.0292969	0	0	0	0	0	0	0	0	0.11681	1.5873	0	0	0	0	0	0	0	0	4.7619
Bladder__dendritic cell (FLT3+ IGSF6+)	myeloid	Bladder	700	214	0	0	0	0	0	0	0	0	0	0	0	0	0	0	0	0	0	0	0	0
Small_intestine__dendritic cell (FLT3- IGSF6+ TCF4+)	myeloid	Small_intestine	701	215	0	0	0	0	0	0	0	0	0	0	0	0	0	0	0	0	0	0	0	0
Skin__dendritic cell (Langerhans cell)	myeloid	Skin	702	216	0	0	0	0	0	0	0	0	0	0	0	0	0	0	0	0	0	0	0	0
Liver__dendritic cell (PF)	myeloid	Liver	703	217	0	0	0	0	0	0	0	0	0	0	0	0	0	0	0	0	0	0	0	0
Brain_cortex__GABAergic neuron (GRIK1+ MEIS2+ NECAB1-)	neural	Brain_cortex	704	218	0	2.33952	0	0	0	0	0	0	0	0	0	80	0	0	0	0	0	0	0	0
Brain_cortex__GABAergic neuron (GIRK1- MEIS2+ NECAB1+)	neural	Brain_cortex	705	219	0	1.54689	0	0	0	0	0	0	0	0.103806	0	56.1538	0	0	0	0	0	0	0	2.30769
Brain_cortex__GABAergic neuron (GIRK1- MEIS2+ NECAB1-)	neural	Brain_cortex	706	220	0	1.63445	0	0	0	0	0	0	0	0.0210416	0	55.8528	0	0	0	0	0	0	0	1.00334
Brain_cortex__GABAergic neuron (PPP1R1B+)	neural	Brain_cortex	707	221	0	0.553103	0	0	0	0	0	0	0	0	0	31.5789	0	0	0	0	0	0	0	0
Hypothalamus_Pituitary__GABAergic neuron	neural	Hypothalamus_Pituitary	708	221	0	1.09569	0	0	0	0	0	0	0	0	0	100	0	0	0	0	0	0	0	0
Brainstem__GABAergic neuron (OTX2+)	neural	Brainstem	709	222	0	1.74993	0	0	0	0	0	0	0.0146351	0.131526	0	83.3333	0	0	0	0	0	0	3.33333	13.3333
Brain_cortex__neuron	neural	Brain_cortex	710	H10	0	1.44391	0	0	0	0	0	0	0.150035	0	0	62.5	0	0	0	0	0	0	4.16667	0
Brainstem__neuron	neural	Brainstem	711	H10	0.0591012	1.01762	0.0143411	0	0	0	0	0	0.0265013	0.136	3.1746	52.381	1.5873	0	0	0	0	0	3.1746	11.1111
Brain_cortex__glutamatergic neuron (NPTX1+)	neural	Brain_cortex	713	223	0	0.255815	0.022696	0	0	0	0	0	0	0.0476247	0	24.7191	2.24719	0	0	0	0	0	0	4.49438
Brainstem__glutamatergic neuron (CBLN1+)	neural	Brainstem	714	224	0	1.59311	0	0	0	0	0	0	0	0.31826	0	65.5172	0	0	0	0	0	0	0	6.89655
Brainstem__glutamatergic neuron (NEFH+)	neural	Brainstem	715	225	0.0220503	0.885117	0	0	0	0	0	0	0.0151322	0.196057	6.25	75	0	0	0	0	0	0	6.25	31.25
Brainstem__glutamatergic neuron (ROM1+)	neural	Brainstem	716	226	0	0.888495	0	0	0	0	0	0	0.1763	0.28993	0	65.9341	0	0	0	0	0	0	17.5824	29.6703
Eye_retina__cone cell	neural	Eye_retina	717	227	0	0	0	0	0	0	0	0	0	0	0	0	0	0	0	0	0	0	0	0
Eye_retina__rod cell	neural	Eye_retina	718	228	0	0	0	0	0	0	0	0	0	0	0	0	0	0	0	0	0	0	0	0
Eye_retina__horizontal cell	neural	Eye_retina	719	229	0	0	0	0.289443	0	0	0	0	0	0	0	0	0	50	0	0	0	0	0	0
Eye_retina__ON-bipolar cell	neural	Eye_retina	720	230	0	0	0	0	0	0	0.0679249	0	0	0.0735085	0	0	0	0	0	0	2.17391	0	0	2.17391
Eye_retina__OFF-bipolar cell	neural	Eye_retina	721	231	0	0.659709	0	0	0	0	0	0	0	0.659709	0	25	0	0	0	0	0	0	0	25
Eye_retina__bipolar cell	neural	Eye_retina	722	H11	0	2.38035	0	0	0	0	0	0	0	0	0	100	0	0	0	0	0	0	0	0
Small_intestine__interstitial cell of Cajal	neural	Small_intestine	723	232	0	1.00193	0	0	0	0	0	0	0	0	0	100	0	0	0	0	0	0	0	0
Hypothalamus_Pituitary__corticotroph	neural	Hypothalamus_Pituitary	724	233	0	0	0.212799	0	0	0	0	0	0	0	0	0	10	0	0	0	0	0	0	0
Hypothalamus_Pituitary__gonadotroph	neural	Hypothalamus_Pituitary	725	234	0	0	0	0	0	0	0	0	0	0	0	0	0	0	0	0	0	0	0	0
Hypothalamus_Pituitary__lactotroph	neural	Hypothalamus_Pituitary	726	235	0	0	0.0711705	0	0	0	0	0	0	0	0	0	11.1111	0	0	0	0	0	0	0
Hypothalamus_Pituitary__somatotroph	neural	Hypothalamus_Pituitary	727	236	0	0.0465555	0	0	0	0	0	0	0	0	0	5.26316	0	0	0	0	0	0	0	0
Hypothalamus_Pituitary__thyrotroph	neural	Hypothalamus_Pituitary	728	237	0	0.174624	0	0	0	0	0	0	0	0	0	11.1111	0	0	0	0	0	0	0	0
Hypothalamus_Pituitary__neuroendocrine cell	neural	Hypothalamus_Pituitary	729	H12	0	0	0	0	0	0	0	0	0	0	0	0	0	0	0	0	0	0	0	0
Brain_cortex__astrocyte (LHX2+ SLC7A10-)	neural	Brain_cortex	730	238	0.0583494	0.0536453	0	0	0	0	0	0	0	0	1.51515	1.51515	0	0	0	0	0	0	0	0
Brainstem__astrocyte (LHX2- SLC7A10+)	neural	Brainstem	731	239	0.0518984	0	0	0	0	0	0	0	0	0	1.23457	0	0	0	0	0	0	0	0	0
Hypothalamus_Pituitary__astrocyte (LHX2+ SLC7A10+)	neural	Hypothalamus_Pituitary	732	240	0.0831804	0	0	0	0	0	0	0	0	0.0539229	2.85714	0	0	0	0	0	0	0	0	2.85714
Brainstem__astrocyte (S100B+)	neural	Brainstem	733	241	0.318602	0.206504	0	0	0	0	0	0	0	0	10.8108	5.40541	0	0	0	0	0	0	0	0
Brain_cortex__oligodendrocyte precursor cell	neural	Brain_cortex	734	242	0	0.0442347	0	0	0	0	0	0	0.047678	0	0	1.28205	0	0	0	0	0	0	1.28205	0
Brainstem__oligodendrocyte precursor cell	neural	Brainstem	735	242	0	0	0	0	0.124588	0	0	0	0	0	0	0	0	0	3.77358	0	0	0	0	0
Hypothalamus_Pituitary__oligodendrocyte precursor cell	neural	Hypothalamus_Pituitary	736	242	0	0	0	0	0	0	0	0	0.178137	0	0	0	0	0	0	0	0	0	6.66667	0
Brain_cortex__oligodendrocyte	neural	Brain_cortex	737	243	0.0791056	0.0719548	0	0	0	0	0	0	0	0	2.38095	2.72109	0	0	0	0	0	0	0	0
Brainstem__oligodendrocyte	neural	Brainstem	738	243	0.0475824	0	0	0	0	0	0	0	0	0	2.7027	0	0	0	0	0	0	0	0	0
Hypothalamus_Pituitary__oligodendrocyte	neural	Hypothalamus_Pituitary	739	243	0.0662339	0	0.0396064	0	0	0	0	0	0	0	1.63934	0	1.63934	0	0	0	0	0	0	0
Brain_cortex__ependymal cell	neural	Brain_cortex	740	244	1.77285	0.0397141	0.00568858	0	0	0	0	0	0.0690001	0.0138941	73.6111	2.77778	1.38889	0	0	0	0	0	4.16667	1.38889
Brainstem__ependymal cell	neural	Brainstem	741	244	1.68203	0.0511321	0	0	0	0	0	0	0.0553367	0	64.9007	2.64901	0	0	0	0	0	0	3.31126	0
Hypothalamus_Pituitary__ependymal cell	neural	Hypothalamus_Pituitary	742	244	0	0	0	0	0	0	0	0	0	0	0	0	0	0	0	0	0	0	0	0
Brainstem__ependymal cell (NPY+)	neural	Brainstem	743	245	0	0.295648	0	0	0	0	0	0	0	0	0	11.1111	0	0	0	0	0	0	0	0
Brainstem__choroid plexus epithelial cell	neural	Brainstem	744	246	0	0.118707	0.0107583	0	0	0	0	0	0	0.0425823	0	8	1.33333	0	0	0	0	0	0	1.33333
Eye_retina__Muller cell	neural	Eye_retina	745	247	2.72447	0	0	0	0	0	0	0	0	0	50	0	0	0	0	0	0	0	0	0
Brainstem__myelinating Schwann cell	neural	Brainstem	746	248	2.62586	0	0	0	0	0	0	0	0	0	25	0	0	0	0	0	0	0	0	0
Bone__myelinating Schwann cell	neural	Bone	747	248	0	0	0	0	0	0	0	0	0	0	0	0	0	0	0	0	0	0	0	0
Lung__myelinating Schwann cell	neural	Lung	748	248	1.29812	0	0	0	0	0	0	0	0	0	50	0	0	0	0	0	0	0	0	0
Tongue__myelinating Schwann cell	neural	Tongue	749	248	0.791026	0	0	0	0	0	0	0	0	0	8.57143	0	0	0	0	0	0	0	0	0
Bladder__myelinating Schwann cell	neural	Bladder	750	248	0.550555	0	0	0	0	0	0	0	0	0	20	0	0	0	0	0	0	0	0	0
Brain_cortex__non-myelinating Schwann cell	neural	Brain_cortex	751	249	0.557	0	0	0	0	0	0	0	0	0	14.2857	0	0	0	0	0	0	0	0	0
Brainstem__non-myelinating Schwann cell	neural	Brainstem	752	249	0	1.32975	0	0	0	0	0	0	0	0	0	100	0	0	0	0	0	0	0	0
Fat__non-myelinating Schwann cell	neural	Fat	754	249	2.97867	0	0	0	0	0	0	0	0	0	70.3704	0	0	0	0	0	0	0	0	0
Bone__non-myelinating Schwann cell	neural	Bone	755	249	3.03724	0.181552	0	0	0	0	0	0	0	0	66.6667	33.3333	0	0	0	0	0	0	0	0
Lung__non-myelinating Schwann cell	neural	Lung	756	249	4.64827	0	0	0	0	0	0	0	0	0	100	0	0	0	0	0	0	0	0	0
Tongue__non-myelinating Schwann cell	neural	Tongue	757	249	1.68077	0.48056	0	0	0	0	0	0	0	0	37.5	6.25	0	0	0	0	0	0	0	0
Small_intestine__non-myelinating Schwann cell	neural	Small_intestine	758	249	2.75741	0	0	0	0	0	0	0	0	0	71.4286	0	0	0	0	0	0	0	0	0
Pancreas__non-myelinating Schwann cell	neural	Pancreas	759	249	3.2728	0	0	0.188705	0	0	0	0	0	0	80	0	0	6.66667	0	0	0	0	0	0
Kidney__non-myelinating Schwann cell	neural	Kidney	760	249	3.14734	0	0	0	0	0	0	0	0	0	100	0	0	0	0	0	0	0	0	0
Bladder__non-myelinating Schwann cell	neural	Bladder	761	249	1.44476	0	0	0	0	0	0	0	0	0	40.7407	0	0	0	0	0	0	0	0	0
Testes__spermatogonium	germ	Testes	762	250	0	0.338087	0.040726	0	0	0	0.0193805	0	0	0	0	20.339	3.38983	0	0	0	1.69492	0	0	0
Testes__early spermatocyte	germ	Testes	763	251	0.00658518	0.0604165	0.0888798	0	0	0.00318383	0.0640538	0	0	0	2.69058	23.3184	28.2511	0	0	1.34529	23.7668	0	0	0
Testes__pachytene spermatocyte	germ	Testes	764	252	0.0674532	0.220868	0.0573725	0	0	0	0.0190528	0	0	0.00853106	10.2677	38.394	12.0228	0	0	0	4.43177	0	0	1.6674
Testes__diplotene_secondary spermatocyte	germ	Testes	765	253	0.437467	0.131527	0	0	0	0	0	0	0	0	14.557	5.06329	0	0	0	0	0	0	0	0
Testes__early spermatid	germ	Testes	766	254	0.0731021	0.226929	0.00408915	0	0	0	0	0	0	0.00611262	15.3509	44.7368	1.02339	0	0	0	0	0	0	1.02339
Testes__mid spermatid	germ	Testes	767	255	0	0.226688	0	0	0	0	0	0	0	0	0	27.1945	0	0	0	0	0	0	0	0
Testes__late spermatid	germ	Testes	768	256	0.0365353	0.0950667	0	0	0	0	0	0	0	0	1.48233	7.06956	0	0	0	0	0	0	0	0

## Sheet: Fig S5d
	compartment	tissue	order__compartment_freeannotation_tissue	dendrogram_annotation_number	LOC105886005_mean_expression	STK17A_mean_expression	IFI6_mean_expression	LOC105858410_mean_expression	P2RY8_mean_expression	CLEC17A_mean_expression	MX2_mean_expression	FCRL2_mean_expression	FCRL4_mean_expression	LOC105878449_mean_expression	ICAM3_mean_expression	GLYATL2_mean_expression	LOC105858493_mean_expression	C27H1orf186_mean_expression	LOC105878255_mean_expression	NT5DC4_mean_expression	LOC105857552_mean_expression	NCR2_mean_expression	MLN_mean_expression	TMIGD2_mean_expression	HES4_mean_expression	DEPDC4_mean_expression	C24H19orf35_mean_expression	CLECL1_mean_expression	OPRPN_mean_expression	BTN3A3_mean_expression	LOC105855641_mean_expression	CXCL8_mean_expression	FCN2_mean_expression	LOC105882862_mean_expression	LOC105855558_mean_expression	CFH_mean_expression	VSTM1_mean_expression	TCN1_mean_expression	LOC105877181_mean_expression	SIRPB2_mean_expression	MCF2L2_mean_expression	AZU1_mean_expression	CCL14_mean_expression	IL37_mean_expression	C4BPB_mean_expression	LOC105862446_mean_expression	LOC105862424_mean_expression	LOC105858492_mean_expression	LOC105878661_mean_expression
Skin__interfollicular basal cell	epithelial	Skin	1	1	0	0.439411	0.889938	0.418194	0	0	0	0	0	0.115312	0	0	0	0	0	0.356425	0	0	0.0361759	0	0.0873271	0	0	0	0	0.0878056	0.425094	0	0	0	0.0237777	0	0	0	0	0.0749897	0	0	0	0.0297696	0	0	0	0	0
Skin__interfollicular basal cell (APOE+)	epithelial	Skin	2	2	0.0535792	0.384465	0.912275	0.505219	0	0	0	0	0	0.357406	0	0	0	0	0	0.174359	0	0	0	0	0.0993027	0	0	0	0	0.0658294	0.299451	0	0	0	0	0	0	0	0	0	0	0	0	0	0	0	0	0	0
Skin__interfollicular suprabasal cell	epithelial	Skin	3	3	0.0361095	0.440751	0.478293	0.34802	0	0	0	0	0	0.142917	0	0	0	0	0	0.262879	0	0	0	0	0.518403	0	0	0	0	0.0425331	0.121145	0	0	0	0	0	0	0	0	0.0772647	0	0	0	0	0	0	0	0	0
Skin__interfollicular suprabasal cell (APOE+)	epithelial	Skin	4	4	0.102718	0.427956	0.594134	0.34783	0	0	0	0	0	0.35099	0	0	0	0	0	0.15114	0	0	0	0	0.319217	0	0	0	0	0.0375186	0.102507	0	0	0	0	0	0	0	0	0.0468343	0	0	0	0.0295788	0	0	0	0	0
Skin__interfollicular differentiated suprabasal cell	epithelial	Skin	5	5	0.0139419	0.366171	0.387012	0.205881	0	0	0	0	0	0.266173	0	0	0	0	0	0.116238	0	0	0.014599	0	0.531716	0	0	0	0	0.0273971	0.0194955	0	0	0	0	0	0	0	0	0.0921242	0	0	0	0.0245873	0	0	0	0	0
Skin__interfollicular cell (PF)	epithelial	Skin	6	6	0.0380378	0.370223	0.754568	0.439216	0	0	0	0	0	0.201501	0	0	0	0	0	0.250365	0	0	0.0288431	0	0.111726	0.0449519	0	0	0	0.0644497	0.288601	0.0263694	0	0	0	0	0	0	0	0.0560939	0	0	0	0	0	0	0	0	0
Skin__upper hair follicle cell	epithelial	Skin	7	7	0.0808911	0.341285	0.432051	0.360647	0	0	0	0	0	0.552365	0	0	0	0	0	0.132778	0	0	0	0	0.210995	0	0	0	0	0.0245059	0.0793388	0	0	0	0	0	0	0	0	0.0153362	0	0	0	0	0	0	0	0	0
Skin__inner bulge cell	epithelial	Skin	8	8	0.309884	0.292743	0.389828	0.304874	0	0	0	0	0	0.510524	0	0	0	0	0	0.171065	0	0	0	0	0.0958483	0	0	0	0	0	0.174433	0	0	0	0	0	0	0	0	0.0315508	0	0	0	0	0	0	0	0	0
Skin__outer bulge cell	epithelial	Skin	9	9	0.132109	0.299631	0.495409	0.41633	0	0	0	0	0	0.120349	0	0	0	0	0	0.103324	0	0	0	0	0.0691427	0	0	0	0	0.0503546	0.539652	0	0	0	0	0	0	0	0	0	0	0	0	0	0	0	0	0	0
Skin__melanocyte	epithelial	Skin	10	10	0.0886982	0.146657	0.192484	0.590117	0	0	0	0	0	0	0	0	0	0	0	0	0	0	0	0	0.396098	0.0686925	0	0	0	0	0.465885	0	0	0	0	0	0	0	0	0	0	0	0	0	0	0	0	0	0
Skin__channel cell (MMP7+)	epithelial	Skin	11	11	0.222266	0.214662	0.881791	0.188198	0	0	0	0	0	0.387802	0	0	0	0	0	0.117133	0	0	0	0	0.435355	0	0	0	0	0.0343547	0.186704	0	0	0	0.0369553	0	0	0	0	0	0	0	0	0	0	0	0	0	0
Skin__channel cell (TPM1+)	epithelial	Skin	12	12	0.1692	0.243658	0.246707	0.291199	0	0	0	0	0	0.250678	0	0	0	0	0	0.0659583	0	0	0	0	0.13242	0	0	0	0	0.128197	0.0383538	0	0	0	0.0752909	0	0	0	0	0.0739225	0	0	0	0.0175409	0	0	0	0	0
Skin__sweat gland cell	epithelial	Skin	13	13	0.0630565	0.285224	0.62415	0.700784	0	0	0	0	0	0	0	0.245556	0	0	0	0.148612	0	0	0	0	0	0	0	0	0	0	0.0389916	0	0	0	0.267976	0	0	0.276187	0	0.0389916	0	0	0	0	0	0	0	0	0
Fat__granulosa cell	epithelial	Fat	14	14	0	0	0.028028	0.613248	0	0	0	0	0	0.0322187	0.121509	0	0	0	0	0	0	0	0.0462399	0	0.028028	0	0	0	0	0.0704258	0.277914	0.77113	0	0	0	0	0	0	0	0	0	0	0.0462399	0	0	0	0	0	0
Fat__unknown_Fat_GAT_epithelial_G1 (CRISP3+)	epithelial	Fat	15	15	0.149695	0.133887	1.07647	0.292349	0	0	0	0	0	0	0.0703654	0	0.0268956	0	0	0.0123284	0	0	0.0131093	0	0.0207362	0	0.0280087	0	0.428062	0.0974913	0.380355	0.628877	0.158227	0.0186514	0.0681697	0.144352	0	0.0179333	0	0	0	0	0	0	0	0	0	0.0360555	0
Lung__respiratory basal cell	epithelial	Lung	17	17	0	0	0	0	0	0	0	0	0	0	0	0	0	0	0	0	0	0	0	0	0	0	0	0	0	0	0	0	0	0	0.7365	0	0	0	0	0	0	0	0	0	0	0	0	0	0
Trachea__respiratory basal cell	epithelial	Trachea	18	17	0.113949	0.447796	0.767909	0.214147	0	0	0.119624	0	0	0.015246	0.0876085	0	0.252352	0	0	0.0745638	0	0	0	0	0.014827	0.0412978	0	0	0	0.0404397	0.759266	2.76337	0.00700747	0	0.750241	0.320578	0	0.0340459	0.00864225	0	0	0	0	0	0	0	0	0	0
Trachea__respiratory basal cell (PF)	epithelial	Trachea	19	18	0.212051	0.229538	1.0368	0.328141	0	0	0	0	0	0	0	0	0.41943	0	0	0.250668	0	0	0	0	0	0	0	0	0	0	0.880386	0.531353	0	0	0.620143	0.775966	0	0	0	0	0	0	0	0	0	0	0	0	0
Lung__ciliated cell	epithelial	Lung	20	19	0.606338	0.283761	2.07266	0.880221	0	0	0	0	0	0	0.079454	0	0.102899	0	0.0426957	0	0.083643	0	0	0	0	0.0697945	0.0383314	0.246393	0	0.0742241	0.66429	0	0.444348	0.0889364	1.40469	0.0728145	0	0	0	0.116122	0	0	0	0.144516	0	0	0	0	0
Trachea__ciliated cell	epithelial	Trachea	21	19	0	0.940983	0.459916	0.256169	0	0	0	0	0	0.760619	0	0	0	0	0	0	0	0	0	0	0	0	0	0	0	0	0	1.04889	0	0	0.256169	0	0	0	0	0	0	0	0	0.256169	0	0	0	0	0
Lung__club cell	epithelial	Lung	22	20	0.181085	0	1.65807	0.972763	0	0	0	0	0	0.0966581	0.0965656	0	0.0890672	0	0	0	0	0	0.0890672	0	0.0942707	0	0	0	0	0	0.439213	0	0.346453	0	0.565724	0.344309	0.0890672	0	0	0	0	0.0965656	0	0	0	0	0	0	0
Trachea__secretory cell	epithelial	Trachea	23	20	0.135503	0.158187	1.97294	0.109875	0	0	0.176516	0	0.00429606	0.305652	0.0815798	0	0.200349	0	0	0.0398171	0	0	0	0.00389932	0.217638	0.0356153	0	0	0	0.0882501	0.327278	1.92053	0.0109557	0	1.5103	0.46324	0.00425865	0.661584	0.00577372	0	0	0	0.043659	0	0.00506252	0	0	0.153505	0
Lung__tuft cell	epithelial	Lung	24	21	0.746544	0	3.19927	0.290935	0	0	0	0	0	0	0	0	0.726422	0	0	0	0	0	0.928991	0	0	0	0	0	0	0.50929	0	0.324868	0	0	0.290935	0	0	0	0	0	0	0.324868	0	0	0	0	0	0	0
Trachea__tuft cell	epithelial	Trachea	25	21	0.0917401	0	0.875604	0.212084	0	0	0	0	0	0	0	0	0.0917401	0	0	0	0	0	0.133104	0	0	0	0	0	0	0	0.573639	0.158681	0.0731427	0.0844526	0	0	0	0	0	0	0	0	0	0	0	0	0	0	0
Trachea__pulmonary neuroendocrine cell	epithelial	Trachea	26	22	0	0	1.71484	0	0	0	0	0	0	0	0	0	0	0	0	0	0	0	0	0	0	0	0	0	0	0	0	0	0	0	0.923704	0	0	0	0	0	0	0	0	0	0	0	0	0	0
Lung__alveolar epithelial cell type 1	epithelial	Lung	27	23	0.145631	0.860011	4.38337	0.432942	0	0	0	0	0	0.274617	0.229319	0	0	0	0.0209079	0.307044	0	0	0	0	0	0	0.0645477	0.0916716	0	0.140869	1.19601	0.15619	0.362198	0.0523614	0.406556	0.0410779	0	0	0	0	0	0	0	0	0	0	0	0	0.0325097
Lung__alveolar epithelial cell type 2	epithelial	Lung	30	24	0.783751	0.181358	2.05778	0.278822	0	0	0.122455	0	0	0	0.149731	0	0.0788084	0	0.0150377	0.202671	0	0	0.0803299	0	0.0142691	0.0134356	0.05805	0.0909637	0	0.0858469	0.355407	0.239629	0.342274	0.0486436	1.16102	0.021471	0.0092382	0	0.0134186	0.0155164	0	0	0	0	0	0	0	0.0198048	0
Lung__uterine metastasis cell	epithelial	Lung	31	25	0.0140309	0.642727	2.13494	0.603024	0.00761404	0	2.76248	0	0	0	0.218521	0	0	0	0.00587301	0.980693	0	0	0.116584	0.0199836	0.0108452	0.0944309	0.014829	0.00476916	0	0.0350264	0.398557	0.271125	0.350874	0.0691254	0.0362412	0.017314	0.00861658	0.0246236	0.0159166	0.0173879	0	0.00209867	0.00673335	0	0	0	0	0.0826319	0
Lung__alveolar epithelial cell type 2_uterine metastasis cell	epithelial	Lung	32	H1	0	0.595693	1.85627	0.370568	0	0	2.15328	0	0	0	0	0	0	0	0	0.482486	0	0	0.172231	0	0	0	0	0	0	0	0.639783	0.0701353	0	0	0.295184	0	0	0	0	0	0	0	0	0	0	0	0	0	0
Tongue__basal cell	epithelial	Tongue	33	26	0.02945	1.0449	0.404408	0.290214	0	0	0	0	0	0.145179	0	0	0	0	0	0.111068	0	0	0.0687558	0	0.0400631	0.0227625	0.0169452	0	0	0	0.441654	1.11999	0	0	0.0288987	0	0	0	0	0	0	0	0	0	0	0	0	0	0
Tongue__basal cell (WIF1+)	epithelial	Tongue	34	27	0	0.756065	0.277641	0.328568	0	0	0	0	0	0	0	0	0	0	0	0.0711126	0	0	0	0	0	0	0	0	0	0	0.16262	1.61918	0	0	0	0	0	0	0	0	0	0	0	0	0	0	0	0	0
Tongue__suprabasal cell	epithelial	Tongue	35	28	0.0177127	0.998447	0.394228	0.306357	0	0	0.014937	0	0	0.0545539	0	0	0	0	0	0.114746	0	0	0.0199118	0	0.1331	0.0184899	0.0146286	0	0	0.00947366	0.456568	1.01982	0	0	0.0380287	0	0	0	0	0	0	0	0	0	0	0	0	0	0
Tongue__suprabasal cell (PF)	epithelial	Tongue	36	29	0.0200519	0.949829	0.28433	0.30491	0	0	0	0	0	0.100972	0	0	0	0	0	0.0817839	0	0	0.0479507	0	0.144512	0.0192844	0.0185151	0	0	0	0.344886	1.01277	0	0	0.0556335	0	0	0	0	0	0	0	0	0	0	0	0	0	0
Tongue__suprabasal cell (KRT4+)	epithelial	Tongue	37	30	0.061188	0.905255	0.248354	0.266817	0	0	0.0315483	0	0	0.106433	0	0	0	0	0	0.0658673	0	0	0	0	0.230666	0.00566586	0	0	0	0	0.31491	1.10784	0	0	0.01286	0	0	0	0	0.0421835	0	0	0	0	0	0	0	0	0
Tongue__suprabasal cell (WIF1+)	epithelial	Tongue	38	31	0.0799976	0.845336	0.262699	0.253066	0	0	0.0126444	0	0	0.00796053	0	0	0	0	0	0.100023	0	0	0	0	0.0756658	0.0342866	0.00508451	0	0	0.0198623	0.275755	1.31123	0	0	0.0152952	0	0	0	0	0.00698258	0	0	0	0	0	0	0	0	0
Tongue__suprabasal cell (PF WIF1+)	epithelial	Tongue	39	32	0.106263	0.692347	0.158701	0.227606	0	0	0.00895	0	0	0.0467538	0	0	0	0	0	0.0597978	0	0	0	0	0.0648213	0.0137293	0	0	0	0	0.181506	1.89833	0	0	0.0206145	0	0	0	0	0.0166556	0	0	0	0	0	0	0	0	0
Tongue__filiform papilla	epithelial	Tongue	40	33	0	1.02833	0.370253	0.195556	0	0	0	0	0	0.45343	0	0	0	0	0	0.264736	0	0	0	0	0.286414	0	0	0	0	0	0.389418	0.0210887	0	0	0	0	0	0	0	0.00773075	0	0	0	0	0	0	0	0	0
Small_intestine__enterocyte progenitor cell	epithelial	Small_intestine	41	34	0.161961	0.353987	0.259782	0.33943	0.032761	0	0.0285257	0	0	0.250453	0.134291	0	0.234062	0	0.0146228	0.304177	0	0	0.051252	0	0.0231451	0.0167063	0.0446273	0	0	0.0286686	0.200465	0.503413	0.560191	0	0.124022	0	0	0	0	0	0	0	0	0	0	0	0	0.027518	0
Colon__enterocyte progenitor cell	epithelial	Colon	42	34	0.0472896	0.495746	0.0901507	0.0468668	0	0	0	0	0	0.0753297	0	0	0	0	0	0.107728	0	0	0	0	0.287912	0	0	0	0	0.148751	0.124268	1.55472	0.973864	0	0	0	0	0	0	0	0	0	0	0	0	0	0	0.0589565	0
Small_intestine__enterocyte	epithelial	Small_intestine	43	35	0.0997612	0.371366	0.891847	0.267776	0	0	0.0350553	0	0	1.64692	0.0585118	0	0.098702	0	0.0348484	0.613198	0	0	1.00445	0	0.0473017	0	0.0305041	0	0	0.043477	0.413925	1.0411	0.418424	0	0.0286062	0	0	0	0	0	0	0	0	0	0	0	0	0	0
Colon__enterocyte	epithelial	Colon	44	35	0.0204237	0.892819	0.0799772	0.155775	0	0	0	0	0	0.17679	0	0	0.093231	0	0	0.488377	0	0	0	0	0.161744	0	0.0378432	0	0	0.0746089	0.218394	0.119924	0.467758	0	0	0	0	0	0	0	0	0	0	0	0	0	0	0	0
Small_intestine__enterocyte (CA2+)	epithelial	Small_intestine	45	36	0.0696563	0.225287	0.691913	0.34364	0	0	0.0808678	0	0	0.657859	0.145053	0	0.195091	0	0.0952384	0.890942	0	0	0	0	0.149983	0	0.0913986	0.0580543	0	0	0.0630444	0.566242	0.871717	0	0.135358	0	0	0	0	0	0	0	0	0	0	0	0	0	0
Small_intestine__goblet cell	epithelial	Small_intestine	46	37	0.404419	0.427106	0.2915	0.172992	0	0	0.151309	0	0	0.845198	0.0536753	0	0.0428333	0	0	0.183731	0	0.0127063	0.0240244	0	0.0991299	0.00604436	0	0	0	0.0341053	0.214895	1.92116	0.22512	0	0.0353853	0	0	0	0	0	0.0117498	0	0	0	0	0	0	0	0
Colon__goblet cell	epithelial	Colon	47	37	0.0564659	0.317004	0.0378591	0.22263	0	0	0.0145621	0	0	0.0369959	0.0124929	0	0	0	0.0137995	0.199036	0	0	0	0	0.0503496	0	0.0266584	0	0	0.027519	0.25715	1.72221	0.386402	0	0.0281383	0	0	0	0	0.0134833	0	0	0	0	0	0	0	0	0
Small_intestine__goblet cell (PF)	epithelial	Small_intestine	48	38	0.164262	0.0855002	0.121506	0.201651	0	0	0	0	0	0	0	0	0	0	0	0.661887	0	0	0	0	0.0668922	0	0	0	0	0	0.175824	1.94267	0.481748	0	0.199087	0	0	0	0	0	0	0	0.061125	0	0	0	0	0	0
Small_intestine__enterocyte_goblet cell	epithelial	Small_intestine	49	H2	0.109287	0.943189	0.257943	0.081337	0	0	0.14866	0	0	1.13901	0.0530866	0	0.107874	0	0	0.515055	0	0	0.0989535	0	0.12699	0	0	0	0	0.0812458	0.16244	1.45942	0.0649132	0	0	0	0	0	0	0	0	0	0	0	0	0	0	0	0
Colon__enterocyte_goblet cell	epithelial	Colon	50	H2	0	1.00712	0	0	0	0	0	0	0	0.278886	0	0	0.143858	0	0	0.166814	0	0	0	0.124184	0.196887	0	0	0	0	0.0334956	0.118784	0.966246	0.164251	0	0	0	0	0	0	0	0	0	0	0	0	0	0	0	0
Small_intestine__enteroendocrine cell	epithelial	Small_intestine	51	39	0.0878148	0	1.07463	0.451749	0	0	0.0231525	0	0	0.343198	0	0	0.0231525	0	0.0245486	0.10771	0	0	2.01241	0	0	0.0467465	0.0711514	0.0272577	0	0.0555277	0.345872	0.145215	0.0273529	0	0	0	0	0	0	0	0	0	0	0	0	0	0	0.0548841	0
Colon__enteroendocrine cell	epithelial	Colon	52	39	0	0.205518	0.762917	0.428785	0	0	0	0	0	0	0	0	0	0	0	0	0	0	0.057539	0	0	0	0.0570856	0	0	0.141252	0.373207	0	0.0565435	0	0.0528709	0	0	0	0	0	0	0	0	0	0	0	0	0	0
Small_intestine__M cell of gut	epithelial	Small_intestine	53	40	0.16757	0.247767	0.569253	0.255395	0	0	0.135954	0	0	0.438258	0.0464516	0	0.0888665	0	0	0.653276	0	0	0.0237237	0.0205894	0.593187	0.0296778	0.0162608	0	0	0.0793466	0.227026	0.510052	1.04834	0	0.0478932	0	0	0	0	0	0	0	0.137852	0	0	0	0	0	0
Small_intestine__tuft cell	epithelial	Small_intestine	54	41	0.0386196	0	0.745384	0.65702	0	0	0.217377	0	0	2.35287	0	0	0	0	0	0.130828	0	0	0.636237	0	0	0	0	0	0	0.0450535	0.105602	0.582133	0.230899	0	0.0654673	0	0	0	0	0	0	0	0	0	0	0	0	0	0
Liver__hepatocyte (APOB+)	epithelial	Liver	55	42	0	0.103423	1.2641	0.121752	0	0	0	0	0	0.0487406	0	0	0.0812905	0	0.0369741	0.858919	0	0	0	0	0	0	0.023078	0	0	0	0.827885	0	0	0	0.179909	1.74737	0	0	0	0	0	0	0.131744	0	0.367936	0	0	0	0
Liver__hepatocyte (PHYH+)	epithelial	Liver	56	43	0	0.117834	0.480787	0.192933	0	0	0	0	0	0	0.0856551	0	0	0	0.0513577	1.87379	0	0	0.0388351	0	0	0	0.0915718	0	0	0	0.469463	0.0459851	0.0864391	0	0.0666398	0.200878	0	0	0	0	0	0	0.0627328	0	0.176078	0	0	0	0
Liver__cholangiocyte	epithelial	Liver	57	44	0.194855	0.508283	2.39869	0.63278	0	0	0	0	0	0	0	0	0	0	0	0.138202	0	0	0	0	0	0	0	0.219588	0	0.234379	0.47681	1.66165	0	0.0352462	0.595773	0.320229	0	0.216988	0	0	0	0	0	0	0	0	0	0	0
Fat__acinar cell	epithelial	Fat	58	45	0.076538	0	0.189883	0.113025	0	0	0	0	0	0	0.0149552	0	0	0	0	0.0461745	0	0	0.0732789	0	0	0	0	0	0	0	0.125618	0	0	0	0	0.0881495	0	0	0	0	0	0	0.022338	0	0.00749369	0	0	0	0.0286495
Pancreas__acinar cell	epithelial	Pancreas	59	45	0.135451	0.0349106	0.285364	0.158675	0	0	0	0	0	0.0184394	0.0213619	0	0.0501801	0	0	0.0422461	0	0	0.0108505	0	0	0	0.0223669	0	0	0	0.172814	0	0.0148583	0	0.0232559	0.0448892	0	0	0	0	0	0	0.0401508	0	0.0242607	0	0	0	0
Pancreas__acinar cell (FDX1+)	epithelial	Pancreas	60	46	0.115912	0.0274128	0.299478	0.169052	0	0	0	0	0	0.00957941	0.0395465	0	0.0187834	0	0.00379383	0.0666349	0	0	0.0105123	0	0.00152508	0.00249848	0.0129363	0	0	0.0183636	0.134666	0.016661	0.0240568	0.00471129	0.0128756	0.0662331	0	0.00430139	0	0.0119521	0	0	0.0332011	0	0.0213313	0	0	0	0.0117549
Pancreas__acinar cell (PNISR+)	epithelial	Pancreas	61	47	0.263225	0.0501207	0.364724	0	0	0	0	0	0	0	0.221045	0	0.188409	0	0	0	0	0	0	0	0	0	0	0	0	0.0484873	0.244711	0	0.162357	0.0757709	0	0.109858	0	0	0	0	0	0	0	0	0.123893	0	0	0	0
Pancreas__ductal cell (SPOCK3+)	epithelial	Pancreas	62	48	0.142253	0.200744	1.72741	0.339387	0	0.0170238	0.10536	0	0	0	0.050919	0	0.0442856	0	0.0109057	0.166395	0.0116066	0	0.074621	0	0.0500414	0.0272384	0.250062	0.031988	0	0.144741	0.365301	0	0.0108078	0	0.155483	0.562943	0	0	0	0	0	0	0.0537148	0	0	0	0	0.00642884	0.014097
Pancreas__ductal cell (UPK1A+)	epithelial	Pancreas	63	49	0.380661	0.425305	2.23287	0.404318	0	0	0.0673653	0	0	0	0.014917	0	0.0427717	0	0	0.0322438	0	0	0.125671	0	0	0.0124658	0.0213454	0	0	0.0283997	0.276341	0	0	0	0.133324	0.748022	0	0	0	0	0	0	0.0495018	0	0	0	0	0.105755	0.00438297
Pancreas__acinar cell_ductal cell	epithelial	Pancreas	64	H3	0.0932091	0.0231578	0.402025	0.337639	0	0	0.0056738	0	0	0.00673832	0	0	0.0198237	0	0	0.0274923	0	0	0.0177991	0	0.00353971	0.00592728	0.0966139	0.00224859	0	0.011267	0.102855	0	0.0472728	0	0.0229214	0.0900004	0	0.00983484	0	0	0	0	0.0371464	0.00886245	0.0185248	0	0	0	0
Pancreas__alpha cell	epithelial	Pancreas	65	50	0.0845765	0.0179598	1.24374	0.303578	0	0	0.0045064	0	0	0.0088811	0.158165	0	0.0188491	0	0.0107605	0.0450322	0	0	0.0354921	0	0	0.0056103	0	0.00395425	0	0.177858	0.339603	0.00572767	0.102772	0.0118837	0.0176519	0.0123614	0	0	0.00255608	0	0.0597248	0	0.0547682	0	0.0170964	0	0	0	0
Pancreas__beta cell	epithelial	Pancreas	66	51	0.0627388	0.0154263	1.11499	0.254248	0.013698	0	0.005762	0	0	0.00378165	0.0505742	0	0.0366366	0	0.00155366	0.0383081	0	0	0.0826678	0	0	0.0191654	0.00560137	0.0058835	0	0.0335354	0.188868	0	0.0437879	0.0125214	0.0562364	0.00858557	0	0.00393384	0	0	0.0375722	0	0.0400911	0	0.0484419	0	0	0.00554741	0.00269402
Pancreas__alpha cell_beta cell	epithelial	Pancreas	67	H4	0.0349337	0.0291325	1.38584	0.412885	0.0143287	0	0	0	0	0.0286962	0.0397624	0	0.0096677	0	0	0.0195921	0	0	0.0556856	0	0.0159434	0	0.00481688	0.011695	0	0.0648759	0.185538	0	0.0469744	0.00375176	0.0373528	0.0287213	0	0	0	0.00650802	0.0326402	0	0.05747	0	0.0170979	0	0	0	0
Pancreas__delta cell	epithelial	Pancreas	68	52	0	0.04207	1.56503	0.148797	0	0	0	0	0	0	0	0	0.0570749	0	0	0	0	0	0.04207	0	0	0	0	0	0	0	0.44743	0	0	0	0	0	0	0.100971	0	0	0	0	0	0	0	0	0	0	0
Pancreas__PP cell	epithelial	Pancreas	69	53	0	0	1.83093	0	0	0	0	0	0	0	0	0	0	0	0	0	0	0	0	0	0	0	0	0	0	0	0	0	0	0	0	0	0	0	0	0	0	0	0	0	0	0	0	0	0
Kidney__podocyte	epithelial	Kidney	70	54	0.0258573	1.21137	0.161678	0.260116	0	0	0	0	0	0	0.0762378	0	0	0	0	0.214055	0	0	0.04532	0	0	0	0	0	0	0.0661712	0.796025	0.0305468	0	0.0148677	0	0	0	0	0	0	0	0	0	0	0	0	0	0	0.0812354
Kidney__proximal convoluted tubule epithelial cell	epithelial	Kidney	71	55	0	0.128957	0.2147	0.380709	0	0	0	0	0	0	0.0454066	0	0.0595375	0	0	1.28554	0	0	1.35323	0	0	0	0.0401285	0	0	0	2.04978	0	0	0	0	0	0	0	0	0	0	0	0	0	0	0	0	0	0
Kidney__proximal straight tubule epithelial cell	epithelial	Kidney	72	56	0	0.311521	0.249227	0.35683	0	0	0	0	0	0.0712119	0.0490173	0	0.0549848	0	0	1.27113	0	0	0.666698	0	0	0	0	0.0525747	0	0.0390035	1.97891	0	0.0328987	0	0	0	0	0	0	0	0	0	0	0	0	0	0	0	0
Kidney__loop of Henle thin descending limb epithelial cell	epithelial	Kidney	73	57	0.0905547	0.270533	1.10039	0.494498	0	0	0.0319865	0	0.0229769	0.0808057	0.0325649	0	0.0594666	0	0	1.0019	0	0	0.191543	0	0.0139891	0.0212007	0.0515336	0	0	0.121555	0.937272	0.084835	0.0269547	0	0.0312411	0	0	0	0	0	0	0	0.0700566	0	0	0	0	0.0119423	0
Kidney__loop of Henle thin ascending limb epithelial cell	epithelial	Kidney	74	58	0.112936	0.18577	1.20123	0.542275	0	0	0.0578301	0	0.0330903	0	0.0496713	0	0.0473704	0	0	0.92775	0	0	0.625581	0	0.0237355	0.0253124	0.08497	0	0	0.132395	0.521181	0.110975	0.0109636	0	0.0670967	0.0826798	0	0	0	0	0	0	0	0.00802827	0	0	0	0.0183696	0
Kidney__loop of Henle thin ascending limb epithelial cell (SLC14A2+)	epithelial	Kidney	75	59	0.124093	0.345618	1.30842	0.608951	0	0	0	0	0	0	0.0619085	0	0.0487936	0	0	0.121766	0	0	0.214688	0	0.00812226	0.00627834	0.037387	0	0	0.122895	0.708984	0.0689221	0	0.0257821	0.0506843	0	0	0	0	0	0	0	0.0105047	0	0	0	0	0.018374	0
Kidney__loop of Henle thick ascending limb epithelial cell	epithelial	Kidney	76	60	0	0.126853	0.74643	0.65554	0	0	0	0	0	0	0.131928	0	0	0	0	0.816466	0	0	1.21033	0	0	0	0.0675865	0	0	0.0794188	0.528165	0	0.0472179	0	0	0	0	0	0	0	0	0	0	0	0	0	0	0	0
Kidney__loop of Henle epithelial cell (AKR1B1+)	epithelial	Kidney	77	61	0	0.171529	1.42243	0.714178	0	0	0	0	0	0	0	0	0	0	0	0.546749	0	0	0.215956	0	0	0	0	0	0	0	0.416845	0	0	0	0.0800389	0	0	0	0	0	0	0	0	0	0	0	0	0	0
Kidney__macula densa epithelial cell	epithelial	Kidney	78	62	0.325925	0.151476	1.05805	0.469953	0	0	0.00570392	0	0	0	0.0568132	0	0.047343	0	0.00805733	0.789644	0	0	0.758432	0	0.0176191	0	0.0409712	0.0361714	0	0.0247218	0.508272	0.119364	0.0391415	0	0.0345032	0	0	0	0	0	0	0.0427437	0.0544334	0	0	0	0	0.0718	0
Kidney__distal convoluted tubule epithelial cell	epithelial	Kidney	79	63	0.0383112	0	0.794859	0.416998	0	0	0	0	0	0	0.0362205	0	0	0	0	0.827894	0	0	1.27126	0	0	0.0235752	0	0	0	0.0600377	0.399648	0	0	0	0	0	0	0	0	0	0	0	0.0288031	0	0	0	0	0.00759754	0
Kidney__principal cell	epithelial	Kidney	80	64	0.190357	0.0858437	1.03469	0.494839	0	0	0.230288	0	0.0138359	0.00565638	0.0142213	0	0.0154397	0	0	0.526652	0	0	1.00813	0	0.196161	0.0198654	0.182312	0	0.0082518	0.0978703	0.415777	0.00513331	0.00404754	0	0	0.0282431	0	0	0	0	0	0	0.039201	0	0	0	0	0.039201	0.0138359
Kidney__principal cell (FXYD4+)	epithelial	Kidney	81	65	0	0.0843383	1.0478	0.347304	0	0	0	0	0	0	0.0476081	0	0.11202	0	0	0.289651	0	0	1.27639	0	0	0	0.0971993	0	0	0.0280221	0.573052	0.044812	0	0	0	0	0	0	0	0	0	0.0192696	0.0478569	0.0516887	0	0	0	0.044812	0
Kidney__principal cell (KCNE1+)	epithelial	Kidney	82	66	0	0.184924	0.84528	0.620517	0	0	0	0	0	0	0.123135	0	0.032423	0	0	0.619981	0	0	1.46529	0	0.444489	0	0.0763975	0	0	0	0.613861	0	0.0683261	0	0	0	0	0	0.0684636	0	0	0.058244	0	0	0	0	0	0	0
Kidney__alpha-intercalated cell	epithelial	Kidney	83	67	0	0.243617	0.693316	0.496819	0	0	0	0	0	0	0.0833036	0	0	0	0	0.140648	0	0	0.582334	0	0	0	0.0514059	0	0	0.147757	0.656189	0	0	0	0.175832	0	0	0	0	0	0	0	0	0	0	0	0	0	0
Kidney__beta-intercalated cell	epithelial	Kidney	84	68	0.110728	0.36622	0.524862	0.283547	0	0	0	0	0	0	0.0276972	0	0.118162	0	0	0.548809	0	0	0.73241	0	0.119374	0	0.105752	0.0252171	0	0	0.325102	0.0309255	0	0	0.0441709	0.0712055	0	0	0	0	0	0	0	0	0	0	0	0	0
Kidney__intercalated cell_principal cell	epithelial	Kidney	85	H5	0.0260502	0.171376	0.676686	0.434339	0	0	0.200009	0	0	0.0602188	0	0	0.0200947	0	0	0.255619	0	0	1.12054	0	0.0327334	0	0.0805875	0.0659243	0	0.0749366	0.370022	0.0235059	0.0229019	0.0200947	0.0494533	0	0	0	0	0	0	0	0.0260041	0	0	0	0	0.0857247	0
Fat__urothelial cell	epithelial	Fat	86	69	0.0717191	0.179981	0.822998	0.248165	0	0	0.72954	0	0	0	0.208395	0	0.0690601	0	0	0.378553	0	0	0.0408635	0	0.020226	0	0	0.050064	0	0	0.512052	3.46749	0.336673	0.0295779	0.0777029	0	0	0	0	0	0	0	0.0351261	0	0	0	0	0.064377	0
Kidney__urothelial cell	epithelial	Kidney	87	69	0.205007	0.23899	1.84616	0.452416	0	0	0.0707503	0	0	0	0	0	0	0	0	0.626609	0	0	0.164941	0	0	0	0.336758	0.0457945	0	0	0.63692	0.562181	0	0.0419577	0.11207	0.123166	0	0	0	0	0	0	0	0	0	0	0	0	0
Bladder__basal urothelial cell	epithelial	Bladder	88	70	0.0389843	0.243316	0.400313	0.11223	0	0	0.0623443	0	0	0.0310837	0.0210803	0	0.0309714	0	0	0.592347	0	0	0	0	0.0468966	0.00975276	0	0.0168521	0	0.0201197	0.535632	2.21003	0.032856	0	0.0167826	0.135742	0	0	0	0	0	0	0.0652285	0.0412148	0	0	0	0.0123292	0
Bladder__intermediate urothelial cell	epithelial	Bladder	89	71	0.0341647	0.154138	0.459423	0.183162	0	0	0.058945	0	0	0.0227633	0	0	0.0173458	0	0	0.547393	0	0	0	0	0.13812	0	0	0	0	0.134017	0.354024	1.73142	0.0869934	0	0.0132488	0.192976	0	0	0	0	0	0	0.145675	0.0127817	0.0104363	0	0	0.12043	0
Bladder__luminal urothelial cell	epithelial	Bladder	90	72	0	0.0899561	0.496496	0.178744	0	0	0.019194	0	0	0.053585	0.0551099	0	0	0	0	0.299034	0.00891291	0	0	0	0.151594	0	0	0.0269535	0	0.131765	0.359065	1.82408	0.0748442	0.0174139	0.0827574	0.366529	0	0	0	0	0	0	0.0794538	0.00964305	0	0	0	0.0832508	0.00957326
Uterus__non-ciliated epithelial cell of uterus (FXYD4+ MUC16+)	epithelial	Uterus	91	73	0	0.696284	1.40057	0.286226	0	0	0.636631	0	0	0	0.0788829	0	0.154097	0	0	0.358577	0.0689016	0	0.0313657	0	0	0	0.0324125	0	0	0	0.480855	0.791748	0	0.0324125	0.263852	0	0	0	0	0	0	0	0	0	0	0	0	0.0313657	0
Uterus__non-ciliated epithelial cell of uterus (FXYD4+ MUC16-)	epithelial	Uterus	92	74	0	0.477333	1.06827	0.321569	0	0	0.495099	0	0	0.0401874	0.234248	0	0	0	0	0.536673	0	0	0.0337849	0	0	0.0149554	0	0.180473	0	0	0.738791	0.629937	0	0	0.00750566	0	0	0	0.0184725	0	0	0	0	0	0	0	0	0.0488493	0
Uterus__non-ciliated epithelial cell of uterus (IGFBP1+)	epithelial	Uterus	93	75	0.0499112	0.103793	2.8922	0.392188	0	0	0.0643289	0	0	0	0.157825	0	0.0829675	0	0	0.486225	0	0	0.0142935	0	0	0	0	0	0	0.00800691	0.793048	0.654187	0	0	0.74198	0.0332452	0	0	0.0759097	0	0	0	0	0	0	0	0	0.0961024	0
Uterus__ciliated epithelial cell of uterus	epithelial	Uterus	94	76	0	0.635046	1.31671	0.96466	0	0	0.713926	0	0	0	0	0	0	0	0	0	0	0	0	0	0	0	0	0	0	0	0.831145	0.789952	0	0	0.188245	0	0	0	0	0	0	0	0	0	0	0	0	0	0
Skin__artery cell	endothelial	Skin	95	77	0	0	0.377585	0	0	0	0	0	0	0	1.87796	0	0	0	0	0	0	0	0	0	0	0	0	0	0	0	0	0	0	0	0	0	0	0	0	0	0	0	0	0	0	0	0	0	0
Fat__artery cell	endothelial	Fat	96	77	0.0947256	0.033272	1.21859	0.328473	0	0	0.14194	0	0	0	0.680168	0	0	0	0	0.0619907	0	0	0	0	0.43805	0	0	0	0	0.293888	0.6967	0.0675113	0.60972	0	0.367094	0	0	0	0	0	0	0	0	0	0	0	0	0	0.504209
Mammary_gland__artery cell	endothelial	Mammary_gland	97	77	0	0	0	0.746747	0	0	0	0	0	0	2.14163	0	0	0	0	0	0	0	0.698388	0	0.698388	0	0	0	0	0	0.698388	0	0	0	0	0	0	0	0	0	0	0	0	0	0	0	0	0	0
Limb_muscle__artery cell	endothelial	Limb_muscle	98	77	0	1.0341	0	0.73345	0	0	0	0	0	0	1.05305	0	0	0	0	0	0	0	0	0	0	0	0	0	0	0	0	0	0	0	0	0	0	0	0	0	0	0	0	0	0	0	0	0	0
Lung__artery cell	endothelial	Lung	100	77	0.966494	0.188025	0.656675	0.337177	0	0	0	0	0	0.111691	1.68075	0	0.429954	0	0.146713	0	0	0	0	0	0.319004	0	0	0.128728	0	0.641199	0.65131	0	0.32312	0.0924773	0.507889	0	0	0	0	0	0	0	0	0	0	0	0	0	0.141082
Tongue__artery cell	endothelial	Tongue	101	77	0	0.397462	0	0	0	0	0	0	0	0	0.851313	0	0	0	0	0	0	0	0	0	1.07195	0	0	0	0	0	1.5976	0	0	0	0.851313	0	0	0	0	0	0	0	0	0	0	0	0	0	0
Small_intestine__artery cell	endothelial	Small_intestine	102	77	0	0	1.13588	0.0895533	0	0	0	0	0	0	1.49281	0	0	0	0	0.218005	0	0	0	0	0.302514	0	0	0	0	0.481774	2.42453	0	0.166176	0	1.44754	0	0	0	0	0	0	0	0.103501	0	0	0	0	0.103501	0
Pancreas__artery cell	endothelial	Pancreas	103	77	0	0.13356	1.01589	0.324545	0	0	0.0845383	0	0	0.146486	1.74458	0	0	0	0	0.0630729	0	0	0	0	0.0793182	0	0	0	0	0.378533	0.668037	0	0.0490754	0	1.03373	0	0	0	0	0	0	0	0	0	0	0	0	0	0.151336
Bladder__artery cell	endothelial	Bladder	104	77	0.0172005	0.0551681	0.377341	0.200371	0	0	0	0	0.0102674	0.0166329	1.61634	0	0.0438982	0	0.0210024	0.192904	0.02219	0	0	0	0.410706	0	0	0	0	0.230194	1.3143	0.97542	0.388698	0.0111565	1.2796	0.0482905	0	0	0	0	0	0	0	0	0	0	0	0	0
Uterus__artery cell	endothelial	Uterus	105	77	0	0.298151	0	0.0962178	0	0	0	0	0	0	2.10781	0	0	0	0	0	0	0	0	0	0.209338	0	0	0	0	0.706389	0.738219	0.101735	0	0	0.460551	0	0	0	0	0	0	0	0	0	0	0	0	0	0
Brain_cortex__vein cell	endothelial	Brain_cortex	106	78	0.317543	0.270038	0.551158	0.0924892	0	0	0	0	0	0.0586334	1.44121	0	0.0330107	0	0.0972773	0.137822	0	0	0	0	0	0	0	0	0	0.147734	0.778428	0	0	0	0.372549	0	0	0.00767228	0	0.00767228	0	0	0.027378	0	0	0	0	0	0
Brainstem__vein cell	endothelial	Brainstem	107	78	0	0.139857	0.773528	0.109081	0	0	0	0	0	0	1.45506	0	0	0	0	0.139857	0	0	0	0	0	0	0	0	0	0	1.02156	0	0	0	0	0	0	0	0	0	0	0	0	0	0	0	0	0	0
Skin__vein cell	endothelial	Skin	108	78	0.163036	0.432513	0	0.505882	0	0	0	0	0	0	1.9267	0	0	0	0	0	0	0	0	0	0	0	0	0	0	0.386538	0.949704	0	0.916844	0	0.535612	0	0	0	0	0	0	0	0	0	0	0	0	0.1394	0
Fat__vein cell	endothelial	Fat	109	78	0.282557	0.135925	0.351239	0.136282	0	0	0.013253	0	0	0.0167439	1.64751	0	0.0590469	0	0	0.135449	0	0	0	0	0.0993785	0	0	0	0	0.475333	0.960472	0.190654	0.487424	0	0.330613	0	0	0	0	0	0	0	0	0	0	0	0	0.0189529	0
Mammary_gland__vein cell	endothelial	Mammary_gland	110	78	0.257808	0.154516	0.48219	0.257663	0	0.0718101	0	0	0	0	1.8308	0	0	0	0	0	0	0	0	0	0	0	0	0	0	0.1462	1.68105	0.0591745	0.129481	0	1.39893	0	0	0	0	0	0	0	0	0	0	0	0	0.00879823	0
Limb_muscle__vein cell	endothelial	Limb_muscle	111	78	0.37124	0.144038	0.170255	0.238163	0.142141	0	0.113488	0	0	0.0864603	0.938753	0	0.181236	0	0	0.0339243	0	0	0	0	0	0	0	0	0	0.472957	0.602509	0.0482733	0	0	0.186672	0	0	0	0	0	0	0	0.115613	0	0	0	0	0	0
Lung__vein cell	endothelial	Lung	113	78	0.647247	0.212519	0.473047	0.161739	0	0	0	0	0	0.0690844	1.14112	0	0.187853	0	0.145619	0.0353566	0	0	0	0	0.0265306	0	0	0.248572	0	0.614943	1.05943	0.0965464	0.474617	0.0511989	0.729056	0.0624167	0	0	0	0	0	0	0	0	0	0	0	0	0.0595222
Tongue__vein cell	endothelial	Tongue	114	78	0	0	0.822993	0	0	0	0	0	0	0	0.871629	0	0	0	0	0	0	0	0	0	0	0	0	0	0	0.547464	1.21908	0	0	0	0	0	0	0	0	0	0	0	0	0	0	0	0	0	0
Small_intestine__vein cell	endothelial	Small_intestine	115	78	0	0	0.304856	0.986228	0	0	0	0	0	0.304856	1.16112	0	0	0	0	0	0	0	0	0	0	0	0	0	0	0.677141	0.976824	0	0	0	0.260804	0	0	0	0	0	0	0	0	0	0	0	0	0	0
Pancreas__vein cell	endothelial	Pancreas	116	78	0.169189	0.023026	0.292584	0.245644	0	0	0.140353	0	0	0.0114502	1.53207	0	0.0484438	0	0	0.0729687	0	0	0.0145952	0	0	0	0	0	0	0.238462	1.2119	0	0.132775	0	0.491775	0.0486357	0	0	0	0	0	0.0144099	0	0	0	0	0	0	0.0866879
Bladder__vein cell	endothelial	Bladder	117	78	0.0272066	0.105598	0.128351	0.193039	0	0	0.012482	0	0	0.0254761	2.06398	0	0.0166438	0	0	0.0818021	0	0	0.0159245	0	0.0233911	0	0	0	0	0.204462	1.37223	1.37729	0.528622	0.0274542	1.43738	0	0	0	0.0148787	0.00759886	0	0	0.0230269	0	0	0	0	0	0
Uterus__vein cell	endothelial	Uterus	118	78	0	0.268859	1.14936	0	0	0	0	0	0	0	0.960274	0	0	0	0	0	0	0	0	0	0	0	0	0	0	0	0.277531	1.33665	0	0	0.148363	0	0	0	0	0	0	0	0	0	0	0	0	0	0
Kidney__vasa recta descending limb cell (SLC14A1+)	endothelial	Kidney	119	79	0	0.0381309	0.774109	0.293439	0	0	0	0	0	0	1.26307	0	0.0833611	0	0	0.213562	0	0	0.19789	0	0.0211209	0	0	1.32249	0	0.422778	0.808688	0.0503129	0.195275	0	0.292507	0	0	0	0	0	0	0	0	0	0	0	0	0.0898597	0
Kidney__vasa recta descending limb cell (MGP+)	endothelial	Kidney	120	80	0.0600858	0.0371338	0.547207	0.255627	0	0	0.0383593	0	0	0.0311087	1.10405	0	0	0	0	0.112007	0	0	0.034889	0	0.0662434	0	0	0.102948	0	0.404544	0.763137	0.0179155	0.0702447	0	0.291642	0	0	0	0	0	0	0	0	0	0	0	0	0.0333147	0
Kidney__vasa recta ascending limb cell (IGFBP5+)	endothelial	Kidney	121	81	0.381338	0.0565415	0.889575	0.230296	0	0	0.0380968	0	0	0.0225424	1.14332	0	0	0	0	0.0833173	0	0	0.0276734	0	0.0630394	0	0	0	0	0.461236	1.46739	0.151994	0.085761	0	0.381954	0	0	0	0	0	0	0	0	0	0	0	0	0.0421785	0
[truncated: 623 more rows]
[truncated: 51 more columns]

## Sheet: Fig S5e
	compartment	tissue	order__compartment_freeannotation_tissue	dendrogram_annotation_number	LOC105869211_mean_expression	BEX5_mean_expression	ZNF385D_mean_expression	LOC105884430_mean_expression	DIRAS3_mean_expression	NAT16_mean_expression	ZSCAN23_mean_expression	PIWIL3_mean_expression	FAM133A_mean_expression	NLGN4X_mean_expression	MYL5_mean_expression	ELSPBP1_mean_expression	GUCA1C_mean_expression	GRK7_mean_expression	TMEM244_mean_expression	EYS_mean_expression	CLUL1_mean_expression	SLC2A11_mean_expression	MCF2L2_mean_expression	TMEFF1_mean_expression	CAPS_mean_expression	ABCA10_mean_expression	IFIT5_mean_expression	ZSCAN16_mean_expression	ZNF41_mean_expression	LOC105869211_percent_expressed	BEX5_percent_expressed	ZNF385D_percent_expressed	LOC105884430_percent_expressed	DIRAS3_percent_expressed	NAT16_percent_expressed	ZSCAN23_percent_expressed	PIWIL3_percent_expressed	FAM133A_percent_expressed	NLGN4X_percent_expressed	MYL5_percent_expressed	ELSPBP1_percent_expressed	GUCA1C_percent_expressed	GRK7_percent_expressed	TMEM244_percent_expressed	EYS_percent_expressed	CLUL1_percent_expressed	SLC2A11_percent_expressed	MCF2L2_percent_expressed	TMEFF1_percent_expressed
[truncated: 739 more rows]
[truncated: 5 more columns]

[truncated: 1 more sheets: Fig S5f]
