# Supplementary material for: Mouse lemur cell atlas informs primate genes, physiology and disease
Source: Nature. 2025 Jul 30;644(8075):185–96. doi: 10.1038/s41586-025-09114-8 (PMC12328237; doi:10.1038/s41586-025-09114-8)
Supplement: Supplementary file 9 — Source data for Supplementary Fig. 6. [file 41586_2025_9114_MOESM9_ESM.xlsx]

## Sheet: Mean exp. ln(UP10K+1)
Cell type	ciliated cell	ciliated cell	alveolar epithelial cell type 2	alveolar epithelial cell type 2	cholangiocyte	cholangiocyte	hepatocyte+	hepatocyte+	hepatocyte-	hepatocyte-	artery cell	artery cell	artery cell	artery cell	vein cell	vein cell	vein cell	vein cell	capillary cell	capillary cell	capillary cell	capillary cell	capillary aerocyte	capillary aerocyte	lymphatic cell	lymphatic cell	lymphatic cell	lymphatic cell	tendon cell	tendon cell	skeletal muscle satellite stem cell	skeletal muscle satellite stem cell	fast muscle cell	fast muscle cell	vascular associated smooth muscle cell	vascular associated smooth muscle cell	fibroadipogenic progenitor cell	fibroadipogenic progenitor cell	adventitial fibroblast	adventitial fibroblast	alveolar fibroblast	alveolar fibroblast	pericyte	pericyte	pericyte	pericyte	B cell	B cell	B cell
Tissue	Lung	Lung	Lung	Lung	Liver	Liver	Liver	Liver	Liver	Liver	Lung	Lung	Muscle	Muscle	Lung	Lung	Muscle	Muscle	Lung	Lung	Muscle	Muscle	Lung	Lung	Lung	Lung	Muscle	Muscle	Muscle	Muscle	Muscle	Muscle	Muscle	Muscle	Muscle	Muscle	Muscle	Muscle	Lung	Lung	Lung	Lung	Lung	Lung	Muscle	Muscle	Lung	Lung	Marrow & Spleen
Compartment	epithelial	epithelial	epithelial	epithelial	epithelial	epithelial	epithelial	epithelial	epithelial	epithelial	endothelial	endothelial	endothelial	endothelial	endothelial	endothelial	endothelial	endothelial	endothelial	endothelial	endothelial	endothelial	endothelial	endothelial	endothelial	endothelial	endothelial	endothelial	stromal	stromal	stromal	stromal	stromal	stromal	stromal	stromal	stromal	stromal	stromal	stromal	stromal	stromal	stromal	stromal	stromal	stromal	lymphoid	lymphoid	lymphoid
Species	Human	Lemur	Human	Lemur	Human	Lemur	Human	Lemur	Human	Lemur	Human	Lemur	Human	Lemur	Human	Lemur	Human	Lemur	Human	Lemur	Human	Lemur	Human	Lemur	Human	Lemur	Human	Lemur	Human	Lemur	Human	Lemur	Human	Lemur	Human	Lemur	Human	Lemur	Human	Lemur	Human	Lemur	Human	Lemur	Human	Lemur	Human	Lemur	Human
A2ML1	0	0	0.000321092	0.00744882	0	0	0	0	0	0	0	0	0	0.0746048	0	0	0	0	0.0013851	0	0	0.0163241	0	0	0	0	0	0	0	0.0107215	0.00119195	0.00417994	0	0	0	0	0.00702288	0.0146449	0	0	0	0	0	0	0	0.0059321	0	0	0.00048023
ABCA10	0.015507	0	0.00434157	0.0120626	0.031323	0	0.0484742	0.039476	0.627956	0	0.00332169	0.0628529	0.0474081	0.244598	0.00360101	0.0119148	0.0215322	0.193464	0.0012259	0.0411772	0.0172113	0.289439	0.000806484	0.185064	0	0.118267	0	0.138601	0	3.65428	0.0206634	0.563187	0.0253146	0.272868	0.0604345	1.5163	0.581746	4.24643	0.495127	3.5515	0.300199	1.71562	0.00598226	0	0.0548983	0.344413	0	0.0214474	0.0133398
ABCC11	0.0100818	0	0	0.00928369	0	0	0.0262589	0.0865396	0.0772886	0	0	0	0	0.0151476	0	0	0	0	0.000917487	0	0	0.00876629	0	0	0	0.0487003	0	0.0412852	0	0.0123501	0.00308347	0.00921352	0	0.0352593	0	0	0.000239625	0.00950027	0	0	0	0	0	0	0	0.0185189	0	0	0.00230488
ACTL8	0	0	0	0	0	0	0	0	0	0	0	0	0	0	0	0	0	0	0	0	0	0.00168181	0	0	0	0	0	0	0	0.00135453	0	0	0	0	0	0	0	0.00141698	0	0	0	0	0	0	0	0.00408639	0	0	0
ADIRF	0.880684	0.642994	2.54284	1.51308	0.0190149	1.52821	0.598687	1.50446	0.15837	1.05615	2.01754	3.22975	2.58124	3.09936	3.15832	4.04673	3.79144	3.81702	2.10543	2.78973	2.55141	2.76361	3.89103	4.31007	3.59478	3.99441	3.29298	4.08594	3.19109	3.12005	1.49067	3.00697	1.16881	0.595753	4.39087	4.26507	0.910881	2.96997	2.68029	3.27742	2.40298	2.8303	1.92121	3.01609	3.36906	2.52819	0.233094	0.920657	0.00312121
ADM5	0.0071729	0.0936681	0.0232271	0.018296	0	0.170763	0.000878346	0	0.00690744	0.0408889	0.281802	0.71076	0.203503	1.72996	0.133072	1.47511	0.369133	1.5357	0.296682	0.634288	0.118648	1.42572	0.0357352	0.00535591	0.0101495	0.05679	0	0.202375	0	0.0215543	0.0514882	0.142216	0	0.0449307	0.00636925	0.0451954	0.0275612	0.0889377	0.00948381	0.141983	0.00739848	0.038554	0	0.0758237	0.0467294	0.170442	0	0	0.00725717
ANHX	0	0	0	0	0	0	0	0	0	0	0	0	0	0	0	0	0	0	0	0	0	0	0	0	0	0	0	0	0	0	0	0	0	0	0	0	0	0	0	0	0	0	0	0	0	0	0	0	0
APCDD1L	0	0	0	0	0	0	0	0	0	0	0	0	0.0324079	0	0	0	0.00154392	0	0.000868042	0	0	0	0	0	0	0	0	0	0.0486321	0.00691893	0.0195199	0	0	0	0	0	0.0879848	0.0018651	0.00941927	0	0	0	0.00352324	0	0	0	0	0	0
APOBEC3G	0.189569	0.138686	0.01893	0.102167	0.0190149	0	0.00389313	0.109933	0	0.0269026	0.172594	0.535359	0.0504672	0	0.135974	0.240364	0.0461926	0.16143	0.202404	0.451336	0.0892536	0.0218141	0.207854	0.421945	0.107231	0.521168	0.0264973	0	0.0413825	0.0119574	0.019718	0.0134647	0	0.0146454	0.107134	0	0.0576091	0.0140176	0.11363	0.354769	0.163585	0.392228	0.194514	0	0.0586082	0.0390893	0.595801	0.364515	0.432063
APOBEC3G	0.189569	0.138686	0.01893	0.102167	0.0190149	0	0.00389313	0.109933	0	0.0269026	0.172594	0.535359	0.0504672	0	0.135974	0.240364	0.0461926	0.16143	0.202404	0.451336	0.0892536	0.0218141	0.207854	0.421945	0.107231	0.521168	0.0264973	0	0.0413825	0.0119574	0.019718	0.0134647	0	0.0146454	0.107134	0	0.0576091	0.0140176	0.11363	0.354769	0.163585	0.392228	0.194514	0	0.0586082	0.0390893	0.595801	0.364515	0.432063
APOL5	0	0	0	0.00121238	0	0	0.0155412	0	0.0378815	0	0	0	0	0.0101902	0	0.0119148	0	0.0261308	0	0	0	0.0190438	0	0.0306344	0	0	0	0	0	0.0221757	0	0.00562159	0	0	0.0561477	0	0.00022117	0.0122515	0	0	0	0	0	0	0	0.0216385	0	0.02669	0
AQP10	0.0379872	0.184483	0.000342644	0.100741	0	0.0415637	0	0	0	0	0	0.056005	0	0.054638	0.00305685	0.0399582	0.00716725	0.00508058	0	0.0207645	0.000721015	0.0340344	0.00197719	0	0	0	0	0.0202776	0	0.0476868	0.00126279	0.0225814	0	0	0	0.00598305	0.00046724	0.0282798	0	0.0224935	0	0.0726437	0	0.18693	0	0.0688476	0	0.0311178	0.00160957
ARGFX	0.0147036	0	0.00131208	0.00553924	0	0	0	0	0.00850212	0	0.0051957	0	0	0.0198747	0.00746674	0	0.00230773	0	0.00703769	0.0593688	0.00636983	0.00650011	0	0.020347	0	0.0625021	0	0.0328247	0	0.00599381	0.00374013	0	0.0131855	0.100533	0	0.130085	0.00181553	0.00277321	0.00966632	0.0129383	0.0209058	0.0383863	0.00629501	0	0	0.0489726	0	0	0.00222165
ARMS2	0	0	0	0	0	0	0	0	0	0	0	0	0	0	0	0	0	0	0	0	0.00498737	0	0.00218177	0	0	0	0	0	0	0.0063731	0	0	0	0	0	0	0.000877549	0.000601235	0	0	0	0	0.0058976	0	0	0	0	0	0.000161568
ARSD	0.752462	0	0.347832	0.00407349	0.495825	0	0.452592	0.00759063	0.661503	0	0.205938	0.042752	0.167692	0.0752064	0.2008	0	0.302388	0	0.211824	0.00511993	0.144233	0.00960789	0.236316	0	0.119345	0.0443862	0.198673	0	0.231293	0.0118124	0.329939	0.00527398	0	0	0.184108	0	0.194408	0.00435501	0.0739597	0	0.197698	0.0226952	0.158892	0	0.044065	0	0.0358404	0	0.109118
ARSH	0	0	0	0	0	0	0	0	0	0	0	0	0	0	0	0	0	0	0	0	0	0	0	0	0	0	0	0	0	0	0	0	0	0	0	0	0	0	0	0	0	0	0	0	0	0	0	0	0
ASMTL	0.193856	0.889984	0.156856	0.197635	0	0.161655	0	0.30372	0	0.325546	0.266953	0.364485	0	0.53391	0.26703	0.355765	0	0.327325	0.30208	0.39937	0	0.411258	0.303746	0.356329	0.480156	0.432628	0	0.329523	0	0.359064	0	0.51496	0	0.101052	0	0.336329	0	0.36296	0.289528	0.406798	0.286522	0.371306	0.479143	0.266901	0	0.472	0.267317	0.147567	0
AZU1	0.223461	0	0.002864	0.00617934	0.0501912	0	0	0	0.00680909	0	0.00191081	0	0.0384989	0	0.0043619	0.0122945	0.053746	0	0.00308623	0.00917771	0.13906	0	0.0117415	0	0.00201315	0	0	0	0	0	0.0167565	0	0	0	0	0	0.0484792	0.000503913	0.00250424	0	0.00423723	0.00734526	0.311929	0	0.0148034	0	0	0	0.0345666
BCAS4	0.315556	0.191598	0.0648753	0.0873145	0.0739982	0	0.00314593	0.0471023	0.0883177	0.0234095	0.00833947	0	0.0172828	0.0442795	0	0.0251109	0	0.0602739	0.00410073	0.0334772	0.0185777	0.01225	0.000797527	0.0163461	0.00352151	0.128189	0	0.0228202	0.0652579	0.0341052	0.0329155	0.0138041	0.00781706	0	0.198768	0.13528	0.0161117	0.029	0.0250844	0.0433586	0.0146166	0.0363673	0.0967368	0.0696699	0.0200354	0.0235876	0.739973	0.0383128	0.89602
BEST4	0.539248	0	0.00288019	0.0298077	0	0	0.00252933	0.0181304	0.0126462	0.00520301	0.0113222	0.0410213	0.0271514	0.0531885	0.00383042	0.06569	0.000829058	0	0.00935387	0.079159	0	0.0241304	0.00350961	0.0229722	0	0.12488	0	0	0	0.0287457	0.0119719	0.0312613	0	0	0.0104494	0	0.00403067	0.0280441	0.00398317	0.0283418	0.011703	0.0921121	0.0120694	0.312134	0	0.0249232	0.0117063	0.0392706	0.0101059
BEX5	0.120525	1.29943	0.178413	0.589788	0.138853	0.125408	0.0425208	0	0.0132802	0	0.606646	0	0.063688	0.186459	0.644593	0	0.0697712	0	1.1842	0.0089466	0.0201122	0	0.133536	0	0.300943	0.0194351	0.437793	0.0401522	0.0957121	0	0.249065	0.00681872	0	0	0.0415158	0	0.0274661	0.00102659	0.0635861	0	0	0.00612252	0.0125836	0.0518229	0.00555646	0	0.183243	0.116746	0.0810089
BLID	0	0	0.00156588	0.000771407	0	0	0.00481342	0	0.0481938	0	0	0.194128	0	0	0	0.157797	0.000608646	0.1295	0	0.0384359	0	0.0193841	0	0	0	0.115864	0	0.0286097	0	0.114505	0.0339436	0.170149	0	0	0	0.0118543	0.00130913	0.0684198	0.00332052	0.15954	0.00903624	0.113449	0	0	0	0.0302545	0	0	0.000227003
BTN3A3	0.0517121	0.0990614	0.0298677	0.113489	0.0486951	0.303088	0.0323516	0.00727554	0.115872	0.0328317	0.531626	0.789013	0.124891	0.400316	0.52036	0.765708	0.165737	0.351741	0.795041	1.02342	0.229029	0.440891	0.843701	1.23758	0.20623	0.811356	0.523474	0.48046	0.0573485	0.0366247	0.0154733	0.0743406	0	0.00748644	0.0186924	0.059887	0.0283377	0.116502	0.15492	0.232335	0.151852	0.31426	0.122305	0.500901	0	0.103803	0.182608	0.364627	0.221017
C12orf54	0.00958749	0	0.00247769	0.00293128	0	0	0.000763585	0	0	0	0	0	0.000887397	0	0.0038543	0	0	0	0	0.00619674	0	0	0	0	0	0	0	0	0	0.00468627	0.0010373	0.00441962	0	0	0	0	0	0.00519343	0	0	0	0	0.00434552	0	0	0	0	0	0
C16orf82	0	0	0	0	0	0	0	0	0	0	0	0	0	0	0	0	0	0	0	0	0	0	0	0	0	0	0	0	0	0	0	0	0	0	0	0	0	0	0	0	0	0	0	0	0	0	0	0	0
C19orf73	0.0562189	0	0.0288499	0.00242273	0.129803	0	0.0348157	0	0.00635077	0	0.0249807	0	0.0267371	0	0.00661985	0	0.0122045	0	0.0485399	0	0.0379484	0	0.0419736	0	0.0293406	0	0	0	0	0	0.00702636	0	0.0152126	0	0.00249979	0	0.00682528	0	0.0089192	0.019517	0.0305266	0.00420256	0.0727825	0	0.0290594	0	0.0550435	0	0.0350266
C1QTNF8	0.0210297	0	0	0	0	0	0	0	0	0	0	0	0	0	0	0	0	0	0	0	0	0	0	0	0	0	0	0	0	0	0	0	0	0	0	0	0	0	0	0	0	0	0	0	0	0	0	0	0
C2orf15	0.130639	0	0.0309992	0.000896574	0.0372399	0	0.00658956	0	0.0146285	0	0.00709253	0	0.0283953	0	0.0122295	0	0.00878988	0	0.00336077	0	0.0168122	0.00366273	0.0188224	0	0.00503641	0	0	0	0.0292125	0.0047267	0.00681105	0	0	0	0.00627674	0.00782524	0.00623841	0.000720803	0	0	0.0065331	0	0.0101316	0	0	0	0.0315733	0	0.0422496
C4BPB	0.0455637	0	0.0193769	0.00853795	0.973741	0	1.63453	0.477134	1.70716	0.264885	0	0.0697516	0	0.0105536	0	0	0.00130517	0.0201607	0	0.0235415	0	0.0196707	0.00900742	0.0397247	0	0	0	0	0	0.0220856	0.00639008	0.00217591	0	0.0277319	0	0.0254605	0.00117616	0.0193524	0	0.0040059	0	0.0100149	0	0	0	0.0271771	0	0	0.00147388
C5orf58	0.000255613	0	0	0.00269429	0	0	0	0	0	0	0.00287435	0	0.00651611	0	0.00279351	0	0.00291987	0	0.00163644	0.00569379	0.00638728	0	0.000713789	0	0	0	0	0	0	0	0.00180219	0	0	0	0	0	0.055044	0	0	0	0	0	0	0	0	0	0	0	0
C6orf52	0.585476	0.111585	0.0153524	0.0151097	0	0	0.0078328	0	0	0.0207389	0.00212481	0.103471	0.00292041	0.064981	0.00614325	0	0.0102264	0.0142813	0.01484	0.0536636	0.00351784	0.05024	0.013203	0.0181476	0	0.14441	0	0.0407814	0.0223299	0.0417227	0.0033587	0.0453021	0	0.00572739	0.00316988	0.229893	0.00515572	0.0382782	0.0100993	0.0770645	0.00846642	0.110005	0.0130046	0	0	0.103372	0.0118696	0	0.00857205
C7orf33	0	0	0	0	0	0	0	0	0	0	0	0	0	0	0	0	0	0	0	0	0	0	0	0	0	0	0	0	0	0	0	0	0	0	0	0	0	0	0	0	0	0	0	0	0	0	0	0	0
C9orf92	0	0	0	0	0	0	0.00136979	0	0	0	0	0	0	0	0	0	0	0.0272191	0	0	0	0.000879528	0	0	0	0	0	0	0	0.00152893	0	0.00750542	0	0	0	0	0.00889788	0.0108964	0.0128874	0	0	0	0	0	0	0	0	0	0
CALML6	0	0	0.00135709	0	0	0	0.0051428	0	0.0239829	0	0	0	0.000887397	0	0	0	0	0	0	0	0.00587203	0	0	0	0	0	0	0	0	0	0.00786289	0	1.48755	0.0423658	0	0	0.00287189	0.000280531	0	0	0.00341429	0	0	0	0	0	0	0	0.00161033
CAPN14	0	0	0	0.0298804	0	0	0	0	0	0	0.00652707	0	0	0	0	0.0349435	0.0010542	0	0.00445833	0	0.00384418	0	0.00590581	0	0	0	0	0	0.0315675	0.00100912	0	0	0	0	0	0	0.000756647	0.000452852	0	0	0	0	0	0	0	0	0	0	0.0118267
CAPS	4.22758	2.99905	0.20535	0.487782	0.16143	0.74371	0.0755881	0.00869178	0.450144	0.0319457	0.133508	0	0.0456959	0.0112531	0.148429	0.0122945	0.0396264	0.031157	0.182212	0.00834617	0.0238709	0.017561	0.146611	0.0154242	0.154432	0	0.0534287	0	0.0576135	0.40118	0.038188	0.294876	0	0.050252	0.0221102	0.0386645	0.0634616	0.436968	0.0593119	0.62299	0.105945	0.199605	0.184395	0.0350884	0.0858247	0.11098	0.123212	0.0248665	0.0789363
CARD18	0.000528439	0	0	0	0	0	0	0	0	0	0	0	0	0	0	0	0.00383853	0	0	0	0	0	0	0	0	0	0	0	0	0	0	0	0	0	0	0	0	0	0	0	0	0	0	0	0	0	0	0	0
CASP10	0.468842	0	0.143033	0.0163262	0.184704	0	0.0609486	0	0.287008	0	0.404798	0	0.584734	0.147073	0.380894	0.164408	0.333234	0.381195	0.469792	0.0921403	0.582969	0.419699	0.237567	0.0692391	0.375116	0.0535232	0.135598	0.0443484	0.0246563	0.0201085	0.0189115	0.0078254	0	0.0173208	0.0125835	0.028901	0.0265445	0.0401976	0.0542304	0.0331359	0.164528	0.0351061	0.0411082	0	0.0221859	0.0736592	0.187701	0.117719	0.194397
CCDC102B	0.0246804	0	0.0054201	0.00287654	0	0	0.0100086	0	0.0553985	0	0.0389207	0.13092	0.0385435	0.0354247	0.0335492	0.510849	0.0445589	0.467744	0.032853	0.320176	0.0206694	0.475661	0.0144124	0.0077536	0.3068	0.00981668	0	0.0168446	0.0643563	0.0279701	0.067831	0.0469345	0.0306482	0.00907778	0.0513039	0.49568	0.0267854	0.425388	0.803832	0.517435	1.61534	0.0849915	1.8545	1.40148	0.12991	0.0741563	0	0	0.0858315
CCL14	0	0	0	0.0090033	0.0486951	0	0.00581661	0.172553	0.0493264	0.0944716	0.0904121	0.132646	0.0195732	0.039005	0.408202	0	1.00918	0.0641656	0.0262107	0	0.0838071	0.0427326	0.000649434	0.00303371	0.0590388	0	0.333202	0	0	0.00996516	0.00188042	0.00625594	0	0.061042	0	0	0.00185102	0.0159833	0	0.0040059	0	0.0194506	0	0	0.010519	0.0338039	0	0	0.00340263
CCL16	0.0061717	0	0	0	0.0753316	0.053348	0.548328	2.43897	0.607781	2.36122	0.0276006	0	0	0	0.037858	0	0.0181184	0	0.00209143	0	0.00500253	0	0.00103451	0	0	0	0	0	0	0	0.00245624	0	0	0	0	0	0	0	0	0	0	0.00639044	0	0	0	0	0	0	0.000302145
CD163L1	0	0	0.000176795	0.00585088	0	0	0	0	0.00980932	0	0	0	0.0187899	0	0	0.0189791	0.0044603	0.0916554	0.00178992	0.018781	0.00416223	0.00979636	0	0	0.0691843	0.0185602	0.0864888	0.0640292	0	0.00492105	0.00259822	0.00252182	0	0	0.162736	0	0.00271877	0.00567828	0	0	0	0	0.146697	0	0.450101	0	0	0	0.00445594
CD1B	0.00353875	0	0.00027474	0	0	0	0	0	0	0	0	0	0	0	0.00257654	0	0	0	0	0	0	0	0	0	0	0	0	0	0	0	0	0	0	0	0	0	0	0	0	0	0	0	0	0	0	0	0	0.00881586	0
CD1E	0.00517516	0	0.000833574	0	0	0	0	0	0	0	0	0	0	0	0.00191323	0	0	0	0.000702609	0	0	0	0.00334189	0	0	0	0	0.029642	0	0	0	0	0	0	0	0	0	0	0	0	0	0.0040716	0	0	0	0	0.0439493	0	0.000623109
CD58	0.338931	0.480802	0.192927	0.397765	0.575942	0.97274	0.0536275	0.29993	0.11948	0.0549731	1.19507	0.866658	0.623005	1.19319	0.863097	0.823336	0.177328	0.800454	1.17653	1.10592	0.526062	1.38737	0.898906	1.18528	0.545295	1.08606	0.0744763	1.01018	0.208473	0.868872	0.287347	0.856019	0	0.163995	0.171573	0.524428	0.231571	0.879095	0.427235	1.01233	0.501066	1.12085	0.457302	1.01816	0.142246	0.714394	0.302729	0.511527	0.166323
CENPBD1	0.115447	0	0.0468504	0.0151999	0.080841	0	0.0814577	0	0.0699913	0.0283485	0.0701345	0.0525135	0.0445574	0.0266713	0.0657322	0.113858	0.044437	0.0281452	0.0956476	0.056448	0.0373658	0.0812212	0.133155	0.0548994	0.0966065	0.0460526	0	0	0.0125918	0.0319651	0.0675136	0.0721573	0.0454699	0	0.0565662	0	0.026463	0.0306361	0.044829	0.0237807	0.100953	0.0603785	0.0949811	0	0.0465183	0.0281107	0.0925161	0.0791083	0.041847
CFH	0.911229	0.0993866	0.210949	0.029065	1.75821	0.417777	2.9734	2.02549	3.93339	0.296937	0.305846	0	1.15695	0	0.0849991	0.0810492	0.730624	0.0123399	0.0237023	0.0343106	0.0740278	0.00474312	0.0102834	0.0276055	0.612824	0.0217103	2.20831	0.033868	2.27437	2.14986	0.505655	0.00417968	0.0872887	0.0270648	0.0509308	0.134117	1.53877	0.511754	2.15694	1.98383	1.75831	0.0786959	1.18571	0.163604	0.029778	0.00602049	0	0.0239618	0.00356367
CFHR3	0.00356994	0	0	0	0.678117	0	1.6863	1.19617	3.06916	0.263948	0	0	0	0	0	0	0.00168612	0	0	0	0	0	0	0	0	0	0	0	0	0	0.00410617	0	0	0	0	0	0.0110349	0	0.0125038	0	0	0	0.00398365	0	0	0	0	0	0
CHI3L2	0.0486884	0	1.48449	0.0664057	0	0	0.00296329	0	0	0	0.0131041	0	0.00116253	0	0.0129288	0	0.00497468	0	0.00672944	0	0	0	0.0102227	0	0.0221206	0.0164213	0	0	0.0777753	0	0.114178	0	0.0113292	0	0	0	0.11659	0	0.125308	0	0.436452	0	0.00758467	0	0	0	0.234021	0	0.760817
CHMP4A	0.71759	0.760817	0.457964	0.438685	0.0429316	0.666371	0.0265853	0.0686478	0.0826073	0.0957689	0.627594	0.880537	0.169188	0.466234	0.594614	0.601973	0.0823493	0.51258	0.589814	0.750588	0.0675368	0.411798	0.584434	0.780052	0.695583	0.779022	0.198673	0.397206	0.15917	0.426426	0.066225	0.374356	0.00643849	0.147602	0.177259	0.502252	0.0674424	0.415495	0.438297	0.561505	0.439951	0.586538	0.607995	0.884546	0.0990584	0.503081	0.726837	0.831406	0.161492
CLEC17A	0	0	0	0	0	0	0	0	0	0.00352964	0	0	0	0	0	0	0	0	0	0	0	0.003461	0	0.00279486	0	0	0	0	0	0	0	0	0	0	0	0	0	0.00178608	0	0	0	0	0	0	0	0	0.0681829	0.353715	0.136888
CLEC19A	0.0758102	0	0.00179213	0	0	0	0	0	0	0	0	0	0	0	0.00131036	0	0	0	0.000526934	0	0	0	0	0	0	0	0	0	0	0	0	0	0	0	0.0112853	0	0	0	0	0	0	0	0.00363869	0	0	0	0	0	0
CLEC2B	0.0887379	0	0.0540557	0.0123844	0.0429316	0.0788567	0.00593216	0	0.0247879	0	1.20615	0.163462	1.41184	0.630073	1.36643	0.0428663	1.49809	0.616868	1.74864	0.0134704	1.55336	0.363568	1.62545	0.00873139	1.35547	0.152086	1.06677	0.229564	0.862338	0.00117621	0.754258	0	0.226331	0	0.0502427	0	1.28951	0.002813	0.748128	0.0152191	0.688026	0.0120376	0.0764963	0.104392	0.291789	0	0.647674	0.49194	0.438702
CLECL1	0.00188787	0.326293	0.00133257	0.120007	0	0.283822	0	0.00652831	0	0.0544853	0	0.164651	0.00423951	0.0208848	0.00646446	0.315783	0	0	0.0010636	0.163582	0	0.00105911	0.000779138	0.181285	0	0.230985	0	0	0	0	0.00166304	0.00359695	0	0	0	0	9.32053e-05	0.000921654	0	0.0757971	0	0.109709	0.00669343	0.125089	0	0.00586632	0.725996	0.445252	0.669213
CLTCL1	0.0161912	0	0.00405366	0.0111918	0	0	0.0453343	0.0370636	0.1723	0.0446318	0.00766306	0	0.0224759	0.00975565	0.00900974	0	0.00577208	0	0.00579693	0.0307682	0.00245074	0.0130789	0.0109371	0.00467531	0	0.0573737	0	0.033868	0.0689685	0.289466	0.0240974	0.0602645	0.298959	0.0940651	0.159523	0.114778	0.0236946	0.22585	0.0115493	0.0338926	0.043955	0.0849788	0.109924	0.241197	0.0968092	0	0	0	0.00415842
CLUL1	0.0135238	0	0.0108354	0.001317	0	0	0	0	0	0	0	0	0	0.0180507	0	0	0	0.00941059	0	0	0	0.0139026	0	0	0	0	0	0	0	0.0200516	0.000759779	0.0185424	0	0	0	0.0118543	0	0.012734	0	0	0.0294316	0.0413218	0	0	0	0.00718213	0	0	0.000199843
COA1	0.355411	1.08044	0.344733	0.362698	0.551819	0.785702	0.252779	0.16629	0.867306	0.286919	0.30374	0.422041	0.338637	0.260178	0.233572	0.21128	0.227437	0.254533	0.328688	0.338137	0.253635	0.256865	0.290429	0.323946	0.327787	0.453875	0.17857	0.322395	0.311993	0.446159	0.323931	0.630836	0.371213	0.437959	0.31876	0.240433	0.325207	0.511112	0.214775	0.636461	0.334163	0.551488	0.285527	0.589474	0.246927	0.392954	0.447289	0.613044	0.529363
COL21A1	0.414278	0	0.00148588	0	0	0	0.000863745	0	0	0	0.192632	0	0.26154	1.05114	0.00368951	0	0	0.0107925	0.00800706	0	0	0.00738623	0.000915766	0	0.00406733	0.0376579	0	0	0.0310407	0.104147	0.0140444	0.00460382	0.0165489	0.0222658	0.0852637	0.0814082	0.00550001	0.212773	0.207387	0.0384559	0.981039	0.145526	0.914873	0.379586	0.0490342	0.05704	0	0	0
COLCA1	1.04765	0	0.17575	0.00925027	0.226691	0	0.0220556	0	0.0226116	0	0.00873715	0	0.0104513	0	0.00128852	0	0.00558592	0	0.00451764	0	0.00262285	0	0.00341011	0	0.0189051	0	0	0	0.108085	0	0.0213414	0	0	0	0.0266978	0	0.298339	0	0.0362723	0	0.00322659	0	0.111613	0	0	0	0.00609572	0	0.0172111
CPAMD8	0.041663	0	0.161274	0	0	0	0	0	0	0	0.658245	0	0.913383	0	0.226058	0	0.0361333	0	0.264288	0	0.541187	0	0.479756	0	0.253184	0	0	0	0.0994708	0.140553	0.032187	0.00264605	0	0	0.0188353	0	0.00916369	0.0280671	0	0.0131506	0.0305796	0.109538	0.011434	0	0.0740689	0.00949224	0.0209203	0	0.00437432
CSNK1A1L	0.00243667	0	0.00142795	0.00166928	0.054563	0	0	0	0	0	0.0019808	0	0	0	0.0117826	0	0	0	0.00460457	0	0	0	0.00556536	0	0	0	0	0	0	0	0	0	0	0	0	0	0	0.00152442	0.0174159	0	0	0	0	0	0	0	0	0	0.000418682
CT83	0	0	0	0	0	0	0	0	0	0	0	0	0	0	0	0	0	0	0	0	0	0	0	0	0	0	0	0	0	0	0	0	0	0	0	0	0	0	0	0	0	0	0	0	0	0	0	0	0
CTSL	0.841801	0.832776	0.318608	0.460401	0.679598	0.595801	0.616496	1.00723	0.327099	0.653275	0.593356	0.802631	0.37618	0.798109	1.13529	1.26524	0.749516	0.780002	1.32927	1.33751	0.856087	0.908888	0.815114	2.69404	1.45657	1.31494	0.999047	0.80559	1.51682	0.409878	1.47204	0.416722	0.208376	0.158614	1.27625	0.516048	2.04534	0.602682	2.30892	1.104	1.65411	1.27512	1.23867	1.04065	1.61616	0.566573	0.133466	0.0836964	0.0231012
CYP27C1	0.0132306	0	0.00150483	0	0	0	0.000753186	0	0.0159707	0	0.00333366	0	0.00217511	0	0.00700893	0	0	0	0.00354653	0	0	0	0.00110729	0	0.0060215	0	0	0	0	0.00297619	0.00108903	0.00367841	0.0206091	0	0	0	0.00317364	0	0.0237343	0	0.0139814	0	0	0	0	0	0	0	0.000836069
DAOA	0	0	0	0	0	0	0	0	0	0	0	0	0	0	0	0	0	0	0	0	0	0	0	0	0	0	0	0	0	0	0	0	0	0	0	0	0	0	0	0	0	0	0	0	0	0	0	0	0
DAZL	0	0	0	0	0	0	0	0	0	0	0	0	0	0	0	0	0	0	0	0	0	0	0	0	0	0	0	0	0	0	0	0	0	0	0	0	0	0	0	0	0	0	0	0	0	0	0	0	0.000795752
DBF4B	0.0410329	0	0.00540197	0.0577715	0.223447	0.053348	0.0200631	0.120166	0.127129	0.00447989	0.0162862	0.0257113	0.0342236	0	0.028333	0.0190475	0.0345669	0.041238	0.0218392	0.0120283	0.075397	0.0340987	0.0235801	0.0130482	0.014058	0.028431	0	0.0508871	0.0987991	0.0108383	0.0342827	0.0309888	0.0189811	0.0226483	0.0632006	0	0.0490785	0.020627	0.00515839	0.0138992	0.00536476	0.0306691	0.0409134	0	0.0309512	0.0221925	0.0294718	0	0.041232
DCAF16	0.180518	0.358026	0.0762383	0.00726515	0.343192	0	0.0734663	0.0196847	0.482241	0	0.164102	0.0804259	0.166507	0.039008	0.113039	0.0477977	0.172804	0	0.167083	0.0386808	0.14128	0.0376281	0.162531	0.0115311	0.129605	0.0454613	0.311018	0.0535277	0.231103	0.0636331	0.340419	0.113169	0.0994979	0.0305318	0.212979	0.117449	0.242896	0.0685063	0.0721424	0.0331696	0.157273	0.0547883	0.275695	0.273567	0.381057	0.101602	0.0933129	0.0648491	0.272353
DDX53	0	0	0	0	0	0	0	0	0	0	0	0	0	0	0	0	0	0	0	0	0	0	0	0	0	0	0	0	0	0	0.0133416	0	0	0	0	0	0	0	0	0	0	0	0	0	0	0	0	0	0
DEFB114	0	0	0	0	0	0	0	0	0	0	0	0	0	0	0	0	0	0	0	0	0	0	0	0	0	0	0	0	0	0	0	0	0	0	0	0	0	0	0	0	0	0	0	0	0	0	0	0	0
DEPDC4	0.00190372	0.0936681	0.00828424	0.0180885	0	0	0.0204647	0.00697919	0.060488	0.00644143	0.00148023	0	0.0199311	0.0406583	0	0	0.00501796	0.00891942	0.00609756	0.0142183	0.00621398	0.0148357	0.00261937	0.019309	0	0	0	0	0.0499145	0.00767146	0.00796753	0.00694951	0	0.00373	0.0055841	0	0.00765346	0.00759704	0.0100395	0	0.00161927	0.00907638	0.00733426	0	0.00935922	0	0.011845	0.01813	0.0068881
DHRS12	0.425668	0	0.199119	0	0.0922969	0	0.212325	0	0.0833545	0	0.135612	0	0.0711302	0	0.157165	0	0.0569577	0	0.209781	0	0.130439	0.0068543	0.198456	0	0.229113	0	0.274109	0	0.224593	0.0101038	0.0970404	0	0.151943	0	0.233153	0	0.194478	0.0290615	0.236697	0	0.317906	0	0.269755	0	0.157015	0.00631834	0.320813	0	0.13345
DIRAS3	0.0254615	0	0.0346429	0.00592448	0.0337232	0	0.0274044	0	0.0214551	0.143075	0.0163749	0	0.00862306	0	0.0141371	0	0.00487139	0	0.0215687	0.0150642	0	0	0.00261072	0.00384527	0.28706	0	0.0534287	0	0.68096	0	0.0846698	0.00228756	0.018929	0	0.00285402	0	0.0198627	0.00467042	0.188477	0.0367623	0.156362	0	0.148286	0	0	0	0	0	0.000593984
DNAJB3	0	0	0	0	0	0	0.00474386	0	0.0325345	0	0	0	0	0	0	0	0	0	0	0	0	0	0.0008438	0	0	0	0	0	0	0	0	0	0	0	0	0	0	0	0	0	0	0	0	0	0	0	0	0	0
DPRX	0	0	0.000190489	0	0	0	0	0	0	0	0.00156918	0	0.0146696	0	0	0	0	0	0.0137027	0	0.0228752	0	0.00117285	0	0	0	0	0	0	0	0.0010808	0	0	0	0.00707366	0	0	0.00151092	0	0	0.00330874	0	0	0	0	0.0124071	0	0	0
DUXA	0.000185512	0	0	0	0	0	0	0	0	0	0	0	0	0	0	0	0	0	0.00290668	0	0	0.0052636	0	0	0	0	0	0	0.0603368	0.00293458	0	0.00328	0	0	0.00477357	0.0243342	0.000196732	0.00428747	0.0236221	0	0.0986733	0	0.00487334	0	0	0.0238044	0	0	0
ELSPBP1	0	0	0	0	0	0	0	0	0	0	0	0	0	0	0	0	0	0	0	0	0	0	0	0	0	0	0	0	0	0.00140882	0	0.00323374	0	0	0	0	0	0.00313594	0	0	0	0	0	0	0	0	0	0	0
ENOSF1	0.786607	0.842229	0.449302	0.0832079	0.828507	0.170763	0.655281	0.479789	1.7625	1.09324	0.171559	0.0578591	0.125837	0.0820965	0.264088	0.0362431	0.199678	0.2649	0.296414	0.168994	0.404788	0.147494	0.173329	0.0666674	0.544967	0.191398	0.486081	0.352122	0.306981	0.12439	0.31136	0.0866003	0.0447504	0.205256	0.137713	0.0461541	0.233111	0.0605001	0.242612	0.171453	0.267313	0.73997	0.179742	0.219444	0.194864	0.11519	0.0389837	0.0991209	0.148602
ERAP2	0.0775539	0	0.0215274	0.0150028	0.148262	0	0.212548	0.00526612	0.266815	0	0.529492	0.0556042	0.468855	0.135508	0.577368	0.0869462	0.526613	0.0487409	0.584528	0.0473315	0.574828	0.0966894	0.637541	0.0848593	0.164969	0.0218943	0.641059	0.0358061	0.637778	0.0149227	0.0688474	0.0223999	0.0382994	0	0.104078	0.00886776	0.232141	0.0413861	0.180711	0.0139294	0.154412	0.0168938	0.159274	0	0.178741	0.0366234	0.281881	0.0903566	0.791094
ETV7	0.181819	0	0.0965783	0.0242238	0.00771466	0	0.00142593	0	0	0	0.114495	0	0.00836494	0	0.119531	0	0.0461066	0	0.27856	0.0193637	0.00945985	0.00202922	0.24793	0.0101365	0.0381656	0	0	0	0	0	0.00455994	0.00301839	0	0	0.124585	0	0.008627	0.00148545	0.129144	0.0233161	0.0294025	0.0207064	0.171855	0.103699	0.0361731	0	0.0244683	0	0.00633857
EYS	0	0	0.000509255	0	0	0	0.0207862	0.0248998	0.175937	0.0254435	0	0	0	0.0870948	0	0	0.0108052	0.0228598	0	0	0.0177428	0.0398593	0.00129661	0	0	0	0	0.0412852	0.0421392	0.0629307	0.0157325	0.0278871	0	0.0773686	0	0.0101352	0.0177752	0.0674471	0	0	0	0.0075006	0	0	0	0.0297791	0	0	0.0209439
FAAH2	0.261057	0	0.125405	0	0.110554	0	0.125127	0	0.285835	0	0.0100816	0	0.0105222	0	0.00500705	0	0.0181279	0	0.00814628	0	0	0	0.00407474	0	0.0278397	0	0	0	0	0	0	0	0	0	0	0	0.000917178	0	0	0	0.0124925	0	0.0125246	0	0	0	0.00908891	0	0.0209957
FAM111B	0.00304177	0	0.00654851	0.0145657	0.060935	0	0.00144467	0	0.00863116	0	0.00277683	0	0.0321956	0.2301	0.00374199	0	0.0194112	0.253576	0.0106083	0.0452002	0.072637	0.368037	0.00250309	0.0135577	0.00248798	0	0	0.187683	0	0.182428	0.0119785	0.262248	0	0.00714903	0	0.26996	0.0077435	0.186607	0	0.0255958	0	0.0145731	0	0	0.00742338	0.145449	0.164947	0	0.0285733
FAM120AOS	0.335147	0	0.231516	0.00473993	0.569374	0	0.382313	0.00266709	0.878112	0	0.301127	0	0.489902	0	0.329809	0	0.544228	0	0.325657	0.0057832	0.54127	0.00524304	0.373454	0	0.343719	0	0.710473	0	0.551685	0.0067998	0.544503	0.0141977	0.246424	0	0.640147	0	0.519421	0.00892714	0.424433	0	0.410382	0	0.407574	0	0.672964	0.0147037	0.333974	0.0148793	0.495502
FAM133A	0.00120168	0	0	0.011067	0	0	0	0	0	0	0	0	0.00830343	0	0	0.0698413	0	0.0547519	0	0.00565012	0	0.0203018	0	0	0.00296472	0.0542322	0	0.0246858	0	0.0711641	0.00181747	0.0832396	0	0	0	0.0135767	0.0010592	0.107608	0.0115764	0	0	0.083498	0	0	0	0.0302865	0	0	0
FAM200A	0.110583	0.0458764	0.0542691	0.053396	0.0986774	0	0.0471839	0.0311961	0.141787	0	0.0903399	0.212505	0.0795744	0.0148957	0.0459876	0.135876	0.0240388	0	0.1066	0.0898708	0.0565912	0.0682201	0.162307	0.0693455	0.132503	0.151649	0	0	0.0883068	0.0203157	0.0832131	0.0444239	0.0196414	0.0252268	0.0895598	0.0739406	0.0483579	0.0232328	0.0970168	0.0397596	0.169182	0.131171	0.147625	0	0.116651	0.0296925	0.0759978	0	0.140933
FAM200B	0.669418	0.195738	0.498624	0.104566	0.763955	0.173539	0.509971	0.211297	0.467966	0.309446	0.351886	0.267379	0.283298	0.0531885	0.400044	0.135874	0.367873	0.104131	0.295005	0.0857242	0.305902	0.0256496	0.266192	0.137686	0.737258	0.0459944	0.691677	0.162886	0.643784	0.0931018	0.493678	0.104627	0.200146	0.0518639	0.573962	0.0385322	0.589216	0.0861822	0.372563	0.181716	0.529744	0.196409	0.488193	0.305303	0.572327	0.0725763	0.428969	0.0827391	0.240119
FAM71C	0	0	0	0	0	0	0	0	0.00389604	0	0	0	0	0	0	0	0	0	0	0	0	0	0	0.00453968	0	0	0	0	0	0	0.0203598	0.00221945	0	0	0	0	0.00598774	0	0	0.0176618	0	0	0	0	0	0	0	0	0
FBN3	0.00163531	0	0.00375945	0	0	0	0	0	0	0	0	0	0	0	0	0	0	0	0	0	0	0.00221167	0	0	0	0	0	0	0	0	0	0.00284824	0	0	0.0248961	0	0.000211254	0.000830678	0.00310912	0	0	0	0	0	0.0406042	0	0	0	0
FCAR	0.000627222	0	0.00264697	0.0192487	0	0	0.00112483	0	0	0	0	0	0	0	0.00770555	0.0634932	0	0.0164998	0.0110306	0.0196873	0	0.00420931	0.00684127	0.00436149	0	0	0	0	0	0.00763749	0	0.00738413	0	0	0	0.0183762	0	0.00495134	0	0	0	0.0151337	0	0	0	0	0	0	0.00244113
FCN2	0.00106812	0.575641	0	0.439208	0.42479	0	0.022253	0.00966446	0.052797	0.127634	0	0.413964	0	0.0447194	0.00153638	0.599899	0.0108814	0.0208197	0	0.402942	0.00286564	0.35614	0	0.453601	0	0.327254	0	0	0	0.00532791	0	0	0	0	0	0	0	0.00463512	0	0.329607	0.0029638	0.360904	0	0.700746	0	0	0	0.232565	0
FCN3	0.29918	0	0.101772	0.0193629	0.146168	0	0.0176054	0.0891372	0.0827999	0.0495497	3.22592	0.268505	1.68902	0	3.95873	2.06976	0.103868	0.0107925	4.56788	2.39709	2.6248	0.00825318	1.64951	0.929749	0.680753	0.0157475	0	0	0	0	0.0562197	0	0	0	0.0366499	0	0.0323599	0	0.023044	0.0303507	0.0703191	0.0417435	0.150697	0.0872972	0.458281	0	0.132193	0.0185847	0.00557503
FCRL2	0.0109405	0	2.9324e-05	0	0	0	0.00275152	0.0146006	0.0148237	0.00558948	0	0	0	0	0	0	0.00196216	0	0	0	0	0	0	0	0	0	0	0	0	0.00140101	0.000595176	0	0.0147792	0	0	0	0.0015332	0.000236286	0	0	0	0	0	0.0843165	0	0	0.505297	0.0176969	0.774392
FCRL4	0	0	0	0.00303623	0	0	0	0	0	0	0	0	0	0	0	0	0	0	0	0	0	0.00228545	0	0	0	0.0166042	0	0	0	0	0.00112999	0.0170904	0	0	0	0	0	0.000461734	0	0.00896602	0	0	0	0	0	0	0.0178736	0.229703	0.0458812
FGFBP2	0.0536658	0	0.0341555	0	0	0	0.00359415	0	0	0	0.0412117	0	0	0	0.0223809	0	0	0	0.0193754	0	0.00312197	0.00296405	0.0333828	0	0.0257712	0	0	0	0	0	0.00777463	0	0	0	0.0124618	0	0.0672636	0	0.0596831	0	0.0219329	0	0.0536426	0	0	0	0.053475	0	0.0193196
FOXO3	0.740482	0.210561	0.241891	0.460251	1.21847	0.748716	0.795316	0.481374	1.20548	0.177264	0.865266	0.404219	0.957055	1.27698	0.941742	0.534258	0.695997	1.25072	0.783241	0.482156	1.13082	1.64097	1.08789	0.448365	0.543131	0.474677	0.846983	1.41518	1.26608	1.84672	1.93682	1.28356	0.525949	0.367058	0.905034	1.00805	1.69788	1.49662	1.07971	1.09394	1.47446	1.39438	1.10024	0.883032	1.05637	1.58017	0.204857	0.396049	0.586235
FTCDNL1	0.0245298	0	0.00213359	0.0540569	0.0957413	0.0415637	0.122636	0.126093	0.256812	0.0788926	0.000889534	0.0489816	0.0217022	0.127018	0	0.0371521	0.0308541	0.20106	0.000540836	0.0524997	0.00255482	0.350243	0.00631273	0.0135213	0	0.0289838	0	0	0.0125918	0.16797	0.0713616	0.130915	0.0861808	0.064914	0	0.303603	0.0317914	0.113155	0	0.0647944	0.00258853	0.0266682	0.00578446	0	0	0.357873	0.00698205	0.0498559	0.0423866
GBP1	0.666091	0.0458764	0.102522	0.032533	0.185488	0	0.307662	0.00681657	0.766595	0	0.956298	1.85578	0.585229	2.24462	1.07116	1.74363	1.16607	2.39664	1.30875	1.39324	0.91591	2.43826	1.32789	1.29897	0.468358	1.19042	0.83767	1.25791	0.141534	0.208896	0.813736	0.304862	0	0.254722	0.356876	0.443165	0.280965	0.40895	0.740979	0.486649	1.06936	0.659963	0.845077	0.468072	0.147514	0.341903	0.158766	0.115898	0.0691268
GIMAP2	0.0744608	0	0.0144006	0.0147878	0	0	0.021556	0.00559698	0.0245896	0.0360746	0.553204	0.800263	0.189965	0.949289	0.573421	1.23535	0.166566	0.661954	0.694823	0.786431	0.249128	0.988335	0.592782	0.283953	0.233697	0.602831	0.329643	0.49735	0	0.00913051	0.001268	0.00145384	0	0.0216711	0.00248068	0.0839803	0.0144877	0.00825082	0.0504635	0.0245159	0.0721017	0.0254949	0.0441412	0.02694	0	0.0647639	0.276985	0.613852	0.145514
GJA9	0	0	0	0	0	0	0	0	0	0	0	0	0	0	0	0	0.00165808	0	0	0	0	0	0	0	0	0	0	0	0	0.0112792	0.000695786	0	0	0	0	0.00598797	0.00133215	0.00430276	0	0	0	0.00445721	0	0	0	0	0	0	7.01404e-05
GJB7	0.186989	0.419599	0.000209704	0	0	0	0.00253879	0	0.0125723	0	0	0	0.0243548	0	0	0	0.0103486	0.0116968	0.000875343	0	0.0134956	0.0129239	0.00143196	0	0.00389566	0	0	0	0.0114376	0.0395593	0.00884882	0.00257561	0	0	0.00684662	0	0.0101569	0.0164543	0	0	0.00188665	0	0	0	0	0	0	0	0.00556997
GLYATL2	0.0018575	0	0.000734097	0	0	0	0	0	0	0	0	0	0.00827786	0	0	0	0	0	0	0	0	0	0	0	0	0	0	0	0	0	0	0	0	0	0	0	0.00881473	0	0.0036957	0	0	0.00427309	0	0	0	0	0	0	0.000263674
GNRH2	0.00121267	0	0.000165158	0.00162091	0	0	0.010598	0	0	0	0	0	0	0	0	0.0364392	0.00153353	0	0	0	0	0	0	0.0110608	0	0	0	0	0	0	0	0	0	0	0.00419981	0	0.0019518	0.000705138	0.00679719	0	0.00618545	0.00533621	0.00237172	0	0	0	0	0	0
GPR148	0	0	0	0	0	0	0	0	0	0	0	0	0	0	0	0	0	0	0	0	0	0	0	0	0	0	0	0	0	0	0	0	0	0	0	0	0	0	0	0.0116244	0	0	0	0	0	0	0	0.00885349	0
GPR78	0	0	0	0	0	0	0	0	0	0	0	0	0	0	0	0	0	0	0	0	0	0	0	0	0	0	0	0	0	0	0	0	0	0	0	0	0	0	0	0	0	0	0	0	0	0	0	0	0
GRK7	0	0	0	0	0	0	0	0	0	0	0	0	0.0116199	0	0.00524942	0	0	0.00891942	0.00140921	0.00531384	0	0.0129524	0	0	0	0	0	0	0.0428985	0.0148704	0.00243949	0.000557914	0	0	0	0	0.00125281	0.00856529	0	0	0	0.00901168	0	0	0	0.00673381	0	0	0.00139285
GSDMB	0.113553	0	0.0321251	0.00159075	0.0530996	0	0.133891	0	1.14673	0	0.0126027	0	0.0052815	0	0.00498325	0	0.0315397	0	0.0136877	0.0034583	0.015941	0.00140328	0.00484523	0	0.0252917	0	0	0	0.0267387	0.00981264	0.0157759	0.00453269	0	0	0.0701445	0	0.00806395	0.00199247	0.00594528	0.013728	0.00799786	0	0.0115169	0	0	0	0.0405761	0	0.037917
GSTA4	0.120028	0.350144	0.939938	0.304839	0.113187	0.60561	0.0934557	1.10283	0.220231	0.80956	0.0700202	0.421725	0.0750015	0.324616	0.0908246	0.468823	0.0812969	0.350389	0.0408934	0.386429	0.0985178	0.457543	0.0424106	0.369892	0.435758	0.484312	0	0.287912	0.368846	0.528564	0.153842	0.645268	0.221939	0.391437	0.312014	0.367728	0.257746	0.414887	0.491164	0.613746	0.453659	0.614909	0.383459	1.29077	0.178414	0.333896	0.0774955	0	0.0242953
GUCA1C	0	0	0	0	0	0	0	0	0	0	0	0	0	0	0	0	0	0	0	0	0	0	0	0	0	0	0	0	0	0	0	0.00245069	0	0	0	0	0	0	0	0	0	0	0	0	0	0	0	0	0
GYG2	0.219272	0.283362	0.00332736	0.0317417	0.0919192	0	0.134787	0.048776	0.287152	0.0425663	0	0	0	0	0	0	0	0	0.00149062	0	0	0	0	0	0	0	0	0.0334102	0	0.00847668	0.00588139	0.00414294	0	0.00572739	0.0073567	0	0.00527801	0.0124301	0	0	0.00368949	0	0.00316305	0	0	0	0	0	0
HERC5	0.0874216	0	0.00670906	0.0207152	0.0451014	0	0.0655702	0.0440252	0.0596227	0.00352964	0.189252	0	0.308789	0.18543	0.179496	0.0600889	0.233902	0.0549544	0.202334	0.104401	0.307833	0.17436	0.145651	0.108237	0.207442	0.0988617	0.606726	0.152555	0.168325	0.0499868	0.125903	0.0901185	0.0215464	0	0.227114	0.0973425	0.0789598	0.0738333	0.0640487	0.0529153	0.227953	0.0519575	0.108646	0	0.108356	0	0.205128	0.083076	0.215469
HES4	0.776662	0	0.10505	0.019289	0.66007	0	0.0116555	0	0.0110688	0	1.31292	0.404896	1.16757	0.298343	0.156305	0.0354629	0.260917	0.037239	0.688615	0.253949	0.615869	0.287889	0.175646	0.323223	1.31727	0.0904183	1.16872	0.0307773	0	0.0129995	1.34538	0.197345	0.0157262	0.0394353	2.24505	0.86996	0.198767	0.013927	0.856859	0.0111347	0.9292	0.0311788	2.35148	0.404006	1.68815	0.458394	0.04353	0.0913496	1.37925
HHLA3	0.229844	0	0.0695233	0.0015603	0.0783363	0	0.0967797	0	0.0525442	0	0.0630815	0	0.0321326	0	0.0811971	0	0.0838966	0	0.0750003	0	0.0399166	0	0.094917	0	0.0699054	0	0	0	0.101676	0	0.0832254	0	0.0421374	0	0.0479512	0	0.0703571	0	0.11583	0	0.134406	0	0.182373	0	0.0787889	0	0.0731548	0	0.101482
HLA-DPA1	1.44489	0.151759	2.42297	0.0530134	0.316192	0	0.0231969	0	0.0348698	0	2.37745	0.261707	1.16157	0	2.53424	0	2.6893	0	3.13782	0.215468	1.87281	0.00125172	3.56228	0.431905	1.1033	0	2.18612	0	0.208329	0.00125548	0.0425802	0	0.0930169	0	0.0925782	0	0.229359	0.0102032	1.22869	0	1.20652	0.00618737	0.941841	0	0.284725	0	3.5274	0.376878	2.95369
HLA-DPB1	0.893531	0.768531	2.41842	0.95555	0.472687	0.252036	0.00594338	0.00580967	0.0394178	0	1.87869	1.1506	0.669087	0.0143939	2.08393	0.799266	2.04915	0.277837	2.37498	0.924259	1.30899	0.0478617	2.56548	1.76438	1.08904	0.12939	0.914856	0.0522794	0.496509	0.123674	0.121889	0.0895943	0.0205538	0.0421041	0.408895	0.0242793	0.154056	0.135871	1.06422	0.119229	1.0357	0.0782621	1.07031	0	0.507358	0.0111777	3.50962	2.24275	2.6305
HSD11B1L	0.517785	0	0.0770898	0.0204143	0.205292	0	0.0659553	0.0146242	0.048463	0	0.0404385	0	0.0737234	0.0170896	0.0182218	0.0476746	0.0346609	0.0121434	0.0259886	0.0194246	0.0310008	0.00145962	0.0614115	0.0262429	0.0740145	0.0488636	0	0	0.0735732	0.00858979	0.0374708	0.0168198	0.199713	0	0.0433964	0	0.047276	0.00610562	0.0449178	0.0342127	0.0643888	0.0275734	0.132834	0	0.0696136	0.0109034	0.0567182	0	0.0240117
HSPA6	0.016244	0	0.0775473	0.0189077	0.0979832	0.607704	0.00620117	0.115221	0.00537389	0.0079334	0.0127655	0.0855449	1.08723	0.603695	0.031184	0.0998684	1.41766	0.27004	0.168222	0.314525	1.31598	0.865834	0.126786	0.113793	0.517149	0.170738	2.19875	0.68123	1.56419	1.24144	0.214197	0.639706	0.0419759	0.431304	1.09234	0.690731	0.705063	1.87097	0.368859	0.416601	0.00325109	0.556444	0.0144244	0	1.65269	0.652402	0	0.0619839	0.0746431
HTR1E	0	0	0	0	0	0	0	0	0	0	0	0	0	0	0	0	0	0	0	0	0	0	0	0	0	0	0	0	0	0	0	0	0	0	0	0	0	0	0	0	0	0	0	0	0	0	0	0	0
HTR3C	0.00129252	0	0.000614132	0	0	0	0	0	0	0	0.0259837	0	0	0	0.0413247	0	0	0	0.358596	0	0	0	0.224183	0	0.0300423	0	0.176413	0	0	0	0	0	0	0	0	0	0	0	0	0	0	0	0.00358003	0	0	0	0	0	0
HTR3E	0.00243022	0	0	0	0	0	0	0	0	0	0	0	0	0	0	0	0	0	0.00467081	0	0	0	0	0	0	0	0	0	0	0.00152893	0.00100396	0	0	0.0140131	0	0	0.000239083	0.00115722	0.00478224	0	0	0	0	0	0.00742869	0	0	0	0
ICAM3	0.125586	0.107856	0.149123	0.198552	0.223062	0	0.726087	0.00768541	0.518507	0.129032	0.185917	1.91739	0.278143	1.33493	0.163085	1.36217	0.176172	1.30837	0.160704	1.33973	0.189099	0.276928	0.195517	1.21561	0.24318	1.13351	0.137919	0.539316	0.180077	0.0257765	0.0755744	0.0198629	0.130723	0.0324913	0.0610334	0.0342728	0.107642	0.0149456	0.0789551	0.203503	0.141338	0.26357	0.118938	0.062357	0.0591042	0.0160896	1.27542	0.855368	1.1642
IFI6	2.13951	2.35777	0.287567	2.31647	0.31956	2.67027	0.12092	1.48876	0	0.661282	2.03469	0.793862	1.2364	0.591676	1.62064	0.593977	0.686463	0.292204	1.89239	0.907086	1.00211	0.636335	1.63383	0.76222	1.08105	1.13609	0.755185	0.2215	0.29915	0.340951	0.23613	0.261053	0.039073	0.0377663	0.310165	0.192662	0.310943	0.395295	1.04088	1.03661	0.908329	0.933627	1.34753	0.52755	0.367685	0.0953273	0.298939	0.377864	0.186625
IFIT5	0.244642	0	0.222424	0.0552246	0.329521	0.178347	0.126598	0.0514318	0.174783	0.014882	0.505939	0.179922	0.294152	0.10594	0.389844	0.0232361	0.220205	0.0549221	0.533852	0.190023	0.258264	0.114166	0.474861	0.069334	0.37843	0.123544	0.0523106	0.0588069	0.241571	0.0221809	0.199101	0.0525763	0	0.0693284	0.1394	0.151028	0.133735	0.0541821	0.277872	0.105101	0.234647	0.115576	0.422643	0.270875	0.185605	0.0643059	0.177581	0	0.140938
IL17REL	0	0	0	0	0	0	0	0	0	0	0	0	0	0	0	0	0	0	0	0	0	0.00113726	0	0	0	0	0	0	0	0.00672308	0	0	0	0	0	0	0	0.00287371	0	0	0	0	0	0	0	0	0	0	0
IL26	0	0	0	0	0	0	0	0	0	0	0	0	0	0	0	0	0	0	0	0	0	0	0	0	0	0	0	0	0	0	0.00384236	0	0	0	0.0059636	0	0.000557811	0	0	0	0	0	0	0	0	0	0	0	0.00261291
IL32	0.334013	1.38062	0.88532	0.676691	2.133	0.665252	1.28905	0.502252	0.53515	0.934639	2.31094	1.6903	1.61448	0.660103	1.95448	1.68473	0.398734	1.46096	2.72388	1.68277	1.92958	0.546768	3.25328	1.31312	2.07306	1.65133	1.06121	0.771017	0.216896	0.0540865	0.302066	0.0800087	0.984561	0.393648	0.0561553	0.135702	0.207814	0.0708995	1.54736	1.34801	1.18367	1.33198	0.201498	1.34324	0.334744	0.155436	0.835063	2.77383	0.189564
IL37	0	0.19026	0.000172489	0.00136984	0	0	0	0.0598053	0	0	0	0	0	0	0	0	0	0	0	0.00495213	0	0.0023084	0	0	0	0	0	0	0	0	0	0.00645095	0	0	0	0	0	0.00269329	0	0.0040059	0	0.0305908	0	0	0	0	0	0	0
ITLN2	0.0105208	0.0458764	0.0236666	0.00265936	0	0	0.00532188	0	0	0.00669163	0.0117156	0	0.0268896	0	0.0217134	0	0	0	0.00393523	0.00408384	0.00306259	0.0128048	0.00569006	0	0.005194	0	0	0	0	0	0	0	0	0	0	0	0	0.00178001	0.00481169	0	0.0187083	0.0114629	0.00250448	0	0	0	0	0	0
KIAA1586	0.0796025	0.0993866	0.063311	0.119425	0.0408821	0.261817	0.120649	0.118307	0.314072	0.136783	0.212016	0.377851	0.146346	0.393118	0.221287	0.310687	0.139555	0.314522	0.278415	0.28561	0.132811	0.316828	0.189646	0.187643	0.207013	0.337378	0.0523106	0.367246	0.104412	0.416648	0.291998	0.547972	0	0.21834	0.116783	0.388156	0.1757	0.387707	0.149502	0.464755	0.318215	0.356291	0.279212	0.144848	0.277295	0.390661	0.185494	0.171559	0.157829
KIF25	0	0	0.00356349	0.00865151	0	0	0.000902016	0.00902961	0	0	0	0	0.22253	0.275875	0.00955708	0	0.12229	0.0217679	0.0245921	0	0.696155	0.51753	0.00315369	0	0	0.191948	0	0.0194695	0	0.0206244	0.000912136	0.00222597	0.0191126	0.0251904	0.0158348	0.0190414	0.00234771	0.0186452	0.00945234	0	0.109751	0.036819	0.00442908	0	0.0426368	0.00486039	0	0	0
KLRF1	0.0155679	0.112875	0.0150125	0.000878228	0	0	0.00179869	0	0	0	0.0205269	0	0.0190029	0	0.0322176	0	0.0105553	0.0118969	0.0147099	0.0504774	0.0136196	0.00143791	0.0148417	0.0361833	0.0476513	0.088163	0	0	0	0	0.0020646	0	0	0	0	0	0.00192112	0	0.00954388	0.0782395	0.00675512	0.0213958	0.00995112	0	0	0	0.0690902	0.019762	0.0329665
KPNA5	0.145427	0.0990614	0.0146928	0.0771126	0.13043	0.376722	0.0581361	0.190267	0.317376	0.00708386	0.0361352	0.260759	0.24689	0.31161	0.0758587	0.161891	0.159004	0.185339	0.0683647	0.213819	0.253825	0.298986	0.0732085	0.12671	0.0685662	0.149602	0.231928	0.139665	0.467775	0.218714	0.221567	0.290365	0.195502	0.161572	0.29775	0.344316	0.223842	0.223275	0.0426732	0.348164	0.0800773	0.305491	0.066294	0.332775	0.481464	0.322172	0.0589601	0.168264	0.369966
KRBA2	0.0640536	0	0.0103549	0.0772056	0.0524771	0.125408	0.00470414	0.0046534	0.0403071	0.00708386	0.0787408	0.0676587	0.100185	0.116752	0.0751472	0.222729	0.125279	0.0142374	0.181152	0.115622	0.21766	0.0538564	0.124741	0.108521	0.107246	0.0462697	0	0.0194695	0.027594	0.0963034	0.0271431	0.0714861	0.0118023	0.0504019	0.0111703	0	0.0245274	0.0805585	0.0332223	0.134772	0.194767	0.24581	0.129847	0	0.0248476	0.097303	0.0291672	0.0853221	0.0418917
KRT3	0	0	0	0	0	0	0	0	0	0	0	0	0	0	0	0	0	0	0	0	0	0	0	0	0	0	0	0	0	0	0	0	0	0	0	0	0	0	0	0	0	0	0	0	0	0	0	0	0
KRT74	0	0	0	0	0	0	0	0	0	0	0	0	0	0	0	0	0	0	0	0	0	0	0	0	0	0	0	0	0	0	0	0	0	0	0	0	0	0	0	0	0	0	0	0	0	0	0	0	0
KRT85	0	0	0	0	0	0	0	0	0	0	0	0	0	0	0	0	0	0	0	0	0	0	0	0	0	0	0	0	0	0	0	0	0	0	0	0	0	0	0	0	0	0	0.00153133	0	0	0	0	0	0
KRTAP12-2	0	0	0	0	0	0	0	0	0	0	0	0	0	0	0	0	0	0	0	0	0	0	0	0	0.0173714	0	0	0	0	0	0	0	0	0	0	0	0	0	0	0	0	0	0	0	0	0	0	0	0
KRTAP25-1	0	0	0	0	0	0	0	0	0	0	0	0	0	0	0	0	0	0	0	0	0	0.00231405	0	0	0	0	0	0	0	0	0	0.00299717	0	0	0	0	0	0.00117754	0	0	0	0	0	0	0	0.00436663	0	0	0
LAMB4	0.0014979	0	0.000500021	0	0	0	0.000882375	0	0	0	0	0	0	0	0	0	0	0.0108453	0.014821	0	0	0.0772568	0.000782321	0	0	0	0	0	0	0.0471116	0	0.128548	0	0	0	0	0.000559153	0.0943934	0	0.0195708	0	0.110868	0.0017279	0	0	0	0	0	0.000356957
LCN1	0	0	0	0	0	0	0.000993459	0	0	0	0.00673249	0	0	0	0.0041317	0	0	0	0.00317378	0	0	0	0	0	0	0	0	0	0	0	0	0	0	0	0	0	0	0	0	0	0	0	0.276733	0	0.0137385	0	0	0	0
LCNL1	0.00118996	0	0	0.000961943	0	0	0	0	0	0	0.011828	0	0.00527496	0	0.0902462	0	0.0020087	0.0226564	0.00667765	0	0	0.0124082	0.00887934	0.00642428	0	0.0493532	0	0	0	0.00588937	0.00994953	0.00287829	0	0	0	0	0.00996175	0.00305897	0.0379029	0	0.125151	0.0233499	0.00327457	0	0	0.0202375	0.0529224	0	0.000641107
LDHAL6A	0	0	0.000390923	0	0.0684074	0	0	0	0	0	0	0	0	0	0	0	0.00191142	0.0109814	0.00131784	0	0.00502502	0.0113004	0.00123727	0	0	0	0	0	0	0	0.00631983	0	0.0189811	0	0	0	0.0105729	0.0063704	0	0	0	0	0	0	0	0.00848793	0	0	0.00434621
LGALS9	0.24845	0.0896738	0.0614087	0.0183983	0.281016	0	0.00798011	0	0.0420823	0	0.772114	0	0.317082	0	0.639894	0	0.285081	0	0.61241	0.0178691	0.233512	0	0.386699	0.0132738	0.588947	0	0.507773	0	0	0	0.0166383	0	0	0	0.0110734	0	0.00871094	0	0.107984	0.0100917	0.12591	0.0242451	0.0872307	0	0.0291359	0	0.638441	0	0.44086
LIPJ	0.00158569	0	0.000198543	0.00132346	0	0	0.00378141	0	0.00795311	0	0	0	0	0	0	0	0	0	0	0.0059049	0	0	0.000800026	0	0	0	0	0	0	0	0.00299276	0	0	0	0.00722996	0	0.00714446	0.00190237	0	0	0.00358587	0.00444524	0	0	0	0	0	0	0.00139862
LUZP4	0	0	0	0	0	0	0	0	0	0	0	0	0	0	0	0	0	0	0	0	0	0.00439919	0	0	0	0	0	0	0	0.0100419	0	0	0	0.0139621	0	0	0	0.00549676	0	0	0	0	0	0	0	0	0	0	0
MAGEB3	0	0	0	0	0	0	0	0	0	0	0	0	0	0	0	0	0	0	0	0	0	0	0	0	0	0	0	0	0	0	0	0	0	0	0	0	0.000199706	0	0	0	0	0	0	0	0	0	0	0	0
MAGEF1	0.560409	0.625696	0.423595	0.247697	0.543568	0.57412	0.215252	0.0182379	0.129612	0.197304	0.45498	0.344458	0.127574	0.0808028	0.212475	0.338036	0.02918	0.0533257	0.303795	0.352546	0.0623501	0.11393	0.30653	0.208677	0.303666	0.500637	0.256906	0.224689	0.61694	0.258877	0.121367	0.26722	0.299156	0.259401	0.4967	0.274983	0.212821	0.25901	0.419065	0.842411	0.682563	0.742173	0.742837	0.96106	0.29957	0.318258	0.256382	0.166168	0.28841
MAP1LC3C	0	0	0	0	0	0	0	0	0	0	0	0	0	0	0.00851895	0	0.000614636	0	0	0	0.00324256	0	0	0	0	0	0	0	0.0976809	0	0	0.0194635	0	0	0	0	0.0361288	0.00108209	0.00616776	0.0116455	0.292542	0	0.00596381	0	0	0	0.0249857	0	0.000186916
MCCD1	0.0013882	0	0	0	0	0	0	0	0	0	0	0	0	0	0	0	0.00128941	0	0	0	0	0	0.00182054	0	0	0	0	0.0202776	0	0.00229298	0.000390661	0	0	0.00859338	0	0	0	0.000278461	0	0	0	0	0	0	0	0	0	0	0.000370304
MCF2L2	0.00287678	0	0.00951236	0.00116393	0	0	0	0	0	0	0	0	0.11177	0	0	0	0.0656471	0.070374	0.000961953	0.00380437	0.298824	0.0274756	0.00102665	0	0	0	0.0264973	0	0.02979	0.00487001	0.0864137	0.132296	0	0.0551348	0	0.332726	0.0188895	0.0264542	0	0	0.00421514	0.00695919	0.00487334	0	0	0	0	0	0.00389578
MCHR2	0	0	0	0	0	0	0	0	0	0	0	0	0	0	0	0	0	0	0	0	0	0	0	0	0	0	0	0	0	0	0	0	0	0	0	0	0	0	0	0	0	0	0	0	0	0	0	0	0
MLNR	0	0	0	0	0	0	0	0	0	0	0	0	0	0	0	0	0	0	0	0.00212203	0	0	0	0.00271363	0	0	0	0	0	0.019784	0	0	0	0	0	0.0405965	0	0.00310397	0	0	0	0	0	0	0	0	0	0	0
MMP26	0	0	0	0	0	0	0	0	0	0	0	0	0	0	0	0	0	0	0	0	0	0	0	0	0	0	0	0	0	0	0	0	0	0	0	0	0	0	0	0	0	0	0	0	0	0	0	0	0
MTMR8	0.0124787	0	0.00277496	0.004488	0	0	0.002423	0	0.0337193	0	0.00743336	0	0	0.141218	0	0	0.00296956	0.118117	0.00569272	0.00724627	0.0189282	0.141938	0.00672824	0.00701216	0.0154262	0	0	0.0706407	0	0.0847675	0	0.162765	0	0.0181055	0.00286355	0.132457	0.00807695	0.110085	0.00332052	0	0.0088236	0	0.00928915	0	0.00661337	0.0987069	0.0188329	0	0.0235548
MUCL1	0.127087	0	0.00213585	0.110736	0	0	0	0	0	0	0	0	0	0	0.00195647	0	0	0	0.0015058	0	0	0	0.00117646	0	0	0	0	0	0	0	0.00185975	0	0	0	0	0	0.000370094	0	0	0	0	0	0.00324052	0	0	0	0	0	0
MX2	0.157366	0	0.0141083	0.168126	0	0	0.00223953	0.00310213	0.0121202	0	0.320084	0	0.694897	0.0339959	0.208578	0.0274769	0.322948	0.136876	0.241627	0.017163	0.419577	0.0198021	0.208079	0.0203681	0.171204	0.050049	0.0705322	0	0.0181079	0.0061493	0.0105889	0.0181377	0	0	0.0162528	0	0.218731	0.00931243	0.0987274	0.0282675	0.0313495	0.00906383	0.076641	0	0.270944	0	0.227666	0.512105	0.440734
MXRA5	0.00101676	0	0.000766154	0	0	0	0	0	0	0	0	0.0448067	0	0	0	0	0.00141609	0.0132977	0.00173111	0.00403434	0.158482	0.00158233	0.0348341	0.122095	0.00340883	0.0251801	0	0.0327589	0.21013	0.51324	0.0669733	0.0183499	0.0156158	0	0.0237321	0.0137667	0.0569167	0.399902	0.363104	0.268354	0.405417	0.0169104	0.280711	0	0	0.138996	0	0	0.000391833
MYL5	0.224587	0	0.088174	0	0.125014	0	0.10153	0	0.122861	0	0.0545687	0	0.0573518	0	0.0804525	0	0.0837001	0	0.0440519	0.00728451	0.0418325	0	0.0434181	0	0.0977724	0	0.0864888	0	0.0573554	0	0.132199	0	0.198693	0	0.0265986	0	0.0804814	0	0.0600277	0	0.140591	0	0.0488043	0	0.0638688	0	0.149264	0	0.160063
NANOGNB	0.000503259	0	0.000463116	0	0	0	0	0	0	0	0	0	0	0	0	0	0	0	0.00149753	0	0	0	0	0	0	0	0	0	0	0	0	0	0	0	0	0	0.000553867	0	0	0	0.00692608	0.00539712	0	0	0	0	0	0	0
NAT16	0	0	0	0.28708	0	0.0455741	0.00062756	0	0	0	0	0	0	0	0	0	0	0	0	0	0	0	0	0	0	0	0	0	0	0	0	0	0	0	0.0134004	0	9.88366e-05	0	0	0	0	0	0	0.0920952	0	0	0	0	0.000227735
NIPSNAP3B	0.106258	0.265343	0.0029985	0.36358	0	0.374096	0.00113016	0.518807	0.0487202	0.663044	0.0529976	0.177983	0.0486455	0.151513	0.0199498	0.130527	0.0241476	0.113681	0.0724059	0.253611	0.147617	0.133656	0.0664709	0.329213	0.0170818	0.341895	0	0	0.0309088	0.119508	0.011947	0.212079	0.216731	0.452323	0.0353128	0.258706	0.0498834	0.172259	0.0486842	0.412817	0.12811	0.546976	0.0355197	0.132192	0.0666417	0.161063	0.207614	0.0212933	0.161205
NLGN4X	0	0	0.000327501	0	0	0	0	0	0	0	0.125254	0	0.081964	0	0.0197478	0	0.00301397	0	0.237119	0	0.110779	0.0329697	0.0274508	0	0.0354139	0	0	0	0.303194	0.0123002	0.282631	0.20915	0	0	0.00528594	0.0200007	0.00131146	0.013495	0.00426587	0	0.0183754	0	0	0	0.0171961	0	0	0	0.0608535
NLRP11	0	0	0	0	0	0	0.0114288	0	0.00824138	0	0	0	0	0	0	0	0	0	0	0	0	0	0	0	0.0102618	0	0	0	0	0	0	0	0	0	0	0	0	0	0	0	0	0	0	0	0	0	0	0	0.00329147
NLRP8	0.00103101	0	0	0	0	0	0	0	0	0	0.00155468	0	0	0	0.00627244	0	0.00118719	0	0.00223242	0	0	0.00193155	0.00102072	0	0.00406116	0	0	0	0	0	0	0	0	0	0	0	0.00154316	0	0	0	0	0	0	0	0.00984737	0	0	0	9.86358e-05
NOX5	0.0011451	0	0	0	0	0	0	0	0.0308522	0	0	0	0	0	0	0	0	0	0.000431898	0	0	0	0.000844421	0	0	0	0	0	0	0	0.000702208	0	0	0	0	0	0.00192199	0	0	0	0	0	0	0	0	0	0	0	0.000883169
NXPE1	0	0	0	0	0	0.0415637	0	0	0	0	0	0	0	0.0175499	0	0	0	0	0	0	0	0.188688	0	0	0	0	0	0	0	0.0127324	0	0.00489192	0	0.00907778	0	0	0.000606537	0.00993504	0	0	0	0	0	0	0	0	0	0	0.000199195
OR10T2	0	0	0	0	0	0	0	0	0	0	0	0	0	0	0	0	0	0	0	0	0	0	0	0	0	0	0	0	0	0	0	0	0	0	0	0	0	0	0	0	0	0	0.00282535	0	0	0	0	0	0
OR1C1	0	0	0	0	0	0	0	0	0	0	0	0	0	0	0	0	0	0	0	0	0	0	0	0	0	0	0	0	0	0	0	0	0	0	0	0	0.000217166	0	0	0	0	0	0	0	0	0	0	0	0
OR1L3	0	0	0	0	0	0	0	0	0	0	0	0	0	0	0	0	0	0	0	0	0	0	0	0	0	0	0	0	0	0	0	0	0	0	0	0	0	0	0	0	0	0	0	0	0	0	0	0	0
OR1L3	0	0	0	0	0	0	0	0	0	0	0	0	0	0	0	0	0	0	0	0	0	0	0	0	0	0	0	0	0	0	0	0	0	0	0	0	0	0	0	0	0	0	0	0	0	0	0	0	0
OR2G3	0	0	0	0	0	0	0	0	0	0	0	0	0	0	0	0	0	0	0	0	0	0	0	0	0	0	0	0	0	0	0	0.0136936	0	0	0	0	0	0	0	0	0	0	0	0	0	0	0	0	0
OR5F1	0	0	0	0	0	0	0	0	0	0	0	0	0	0	0	0	0	0	0	0	0	0	0	0	0	0	0	0	0	0	0	0	0	0	0	0	0	0	0	0	0	0	0	0	0	0	0	0	0
OR6M1	0	0	0	0	0	0	0	0	0	0	0	0	0	0	0	0	0	0	0	0	0	0	0	0	0	0	0	0	0	0	0	0	0	0	0	0	0	0	0	0	0	0	0	0	0	0	0	0	0
OR6Q1	0	0	0	0	0	0	0	0	0	0	0	0	0	0	0	0	0	0	0	0	0	0.00621152	0	0	0	0	0	0	0	0	0	0	0	0	0	0	0	0	0	0	0	0	0	0	0	0	0	0	0
OVCH1	0.00150443	0	0.00106749	0	0	0	0.000569965	0	0	0	0.000814979	0	0.0675066	0.0453332	0	0	0.0525638	0.0101311	0.000675257	0	0.116217	0.0573641	0	0	0	0	0	0.0785566	0	0.246644	0.0272218	0.010159	0	0	0.00829382	0.0360936	0.0233153	0.0762599	0	0	0	0	0	0	0.0297598	0.00403007	0	0	0
OXER1	0.00464758	0	0.00524918	0	0.0609566	0	0.104833	0	0.173399	0	0.00199521	0	0	0	0.00345132	0	0.00332403	0	0.00168167	0	0	0	0	0	0	0	0	0	0.0586419	0	0.0366973	0	0	0	0.0145249	0	0.011263	0	0.00786522	0	0.0591994	0	0.0429973	0	0.0151702	0	0.00664344	0	0.0098602
P2RY8	0.00223156	0	0.000912324	0.00694385	0	0	0	0	0	0	0.00607062	0	0	0.0160921	0.0312623	0.0113437	0	0.0702166	0.0345055	0.0138961	0	0.00960168	0.00584484	0.0101735	0.0422239	0	0	0	0	0	0	0.00326548	0	0	0	0	0	0.00137704	0	0.0218383	0.0022239	0.00539712	0.00488025	0	0	0.0193786	0.637799	0.341727	0
PAAF1	0.149587	0.240128	0.080658	0.180942	0.194271	0.094524	0.159096	0.0529705	0.353603	0.208105	0.140533	0.232394	0.0440546	0.0722968	0.0820183	0.20928	0.0867202	0.0644596	0.0999692	0.143874	0.068632	0.0315667	0.116843	0.0473621	0.152524	0.0887562	0	0	0.0487349	0.0459305	0.111518	0.0847095	0.0362404	0.00714903	0.080596	0.00782524	0.0901967	0.0335686	0.0997163	0.0757557	0.190407	0.103284	0.175302	0.303666	0.0426611	0.0268259	0.0396943	0.0547203	0.155643
PAGE4	0	0	0.000325399	0	0	0	0.00297477	0.00310213	0	0	0	0	0	0	0	0	0	0	0	0	0	0	0	0	0	0	0	0	0	0	0	0	0	0	0	0	0	0.000519663	0.0530593	0	0	0	0	0	0	0	0	0	0
PASD1	0	0	0	0	0	0	0	0	0	0	0	0	0	0	0	0	0	0	0	0	0	0	0	0	0	0	0	0	0	0	0	0.00297495	0	0	0	0	0	0.00109645	0	0	0	0	0	0	0	0.0101653	0	0	0
PBOV1	0.0012193	0	0.000214566	0	0	0	0.00446106	0	0.0151319	0	0	0	0	0	0	0	0.00386259	0	0.00305204	0	0	0	0.00113184	0	0	0	0	0	0	0	0.0050679	0	0	0	0	0	0.000745516	0	0	0	0	0	0	0	0	0	0	0	0.000328489
PGBD2	0.0321407	0	0.0269818	0.0115603	0.105353	0	0.0724091	0	0.399542	0	0.098801	0.109012	0.147409	0.0268479	0.0590317	0	0.0651657	0.0110947	0.098665	0.0606442	0.0877242	0.113658	0.0868561	0.0485845	0.118107	0.0970019	0.292268	0.0916728	0.136493	0.189178	0.0454125	0.14871	0.0201161	0	0.0791868	0.128977	0.0453574	0.171217	0.0134208	0.125493	0.0663787	0.0865346	0.14268	0	0.0802583	0.233173	0.221449	0.0813143	0.185359
PI3	0.0829518	0	0.33171	0	0	0	0	0	0.00771424	0	0.0780096	0.0750703	0	0	0.0722999	0.0637392	0	0	0.041003	0	0.00129191	0	0.0328233	0	0.0191479	0	0	0	0	0	0	0	0	0	0	0	0	0	0.00351381	0	0.00957317	0	0.033369	0	0	0	0.0141268	0	0.0050303
PIWIL3	0	0	0	0.0506183	0	0.0714176	0	0	0	0	0	0	0	0	0	0	0	0	0	0	0.00186042	0.00344862	0	0	0	0	0	0.0954135	0	0.00823092	0	0.00981851	0	0	0	0.0775763	0	0.00688985	0	0	0	0.00292248	0	0	0	0.023639	0	0	0
PNPLA4	0.52077	0.207228	0.272854	0.0513745	0.308065	0.217874	0.340701	0.0714727	0.137389	0.0271871	0.0371993	0.146284	0.071637	0.0450943	0.0651029	0.0772285	0.0893618	0.0688853	0.0280197	0.0664469	0.0515453	0.0797595	0.0115191	0.0503076	0.199028	0.0543867	0	0.075626	0.0411417	0.0406644	0.0494232	0.0412809	0.594276	0.168593	0.241239	0.0336221	0.0793601	0.0688452	0.146837	0.0943515	0.218013	0.138219	0.151578	0	0.151412	0.0730991	0.154575	0	0.14664
PSKH2	0	0	0	0	0	0	0	0	0	0	0	0	0	0	0	0	0	0	0	0	0	0.00113818	0	0	0	0	0	0	0	0.00414615	0	0.00431206	0	0	0	0	0	0.00575067	0	0.0147042	0	0	0	0.0758237	0	0	0	0.0336628	0
PXDNL	0	0	0	0	0	0	0	0	0.0074331	0	0.00605937	0	0.00217511	0	0	0	0	0.0356407	0.00126333	0	0	0.00402054	0.00495551	0	0	0	0	0	0	0.162737	0	0.138693	0	0	0.0108599	0.0159716	0.0243878	0.105314	0.0381714	0	0.00201907	0	0.00309074	0	0	0.00651468	0	0	0.0024911
RAX2	0	0	0	0	0	0	0	0	0	0	0	0	0	0	0	0	0	0	0	0	0	0	0	0	0	0	0	0	0	0	0.00104327	0	0	0	0	0	0	0	0	0	0	0	0.00386722	0	0	0	0	0	0.00190011
RBM23	0.593011	0.200274	0.233666	0.349312	0.504867	0.48756	0.301691	0.138984	0.75385	0.0599066	0.315234	0.756026	0.526845	0.393713	0.330496	0.876355	0.379177	0.320693	0.425731	0.653955	0.367243	0.347122	0.503325	0.485095	0.39755	0.569994	0.61787	0.10185	0.517677	0.22277	0.394326	0.363623	0.180823	0.0571745	0.460637	0.387041	0.252558	0.249433	0.299352	0.543804	0.329794	0.749221	0.507852	0.726863	0.539668	0.523109	0.283121	0.436824	0.684117
RBP5	0.00238747	0	0.00431572	0	0.130949	0	1.11465	0.456873	0.677254	1.36518	0.0280123	0	0.00418625	0	0.490033	0.269486	0.0872964	0.0911991	0.0132771	0.00543998	0.0181334	0.0151386	0.00356492	0	0.00325445	0.866547	0	0	0.0292125	0	0.00340134	0	0	0	0	0.0489497	0.0100737	0.0039981	0.020276	0.0262162	0.035935	0.00556342	0.00583997	0	0.0163583	0.423006	0.0156498	0	0.0119216
RNF175	0.00062928	0	0	0.00143935	0	0	0	0	0	0	0	0	0	0	0	0	0	0	0	0	0.0067234	0	0	0	0.0393972	0.0418009	0	0	0.233969	0.0514043	0	0.0238618	0	0	0	0.0291277	0.0110543	0.0240643	0.00340795	0.0739446	0	0.0889208	0	0	0	0.016561	0	0	0.0005716
RPL26L1	0.932839	1.55469	0.595216	0.815185	0.382142	1.01131	0.330422	0.663399	0.0752211	1.2106	0.505383	1.05231	0.363493	0.750259	0.570388	1.17575	0.361656	0.580878	0.463611	1.0021	0.230481	0.660529	0.502566	0.985976	0.583321	1.2567	0.142917	0.658067	0.293385	0.625717	0.299465	0.866158	0.143576	0.654213	0.233361	0.542973	0.224871	0.624673	0.406885	0.913907	0.418903	1.09611	0.41977	1.14836	0.247541	0.516665	0.327188	0.7872	0.223016
S100A12	0.00245247	2.02348	0.000974299	2.09218	0.121537	0.463708	0.0106387	0.912483	0.0559602	1.51399	0.0248586	1.47679	0	0.249716	0.0917602	1.88784	0.00469986	0.424581	0.0270195	1.41606	0.00404879	0.171483	0.0346704	1.18935	0.00290243	0.809275	0	0.114597	0	0.0496649	0.00154434	0.0815406	0	0.137925	0.00440588	0.0814433	0.00274795	0.05719	0	1.25651	0	1.63341	0.0156822	1.33572	0	0.171425	0	1.71779	0.163159
SIGLEC14	0.00400005	0.121579	0.00194973	0.0650045	0	0.0461017	0.0029671	0.0091628	0	0	0.00336711	0.124033	0.00656064	0	0.00526038	0.068388	0	0	0.00615181	0.0307773	0.00589839	0.00210661	0.0105005	0.012393	0.016799	0.190449	0	0.0671898	0	0	0	0	0	0	0	0	0.00264153	0	0.0117782	0	0.00845385	0.0605288	0.022192	0	0	0	0.0768738	0	0.155906
SIRPB2	0.000509912	0.155753	0.00166699	0.0209931	0	0	0.000505229	0	0.00697693	0	0.00801978	0	0.0171286	0.0160921	0.0198086	0	0	0.0395274	0.00834923	0.0129833	0.00296786	0.00779416	0.00662182	0.0148217	0	0	0	0.0655531	0	0.010238	0.0016948	0.0167686	0	0	0	0	0.000958899	0.0114489	0.00633633	0	0.00624918	0.0083762	0	0	0	0	0.0156866	0.0279297	0.00442312
SLC25A6	1.40265	2.82268	1.9189	3.07975	0	3.33975	0	2.9052	0	4.03997	1.73822	2.95932	0	2.52589	1.54261	3.21362	0	2.96557	1.41068	2.89994	0	2.04782	1.49072	2.71605	2.42363	2.88551	0	2.96146	0	2.55432	0	3.14209	0	1.93204	0	2.77609	0	2.83827	1.97712	2.91711	1.93299	2.88782	2.46315	3.27645	0	2.7183	2.65322	3.66655	0
SLC2A11	0.136686	0	0.077347	0.00241593	0.0986774	0	0.0821412	0.0376951	0.488561	0	0.0252674	0	0.0439845	0	0.0376181	0	0.0358517	0	0.0357967	0.0054214	0.0241622	0.0142088	0.0191362	0	0.040775	0.00782494	0.0990951	0	0.109954	0.013131	0.075422	0.0415169	0.0349445	0	0.0342094	0	0.0597651	0.00728568	0.0792272	0	0.109581	0	0.0888255	0	0.0291303	0	0.215124	0	0.331105
SLC2A4RG	0.134078	0.382233	0.238751	0.255649	0.742914	0.565676	0.883891	0.709282	1.23224	0.218168	0.151817	0.136158	0.304073	0.0858307	0.239913	0.044262	0.490806	0.107726	0.173704	0.0500856	0.281973	0.0905111	0.101555	0.0395381	0.311437	0.209276	0.443426	0.314014	0.785644	0.178803	0.275419	0.369784	0.824539	0.121352	0.588966	0.333862	0.502636	0.344898	0.347572	0.551311	0.643579	0.514272	0.154631	0.0350884	0.382256	0.175859	0.0906244	0	0.145311
SMIM2	0.00128263	0	0.000291355	0.0614752	0	0	0.000851025	0	0.0141532	0	0	0	0	0	0	0	0	0	0	0	0	0	0	0	0	0.02404	0	0	0	0.0104113	0	0.000557914	0	0	0	0	0.00013275	0.000273119	0	0	0.00285565	0	0	0	0	0.0150074	0	0	0
SMKR1	0.605653	0.075841	0.00681107	0.0414804	0	0.094524	0.00151617	0.356663	0	0.54227	0	0.0180798	0	0.0123898	0.0042897	0.181706	0.000833649	0.151782	0.000321707	0.173057	0	0.042615	0	0.0728346	0.00436854	0.21333	0	0.231186	0.0184617	0.075695	0.0109955	0.168138	0	0.156155	0	0.0261613	0.00321662	0.103027	0	0.259958	0	0.187585	0	0.256433	0	0.088945	0.216384	0.0910482	0.0352639
SPANXN4	0	0	0	0	0	0	0	0	0	0	0	0	0	0	0	0	0	0	0	0	0	0	0.00101218	0	0	0	0	0	0	0	0	0	0	0	0	0	0	0	0	0	0	0	0	0	0	0	0	0	0
SPATA12	0.00425202	0	0.000372824	0	0	0	0	0	0	0	0	0	0	0	0	0	0.0108103	0	0	0	0	0	0	0	0	0	0.0264973	0	0	0	0.0018118	0	0	0	0	0	0.000362105	0.000678493	0	0	0	0	0	0	0	0	0	0	0.000402835
SPDYC	0	0	0	0.018748	0	0	0.0151526	0.00284821	0.00769711	0	0	0	0	0.0560226	0	0	0	0.113388	0	0.0309917	0	0.126402	0	0.0124932	0	0.0431946	0	0.096846	0	0.135863	0	0.159268	0	0.0734824	0	0.124872	0	0.113827	0	0.022018	0	0.00143091	0	0	0	0.119997	0	0	0
SPIN3	0.0447108	0	0.039518	0	0.204427	0	0.0770576	0	0.600177	0	0.0670774	0	0.0383918	0	0.0578288	0	0.0329834	0	0.0706149	0.0161805	0.0275242	0.00148251	0.0291164	0	0.0362453	0	0	0	0.0703163	0.00815031	0.0948638	0.00526168	0.0155735	0	0.103263	0	0.0946573	0.00252464	0.0335342	0	0.0781614	0	0.0787789	0	0.116635	0	0.0381362	0	0.0711615
STK17A	0.685671	0.371188	0.55915	0.239183	0.550411	0.631847	0.12229	0.137171	0.200083	0.175388	0.280907	0.243354	0.65099	0.183183	0.22639	0.273731	0.828805	0.276055	0.247273	0.116318	0.62154	0.064232	0.243252	0.106788	0.25558	0.0970226	0.566666	0.0434905	0.387752	0.176342	0.757897	0.623987	0.338448	0.0218869	0.3439	0.155279	0.553122	0.245421	0.430419	0.120181	0.331532	0.137698	0.110558	0.119352	0.390838	0.103414	1.698	1.46175	1.50382
STX10	0.419497	0.138686	0.329365	0.274339	0.609675	0.354791	0.227109	0.166626	0.189022	0.506158	0.483656	0.273134	0.390869	0.476916	0.304542	0.513955	0.205196	0.309256	0.473991	0.625176	0.273038	0.381656	0.47331	0.533635	0.490586	0.604005	0.338137	0.304724	0.367563	0.325607	0.218383	0.263099	0.0963034	0.178344	0.328162	0.227984	0.249229	0.243923	0.236605	0.357158	0.412808	0.372695	0.394865	0.580375	0.255641	0.26912	0.393539	0.489333	0.357117
SULT1C4	0.00382837	0.212236	0	0.0534548	0.830428	0.0837449	0.000943628	0.179805	0.00456248	0.22064	0.15256	0.628898	0.353444	0.0254982	0.0852373	0.250541	0.0840681	0.206732	0.13721	0.508169	0.175404	0.189749	0.172166	0.555807	0.0164187	0.442947	0.301778	0.100177	0.0292125	0.107936	0.0310408	0.0653413	0	0	0.0979278	0.00598797	0.0124132	0.124855	0.013733	0.505445	0.023093	0.303302	0.0272033	0	0.0272305	0.0640477	0	0.0442358	0.00228133
TAS2R5	0.000844753	0	0	0	0	0	0.00919638	0	0.0131604	0	0	0	0	0	0	0	0.00109885	0	0.00229108	0	0	0	0	0	0	0	0	0	0	0	0.00138924	0	0	0	0	0	0.000728189	0	0	0	0.00461032	0	0.00449958	0	0	0	0	0	0.00189484
TCEAL4	0.80876	0.147242	0.869029	0.449287	1.03511	0.785165	0.708614	0	0.586599	0.0119069	1.15928	0.897254	0.836259	0.612315	1.0226	0.88199	0.712578	0.76952	0.989426	0.646696	0.632796	0.566774	0.837324	0.581512	1.27378	1.03196	0.990869	0.845382	1.17158	0.86301	0.923198	1.1404	0.38077	0.151956	0.909363	1.00736	0.829832	0.888085	1.34689	0.750576	1.5329	0.85715	1.29917	1.29982	0.862222	0.993762	0.352354	0.10387	0.463554
TCN1	0.00212822	0	0.00356675	0.00680547	0.376328	0.290951	0.000664654	0	0	0	0	0	0	0	0	0	0	0	0.00134958	0	0	0	0.000533112	0	0	0	0	0	0	0	0	0	0	0	0	0	0	0	0	0	0	0	0	0	0	0	0	0.0270379	0.00289782
TDRD10	0.00268779	0	0.0252705	0	0	0	0.00804868	0.00374128	0.0549145	0.0134228	0.25946	0.0787517	0.161392	0.0943645	0.144412	0.015828	0.0510158	0.0841434	0.15841	0.0978934	0.143996	0.0630142	0.0213888	0.0437558	0.106318	0.0262609	0	0.110556	0.0270547	0	0.0142686	0.00568374	0	0	0	0.0972592	0.025321	0.00943189	0.0448107	0	0.0341154	0	0	0.449397	0	0	0	0	0.000767923
TDRD15	0	0	0	0.00227068	0	0	0.0802985	0.174189	0.76488	0	0	0	0	0	0	0	0	0	0	0	0	0	0	0	0	0	0	0	0	0	0	0.00264042	0	0	0	0.01644	0	0.00205265	0	0	0	0	0	0	0	0.0103935	0	0	0.0319464
THAP10	0.145564	0.165198	0.00909728	0.0366481	0.141111	0	0.0112232	0	0.0219419	0.0139935	0.0520844	0	0.0322124	0	0.0365929	0	0.0625566	0.0132234	0.0690241	0.0172165	0.0389441	0.0163278	0.138127	0.0269643	0.0403302	0	0	0	0	0.0145533	0.0166101	0.00869299	0.0545712	0.0673369	0.0216146	0	0.0275204	0.0216604	0.0273657	0.0636112	0.074814	0.0301953	0.0434086	0	0.0239425	0.00737276	0	0.0216038	0.00424569
THAP5	0.322572	0.445564	0.203811	0.302074	0.428004	0.602096	0.281961	0.179215	0.59264	0.245735	0.372409	0.797763	0.468185	0.444907	0.398138	0.699441	0.311596	0.35892	0.401746	0.75543	0.315171	0.621698	0.48301	0.743745	0.431889	0.564452	0.403099	0.306923	0.398744	0.528301	0.427553	0.439619	0.422097	0.53788	0.512479	0.219192	0.218885	0.396208	0.283728	0.608344	0.504635	0.659171	0.48505	0.899484	0.372806	0.600009	0.501619	0.338717	0.461469
THAP6	0.242419	0	0.0758332	0.00474564	0.264699	0.106309	0.12284	0.0853076	0.425759	0.0409866	0.100982	0	0.11286	0.0206373	0.0752733	0	0.0636817	0	0.142024	0.0146996	0.110362	0.0216093	0.10087	0.00501279	0.0968944	0	0.238546	0	0.190463	0.0431473	0.135419	0.0241953	0.0334473	0.102461	0.213495	0.0434162	0.148338	0.0476184	0.114277	0.00862811	0.179361	0.0423824	0.303229	0	0.203762	0.077666	0.10187	0.014571	0.215053
THAP9	0.0298236	0	0.0207126	0.00636197	0.029903	0	0.0295028	0	0.138175	0	0.0344399	0	0.121258	0.0121701	0.0241609	0	0.0563502	0.0249939	0.0257666	0.00958326	0.0439019	0.0569114	0.024945	0.0191861	0.0260963	0	0.260244	0	0.016011	0.0486794	0.0293654	0.0463487	0.0927548	0	0.095227	0.0301786	0.0307484	0.0356237	0.0199452	0.0100561	0.0305338	0	0.0260548	0	0.0729587	0.0233428	0.0135412	0	0.0753288
TIGD6	0.122682	0.238474	0.0317659	0.0203362	0.0598408	0	0.0453043	0.0273534	0.073889	0.00347183	0.0662797	0	0.00721704	0.00788878	0.0615146	0	0.0474797	0.0245522	0.0819738	0.0190732	0.0378876	0.0295751	0.105831	0.0351131	0.0153754	0	0.0952471	0.0158925	0.0856808	0.0774709	0.0267373	0.0619208	0.0238736	0	0.017172	0	0.0332936	0.0653982	0.0697672	0.021497	0.074561	0.0580444	0.0931952	0	0.0133157	0.0421297	0.0340236	0	0.0274442
TIGD7	0.0630111	0	0.0148551	0.0358451	0	0.106309	0.0113937	0.0527434	0.110014	0.0835049	0.0434928	0.233416	0.074951	0	0.047265	0.0189791	0.03837	0.0534528	0.0492951	0.0517307	0.0497832	0.0818244	0.0410353	0.0458207	0.0761128	0	0.204379	0	0.0328661	0.0414356	0.0531657	0.034035	0	0	0.0755687	0.0366968	0.0251851	0.0342	0.0337251	0.0453863	0.068372	0.0438553	0.0789438	0.0350884	0.0449691	0.0152868	0.020081	0.0362427	0.0513573
TLR10	0	0	0.000231464	0	0	0	0.000864963	0	0.00550179	0	0	0	0	0	0	0	0	0	0.00217348	0	0	0	0.00186638	0	0	0	0	0	0	0	0.000916923	0	0	0	0	0	0.0030873	0	0	0	0	0	0	0	0	0	0.738321	0	0.879489
TM4SF18	0.000786001	0	0.00577975	0.00989187	0.152585	0	0.00196462	0	0.00579125	0	0.0988444	0.129246	0.585059	0.18764	0.319244	0.914289	1.07397	0.587201	0.431247	0.526394	1.54093	0.457486	0.142015	0.0207307	1.45291	1.28451	0.0646792	0.585986	0.0385624	0	0.0198091	0.0154227	0	0	0.020863	0	0.00720084	0.0212065	0	0	0	0.00312676	0.00285781	0	0.140989	0.016558	0	0	0.0070291
TMEM187	0.195224	0	0.0895983	0.01582	0.112958	0	0.139042	0	0.0372507	0	0.127547	0.0590815	0.0280771	0.157957	0.135238	0	0.0300206	0	0.200221	0.026158	0.0519793	0.0527869	0.222125	0.0459795	0.264659	0	0.0264973	0	0.126165	0.0162761	0.0354179	0.0303753	0.0709671	0	0.079961	0	0.0795964	0.0183847	0.118332	0.012809	0.246749	0.0630252	0.301272	0.0987511	0.0254618	0.0489313	0.120213	0	0.0795043
TMEM244	0	0	0	0	0	0	0	0	0	0	0	0	0	0	0	0	0	0	0.000656261	0	0	0	0.000675395	0	0	0	0	0	0	0	0	0	0	0	0	0	0	0	0	0	0	0	0	0	0	0	0.00908891	0	0.00130249
TMIGD2	0.0115021	0	0.00288357	0	0	0	0	0	0.00637412	0	0.0119601	0	0	0	0.00792905	0	0	0	0.00365932	0	0	0	0.00299566	0	0.016058	0	0	0	0	0.00330854	0	0	0	0	0	0	0.000469092	0.00245579	0	0	0.0141082	0.00805419	0.0243701	0	0	0	0.0142048	0.0371487	0.0111226
TMSB15B	0.0149624	0.189188	0.0185252	1.1228	0	1.25834	0	0.809179	0	2.0958	0.0388635	1.14369	0.0113581	1.02612	0.0157915	0.949607	0.00418466	0.866391	0.0382747	1.08465	0.00154559	1.01172	0.0366966	1.84287	0.0469774	1.15506	0	0.880615	0	1.30515	0.00366955	1.3083	0.0116803	0.155354	0	1.12951	0.0115336	1.31491	0.0763508	1.3281	0.0605506	1.16488	0.144724	1.60144	0.0398559	1.23173	0.147842	0.746417	0.0498917
TRABD2A	0.143044	0	0.157771	0	0	0	0.000915993	0	0.00750551	0	0.566599	0	0.229322	0.0195969	0.105739	0	0.0810245	0	0.0465533	0	0.133982	0.00106043	0.0116559	0	0.0171902	0	0	0	0	0.00357608	0.00986717	0	0	0	0.0166886	0	0.00812605	0.00428501	0.0169241	0	0.0100058	0	0.00862164	0	0.0152739	0	0.0909057	0	0.0747751
TRIM4	0.197519	0.135281	0.10638	0.148548	0.371766	0.382844	0.24833	0.225888	0.491474	0.289965	0.270401	0.627262	0.313475	0.404351	0.281451	0.471776	0.184165	0.302107	0.30201	0.591436	0.218719	0.542125	0.345934	0.644112	0.28555	0.56818	0.264142	0.520453	0.37611	0.195125	0.35581	0.346824	0.0262209	0.00748644	0.242989	0.154802	0.279905	0.268859	0.263634	0.419503	0.3355	0.412128	0.356756	0.292633	0.331394	0.420862	0.327376	0.274656	0.405982
TRMT61B	0.200717	0	0.0866331	0.0387318	0.0743138	0.382253	0.104166	0.0562345	0.207516	0.0497068	0.173445	0.163994	0.125194	0.121064	0.171109	0.096659	0.0970906	0.035873	0.179155	0.153706	0.11468	0.132379	0.211045	0.157818	0.237672	0.142723	0	0.158164	0.185519	0.103	0.129004	0.0821473	0.106963	0.0677669	0.138274	0.114163	0.0905305	0.0806616	0.185	0.104662	0.178049	0.231666	0.29191	0.213212	0.131306	0.18918	0.202609	0.0719954	0.189978
TSPAN16	0	0	0.000979594	0	0	0	0	0	0	0	0	0	0	0	0	0	0	0	0	0	0.00187813	0	0	0	0	0	0	0	0	0	0.00301432	0	0	0	0	0	0.00034808	0.000644466	0	0	0	0	0.00517899	0	0.00947018	0	0	0	0
TSPAN19	2.14057	0	0.0150939	0	0.0372399	0	0	0	0	0	0.00408126	0	0	0	0.00482713	0	0.00146049	0	0.0113479	0	0	0	0.0420067	0	0.00288328	0	0	0	0	0	0.00301493	0	0	0	0	0	0.00496082	0	0	0	0.00526768	0	0.0104884	0	0	0	0	0	0
TTC31	0.0560829	0	0.0429643	0.00550202	0.305256	0	0.218939	0.0110766	0.64925	0.0170613	0.0754415	0	0.0511117	0	0.079609	0	0.0358232	0	0.10556	0.0047105	0.048719	0.030798	0.121974	0.0249972	0.0715936	0.0505805	0.0646792	0.0168446	0.0504552	0.0122209	0.0731363	0.0152948	0.0528954	0.0140598	0.0500337	0	0.0730934	0.0128579	0.0675849	0	0.0855671	0.00757735	0.171821	0	0.0781923	0.014951	0.0511944	0.0417275	0.181968
TUBA1C	0.553234	0.620461	1.03667	0.684537	0.481678	0.754793	0.322654	0.396717	0.176536	1.02089	0.609969	0.375068	0.976465	0.967323	0.736085	0.895432	1.10313	0.81477	0.505024	0.528543	1.04588	0.873628	0.622931	0.573797	0.966127	0.327462	0.763709	0.574787	0.237329	0.746545	1.45479	1.07401	0.122844	0.618129	1.36192	0.895951	1.02765	1.33974	1.07624	0.694309	0.460922	0.611949	0.35255	0.96561	0.972343	1.1444	0.165889	0.449407	0.243103
TVP23C	0.115386	0.118114	0.0369821	0.0574206	0.00771466	0.0455741	0.00919676	0.0104884	0.146877	0.0417157	0.0539416	0.047614	0.0247121	0.152171	0.0673536	0.117528	0.048052	0.124639	0.0761739	0.12513	0.0561698	0.172744	0.0506123	0.178774	0.0457993	0.0706759	0.211677	0.0789432	0.0984167	0.186599	0.0515719	0.144676	0	0.0183131	0.0101462	0.0300019	0.026746	0.213857	0.0762202	0.125951	0.0838305	0.106452	0.0552327	0.298654	0.0431988	0.185393	0.0546356	0.0624054	0.0323346
VN1R1	0.000647998	0	0.000606951	0	0	0	0.00317708	0	0.0241849	0	0.00032933	0	0.00570459	0	0.00907002	0	0.00065887	0	0.00113442	0	0	0.00223965	0.00199226	0	0	0	0	0	0	0	0.0017651	0.002198	0	0	0.0123594	0.0101352	0.000649422	0.00147991	0.00393049	0	0.00192	0	0.00378946	0	0	0	0	0	0.0053112
VN1R5	0	0	0	0	0	0	0	0	0	0	0	0	0	0	0	0	0	0	0	0	0	0	0	0	0	0	0	0	0	0	0	0	0	0	0	0	0	0.00491549	0	0	0	0.00695919	0	0	0	0	0	0	0
VNN2	0.230246	1.65633	0.00320354	1.37944	0.225255	0.736389	0.00535202	0.23424	0.0490505	0.0978747	0.0201748	0.633144	0	0.357348	0.00267339	0.903175	0	0.490956	0.00720888	0.67764	0	0.299158	0.0163153	0.325232	0	0.670751	0	0.116473	0	0.0560174	0.00739898	0.0272676	0	0.00959379	0	0.0388034	0.0030091	0.129228	0.0184971	0.502706	0.0216743	0.740119	0.167334	0.381417	0.0434429	0.0405952	0.158744	0.0367207	0.168987
VSTM1	0	0	0	0.0126136	0	0	0	0.00594299	0	0	0	0	0	0	0	0.0251109	0	0	0	0	0	0	0	0	0	0	0	0	0	0	0	0	0	0	0	0	0	0	0	0	0	0.0021093	0	0	0	0	0	0.0293523	0.00141316
WFDC10B	0	0	0.00182861	0	0	0	0	0	0	0	0	0	0	0	0	0	0	0	0.00113824	0	0	0	0	0	0	0	0	0	0	0	0	0	0	0	0	0	0.000965597	0.00423855	0	0	0	0	0	0	0	0	0	0	0
WWC3	0.319131	0.441382	0.482179	0.317266	0.269805	0.209319	0.0817781	0.451582	0.202072	0.107895	0.489733	0.481728	0.715009	0.992494	0.490205	0.663919	0.36911	0.620944	0.621735	0.809785	0.703173	1.02614	0.611125	0.435294	0.197206	0.318571	0.334917	0.555425	0.254461	1.19967	0.174835	0.52771	0	0.137233	0.503894	1.02352	0.245201	0.617028	0.127835	0.424777	0.125403	0.612404	0.293749	0.51745	0.453734	0.802012	0.212764	0.0624369	0.353329
ZACN	0.021687	0	0.000697018	0	0	0	0.00181786	0	0.00527376	0	0	0	0	0	0.00206029	0	0.0020248	0	0	0	0	0	0.00153889	0	0	0	0	0	0	0	0.00480389	0	0	0	0	0	0.002673	0.000671352	0	0	0	0	0	0	0.00838664	0	0	0	0.0083172
ZBED1	0.382663	0.278371	0.119301	0.227521	0	0.463388	0	0.402322	0	0.165446	0.425407	0.81755	0	0.182195	0.37053	0.409543	0	0.0716534	0.418066	0.889172	0	0.306096	0.309341	0.979722	0.306984	0.611859	0	0.412621	0	0.191029	0	0.275043	0	0.266572	0	0.252973	0	0.237637	0.197147	0.526043	0.263438	0.772557	0.391309	1.35294	0	0.495755	0.364927	0.676969	0
ZBED2	0.00333626	0	0.0142255	0.000517044	0	0	0	0	0	0	0	0	0	0	0	0	0	0	0.000947853	0	0	0	0.00183943	0	0.00413408	0	0	0	0	0	0	0	0	0	0	0	0	0	0	0	0.00386792	0	0.00398365	0	0	0	0.051326	0	0.0105764
ZFP69B	0.00159893	0.0901275	0.000882298	0.0639011	0	0	0.0201253	0	0.03384	0.0626009	0.0178634	0	0.042945	0	0.00673081	0.155317	0.0171324	0.0485157	0.0116641	0.13045	0.029477	0.0529609	0.00874882	0.0748674	0.00602225	0.130329	0	0.0158925	0	0.0327651	0.0141864	0.0641662	0	0.10168	0	0.0447422	0.0131352	0.0359815	0.00414599	0.156986	0.012235	0.175354	0.0127747	0.320437	0.0254163	0.120313	0	0	0.0433006
ZNF10	0.0647549	0.501429	0.0383204	0.0233349	0.143264	0	0.0680957	0.0318437	0.533422	0.00387305	0.0429769	0.0610418	0.101383	0.037617	0.0314012	0	0.0895506	0	0.0542185	0.044044	0.0793416	0.0733786	0.0421038	0.0426312	0.0366897	0.0525829	0.0646792	0.103295	0.0275813	0.0660971	0.0857888	0.0929817	0	0.00572739	0.389545	0.126608	0.0496066	0.0529697	0.154598	0.0681122	0.101881	0.094778	0.112068	0.171483	0.155845	0.0532767	0.0347861	0	0.285933
ZNF132	0.0362599	0	0.00422155	0.00624303	0.0408821	0	0.00398246	0	0.0606104	0	0.022988	0	0	0	0.0144638	0	0.00863409	0.0551023	0.0194586	0.0151553	0.00759762	0.0263679	0.0223179	0.0284869	0.0228119	0	0	0.0310831	0	0.0153506	0.0111072	0.0417918	0	0	0.00361541	0	0.00441213	0.0266022	0.00994164	0	0.0251439	0.0182501	0.0145146	0	0	0.0353681	0	0	0.0219213
ZNF133	0.0410632	0	0.0399942	0.0460717	0.242558	0.126221	0.0633303	0.00580967	0.1818	0	0.0996781	0.0627964	0.0275243	0.117617	0.101885	0.0552093	0.0151134	0.0315111	0.0849334	0.123	0.0357453	0.0826915	0.090994	0.139797	0.0605946	0.0458179	0	0.11773	0.0293276	0.0691462	0.0387846	0.0971953	0.0403108	0	0.0384439	0.120377	0.0371187	0.0655608	0.0684531	0.172048	0.12206	0.246145	0.13335	0.191845	0.0373245	0.168075	0.0656368	0.0365384	0.0343036
ZNF135	0.140062	0.0458764	0.00733926	0.0439846	0.0740421	0.0714176	0.0024519	0	0	0	0.0416883	0.0713901	0.0145558	0.136473	0.0928507	0.109166	0.0296426	0.0544793	0.0805431	0.0770531	0.0526778	0.112626	0.080202	0.0880986	0.0512421	0.0424178	0.0264973	0.147028	0	0.08759	0.0305841	0.114605	0.00641334	0.0412383	0.0802751	0.130314	0.032911	0.0740953	0.0759608	0.0554341	0.132058	0.156821	0.190843	0.164079	0.080012	0.166856	0	0	0.0237776
ZNF136	0.120763	0.0993866	0.0532312	0.0679198	0.157076	0.0927945	0.0397714	0.0543449	0.199765	0.00347183	0.210379	0.231356	0.114012	0.241167	0.201931	0.285636	0.0734741	0.21373	0.26726	0.242387	0.119154	0.340873	0.23132	0.313213	0.165081	0.216029	0.324088	0.38473	0.101875	0.243928	0.0837207	0.338801	0.0286245	0.0346481	0.150604	0.222722	0.061477	0.197903	0.154213	0.249837	0.364414	0.377968	0.465855	0.431289	0.139369	0.31398	0.264502	0.115241	0.22373
ZNF140	0.181064	0.40928	0.111328	0.165321	0.0947455	0.480023	0.0697487	0.140431	0.271222	0.0831225	0.133333	0.222961	0.247153	0.197196	0.099485	0.309382	0.168418	0.207865	0.170103	0.358683	0.126794	0.309993	0.188533	0.335228	0.135834	0.372576	0.190188	0.376442	0.0862521	0.204196	0.132002	0.230559	0.0688988	0.0902526	0.278612	0.132491	0.115128	0.207148	0.14272	0.256566	0.271461	0.405606	0.217481	0.57171	0.174556	0.308808	0.182652	0.292602	0.153788
ZNF157	0	0	0	0.00580132	0	0	0.000701371	0	0	0.0156608	0	0	0	0	0	0.0106139	0	0.0120219	0	0.0146205	0	0.0250682	0	0.0111172	0	0	0	0	0	0.00457184	0.000844073	0.0122103	0	0	0	0.0775763	0.0024087	0.00904685	0	0.0668089	0	0.0243091	0	0	0	0.00684583	0	0	0.00228822
ZNF16	0.0221826	0.204702	0.0237815	0.0218964	0.297398	0	0.0452428	0	0.135643	0	0.0635084	0.129554	0.00194474	0	0.042872	0.110333	0.0304763	0.0442378	0.0692242	0.104367	0.0346247	0.0324434	0.0725246	0.068275	0.0637187	0.111702	0.104147	0	0.0728635	0.0226717	0.0584496	0.0185752	0.0597104	0	0.0750673	0	0.0256563	0.0158685	0.0706854	0.103363	0.0956066	0.161356	0.0885453	0.11544	0.0584653	0.02457	0.0113155	0.0873547	0.0827835
ZNF165	0.320035	0.0474871	0.0973992	0.018931	0.0339292	0.233715	0.00890962	0	0.0372707	0	0.0128795	0.0679217	0	0	0.00303796	0.00927435	0.00338334	0	0.0142371	0.0142218	0.00151417	0.00455918	0.03246	0.00565005	0.0342339	0	0	0	0	0.0180644	0.00745018	0.00986112	0	0.0481747	0	0	0.00329243	0.0117996	0.00859363	0.0308514	0.0121043	0.0521993	0.0280997	0.0987511	0.0124236	0.0331268	0.197511	0	0.150145
ZNF177	0	0.0458764	0	0.0144129	0	0.0870743	0	0	0	0.0130591	0	0	0.0102573	0.0233932	0	0	0	0.0388607	0	0.0373557	0	0.0526155	0	0.0673742	0	0	0	0.0328247	0	0.0498739	0.0029657	0.0785964	0	0	0	0.0187614	0.000158841	0.039101	0	0.0313543	0	0.0365461	0	0	0	0.0486033	0	0	0.00032894
ZNF181	0.07676	0	0.0576397	0.0259268	0.150867	0	0.136779	0.0391786	0.358414	0.0758214	0.146818	0.0797833	0.383158	0.11058	0.182082	0.148027	0.187737	0.0890358	0.162429	0.111083	0.282043	0.136647	0.175167	0.083997	0.207059	0.208825	0.3909	0.195971	0.231614	0.0891201	0.295887	0.185101	0.322501	0.122086	0.612099	0.0577717	0.271626	0.0766146	0.171777	0.182913	0.35995	0.176675	0.258032	0.249553	0.197926	0.085713	0.142006	0	0.105439
ZNF19	0.157445	0.362327	0.0155855	0.117016	0.3061	0.126221	0.149082	0.00703618	1.00823	0.0299864	0.0149983	0.099991	0.00217511	0.0398584	0.0464714	0.229295	0.00364785	0.0337299	0.0420381	0.21641	0.00545275	0.0565748	0.037979	0.130442	0.0362265	0.254745	0.176413	0.103302	0	0.0589068	0.00806492	0.0879425	0.0239157	0.0298261	0.0149985	0.0771234	0.0103533	0.0617587	0.00937983	0.158098	0.0317919	0.258492	0.0402548	0.312463	0.00899182	0.0474726	0.0395304	0.1018	0.0410203
ZNF197	0.0917161	0	0.0515166	0.0230211	0.214065	0.093972	0.123921	0.0190993	0.473535	0	0.0965473	0	0.109439	0.0748261	0.0923897	0.0459587	0.0710052	0.0196278	0.0959919	0.0256796	0.102004	0.0362437	0.0666716	0.038535	0.0540653	0.0229577	0.252774	0.0747017	0.0405916	0.0387816	0.125062	0.105065	0.142905	0	0.165879	0.0164904	0.0943215	0.0237466	0.0283068	0.0857557	0.112811	0.0731282	0.0855255	0.0844683	0.0631995	0.0779974	0.0318714	0.0592696	0.0757691
ZNF211	0.0897535	0.121579	0.0210143	0.0610122	0.167666	0.104893	0.0185859	0.0636209	0.144964	0.0346461	0.0909671	0.179824	0.0610293	0.0429633	0.0957076	0.259347	0.0278275	0.0580382	0.122946	0.194027	0.0480691	0.103055	0.115605	0.160306	0.114972	0.169079	0	0.115239	0.0575981	0.0330357	0.0141259	0.0652564	0.0461854	0.0433064	0.0612212	0	0.0138747	0.0497358	0.0230339	0.178663	0.0998685	0.189431	0.162305	0.107175	0.0817656	0.110012	0.128049	0.0953574	0.0846756
ZNF214	0.182535	0.327873	0.00747318	0.0133773	0.199351	0.104893	0.043375	0	0.226131	0	0	0.115481	0.000887397	0.284999	0	0.140606	0.00478743	0.0615105	0.00033059	0.230242	0.00289367	0.295302	0.000836733	0.0829182	0.00803252	0.175581	0	0.101703	0	0.0921534	0.0168778	0.10902	0	0	0.0301651	0	0.0323569	0.0635194	0.0288414	0.145286	0.118881	0.230934	0.04205	0.0962521	0.0278141	0.0515645	0	0.0253682	0.000842862
ZNF215	0.000740178	0.155753	0.000914002	0.0308338	0	0	0.00303753	0.00250617	0.0191505	0	0	0.106677	0	0.0224628	0.00157524	0	0.00229483	0.00822435	0	0.0834237	0	0.00999184	0	0.0187933	0	0.0168864	0	0	0.0301141	0.136443	0.00596593	0.301169	0	0.0808834	0	0.0751272	0.0475274	0.16084	0	0.106907	0.0245992	0.176955	0.0112346	0.0803232	0.00692657	0.234002	0	0.128542	0.0287247
ZNF227	0.0488598	0	0.0284531	0.0183398	0.205686	0.184956	0.0579936	0	0.129741	0.0086801	0.183049	0.0812676	0.194408	0	0.156897	0.103066	0.22221	0	0.194255	0.0276068	0.220372	0.0221094	0.207656	0.00583398	0.135605	0.0146632	0.311232	0	0.0669738	0.00503289	0.0831007	0.0187249	0.0924938	0	0.203247	0	0.136851	0.00654169	0.0593232	0.0126386	0.114508	0.0671806	0.177479	0	0.161958	0.0080164	0.0940919	0	0.118861
ZNF229	0.0513701	0.0757651	0.00268892	0.00140161	0	0	0.0072496	0	0.0283955	0	0.00322362	0	0.0118906	0	0	0	0.00582462	0	0.00386951	0	0.00867863	0.00109173	0.00565673	0	0.0108563	0	0	0	0.0351777	0.00219634	0	0	0	0	0.0254223	0	0.00151938	0.00359266	0.0201135	0.0252517	0.0181986	0.00212328	0.0354127	0.0921555	0.0549986	0	0.0242436	0.0265025	0.00590724
ZNF232	0.301497	0	0.0405376	0.00369037	0.0823103	0	0.0373552	0	0.0447473	0	0.0745024	0.0703837	0.0111586	0.00973798	0.0544489	0	0.0161867	0	0.067433	0.00339651	0.0402975	0.0326432	0.0900623	0.00527205	0.0979774	0.0785297	0	0	0.0914662	0.0391763	0.0396155	0.0021221	0.0450181	0	0.0159142	0.104858	0.022534	0.0191619	0.0147358	0.0263142	0.0623383	0.0123147	0.121573	0	0.0225034	0.016555	0.0555708	0.0253682	0.0480859
ZNF234	0.0778521	0	0.0229527	0.0116574	0.0989913	0	0.0551473	0	0.179138	0	0.12971	0	0.0632598	0.0456525	0.124209	0	0.0678717	0.039986	0.201594	0.0109605	0.060946	0.0306714	0.197423	0.0139476	0.137459	0.03018	0	0	0.0114376	0.0206551	0.0449024	0.0130118	0.0264517	0.0221257	0.0705317	0	0.0654631	0.0178266	0.0909275	0	0.229262	0.0205276	0.277605	0	0.0440764	0.0183449	0.103094	0.0215589	0.0827303
ZNF26	0.105149	0.226289	0.0534947	0.0485372	0.443234	0.170763	0.148989	0.0584013	0.969442	0.0413922	0.102261	0.0932984	0.0567717	0.166118	0.089763	0.268687	0.317006	0.126704	0.0941771	0.206453	0.146323	0.110704	0.0961351	0.0864567	0.117221	0.23327	0.0904448	0.097773	0.236864	0.0736622	0.410222	0.201126	0.0138364	0.0649715	0.0969929	0.0243132	0.132538	0.0975747	0.0589119	0.161682	0.0956476	0.222744	0.157176	0.1369	0.133685	0.141482	0.00880287	0.134556	0.335933
ZNF268	0.234683	0.183158	0.0988887	0.0828922	0.108627	0.104893	0.165254	0.0760881	0.287417	0.144318	0.218639	0.0725843	0.128855	0.143217	0.223679	0.183549	0.120629	0.151873	0.216281	0.173853	0.108907	0.203107	0.147679	0.12889	0.267903	0.280542	0.17857	0.179832	0.0540691	0.12444	0.110208	0.145014	0.0362263	0.0387533	0.10673	0.0936776	0.0848049	0.0910843	0.0949411	0.263216	0.294063	0.18838	0.199249	0.212502	0.127688	0.14856	0.195191	0.153328	0.137149
ZNF280A	0	0	0	0	0	0	0	0	0	0	0	0	0	0	0	0	0	0	0	0	0	0	0	0	0	0	0	0	0	0.00402087	0.00376871	0	0	0	0	0	0.012934	0.00149403	0	0	0	0	0	0	0.0257184	0	0	0	0
ZNF283	0.0178579	0	0.00811338	0.0328958	0.183927	0.166186	0.025964	0.0220064	0.194316	0.0720852	0.0483766	0.144378	0.014725	0.247904	0.0278724	0.0545023	0.0649176	0.145762	0.0342099	0.113083	0.0571802	0.237763	0.037681	0.101657	0.0477529	0.0296717	0	0.141856	0.0315675	0.132101	0.0577762	0.203521	0.0118023	0.044809	0.0385095	0.195995	0.0381777	0.18091	0.034408	0.0553388	0.0239321	0.0796581	0.0344704	0	0.0798414	0.207775	0	0.0260532	0.0494859
ZNF284	0.00272257	0.304462	0.000784571	0.124465	0	0.491722	0.0106116	0.049046	0.03552	0.0218019	0.0165274	0.347474	0.00854923	0.141478	0	0.408772	0.0180806	0.114284	0.00255685	0.388365	0.0576457	0.184782	0.00825483	0.309388	0	0.449508	0	0.140552	0.101813	0.0911079	0.0144536	0.0619357	0	0	0.0165594	0.0397384	0.0142191	0.0789874	0.00822967	0.222421	0.0111182	0.242205	0.0111772	0.344827	0.0330236	0.0898441	0	0.286057	0.0211763
ZNF285	0.00482195	0	0	0	0.0372399	0	0.00433932	0	0.0165056	0	0.00886009	0	0	0.0147933	0.0177513	0	0.000813148	0	0.00526953	0	0.00878249	0.00411814	0.0102414	0	0.0170806	0	0	0	0	0.00830719	0.00200919	0	0	0	0	0.0990516	0.00414359	0.00380743	0.00860963	0	0.0041408	0	0.00613874	0	0	0	0	0	0.014192
ZNF30	0.0120041	0.500859	0.0138559	0.0309663	0.0657267	0.053348	0.0283269	0.0374458	0.0785706	0.00530112	0.0518054	0.162864	0.0997891	0.0692851	0.055734	0.0341731	0.0263553	0.0465961	0.100221	0.0658266	0.0628011	0.0504477	0.116208	0.00933267	0.0251796	0.0602834	0.0264973	0.0371823	0	0.0677424	0.00671465	0.0433807	0	0	0	0.00598305	0.0135247	0.037287	0.00479311	0.078988	0.0357978	0.15943	0.0344459	0.300424	0.0275898	0.101705	0.0218493	0	0.0208115
ZNF300	0.0171341	0	0.00381242	0.0195943	0.029903	0.094524	0.000968594	0	0.0230611	0	0.0220875	0	0.0306365	0.207873	0.041805	0.12791	0.0529982	0.104144	0.0273202	0.0376069	0.0187141	0.148355	0.022919	0.0745248	0.0502694	0.0704414	0.23587	0.184806	0	0.139525	0.0816468	0.1813	0	0.00353471	0.0623043	0.0712285	0.0473361	0.116956	0.0308479	0.138361	0.0806838	0.0368389	0.0328775	0.11312	0.0614875	0.135065	0.0203777	0.0364649	0.0324659
ZNF331	0.145435	0.122515	0.167425	0.00235108	0.140262	0	0.0404462	0	0.134136	0	0.39053	0	0.597492	0.173568	0.342914	0.0261008	0.248192	0.0785891	1.10171	0.040052	0.758655	0.184735	1.28404	0.0318888	0.241945	0.0705265	0.153735	0.213609	0.465944	0.129569	0.544112	0.1478	0.196355	0	2.71564	1.44006	0.554605	0.175293	1.38402	0.06277	0.644684	0.0244818	0.996316	0	1.69402	0.671667	0.475382	0	2.14661
ZNF333	0.0351431	0.0896738	0.02286	0.0592531	0.0501912	0.329418	0.0209386	0.0285773	0.185959	0	0.0675703	0.242097	0.103376	0.0404816	0.0821566	0.0256057	0.076493	0.0802459	0.0957204	0.166969	0.126595	0.0712177	0.0680953	0.147242	0.0708957	0.151535	0.239617	0.0282361	0.23039	0.0823437	0.204309	0.0572518	0.022482	0.0438969	0.132149	0.054102	0.132899	0.0553186	0.0558537	0.256681	0.0788782	0.249848	0.102359	0.329412	0.172283	0.104299	0.0736036	0.22553	0.101742
ZNF33B	0.713475	0.0456071	0.166077	0.157185	0.524088	0.39495	0.265764	0.0972607	0.653525	0.0662497	0.120198	0.190074	0.0858372	0.362325	0.131887	0.318344	0.136833	0.139605	0.152023	0.359662	0.0961704	0.380932	0.145539	0.314137	0.210737	0.640077	0.0523106	0.483661	0.181714	0.284229	0.151441	0.308609	0.0407871	0.113494	0.18563	0.299347	0.0871744	0.274449	0.0529681	0.385046	0.290664	0.459787	0.141078	0.324888	0.0584965	0.40686	0.248152	0.347241	0.296437
ZNF343	0.0363789	0	0.0200203	0.0480535	0.0457285	0	0.0371186	0.0832959	0.129665	0.0068699	0.0922678	0.112771	0.0915402	0.034886	0.121579	0.0387255	0.0708678	0.0621174	0.119084	0.119397	0.0580927	0.116355	0.0953425	0.0746693	0.118209	0.0984815	0.356751	0.0328247	0.051634	0.0470413	0.0797239	0.0839209	0.0151315	0	0.0526711	0	0.0508483	0.059794	0.105341	0.119203	0.116	0.0814093	0.119628	0.279322	0.0316068	0.0849006	0.00664344	0.0496123	0.0309445
ZNF385D	0	0	0.00124081	0.000768644	0	0	0.0195849	0	0.0258987	0	0.0163677	0.0442677	0.13299	0	0.318364	0	1.50288	0.0137409	0.00467078	0	0.64652	0.0247519	0.00243519	0	0.383912	0	0	0.0820466	0.238287	1.42693	0.145442	0.991943	0.0309082	0.181115	0.682495	0.596414	0.0879559	1.23337	0.135397	0.502663	0.0145017	0.0570301	0.043607	0	0.28419	0.0253082	0	0	0.00654922
ZNF391	0.00746478	0	0.00141604	0.00677543	0	0.0870743	0	0	0.0127792	0	0	0	0.0168567	0	0	0	0.0154054	0	0.00160021	0	0.0191807	0	0.000811325	0	0.0110364	0	0	0	0	0.00476163	0.00691	0.001289	0	0	0.00572146	0	0.0137324	0.0104972	0	0.0409884	0	0.016697	0	0	0.0107737	0	0	0	0.0235041
ZNF396	0.150935	0	0.00791432	0.0053926	0.0413874	0	0.0162896	0	0.0431339	0	0.00132352	0	0	0	0.00107629	0	0.00274589	0.0196278	0.000549848	0.00236188	0.0041329	0.0103661	0.000987386	0	0	0	0	0	0	0.0250573	0.0167227	0.019492	0.0165489	0	0.0178342	0.067949	0.0177269	0.0164957	0.00751179	0.0167066	0.00386792	0.0378534	0.00852274	0	0.0123301	0.0180716	0	0	0.00660296
ZNF404	0.0290621	0	0.00410961	0.00112701	0	0	0.00113624	0	0.02267	0	0.00941406	0	0.00211521	0.00981203	0.0244267	0	0.00692807	0	0.0235922	0	0	0.00802643	0.0198386	0.013362	0.013028	0.0219688	0	0	0.0207425	0.0056916	0	0.0120366	0.0118023	0	0.00357988	0.0342105	0.00210959	0.00519288	0.00511749	0.0190643	0.079332	0.0170843	0.0314854	0	0	0.0119533	0.00908891	0	0.0142013
ZNF41	0.00749205	0	0.016242	0.0129078	0.112435	0.392854	0.0332506	0.0046534	0.180714	0	0.0219563	0	0.0270141	0.0261983	0.0297705	0.043047	0.0233131	0.0630691	0.0440219	0.0489	0.0350043	0.0387201	0.0146236	0.0325627	0.00974798	0	0.184473	0.104553	0	0.030943	0.0297293	0.0334577	0.0199415	0.0515558	0.0292975	0.0490496	0.035506	0.0404148	0.016407	0.0373167	0.0370489	0.0889679	0.0216691	0	0.0517218	0.0632731	0.012941	0	0.0628053
ZNF415	0.0744153	0.246156	0.0211663	0.00939928	0.0668162	0	0.000564151	0	0	0	0.104305	0.153951	0.0598609	0.0538625	0.0780134	0.163923	0.0404471	0.0449707	0.0916418	0.0915317	0.0802656	0.129769	0.0801732	0.115485	0.0578949	0.129543	0	0.109618	0	0.0421892	0.021776	0.058301	0	0.0140598	0.0135877	0.0131362	0.0215793	0.0349693	0.0207139	0.090217	0.0782739	0.0958259	0.090777	0.300316	0.044594	0.0787701	0.0186138	0.0441716	0.0171931
ZNF425	0.0245645	0.146532	0.010458	0.0332824	0	0	0.0141837	0.00615924	0.0420428	0	0.00679666	0.0586847	0.00217511	0.0578751	0	0.186925	0.00494076	0.0330906	0.00920824	0.127047	0.00662643	0.0584087	0.0146505	0.0976825	0.00575827	0.0821343	0	0.0636412	0	0.0741735	0.008684	0.0546441	0.00644752	0	0.0242019	0.054713	0.00999227	0.0426839	0.0271768	0.11384	0.0322177	0.247569	0.0274805	0.357786	0	0.0762236	0.0276834	0.0963039	0.0122764
ZNF460	0.052135	0.0527267	0.027313	0.00119082	0.226566	0	0.0601156	0.0143708	0.443176	0	0.0701288	0.0685209	0.200982	0.0579914	0.0415693	0.101175	0.322434	0.0228409	0.101116	0.0605283	0.265322	0.0579172	0.0817554	0.033118	0.0849298	0.0535346	0.0785646	0.0184116	0.0738582	0.0289814	0.201957	0.0617112	0.0060664	0	0.424839	0.0599126	0.169905	0.0291702	0.170961	0.0595511	0.173778	0.0653559	0.104021	0	0.281622	0.084902	0.0706372	0.0567548	0.176265
ZNF461	0.0281878	0.334067	0.0115031	0.00733658	0.128343	0	0.0144177	0.00501004	0.0717588	0	0.0496532	0	0.11411	0	0.0557773	0	0.0439825	0	0.0550827	0.0210975	0.073705	0.00723936	0.0622937	0.0296188	0.0269775	0	0.0534287	0.0286097	0.0267207	0.00976503	0.0229095	0.00363819	0	0	0.0772684	0	0.0217936	0.003653	0.0356344	0.0118118	0.0555463	0.0142415	0.0643096	0	0.0727329	0	0.0179861	0.0381863	0.0432705
ZNF470	0.0449406	0	0.0169988	0.0345374	0.0408821	0.239377	0.0632257	0.0126699	0.223261	0	0.0585799	0.283111	0.0144524	0.0365345	0.0600069	0.107089	0.028608	0.0552891	0.0358776	0.147727	0.0348955	0.0734173	0.0361524	0.12121	0.0105554	0.0888753	0	0.0581881	0.0458885	0.0509293	0.0520933	0.0484602	0	0	0.121714	0.0620758	0.0247311	0.0438031	0.0173142	0.0601105	0.0315789	0.13565	0.0605948	0.12622	0.0592769	0.0707597	0.0688596	0.0749868	0.0326322
ZNF485	0.0279859	0.221004	0.0183091	0.0871741	0.060713	0	0.0138542	0.154918	0.0792173	0.213359	0.0106714	0.209105	0.00263372	0.155028	0.0149841	0.19026	0.0211228	0.0679231	0.00340757	0.205653	0.0118923	0.170694	0.00136437	0.185852	0.0360016	0.249993	0.0646792	0.0914807	0.0122953	0.191551	0.0442238	0.209155	0.0403202	0.199233	0.0121609	0.0898054	0.0186861	0.194328	0.0230721	0.223384	0.0165019	0.278549	0.0263849	0.193145	0.0320236	0.236948	0.0148426	0.117399	0.0508728
ZNF490	0.0814478	0	0.0188988	0.0840327	0.0339292	0	0.0201841	0	0.0480639	0.0717412	0.0503637	0.104284	0.06521	0.129828	0.0608263	0.0471852	0.0390639	0.0569508	0.0557156	0.229928	0.0527343	0.101922	0.057604	0.180389	0.0163999	0.123178	0	0.136887	0.0718614	0.128923	0.0171392	0.0948384	0.0175929	0.0616002	0.070457	0.0435042	0.0351291	0.0644582	0.0205032	0.187032	0.0577437	0.25796	0.0650545	0.0844683	0.0428848	0.0756991	0.110977	0.0957699	0.0875369
ZNF500	0.0666745	0.0936681	0.0224914	0.0343254	0.199952	0.270309	0.0895588	0.0532932	0.400254	0.00352964	0.107194	0.102074	0.0840747	0.0292842	0.0680577	0.0505958	0.0317447	0.00793363	0.0924267	0.0919919	0.0689814	0.0578128	0.0660207	0.0385631	0.129872	0.0785934	0.145965	0.104116	0.0682424	0.0435902	0.0475676	0.027929	0.0483062	0	0.0468401	0.0549442	0.0490047	0.0270481	0.0911283	0.0794892	0.113244	0.181311	0.155066	0.0872972	0.0933286	0.0673517	0.0809527	0.173957	0.0712381
ZNF501	0.0189791	0	0.00843495	0.00208561	0	0	0.00850069	0	0.0107576	0	0.0524627	0	0.047379	0	0.0416562	0	0.0262024	0	0.0334714	0.00486223	0.0310584	0.0137397	0.0380059	0	0.0534491	0	0	0	0.0122953	0.00384866	0.0190138	0.0051061	0.0110674	0	0.0483956	0.0396016	0.0146712	0.0137145	0.031129	0	0.0467578	0.00413605	0.0573606	0	0.0063453	0.0247057	0.0345005	0	0.0212025
ZNF514	0.0755164	0	0.0191373	0.0100495	0.379508	0	0.0848033	0.0279619	0.456131	0.00452648	0.058864	0	0.098075	0	0.0148192	0	0.068583	0.0153266	0.0665888	0.0154301	0.0793047	0.0194303	0.0369543	0.0191791	0.0808982	0	0.217312	0.0314219	0.0736792	0.0107504	0.114287	0.0087519	0.041357	0	0.0705062	0.00886776	0.0932408	0.00630901	0.0437276	0.021702	0.102148	0.0113355	0.101013	0	0.101599	0.0222686	0.0593001	0	0.105027
ZNF517	0.0156925	0	0.0126632	0.00116213	0	0	0.0333917	0.00920142	0.132782	0	0.0122289	0.0928808	0.00434551	0	0.0126463	0.0571258	0.020975	0	0.0136588	0.0582514	0.0348967	0.0117846	0.0124063	0.0129322	0.00557101	0.0168864	0.0744763	0	0	0	0.00614363	0.0021165	0	0	0.0160609	0	0.0145763	0.00392701	0	0.0462925	0	0.087088	0.0278454	0	0.0123399	0	0.0276834	0.0161348	0.0277363
ZNF527	0.0420114	0	0.00943567	0.0202488	0.108019	0	0.0463728	0.012172	0.179926	0	0.0605323	0.16213	0.054123	0.120903	0.0468548	0.095211	0.0316315	0.0872424	0.0760103	0.14566	0.0813416	0.10361	0.0646357	0.112374	0.0337538	0.102111	0	0.0761657	0	0.0833547	0.0354465	0.130878	0.00478912	0.0215935	0.0652667	0.0759824	0.0244255	0.0787815	0.0366143	0.130648	0.0802745	0.189927	0.0618468	0.153756	0.118212	0.0492088	0.0722526	0.0307012	0.0532278
ZNF529	0.132881	0	0.0312559	0.0423184	0.142266	0.106309	0.0267282	0.0145395	0.177575	0.0349581	0.130917	0.188183	0.246383	0.406243	0.124182	0.326455	0.181989	0.331716	0.126946	0.167687	0.170397	0.43734	0.0939422	0.11795	0.163136	0.0635056	0.0478292	0.35393	0	0.431949	0.271531	0.56278	0.0369469	0.08241	0.152285	0.290483	0.12977	0.372359	0.0842255	0.128978	0.115446	0.196024	0.121206	0	0.0884163	0.44256	0.0891753	0.104668	0.171685
ZNF543	0.0240143	0	0.00686813	0.00914588	0.190686	0	0.0178328	0.00643873	0.120413	0	0.050167	0.0407108	0.0441419	0.119119	0.0653838	0.160902	0.10614	0.0700479	0.106131	0.0923941	0.0656506	0.0975566	0.112537	0.080257	0.0655042	0.0732653	0.115494	0.0776247	0.0267507	0.0572614	0.0227554	0.0831619	0.0060664	0.0212135	0.174971	0.107282	0.027715	0.0639968	0.0453226	0.0256695	0.122938	0.064013	0.148091	0.0543219	0.0264402	0.102935	0.0723327	0.0528067	0.069725
ZNF544	0.182321	0	0.0575456	0.0398602	0.21725	0	0.0887017	0	0.409322	0	0.0731313	0	0.117617	0.161613	0.11872	0.0373205	0.0708819	0.0922307	0.123064	0.0938977	0.0811169	0.147633	0.107036	0.0441657	0.126713	0.0456141	0.0895374	0.162578	0.0613334	0.160616	0.0408113	0.0680723	0	0.0813411	0.096219	0.0985142	0.0348648	0.145789	0.0352048	0.0804071	0.0820209	0.034694	0.128019	0.130063	0.0909506	0.217374	0.202851	0.0427067	0.165015
ZNF547	0.0081428	0	0.00514364	0.00292127	0	0	0.0033071	0	0.0167615	0	0.0272363	0.0883569	0.0483035	0	0.0196392	0	0.0568299	0.0184186	0.0386322	0.0258286	0.0587951	0.024908	0.0289895	0.00402496	0.0152705	0.0296037	0	0	0.0186702	0.0170489	0.0200536	0.0233247	0	0	0.206104	0.0196882	0.0081618	0.0169845	0.0372585	0	0.0386833	0.0148786	0.0437522	0	0.0105119	0.0337778	0.0115843	0.0215925	0.0403329
ZNF564	0.17492	0.0896738	0.0282296	0.0978326	0.0961441	0.299696	0.019493	0.0112098	0.0928301	0.0283485	0.138796	0.321573	0.0209968	0.463008	0.103554	0.213367	0.0189915	0.277917	0.14777	0.367184	0.0136586	0.462469	0.118574	0.408258	0.133909	0.270219	0.231857	0.160073	0	0.0829102	0.00221548	0.205545	0.00343155	0.049732	0.0120292	0.158173	0.00749417	0.12731	0.0456623	0.131672	0.103052	0.303022	0.163494	0.0843165	0.0203336	0.165948	0.222212	0.202292	0.0467168
ZNF568	0.0468888	0	0.0186557	0.11339	0.194236	0.191695	0.0374215	0.0521343	0.107575	0.0411922	0.119094	0.321009	0.185124	0.317061	0.137471	0.397123	0.0370212	0.263115	0.0968247	0.382602	0.109516	0.229793	0.112223	0.215751	0.170163	0.349883	0.0705322	0.414516	0.182386	0.14713	0.163771	0.209023	0.019528	0.0114222	0.135911	0.228654	0.0790072	0.123691	0.0579372	0.350316	0.186225	0.433575	0.145901	0.392391	0.0715043	0.320515	0.027244	0.309986	0.0933625
ZNF572	0.0143104	0.0936681	0.00688809	0.00109565	0.054563	0	0.00562155	0.0100247	0.0321297	0	0.00848583	0	0	0	0	0	0.00318365	0	0.0101156	0	0	0.00710905	0.0125505	0	0	0.0318675	0	0	0	0.00389172	0.00455538	0	0	0	0	0	0.00359315	0.00562931	0.000923545	0	0.00642898	0.00631726	0.0239237	0	0.0251991	0.0213866	0.0507079	0	0.00891626
ZNF573	0.0304232	0.0986419	0.035436	0.0253634	0	0	0.0583772	0.0477993	0.159341	0	0.138932	0.128909	0.0614263	0.0960857	0.0535804	0.233408	0.0436833	0.0522296	0.166347	0.114853	0.0743767	0.0851847	0.132365	0.0946498	0.128546	0.250927	0.135598	0.088537	0.0425609	0.0685746	0.0359672	0.075629	0.0207568	0.0139621	0.0835306	0.0366968	0.0447913	0.0629943	0.0979752	0.0539325	0.182143	0.120538	0.227459	0	0.0661957	0.0536521	0.155265	0	0.100482
ZNF576	0.224706	0	0.137822	0.00757704	0.203372	0	0.199608	0.0351962	0.0976114	0.00457714	0.195731	0	0.143237	0	0.179083	0	0.0871887	0	0.210096	0.0193263	0.0827437	0.0713316	0.24368	0.0304021	0.257197	0.0318675	0.0264973	0.0738055	0.0707824	0.0617881	0.0682477	0.100972	0.0617467	0	0.191575	0.0588167	0.104455	0.0334078	0.140717	0.0125951	0.208348	0.0222173	0.25021	0	0.197998	0.0965798	0.0633602	0	0.124412
ZNF581	0.134608	0.0850165	0.083427	0.0293301	0.110673	0.126221	0.107975	0	0.0104948	0.024308	0.203024	0.111957	0.120275	0.0157812	0.101496	0.042704	0.0968777	0	0.145713	0.0797321	0.088264	0.0201552	0.183049	0.0927639	0.229978	0.0850894	0.264303	0.0956482	0.36912	0.00514532	0.087371	0.0145651	0.149726	0.036219	0.164155	0.00800323	0.174478	0.0095721	0.145081	0.0155234	0.153119	0.0688289	0.237797	0	0.146491	0	0.660444	0.0602381	0.560708
ZNF585A	0.24584	0	0.118197	0.00242106	0.00771466	0	0.0415257	0	0.145009	0	0.241789	0.0525135	0.0895828	0.0616918	0.290843	0.0636023	0.0502929	0.0108453	0.302765	0.022454	0.0902637	0.037688	0.308406	0.0106003	0.325356	0	0.217312	0	0.0888538	0.0139522	0.0682496	0.0269315	0.0449886	0	0.0766896	0.0119305	0.0410557	0.0162075	0.145135	0.02529	0.163176	0.0282789	0.259652	0	0.0547606	0.0219987	0.348834	0	0.0771482
ZNF585B	0.0635034	0.0850165	0.0144398	0.0574907	0.109831	0	0.0331303	0.0196847	0.108276	0	0.0495682	0.0586847	0.129906	0.132514	0.084377	0.0722494	0.0481991	0.175896	0.0657515	0.132168	0.0462001	0.209478	0.0708786	0.0487707	0.0374656	0.130786	0.0842177	0.194471	0.109829	0.119942	0.0499336	0.0981381	0	0.0188298	0.0344816	0.100081	0.0458743	0.097227	0.0494398	0.0573332	0.0505179	0.130896	0.0848928	0.154009	0.0564378	0.0591923	0.0253499	0.0836521	0.0704204
ZNF594	0.087775	0	0.0137056	0.0616948	0.191247	0.0714176	0.0180587	0.0709773	0.189175	0.140791	0.0353388	0.0765385	0.0396709	0	0.0391286	0.100959	0.0217141	0.032703	0.0388124	0.080428	0.00917092	0.0634585	0.0463348	0.0468847	0.0152534	0.108568	0.0842177	0.0407814	0.117557	0.117644	0.0602581	0.037328	0	0.0801575	0.070708	0.0191093	0.0375886	0.0508565	0.0126441	0.100471	0.105136	0.134279	0.0934296	0.151434	0.0459573	0.0758205	0.0674858	0.198986	0.100785
ZNF599	0.0883616	0	0.00708746	0.0184142	0.0339292	0	0.0316484	0	0.0570714	0	0.00486497	0	0.0526784	0.0928386	0.00764506	0	0.0347124	0	0.022097	0.0411343	0.035566	0.0282743	0.0147014	0.0279576	0.0231485	0.0529511	0	0	0.0114376	0.00716227	0.0655973	0.0253303	0.0684071	0	0.0823418	0	0.0715024	0.0185672	0.0341753	0.047828	0.019747	0.0604951	0.0195335	0.0873513	0.0258018	0.0568363	0.0225871	0	0.0361467
ZNF607	0.0990351	0.187894	0.0091874	0.0221038	0.0451014	0.0461017	0	0	0.0178323	0	0.0136585	0.0483382	0.0267058	0.039304	0.0295553	0	0.0103042	0	0.0189903	0.0526989	0.017671	0.0459869	0.0200441	0.0571319	0.0323832	0.0954591	0	0.0735431	0.082469	0.0528991	0.00727318	0.0343806	0.00892361	0.0108999	0.0231008	0.0989297	0.0119201	0.0421456	0.0458343	0.0679792	0.0348994	0.0650783	0.0285865	0	0.0260453	0.0352063	0.0472761	0	0.0376999
ZNF614	0.00310685	0.334067	0.0216403	0.0307867	0.0657267	0	0.0303349	0	0.0632282	0	0.0919407	0.104214	0.0767976	0.0699252	0.104479	0.206662	0.108505	0.0588175	0.0818505	0.125599	0.0689185	0.0410093	0.0646995	0.0634737	0.0846984	0.0837796	0	0	0.0792547	0.0245815	0.203456	0.0564477	0.0359727	0	0.112052	0.162811	0.0722182	0.0200706	0.108765	0.144312	0.0582174	0.111163	0.102928	0	0.0899215	0.0670171	0.0250033	0.105504	0.0941344
ZNF614	0.00310685	0.334067	0.0216403	0.0307867	0.0657267	0	0.0303349	0	0.0632282	0	0.0919407	0.104214	0.0767976	0.0699252	0.104479	0.206662	0.108505	0.0588175	0.0818505	0.125599	0.0689185	0.0410093	0.0646995	0.0634737	0.0846984	0.0837796	0	0	0.0792547	0.0245815	0.203456	0.0564477	0.0359727	0	0.112052	0.162811	0.0722182	0.0200706	0.108765	0.144312	0.0582174	0.111163	0.102928	0	0.0899215	0.0670171	0.0250033	0.105504	0.0941344
ZNF615	0.0285609	0	0.0181545	0.0169971	0.157804	0	0.0479912	0	0.158439	0	0.065462	0.311451	0.072076	0.155065	0.0594567	0.13314	0.0387742	0.123803	0.0759393	0.158237	0.0600544	0.145541	0.0569899	0.146681	0.0453683	0.238454	0.374091	0.126544	0.0647697	0.100209	0.10393	0.117977	0	0.053133	0.108415	0.0992386	0.0472915	0.0662361	0.0509039	0.0910233	0.0807874	0.14208	0.0966131	0.0841653	0.103146	0.0741006	0.0497023	0.0629369	0.0557614
ZNF619	0.0273844	0	0.00543506	0.00995284	0.118529	0.10897	0.04108	0.025805	0.187494	0	0.0272451	0.205743	0.0694235	0.0150136	0.0274065	0.134383	0.0187951	0	0.0356903	0.0701093	0.0417688	0.0215508	0.0305864	0.0468217	0.0439483	0.0173785	0	0	0	0.00268988	0.0205884	0.0033453	0.0352213	0	0.0130007	0.0189074	0.0238399	0.0141933	0.0140835	0.0228392	0.0548439	0.0278375	0.0484124	0	0	0.0105165	0	0.0278922	0.0439564
ZNF620	0.0298649	0	0.0241266	0.0269729	0.269046	0.338936	0.0422857	0.0752804	0.176677	0	0.155658	0.0180798	0.0782803	0.0251219	0.0870181	0.0964286	0.0554586	0.112261	0.149033	0.0438476	0.134031	0.0416363	0.166165	0.0148951	0.131334	0.0403222	0.0523106	0.0889451	0.0932506	0.00729897	0.0384042	0.0309641	0.0495943	0	0.130509	0.168475	0.024307	0.0186845	0.0273662	0	0.0336048	0.0461289	0.137226	0.0900333	0.149544	0.0185637	0.0207908	0.0320505	0.0479858
ZNF621	0.239133	0.261705	0.0574136	0.0920728	0.347549	0.393622	0.239472	0.0715375	1.08063	0.0340088	0.249481	0.109709	0.289619	0.0830088	0.220573	0.0909854	0.279699	0.0996967	0.227939	0.166089	0.28242	0.0895165	0.221654	0.108052	0.284127	0.301878	0.348706	0.239069	0.18311	0.0557051	0.273763	0.0652017	0.0142068	0.0712618	0.261849	0.0395284	0.262853	0.0731424	0.178222	0.163574	0.252013	0.18805	0.172802	0.10833	0.256854	0.0861874	0.0839365	0.248278	0.173512
ZNF630	0.0201518	0	0.00862027	0	0	0	0.00694942	0	0.0187347	0	0.0124772	0	0.00368844	0.0143939	0.00916025	0	0.0156651	0	0.0153729	0.00427648	0.0187287	0.00227445	0.00913669	0	0.018838	0	0	0	0.0122953	0	0.0101151	0.0106598	0	0	0.00378556	0	0.00938907	0.000750402	0.0097422	0	0.0345299	0	0.0312115	0	0.0570349	0	0	0	0.0181967
ZNF662	0.0534325	0.915467	0.0440148	0.0986951	0.0881948	0	0.0384077	0.486072	0.219475	0.156895	0.0828498	0.374451	0.020644	0.114774	0.112484	0.151707	0.0327702	0.17308	0.100228	0.179054	0.0415403	0.213553	0.0748098	0.0262731	0.148063	0.130865	0	0.0691696	0.102306	0.18615	0.0749129	0.153794	0.00236099	0.0936864	0.0334583	0.22055	0.08136	0.158354	0.150532	0.179039	0.245599	0.196299	0.18755	0.251967	0.0383259	0.582858	0	0.136017	0.00245511
ZNF671	0.0565912	0.0986419	0.0117174	0.062813	0.0337232	0	0.00380458	0.0215645	0	0.0053622	0.0307141	0.0722012	0.013056	0.0258673	0.0776226	0.192892	0.0103115	0.0120219	0.0423841	0.179579	0.00842398	0.0206112	0.0505406	0.103268	0.0434166	0.17592	0.0534287	0	0	0.0158099	0.00409824	0.0208802	0.0246047	0	0.032137	0.0340962	0.00116216	0.0129118	0	0.187445	0.0728237	0.135159	0.141622	0.128241	0	0.00550859	0.0221279	0.17317	0.0724855
ZNF677	0.033693	0.461002	0.0103795	0.0489181	0.203571	0	0.00291567	0.00590154	0.0195165	0.0298491	0.0834857	0.474626	0.289057	0.0677124	0.0617257	0.178568	0.243984	0.0643109	0.0936345	0.260245	0.304805	0.16505	0.0769177	0.192029	0.0964687	0.282192	0.0952471	0.133728	0.232798	0.0785088	0.233502	0.0837272	0.0249338	0.0650245	0.312053	0.044257	0.204895	0.072042	0.0327375	0.162572	0.0781747	0.213967	0.0922957	0.289815	0.355675	0.116926	0.0740556	0.0551958	0.122291
ZNF684	0.0263045	0.178673	0.0154064	0.0759525	0.164259	0	0.197514	0.0297746	0.514134	0.0218138	0.0779508	0.155703	0.104327	0.0868508	0.120456	0.186423	0.0568407	0.107481	0.121826	0.16447	0.108725	0.0847634	0.134289	0.121955	0.0784123	0.106976	0	0.0613862	0.0302134	0.038993	0.0314498	0.0476121	0.0221018	0.0333068	0.0541189	0.0699306	0.0556791	0.0668898	0.0435898	0.0241416	0.121871	0.0439145	0.117343	0.204418	0.0596504	0.0566721	0.0648657	0.0420573	0.0589447
ZNF696	0.0540506	0	0.0232405	0.0248914	0	0	0.0357948	0.0459447	0.195177	0.00920925	0.0723068	0.0537654	0.0117806	0	0.0225188	0.0978698	0.0069277	0.0878173	0.0694853	0.0867255	0.0421182	0.0283172	0.0648295	0.0463203	0.0563092	0	0	0	0	0.0404209	0.034568	0.0981274	0.021975	0.0285289	0.0391744	0.0396016	0.0144088	0.0309319	0.0229394	0.0671483	0.101193	0.0946585	0.15632	0.159701	0.0128383	0.0374888	0.0399753	0.0790935	0.0286432
ZNF699	0.00303801	0	0.000500732	0.0478744	0.0677247	0.208925	0.00188751	0.0131954	0.0372994	0.0625039	0.016626	0	0.0467389	0.0441426	0.0120888	0.0359441	0.0419847	0.111506	0.0216688	0.128601	0.0682852	0.152358	0.0146579	0.156983	0.0326889	0.0852073	0	0.103897	0.0371587	0.0631253	0.044717	0.0727523	0	0.0275066	0.075701	0.0385322	0.039991	0.0556917	0.0036957	0.12091	0.00609457	0.161119	0.0339151	0.265478	0.115882	0.100712	0.0544258	0.159415	0.115249
ZNF70	0.0160816	0	0.00218657	0.00648024	0.0680513	0	0.012275	0	0.0832605	0	0.00631449	0.10747	0	0.0198474	0.0125103	0	0.0137515	0.0101311	0.0271097	0.0552858	0.023703	0.0347493	0.0166226	0.0359143	0.0179125	0.0355507	0.0895374	0.0168446	0	0.0150512	0.0312429	0.0393227	0.0118023	0	0.0486864	0.0101352	0.0292478	0.0255474	0.0125989	0.0304981	0.0437525	0.0191487	0.0499836	0	0.0298343	0.030056	0	0.0343029	0.0285559
ZNF709	0.115011	0	0.00993395	0.00213225	0	0	0.00201329	0	0.0187761	0.025834	0.0576319	0	0.0139945	0.00717626	0.0455465	0	0.00343384	0.0120219	0.0511416	0	0.00459765	0.0250867	0.0580619	0.00911831	0.0458872	0	0	0.0215431	0	0.0172209	0.000927561	0.0258336	0	0	0.0249959	0.0378845	0.000944161	0.0195132	0.0105502	0.0401804	0.0420504	0.0119613	0.0339287	0	0	0.066528	0.0408575	0.0160413	0.00546381
ZNF71	0.0336302	0	0.0201559	0.027755	0	0	0.00593883	0.0310112	0.0403603	0	0.106018	0.294674	0.0561043	0.0596068	0.0657964	0.259816	0.0423496	0.12503	0.123222	0.144263	0.11808	0.104754	0.17697	0.186909	0.176648	0.18275	0.0264973	0.101186	0.107266	0.13532	0.0352144	0.15477	0.022471	0.070346	0.13047	0.165136	0.0346058	0.121827	0.0237738	0.25716	0.111259	0.254218	0.231545	0.529258	0.115185	0.119847	0.0296494	0.109801	0.0532887
ZNF720	0.159053	0	0.0937306	0.00213496	0.105987	0	0.199618	0	0.862333	0	0.183764	0	0.290265	0	0.178722	0	0.283487	0.00935967	0.168649	0	0.310621	0.0011828	0.139789	0	0.129632	0	0.308125	0	0.126623	0	0.227804	0	0.115726	0	0.250251	0.0125667	0.25227	0.0151561	0.100523	0.0433042	0.138936	0	0.134138	0	0.302229	0	0.220575	0.0275587	0.342506
ZNF74	0.0233288	0	0.02438	0.0135324	0.0680513	0	0.0431866	0.00526612	0.0460653	0	0.0534464	0	0.0288376	0.0765948	0.0189097	0	0.0142565	0.0108453	0.0144727	0.0283664	0.0160774	0.0365637	0.0205878	0.0270982	0.0245333	0	0.0705322	0.0463621	0.0472401	0.100072	0.0177365	0.0827239	0.0274949	0.00714903	0.0577149	0.0396016	0.0168031	0.0710486	0.034906	0.0772739	0.0251839	0.0614297	0.0585596	0.0844683	0.0360247	0.0768082	0	0	0.0451829
ZNF75D	0.11245	0	0.0505234	0.001038	0.156057	0	0.088935	0	0.515266	0	0.0534201	0	0.0839726	0	0.0797967	0	0.0280231	0	0.122388	0	0.0553952	0	0.0711716	0	0.0378014	0	0	0	0	0	0.0408234	0	0.0242895	0	0.0598824	0	0.0433582	0.0165	0.0658359	0.0174099	0.0795408	0	0.0907457	0	0.0780157	0.020094	0.0200864	0	0.0801017
ZNF774	0.00108016	0	0.00726424	0.00106137	0.0739982	0	0.0361263	0	0.163641	0	0.00879421	0	0.0128044	0.030217	0.00263696	0	0.0154011	0	0.00213664	0	0.0295954	0.0032836	0	0	0.00922712	0	0	0	0.0950244	0	0.0164887	0	0.0218209	0	0.0691005	0	0.0083222	0.000347603	0	0	0	0.00568769	0	0	0.0116084	0	0	0	0.00373375
ZNF783	0.0242944	0	0.0173647	0.00454261	0.123402	0	0.0100164	0.00582466	0.0679994	0	0.0456904	0	0.0270878	0.0435194	0.0614603	0.0250176	0.0408766	0	0.0333719	0.0165229	0.0505146	0.032785	0.0311355	0.0370316	0.0212409	0.0541631	0.140109	0	0.043759	0.00967805	0.0858437	0.0127916	0	0	0.0112981	0	0.0508675	0.0103056	0.047435	0.0755662	0.0161516	0.0404928	0.0269676	0	0.0529742	0	0.0363559	0	0.0763701
ZNF785	0.0519972	0.122515	0.0144414	0.00515742	0.406302	0	0.0786542	0	0.427104	0	0.0719309	0	0.0526119	0	0.0566193	0	0.0651887	0	0.0943632	0.00909435	0.0706912	0.00667016	0.0750315	0	0.0504382	0	0	0	0.0677944	0	0.111522	0	0.0118023	0	0.083735	0.00598305	0.0676215	0.00107993	0.0306721	0	0.0746496	0.0149792	0.127545	0	0.0791079	0	0.0799767	0	0.0935552
ZNF789	0.0570508	0	0.0253657	0.0406387	0.195762	0.19318	0.0475186	0.126348	0.340481	0.0806262	0.0386906	0	0.124962	0.059184	0.0216297	0.087714	0.0981706	0.0611643	0.0380398	0.153307	0.149426	0.0822255	0.0164669	0.0609432	0.0716845	0.225231	0.225798	0.0197732	0.079466	0.0933921	0.08798	0.0615975	0.0205538	0.0318931	0.0672849	0	0.0670393	0.0772044	0.0396281	0.10772	0.0169621	0.081105	0.0266045	0	0.0682086	0.101804	0.0317393	0.0912807	0.111873
ZNF79	0.0340283	0	0.0118887	0.0708964	0.0783363	0.104893	0.016662	0.0253635	0.12931	0.0241495	0.0354255	0.134385	0	0.255653	0.037536	0.194054	0.0121469	0.203121	0.0179423	0.23784	0.0055223	0.181142	0.028194	0.198497	0.0423217	0.1498	0	0.0778198	0	0.176573	0.016993	0.200763	0	0	0.0144996	0.152525	0.00982356	0.122021	0.0058094	0.182485	0.0459975	0.255187	0.0541011	0	0.00944148	0.141924	0	0.141834	0.0279018
ZNF80	0	0	0.000800918	0	0	0	0	0	0	0	0	0	0	0	0	0	0	0	0.000799797	0	0.00285948	0	0.00123994	0	0	0	0	0	0	0	0	0	0	0	0	0	0.000954119	0	0	0	0	0	0.00206053	0	0	0	0.0155949	0	0.00642813
ZNF808	0.0397716	0.075841	0.00754625	0.0557501	0.201906	0.314939	0.0601033	0.0766447	0.50553	0	0.0215377	0.0442677	0.182416	0.201936	0.034004	0.112076	0.110276	0.197227	0.0278923	0.123291	0.0976342	0.17016	0.0158878	0.143944	0.00829428	0.0841722	0	0.292766	0.0246104	0.0583787	0.0850746	0.183814	0	0.0187646	0.118398	0.0411291	0.0748332	0.0520737	0.009381	0.100184	0.0104953	0.0783524	0.0141966	0	0.116189	0.0573324	0.030597	0.203675	0.129763
ZNF81	0.0165597	0	0.00677464	0.0335916	0	0.0415637	0.0379714	0	0.347798	0.0364042	0.0216425	0.0607237	0.0625344	0.0546002	0.0225803	0	0.0402267	0.0710925	0.0199769	0.0468472	0.0577563	0.0445903	0.0114021	0.0269722	0.0134989	0.0418009	0	0	0	0.0854141	0.0485787	0.109442	0	0.0234235	0.0525851	0.0770871	0.0345586	0.0751567	0.0138154	0.123392	0.0173062	0.161035	0.0435077	0.0927018	0.0566528	0.157514	0	0.02669	0.0522773
ZNF829	0.0261361	0.468593	0.00797336	0.0448211	0.130281	0.495512	0.0494462	0.00288059	0.0845616	0	0.080359	0.0799416	0.07718	0.107154	0.0886935	0.124855	0.0458315	0.145124	0.0881717	0.170967	0.0715665	0.114742	0.0654322	0.0981542	0.0459681	0.0526791	0	0.2773	0.0184617	0.0862411	0.0645025	0.160978	0.0084182	0.00714903	0.0347378	0.0339634	0.0524252	0.0606001	0.0482786	0.148076	0.095281	0.128913	0.0900159	0.106849	0.0721712	0.161978	0.0981454	0.0953857	0.0776355
ZNF83	0.32205	0	0.0784515	0.0396961	0.530356	0.0714176	0.00598075	0	0.0397613	0.00610994	0.21498	0.141297	0.454627	0.036217	0.213314	0.160761	0.439472	0.0327587	0.262759	0.14703	0.467403	0.0880961	0.223107	0.0990849	0.212582	0.235043	0.287845	0.256441	0.602064	0.0385718	0.395968	0.0648833	0.0205538	0	0.293651	0.0138946	0.331444	0.0246868	0.278875	0.0882005	0.458302	0.0816941	0.247476	0.160052	0.274634	0.0563543	0.172066	0.0122411	0.326779
ZNF835	0.010754	0	0.00141689	0.00798537	0	0	0	0	0	0	0.0295353	0	0.00177401	0	0.00488511	0.127011	0.00886732	0.0127114	0.0312167	0.0484166	0.0103195	0.0117471	0.0494105	0.0166424	0.0257533	0.0244032	0	0	0.0291981	0.0064203	0.000669516	0.00374931	0.0165722	0.0579007	0.0278889	0	0.0078423	0.00702281	0	0.0779191	0.024698	0.0877259	0.057163	0	0.0161535	0.0283641	0.0491418	0	0.0153582
ZNF841	0.0292001	0	0.0147177	0.0625694	0.0337232	0.170763	0.0290539	0.00960512	0.262787	0.0610484	0.0451481	0.37282	0.121582	0.412108	0.0605949	0.0623127	0.102506	0.416837	0.0503426	0.14999	0.0823852	0.69921	0.0489675	0.13427	0.050976	0.183015	0	0.566432	0.0516844	0.433289	0.0846978	0.531438	0.0118023	0.221656	0.060096	0.294645	0.0679407	0.423158	0.065457	0.0972667	0.056232	0.256867	0.0615112	0.270874	0.103492	0.460443	0.0148426	0.096779	0.0644666
ZNF852	0.0189568	0	0.00661645	0.000809846	0	0	0.0240162	0	0.182076	0	0.0306275	0	0.0441632	0	0.0331965	0	0.0197727	0	0.0359211	0	0.0204726	0	0.0182828	0.00467531	0.0420603	0	0.0264973	0	0.0609782	0	0.0451136	0	0.0205538	0	0	0	0.0225843	0.000551888	0.0293609	0	0.0169458	0.00519931	0.0330707	0	0.0271407	0	0.0157448	0	0.069045
ZNF862	0.0611025	0.115019	0.0135472	0.127966	0.106017	0.155155	0.044265	0.160021	0.234639	0.0525747	0.0380463	0	0.0592866	0.11301	0.0430919	0.0800438	0.0448559	0.247942	0.0286481	0.160538	0.0328492	0.150827	0.00842351	0.0874901	0.020507	0.0750348	0.16567	0.0825095	0.0246104	0.264581	0.045188	0.276448	0.0313579	0.117537	0.0538886	0.133599	0.0399943	0.28951	0.0294466	0.230029	0.0465052	0.254342	0.0320746	0.277674	0.0485333	0.186384	0	0.0898501	0.0693434
ZNF883	0.000579056	0	0.00315477	0.0153929	0	0	0	0.0247398	0	0	0.00540374	0	0	0.196765	0.00344189	0	0	0.0979639	0.00283864	0.0252088	0	0.208811	0.00437986	0.0339953	0.0674648	0.0671272	0	0.062148	0	0.0857046	0	0.0612609	0	0.0281291	0	0.164787	0	0.0933093	0.0358531	0	0.0829832	0.0244501	0.0285711	0	0	0.15516	0.0529155	0	0
ZP4	0	0	0	0	0	0	0	0	0	0	0	0	0	0	0	0	0	0	0	0	0	0	0	0	0	0	0	0	0	0	0	0	0	0	0	0	0	0	0	0	0	0	0	0	0	0	0	0	0
ZSCAN16	0.118643	0	0.0516761	0.0249987	0.060935	0	0.0204902	0	0.0257381	0	0.103597	0	0.0223706	0.0130515	0.0679737	0.102036	0.00899809	0.0282882	0.0906456	0.027087	0.0598089	0.0190801	0.128939	0.0149498	0.103621	0	0	0.0865495	0.0656222	0.021919	0.00873714	0.0199509	0	0.00766041	0.0369475	0.0489497	0.0144412	0.0172861	0.0144932	0.0189551	0.0113829	0.0614745	0.0451744	0	0.0137385	0.00782997	0.143051	0	0.133425
ZSCAN23	0.0211259	0	0.00177746	0.00843812	0	0	0	0	0	0	0.00056195	0	0.0151525	0.014858	0.00208912	0	0.004353	0.0186171	0.00810232	0	0.00468829	0.0282948	0.00419433	0	0	0	0	0	0	0.0266673	0.00435908	0.019197	0	0.00959379	0.00645946	0.016374	0.00290573	0.0123689	0	0	0.00351657	0	0.0140991	0	0.00840021	0.0243993	0	0	0.00433809
ZSCAN32	0.0613802	0	0.0424945	0.0416885	0.301428	0	0.0694366	0.0952101	0.108839	0.0146095	0.0889749	0.104206	0.0373857	0.0778395	0.106466	0.190112	0.0239148	0.0313575	0.120299	0.130483	0.0554078	0.0717829	0.101103	0.06779	0.0748524	0.107184	0	0.172943	0.053214	0.0499318	0.054652	0.0859536	0	0.00859338	0.0216478	0.10513	0.0314392	0.0702947	0.0709237	0.0832819	0.141582	0.142037	0.158817	0.0660424	0.0299371	0.0690584	0.049812	0.0617097	0.0959302
ZSCAN4	0.0172137	0	0.000301272	0	0	0	0	0	0	0	0	0	0.00756928	0	0	0	0.00433034	0	0	0	0	0	0	0	0.0244152	0	0	0	0	0	0	0	0	0	0	0.0104103	0	0.000524593	0	0	0	0	0	0	0	0	0	0	0
ZSCAN9	0.0715967	0	0.0400435	0.0322904	0	0.0455741	0.0431528	0	0.0808777	0	0.0738417	0.0670101	0.0695971	0	0.0680382	0.0963778	0.057248	0	0.116124	0.0793231	0.110653	0.0234443	0.123422	0.0289174	0.0891851	0.0963415	0.133435	0.0274405	0.12726	0.00668441	0.0706158	0.0128766	0.0685551	0	0.108011	0.0374365	0.0379526	0.00431747	0.0235255	0	0.095047	0.0136724	0.102294	0	0.0437635	0.0072977	0.0580603	0	0.0720823
[truncated: 77 more columns]

## Sheet: % Cell positive
Cell type	ciliated cell	ciliated cell	alveolar epithelial cell type 2	alveolar epithelial cell type 2	cholangiocyte	cholangiocyte	hepatocyte+	hepatocyte+	hepatocyte-	hepatocyte-	artery cell	artery cell	artery cell	artery cell	vein cell	vein cell	vein cell	vein cell	capillary cell	capillary cell	capillary cell	capillary cell	capillary aerocyte	capillary aerocyte	lymphatic cell	lymphatic cell	lymphatic cell	lymphatic cell	tendon cell	tendon cell	skeletal muscle satellite stem cell	skeletal muscle satellite stem cell	fast muscle cell	fast muscle cell	vascular associated smooth muscle cell	vascular associated smooth muscle cell	fibroadipogenic progenitor cell	fibroadipogenic progenitor cell	adventitial fibroblast	adventitial fibroblast	alveolar fibroblast	alveolar fibroblast	pericyte	pericyte	pericyte	pericyte	B cell	B cell	B cell
Tissue	Lung	Lung	Lung	Lung	Liver	Liver	Liver	Liver	Liver	Liver	Lung	Lung	Muscle	Muscle	Lung	Lung	Muscle	Muscle	Lung	Lung	Muscle	Muscle	Lung	Lung	Lung	Lung	Muscle	Muscle	Muscle	Muscle	Muscle	Muscle	Muscle	Muscle	Muscle	Muscle	Muscle	Muscle	Lung	Lung	Lung	Lung	Lung	Lung	Muscle	Muscle	Lung	Lung	Marrow & Spleen
Compartment	epithelial	epithelial	epithelial	epithelial	epithelial	epithelial	epithelial	epithelial	epithelial	epithelial	endothelial	endothelial	endothelial	endothelial	endothelial	endothelial	endothelial	endothelial	endothelial	endothelial	endothelial	endothelial	endothelial	endothelial	endothelial	endothelial	endothelial	endothelial	stromal	stromal	stromal	stromal	stromal	stromal	stromal	stromal	stromal	stromal	stromal	stromal	stromal	stromal	stromal	stromal	stromal	stromal	lymphoid	lymphoid	lymphoid
Species	Human	Lemur	Human	Lemur	Human	Lemur	Human	Lemur	Human	Lemur	Human	Lemur	Human	Lemur	Human	Lemur	Human	Lemur	Human	Lemur	Human	Lemur	Human	Lemur	Human	Lemur	Human	Lemur	Human	Lemur	Human	Lemur	Human	Lemur	Human	Lemur	Human	Lemur	Human	Lemur	Human	Lemur	Human	Lemur	Human	Lemur	Human	Lemur	Human
A2ML1	0	0	0.044613	0.315457	0	0	0	0	0	0	0	0	0	1.93548	0	0	0	0	0.0270599	0	0	0.425351	0	0	0	0	0	0	0	0.447094	0.0471698	0.136426	0	0	0	0	0.439783	0.85592	0	0	0	0	0	0	0	0.222222	0	0	0.0423908
ABCA10	0.92264	0	0.356904	0.630915	2.5	0	5.6701	1.4218	15.6727	0	0.134771	0.699301	2.01613	7.74194	0.0865801	0.740741	1.51771	7.80142	0.01353	0.47142	0.425985	6.67801	0.0229779	0.777778	0	0.775194	0	4.41176	0	85.842	1.03774	17.0532	0.689655	4.64135	2.3166	22.449	30.4804	98.0504	17.9325	95.1282	6.2591	42.8004	0.124378	0	1.55763	7.55556	0	0.414938	0.918468
ABCC11	0.780696	0	0	0.84122	0	0	3.35052	4.73934	1.66436	0	0	0	0	0.645161	0	0	0	0	0.01353	0	0	0.212675	0	0	0	0.775194	0	1.47059	0	0.745156	0.0943396	0.682128	0	0.843882	0	0	0.0169147	0.451736	0	0	0	0	0	0	0	0.444444	0	0	0.183694
ACTL8	0	0	0	0	0	0	0	0	0	0	0	0	0	0	0	0	0	0	0	0	0	0.0425351	0	0	0	0	0	0	0	0.149031	0	0	0	0	0	0	0	0.0713267	0	0	0	0	0	0	0	0.222222	0	0	0
ADIRF	40.3833	9.09091	94.6241	68.4543	2.5	55.5556	43.299	54.0284	3.7448	23.0769	63.6119	79.021	89.1129	87.0968	87.7922	97.037	99.4098	98.5816	48.8702	57.4543	78.0618	66.695	97.8631	99.5556	94.8608	87.5969	94.7368	98.5294	96.4286	96.1252	62.1698	92.633	26.2069	11.8143	100	95.9184	46.8031	91.0604	86.0759	87.9487	70.1601	80.3376	44.2164	80.2817	97.1963	68.4444	6	20.7469	0.197824
ADM5	0.567779	3.0303	1.27147	1.68244	0	3.7037	0.128866	0	0.138696	0.809717	8.89488	4.1958	10.8871	20.6452	3.72294	12.5926	19.3086	26.2411	4.54607	2.94638	3.94036	16.5887	0.712316	0.111111	0.428266	0.775194	0	4.41176	0	0.894188	2.40566	4.36562	0	1.26582	0.772201	3.06122	1.82679	3.82786	0.21097	1.53846	0.218341	0.695134	0	1.40845	1.24611	1.33333	0	0	0.452169
ANHX	0	0	0	0	0	0	0	0	0	0	0	0	0	0	0	0	0	0	0	0	0	0	0	0	0	0	0	0	0	0	0	0	0	0	0	0	0	0	0	0	0	0	0	0	0	0	0	0	0
APCDD1L	0	0	0	0	0	0	0	0	0	0	0	0	2.41935	0	0	0	0.084317	0	0.01353	0	0	0	0	0	0	0	0	0	2.38095	0.298063	0.990566	0	0	0	0	0	5.48038	0.0951022	0.421941	0	0	0	0.0621891	0	0	0	0	0	0
APOBEC3G	12.2782	3.0303	1.11532	3.89064	2.5	0	0.386598	2.36967	0	0.404858	6.469	6.29371	4.03226	0	3.54978	3.7037	3.03541	2.12766	3.30131	5.53919	3.30138	0.382816	4.64154	7.77778	4.06852	6.97674	5.26316	0	2.38095	0.596125	0.849057	0.409277	0	0.421941	5.40541	0	4.07645	0.713267	5.27426	7.69231	3.49345	6.75273	3.48259	0	1.55763	0.666667	18.8	6.639	27.9073
APOBEC3G	12.2782	3.0303	1.11532	3.89064	2.5	0	0.386598	2.36967	0	0.404858	6.469	6.29371	4.03226	0	3.54978	3.7037	3.03541	2.12766	3.30131	5.53919	3.30138	0.382816	4.64154	7.77778	4.06852	6.97674	5.26316	0	2.38095	0.596125	0.849057	0.409277	0	0.421941	5.40541	0	4.07645	0.713267	5.27426	7.69231	3.49345	6.75273	3.48259	0	1.55763	0.666667	18.8	6.639	27.9073
APOL5	0	0	0	0.105152	0	0	1.80412	0	0.832178	0	0	0	0	0.645161	0	0.740741	0	1.41844	0	0	0	0.425351	0	0.444444	0	0	0	0	0	0.894188	0	0.136426	0	0	1.9305	0	0.0169147	0.737042	0	0	0	0	0	0	0	0.666667	0	0.414938	0
AQP10	3.19375	6.06061	0.0223065	7.25552	0	3.7037	0	0	0	0	0	0.699301	0	1.93548	0.0865801	0.740741	0.421585	0.70922	0	0.294638	0.106496	0.680561	0.0229779	0	0	0	0	1.47059	0	2.3845	0.0471698	0.818554	0	0	0	1.02041	0.0338295	1.85449	0	0.512821	0	1.29096	0	2.8169	0	1.11111	0	0.829876	0.0565211
ARGFX	0.425834	0	0.089226	0.42061	0	0	0	0	0.277393	0	0.336927	0	0	0.645161	0.17316	0	0.168634	0	0.14883	0.70713	0.212993	0.127605	0	0.333333	0	1.16279	0	1.47059	0	0.298063	0.141509	0	0.689655	2.1097	0	2.04082	0.118403	0.190204	0.21097	0.25641	0.218341	0.595829	0.124378	0	0	0.666667	0	0	0.155433
ARMS2	0	0	0	0	0	0	0	0	0	0	0	0	0	0	0	0	0	0	0	0	0.106496	0	0.0459559	0	0	0	0	0	0	0.149031	0	0	0	0	0	0	0.067659	0.0475511	0	0	0	0	0.124378	0	0	0	0	0	0.0141303
ARSD	47.0546	0	23.7564	0.210305	30	0	47.1649	0.473934	18.3079	0	6.9407	0.699301	10.0806	0.645161	6.32035	0	18.9713	0	3.43661	0.0589275	5.43131	0.17014	4.75643	0	2.99786	0.387597	10.5263	0	9.52381	0.447094	15.6132	0.272851	0	0	11.1969	0	13.5995	0.356633	3.79747	0	4.07569	0.297915	2.79851	0	1.24611	0	1.2	0	6.75427
ARSH	0	0	0	0	0	0	0	0	0	0	0	0	0	0	0	0	0	0	0	0	0	0	0	0	0	0	0	0	0	0	0	0	0	0	0	0	0	0	0	0	0	0	0	0	0	0	0	0	0
ASMTL	13.4847	30.303	11.9117	13.8801	0	11.1111	0	12.7962	0	6.47773	9.83827	4.8951	0	18.7097	8.05195	7.40741	0	13.4752	5.34434	5.65704	0	9.78307	6.75551	6.33333	19.2719	8.13953	0	14.7059	0	17.2876	0	20.0546	0	2.53165	0	15.3061	0	20.8512	14.7679	10.5128	6.40466	7.34856	9.70149	4.22535	0	11.7778	7.2	2.07469	0
AZU1	13.3428	0	0.156145	0.736067	2.5	0	0	0	0.138696	0	0.134771	0	2.01613	0	0.17316	0.740741	3.28836	0	0.0541199	0.117855	4.25985	0	0.229779	0	0.214133	0	0	0	0	0	0.707547	0	0	0	0	0	3.31529	0.0237756	0.21097	0	0.0727802	0.0993049	5.72139	0	0.623053	0	0	0	1.18694
BCAS4	22.0724	9.09091	4.95204	5.36278	2.5	0	0.386598	1.89573	1.94175	0.809717	0.134771	0	0.403226	0.645161	0	0.740741	0	2.83688	0.0541199	0.47142	0.532481	0.212675	0.0229779	0.333333	0.214133	1.93798	0	1.47059	3.57143	1.78838	1.41509	0.545703	0.689655	0	11.583	6.12245	1.13329	1.73562	0.632911	1.02564	0.218341	0.794439	1.6791	1.40845	0.623053	0.888889	22.4	0.829876	56.5635
BEST4	25.2661	0	0.223065	2.52366	0	0	0.386598	0.947867	0.277393	0.404858	0.471698	0.699301	1.20968	0.645161	0.0865801	0.740741	0.084317	0	0.1353	0.766058	0	0.552956	0.0689338	0.333333	0	1.55039	0	0	0	1.49031	0.518868	1.50068	0	0	0.772201	0	0.304465	1.37898	0.21097	0.769231	0.14556	1.58888	0.248756	4.22535	0	0.666667	0.4	0.414938	0.664123
BEX5	8.16182	51.5152	12.2686	40.3785	10	3.7037	4.12371	0	0.277393	0	15.027	0	4.83871	6.45161	15.3247	0	4.21585	0	19.2261	0.117855	0.745474	0	2.52757	0	11.1349	0.387597	21.0526	1.47059	4.7619	0	10.8019	0.272851	0	0	3.0888	0	1.74222	0.0951022	1.68776	0	0	0.0993049	0.186567	1.40845	0.311526	0	3.6	1.65975	5.12929
BLID	0	0	0.111532	0.105152	0	0	0.257732	0	1.24827	0	0	2.0979	0	0	0	3.7037	0.084317	6.38298	0	0.530348	0	0.297746	0	0	0	1.55039	0	1.47059	0	5.66319	1.74528	6.00273	0	0	0	1.02041	0.0845737	4.3747	0.21097	3.58974	0.14556	1.78749	0	0	0	0.888889	0	0	0.0141303
BTN3A3	3.90348	3.0303	2.11912	7.36067	2.5	11.1111	3.47938	0.947867	2.35784	0.404858	18.4636	12.5874	8.06452	13.5484	15.7576	19.2593	10.7926	12.766	16.8313	18.68	7.98722	10.4636	22.7482	31.8889	7.49465	17.0543	31.5789	14.7059	2.38095	2.08644	0.754717	3.13779	0	0.421941	1.9305	3.06122	2.02977	6.46695	7.173	5.64103	3.05677	6.35551	1.86567	8.4507	0	2.88889	5.6	6.22407	14.3281
C12orf54	0.709723	0	0.178452	0.105152	0	0	0.128866	0	0	0	0	0	0.403226	0	0.0865801	0	0	0	0	0.0589275	0	0	0	0	0	0	0	0	0	0.298063	0.0471698	0.136426	0	0	0	0	0	0.42796	0	0	0	0	0.0621891	0	0	0	0	0	0
C16orf82	0	0	0	0	0	0	0	0	0	0	0	0	0	0	0	0	0	0	0	0	0	0	0	0	0	0	0	0	0	0	0	0	0	0	0	0	0	0	0	0	0	0	0	0	0	0	0	0	0
C19orf73	4.18737	0	2.02989	0.105152	7.5	0	3.86598	0	0.138696	0	0.943396	0	1.6129	0	0.17316	0	0.758853	0	0.649439	0	1.27796	0	0.827206	0	1.49893	0	0	0	0	0	0.283019	0	1.37931	0	0.3861	0	0.473613	0	0.421941	0.25641	0.727802	0.0993049	1.30597	0	0.623053	0	1.2	0	1.94998
C1QTNF8	1.49042	0	0	0	0	0	0	0	0	0	0	0	0	0	0	0	0	0	0	0	0	0	0	0	0	0	0	0	0	0	0	0	0	0	0	0	0	0	0	0	0	0	0	0	0	0	0	0	0
C2orf15	9.79418	0	2.0522	0.105152	2.5	0	0.386598	0	0.416089	0	0.202156	0	0.806452	0	0.17316	0	0.505902	0	0.0811798	0	0.425985	0.0850702	0.367647	0	0.214133	0	0	0	1.19048	0.298063	0.330189	0	0	0	0.3861	1.02041	0.490528	0.0475511	0	0	0.14556	0	0.186567	0	0	0	0.4	0	2.68475
C4BPB	3.05181	0	1.0261	0.630915	40	0	94.3299	22.7488	61.3037	8.50202	0	0.699301	0	0.645161	0	0	0.084317	0.70922	0	0.23571	0	0.340281	0.160846	0.555556	0	0	0	0	0	0.894188	0.235849	0.136426	0	0.421941	0	3.06122	0.0338295	1.18878	0	0.25641	0	0.19861	0	0	0	0.888889	0	0	0.141303
C5orf58	0.0709723	0	0	0.210305	0	0	0	0	0	0	0.0673854	0	0.403226	0	0.0865801	0	0.168634	0	0.0270599	0.0589275	0.106496	0	0.0229779	0	0	0	0	0	0	0	0.0471698	0	0	0	0	0	3.46752	0	0	0	0	0	0	0	0	0	0	0	0
C6orf52	39.8155	3.0303	1.07071	1.15668	0	0	1.15979	0	0	0.404858	0.0673854	1.3986	0.403226	3.22581	0.25974	0	0.590219	1.41844	0.21648	0.648203	0.106496	1.19098	0.183824	0.333333	0	2.32558	0	1.47059	1.19048	1.78838	0.141509	1.90996	0	0.421941	0.3861	9.18367	0.372124	2.02092	0.843882	1.79487	0.0727802	1.78749	0.186567	0	0	2.22222	0.4	0	0.438039
C7orf33	0	0	0	0	0	0	0	0	0	0	0	0	0	0	0	0	0	0	0	0	0	0	0	0	0	0	0	0	0	0	0	0	0	0	0	0	0	0	0	0	0	0	0	0	0	0	0	0	0
C9orf92	0	0	0	0	0	0	0.257732	0	0	0	0	0	0	0	0	0	0	1.41844	0	0	0	0.0425351	0	0	0	0	0	0	0	0.149031	0	0.409277	0	0	0	0	0.592016	0.618165	0.21097	0	0	0	0	0	0	0	0	0	0
CALML6	0	0	0.0669195	0	0	0	0.515464	0	0.554785	0	0	0	0.403226	0	0	0	0	0	0	0	0.212993	0	0	0	0	0	0	0	0	0	0.377358	0	57.2414	0.421941	0	0	0.152233	0.0237756	0	0	0.0727802	0	0	0	0	0	0	0	0.0847817
CAPN14	0	0	0	1.05152	0	0	0	0	0	0	0.134771	0	0	0	0	0.740741	0.084317	0	0.0676498	0	0.106496	0	0.11489	0	0	0	0	0	1.19048	0.149031	0	0	0	0	0	0	0.0507442	0.0237756	0	0	0	0	0	0	0	0	0	0	0.791296
CAPS	99.7161	93.9394	13.6962	33.4385	10	22.2222	10.0515	0.473934	11.0957	0.809717	4.1779	0	2.01613	0.645161	4.15584	0.740741	2.52951	0.70922	2.84129	0.176783	0.958466	0.382816	3.19393	0.333333	5.99572	0	5.26316	0	2.38095	16.6915	1.88679	10.2319	0	1.26582	1.5444	3.06122	3.90731	26.4146	3.16456	16.1538	2.18341	3.57498	3.17164	1.40845	2.49221	2.66667	3.2	0.414938	4.87495
CARD18	0.0709723	0	0	0	0	0	0	0	0	0	0	0	0	0	0	0	0.168634	0	0	0	0	0	0	0	0	0	0	0	0	0	0	0	0	0	0	0	0	0	0	0	0	0	0	0	0	0	0	0	0
CASP10	27.1824	0	9.32411	1.36698	10	0	7.34536	0	6.79612	0	12.8706	0	28.629	5.16129	10.6494	4.44444	20.742	19.1489	8.33446	1.0607	20.9798	9.78307	5.23897	1.11111	12.6338	0.775194	10.5263	1.47059	1.19048	1.04322	0.754717	0.272851	0	0.421941	0.772201	2.04082	1.79296	2.54398	2.74262	1.02564	3.20233	0.595829	0.68408	0	0.934579	2	4.4	2.07469	12.9433
CCDC102B	1.63236	0	0.423823	0.210305	0	0	1.41753	0	1.10957	0	0.876011	1.3986	2.41935	1.93548	0.952381	8.88889	3.03541	17.7305	0.487079	3.94814	0.745474	9.99575	0.252757	0.222222	11.1349	0.387597	0	1.47059	3.57143	1.63934	3.39623	1.50068	2.06897	0.421941	2.7027	15.3061	1.62382	15.1213	27.0042	12.8205	45.8515	1.39027	53.607	29.5775	3.42679	1.77778	0	0	5.75102
CCL14	0	0	0	0.736067	2.5	0	0.515464	7.109	1.10957	1.61943	2.35849	0.699301	0.403226	0.645161	11.9481	0	56.9983	1.41844	0.473549	0	3.08839	0.893237	0.0229779	0.111111	2.99786	0	5.26316	0	0	0.447094	0.0943396	0.409277	0	0.843882	0	0	0.118403	0.713267	0	0.25641	0	0.0993049	0	0	0.311526	0.444444	0	0	0.211954
CCL16	0.496806	0	0	0	5	3.7037	54.6392	87.2038	15.9501	67.6113	0.471698	0	0	0	0.952381	0	1.26476	0	0.0405899	0	0.212993	0	0.0229779	0	0	0	0	0	0	0	0.0943396	0	0	0	0	0	0	0	0	0	0	0.0993049	0	0	0	0	0	0	0.0282606
CD163L1	0	0	0.0223065	0.42061	0	0	0	0	0.138696	0	0	0	1.20968	0	0	0.740741	0.252951	3.5461	0.0270599	0.412493	0.212993	0.17014	0	0	2.56959	0.387597	5.26316	1.47059	0	0.149031	0.141509	0.136426	0	0	9.65251	0	0.169147	0.142653	0	0	0	0	2.73632	0	16.1994	0	0	0	0.211954
CD1B	0.141945	0	0.0223065	0	0	0	0	0	0	0	0	0	0	0	0.0865801	0	0	0	0	0	0	0	0	0	0	0	0	0	0	0	0	0	0	0	0	0	0	0	0	0	0	0	0	0	0	0	0	0.414938	0
CD1E	0.141945	0	0.044613	0	0	0	0	0	0	0	0	0	0	0	0.0865801	0	0	0	0.01353	0	0	0	0.0459559	0	0	0	0	1.47059	0	0	0	0	0	0	0	0	0	0	0	0	0	0.0993049	0	0	0	0	0.8	0	0.0141303
CD58	23.4209	15.1515	13.9193	28.0757	32.5	29.6296	6.57216	16.5877	2.77393	2.02429	43.9353	14.6853	29.8387	47.0968	27.5325	22.963	10.371	35.461	27.0329	22.2157	18.6368	44.9596	24.4715	31.3333	20.3426	25.5814	5.26316	39.7059	9.52381	43.2191	13.7736	34.6521	0	5.90717	10.0386	20.4082	16.2382	50.737	19.4093	32.0513	11.4265	30.8838	8.70647	19.7183	4.36137	20.4444	8	11.2033	11.2336
CENPBD1	8.51668	0	3.36828	0.946372	5	0	8.76289	0	1.66436	0.404858	2.22372	0.699301	2.01613	1.29032	2.1645	1.48148	2.61383	2.12766	1.50183	0.766058	1.27796	1.78647	2.61949	0.777778	3.85439	0.775194	0	0	1.19048	1.49031	3.01887	2.86494	2.06897	0	3.0888	0	1.50541	1.68806	1.68776	0.512821	1.89229	0.993049	1.74129	0	0.934579	0.888889	1.6	1.65975	2.55758
CFH	53.868	3.0303	14.0085	2.52366	77.5	7.40741	97.6804	84.8341	100	7.69231	10.1078	0	39.9194	0	2.51082	1.48148	39.2074	0.70922	0.378839	0.47142	2.23642	0.127605	0.229779	0.555556	21.8415	0.387597	78.9474	1.47059	90.4762	72.7273	23.3491	0.272851	2.75862	0.421941	1.9305	1.02041	78.0785	5.2544	81.4346	48.2051	48.69	1.48957	30.597	2.8169	0.934579	0.222222	0	0.414938	0.240215
CFHR3	0.425834	0	0	0	27.5	0	91.6237	58.7678	94.0361	5.26316	0	0	0	0	0	0	0.168634	0	0	0	0	0	0	0	0	0	0	0	0	0	0.188679	0	0	0	0	0	0.659675	0	0.421941	0	0	0	0.0621891	0	0	0	0	0	0
CHI3L2	3.47764	0	67.2764	3.15457	0	0	0.257732	0	0	0	0.336927	0	0.403226	0	0.34632	0	0.421585	0	0.10824	0	0	0	0.206801	0	0.642398	0.387597	0	0	2.38095	0	5.23585	0	0.689655	0	0	0	3.95805	0	3.37553	0	3.27511	0	0.186567	0	0	0	4.8	0	34.1105
CHMP4A	48.0483	15.1515	33.8836	31.4406	5	22.2222	3.35052	5.21327	1.94175	3.23887	24.0566	15.3846	8.87097	13.5484	19.5671	16.2963	5.22766	26.9504	11.8252	13.0819	2.9819	10.8039	14.3842	17.5556	30.4069	15.8915	10.5263	17.6471	8.33333	18.6289	3.25472	14.734	0.689655	3.37553	11.9691	21.4286	4.88836	24.5364	18.9873	15.3846	9.60699	13.5055	12.9353	18.3099	3.11526	13.3333	22.4	16.1826	10.2586
CLEC17A	0	0	0	0	0	0	0	0	0	0.404858	0	0	0	0	0	0	0	0	0	0	0	0.0850702	0	0.111111	0	0	0	0	0	0	0	0	0	0	0	0	0	0.0713267	0	0	0	0	0	0	0	0	1.2	6.639	8.026
CLEC19A	4.40028	0	0.178452	0	0	0	0	0	0	0	0	0	0	0	0.0865801	0	0	0	0.01353	0	0	0	0	0	0	0	0	0	0	0	0	0	0	0	0.3861	0	0	0	0	0	0	0	0.0621891	0	0	0	0	0	0
CLEC2B	5.96167	0	3.18983	0.84122	5	3.7037	1.03093	0	0.554785	0	40.566	1.3986	54.8387	19.3548	43.8961	1.48148	68.1282	31.9149	41.6317	0.176783	53.8871	9.14504	47.7022	0.111111	49.0364	2.71318	31.5789	10.2941	44.0476	0.149031	25.8962	0	9.65517	0	2.7027	0	66.5088	0.0713267	28.903	0.25641	16.0116	0.0993049	1.30597	1.40845	8.41121	0	17.2	7.46888	17.9031
CLECL1	0.141945	9.09091	0.089226	8.72766	0	3.7037	0	0.473934	0	0.404858	0	2.0979	0.403226	0.645161	0.0865801	4.44444	0	0	0.0270599	1.76783	0	0.0425351	0.0229779	2.55556	0	3.48837	0	0	0	0	0.0471698	0.136426	0	0	0	0	0.0169147	0.0475511	0	1.79487	0	1.58888	0.0621891	1.40845	0	0.222222	19.6	4.97925	40.1159
CLTCL1	1.20653	0	0.223065	0.84122	0	0	5.15464	1.89573	4.02219	1.61943	0.202156	0	0.806452	0.645161	0.4329	0	0.421585	0	0.0947098	0.294638	0.212993	0.467886	0.206801	0.111111	0	0.775194	0	1.47059	2.38095	12.8167	1.17925	2.45566	13.1034	2.1097	7.72201	6.12245	1.6069	11.9591	0.421941	0.769231	0.727802	1.58888	1.92786	4.22535	2.80374	0	0	0	0.240215
CLUL1	0.851668	0	0.82534	0.105152	0	0	0	0	0	0	0	0	0	0.645161	0	0	0	0.70922	0	0	0	0.382816	0	0	0	0	0	0	0	0.894188	0.0471698	0.682128	0	0	0	1.02041	0	0.737042	0	0	0.363901	0.794439	0	0	0	0.222222	0	0	0.0141303
COA1	25.2661	39.3939	25.6971	25.7624	30	33.3333	27.1907	11.3744	24.6879	6.47773	10.0404	4.8951	16.5323	9.67742	7.35931	3.7037	14.7555	13.4752	5.69612	4.94991	9.15868	6.29519	6.25	5.77778	14.1328	8.52713	10.5263	10.2941	15.4762	23.3979	16.5566	26.4666	17.931	11.8143	18.1467	10.2041	23.2409	30.6705	9.91561	18.2051	6.84134	11.6187	5.6592	9.85915	7.47664	10.6667	13.2	12.8631	32.9659
COL21A1	27.8211	0	0.111532	0	0	0	0.128866	0	0	0	6.19946	0	14.1129	25.8065	0.34632	0	0	0.70922	0.1353	0	0	0.127605	0.0229779	0	0.214133	0.387597	0	0	1.19048	3.27869	0.377358	0.136426	0.689655	0.421941	5.40541	3.06122	0.35521	7.98859	6.54008	0.769231	24.5997	2.18471	20.6468	7.04225	1.24611	1.55556	0	0	0
COLCA1	60.3265	0	11.934	0.630915	12.5	0	1.03093	0	0.554785	0	0.134771	0	0.403226	0	0.0865801	0	0.421585	0	0.0947098	0	0.106496	0	0.0459559	0	0.214133	0	0	0	4.7619	0	0.896226	0	0	0	2.7027	0	20.1793	0	1.05485	0	0.0727802	0	1.92786	0	0	0	0.4	0	0.876077
CPAMD8	2.98084	0	10.1941	0	0	0	0	0	0	0	22.9111	0	40.3226	0	6.14719	0	2.27656	0	4.43783	0	18.5304	0	10.9835	0	7.49465	0	0	0	4.7619	5.81222	1.50943	0.136426	0	0	1.1583	0	0.659675	1.61674	0	0.25641	0.655022	2.38332	0.186567	0	2.18069	0.222222	0.8	0	0.310866
CSNK1A1L	0.283889	0	0.111532	0.105152	2.5	0	0	0	0	0	0.134771	0	0	0	0.34632	0	0	0	0.0676498	0	0	0	0.11489	0	0	0	0	0	0	0	0	0	0	0	0	0	0	0.0713267	0.421941	0	0	0	0	0	0	0	0	0	0.0282606
CT83	0	0	0	0	0	0	0	0	0	0	0	0	0	0	0	0	0	0	0	0	0	0	0	0	0	0	0	0	0	0	0	0	0	0	0	0	0	0	0	0	0	0	0	0	0	0	0	0	0
CTSL	52.9454	24.2424	22.6411	31.9664	37.5	25.9259	60.6959	47.3934	8.46047	19.0283	22.1024	13.2867	22.1774	27.0968	36.9697	34.0741	45.6998	36.8794	31.9713	27.6959	31.6294	25.7337	21.3006	80	60.5996	29.845	47.3684	26.4706	65.4762	19.3741	62.0283	14.734	8.96552	3.79747	66.7954	24.4898	90.1725	35.3543	74.4726	31.5385	48.9811	36.147	32.9602	21.1268	54.5171	16.6667	2.8	1.65975	1.20107
CYP27C1	0.709723	0	0.133839	0	0	0	0.128866	0	0.416089	0	0.0673854	0	0.403226	0	0.17316	0	0	0	0.0541199	0	0	0	0.0229779	0	0.428266	0	0	0	0	0.149031	0.0471698	0.136426	0.689655	0	0	0	0.219892	0	0.843882	0	0.14556	0	0	0	0	0	0	0	0.0423908
DAOA	0	0	0	0	0	0	0	0	0	0	0	0	0	0	0	0	0	0	0	0	0	0	0	0	0	0	0	0	0	0	0	0	0	0	0	0	0	0	0	0	0	0	0	0	0	0	0	0	0
DAZL	0	0	0	0	0	0	0	0	0	0	0	0	0	0	0	0	0	0	0	0	0	0	0	0	0	0	0	0	0	0	0	0	0	0	0	0	0	0	0	0	0	0	0	0	0	0	0	0	0.0282606
DBF4B	2.69695	0	0.37921	3.04942	12.5	3.7037	2.31959	1.4218	2.91262	0.404858	0.606469	0.699301	1.6129	0	0.606061	0.740741	2.02361	1.41844	0.405899	0.176783	2.34292	0.680561	0.505515	0.111111	0.856531	0.387597	0	1.47059	3.57143	0.596125	1.50943	1.63711	0.689655	0.421941	3.0888	0	3.17997	1.33143	0.421941	0.25641	0.0727802	0.595829	0.621891	0	0.934579	0.444444	0.8	0	2.38802
DCAF16	13.0589	6.06061	5.19741	0.630915	17.5	0	8.50515	0.473934	12.7601	0	5.52561	0.699301	9.27419	1.29032	3.37662	0.740741	10.9612	0	2.65187	0.412493	5.11182	0.935772	3.60754	0.222222	4.71092	0.775194	15.7895	2.94118	11.9048	3.12966	16.7453	3.95634	4.82759	0.843882	13.1274	7.14286	17.3038	3.94674	2.95359	0.512821	3.12955	0.893744	4.60199	4.22535	11.5265	2.66667	2.8	1.24481	17.0552
DDX53	0	0	0	0	0	0	0	0	0	0	0	0	0	0	0	0	0	0	0	0	0	0	0	0	0	0	0	0	0	0	0.518868	0	0	0	0	0	0	0	0	0	0	0	0	0	0	0	0	0	0
DEFB114	0	0	0	0	0	0	0	0	0	0	0	0	0	0	0	0	0	0	0	0	0	0	0	0	0	0	0	0	0	0	0	0	0	0	0	0	0	0	0	0	0	0	0	0	0	0	0	0	0
DEPDC4	0.212917	3.0303	0.557662	1.15668	0	0	2.57732	0.473934	1.38696	0.404858	0.0673854	0	0.403226	1.29032	0	0	0.421585	0.70922	0.0947098	0.176783	0.212993	0.340281	0.0689338	0.333333	0	0	0	0	1.19048	0.596125	0.377358	0.409277	0	0.421941	0.3861	0	0.541272	0.475511	0.421941	0	0.0727802	0.19861	0.124378	0	0.311526	0	0.4	0.414938	0.381518
DHRS12	29.0987	0	14.2985	0	5	0	23.9691	0	2.08044	0	4.58221	0	4.83871	0	5.19481	0	3.70995	0	3.62603	0	5.00532	0.0850702	4.29688	0	8.77944	0	10.5263	0	10.7143	0.447094	4.48113	0	6.2069	0	14.6718	0	13.2612	1.47408	10.1266	0	7.05968	0	5.22388	0	4.98442	0.222222	8	0	8.85969
DIRAS3	0.92264	0	1.87375	0.315457	2.5	0	3.86598	0	0.554785	2.42915	0.539084	0	0.403226	0	0.4329	0	0.421585	0	0.324719	0.23571	0	0	0.0689338	0.111111	7.70878	0	5.26316	0	33.3333	0	2.68868	0.136426	0.689655	0	0.3861	0	1.20095	0.380409	5.6962	0.769231	3.49345	0	2.48756	0	0	0	0	0	0.0423908
DNAJB3	0	0	0	0	0	0	0.64433	0	0.832178	0	0	0	0	0	0	0	0	0	0	0	0	0	0.0229779	0	0	0	0	0	0	0	0	0	0	0	0	0	0	0	0	0	0	0	0	0	0	0	0	0	0
DPRX	0	0	0.0223065	0	0	0	0	0	0	0	0.134771	0	0.806452	0	0	0	0	0	0.21648	0	0.745474	0	0.0229779	0	0	0	0	0	0	0	0.0471698	0	0	0	0.3861	0	0	0.0951022	0	0	0.0727802	0	0	0	0	0.222222	0	0	0
DUXA	0.0709723	0	0	0	0	0	0	0	0	0	0	0	0	0	0	0	0	0	0.0541199	0	0	0.127605	0	0	0	0	0	0	2.38095	0.149031	0	0.136426	0	0	0.3861	1.02041	0.0169147	0.237756	0.421941	0	1.0917	0	0.0621891	0	0	0.666667	0	0	0
ELSPBP1	0	0	0	0	0	0	0	0	0	0	0	0	0	0	0	0	0	0	0	0	0	0	0	0	0	0	0	0	0	0.149031	0	0.136426	0	0	0	0	0	0.166429	0	0	0	0	0	0	0	0	0	0	0
ENOSF1	51.5259	33.3333	30.8053	6.4143	50	3.7037	61.4691	22.2749	61.4424	32.7935	5.79515	0.699301	5.64516	2.58065	7.18615	0.740741	11.1298	10.6383	4.99256	2.53388	11.5016	3.36027	3.49265	1.22222	20.985	3.10078	26.3158	11.7647	16.6667	5.96125	14.7642	3.00136	3.44828	4.21941	7.72201	3.06122	15.3924	3.54256	9.70464	4.10256	5.31295	16.1867	2.92289	2.8169	5.29595	2.22222	1.2	1.65975	9.76402
ERAP2	5.67779	0	1.69529	1.05152	7.5	0	24.2268	0.473934	6.24133	0	19.6765	0.699301	24.1935	3.87097	18.6147	1.48148	33.7268	3.5461	11.8658	0.648203	20.8733	2.38197	15.7629	1.33333	5.99572	0.387597	31.5789	1.47059	28.5714	0.596125	2.87736	0.682128	2.06897	0	6.17761	1.02041	14.6651	2.44888	6.54008	0.25641	3.05677	0.397219	2.92289	0	5.919	0.666667	7.2	1.65975	48.9756
ETV7	12.9879	0	6.89271	1.68244	2.5	0	0.257732	0	0	0	4.11051	0	0.806452	0	3.63636	0	2.78246	0	4.8302	0.23571	0.425985	0.0425351	5.37684	0.222222	1.2848	0	0	0	0	0	0.188679	0.136426	0	0	7.72201	0	0.64276	0.118878	3.79747	0.512821	0.727802	0.397219	2.98507	1.40845	0.934579	0	0.8	0	0.353257
EYS	0	0	0.044613	0	0	0	1.93299	2.8436	4.57698	1.21457	0	0	0	3.22581	0	0	0.674536	1.41844	0	0	0.532481	0.978307	0.0229779	0	0	0	0	1.47059	1.19048	2.83159	0.707547	1.36426	0	1.68776	0	1.02041	1.13329	4.25583	0	0	0	0.0993049	0	0	0	1.11111	0	0	1.44129
FAAH2	18.5238	0	8.69953	0	5	0	13.4021	0	6.65742	0	0.336927	0	0.403226	0	0.25974	0	1.09612	0	0.12177	0	0	0	0.0919118	0	0.428266	0	0	0	0	0	0	0	0	0	0	0	0.067659	0	0	0	0.218341	0	0.186567	0	0	0	0.4	0	1.27173
FAM111B	0.283889	0	0.312291	1.26183	2.5	0	0.257732	0	0.138696	0	0.0673854	0	1.6129	8.3871	0.17316	0	1.18044	10.6383	0.21648	0.648203	1.59744	9.48533	0.0689338	0.111111	0.214133	0	0	7.35294	0	8.49478	0.518868	9.00409	0	0.421941	0	12.2449	0.389039	10.1522	0	0.512821	0	0.397219	0	0	0.311526	4.22222	3.6	0	1.15868
FAM120AOS	23.9177	0	17.2429	0.210305	32.5	0	40.3351	0.473934	24.5492	0	11.3881	0	22.9839	0	10.1299	0	34.1484	0	5.75024	0.0589275	19.3823	0.0850702	8.63971	0	13.0621	0	26.3158	0	29.7619	0.298063	25.7547	0.545703	13.1034	0	37.8378	0	35.1319	0.594389	17.5105	0	9.09753	0	7.77363	0	23.053	0.444444	8.4	0.414938	30.5355
FAM133A	0.141945	0	0	0.946372	0	0	0	0	0	0	0	0	0.403226	0	0	0.740741	0	2.12766	0	0.0589275	0	0.297746	0	0	0.214133	0.775194	0	1.47059	0	2.23547	0.0471698	2.59209	0	0	0	1.02041	0.067659	5.08797	0.843882	0	0	1.39027	0	0	0	0.444444	0	0	0
FAM200A	7.9489	3.0303	3.94825	3.47003	7.5	0	5.15464	1.89573	3.46741	0	3.2345	2.0979	3.22581	0.645161	1.21212	1.48148	1.68634	0	1.67772	1.0607	1.91693	1.53126	3.49265	1.22222	5.35332	2.32558	0	0	3.57143	0.894188	4.33962	1.22783	2.06897	0.843882	5.01931	3.06122	3.04465	1.0699	4.00844	0.769231	3.42067	2.38332	2.61194	0	4.04984	0.888889	2	0	8.26621
FAM200B	44.5706	6.06061	34.5974	7.04522	45	7.40741	50.1289	12.7962	12.2053	9.31174	12.062	3.4965	16.5323	0.645161	10.9957	2.22222	24.3676	3.5461	5.26316	1.11962	12.4601	0.425351	5.67555	2.11111	26.7666	0.775194	36.8421	2.94118	29.7619	4.32191	24.9528	2.72851	9.65517	1.68776	33.5907	1.02041	40.8322	4.56491	15.4008	4.10256	11.4265	3.47567	9.01741	4.22535	19.3146	1.77778	10.4	1.24481	13.8053
FAM71C	0	0	0	0	0	0	0	0	0.138696	0	0	0	0	0	0	0	0	0	0	0	0	0	0	0.111111	0	0	0	0	0	0	1.03774	0.136426	0	0	0	0	0.439783	0	0	0.25641	0	0	0	0	0	0	0	0	0
FBN3	0.141945	0	0.356904	0	0	0	0	0	0	0	0	0	0	0	0	0	0	0	0	0	0	0.0850702	0	0	0	0	0	0	0	0	0	0.136426	0	0	1.5444	0	0.0169147	0.0237756	0.21097	0	0	0	0	0	1.24611	0	0	0	0
FCAR	0.141945	0	0.111532	1.05152	0	0	0.128866	0	0	0	0	0	0	0	0.25974	0.740741	0	0.70922	0.14883	0.176783	0	0.0850702	0.0919118	0.111111	0	0	0	0	0	0.298063	0	0.272851	0	0	0	1.02041	0	0.309082	0	0	0	0.297915	0	0	0	0	0	0	0.141303
FCN2	0.141945	15.1515	0	29.1272	7.5	0	1.80412	0.947867	1.24827	2.42915	0	4.1958	0	1.29032	0.0865801	14.0741	0.505902	1.41844	0	5.53919	0.106496	4.97661	0	7.66667	0	4.65116	0	0	0	0.298063	0	0	0	0	0	0	0	0.21398	0	6.41026	0.0727802	6.45482	0	14.0845	0	0	0	2.90456	0
FCN3	16.8914	0	4.77359	1.26183	5	0	1.28866	4.2654	1.80305	0.404858	62.938	3.4965	39.9194	0	74.8918	41.4815	4.04722	0.70922	96.6716	56.3936	58.2535	0.297746	33.318	17.7778	12.4197	0.387597	0	0	0	0	2.16981	0	0	0	0.772201	0	1.7253	0	1.05485	0.769231	1.4556	0.794439	2.61194	1.40845	9.34579	0	3.6	0.414938	0.0706514
FCRL2	0.993612	0	0.0223065	0	0	0	0.128866	0.947867	0.277393	0.404858	0	0	0	0	0	0	0.168634	0	0	0	0	0	0	0	0	0	0	0	0	0.149031	0.0471698	0	0.689655	0	0	0	0.101488	0.0237756	0	0	0	0	0	1.40845	0	0	10.8	0.414938	39.9322
FCRL4	0	0	0	0.105152	0	0	0	0	0	0	0	0	0	0	0	0	0	0	0	0	0	0.0425351	0	0	0	0.387597	0	0	0	0	0.0471698	0.272851	0	0	0	0	0	0.0237756	0	0.25641	0	0	0	0	0	0	0.4	4.14938	1.97824
FGFBP2	2.62598	0	0.914566	0	0	0	0.128866	0	0	0	0.808625	0	0	0	0.606061	0	0	0	0.311189	0	0.212993	0.0850702	0.551471	0	0.642398	0	0	0	0	0	0.330189	0	0	0	0.3861	0	0.862652	0	1.26582	0	0.436681	0	0.559701	0	0	0	1.2	0	0.805426
FOXO3	46.4869	9.09091	16.3953	30.8097	67.5	33.3333	66.1082	26.5403	35.5062	2.02429	30.1887	5.59441	43.1452	39.3548	29.3506	11.8519	40.2192	46.0993	15.5189	7.42487	42.492	45.2999	29.8483	8.11111	20.3426	8.13953	31.5789	51.4706	58.3333	73.9195	81.6038	48.4311	17.2414	7.59494	50.5792	43.8776	86.2821	64.9786	39.8734	32.8205	42.2853	40.4171	25.7463	16.9014	36.4486	48.4444	5.6	7.05394	35.9616
FTCDNL1	2.20014	0	0.178452	3.36488	5	3.7037	14.3041	9.00474	5.82524	2.83401	0.0673854	0.699301	1.6129	5.80645	0	0.740741	1.68634	9.21986	0.01353	0.648203	0.212993	8.1242	0.11489	0.222222	0	0.387597	0	0	1.19048	8.19672	3.67925	5.04775	2.75862	1.68776	0	14.2857	2.182	6.70471	0	1.28205	0.0727802	0.595829	0.0621891	0	0	9.33333	0.4	0.829876	3.10866
GBP1	36.0539	3.0303	5.26433	2.31335	10	0	28.4794	0.473934	18.1692	0	29.5148	35.6643	25.4032	79.3548	29.2641	48.1481	60.4553	85.8156	25.1116	25.3388	31.3099	76.2229	30.5607	29.6667	15.8458	22.093	36.8421	35.2941	4.7619	7.6006	30.6132	10.9141	0	4.64135	18.1467	22.449	17.0501	19.9715	24.4726	11.7949	25.4003	13.8034	14.7388	5.6338	4.36137	9.77778	3.6	2.48963	4.38039
GIMAP2	5.67779	0	0.758421	0.946372	0	0	2.31959	0.473934	0.554785	0.809717	17.3854	12.5874	10.0806	30.3226	15.5844	34.0741	10.7083	25.5319	13.1917	13.1998	9.15868	25.5636	14.7978	5	7.92291	11.6279	21.0526	11.7647	0	0.298063	0.0943396	0.136426	0	0.421941	0.3861	4.08163	1.01488	0.237756	2.53165	0.769231	1.4556	0.496524	0.621891	1.40845	0	0.666667	7.2	16.1826	9.87707
GJA9	0	0	0	0	0	0	0	0	0	0	0	0	0	0	0	0	0.084317	0	0	0	0	0	0	0	0	0	0	0	0	0.447094	0.0471698	0	0	0	0	1.02041	0.0845737	0.309082	0	0	0	0.0993049	0	0	0	0	0	0	0.0141303
GJB7	11.2846	12.1212	0.0223065	0	0	0	0.257732	0	0.277393	0	0	0	0.806452	0	0	0	0.505902	0.70922	0.01353	0	0.425985	0.297746	0.0229779	0	0.214133	0	0	0	1.19048	1.49031	0.377358	0.136426	0	0	0.3861	0	0.693505	1.02235	0	0	0.0727802	0	0	0	0	0	0	0	0.49456
GLYATL2	0.141945	0	0.044613	0	0	0	0	0	0	0	0	0	0.403226	0	0	0	0	0	0	0	0	0	0	0	0	0	0	0	0	0	0	0	0	0	0	0	0.541272	0	0.21097	0	0	0.0993049	0	0	0	0	0	0	0.0282606
GNRH2	0.0709723	0	0.0223065	0.105152	0	0	0.902062	0	0	0	0	0	0	0	0	0.740741	0.084317	0	0	0	0	0	0	0.111111	0	0	0	0	0	0	0	0	0	0	0.3861	0	0.135318	0.0475511	0.421941	0	0.0727802	0.0993049	0.0621891	0	0	0	0	0	0
GPR148	0	0	0	0	0	0	0	0	0	0	0	0	0	0	0	0	0	0	0	0	0	0	0	0	0	0	0	0	0	0	0	0	0	0	0	0	0	0	0	0.25641	0	0	0	0	0	0	0	0.414938	0
GPR78	0	0	0	0	0	0	0	0	0	0	0	0	0	0	0	0	0	0	0	0	0	0	0	0	0	0	0	0	0	0	0	0	0	0	0	0	0	0	0	0	0	0	0	0	0	0	0	0	0
GRK7	0	0	0	0	0	0	0	0	0	0	0	0	0.403226	0	0.0865801	0	0	0.70922	0.0270599	0.0589275	0	0.127605	0	0	0	0	0	0	1.19048	0.596125	0.141509	0.136426	0	0	0	0	0.101488	0.546838	0	0	0	0.0993049	0	0	0	0.222222	0	0	0.0423908
GSDMB	7.87793	0	1.78452	0.105152	5	0	15.4639	0	35.3675	0	0.471698	0	0.806452	0	0.25974	0	1.34907	0	0.20295	0.0589275	0.425985	0.0425351	0.0919118	0	0.428266	0	0	0	1.19048	0.298063	0.801887	0.136426	0	0	4.2471	0	0.507442	0.166429	0.21097	0.25641	0.14556	0	0.186567	0	0	0	1.2	0	2.24671
GSTA4	8.87154	6.06061	58.9337	21.9769	7.5	22.2222	9.53608	54.5024	5.13176	23.4818	2.15633	5.59441	3.62903	10.9677	2.51082	11.8519	5.39629	19.8582	0.635909	5.71597	3.83387	11.5695	0.89614	6.66667	18.6296	8.52713	0	13.2353	14.2857	24.8882	7.54717	28.3765	10.3448	9.70464	19.305	20.4082	18.3863	24.6315	20.0422	15.641	10.3348	13.5055	7.89801	35.2113	5.60748	9.33333	2	0	1.62498
GUCA1C	0	0	0	0	0	0	0	0	0	0	0	0	0	0	0	0	0	0	0	0	0	0	0	0	0	0	0	0	0	0	0	0.136426	0	0	0	0	0	0	0	0	0	0	0	0	0	0	0	0	0
GYG2	14.0525	9.09091	0.223065	2.10305	5	0	15.3351	2.36967	7.3509	1.21457	0	0	0	0	0	0	0	0	0.01353	0	0	0	0	0	0	0	0	1.47059	0	0.298063	0.188679	0.272851	0	0.421941	0.3861	0	0.389039	0.618165	0	0	0.0727802	0	0.0621891	0	0	0	0	0	0
HERC5	6.31654	0	0.401517	1.89274	2.5	0	7.08763	1.89573	0.970874	0.404858	6.19946	0	17.3387	5.16129	4.329	1.48148	13.3221	2.83688	3.08483	1.41426	10.5431	3.87069	3.03309	1.66667	7.28051	2.32558	15.7895	4.41176	7.14286	2.08644	5.14151	2.86494	1.37931	0	9.26641	4.08163	4.97294	4.11317	2.53165	1.02564	3.71179	0.993049	1.6791	0	3.42679	0	4	2.07469	11.827
HES4	38.467	0	6.55811	1.57729	32.5	0	1.54639	0	0.277393	0	47.035	4.8951	50.8065	9.03226	4.7619	1.48148	12.5632	1.41844	12.4205	3.83029	22.2577	6.4228	3.65349	5.66667	52.0343	1.55039	63.1579	1.47059	0	0.149031	56.934	6.41201	0.689655	0.421941	90.7336	37.7551	12.1448	0.951022	23.2068	0.25641	21.3974	0.496524	70.5224	7.04225	64.1745	12.2222	1.2	1.24481	35.792
HHLA3	16.8914	0	5.17511	0.105152	2.5	0	11.4691	0	1.10957	0	2.02156	0	2.41935	0	2.85714	0	5.90219	0	1.23123	0	1.59744	0	1.86121	0	3.64026	0	0	0	3.57143	0	3.96226	0	1.37931	0	3.0888	0	5.10825	0	5.06329	0	2.69287	0	3.10945	0	2.80374	0	2.4	0	6.8108
HLA-DPA1	72.8886	6.06061	94.4011	3.68034	10	0	2.31959	0	0.693481	0	80.8625	2.7972	40.7258	0	80.3463	0	97.5548	0	87.4848	2.82852	50.3727	0.0425351	95.0368	8.77778	41.1135	0	73.6842	0	8.33333	0.149031	1.93396	0	2.75862	0	3.861	0	15.4263	0.546838	51.4768	0	31.6594	0.0993049	21.1443	0	6.85358	0	98	7.46888	98.8978
HLA-DPB1	51.242	24.2424	95.1818	59.6215	20	11.1111	0.902062	0.473934	0.693481	0	69.8787	21.6783	29.0323	0.645161	70.8225	15.5556	90.7251	7.0922	68.9487	15.6747	35.5698	1.27605	80.4458	47.8889	47.3233	2.71318	47.3684	2.94118	26.1905	5.96125	5.56604	3.54707	0.689655	0.843882	23.166	2.04082	11.0453	8.51165	46.2025	2.82051	27.2198	1.58888	26.4925	0	14.9533	0.222222	98.8	70.5394	97.3152
HSD11B1L	36.8346	0	5.68816	1.68244	12.5	0	7.47423	1.4218	0.970874	0	1.48248	0	4.03226	0.645161	0.779221	0.740741	2.19224	0.70922	0.487079	0.176783	1.06496	0.0425351	1.30974	0.555556	2.56959	0.387597	0	0	2.38095	0.298063	1.88679	0.682128	10.3448	0	3.0888	0	3.38295	0.332858	2.1097	0.769231	1.23726	0.397219	2.61194	0	2.18069	0.222222	0.8	0	1.61085
HSPA6	0.92264	0	2.54294	0.946372	2.5	7.40741	1.03093	3.31754	0.138696	0.404858	0.539084	0.699301	11.6935	13.5484	0.779221	1.48148	22.9342	9.21986	0.879448	2.29817	9.37167	14.6746	0.689338	1.22222	2.56959	0.775194	42.1053	14.7059	9.52381	41.7288	4.71698	14.3247	1.37931	3.37553	18.1467	17.3469	10.2334	46.9805	1.68776	6.41026	0.0727802	4.46872	0.124378	0	16.5109	12.8889	0	0.829876	1.61085
HTR1E	0	0	0	0	0	0	0	0	0	0	0	0	0	0	0	0	0	0	0	0	0	0	0	0	0	0	0	0	0	0	0	0	0	0	0	0	0	0	0	0	0	0	0	0	0	0	0	0	0
HTR3C	0.141945	0	0.0669195	0	0	0	0	0	0	0	0.74124	0	0	0	1.64502	0	0	0	5.60141	0	0	0	4.87132	0	1.07066	0	5.26316	0	0	0	0	0	0	0	0	0	0	0	0	0	0	0	0.0621891	0	0	0	0	0	0
HTR3E	0.0709723	0	0	0	0	0	0	0	0	0	0	0	0	0	0	0	0	0	0.0541199	0	0	0	0	0	0	0	0	0	0	0.149031	0.0471698	0	0	0.421941	0	0	0.0169147	0.0951022	0.21097	0	0	0	0	0	0.311526	0	0	0	0
ICAM3	8.7296	6.06061	10.6625	14.0904	12.5	0	66.8814	0.473934	13.4535	3.64372	5.86253	46.1538	13.3065	49.6774	4.24242	38.5185	12.1417	57.4468	2.86835	27.4602	6.60277	6.63547	4.11305	30.5556	8.77944	26.3566	5.26316	16.1765	8.33333	1.34128	3.67925	0.682128	6.2069	0.843882	3.4749	2.04082	8.05142	0.903471	3.5865	5.12821	2.98399	5.06455	1.92786	1.40845	1.86916	0.444444	46	21.9917	69.9732
IFI6	70.9013	75.7576	15.1238	90.9569	17.5	96.2963	13.6598	64.455	0	20.2429	69.6092	11.8881	44.3548	14.8387	51.0823	14.0741	38.1956	11.3475	48.1126	12.7873	34.0788	10.9741	47.0358	13.3333	36.6167	19.3798	36.8421	7.35294	14.2857	9.68703	9.76415	5.8663	2.06897	0.843882	14.6718	6.12245	21.0927	13.8849	39.2405	23.8462	23.2897	18.7686	31.903	8.4507	11.838	1.77778	10	7.88382	12.0107
IFIT5	17.3172	0	15.9938	3.78549	17.5	3.7037	14.6907	2.8436	4.02219	0.809717	17.0485	2.0979	15.3226	3.87097	10.9091	0.740741	14.4182	2.83688	10.3369	2.59281	9.37167	2.76478	10.8686	1.11111	13.4904	1.93798	5.26316	2.94118	9.52381	1.34128	9.38679	2.59209	0	1.68776	8.88031	2.04082	9.01556	3.42368	11.8143	2.5641	5.09461	2.0854	8.14677	4.22535	5.29595	2	4.4	0	8.36513
IL17REL	0	0	0	0	0	0	0	0	0	0	0	0	0	0	0	0	0	0	0	0	0	0.0425351	0	0	0	0	0	0	0	0.298063	0	0	0	0	0	0	0	0.190204	0	0	0	0	0	0	0	0	0	0	0
IL26	0	0	0	0	0	0	0	0	0	0	0	0	0	0	0	0	0	0	0	0	0	0	0	0	0	0	0	0	0	0	0.188679	0	0	0	0.3861	0	0.0169147	0	0	0	0	0	0	0	0	0	0	0	0.113042
IL32	15.472	48.4848	28.0393	38.0652	80	7.40741	72.5515	12.3223	13.3148	16.1943	70.283	32.1678	59.6774	9.03226	56.71	45.9259	18.5497	39.7163	70.3558	30.4655	68.3706	5.23182	91.0156	34.3333	59.1006	41.4729	36.8421	20.5882	9.52381	1.04322	11.8396	1.63711	30.3448	2.95359	3.0888	3.06122	11.5359	2.09225	54.4304	38.2051	25.3275	31.8769	2.79851	32.3944	9.34579	1.55556	12.4	70.5394	7.61622
IL37	0	3.0303	0.0223065	0.105152	0	0	0	0.473934	0	0	0	0	0	0	0	0	0	0	0	0.0589275	0	0.0425351	0	0	0	0	0	0	0	0	0	0.136426	0	0	0	0	0	0.21398	0	0.25641	0	0.397219	0	0	0	0	0	0	0
ITLN2	0.567779	3.0303	1.40531	0.210305	0	0	0.128866	0	0	0.404858	0.404313	0	0.806452	0	0.4329	0	0	0	0.0676498	0.0589275	0.106496	0.17014	0.0919118	0	0.214133	0	0	0	0	0	0	0	0	0	0	0	0	0.142653	0.21097	0	0.291121	0.19861	0.0621891	0	0	0	0	0	0
KIAA1586	5.3939	3.0303	4.43899	8.83281	2.5	7.40741	13.4021	4.2654	8.04438	3.64372	7.07547	4.1958	6.85484	13.5484	5.54113	5.92593	8.26307	16.3121	4.78961	4.30171	5.11182	7.52871	4.34283	3.66667	8.99358	5.81395	5.26316	16.1765	4.7619	20.8644	14.1981	24.2838	0	5.48523	6.56371	19.3878	11.9249	22.8483	7.59494	11.0256	6.55022	8.04369	5.03731	2.8169	8.41121	11.3333	4	3.73444	9.58033
KIF25	0	0	0.267678	0.630915	0	0	0.128866	0.473934	0	0	0	0	8.46774	7.74194	0.25974	0	7.16695	1.41844	0.405899	0	20.0213	12.6755	0.0919118	0	0	2.71318	0	1.47059	0	1.04322	0.0471698	0.136426	0.689655	0.421941	1.5444	2.04082	0.169147	1.02235	0.421941	0	1.81951	0.595829	0.0621891	0	1.24611	0.222222	0	0	0
KLRF1	0.92264	3.0303	0.669195	0.105152	0	0	0.128866	0	0	0	0.673854	0	1.6129	0	0.606061	0	0.84317	0.70922	0.230009	0.589275	0.425985	0.0425351	0.321691	0.444444	1.71306	1.16279	0	0	0	0	0.0943396	0	0	0	0	0	0.118403	0	0.21097	1.28205	0.14556	0.496524	0.186567	0	0	0	2.4	0.414938	1.87933
KPNA5	10.362	3.0303	1.13763	5.57308	7.5	14.8148	7.47423	5.21327	7.90569	0.404858	1.54987	2.7972	10.0806	8.3871	1.7316	3.7037	10.118	7.0922	1.05534	2.65174	8.6262	6.63547	1.42463	2.22222	2.56959	2.32558	21.0526	5.88235	20.2381	10.8793	9.71698	9.14052	8.27586	4.21941	18.1467	18.3673	14.7158	12.4584	1.68776	8.20513	1.4556	5.56107	1.1194	5.6338	15.8879	8.66667	2	4.56432	22.3965
KRBA2	3.54862	0	0.82534	5.57308	5	3.7037	0.515464	0.473934	0.832178	0.404858	2.08895	0.699301	4.83871	2.58065	1.99134	3.7037	8.34739	0.70922	2.61128	1.53212	7.77423	1.19098	2.25184	2	3.21199	0.775194	0	1.47059	1.19048	4.32191	1.46226	2.86494	0.689655	1.26582	0.772201	0	1.82679	4.92154	0.843882	3.07692	3.20233	4.66733	2.301	0	0.623053	2.44444	0.8	0.829876	2.51519
KRT3	0	0	0	0	0	0	0	0	0	0	0	0	0	0	0	0	0	0	0	0	0	0	0	0	0	0	0	0	0	0	0	0	0	0	0	0	0	0	0	0	0	0	0	0	0	0	0	0	0
KRT74	0	0	0	0	0	0	0	0	0	0	0	0	0	0	0	0	0	0	0	0	0	0	0	0	0	0	0	0	0	0	0	0	0	0	0	0	0	0	0	0	0	0	0	0	0	0	0	0	0
KRT85	0	0	0	0	0	0	0	0	0	0	0	0	0	0	0	0	0	0	0	0	0	0	0	0	0	0	0	0	0	0	0	0	0	0	0	0	0	0	0	0	0	0	0.0621891	0	0	0	0	0	0
KRTAP12-2	0	0	0	0	0	0	0	0	0	0	0	0	0	0	0	0	0	0	0	0	0	0	0	0	0.214133	0	0	0	0	0	0	0	0	0	0	0	0	0	0	0	0	0	0	0	0	0	0	0	0
KRTAP25-1	0	0	0	0	0	0	0	0	0	0	0	0	0	0	0	0	0	0	0	0	0	0.0425351	0	0	0	0	0	0	0	0	0	0.136426	0	0	0	0	0	0.0475511	0	0	0	0	0	0	0	0.222222	0	0	0
LAMB4	0.141945	0	0.0223065	0	0	0	0.128866	0	0	0	0	0	0	0	0	0	0	0.70922	0.18942	0	0	1.87154	0.0229779	0	0	0	0	0	0	2.23547	0	3.95634	0	0	0	0	0.0507442	4.70756	0	0.512821	0	1.88679	0.0621891	0	0	0	0	0	0.0282606
LCN1	0	0	0	0	0	0	0.128866	0	0	0	0.134771	0	0	0	0.17316	0	0	0	0.0541199	0	0	0	0	0	0	0	0	0	0	0	0	0	0	0	0	0	0	0	0	0	0	0	4.60199	0	0.311526	0	0	0	0
LCNL1	0.141945	0	0	0.105152	0	0	0	0	0	0	0.404313	0	0.403226	0	1.81818	0	0.168634	0.70922	0.0947098	0	0	0.255211	0.11489	0.111111	0	1.16279	0	0	0	0.298063	0.566038	0.136426	0	0	0	0	0.744249	0.118878	0.843882	0	2.18341	0.496524	0.124378	0	0	0.222222	0.4	0	0.0565211
LDHAL6A	0	0	0.0223065	0	2.5	0	0	0	0	0	0	0	0	0	0	0	0.084317	0.70922	0.01353	0	0.106496	0.297746	0.0229779	0	0	0	0	0	0	0	0.330189	0	0.689655	0	0	0	0.693505	0.261531	0	0	0	0	0	0	0	0.222222	0	0	0.254345
LGALS9	17.4592	3.0303	3.81441	1.26183	12.5	0	0.515464	0	0.970874	0	28.3693	0	16.129	0	18.4416	0	17.6223	0	12.2311	0.176783	8.41321	0	8.18015	0.222222	22.9122	0	26.3158	0	0	0	0.754717	0	0	0	0.772201	0	0.659675	0	4.00844	0.25641	2.62009	0.297915	1.49254	0	1.24611	0	18	0	29.5605
LIPJ	0.141945	0	0.0223065	0.105152	0	0	0.386598	0	0.138696	0	0	0	0	0	0	0	0	0	0	0.0589275	0	0	0.0229779	0	0	0	0	0	0	0	0.0943396	0	0	0	0.3861	0	0.507442	0.118878	0	0	0.0727802	0.0993049	0	0	0	0	0	0	0.0847817
LUZP4	0	0	0	0	0	0	0	0	0	0	0	0	0	0	0	0	0	0	0	0	0	0.127605	0	0	0	0	0	0	0	0.447094	0	0	0	0.421941	0	0	0	0.380409	0	0	0	0	0	0	0	0	0	0	0
MAGEB3	0	0	0	0	0	0	0	0	0	0	0	0	0	0	0	0	0	0	0	0	0	0	0	0	0	0	0	0	0	0	0	0	0	0	0	0	0.0169147	0	0	0	0	0	0	0	0	0	0	0	0
MAGEF1	38.1831	18.1818	30.716	17.7708	37.5	25.9259	25.1289	0.473934	2.91262	5.66802	15.903	4.8951	6.45161	3.87097	5.80087	5.18519	1.85497	3.5461	5.19551	4.89098	2.34292	2.59464	6.84743	3.66667	11.349	10.0775	10.5263	8.82353	32.1429	11.7735	5.80189	8.32196	13.7931	6.32911	30.5019	12.2449	14.6482	13.4807	18.7764	24.1026	16.9578	17.577	16.4179	19.7183	9.96885	8.22222	6.8	4.14938	18.3835
MAP1LC3C	0	0	0	0	0	0	0	0	0	0	0	0	0	0	0.0865801	0	0.084317	0	0	0	0.106496	0	0	0	0	0	0	0	3.57143	0	0	0.272851	0	0	0	0	1.97903	0.0237756	0.21097	0.25641	4.87627	0	0.124378	0	0	0	0.4	0	0.0141303
MCCD1	0.0709723	0	0	0	0	0	0	0	0	0	0	0	0	0	0	0	0.084317	0	0	0	0	0	0.0229779	0	0	0	0	1.47059	0	0.149031	0.0471698	0	0	0.421941	0	0	0	0.0237756	0	0	0	0	0	0	0	0	0	0	0.0282606
MCF2L2	0.354862	0	0.579969	0.105152	0	0	0	0	0	0	0	0	4.03226	0	0	0	3.20405	3.5461	0.0270599	0.0589275	8.94569	0.680561	0.0229779	0	0	0	5.26316	0	1.19048	0.298063	4.10377	4.09277	0	1.26582	0	13.2653	1.37009	1.71184	0	0	0.0727802	0.0993049	0.0621891	0	0	0	0	0	0.296736
MCHR2	0	0	0	0	0	0	0	0	0	0	0	0	0	0	0	0	0	0	0	0	0	0	0	0	0	0	0	0	0	0	0	0	0	0	0	0	0	0	0	0	0	0	0	0	0	0	0	0	0
MLNR	0	0	0	0	0	0	0	0	0	0	0	0	0	0	0	0	0	0	0	0.0589275	0	0	0	0.111111	0	0	0	0	0	0.745156	0	0	0	0	0	2.04082	0	0.190204	0	0	0	0	0	0	0	0	0	0	0
MMP26	0	0	0	0	0	0	0	0	0	0	0	0	0	0	0	0	0	0	0	0	0	0	0	0	0	0	0	0	0	0	0	0	0	0	0	0	0	0	0	0	0	0	0	0	0	0	0	0	0
MTMR8	1.13556	0	0.200758	0.42061	0	0	0.128866	0	0.693481	0	0.336927	0	0	4.51613	0	0	0.252951	4.96454	0.0811798	0.117855	0.638978	3.2752	0.137868	0.111111	0.642398	0	0	2.94118	0	2.83159	0	5.8663	0	0.843882	0.3861	5.10204	0.64276	5.70613	0.21097	0	0.14556	0	0.186567	0	0.311526	3.11111	0.4	0	1.58259
MUCL1	7.45209	0	0.133839	5.67823	0	0	0	0	0	0	0	0	0	0	0.0865801	0	0	0	0.0270599	0	0	0	0.0229779	0	0	0	0	0	0	0	0.0471698	0	0	0	0	0	0.0338295	0	0	0	0	0	0.0621891	0	0	0	0	0	0
MX2	7.73598	0	0.602275	8.20189	0	0	0.257732	0.473934	0.277393	0	9.77089	0	23.7903	1.29032	5.54113	0.740741	16.6105	4.25532	3.80192	0.294638	11.7146	0.297746	4.02114	0.222222	3.42612	0.775194	5.26316	0	1.19048	0.298063	0.471698	0.545703	0	0	1.5444	0	14.1576	0.451736	5.27426	0.512821	0.800582	0.19861	1.30597	0	8.09969	0	6	10.3734	27.9921
MXRA5	0.141945	0	0.089226	0	0	0	0	0	0	0	0	0.699301	0	0	0	0	0.168634	0.70922	0.0270599	0.117855	5.11182	0.0425351	0.689338	2	0.214133	0.387597	0	1.47059	8.33333	19.9702	2.31132	0.545703	0.689655	0	1.9305	2.04082	2.90934	20.6847	13.0802	5.89744	8.29694	0.297915	4.72637	0	0	4.22222	0	0	0.0423908
MYL5	14.6203	0	6.44658	0	7.5	0	13.0155	0	2.91262	0	1.95418	0	2.82258	0	1.90476	0	5.05902	0	0.676498	0.0589275	1.70394	0	1.05699	0	4.28266	0	5.26316	0	3.57143	0	6.60377	0	7.58621	0	1.5444	0	5.68336	0	2.53165	0	3.20233	0	0.808458	0	1.55763	0	2.4	0	10.3575
NANOGNB	0.0709723	0	0.044613	0	0	0	0	0	0	0	0	0	0	0	0	0	0	0	0.0270599	0	0	0	0	0	0	0	0	0	0	0	0	0	0	0	0	0	0.0338295	0	0	0	0.14556	0.0993049	0	0	0	0	0	0	0
NAT16	0	0	0	16.5089	0	3.7037	0.128866	0	0	0	0	0	0	0	0	0	0	0	0	0	0	0	0	0	0	0	0	0	0	0	0	0	0	0	0.3861	0	0.0169147	0	0	0	0	0	0	1.40845	0	0	0	0	0.0141303
NIPSNAP3B	6.03265	6.06061	0.178452	25.7624	0	14.8148	0.128866	25.5924	1.10957	19.8381	1.88679	2.0979	2.01613	4.51613	0.692641	2.96296	1.26476	7.0922	1.10946	3.35887	5.21832	3.19013	1.17188	5.77778	0.642398	5.42636	0	0	2.38095	5.36513	0.566038	8.04911	9.65517	9.70464	1.9305	13.2653	3.19689	10.4137	1.26582	9.23077	2.54731	11.5194	0.559701	2.8169	1.55763	4.22222	3.6	0.414938	10.2586
NLGN4X	0	0	0.0223065	0	0	0	0	0	0	0	3.7062	0	2.82258	0	0.865801	0	0.252951	0	3.8831	0	3.40788	0.680561	0.482537	0	1.07066	0	0	0	13.0952	0.298063	11.934	4.91132	0	0	0.3861	1.02041	0.0845737	0.451736	0.21097	0	0.218341	0	0	0	0.623053	0	0	0	4.46517
NLRP11	0	0	0	0	0	0	1.54639	0	0.138696	0	0	0	0	0	0	0	0	0	0	0	0	0	0	0	0.214133	0	0	0	0	0	0	0	0	0	0	0	0	0	0	0	0	0	0	0	0	0	0	0	0.211954
NLRP8	0.141945	0	0	0	0	0	0	0	0	0	0.0673854	0	0	0	0.0865801	0	0.084317	0	0.0270599	0	0	0.0425351	0.0229779	0	0.214133	0	0	0	0	0	0	0	0	0	0	0	0.067659	0	0	0	0	0	0	0	0.311526	0	0	0	0.0141303
NOX5	0.141945	0	0	0	0	0	0	0	0.693481	0	0	0	0	0	0	0	0	0	0.01353	0	0	0	0.0229779	0	0	0	0	0	0	0	0.0471698	0	0	0	0	0	0.118403	0	0	0	0	0	0	0	0	0	0	0	0.0423908
NXPE1	0	0	0	0	0	3.7037	0	0	0	0	0	0	0	0.645161	0	0	0	0	0	0	0	3.82816	0	0	0	0	0	0	0	0.745156	0	0.272851	0	0.421941	0	0	0.0338295	0.64194	0	0	0	0	0	0	0	0	0	0	0.0141303
OR10T2	0	0	0	0	0	0	0	0	0	0	0	0	0	0	0	0	0	0	0	0	0	0	0	0	0	0	0	0	0	0	0	0	0	0	0	0	0	0	0	0	0	0	0.0621891	0	0	0	0	0	0
OR1C1	0	0	0	0	0	0	0	0	0	0	0	0	0	0	0	0	0	0	0	0	0	0	0	0	0	0	0	0	0	0	0	0	0	0	0	0	0.0169147	0	0	0	0	0	0	0	0	0	0	0	0
OR1L3	0	0	0	0	0	0	0	0	0	0	0	0	0	0	0	0	0	0	0	0	0	0	0	0	0	0	0	0	0	0	0	0	0	0	0	0	0	0	0	0	0	0	0	0	0	0	0	0	0
OR1L3	0	0	0	0	0	0	0	0	0	0	0	0	0	0	0	0	0	0	0	0	0	0	0	0	0	0	0	0	0	0	0	0	0	0	0	0	0	0	0	0	0	0	0	0	0	0	0	0	0
OR2G3	0	0	0	0	0	0	0	0	0	0	0	0	0	0	0	0	0	0	0	0	0	0	0	0	0	0	0	0	0	0	0	0.272851	0	0	0	0	0	0	0	0	0	0	0	0	0	0	0	0	0
OR5F1	0	0	0	0	0	0	0	0	0	0	0	0	0	0	0	0	0	0	0	0	0	0	0	0	0	0	0	0	0	0	0	0	0	0	0	0	0	0	0	0	0	0	0	0	0	0	0	0	0
OR6M1	0	0	0	0	0	0	0	0	0	0	0	0	0	0	0	0	0	0	0	0	0	0	0	0	0	0	0	0	0	0	0	0	0	0	0	0	0	0	0	0	0	0	0	0	0	0	0	0	0
OR6Q1	0	0	0	0	0	0	0	0	0	0	0	0	0	0	0	0	0	0	0	0	0	0.0850702	0	0	0	0	0	0	0	0	0	0	0	0	0	0	0	0	0	0	0	0	0	0	0	0	0	0	0
OVCH1	0.0709723	0	0.044613	0	0	0	0.128866	0	0	0	0.0673854	0	3.22581	1.93548	0	0	3.20405	0.70922	0.01353	0	3.83387	1.27605	0	0	0	0	0	2.94118	0	9.23994	1.27358	0.409277	0	0	0.3861	2.04082	1.79296	3.51878	0	0	0	0	0	0	0.934579	0.222222	0	0	0
OXER1	0.567779	0	0.334597	0	5	0	12.5	0	3.8835	0	0.0673854	0	0	0	0.17316	0	0.252951	0	0.0270599	0	0	0	0	0	0	0	0	0	2.38095	0	1.83962	0	0	0	1.1583	0	0.761164	0	0.421941	0	1.31004	0	0.621891	0	0.311526	0	0.4	0	0.748905
P2RY8	0.212917	0	0.044613	0.525762	0	0	0	0	0	0	0.269542	0	0	0.645161	0.692641	0.740741	0	0.70922	0.527669	0.176783	0	0.255211	0.11489	0.222222	1.2848	0	0	0	0	0	0	0.136426	0	0	0	0	0	0.0951022	0	0.512821	0.0727802	0.0993049	0.124378	0	0	0.222222	17.2	8.29876	0
PAAF1	10.22	6.06061	6.26812	13.4595	10	3.7037	18.1701	2.36967	9.15395	6.88259	4.85175	2.7972	2.82258	2.58065	2.51082	4.44444	5.48061	2.12766	1.63713	1.7089	2.12993	0.808167	2.48162	0.777778	6.42398	1.55039	0	0	2.38095	1.63934	5.23585	2.86494	2.06897	0.421941	5.40541	1.02041	6.32612	1.83072	4.64135	1.53846	4.22125	1.9861	3.17164	4.22535	1.86916	0.666667	1.2	0.829876	10.2303
PAGE4	0	0	0.0223065	0	0	0	0.515464	0.473934	0	0	0	0	0	0	0	0	0	0	0	0	0	0	0	0	0	0	0	0	0	0	0	0	0	0	0	0	0	0.0237756	0.421941	0	0	0	0	0	0	0	0	0	0
PASD1	0	0	0	0	0	0	0	0	0	0	0	0	0	0	0	0	0	0	0	0	0	0	0	0	0	0	0	0	0	0	0	0.136426	0	0	0	0	0	0.0713267	0	0	0	0	0	0	0	0.222222	0	0	0
PBOV1	0.141945	0	0.0223065	0	0	0	0.515464	0	0.277393	0	0	0	0	0	0	0	0.168634	0	0.0405899	0	0	0	0.0229779	0	0	0	0	0	0	0	0.283019	0	0	0	0	0	0.067659	0	0	0	0	0	0	0	0	0	0	0	0.0282606
PGBD2	2.62598	0	1.82913	0.630915	5	0	7.73196	0	10.5409	0	2.62803	1.3986	5.24194	1.29032	1.2987	0	3.87858	0.70922	1.50183	0.824985	3.72737	2.50957	1.7693	0.888889	3.85439	1.16279	15.7895	4.41176	5.95238	7.45156	1.88679	5.59345	0.689655	0	4.6332	5.10204	3.0954	9.05849	0.843882	2.82051	1.38282	1.58888	2.42537	0	2.49221	5.55556	5.2	1.24481	11.8977
PI3	4.25834	0	5.44278	0	0	0	0	0	0.138696	0	1.41509	0.699301	0	0	1.55844	0.740741	0	0	0.690028	0	0.106496	0	0.689338	0	1.07066	0	0	0	0	0	0	0	0	0	0	0	0	0	0.21097	0	0.218341	0	0.559701	0	0	0	0.8	0	0.339127
PIWIL3	0	0	0	3.15457	0	3.7037	0	0	0	0	0	0	0	0	0	0	0	0	0	0	0.106496	0.0850702	0	0	0	0	0	2.94118	0	0.447094	0	0.272851	0	0	0	1.02041	0	0.309082	0	0	0	0.0993049	0	0	0	0.222222	0	0	0
PNPLA4	34.7055	6.06061	20.232	3.78549	15	7.40741	38.5309	3.79147	3.19001	1.21457	1.21294	1.3986	5.24194	1.29032	2.25108	1.48148	5.73356	2.83688	0.419429	0.824985	2.12993	1.53126	0.298713	0.777778	6.85225	1.16279	0	2.94118	2.38095	2.08644	2.45283	1.36426	28.2759	2.53165	14.2857	2.04082	5.88633	4.0894	6.32911	2.05128	4.29403	2.18471	2.67413	0	4.6729	1.33333	3.6	0	9.66511
PSKH2	0	0	0	0	0	0	0	0	0	0	0	0	0	0	0	0	0	0	0	0	0	0.0425351	0	0	0	0	0	0	0	0.149031	0	0.136426	0	0	0	0	0	0.332858	0	0.25641	0	0	0	1.40845	0	0	0	0.414938	0
PXDNL	0	0	0	0	0	0	0	0	0.138696	0	0.134771	0	0.403226	0	0	0	0	0.70922	0.0270599	0	0	0.127605	0.0459559	0	0	0	0	0	0	4.91803	0	4.2292	0	0	0.3861	1.02041	1.45467	4.63623	1.05485	0	0.0727802	0	0.0621891	0	0	0.222222	0	0	0.127173
RAX2	0	0	0	0	0	0	0	0	0	0	0	0	0	0	0	0	0	0	0	0	0	0	0	0	0	0	0	0	0	0	0.0471698	0	0	0	0	0	0	0	0	0	0	0	0.0621891	0	0	0	0	0	0.098912
RBM23	39.3187	9.09091	17.1091	23.0284	27.5	22.2222	32.0876	7.109	21.2205	1.21457	12.1968	10.4895	26.6129	12.9032	10.4762	21.4815	25.8853	15.6028	8.18563	10.3123	14.59	8.03913	12.6379	10.2222	15.2034	10.4651	36.8421	5.88235	16.6667	10.1341	19.717	11.869	8.27586	1.26582	25.4826	15.3061	17.4391	13.1954	12.0253	14.6154	7.78748	17.1797	10.2612	12.6761	18.3801	13.5556	7.6	9.54357	43.1397
RBP5	0.354862	0	0.289984	0	7.5	0	81.5722	18.4834	19.0014	42.1053	1.07817	0	0.403226	0	11.6017	3.7037	5.22766	3.5461	0.230009	0.117855	0.638978	0.255211	0.0919118	0	0.214133	15.8915	0	0	1.19048	0	0.188679	0	0	0	0	1.02041	0.575101	0.261531	0.632911	0.512821	0.800582	0.0993049	0.124378	0	0.623053	13.5556	0.4	0	0.621732
RNF175	0.212917	0	0	0.210305	0	0	0	0	0	0	0	0	0	0	0	0	0	0	0	0	0.212993	0	0	0	1.07066	0.387597	0	0	10.7143	2.23547	0	1.09141	0	0	0	2.04082	0.727334	1.73562	0.21097	1.53846	0	1.58888	0	0	0	0.444444	0	0	0.0423908
RPL26L1	60.0426	51.5152	41.7354	56.0463	20	44.4444	37.3711	36.9668	1.52566	37.6518	20.0135	18.8811	18.5484	25.1613	16.4502	33.3333	25.1265	31.2057	8.94331	18.6211	9.79766	17.1416	12.2702	24	24.4111	32.9457	10.5263	30.8824	14.2857	29.2101	15.4717	38.0628	8.96552	15.6118	13.8996	30.6122	16.2043	37.0185	16.0338	27.9487	9.97089	27.5074	9.0796	25.3521	8.41121	14.6667	8.8	21.1618	14.3846
S100A12	0.212917	48.4848	0.0669195	63.7224	5	14.8148	1.54639	27.4882	0.693481	44.9393	0.471698	20.979	0	4.51613	1.21212	40	0.337268	3.5461	0.351779	23.3353	0.106496	1.53126	0.528493	19	0.214133	12.0155	0	4.41176	0	1.19225	0.0471698	1.22783	0	2.1097	0.3861	2.04082	0.169147	1.59296	0	21.7949	0	26.9116	0.124378	16.9014	0	2.44444	0	23.2365	7.57383
SIGLEC14	0.354862	3.0303	0.089226	3.99579	0	3.7037	0.386598	0.947867	0	0	0.202156	1.3986	0.403226	0	0.17316	1.48148	0	0	0.12177	0.412493	0.212993	0.0425351	0.229779	0.222222	0.214133	3.10078	0	1.47059	0	0	0	0	0	0	0	0	0.152233	0	0.421941	0	0.14556	0.993049	0.310945	0	0	0	1.6	0	9.59446
SIRPB2	0.0709723	3.0303	0.111532	1.47213	0	0	0.128866	0	0.138696	0	0.336927	0	0.403226	0.645161	0.4329	0	0	1.41844	0.0947098	0.176783	0.106496	0.255211	0.11489	0.222222	0	0	0	2.94118	0	0.596125	0.0943396	0.545703	0	0	0	0	0.067659	0.784593	0.21097	0	0.0727802	0.297915	0	0	0	0	0.4	0.414938	0.310866
SLC25A6	77.1469	87.8788	92.4827	99.2639	0	100	0	93.3649	0	99.1903	66.1725	88.8112	0	90.3226	53.6797	94.8148	0	97.1631	36.5715	81.5557	0	67.9285	48.3456	86.7778	88.8651	85.6589	0	98.5294	0	95.38	0	96.9986	0	60.3376	0	93.8776	0	96.2197	82.4895	94.6154	60.6259	91.9563	78.7935	97.1831	0	86.8889	90	99.1701	0
SLC2A11	9.29737	0	5.01896	0.315457	7.5	0	9.53608	0.947867	12.7601	0	1.01078	0	3.22581	0	0.779221	0	2.44519	0	0.554729	0.0589275	0.85197	0.340281	0.390625	0	1.2848	0.387597	10.5263	0	3.57143	0.745156	3.53774	1.09141	2.06897	0	3.0888	0	4.09337	0.404184	4.21941	0	2.03785	0	1.24378	0	0.934579	0	5.6	0	21.1672
SLC2A4RG	10.22	12.1212	16.3507	16.7192	37.5	18.5185	74.4845	31.7536	39.3897	5.66802	5.79515	1.3986	14.5161	4.51613	7.09957	1.48148	29.9325	5.67376	2.85482	0.824985	10.8626	1.78647	2.06801	0.666667	9.42184	3.87597	21.0526	4.41176	44.0476	8.49478	13.3962	14.8704	38.6207	2.53165	33.5907	11.2245	35.3518	19.9001	14.557	15.641	14.4105	11.0228	2.8607	1.40845	12.4611	2.88889	3.6	0	9.19881
SMIM2	0.141945	0	0.0223065	3.89064	0	0	0.128866	0	0.277393	0	0	0	0	0	0	0	0	0	0	0	0	0	0	0	0	0.387597	0	0	0	0.149031	0	0.136426	0	0	0	0	0.0169147	0.0237756	0	0	0.0727802	0	0	0	0	0.444444	0	0	0
SMKR1	40.5962	3.0303	0.267678	3.04942	0	3.7037	0.128866	24.6445	0	13.7652	0	0.699301	0	0.645161	0.0865801	3.7037	0.084317	7.0922	0.01353	2.18032	0	1.02084	0	1.33333	0.214133	2.32558	0	7.35294	1.19048	3.27869	0.518868	6.95771	0	2.95359	0	3.06122	0.219892	5.94389	0	5.38462	0	3.07845	0	4.22535	0	1.55556	4.8	1.65975	2.24671
SPANXN4	0	0	0	0	0	0	0	0	0	0	0	0	0	0	0	0	0	0	0	0	0	0	0.0229779	0	0	0	0	0	0	0	0	0	0	0	0	0	0	0	0	0	0	0	0	0	0	0	0	0	0
SPATA12	0.212917	0	0.0223065	0	0	0	0	0	0	0	0	0	0	0	0	0	0.674536	0	0	0	0	0	0	0	0	0	5.26316	0	0	0	0.141509	0	0	0	0	0	0.0338295	0.0475511	0	0	0	0	0	0	0	0	0	0	0.0141303
SPDYC	0	0	0	1.47213	0	0	1.80412	0.473934	0.138696	0	0	0	0	1.93548	0	0	0	5.67376	0	0.412493	0	3.2752	0	0.222222	0	0.775194	0	4.41176	0	6.70641	0	6.27558	0	2.1097	0	10.2041	0	6.68093	0	0.512821	0	0.0993049	0	0	0	3.11111	0	0	0
SPIN3	2.69695	0	2.67678	0	7.5	0	9.27835	0	15.6727	0	2.08895	0	2.01613	0	1.2987	0	1.85497	0	1.01475	0.176783	1.17146	0.0425351	0.620404	0	1.2848	0	0	0	2.38095	0.298063	4.48113	0.136426	0.689655	0	5.01931	0	6.03857	0.166429	1.68776	0	1.74672	0	1.18159	0	2.18069	0	0.4	0	4.87495
STK17A	39.8155	12.1212	35.0658	16.1935	22.5	29.6296	14.6907	10.4265	4.85437	4.45344	10.8491	2.7972	31.0484	5.80645	7.01299	3.7037	49.9157	13.4752	4.38371	1.59104	24.1747	1.48873	5.35386	1.88889	8.99358	1.55039	31.5789	2.94118	16.6667	7.45156	36.1321	19.5089	15.8621	0.843882	23.166	6.12245	35.8593	14.0751	13.7131	3.07692	7.20524	2.28401	2.05224	2.8169	11.838	2.66667	57.6	41.0788	78.8752
STX10	29.1696	3.0303	23.9572	18.9274	35	14.8148	24.2268	9.95261	4.85437	12.5506	17.1159	4.1958	20.1613	15.4839	8.57143	11.1111	13.7437	13.4752	8.74036	10.0766	10.5431	9.40026	11.0524	11.2222	19.9143	12.0155	15.7895	17.6471	15.4762	15.3502	10.4717	10.9141	6.89655	4.64135	18.5328	9.18367	18.1664	14.5269	10.3376	8.97436	9.60699	8.34161	7.58706	9.85915	8.41121	6.22222	10.8	12.0332	23.866
SULT1C4	0.354862	6.06061	0	4.10095	47.5	3.7037	0.128866	9.95261	0.138696	5.26316	5.45822	10.4895	13.3065	1.29032	2.5974	6.66667	5.14334	9.21986	2.34068	7.95522	6.49627	4.59379	3.46967	11.4444	0.856531	8.91473	10.5263	2.94118	1.19048	4.91803	1.41509	2.31924	0	0	4.2471	1.02041	0.811908	7.86971	0.632911	13.8462	0.436681	6.45482	0.497512	0	0.934579	2	0	1.24481	0.169563
TAS2R5	0.0709723	0	0	0	0	0	0.64433	0	0.277393	0	0	0	0	0	0	0	0.084317	0	0.0270599	0	0	0	0	0	0	0	0	0	0	0	0.0943396	0	0	0	0	0	0.067659	0	0	0	0.0727802	0	0.0621891	0	0	0	0	0	0.127173
TCEAL4	52.0937	6.06061	58.153	32.2818	57.5	37.037	62.8866	0	14.7018	0.404858	44.2049	15.3846	41.129	23.2258	32.9004	23.7037	46.1214	39.7163	21.648	10.0766	25.5591	12.5904	20.7491	11.4444	54.1756	24.4186	47.3684	36.7647	60.7143	39.7914	46.1792	44.7476	19.3103	2.1097	52.1236	46.9388	54.4147	48.1455	54.4304	20	43.0131	20.2582	32.7114	33.8028	27.1028	28.8889	10	2.48963	27.653
TCN1	0.354862	0	0.223065	0.42061	2.5	7.40741	0.128866	0	0	0	0	0	0	0	0	0	0	0	0.0270599	0	0	0	0.0229779	0	0	0	0	0	0	0	0	0	0	0	0	0	0	0	0	0	0	0	0	0	0	0	0	0.414938	0.141303
TDRD10	0.0709723	0	1.89605	0	0	0	1.03093	0.473934	1.10957	0.404858	9.77089	1.3986	8.06452	3.22581	4.06926	0.740741	3.20405	3.5461	2.48951	1.0607	4.79233	1.40366	0.505515	0.777778	2.56959	0.775194	0	1.47059	1.19048	0	0.566038	0.272851	0	0	0	3.06122	1.64073	0.499287	1.47679	0	0.655022	0	0	7.04225	0	0	0	0	0.0565211
TDRD15	0	0	0	0.315457	0	0	8.11856	6.63507	18.8627	0	0	0	0	0	0	0	0	0	0	0	0	0	0	0	0	0	0	0	0	0	0	0.136426	0	0	0	1.02041	0	0.0713267	0	0	0	0	0	0	0	0.222222	0	0	1.89346
THAP10	10.7878	3.0303	0.780727	2.83912	7.5	0	1.54639	0	0.416089	0.404858	1.88679	0	2.41935	0	1.12554	0	4.30017	0.70922	1.02828	0.176783	1.38445	0.297746	2.84926	0.444444	1.49893	0	0	0	0	0.596125	0.896226	0.409277	2.06897	1.68776	1.1583	0	1.91137	1.23633	1.26582	1.28205	1.52838	0.595829	0.621891	0	0.623053	0.222222	0	0.414938	0.268475
THAP5	22.0724	18.1818	13.6293	21.9769	20	25.9259	33.634	11.3744	14.147	5.66802	12.2642	12.5874	25.8065	12.2581	10.7359	15.5556	20.1518	17.7305	7.21147	12.4337	11.1821	16.8014	10.5928	15.6667	14.1328	10.8527	26.3158	14.7059	16.6667	25.0373	20.4717	17.0532	18.6207	12.6582	30.1158	13.2653	13.8363	22.2064	12.6582	16.9231	11.8632	14.7964	8.64428	19.7183	10.9034	16.8889	13.6	6.639	26.3247
THAP6	17.6721	0	5.17511	0.525762	12.5	3.7037	15.2062	2.8436	10.1248	1.21457	3.09973	0	6.45161	1.29032	2.33766	0	3.9629	0	2.24597	0.23571	3.94036	0.467886	2.15993	0.111111	3.42612	0	10.5263	0	9.52381	1.78838	6.60377	1.36426	2.06897	2.1097	13.1274	2.04082	9.53992	2.52021	5.06329	0.25641	3.49345	0.794439	5.41045	0	6.54206	1.55556	2.8	0.414938	13.1129
THAP9	2.0582	0	1.11532	0.525762	2.5	0	3.86598	0	2.91262	0	1.21294	0	5.24194	0.645161	0.606061	0	3.20405	1.41844	0.405899	0.117855	1.70394	1.44619	0.505515	0.222222	1.07066	0	10.5263	0	1.19048	2.23547	1.41509	1.50068	5.51724	0	4.2471	2.04082	2.09743	2.21113	0.632911	0.25641	0.509461	0	0.435323	0	1.86916	0.666667	0.4	0	4.38039
TIGD6	7.87793	6.06061	2.09681	1.47213	2.5	0	5.54124	0.947867	1.94175	0.404858	2.29111	0	0.403226	0.645161	1.81818	0	2.86678	1.41844	1.38006	0.176783	1.27796	0.765632	2.09099	0.666667	0.642398	0	10.5263	1.47059	2.38095	4.02385	1.22642	3.13779	1.37931	0	1.1583	0	2.23275	3.94674	3.16456	0.25641	1.4556	0.893744	1.61692	0	0.311526	1.33333	0.8	0	1.49781
TIGD7	4.04542	0	1.09302	2.62881	0	3.7037	1.28866	2.36967	2.49653	1.61943	1.54987	2.7972	2.82258	0	1.2987	0.740741	2.10793	2.83688	0.811798	0.648203	1.91693	1.99915	0.988051	0.666667	1.49893	0	5.26316	0	1.19048	1.78838	2.07547	1.50068	0	0	3.861	2.04082	1.77605	2.06847	1.05485	0.769231	1.31004	0.893744	1.43035	1.40845	1.24611	0.666667	0.4	0.829876	2.98149
TLR10	0	0	0.0223065	0	0	0	0.128866	0	0.138696	0	0	0	0	0	0	0	0	0	0.0405899	0	0	0	0.0229779	0	0	0	0	0	0	0	0.0471698	0	0	0	0	0	0.186062	0	0	0	0	0	0	0	0	0	20.4	0	53.7657
TM4SF18	0.0709723	0	0.468436	0.42061	7.5	0	0.257732	0	0.138696	0	3.16712	1.3986	21.371	4.51613	8.05195	17.7778	55.312	24.8227	7.14382	7.24808	60.1704	10.5912	2.84926	0.333333	54.818	29.0698	5.26316	25	1.19048	0	0.990566	0.545703	0	0	1.9305	0	0.439783	0.760818	0	0	0	0.0993049	0.0621891	0	3.73832	0.222222	0	0	0.268475
TMEM187	14.1945	0	6.71425	1.36698	7.5	0	18.1701	0	0.970874	0	4.11051	0.699301	2.82258	4.51613	4.15584	0	2.27656	0	3.26072	0.412493	1.91693	1.36112	4.96324	0.666667	9.20771	0	5.26316	0	4.7619	0.745156	1.79245	1.22783	3.44828	0	5.40541	0	5.78484	0.903471	5.6962	0.25641	5.02183	1.19166	5.59701	1.40845	0.934579	1.33333	3.6	0	5.17168
TMEM244	0	0	0	0	0	0	0	0	0	0	0	0	0	0	0	0	0	0	0.01353	0	0	0	0.0229779	0	0	0	0	0	0	0	0	0	0	0	0	0	0	0	0	0	0	0	0	0	0	0	0.4	0	0.0565211
TMIGD2	0.354862	0	0.156145	0	0	0	0	0	0.138696	0	0.336927	0	0	0	0.17316	0	0	0	0.0676498	0	0	0	0.0689338	0	0.428266	0	0	0	0	0.149031	0	0	0	0	0	0	0.0169147	0.142653	0	0	0.14556	0.0993049	0.435323	0	0	0	0.4	0.829876	0.720644
TMSB15B	0.993612	3.0303	0.981486	60.673	0	48.1481	0	28.436	0	60.3239	1.01078	20.979	0.403226	36.129	0.4329	22.963	0.337268	39.7163	0.568259	20.5068	0.106496	27.3501	0.804228	50.7778	1.49893	24.8062	0	36.7647	0	58.5693	0.235849	51.0232	0.689655	2.53165	0	53.0612	0.727334	65.4303	2.95359	41.7949	1.23726	29.8908	2.48756	38.0282	0.934579	38.2222	4	17.0124	3.5467
TRABD2A	9.72321	0	11.0863	0	0	0	0.128866	0	0.138696	0	20.8895	0	9.27419	0.645161	2.42424	0	4.72175	0	0.717088	0	4.15335	0.0425351	0.206801	0	0.642398	0	0	0	0	0.149031	0.424528	0	0	0	1.1583	0	0.541272	0.309082	0.632911	0	0.218341	0	0.186567	0	0.623053	0	2.4	0	3.33475
TRIM4	13.9106	6.06061	7.9188	10.5152	22.5	11.1111	26.1598	12.3223	12.7601	7.28745	10.1078	8.39161	16.129	15.4839	8.48485	11.1111	11.7201	14.1844	5.45258	9.31055	8.09372	14.8447	8.08824	13.5556	10.4925	10.8527	21.0526	25	17.8571	9.9851	17.4528	13.2333	2.06897	0.421941	17.7606	7.14286	19.4181	15.0499	10.7595	10.7692	7.05968	8.44091	7.08955	5.6338	11.215	11.7778	9.2	4.97925	26.7628
TRMT61B	12.3492	0	6.5135	3.15457	5	11.1111	13.1443	2.8436	4.85437	1.21457	5.9973	1.3986	4.83871	5.16129	4.50216	2.96296	6.40809	2.12766	3.09836	2.18032	3.51438	2.97746	4.75643	2.33333	8.77944	1.93798	0	7.35294	7.14286	3.57675	6.5566	3.27422	5.51724	2.53165	7.72201	7.14286	6.3092	4.89777	7.59494	2.5641	3.85735	4.0715	5.78358	4.22535	4.04984	4	6	1.24481	12.1803
TSPAN16	0	0	0.0223065	0	0	0	0	0	0	0	0	0	0	0	0	0	0	0	0	0	0.106496	0	0	0	0	0	0	0	0	0	0.0943396	0	0	0	0	0	0.0338295	0.0237756	0	0	0	0	0.124378	0	0.311526	0	0	0	0
TSPAN19	87.0121	0	0.847647	0	2.5	0	0	0	0	0	0.202156	0	0	0	0.25974	0	0.084317	0	0.17589	0	0	0	0.873162	0	0.214133	0	0	0	0	0	0.141509	0	0	0	0	0	0.372124	0	0	0	0.0727802	0	0.186567	0	0	0	0	0	0
TTC31	4.47126	0	2.96676	0.42061	20	0	24.4845	0.947867	17.337	0.809717	2.08895	0	2.82258	0	2.42424	0	2.27656	0	1.65066	0.117855	1.38445	0.680561	2.32077	0.444444	2.56959	0.775194	5.26316	1.47059	2.38095	0.745156	3.39623	0.682128	2.75862	0.421941	3.861	0	5.05751	0.832145	3.16456	0	1.74672	0.19861	2.92289	0	2.18069	0.444444	1.6	0.829876	11.6575
TUBA1C	34.0667	24.2424	59.1122	41.7455	22.5	25.9259	32.4742	16.1137	3.7448	29.9595	20.6199	4.8951	42.3387	38.7097	21.2121	23.7037	60.7083	39.0071	9.67393	8.36771	38.8711	23.9047	15.0735	11.4444	35.7602	6.97674	42.1053	19.1176	13.0952	35.3204	67.4528	40.6548	4.82759	14.7679	65.251	47.9592	61.0284	66.6191	36.9198	18.7179	10.1164	14.2006	6.65423	23.9437	33.6449	36	5.6	11.6183	16.5324
TVP23C	8.16182	6.06061	2.60986	4.83701	2.5	3.7037	1.15979	0.473934	3.05132	0.809717	2.02156	0.699301	1.6129	6.45161	1.81818	2.22222	2.86678	8.51064	1.20417	1.64997	1.70394	3.95576	0.965074	3.11111	1.49893	0.775194	10.5263	4.41176	4.7619	10.1341	2.16981	6.68486	0	0.421941	0.772201	3.06122	1.80988	13.6472	2.74262	3.07692	1.52838	2.18471	0.808458	4.22535	1.24611	5.11111	1.2	0.829876	2.02063
VN1R1	0.0709723	0	0.044613	0	0	0	0.515464	0	0.554785	0	0.0673854	0	0.806452	0	0.17316	0	0.084317	0	0.01353	0	0	0.0850702	0.0459559	0	0	0	0	0	0	0	0.0471698	0.136426	0	0	0.772201	1.02041	0.0507442	0.118878	0.21097	0	0.0727802	0	0.0621891	0	0	0	0	0	0.339127
VN1R5	0	0	0	0	0	0	0	0	0	0	0	0	0	0	0	0	0	0	0	0	0	0	0	0	0	0	0	0	0	0	0	0	0	0	0	0	0	0.380409	0	0	0	0.0993049	0	0	0	0	0	0	0
VNN2	15.33	45.4545	0.200758	73.817	10	25.9259	0.64433	6.16114	1.10957	1.21457	0.673854	9.09091	0	13.5484	0.25974	17.037	0	19.8582	0.14883	9.78197	0	6.93322	0.367647	6	0	13.9535	0	5.88235	0	2.53353	0.471698	1.09141	0	0.421941	0	1.02041	0.169147	6.53828	0.632911	13.3333	0.363901	16.7825	2.8607	8.4507	1.24611	1.11111	3.6	0.829876	10.7108
VSTM1	0	0	0	1.15668	0	0	0	0.473934	0	0	0	0	0	0	0	0.740741	0	0	0	0	0	0	0	0	0	0	0	0	0	0	0	0	0	0	0	0	0	0	0	0	0	0.0993049	0	0	0	0	0	0.414938	0.0706514
WFDC10B	0	0	0.200758	0	0	0	0	0	0	0	0	0	0	0	0	0	0	0	0.01353	0	0	0	0	0	0	0	0	0	0	0	0	0	0	0	0	0	0.067659	0.142653	0	0	0	0	0	0	0	0	0	0	0
WWC3	21.2207	12.1212	32.9913	21.5563	17.5	7.40741	10.0515	19.9052	4.85437	2.83401	18.531	6.29371	37.5	34.8387	15.4113	17.7778	25.2108	31.2057	12.4205	13.848	28.328	31.561	14.8667	8.11111	8.35118	6.20155	15.7895	20.5882	11.9048	55.5887	8.72642	21.146	0	2.95359	27.7992	46.9388	17.067	34.4508	4.64135	11.0256	2.69287	13.3069	5.53483	11.2676	16.1994	24.2222	6	0.829876	20.2911
ZACN	1.49042	0	0.044613	0	0	0	0.257732	0	0.138696	0	0	0	0	0	0.0865801	0	0.084317	0	0	0	0	0	0.0229779	0	0	0	0	0	0	0	0.235849	0	0	0	0	0	0.202977	0.0475511	0	0	0	0	0	0	0.311526	0	0	0	0.621732
ZBED1	27.1114	6.06061	8.54339	16.2986	0	14.8148	0	21.8009	0	5.26316	16.779	11.8881	0	5.16129	11.4286	9.62963	0	4.25532	7.86091	16.3229	0	6.33773	7.16912	23.1111	11.1349	10.8527	0	10.2941	0	7.6006	0	7.63984	0	5.48523	0	7.14286	0	10.6277	8.86076	12.8205	5.45852	18.0735	7.58706	35.2113	0	8.88889	8.4	15.7676	0
ZBED2	0.283889	0	0.803034	0.105152	0	0	0	0	0	0	0	0	0	0	0	0	0	0	0.0270599	0	0	0	0.0459559	0	0.214133	0	0	0	0	0	0	0	0	0	0	0	0	0	0	0	0.0727802	0	0.0621891	0	0	0	0.8	0	0.452169
ZFP69B	0.141945	3.0303	0.0669195	4.73186	0	0	1.93299	0	0.832178	0.809717	0.471698	0	1.20968	0	0.0865801	3.7037	1.18044	2.12766	0.20295	1.76783	1.17146	0.935772	0.183824	1.11111	0.214133	2.32558	0	1.47059	0	1.63934	0.660377	2.31924	0	1.26582	0	1.02041	0.896482	1.90204	0.21097	3.07692	0.291121	3.37637	0.124378	5.6338	0.934579	2.22222	0	0	2.91084
ZNF10	4.18737	6.06061	2.38679	1.47213	12.5	0	7.73196	1.89573	14.0083	0.404858	1.34771	0.699301	5.64516	1.29032	0.952381	0	5.73356	0	0.757678	0.530348	2.34292	1.53126	0.89614	0.666667	1.71306	0.775194	5.26316	2.94118	1.19048	2.3845	3.58491	3.13779	0	0.421941	16.9884	5.10204	3.38295	2.66286	4.43038	1.53846	2.18341	1.58888	1.74129	2.8169	4.04984	1.55556	0.4	0	18.1574
ZNF132	2.555	0	0.37921	0.525762	2.5	0	0.64433	0	1.38696	0	0.471698	0	0	0	0.692641	0	0.590219	2.83688	0.284129	0.176783	0.212993	0.765632	0.436581	0.444444	0.856531	0	0	1.47059	0	0.745156	0.566038	1.63711	0	0	0.3861	0	0.287551	1.47408	0.421941	0	0.436681	0.397219	0.248756	0	0	1.11111	0	0	1.38477
ZNF133	3.19375	0	2.83292	3.57518	12.5	3.7037	6.57216	0.473934	4.02219	0	3.63881	0.699301	1.6129	2.58065	2.85714	0.740741	1.18044	2.12766	1.24476	1.53212	1.27796	1.74394	1.99908	2.22222	2.14133	1.16279	0	4.41176	1.19048	2.68256	1.79245	3.54707	1.37931	0	2.7027	6.12245	2.40189	3.42368	2.1097	4.10256	2.32897	4.27011	2.301	2.8169	1.24611	3.33333	1.6	0.414938	2.07715
ZNF135	10.0071	3.0303	0.691501	2.83912	2.5	3.7037	0.257732	0	0	0	1.68464	0.699301	1.20968	4.51613	2.25108	1.48148	1.77066	2.12766	1.20417	0.94284	2.02343	2.29689	1.63143	1.22222	1.92719	0.775194	5.26316	4.41176	0	3.27869	1.65094	4.63847	0.689655	0.843882	4.6332	5.10204	2.26658	3.89919	2.53165	1.28205	2.47453	2.87984	3.4204	2.8169	2.18069	3.55556	0	0	1.22933
ZNF136	9.01348	3.0303	4.14901	5.04732	10	7.40741	5.15464	2.36967	4.57698	0.404858	7.54717	2.7972	6.04839	10.3226	5.62771	5.92593	4.04722	9.92908	4.47842	3.59458	4.15335	8.03913	5.03217	5.66667	5.56745	4.26357	10.5263	14.7059	3.57143	11.1773	3.72642	14.1883	0.689655	1.26582	9.65251	9.18367	4.17794	12.4584	6.11814	5.89744	7.93304	7.54717	8.95522	5.6338	4.04984	7.77778	6.4	2.07469	13.664
ZNF140	11.4265	12.1212	7.5619	10.9359	5	18.5185	7.47423	8.53081	6.38003	2.83401	5.66038	3.4965	11.6935	6.45161	3.20346	5.18519	10.7926	9.92908	2.94953	5.3624	4.79233	7.86899	4.18199	5.88889	5.56745	6.58915	15.7895	13.2353	3.57143	9.23994	6.5566	9.5498	3.44828	2.95359	14.2857	10.2041	7.89919	11.65	6.32911	6.92308	5.45852	7.84508	3.91791	11.2676	5.29595	7.77778	4	4.56432	9.8912
ZNF157	0	0	0	0.42061	0	0	0.128866	0	0	0.809717	0	0	0	0	0	0.740741	0	0.70922	0	0.176783	0	0.595491	0	0.222222	0	0	0	0	0	0.298063	0.0471698	0.409277	0	0	0	1.02041	0.152233	0.665716	0	1.28205	0	0.397219	0	0	0	0.222222	0	0	0.197824
ZNF16	1.77431	3.0303	1.7176	1.68244	15	0	4.51031	0	3.05132	0	2.02156	2.0979	0.403226	0	1.38528	1.48148	1.68634	0.70922	1.10946	1.41426	1.06496	0.552956	1.44761	1.11111	2.35546	1.93798	5.26316	0	4.7619	1.19225	2.59434	0.545703	2.75862	0	3.861	0	1.69147	0.665716	2.32068	2.05128	2.11063	2.48262	1.36816	1.40845	1.86916	0.444444	0.4	1.65975	5.35538
ZNF165	18.4528	3.0303	6.64733	1.36698	2.5	7.40741	1.03093	0	0.693481	0	0.404313	0.699301	0	0	0.17316	0.740741	0.252951	0	0.20295	0.176783	0.106496	0.17014	0.620404	0.111111	0.642398	0	0	0	0	0.745156	0.283019	0.545703	0	0.843882	0	0	0.219892	0.546838	0.421941	0.512821	0.291121	0.893744	0.435323	1.40845	0.311526	0.666667	5.2	0	9.52381
ZNF177	0	3.0303	0	0.84122	0	3.7037	0	0	0	0.404858	0	0	0.403226	1.29032	0	0	0	2.12766	0	0.412493	0	1.36112	0	1	0	0	0	1.47059	0	2.53353	0.188679	3.27422	0	0	0	1.02041	0.0169147	2.52021	0	0.769231	0	0.695134	0	0	0	1.33333	0	0	0.0141303
ZNF181	5.53584	0	4.05978	1.89274	7.5	0	16.4948	1.89573	8.46047	2.42915	5.32345	0.699301	16.5323	3.22581	4.58874	2.96296	11.973	4.25532	2.62481	1.64997	9.47817	3.40281	3.44669	1.55556	8.35118	3.48837	31.5789	8.82353	10.7143	3.57675	13.3491	6.54843	14.4828	2.95359	30.888	3.06122	18.0988	4.30338	6.96203	3.84615	7.05968	2.97915	4.47761	4.22535	6.85358	2.22222	2.8	0	6.11841
ZNF19	9.79418	12.1212	1.20455	8.30705	17.5	7.40741	15.7216	0.473934	28.8488	0.404858	0.74124	1.3986	0.403226	1.29032	1.12554	5.18519	0.252951	2.12766	0.662968	3.06423	0.212993	1.06338	0.804228	2.33333	0.642398	3.48837	5.26316	2.94118	0	2.53353	0.377358	3.27422	1.37931	0.843882	0.3861	4.08163	0.67659	2.78174	0.421941	3.84615	0.509461	4.86594	0.621891	5.6338	0.311526	1.11111	0.8	2.07469	2.37389
ZNF197	6.88432	0	3.4352	1.68244	10	3.7037	15.2062	0.947867	12.0666	0	3.30189	0	6.45161	1.93548	2.94372	0.740741	4.38449	0.70922	1.50183	0.353565	3.62087	0.595491	1.53952	0.555556	2.14133	0.387597	10.5263	1.47059	2.38095	1.78838	5.75472	2.18281	6.89655	0	9.65251	1.02041	6.22463	1.0699	1.26582	1.79487	2.18341	1.19166	1.36816	1.40845	1.86916	1.77778	1.2	1.24481	4.79017
ZNF211	6.38751	3.0303	1.40531	4.52156	7.5	3.7037	2.19072	3.79147	3.19001	1.21457	2.96496	2.7972	4.03226	1.29032	2.51082	5.18519	1.60202	2.83688	1.97538	2.59281	1.38445	2.08422	2.38971	2.66667	3.64026	3.10078	0	1.47059	2.38095	1.78838	0.566038	1.90996	1.37931	1.26582	3.4749	0	0.862652	2.33	1.26582	4.10256	1.67394	3.57498	2.67413	1.40845	1.86916	2.22222	3.2	1.24481	5.18581
ZNF214	11.9943	9.09091	0.557662	1.05152	10	3.7037	5.02577	0	5.27046	0	0	1.3986	0.403226	9.67742	0	2.96296	0.252951	2.83688	0.01353	2.82852	0.106496	6.59294	0.0229779	1.44444	0.428266	3.10078	0	2.94118	0	3.72578	0.801887	3.81992	0	0	1.5444	0	2.02977	3.42368	1.26582	3.07692	2.40175	4.0715	0.68408	1.40845	0.623053	1.33333	0	0.414938	0.0423908
ZNF215	0.0709723	3.0303	0.089226	1.9979	0	0	0.257732	0.473934	0.416089	0	0	1.3986	0	0.645161	0.0865801	0	0.084317	0.70922	0	1.11962	0	0.212675	0	0.333333	0	0.387597	0	0	1.19048	5.96125	0.283019	11.0505	0	1.26582	0	3.06122	3.07848	9.39135	0	2.30769	0.509461	3.07845	0.186567	1.40845	0.311526	5.55556	0	2.07469	1.70976
ZNF227	3.69056	0	2.20834	1.15668	10	3.7037	7.34536	0	3.19001	0.404858	6.06469	0.699301	11.6935	0	4.58874	1.48148	13.575	0	3.26072	0.412493	7.77423	0.467886	4.29688	0.111111	4.49679	0.387597	26.3158	0	3.57143	0.447094	3.82075	0.682128	2.75862	0	10.8108	0	9.92896	0.309082	2.32068	0.25641	2.40175	1.19166	2.8607	0	5.60748	0.222222	2.4	0	7.57383
ZNF229	2.98084	3.0303	0.133839	0.105152	0	0	0.902062	0	0.554785	0	0.0673854	0	0.403226	0	0	0	0.252951	0	0.0676498	0	0.212993	0.0425351	0.11489	0	0.428266	0	0	0	1.19048	0.149031	0	0	0	0	0.772201	0	0.0845737	0.190204	1.05485	0.512821	0.363901	0.0993049	0.621891	1.40845	1.55763	0	0.4	0.414938	0.353257
ZNF232	21.2917	0	3.1006	0.42061	2.5	0	4.63918	0	0.970874	0	2.49326	0.699301	0.806452	0.645161	1.47186	0	1.26476	0	1.04181	0.0589275	1.59744	0.680561	1.99908	0.111111	3.42612	0.775194	0	0	3.57143	1.49031	1.93396	0.136426	2.06897	0	1.5444	1.02041	1.47158	1.09368	0.632911	0.769231	1.0917	0.297915	2.11443	0	0.623053	0.444444	1.6	0.414938	2.86845
ZNF234	5.3939	0	1.69529	0.42061	5	0	5.92784	0	4.43828	0	4.38005	0	4.03226	1.29032	3.29004	0	4.4688	2.12766	3.22013	0.117855	2.02343	0.680561	4.0671	0.222222	4.28266	0.387597	0	0	1.19048	1.04322	2.21698	0.682128	1.37931	0.421941	3.0888	0	4.44858	1.11745	4.21941	0	4.65793	0.297915	4.60199	0	0.934579	0.666667	2.8	0.414938	5.15755
ZNF26	5.67779	6.06061	3.56904	3.36488	17.5	3.7037	15.0773	3.79147	27.4619	0.404858	2.96496	1.3986	3.62903	4.51613	2.33766	6.66667	18.2125	4.25532	1.58301	2.47496	4.36635	2.80732	2.02206	1.77778	3.64026	3.48837	5.26316	4.41176	10.7143	2.68256	18.8208	6.41201	1.37931	1.26582	5.01931	2.04082	8.79567	4.87399	2.32068	3.58974	1.74672	4.1708	2.73632	1.40845	4.04984	3.11111	0.4	2.90456	19.2454
ZNF268	16.1107	9.09091	7.04885	6.30915	5	3.7037	17.7835	4.2654	6.93481	3.23887	7.34501	1.3986	6.04839	4.51613	5.45455	3.7037	7.50422	7.0922	3.6125	2.47496	4.15335	4.42365	3.17096	2.44444	8.56531	5.03876	10.5263	4.41176	2.38095	5.2161	5.33019	5.3206	1.37931	1.26582	6.56371	7.14286	5.26049	5.23062	4.64135	5.12821	6.40466	3.87289	3.60697	2.8169	3.73832	3.55556	4.4	2.07469	7.98361
ZNF280A	0	0	0	0	0	0	0	0	0	0	0	0	0	0	0	0	0	0	0	0	0	0	0	0	0	0	0	0	0	0.149031	0.141509	0	0	0	0	0	0.896482	0.0951022	0	0	0	0	0	0	0.623053	0	0	0	0
ZNF283	1.2775	0	0.713808	2.31335	7.5	7.40741	3.09278	1.4218	4.71567	1.61943	1.54987	1.3986	0.806452	9.03226	0.865801	2.22222	3.70995	7.0922	0.568259	1.41426	1.70394	5.82731	0.850184	1.77778	2.35546	0.387597	0	7.35294	1.19048	5.81222	2.64151	8.86767	0.689655	1.26582	2.7027	11.2245	2.57104	10.1997	1.47679	1.28205	0.436681	1.58888	0.68408	0	2.18069	5.55556	0	0.414938	2.91084
ZNF284	0.283889	9.09091	0.0669195	8.51735	0	18.5185	1.28866	2.36967	0.693481	1.21457	0.336927	4.1958	0.806452	6.45161	0	6.66667	1.34907	4.25532	0.0541199	5.24455	1.59744	3.70055	0.160846	5.66667	0	7.75194	0	5.88235	2.38095	3.57675	0.707547	1.63711	0	0	0.772201	2.04082	0.964141	3.78031	0.21097	4.61538	0.291121	3.87289	0.248756	7.04225	1.24611	2.22222	0	4.97925	1.28586
ZNF285	0.283889	0	0	0	2.5	0	0.386598	0	0.416089	0	0.134771	0	0	0.645161	0.25974	0	0.084317	0	0.0811798	0	0.212993	0.0850702	0.183824	0	0.428266	0	0	0	0	0.596125	0.0943396	0	0	0	0	1.02041	0.253721	0.237756	0.421941	0	0.0727802	0	0.124378	0	0	0	0	0	0.833687
ZNF30	0.993612	18.1818	0.780727	2.62881	2.5	3.7037	3.22165	2.36967	1.66436	0.404858	1.81941	2.0979	2.41935	2.58065	1.7316	1.48148	1.68634	1.41844	1.63713	0.824985	2.02343	1.10591	2.45864	0.222222	1.07066	1.16279	5.26316	1.47059	0	2.68256	0.283019	1.36426	0	0	0	1.02041	0.845737	1.87827	0.21097	1.79487	0.655022	2.78054	0.621891	4.22535	0.623053	2.66667	0.8	0	1.34238
ZNF300	0.638751	0	0.312291	1.47213	2.5	3.7037	0.128866	0	0.416089	0	0.673854	0	1.6129	7.09677	0.779221	2.96296	2.78246	5.67376	0.432959	0.47142	0.745474	3.48788	0.574449	1.22222	1.71306	1.55039	10.5263	4.41176	0	6.40835	3.58491	6.13915	0	0.421941	3.4749	5.10204	3.14614	6.91869	1.26582	2.82051	1.0917	0.695134	0.621891	1.40845	1.86916	3.55556	0.4	1.24481	1.93585
ZNF331	10.362	3.0303	11.7778	0.210305	12.5	0	3.99485	0	2.91262	0	13.0728	0	21.7742	3.87097	10.3896	1.48148	12.9005	3.5461	23.8804	0.47142	20.2343	4.50872	35.6388	0.555556	9.63597	1.16279	15.7895	5.88235	15.4762	5.66319	21.6509	5.45703	7.58621	0	75.2896	47.9592	25.8965	8.98716	37.3418	1.28205	11.7904	0.397219	15.2985	0	44.5483	14	9.2	0	72.5025
ZNF333	2.98084	3.0303	1.33839	4.52156	2.5	7.40741	2.83505	2.36967	4.16089	0	2.62803	3.4965	4.83871	1.93548	2.77056	0.740741	5.22766	2.12766	1.54242	2.12139	4.04686	1.5738	1.47059	2.55556	2.14133	1.93798	10.5263	1.47059	11.9048	3.12966	9.5283	2.31924	1.37931	1.26582	8.10811	3.06122	9.10014	2.52021	2.32068	5.89744	1.67394	4.36941	1.92786	7.04225	5.29595	1.77778	2	3.73444	6.44341
ZNF33B	46.5578	3.0303	11.1756	11.041	27.5	14.8148	28.4794	3.31754	17.6144	1.21457	4.31267	2.7972	6.04839	10.9677	2.77056	8.88889	8.85329	7.80142	2.34068	5.30348	3.19489	8.42195	2.9182	5.22222	8.13704	13.1783	5.26316	14.7059	9.52381	11.0283	6.32075	12.5512	1.37931	2.53165	10.8108	12.2449	5.26049	13.4807	2.32068	10.5128	5.67686	9.33466	2.301	4.22535	1.86916	9.77778	7.2	7.88382	17.6063
ZNF343	2.62598	0	1.51684	3.04942	2.5	0	4.63918	0.947867	2.77393	0.404858	3.57143	2.0979	3.62903	1.93548	3.11688	0.740741	4.4688	4.25532	1.86714	1.53212	1.81044	2.72225	1.90717	1.33333	4.92505	1.55039	15.7895	1.47059	3.57143	2.53353	3.91509	3.68349	1.37931	0	3.0888	0	3.56901	3.13837	4.00844	2.82051	2.32897	1.48957	2.17662	4.22535	1.24611	2.22222	0.4	0.829876	1.8652
ZNF385D	0	0	0.0669195	0.105152	0	0	1.93299	0	0.554785	0	0.471698	0.699301	6.85484	0	7.70563	0	79.5953	0.70922	0.0405899	0	22.6837	0.595491	0.0459559	0	14.3469	0	0	2.94118	9.52381	50.0745	5.33019	35.7435	0.689655	3.37553	36.6795	23.4694	5.7341	49.3343	5.6962	10.2564	0.14556	0.893744	0.808458	0	8.41121	0.222222	0	0	0.438039
ZNF391	0.425834	0	0.133839	0.630915	0	3.7037	0	0	0.277393	0	0	0	0.806452	0	0	0	1.09612	0	0.0270599	0	0.638978	0	0.0229779	0	0.428266	0	0	0	0	0.298063	0.424528	0.136426	0	0	0.3861	0	1.0318	0.618165	0	1.02564	0	0.297915	0	0	0.311526	0	0	0	1.42716
ZNF396	11.1427	0	0.624582	0.315457	5	0	1.93299	0	0.970874	0	0.0673854	0	0	0	0.0865801	0	0.168634	0.70922	0.01353	0.0589275	0.212993	0.297746	0.0229779	0	0	0	0	0	0	1.04322	0.801887	0.95498	0.689655	0	1.5444	3.06122	1.21786	0.927247	0.632911	0.25641	0.0727802	0.595829	0.124378	0	0.311526	0.666667	0	0	0.409778
ZNF404	1.98722	0	0.200758	0.105152	0	0	0.128866	0	0.554785	0	0.539084	0	0.403226	0.645161	0.519481	0	0.505902	0	0.311189	0	0	0.127605	0.390625	0.111111	0.428266	0.387597	0	0	1.19048	0.149031	0	0.272851	0.689655	0	0.3861	1.02041	0.186062	0.309082	0.21097	0.512821	1.16448	0.297915	0.497512	0	0	0.222222	0.4	0	0.833687
ZNF41	0.780696	0	0.936873	0.946372	5	14.8148	4.25258	0.473934	4.29958	0	0.74124	0	0.806452	1.29032	0.865801	0.740741	1.43339	3.5461	0.703558	0.70713	1.27796	1.14845	0.344669	0.555556	0.214133	0	5.26316	4.41176	0	1.78838	1.50943	1.36426	2.06897	1.26582	1.5444	4.08163	2.43572	2.42511	0.843882	0.769231	0.800582	1.78749	0.310945	0	1.55763	1.77778	0.4	0	3.82931
ZNF415	5.03903	6.06061	1.47223	0.84122	2.5	0	0.128866	0	0	0	3.36927	2.0979	3.62903	1.93548	2.42424	2.96296	2.19224	1.41844	1.47477	1.00177	2.66241	2.55211	1.42463	1.88889	1.92719	1.93798	0	5.88235	0	1.78838	1.03774	1.90996	0	0.421941	1.1583	1.02041	1.40392	2.06847	1.05485	2.30769	1.74672	1.78749	1.36816	5.6338	1.24611	1.77778	0.4	0.829876	0.876077
ZNF425	1.70334	6.06061	0.803034	2.10305	0	0	1.80412	0.473934	0.832178	0	0.202156	0.699301	0.403226	1.29032	0	4.44444	0.337268	0.70922	0.14883	1.76783	0.212993	1.31859	0.252757	1.55556	0.214133	1.55039	0	1.47059	0	3.27869	0.377358	1.90996	0.689655	0	1.5444	4.08163	0.659675	2.42511	1.05485	2.82051	0.873362	4.66733	0.497512	8.4507	0	2	0.4	2.07469	0.777165
ZNF460	3.69056	3.0303	2.02989	0.105152	12.5	0	6.4433	0.947867	11.6505	0	2.49326	0.699301	10.0806	1.29032	1.38528	2.22222	19.3929	1.41844	1.70478	0.70713	9.58466	1.27605	1.7693	0.555556	2.78373	0.775194	10.5263	1.47059	3.57143	1.34128	9.90566	2.86494	0.689655	0	19.6911	2.04082	12.2124	1.78317	6.32911	1.53846	3.49345	1.29096	1.86567	0	8.72274	2.22222	1.6	0.829876	12.0249
ZNF461	1.84528	3.0303	0.736114	0.525762	7.5	0	1.80412	0.473934	1.66436	0	1.48248	0	4.03226	0	1.2987	0	2.86678	0	0.879448	0.23571	2.12993	0.255211	1.30974	0.444444	1.2848	0	5.26316	1.47059	1.19048	0.447094	1.03774	0.136426	0	0	3.0888	0	1.42084	0.21398	1.47679	0.25641	1.0917	0.19861	1.05721	0	2.18069	0	0.4	0.414938	2.68475
ZNF470	3.69056	0	1.04841	2.41851	2.5	11.1111	7.60309	0.947867	5.27046	0	2.22372	4.1958	1.20968	1.93548	1.99134	1.48148	1.60202	2.12766	0.662968	1.82675	1.38445	1.87154	0.758272	1.77778	0.642398	1.93798	0	2.94118	2.38095	2.08644	2.40566	1.90996	0	0	4.6332	2.04082	1.57307	2.47266	0.632911	1.53846	0.509461	2.38332	0.995025	2.8169	1.55763	1.55556	1.2	1.24481	1.82281
ZNF485	1.56139	6.06061	1.31608	5.99369	2.5	0	1.80412	9.95261	1.80305	6.47773	0.606469	2.7972	0.403226	5.80645	0.519481	5.18519	1.34907	4.25532	0.0676498	2.76959	0.532481	4.16844	0.0229779	3.44444	1.07066	4.26357	5.26316	2.94118	1.19048	9.09091	2.0283	8.04911	2.06897	5.90717	0.772201	6.12245	1.23478	12.0542	0.632911	5.38462	0.363901	5.46177	0.435323	2.8169	0.934579	6.88889	0.4	2.48963	3.61735
ZNF490	5.8907	0	1.13763	6.204	2.5	0	2.31959	0	0.970874	0.809717	1.68464	1.3986	3.62903	4.51613	1.21212	1.48148	2.78246	3.5461	0.798268	2.94638	1.59744	2.21182	1.21783	3.33333	0.642398	1.93798	0	7.35294	2.38095	5.36513	0.849057	2.72851	1.37931	1.26582	2.7027	4.08163	2.21583	3.49501	1.26582	5.12821	1.01892	4.46872	1.05721	1.40845	1.55763	1.33333	2.4	1.24481	5.70863
ZNF500	5.18098	3.0303	1.60607	2.83912	10	7.40741	9.53608	2.8436	10.2635	0.404858	3.43666	1.3986	4.43548	0.645161	1.64502	1.48148	2.19224	0.70922	1.46124	1.23748	2.12993	1.31859	1.33272	0.666667	3.21199	1.16279	10.5263	4.41176	2.38095	1.34128	2.26415	1.09141	2.06897	0	3.0888	2.04082	3.17997	1.35521	3.37553	1.79487	2.03785	3.07845	2.54975	1.40845	2.80374	1.33333	2.4	2.90456	4.46517
ZNF501	1.34847	0	0.579969	0.210305	0	0	1.03093	0	0.277393	0	1.54987	0	2.82258	0	1.2987	0	1.43339	0	0.527669	0.0589275	0.958466	0.425351	0.89614	0	2.56959	0	0	0	1.19048	0.298063	0.943396	0.136426	0.689655	0	2.7027	1.02041	0.981055	0.832145	1.26582	0	1.01892	0.0993049	0.995025	0	0.311526	0.666667	0.8	0	1.35651
ZNF514	4.89709	0	1.33839	0.630915	17.5	0	9.66495	0.947867	11.7892	0.404858	1.48248	0	4.83871	0	0.606061	0	5.14334	0.70922	1.09593	0.176783	2.7689	0.425351	0.78125	0.333333	2.78373	0	10.5263	1.47059	4.7619	0.596125	5.56604	0.136426	1.37931	0	4.6332	1.02041	6.24154	0.380409	2.1097	0.512821	2.03785	0.19861	1.43035	0	2.80374	0.444444	1.2	0	6.58471
ZNF517	1.41945	0	0.535356	0.105152	0	0	3.86598	0.473934	2.91262	0	0.336927	1.3986	0.403226	0	0.34632	0.740741	1.09612	0	0.21648	0.648203	1.17146	0.255211	0.298713	0.222222	0.214133	0.387597	5.26316	0	0	0	0.330189	0.136426	0	0	1.1583	0	0.930311	0.237756	0	1.02564	0	1.48957	0.435323	0	0.311526	0	0.4	0.414938	1.70976
ZNF527	3.40667	0	0.780727	1.47213	5	0	4.63918	0.947867	4.29958	0	2.15633	2.0979	2.82258	3.87097	1.21212	1.48148	1.77066	4.25532	1.15005	1.82675	2.34292	2.59464	1.30974	1.88889	1.2848	1.55039	0	4.41176	0	3.42772	1.60377	5.18417	0.689655	0.421941	3.4749	5.10204	1.65765	4.66001	1.89873	2.5641	1.81951	3.47567	0.995025	2.8169	2.80374	1.55556	1.6	0.829876	3.49018
ZNF529	8.58765	0	2.14142	2.62881	7.5	3.7037	3.47938	0.473934	3.8835	0.404858	4.38005	2.7972	11.2903	14.8387	3.0303	5.92593	11.5514	17.0213	2.15127	2.29817	5.85729	11.0591	2.04504	2.33333	6.20985	1.16279	5.26316	19.1176	0	20.8644	12.783	22.9195	2.06897	2.53165	5.79151	17.3469	9.26928	22.2777	3.79747	2.5641	2.54731	3.67428	1.99005	0	3.42679	14.4444	2	1.65975	10.4564
ZNF543	1.91625	0	0.557662	0.736067	10	0	2.06186	0.473934	3.05132	0	2.02156	0.699301	2.41935	4.51613	1.7316	2.22222	6.32378	1.41844	1.82655	1.35533	2.02343	2.33943	2.48162	1.33333	1.92719	1.16279	5.26316	2.94118	1.19048	2.98063	1.08491	3.95634	0.689655	0.421941	8.88031	6.12245	1.82679	4.23205	1.89873	0.512821	2.32897	1.19166	2.79851	1.40845	0.934579	2.88889	2	0.829876	4.23908
ZNF544	13.9106	0	4.23823	2.62881	10	0	11.0825	0	10.1248	0	3.16712	0	7.66129	6.45161	3.29004	0.740741	4.72175	5.67376	1.94832	1.0607	2.7689	3.57295	2.32077	0.666667	4.92505	1.16279	10.5263	5.88235	2.38095	7.1535	2.16981	3.00136	0	2.53165	6.17761	6.12245	2.62179	8.44032	1.05485	2.05128	1.52838	0.595829	2.17662	1.40845	2.49221	5.55556	4	0.414938	10.7814
ZNF547	0.638751	0	0.356904	0.210305	0	0	0.515464	0	0.416089	0	1.14555	0.699301	2.41935	0	0.606061	0	3.62563	1.41844	0.690028	0.294638	2.02343	0.638026	0.597426	0.111111	0.642398	0.387597	0	0	1.19048	0.745156	1.03774	0.818554	0	0	8.88031	1.02041	0.541272	0.974798	1.05485	0	0.727802	0.297915	0.68408	0	0.311526	0.888889	0.4	0.414938	2.44454
ZNF564	11.4975	3.0303	1.89605	6.83491	5	11.1111	2.44845	0.947867	1.94175	0.404858	4.85175	4.8951	1.6129	16.129	2.5974	4.44444	0.84317	14.1844	2.40833	5.42133	0.425985	11.8673	2.45864	8.11111	5.35332	4.65116	5.26316	7.35294	0	3.87481	0.188679	7.50341	0.689655	1.26582	0.772201	4.08163	0.524357	7.2991	2.53165	2.82051	1.89229	5.85899	3.10945	1.40845	0.623053	4.44444	4.8	3.3195	2.85432
ZNF568	3.69056	0	1.29378	7.88644	10	7.40741	3.99485	1.89573	2.21914	1.61943	3.97574	4.1958	9.27419	12.9032	3.11688	9.62963	2.69815	8.51064	1.67772	5.59811	3.72737	5.65717	2.48162	3.55556	4.28266	5.42636	5.26316	14.7059	8.33333	6.70641	7.40566	8.32196	1.37931	0.421941	7.33591	10.2041	5.22666	6.18165	2.74262	8.71795	3.93013	8.34161	2.42537	5.6338	2.18069	8.88889	0.8	5.39419	5.21407
ZNF572	0.851668	3.0303	0.356904	0.105152	2.5	0	0.902062	0.473934	0.693481	0	0.202156	0	0	0	0	0	0.252951	0	0.17589	0	0	0.17014	0.252757	0	0	0.387597	0	0	0	0.149031	0.188679	0	0	0	0	0	0.169147	0.309082	0.21097	0	0.14556	0.0993049	0.248756	0	0.623053	0.222222	0.4	0	0.565211
ZNF573	2.48403	3.0303	2.34218	1.9979	0	0	6.4433	0.473934	3.6061	0	4.51482	1.3986	3.62903	1.93548	1.7316	5.18519	3.03541	2.83688	2.78717	1.41426	2.7689	1.87154	2.78033	1.33333	4.28266	3.87597	10.5263	2.94118	2.38095	2.68256	1.65094	3.27422	1.37931	0.421941	4.2471	2.04082	3.01083	3.25725	3.79747	1.28205	3.63901	2.38332	3.9801	0	1.86916	1.33333	3.6	0	6.38689
ZNF576	16.3946	0	10.0602	0.525762	12.5	0	23.3247	0.947867	2.21914	0.404858	6.26685	0	7.25806	0	5.28139	0	6.07083	0	3.63956	0.294638	3.08839	1.74394	5.58364	0.333333	9.20771	0.387597	5.26316	2.94118	2.38095	2.68256	3.25472	3.41064	4.13793	0	10.8108	3.06122	7.25643	2.0447	6.54008	0.25641	4.65793	0.397219	4.5398	0	5.919	3.11111	1.6	0	7.79992
ZNF581	9.58126	3.0303	6.15659	2.2082	5	3.7037	12.2423	0	0.277393	1.21457	6.80593	1.3986	6.85484	0.645161	4.329	1.48148	6.23946	0	2.51657	1.00177	3.40788	0.425351	4.13603	1.66667	10.2784	1.55039	10.5263	2.94118	19.0476	0.149031	4.29245	0.545703	6.89655	0.421941	9.65251	1.02041	12.111	0.546838	5.90717	0.512821	3.20233	1.29096	4.10448	0	4.36137	0	21.6	1.24481	36.0605
ZNF585A	17.1753	0	8.38724	0.210305	2.5	0	5.15464	0	3.19001	0	8.62534	0.699301	4.43548	1.29032	8.39827	0.740741	3.11973	0.70922	5.38493	0.294638	3.30138	0.850702	6.98529	0.222222	11.7773	0	10.5263	0	3.57143	0.596125	2.83019	0.95498	2.75862	0	5.01931	1.02041	2.79093	0.760818	5.6962	0.512821	3.49345	0.496524	4.60199	0	1.86916	0.666667	10	0	4.57821
ZNF585B	4.40028	3.0303	1.04841	4.2061	7.5	0	3.99485	0.473934	2.35784	0	1.81941	0.699301	5.64516	5.16129	2.1645	1.48148	3.03541	6.38298	1.13652	1.94461	2.02343	4.849	1.51654	0.888889	1.07066	2.32558	5.26316	8.82353	4.7619	4.61997	2.07547	4.36562	0	0.843882	2.3166	7.14286	3.2138	5.56348	2.32068	1.53846	1.01892	2.38332	1.36816	2.8169	1.86916	1.77778	0.4	1.24481	4.29561
ZNF594	5.18098	0	0.959179	4.62671	10	3.7037	2.57732	6.16114	4.71567	2.42915	1.07817	1.3986	2.41935	0	0.952381	2.22222	1.34907	2.12766	0.581789	0.94284	0.319489	1.31859	0.873162	0.666667	0.642398	1.16279	5.26316	1.47059	4.7619	4.47094	2.78302	1.63711	0	1.68776	3.4749	1.02041	2.43572	2.71041	0.21097	2.05128	1.74672	1.9861	1.24378	2.8169	1.24611	1.33333	0.8	3.3195	5.82168
ZNF599	4.82612	0	0.490743	1.26183	2.5	0	3.47938	0	1.38696	0	0.404313	0	3.22581	1.29032	0.25974	0	2.10793	0	0.338249	0.589275	1.27796	0.510421	0.275735	0.444444	0.856531	0.775194	0	0	1.19048	0.447094	3.20755	0.818554	3.44828	0	3.861	0	5.17591	0.808369	1.47679	1.28205	0.436681	1.19166	0.435323	1.40845	0.623053	1.33333	0.4	0	2.23258
ZNF607	6.52945	3.0303	0.669195	1.68244	2.5	3.7037	0	0	0.416089	0	0.471698	0.699301	1.20968	1.93548	0.865801	0	0.590219	0	0.284129	0.589275	0.532481	0.935772	0.413603	0.777778	1.2848	1.55039	0	1.47059	3.57143	2.08644	0.330189	1.77353	0.689655	0.421941	1.5444	4.08163	0.778078	2.33	1.26582	1.79487	0.509461	0.993049	0.497512	0	0.623053	0.888889	1.2	0	2.34563
ZNF614	0.212917	3.0303	1.65068	2.73396	2.5	0	3.47938	0	1.52566	0	2.89757	1.3986	3.22581	3.22581	3.37662	3.7037	7.4199	2.83688	1.32594	1.76783	2.23642	0.935772	1.44761	1.22222	2.99786	1.55039	0	0	3.57143	1.04322	10.1415	2.04638	1.37931	0	5.79151	5.10204	5.17591	1.165	3.5865	2.82051	1.31004	1.88679	1.99005	0	2.80374	1.55556	0.8	1.65975	5.94885
ZNF614	0.212917	3.0303	1.65068	2.73396	2.5	0	3.47938	0	1.52566	0	2.89757	1.3986	3.22581	3.22581	3.37662	3.7037	7.4199	2.83688	1.32594	1.76783	2.23642	0.935772	1.44761	1.22222	2.99786	1.55039	0	0	3.57143	1.04322	10.1415	2.04638	1.37931	0	5.79151	5.10204	5.17591	1.165	3.5865	2.82051	1.31004	1.88679	1.99005	0	2.80374	1.55556	0.8	1.65975	5.94885
ZNF615	1.77431	0	1.15994	1.15668	10	0	5.54124	0	3.6061	0	2.22372	4.1958	3.62903	3.22581	1.55844	2.96296	2.36088	4.25532	1.15005	2.18032	1.91693	3.1476	1.21783	2.44444	1.71306	2.71318	15.7895	5.88235	3.57143	4.61997	4.95283	4.36562	0	1.68776	4.2471	7.14286	3.02774	3.47123	2.53165	2.05128	1.4556	2.48262	1.6791	1.40845	3.11526	2	0.8	1.24481	3.20757
ZNF619	1.49042	0	0.468436	0.736067	7.5	3.7037	5.28351	0.473934	4.29958	0	0.876011	2.0979	2.82258	0.645161	0.606061	2.22222	1.34907	0	0.568259	0.824985	1.38445	0.425351	0.643382	0.777778	0.856531	0.387597	0	0	0	0.149031	0.896226	0.272851	1.37931	0	0.772201	1.02041	1.74222	0.784593	0.843882	0.512821	0.946143	0.397219	0.621891	0	0	0.444444	0	0.414938	2.7554
ZNF620	1.70334	0	2.02989	1.68244	15	3.7037	5.92784	2.36967	4.02219	0	4.85175	0.699301	4.43548	0.645161	2.51082	1.48148	3.20405	3.5461	2.51657	0.530348	4.68584	0.808167	3.5386	0.333333	4.71092	0.387597	5.26316	2.94118	4.7619	0.298063	1.50943	0.682128	2.75862	0	7.33591	2.04082	1.70839	0.903471	1.26582	0	0.509461	0.893744	2.36318	1.40845	4.36137	0.222222	0.4	0.414938	2.57171
ZNF621	15.472	6.06061	4.32746	6.51945	20	14.8148	24.4845	4.2654	31.7614	1.61943	7.54717	1.3986	12.5	2.58065	6.32035	2.22222	16.9477	4.25532	3.99134	2.12139	9.58466	1.78647	4.66452	1.77778	8.77944	5.42636	21.0526	7.35294	8.33333	2.08644	12.2642	2.59209	0.689655	1.68776	13.8996	4.08163	17.4899	3.97052	5.6962	3.58974	4.87627	3.37637	2.8607	1.40845	7.47664	1.77778	2	4.14938	10.2162
ZNF630	0.851668	0	0.579969	0	0	0	1.03093	0	0.416089	0	0.202156	0	0.403226	0.645161	0.25974	0	1.09612	0	0.270599	0.0589275	0.638978	0.0425351	0.160846	0	0.642398	0	0	0	1.19048	0	0.471698	0.136426	0	0	0.3861	0	0.659675	0.0475511	0.21097	0	0.509461	0	0.497512	0	1.55763	0	0	0	1.15868
ZNF662	3.19375	33.3333	2.83292	5.67823	5	0	4.63918	18.9573	5.68655	4.45344	2.7628	4.8951	1.20968	3.22581	2.77056	2.22222	2.10793	4.96454	1.40712	2.23925	1.38445	5.35942	1.49357	0.444444	4.71092	1.55039	0	2.94118	4.7619	8.49478	3.49057	5.72988	0.689655	1.68776	2.7027	13.2653	5.39581	8.60675	4.21941	4.35897	4.43959	3.47567	2.8607	4.22535	1.55763	16	0	0.829876	0.141303
ZNF671	4.04542	3.0303	0.936873	4.2061	2.5	0	0.515464	1.89573	0	0.404858	1.14555	0.699301	0.806452	0.645161	1.81818	2.22222	0.505902	0.70922	0.730618	2.41603	0.319489	0.425351	1.05699	1.88889	1.49893	2.71318	5.26316	0	0	0.894188	0.141509	0.818554	2.06897	0	0.772201	1.02041	0.101488	0.64194	0	4.61538	1.4556	2.87984	2.54975	2.8169	0	0.222222	0.8	2.48963	4.45104
ZNF677	2.0582	9.09091	0.758421	3.89064	12.5	0	0.386598	0.473934	0.416089	1.21457	2.62803	6.99301	16.129	1.93548	1.99134	3.7037	15.43	2.12766	1.50183	3.71243	10.8626	3.61548	1.47059	3.66667	4.28266	4.26357	10.5263	5.88235	11.9048	3.12966	11.3679	3.13779	1.37931	1.26582	18.5328	1.02041	14.0392	3.94674	1.89873	4.10256	1.60116	4.0715	1.74129	7.04225	10.9034	2	1.6	1.24481	5.84994
ZNF684	1.49042	3.0303	0.981486	4.52156	5	0	22.0361	1.4218	13.0374	0.809717	2.89757	1.3986	5.64516	2.58065	2.68398	4.44444	3.70995	4.96454	1.97538	2.06246	3.62087	2.08422	2.9182	1.77778	2.56959	1.55039	0	2.94118	1.19048	1.49031	1.5566	1.90996	0.689655	1.26582	2.7027	3.06122	3.77199	3.3999	1.89873	0.512821	2.40175	0.893744	1.99005	2.8169	1.86916	1.55556	1.2	0.414938	3.2217
ZNF696	3.76153	0	1.7176	1.9979	0	0	4.63918	1.89573	4.16089	0.404858	2.08895	0.699301	0.806452	0	0.779221	1.48148	0.337268	2.83688	0.960628	0.94284	1.27796	0.638026	1.30974	0.777778	1.71306	0	0	0	0	1.78838	1.65094	3.95634	0.689655	0.421941	2.3166	1.02041	0.964141	1.59296	1.05485	1.53846	2.11063	1.68818	2.73632	2.8169	0.311526	1.11111	1.2	1.65975	1.80868
ZNF699	0.283889	0	0.044613	3.36488	5	3.7037	0.257732	0.473934	0.832178	0.809717	0.539084	0	3.22581	1.93548	0.519481	0.740741	2.36088	2.83688	0.365309	1.76783	2.66241	3.31774	0.298713	2.22222	0.856531	1.16279	0	4.41176	2.38095	2.53353	2.40566	2.04638	0	0.843882	4.6332	1.02041	2.65562	3.06705	0.21097	2.82051	0.14556	2.87984	0.497512	4.22535	3.11526	2.88889	1.6	2.90456	6.98036
ZNF70	1.20653	0	0.178452	0.525762	5	0	1.41753	0	1.94175	0	0.269542	1.3986	0	1.29032	0.17316	0	0.84317	0.70922	0.446489	0.530348	0.958466	0.723097	0.321691	0.555556	0.642398	0.387597	10.5263	1.47059	0	0.894188	1.5566	1.63711	0.689655	0	2.3166	1.02041	1.91137	1.54541	0.421941	0.512821	1.01892	0.297915	0.746269	0	0.934579	0.666667	0	0.414938	1.70976
ZNF709	8.09084	0	0.624582	0.210305	0	0	0.257732	0	0.416089	0.404858	1.48248	0	1.20968	0.645161	1.21212	0	0.168634	0.70922	0.757678	0	0.106496	0.552956	1.10294	0.222222	1.2848	0	0	1.47059	0	0.745156	0.0471698	1.09141	0	0	1.9305	3.06122	0.067659	1.165	0.632911	0.769231	0.655022	0.19861	0.621891	0	0	2.22222	0.8	0.414938	0.339127
ZNF71	2.98084	0	1.29378	2.2082	0	0	0.773196	2.36967	0.970874	0	3.97574	4.1958	3.62903	1.93548	1.64502	5.18519	2.52951	4.96454	1.97538	1.88568	5.00532	2.29689	3.67647	3.22222	6.42398	3.48837	5.26316	2.94118	4.7619	6.70641	1.74528	6.41201	1.37931	0.843882	7.33591	6.12245	2.40189	7.46553	1.47679	6.66667	1.89229	4.76663	4.29104	11.2676	4.04984	3.11111	0.8	2.07469	3.53257
ZNF720	11.1427	0	7.16038	0.105152	7.5	0	21.6495	0	23.5784	0	6.33423	0	15.3226	0	5.36797	0	18.2125	0.70922	2.90894	0	10.5431	0.0425351	3.17096	0	4.92505	0	15.7895	0	7.14286	0	10.4245	0	4.82759	0	16.6023	1.02041	16.7456	1.18878	4.64135	0.512821	2.47453	0	2.48756	0	9.96885	0	5.2	0.414938	21.7606
ZNF74	1.77431	0	1.82913	0.84122	5	0	5.15464	0.473934	0.970874	0	1.48248	0	0.806452	1.93548	0.519481	0	0.927487	0.70922	0.284129	0.353565	0.638978	0.765632	0.413603	0.444444	1.2848	0	5.26316	1.47059	1.19048	4.17288	0.849057	3.00136	1.37931	0.421941	3.861	1.02041	1.1502	4.11317	1.89873	1.53846	0.509461	0.893744	0.870647	1.40845	0.934579	2.22222	0	0	2.96736
ZNF75D	7.31015	0	3.52443	0.105152	7.5	0	10.3093	0	13.7309	0	1.88679	0	3.62903	0	1.99134	0	1.51771	0	1.88067	0	2.23642	0	1.47059	0	1.71306	0	0	0	0	0	2.07547	0	1.37931	0	3.4749	0	2.80785	0.808369	2.1097	0.25641	1.38282	0	1.43035	0	2.49221	0.666667	0.8	0	4.97386
ZNF774	0.0709723	0	0.312291	0.105152	2.5	0	3.47938	0	3.19001	0	0.134771	0	0.403226	0.645161	0.0865801	0	1.09612	0	0.0405899	0	0.85197	0.0850702	0	0	0.214133	0	0	0	2.38095	0	0.754717	0	1.37931	0	3.861	0	0.524357	0.0237756	0	0	0	0.0993049	0	0	0.623053	0	0	0	0.240215
ZNF783	2.12917	0	1.13763	0.42061	7.5	0	1.03093	0.473934	1.52566	0	1.48248	0	2.41935	1.93548	1.81818	0.740741	2.44519	0	0.568259	0.294638	1.59744	0.638026	0.689338	0.444444	1.07066	0.775194	10.5263	0	2.38095	0.596125	4.10377	0.682128	0	0	0.772201	0	3.50135	0.594389	2.1097	1.79487	0.291121	0.695134	0.559701	0	1.55763	0	0.8	0	5.03038
ZNF785	2.90987	3.0303	1.13763	0.42061	27.5	0	9.02062	0	10.6796	0	2.22372	0	3.22581	0	1.38528	0	4.04722	0	1.43418	0.117855	2.55591	0.0850702	1.53952	0	1.92719	0	0	0	3.57143	0	5.14151	0	0.689655	0	2.7027	1.02041	4.85453	0.0713267	1.47679	0	1.4556	0.19861	1.99005	0	2.18069	0	1.6	0	6.00537
ZNF789	4.18737	0	1.69529	3.04942	5	3.7037	4.76804	5.21327	8.18308	2.42915	1.14555	0	7.25806	1.93548	0.4329	0.740741	6.32378	1.41844	0.608849	1.94461	5.11182	1.53126	0.367647	1.22222	2.14133	2.71318	15.7895	1.47059	2.38095	2.3845	3.96226	2.45566	0.689655	0.421941	5.01931	0	4.51624	3.85164	1.47679	2.5641	0.436681	1.58888	0.435323	0	2.49221	2.88889	0.8	1.65975	6.92384
ZNF79	2.34209	0	0.780727	4.94217	2.5	3.7037	2.44845	0.947867	3.19001	0.809717	1.21294	1.3986	0	6.45161	0.865801	2.96296	0.674536	10.6383	0.338249	2.82852	0.212993	4.50872	0.597426	3.44444	1.49893	2.32558	0	4.41176	0	8.79285	0.801887	8.18554	0	0	0.772201	5.10204	0.67659	7.37042	0.21097	3.33333	0.727802	4.86594	0.870647	0	0.311526	3.55556	0	2.90456	1.80868
ZNF80	0	0	0.0223065	0	0	0	0	0	0	0	0	0	0	0	0	0	0	0	0.01353	0	0.106496	0	0.0229779	0	0	0	0	0	0	0	0	0	0	0	0	0	0.0507442	0	0	0	0	0	0.0621891	0	0	0	0.4	0	0.409778
ZNF808	2.76792	3.0303	0.535356	3.89064	10	11.1111	6.4433	1.89573	12.6214	0	0.673854	0.699301	6.85484	7.09677	0.865801	2.96296	6.57673	9.92908	0.487079	1.76783	3.94036	4.1259	0.344669	2.66667	0.214133	1.16279	0	11.7647	1.19048	2.98063	3.96226	8.18554	0	0.843882	5.40541	2.04082	4.90528	3.16215	0.421941	2.05128	0.14556	1.39027	0.248756	0	3.73832	1.55556	0.8	3.3195	8.22382
ZNF81	1.2775	0	0.44613	2.41851	0	3.7037	4.38144	0	8.73786	0.404858	0.673854	0.699301	3.22581	1.29032	0.519481	0	2.52951	2.12766	0.351779	0.530348	2.02343	0.978307	0.229779	0.444444	0.428266	0.387597	0	0	0	3.87481	2.21698	3.54707	0	0.843882	3.0888	6.12245	2.41881	4.35093	0.632911	2.82051	0.363901	2.87984	0.68408	1.40845	1.55763	2.44444	0	0.414938	3.39127
ZNF829	1.77431	12.1212	0.490743	3.04942	7.5	14.8148	4.89691	0.473934	1.94175	0	2.22372	1.3986	2.82258	3.87097	2.1645	2.22222	2.69815	6.38298	1.46124	2.12139	2.23642	2.72225	1.26379	1.88889	1.49893	0.775194	0	11.7647	1.19048	4.02385	3.01887	5.18417	0.689655	0.421941	1.5444	3.06122	3.60284	3.3999	2.32068	3.84615	1.74672	2.28401	1.43035	1.40845	1.86916	4.44444	2.4	1.24481	3.97061
ZNF83	17.6011	0	5.39817	2.94427	22.5	3.7037	0.773196	0	0.970874	0.404858	7.54717	1.3986	23.3871	1.93548	6.32035	2.22222	28.1619	2.12766	4.46489	1.94461	17.2524	1.99915	4.61857	1.88889	7.49465	3.10078	26.3158	7.35294	29.7619	0.745156	19.2453	2.31924	0.689655	0	15.444	1.02041	23.41	1.54541	12.2363	2.30769	9.82533	1.48957	4.10448	2.8169	9.65732	1.77778	2.8	0.414938	19.6552
ZNF835	0.851668	0	0.111532	0.525762	0	0	0	0	0	0	0.808625	0	0.403226	0	0.0865801	1.48148	0.505902	0.70922	0.446489	0.589275	0.319489	0.297746	0.965074	0.333333	1.2848	0.387597	0	0	1.19048	0.298063	0.0471698	0.272851	1.37931	0.843882	1.5444	0	0.490528	0.380409	0	1.53846	0.509461	1.48957	0.932836	0	0.311526	0.444444	0.8	0	0.777165
ZNF841	1.91625	0	1.07071	4.2061	2.5	3.7037	3.47938	0.947867	5.82524	1.21457	1.68464	5.59441	4.83871	16.7742	1.21212	1.48148	6.66105	21.2766	0.784738	2.12139	2.8754	19.5236	1.01103	2.33333	1.71306	2.71318	0	23.5294	2.38095	20.2683	3.86792	22.7831	0.689655	5.48523	2.7027	17.3469	4.65156	25.3923	2.95359	2.05128	1.31004	4.56802	1.1194	4.22535	2.80374	15.3333	0.4	1.24481	3.92822
ZNF852	1.49042	0	0.490743	0.105152	0	0	2.83505	0	4.71567	0	1.21294	0	1.6129	0	0.865801	0	1.18044	0	0.541199	0	0.638978	0	0.413603	0.111111	1.49893	0	5.26316	0	2.38095	0	2.26415	0	0.689655	0	0	0	1.62382	0.0475511	1.05485	0	0.291121	0.0993049	0.497512	0	0.934579	0	0.8	0	4.73364
ZNF862	4.6132	3.0303	1.0261	9.14826	5	11.1111	4.76804	6.63507	5.82524	1.21457	0.808625	0	2.41935	5.80645	1.2987	2.22222	2.86678	9.21986	0.460019	2.23925	1.27796	3.70055	0.229779	1.55556	0.642398	1.16279	5.26316	4.41176	1.19048	11.4754	1.93396	10.6412	0.689655	2.1097	3.4749	9.18367	2.62179	17.3086	1.26582	5.89744	1.01892	5.56107	0.435323	5.6338	1.55763	4.88889	0	1.24481	4.25321
ZNF883	0.0709723	0	0.245371	0.736067	0	0	0	0.947867	0	0	0.134771	0	0	5.16129	0.17316	0	0	2.12766	0.0541199	0.353565	0	5.10421	0.0689338	0.555556	2.56959	1.16279	0	1.47059	0	3.42772	0	2.18281	0	1.68776	0	7.14286	0	5.3495	1.26582	0	1.4556	0.595829	0.435323	0	0	3.77778	0.8	0	0
ZP4	0	0	0	0	0	0	0	0	0	0	0	0	0	0	0	0	0	0	0	0	0	0	0	0	0	0	0	0	0	0	0	0	0	0	0	0	0	0	0	0	0	0	0	0	0	0	0	0	0
ZSCAN16	8.23279	0	3.94825	1.89274	2.5	0	2.83505	0	0.693481	0	3.36927	0	2.01613	0.645161	1.7316	1.48148	0.674536	1.41844	1.42065	0.294638	2.23642	0.467886	2.64246	0.333333	3.85439	0	0	2.94118	2.38095	0.745156	0.471698	0.409277	0	0.421941	2.3166	1.02041	0.879567	0.998573	0.632911	0.512821	0.218341	0.893744	0.746269	0	0.311526	0.222222	3.6	0	8.71838
ZSCAN23	1.20653	0	0.133839	0.630915	0	0	0	0	0	0	0.0673854	0	0.403226	0.645161	0.0865801	0	0.252951	1.41844	0.12177	0	0.212993	0.382816	0.0919118	0	0	0	0	0	0	1.34128	0.188679	0.95498	0	0.421941	0.3861	1.02041	0.202977	0.832145	0	0	0.0727802	0	0.248756	0	0.311526	0.666667	0	0	0.268475
ZSCAN32	4.18737	0	2.98907	2.94427	15	0	8.24742	2.8436	2.49653	0.404858	3.2345	1.3986	2.01613	3.22581	2.68398	3.7037	1.60202	1.41844	2.01597	1.53212	1.81044	1.53126	2.22886	1	2.99786	1.93798	0	4.41176	2.38095	2.3845	2.5	3.00136	0	0.421941	1.5444	4.08163	1.96211	3.70899	3.16456	1.53846	2.54731	2.38332	2.73632	1.40845	0.934579	1.55556	1.6	1.24481	5.96298
ZSCAN4	0.993612	0	0.0223065	0	0	0	0	0	0	0	0	0	0.403226	0	0	0	0.168634	0	0	0	0	0	0	0	0.642398	0	0	0	0	0	0	0	0	0	0	1.02041	0	0.0237756	0	0	0	0	0	0	0	0	0	0	0
ZSCAN9	4.32931	0	3.32367	1.78759	0	3.7037	4.76804	0	1.94175	0	2.7628	0.699301	2.82258	0	2.07792	1.48148	3.54132	0	1.81302	0.824985	4.25985	0.510421	2.66544	0.444444	2.99786	1.55039	10.5263	1.47059	4.7619	0.298063	3.53774	0.272851	2.06897	0	6.17761	1.02041	2.48647	0.21398	1.05485	0	1.96507	0.19861	1.6791	0	1.55763	0.222222	1.6	0	4.98799
[truncated: 77 more columns]
