# Supplementary material for: Mouse lemur cell atlas informs primate genes, physiology and disease
Source: Nature. 2025 Jul 30;644(8075):185–96. doi: 10.1038/s41586-025-09114-8 (PMC12328237; doi:10.1038/s41586-025-09114-8)
Supplement: Supplementary file 10 — Source Data Fig. 1 [file 41586_2025_9114_MOESM10_ESM.xlsx]

## Sheet: Fig 1c
	Tissue	Cell type designation	Compartment	DE uTAR (%)	non-DE uTAR (%)	aTAR (%)
1	Skin	interfollicular basal cell	epithelial	1.93642	2.63828	95.0873
2	Skin	interfollicular basal cell (APOE+)	epithelial	1.74673	2.64259	95.3575
3	Skin	interfollicular suprabasal cell	epithelial	1.92024	2.41725	95.6106
4	Skin	interfollicular suprabasal cell (APOE+)	epithelial	2.44091	2.44664	95.1134
5	Skin	interfollicular differentiated suprabasal cell	epithelial	2.57256	2.23881	95.2247
6	Skin	interfollicular cell (PF)	epithelial	1.54753	2.7219	95.5772
7	Skin	upper hair follicle cell	epithelial	2.80457	2.49681	94.5475
8	Skin	inner bulge cell	epithelial	2.4086	3.44465	93.9921
9	Skin	outer bulge cell	epithelial	1.76897	3.55403	94.5434
10	Skin	melanocyte	epithelial	3.0276	3.49112	93.1707
11	Skin	channel cell (MMP7+)	epithelial	2.15295	2.61124	95.4154
12	Skin	channel cell (TPM1+)	epithelial	2.48883	2.23119	95.2934
13	Skin	sweat gland cell	epithelial	18.5256	2.20681	75.5823
14	Fat	granulosa cell	epithelial	2.26069	5.2003	92.5026
15	Fat	unknown_Fat_GAT_epithelial_G1 (CRISP3+)	epithelial	2.82543	4.79825	92.3529
17	Lung	respiratory basal cell	epithelial	3.57062	2.92955	93.8822
17	Trachea	respiratory basal cell	epithelial	1.76082	16.9901	81.4412
18	Trachea	respiratory basal cell (PF)	epithelial	1.41365	17.0834	81.5602
19	Lung	ciliated cell	epithelial	4.5641	5.06147	90.6286
19	Trachea	ciliated cell	epithelial	3.27393	4.47267	78.5276
20	Lung	club cell	epithelial	2.86606	2.6446	94.5791
20	Trachea	secretory cell	epithelial	1.3047	15.0198	83.6915
21	Lung	tuft cell	epithelial	6.34146	4.60993	88.4323
21	Trachea	tuft cell	epithelial	5.45457	7.45528	87.1076
22	Trachea	pulmonary neuroendocrine cell	epithelial	1.92187	21.2872	76.791
23	Lung	alveolar epithelial cell type 1	epithelial	1.8872	3.34945	94.2434
24	Lung	alveolar epithelial cell type 2	epithelial	2.53648	2.83051	94.1619
25	Lung	uterine metastasis cell	epithelial	4.79021	2.75883	92.6334
H1	Lung	alveolar epithelial cell type 2_uterine metastasis cell	epithelial	3.95356	2.82126	93.7644
26	Tongue	basal cell	epithelial	1.9987	3.0552	94.8588
27	Tongue	basal cell (WIF1+)	epithelial	2.58543	3.47961	93.8133
28	Tongue	suprabasal cell	epithelial	2.03374	3.3503	94.5499
29	Tongue	suprabasal cell (PF)	epithelial	1.84002	3.45499	94.6377
30	Tongue	suprabasal cell (KRT4+)	epithelial	2.82122	2.95287	94.194
31	Tongue	suprabasal cell (WIF1+)	epithelial	2.52746	3.70883	93.7583
32	Tongue	suprabasal cell (PF WIF1+)	epithelial	2.05027	3.71255	94.1442
33	Tongue	filiform papilla	epithelial	3.54946	4.03839	92.3582
34	Small intestine	enterocyte progenitor cell	epithelial	1.76182	3.14616	95.0612
34	Colon	enterocyte progenitor cell	epithelial	5.86885	13.0071	80.7777
35	Small intestine	enterocyte	epithelial	3.56653	3.85333	92.5247
35	Colon	enterocyte	epithelial	8.44917	6.32184	81.5878
36	Small intestine	enterocyte (CA2+)	epithelial	4.73576	12.3777	83.3253
37	Small intestine	goblet cell	epithelial	2.76471	3.42272	93.7681
37	Colon	goblet cell	epithelial	3.10261	2.54157	94.2866
38	Small intestine	goblet cell (PF)	epithelial	2.30738	3.46204	93.8829
H2	Small intestine	enterocyte_goblet cell	epithelial	3.28977	3.65339	92.5981
H2	Colon	enterocyte_goblet cell	epithelial	12.695	6.1484	80.6677
39	Small intestine	enteroendocrine cell	epithelial	2.84408	4.16795	92.9426
39	Colon	enteroendocrine cell	epithelial	5.14505	4.02846	90.8745
40	Small intestine	M cell of gut	epithelial	2.46687	3.57401	93.8514
41	Small intestine	tuft cell	epithelial	4.50314	3.84685	90.4811
42	Liver	hepatocyte (APOB+)	epithelial	1.2938	3.0351	95.5638
43	Liver	hepatocyte (PHYH+)	epithelial	1.766	1.59601	96.5491
44	Liver	cholangiocyte	epithelial	3.24688	4.71922	92.0831
45	Fat	acinar cell	epithelial	2.44092	1.00734	96.5742
45	Pancreas	acinar cell	epithelial	3.69173	1.96401	94.2665
46	Pancreas	acinar cell (FDX1+)	epithelial	2.66465	1.67114	95.6443
47	Pancreas	acinar cell (PNISR+)	epithelial	3.84492	6.29599	89.8655
48	Pancreas	ductal cell (SPOCK3+)	epithelial	1.84876	5.43802	92.5949
49	Pancreas	ductal cell (UPK1A+)	epithelial	0.929713	5.97711	92.7205
H3	Pancreas	acinar cell_ductal cell	epithelial	2.40692	2.14285	95.4662
50	Pancreas	alpha cell	epithelial	3.25832	5.06158	91.5707
51	Pancreas	beta cell	epithelial	1.61724	3.86508	94.259
H4	Pancreas	alpha cell_beta cell	epithelial	1.6254	4.23362	94.1942
52	Pancreas	delta cell	epithelial	1.59049	5.93729	92.1925
53	Pancreas	PP cell	epithelial	3.5744	6.01128	90.4143
54	Kidney	podocyte	epithelial	3.24358	4.2459	92.4153
55	Kidney	proximal convoluted tubule epithelial cell	epithelial	2.13577	3.61038	94.3302
56	Kidney	proximal straight tubule epithelial cell	epithelial	2.47628	4.16013	93.315
M1	Kidney	proximal convoluted_straight tubule epithelial cell	epithelial	1.56369	1.85624	96.6873
57	Kidney	loop of Henle thin descending limb epithelial cell	epithelial	3.60225	3.80039	92.5057
58	Kidney	loop of Henle thin ascending limb epithelial cell	epithelial	4.34956	3.41533	91.789
59	Kidney	loop of Henle thin ascending limb epithelial cell (SLC14A2+)	epithelial	6.33657	4.62533	88.919
60	Kidney	loop of Henle thick ascending limb epithelial cell	epithelial	2.68121	4.18362	93.1599
61	Kidney	loop of Henle epithelial cell (AKR1B1+)	epithelial	NaN	NaN	NaN
62	Kidney	macula densa epithelial cell	epithelial	4.14598	4.22061	91.5734
63	Kidney	distal convoluted tubule epithelial cell	epithelial	3.04375	3.64583	93.0961
64	Kidney	principal cell	epithelial	5.17536	3.69867	91.0237
65	Kidney	principal cell (FXYD4+)	epithelial	4.71083	4.08333	91.1806
66	Kidney	principal cell (KCNE1+)	epithelial	2.95879	3.57675	93.3747
67	Kidney	alpha-intercalated cell	epithelial	4.51159	4.27505	91.0279
68	Kidney	beta-intercalated cell	epithelial	4.64691	4.33493	91.376
H5	Kidney	intercalated cell_principal cell	epithelial	4.4382	4.05495	91.7038
69	Fat	urothelial cell	epithelial	4.77031	4.57335	90.8019
69	Kidney	urothelial cell	epithelial	4.48172	3.27825	91.9847
M2	Bladder	urothelial cell	epithelial	5.37454	3.39537	91.2609
70	Bladder	basal urothelial cell	epithelial	2.95336	4.08101	92.9567
71	Bladder	intermediate urothelial cell	epithelial	2.45126	3.84557	93.5004
72	Bladder	luminal urothelial cell	epithelial	2.33197	3.96113	93.4746
73	Uterus	non-ciliated epithelial cell of uterus (FXYD4+ MUC16+)	epithelial	2.65516	7.657	89.148
74	Uterus	non-ciliated epithelial cell of uterus (FXYD4+ MUC16-)	epithelial	1.60475	6.67424	91.7069
75	Uterus	non-ciliated epithelial cell of uterus (IGFBP1+)	epithelial	2.02632	8.5061	89.5
76	Uterus	ciliated epithelial cell of uterus	epithelial	3.28625	11.2213	85.2512
77	Skin	artery cell	endothelial	2.04765	2.48392	93.3898
77	Fat	artery cell	endothelial	2.05458	6.04173	92.1534
77	Mammary gland	artery cell	endothelial	4.123	5.35666	90.8273
77	Limb muscle	artery cell	endothelial	3.42629	1.45021	94.6955
77	Lung	artery cell	endothelial	3.55632	4.7907	91.3365
77	Tongue	artery cell	endothelial	2.74063	3.85607	93.1762
77	Small intestine	artery cell	endothelial	2.02411	3.56092	93.8655
77	Pancreas	artery cell	endothelial	1.93986	4.43309	93.7566
77	Bladder	artery cell	endothelial	2.91822	4.57659	92.7175
77	Uterus	artery cell	endothelial	2.29956	8.83356	88.5141
78	Brain cortex	vein cell	endothelial	2.41764	5.35924	92.2839
78	Brainstem	vein cell	endothelial	2.28022	4.67471	92.6931
78	Skin	vein cell	endothelial	3.00541	2.95472	93.0161
78	Fat	vein cell	endothelial	2.58957	5.02788	92.1733
78	Mammary gland	vein cell	endothelial	3.46696	5.5277	91.0339
78	Limb muscle	vein cell	endothelial	3.1746	3.22723	93.3294
78	Lung	vein cell	endothelial	3.79797	4.52593	91.4574
78	Tongue	vein cell	endothelial	3.50706	3.56467	93.0366
78	Small intestine	vein cell	endothelial	2.20374	3.25379	94.5425
78	Pancreas	vein cell	endothelial	2.55439	4.407	92.9685
78	Bladder	vein cell	endothelial	3.14849	3.18287	93.5081
78	Uterus	vein cell	endothelial	2.21938	8.55874	89.326
79	Kidney	vasa recta descending limb cell (SLC14A1+)	endothelial	5.45959	4.61685	89.839
80	Kidney	vasa recta descending limb cell (MGP+)	endothelial	3.81009	4.40908	91.8204
81	Kidney	vasa recta ascending limb cell (IGFBP5+)	endothelial	3.85996	4.29091	91.7155
82	Kidney	vasa recta ascending limb cell (IGF1+)	endothelial	3.7239	3.80555	92.368
83	Brain cortex	capillary cell (FABP5- RBP7-)	endothelial	3.93458	6.3935	88.7206
83	Brainstem	capillary cell (FABP5- RBP7-)	endothelial	2.58133	5.43462	91.5856
83	Hypothalamus Pituitary	capillary cell (FABP5- RBP7-)	endothelial	3.90327	5.69053	90.3209
83	Blood	capillary cell (FABP5- RBP7-)	endothelial	3.05361	3.37872	93.539
83	Lung	capillary cell (FABP5- RBP7-)	endothelial	4.52688	4.99911	90.3137
83	Kidney	capillary cell (FABP5- RBP7-)	endothelial	3.88601	5.28621	90.4789
83	Testes	capillary cell (FABP5- RBP7-)	endothelial	2.49107	2.02324	95.3713
84	Lung	capillary cell (FABP5+ RBP7-)	endothelial	4.56933	3.7948	91.6021
84	Small intestine	capillary cell (FABP5+ RBP7-)	endothelial	2.81595	3.43565	93.7036
84	Pancreas	capillary cell (FABP5+ RBP7-)	endothelial	2.12741	4.46599	93.227
84	Bladder	capillary cell (FABP5+ RBP7-)	endothelial	3.28831	4.63027	92.0566
85	Mammary gland	capillary cell (FABP5+ RBP7lo)	endothelial	3.76066	5.80579	89.9621
85	Limb muscle	capillary cell (FABP5+ RBP7lo)	endothelial	3.74197	3.59188	92.4233
85	Diaphragm	capillary cell (FABP5+ RBP7lo)	endothelial	1.33496	14.6847	83.3744
85	Tongue	capillary cell (FABP5+ RBP7lo)	endothelial	2.48724	4.35415	92.76
85	Bladder	capillary cell (FABP5+ RBP7lo)	endothelial	3.77956	5.46094	90.7517
86	Fat	capillary cell (FABP5+ RBP7+)	endothelial	2.86785	6.6054	90.9635
86	Limb muscle	capillary cell (FABP5+ RBP7+)	endothelial	3.68076	3.19562	93.1166
86	Bone	capillary cell (FABP5+ RBP7+)	endothelial	4.2547	6.0743	90.1302
86	Heart	endothelial cell (FABP5+ RBP7+)	endothelial	0.594365	3.93534	94.4197
86	Aorta	endothelial cell (FABP5+ RBP7+)	endothelial	1.64767	8.11114	89.7726
86	Small intestine	capillary cell (FABP5+ RBP7+)	endothelial	3.35153	5.57164	90.7127
86	Pancreas	capillary cell (FABP5+ RBP7+)	endothelial	3.16134	4.7751	92.0036
86	Kidney	capillary cell (FABP5+ RBP7+)	endothelial	3.51003	2.98682	93.4476
86	Bladder	capillary cell (FABP5+ RBP7+)	endothelial	4.04018	3.38365	92.7335
87	Fat	capillary cell (CXCL10+)	endothelial	2.54717	4.57355	92.5631
87	Limb muscle	capillary cell (CXCL10+)	endothelial	4.05729	3.24483	92.6979
87	Lung	capillary cell (CXCL10+)	endothelial	3.58177	4.22631	91.8264
87	Kidney	capillary cell (CXCL10+)	endothelial	3.7439	2.61204	93.0848
88	Lung	capillary aerocyte cell	endothelial	3.70041	4.3554	91.8231
89	Hypothalamus Pituitary	sinusoid cell (MAFB+)	endothelial	5.74235	6.36686	87.8908
89	Bone	sinusoid cell (MAFB+)	endothelial	3.66753	5.96042	90.3007
89	Bone marrow	sinusoid cell (MAFB+)	endothelial	3.77607	3.87306	91.603
90	Liver	hepatic sinusoid cell	endothelial	1.98688	4.42662	93.2026
91	Kidney	glomerular endothelial cell	endothelial	5.14372	4.75431	89.8386
M3	Skin	endothelial cell	endothelial	3.7274	2.68459	93.588
M3	Fat	endothelial cell	endothelial	3.53992	5.66038	91.0287
M3	Bone	endothelial cell	endothelial	3.09244	4.11856	92.5992
M3	Spleen	endothelial cell	endothelial	0.584452	8.20022	91.2153
M3	Aorta	endothelial cell	endothelial	0.740806	8.29572	90.8592
M3	Lung	endothelial cell	endothelial	3.48059	4.16025	92.2522
M3	Trachea	endothelial cell	endothelial	1.51508	18.7899	80.1324
M3	Liver	endothelial cell	endothelial	1.89903	2.94628	94.698
M3	Uterus	endothelial cell	endothelial	2.71877	9.02751	88.0946
92	Fat	lymphatic cell (CCL21+)	endothelial	1.65674	3.86149	93.999
92	Limb muscle	lymphatic cell (CCL21+)	endothelial	1.93933	3.14356	94.621
92	Lung	lymphatic cell (CCL21+)	endothelial	3.01394	4.45434	92.412
92	Tongue	lymphatic cell (CCL21+)	endothelial	2.39778	3.19401	94.3763
92	Small intestine	lymphatic cell (CCL21+)	endothelial	2.30852	3.86503	93.7531
92	Pancreas	lymphatic cell (CCL21+)	endothelial	0.515124	5.93705	93.0492
92	Kidney	lymphatic cell (CCL21+)	endothelial	3.14515	3.44783	93.5311
92	Bladder	lymphatic cell (CCL21+)	endothelial	2.22237	4.85715	92.6875
93	Fat	lymphatic cell (ACKR4- CCDC80+)	endothelial	2.078	3.60902	94.0579
93	Mammary gland	lymphatic cell (ACKR4- CCDC80+)	endothelial	3.18434	5.21585	91.6433
93	Limb muscle	lymphatic cell (ACKR4- CCDC80+)	endothelial	2.34304	3.2767	94.1748
93	Pancreas	lymphatic cell (ACKR4- CCDC80+)	endothelial	2.05423	4.8521	92.6962
93	Kidney	lymphatic cell (ACKR4- CCDC80+)	endothelial	3.04998	3.20386	93.7462
94	Pancreas	lymphatic cell (ACKR4+ CCDC80+)	endothelial	0.500331	6.49313	92.9979
M4	Skin	lymphatic cell	endothelial	1.35851	4.15958	94.4819
M4	Bone	lymphatic cell	endothelial	2.49211	2.64984	94.858
M4	Heart	lymphatic cell	endothelial	0	7.5188	91.7073
M4	Aorta	lymphatic cell	endothelial	0.828582	6.53629	92.6928
M4	Trachea	lymphatic cell	endothelial	1.20971	17.6556	81.1347
M4	Uterus	lymphatic cell	endothelial	1.72832	7.39842	90.8733
95	Bone	osteo-CAR cell	stromal	4.0364	5.54378	90.4117
95	Bone marrow	osteo-CAR cell	stromal	5.70833	3.77202	90.5237
96	Bone	osteoblast	stromal	2.96372	4.1404	92.7661
96	Bone marrow	osteoblast	stromal	4.27456	2.73325	92.9922
97	Bone	chondrocyte	stromal	3.56786	4.32234	92.2225
97	Trachea	chondrocyte	stromal	1.98069	16.7773	81.6985
98	Fat	tendon cell	stromal	2.54272	6.66917	90.1749
98	Limb muscle	tendon cell	stromal	3.48993	3.13629	93.2039
98	Bone	tendon cell	stromal	4.61554	4.71275	90.4085
98	Tongue	tendon cell	stromal	3.25968	3.79451	92.8205
99	Limb muscle	skeletal muscle satellite stem cell	stromal	3.31264	3.28167	93.3438
99	Diaphragm	skeletal muscle satellite stem cell	stromal	0.484907	16.7414	82.7737
99	Tongue	skeletal muscle satellite stem cell	stromal	3.26571	3.43616	93.0233
101	Limb muscle	fast muscle cell	stromal	0.958084	1.40892	97.6518
101	Tongue	fast muscle cell	stromal	1.23623	2.3376	96.3716
102	Limb muscle	slow muscle cell	stromal	0.992959	1.44291	97.4493
103	Heart	cardiomyocyte	stromal	0.142757	3.04179	96.5886
104	Heart	atrial cardiomyocyte	stromal	0.247525	3.04912	96.663
105	Heart	ventricular cardiomyocyte	stromal	0	3.04348	96.5217
108	Fat	smooth muscle cell	stromal	3.0041	5.44231	91.3463
108	Small intestine	smooth muscle cell	stromal	3.27931	3.96568	92.6096
108	Bladder	smooth muscle cell	stromal	1.54309	4.31768	94.2059
108	Uterus	smooth muscle cell	stromal	2.56373	8.56319	89.0764
109	Brain cortex	vascular associated smooth muscle cell	stromal	3.1699	5.68617	90.7836
109	Brainstem	vascular associated smooth muscle cell	stromal	4.21422	5.41471	89.4879
109	Hypothalamus Pituitary	vascular associated smooth muscle cell	stromal	4.89008	5.30101	89.8089
109	Fat	vascular associated smooth muscle cell	stromal	3.20102	4.95176	91.4657
109	Mammary gland	vascular associated smooth muscle cell	stromal	3.30927	4.77804	92.0495
109	Limb muscle	vascular associated smooth muscle cell	stromal	3.34056	3.27114	93.2321
109	Bone	vascular associated smooth muscle cell	stromal	3.97893	4.63421	91.6558
109	Heart	vascular associated smooth muscle cell	stromal	0	8.30325	91.2387
109	Aorta	vascular associated smooth muscle cell	stromal	0.63474	6.86528	92.4482
109	Lung	vascular associated smooth muscle cell	stromal	2.48985	2.67606	94.3998
109	Trachea	vascular associated smooth muscle cell	stromal	2.05487	20.7858	77.1593
109	Tongue	vascular associated smooth muscle cell	stromal	2.99422	3.94909	92.924
109	Small intestine	vascular associated smooth muscle cell	stromal	5.44034	3.87737	90.6823
109	Pancreas	vascular associated smooth muscle cell	stromal	1.46668	4.95744	91.6042
109	Kidney	vascular associated smooth muscle cell	stromal	4.37938	3.10303	92.438
109	Bladder	vascular associated smooth muscle cell	stromal	4.39145	4.75469	91.0698
109	Uterus	vascular associated smooth muscle cell	stromal	4.10143	8.51158	87.4321
110	Limb muscle	fibroadipogenic progenitor cell	stromal	3.24062	3.12434	93.6158
110	Diaphragm	fibroadipogenic progenitor cell	stromal	0.873329	18.4943	80.1327
111	Hypothalamus Pituitary	fibroblast	stromal	5.17006	5.30404	89.3841
111	Fat	fibroblast	stromal	2.75188	3.72955	93.0914
111	Mammary gland	fibroblast	stromal	3.04552	4.60448	92.3419
111	Bone	fibroblast	stromal	4.32126	4.57613	91.6452
111	Bone marrow	fibroblast	stromal	2.29133	3.43699	94.2717
111	Heart	fibroblast	stromal	0	8.39416	91.358
111	Aorta	fibroblast	stromal	0.986948	7.31001	91.7683
111	Lung	fibroblast	stromal	3.56931	3.05201	92.6064
111	Trachea	fibroblast	stromal	2.17238	9.50092	86.8392
111	Tongue	fibroblast	stromal	3.14136	3.50076	93.0942
111	Small intestine	fibroblast	stromal	2.7849	5.40113	91.9784
111	Colon	fibroblast	stromal	2.8134	2.82662	93.65
111	Liver	fibroblast	stromal	2.2382	5.15271	92.3435
111	Kidney	fibroblast	stromal	2.72862	3.05021	94.5455
111	Bladder	fibroblast	stromal	2.59055	4.73042	92.7071
111	Uterus	fibroblast	stromal	2.44382	9.34844	88.0931
112	Fat	fibroblast (ACKR2+)	stromal	2.30446	5.55373	92.4183
113	Fat	fibroblast (ITIH5+)	stromal	2.94802	6.42066	90.536
114	Fat	fibroblast (LCN2+)	stromal	4.44478	4.53114	91.0241
115	Lung	adventitial fibroblast	stromal	3.58209	4.54982	91.8385
116	Lung	alveolar fibroblast	stromal	5.55556	5.04791	89.3145
117	Lung	fibroblast (NNAT+)	stromal	4.4853	4.19873	91.347
118	Tongue	fibroblast (WIF1+)	stromal	2.88553	3.57313	93.2742
119	Small intestine	fibroblast (CHODL+)	stromal	4.15099	4.78964	91.18
120	Small intestine	fibroblast (GGT5+)	stromal	3.06273	3.87342	93.0369
121	Small intestine	fibroblast (KCNN3+)	stromal	3.64295	5.2916	91.3583
122	Pancreas	fibroblast (PI16+)	stromal	1.85451	5.32652	92.4222
123	Pancreas	fibroblast (PTN+)	stromal	2.27409	5.05706	92.2265
123	Bladder	fibroblast (PTN+)	stromal	2.40624	4.37301	93.0591
124	Kidney	fibroblast (ASPN+)	stromal	5.03377	5.785	89.1846
125	Kidney	fibroblast (TNC+)	stromal	NaN	NaN	NaN
126	Bladder	fibroblast (ENPP2+)	stromal	4.16987	5.45046	90.3004
127	Bladder	fibroblast (LY6H+)	stromal	2.6038	5.06623	92.2707
128	Fat	myofibroblast	stromal	3.3013	5.43988	91.1865
128	Kidney	myofibroblast	stromal	2.72609	3.31914	93.6972
128	Bladder	myofibroblast	stromal	2.67319	4.73125	92.5893
128	Uterus	myofibroblast	stromal	3.82077	10.2691	85.8814
129	Lung	fibromyocyte	stromal	5.2428	4.45298	90.2327
130	Brain cortex	pericyte	stromal	4.9249	8.14548	86.6045
130	Brainstem	pericyte	stromal	5.42575	6.64971	87.9644
130	Hypothalamus Pituitary	pericyte	stromal	8.65683	5.80053	85.986
130	Fat	pericyte	stromal	3.46939	4.49167	91.6128
130	Limb muscle	pericyte	stromal	4.85347	3.92276	91.0932
130	Diaphragm	pericyte	stromal	0.796755	17.4839	80.086
130	Heart	pericyte	stromal	3.12523	3.46462	93.2637
130	Lung	pericyte	stromal	5.1305	4.59853	90.0576
130	Tongue	pericyte	stromal	4.84302	4.06436	91.6739
130	Small intestine	pericyte	stromal	6.43431	3.76058	89.7677
130	Pancreas	pericyte	stromal	2.81565	5.28687	91.1345
130	Kidney	pericyte	stromal	3.6738	2.94711	93.3791
130	Bladder	pericyte	stromal	4.04469	3.24038	92.3315
130	Uterus	pericyte	stromal	3.27256	9.27103	87.049
131	Bone	adipo-CAR cell	stromal	4.67382	3.07666	92.4209
131	Bone marrow	adipo-CAR cell	stromal	5.21084	4.51807	90.2711
132	Fat	adipocyte (UCP1hi)	stromal	1.50758	3.29372	94.959
132	Pancreas	adipocyte (UCP1hi)	stromal	1.70573	3.47111	94.7284
132	Kidney	adipocyte (UCP1hi)	stromal	2.83359	2.10242	94.8443
133	Fat	adipocyte (UCP1lo)	stromal	2.14521	3.09081	94.2802
133	Limb muscle	adipocyte (UCP1lo)	stromal	2.66701	2.72107	94.4711
133	Bone	adipocyte (UCP1lo)	stromal	0.580781	2.11193	97.3073
133	Aorta	adipocyte (UCP1lo)	stromal	1.33851	4.45604	93.8355
133	Pancreas	adipocyte (UCP1lo)	stromal	2.06575	3.63601	94.2426
133	Kidney	adipocyte (UCP1lo)	stromal	3.5363	1.88797	93.7518
133	Bladder	adipocyte (UCP1lo)	stromal	2.62666	2.55488	95.021
134	Blood	mesothelial cell	stromal	3.42568	4.01527	91.8094
134	Spleen	mesothelial cell	stromal	0.954988	6.25508	92.7899
134	Heart	mesothelial cell	stromal	0	4.26487	95.7351
134	Lung	mesothelial cell	stromal	3.04512	2.79166	93.9186
134	Small intestine	mesothelial cell	stromal	2.72985	3.84344	93.438
134	Colon	mesothelial cell	stromal	2.33504	2.91529	94.7065
134	Liver	mesothelial cell	stromal	1.70198	5.32137	92.7236
134	Kidney	mesothelial cell	stromal	NaN	NaN	NaN
134	Bladder	mesothelial cell	stromal	2.59675	4.7027	92.6667
134	Testes	mesothelial cell	stromal	5.50028	2.23881	92.2609
135	Fat	mesothelial cell (CXCL10+ PRG4+)	stromal	2.44093	3.24384	94.3171
135	Pancreas	mesothelial cell (CXCL10+ PRG4+)	stromal	2.42878	3.95464	93.4507
136	Fat	mesothelial cell (CXCL10- PRG4+)	stromal	2.52667	3.33853	93.9771
136	Pancreas	mesothelial cell (CXCL10- PRG4+)	stromal	2.33229	4.23547	93.3363
137	Fat	mesothelial cell (SBSN+)	stromal	2.34918	3.55761	94.2404
137	Pancreas	mesothelial cell (SBSN+)	stromal	2.38397	4.18811	93.533
139	Brain cortex	leptomeningeal cell	stromal	2.99116	7.11427	89.5395
139	Brainstem	leptomeningeal cell	stromal	2.44981	6.6129	90.4616
139	Hypothalamus Pituitary	leptomeningeal cell	stromal	5.1361	5.45473	90.1252
140	Fat	reticular cell	stromal	2.45082	6.85974	90.8185
140	Limb muscle	reticular cell	stromal	2.88732	3.19086	94.2025
140	Pancreas	reticular cell	stromal	0.511258	7.80273	91.7477
140	Kidney	reticular cell	stromal	2.8885	3.36031	93.9094
141	Mammary gland	unknown_Mammary_gland_stromal_G1 (NGFR+ TNNT2+)	stromal	6.36557	5.04634	88.2995
141	Bone	unknown_Bone_stromal_G1 (NGFR+ TNNT2+)	stromal	3.58285	5.2521	90.933
141	Tongue	unknown_Tongue_stromal_G2 (NGFR+ TNNT2+)	stromal	3.33129	4.30739	92.2273
141	Pancreas	unknown_Pancreas_stromal_G1 (NGFR+ TNNT2+)	stromal	0.579553	6.48581	92.9101
142	Tongue	unknown_Tongue_stromal_G1 (COL15A1+ PTGDS+)	stromal	3.73514	4.29799	92
143	Kidney	unknown_Kidney_stromal_G1 (ST6GAL2+)	stromal	6.12621	3.25318	90.059
M5	Testes	stromal cell	stromal	5.20505	2.44479	92.346
144	Brain cortex	B cell	lymphoid	2.83374	8.9948	88.1715
144	Brainstem	B cell	lymphoid	3.96135	10.3267	84.0806
144	Hypothalamus Pituitary	B cell	lymphoid	3.98979	5.04058	90.8586
144	Fat	B cell	lymphoid	2.71144	7.60772	90.0399
144	Mammary gland	B cell	lymphoid	2.74939	5.00412	92.1918
144	Limb muscle	B cell	lymphoid	3.09294	3.2348	93.4808
144	Bone	B cell	lymphoid	3.61411	5.08153	91.261
144	Bone marrow	B cell	lymphoid	3.37268	3.2831	93.0964
144	Blood	B cell	lymphoid	3.69326	3.47107	92.7007
144	Spleen	B cell	lymphoid	0.929221	5.85708	92.5626
144	Lung	B cell	lymphoid	2.65769	3.51008	93.5858
144	Small intestine	B cell	lymphoid	2.15858	5.92466	91.757
144	Liver	B cell	lymphoid	1.19185	6.3768	92.1855
144	Pancreas	B cell	lymphoid	0.271754	7.76049	91.9315
144	Kidney	B cell	lymphoid	3.2989	3.43025	93.2048
144	Bladder	B cell	lymphoid	3.28212	3.52188	93.0168
145	Fat	B cell (PF)	lymphoid	0.973278	6.56715	92.5905
145	Mammary gland	B cell (PF)	lymphoid	1.37418	5.03027	93.4913
145	Limb muscle	B cell (PF)	lymphoid	1.98108	2.47023	95.8533
145	Bone	B cell (PF)	lymphoid	3.97823	6.02966	90.1188
145	Spleen	B cell (PF)	lymphoid	1.69722	4.86377	93.5484
145	Liver	B cell (PF)	lymphoid	1.24188	6.00186	92.6654
145	Pancreas	B cell (PF)	lymphoid	0.519197	5.51585	93.951
145	Kidney	B cell (PF)	lymphoid	2.59276	3.11907	94.9513
146	Pancreas	B cell (SOX5+)	lymphoid	0.318776	8.3715	91.3603
147	Hypothalamus Pituitary	plasma cell	lymphoid	2.17576	3.29342	94.3771
147	Fat	plasma cell	lymphoid	1.08145	3.82525	95.4625
147	Mammary gland	plasma cell	lymphoid	1.52065	2.60902	95.8646
147	Limb muscle	plasma cell	lymphoid	1.80892	1.78803	96.4542
147	Bone	plasma cell	lymphoid	1.37628	1.73419	96.8688
147	Bone marrow	plasma cell	lymphoid	1.6928	1.74926	96.5021
147	Blood	plasma cell	lymphoid	1.53911	4.47725	94.0196
147	Spleen	plasma cell	lymphoid	0.956971	2.97529	95.8328
147	Heart	plasma cell	lymphoid	0	2.60116	97.1098
147	Lung	plasma cell	lymphoid	1.45029	2.82665	95.7957
147	Small intestine	plasma cell	lymphoid	1.00319	2.43278	96.5077
147	Liver	plasma cell	lymphoid	0.623627	2.56085	96.7806
147	Pancreas	plasma cell	lymphoid	0.276965	4.11933	94.913
147	Kidney	plasma cell	lymphoid	1.68249	1.76869	96.4474
147	Bladder	plasma cell	lymphoid	1.05346	1.65813	97.445
148	Fat	plasma cell (PF)	lymphoid	0.869093	5.90308	93.3373
148	Limb muscle	plasma cell (PF)	lymphoid	1.20376	1.40746	97.3888
148	Bone marrow	plasma cell (PF)	lymphoid	1.59866	2.162	96.2393
148	Spleen	plasma cell (PF)	lymphoid	1.03677	4.16297	94.5511
148	Liver	plasma cell (PF)	lymphoid	1.17336	3.6121	95.0788
148	Pancreas	plasma cell (PF)	lymphoid	0.48971	5.21179	94.1999
148	Kidney	plasma cell (PF)	lymphoid	2.30634	3.25896	94.5294
149	Skin	innate lymphoid cell	lymphoid	1.47232	2.76796	95.7597
149	Lung	innate lymphoid cell	lymphoid	3.22354	3.95308	92.9011
149	Small intestine	innate lymphoid cell	lymphoid	2.15169	5.7971	91.9701
149	Kidney	innate lymphoid cell	lymphoid	2.67032	3.8806	93.2176
149	Bladder	innate lymphoid cell	lymphoid	3.53073	3.11975	93.088
150	Fat	natural killer cell	lymphoid	2.31398	6.2119	91.5325
150	Mammary gland	natural killer cell	lymphoid	2.54635	5.10339	92.4599
150	Bone marrow	natural killer cell	lymphoid	2.74552	2.53973	94.685
150	Blood	natural killer cell	lymphoid	2.53321	4.14473	92.359
150	Spleen	natural killer cell	lymphoid	1.03051	5.73205	92.859
150	Small intestine	natural killer cell	lymphoid	1.7754	3.59443	94.5201
150	Liver	natural killer cell	lymphoid	1.87581	4.1642	93.4891
150	Pancreas	natural killer cell	lymphoid	0.344637	7.24287	92.264
150	Kidney	natural killer cell	lymphoid	2.69144	3.75202	93.6803
150	Uterus	natural killer cell	lymphoid	2.22202	8.43916	89.26
M6	Lung	natural killer cell	lymphoid	2.70169	3.09061	94.1242
151	Lung	natural killer cell (PF)	lymphoid	2.00013	3.51232	94.5391
152	Lung	natural killer cell (GZMB+)	lymphoid	2.48869	3.66572	93.8129
153	Lung	natural killer cell (KLRD1+)	lymphoid	2.46015	3.578	93.9319
154	Pancreas	natural killer cell (CHN1+)	lymphoid	0.464037	7.91221	91.5806
154	Kidney	natural killer cell (CHN1+)	lymphoid	3.29264	3.9368	92.5646
155	Fat	natural killer T cell	lymphoid	2.0981	5.43307	92.8353
155	Mammary gland	natural killer T cell	lymphoid	2.07442	4.57708	93.116
155	Limb muscle	natural killer T cell	lymphoid	2.1542	2.82749	95.1412
155	Bone	natural killer T cell	lymphoid	2.72581	4.71444	92.7021
155	Bone marrow	natural killer T cell	lymphoid	2.81155	2.51185	94.5539
155	Blood	natural killer T cell	lymphoid	2.57273	4.91461	92.5917
155	Spleen	natural killer T cell	lymphoid	0.848628	6.25176	92.8706
155	Lung	natural killer T cell	lymphoid	2.39377	3.54817	94.0204
155	Small intestine	natural killer T cell	lymphoid	1.95355	5.35736	92.8586
155	Liver	natural killer T cell	lymphoid	1.46341	4.93909	93.2027
155	Pancreas	natural killer T cell	lymphoid	0.38702	7.43208	92.1937
155	Kidney	natural killer T cell	lymphoid	2.39186	3.18413	94.4414
155	Uterus	natural killer T cell	lymphoid	3.00958	9.02873	87.9617
H6	Brain cortex	natural killer cell_T cell	lymphoid	3.19817	7.30402	89.2079
H6	Brainstem	natural killer cell_T cell	lymphoid	2.90787	9.96143	87.3645
H6	Hypothalamus Pituitary	natural killer cell_T cell	lymphoid	3.95814	4.7952	91.2661
H6	Diaphragm	natural killer cell_T cell	lymphoid	0.182448	16.3201	83.4974
H6	Spleen	natural killer cell_T cell	lymphoid	0.950966	5.5336	93.2122
H6	Lung	natural killer cell_T cell	lymphoid	2.60343	3.62434	93.7241
H6	Trachea	natural killer cell_T cell	lymphoid	1.84792	16.8502	81.4849
H6	Pancreas	natural killer cell_T cell	lymphoid	0.344376	7.90553	91.7406
H6	Bladder	natural killer cell_T cell	lymphoid	2.23077	3.26127	94.1634
H6	Testes	natural killer cell_T cell	lymphoid	4.09093	1.61687	93.8403
H7	Limb muscle	natural killer cell_T cell (PF)	lymphoid	2.06625	2.51847	95.2652
H7	Bone	natural killer cell_T cell (PF)	lymphoid	1.51071	2.33771	96.2394
H7	Bone marrow	natural killer cell_T cell (PF)	lymphoid	1.98548	2.08576	95.4576
H7	Spleen	natural killer cell_T cell (PF)	lymphoid	1.12187	4.32593	94.4479
H7	Small intestine	natural killer cell_T cell (PF)	lymphoid	1.5419	4.80994	93.8613
H7	Liver	natural killer cell_T cell (PF)	lymphoid	1.50185	3.1333	95.4066
H7	Kidney	natural killer cell_T cell (PF)	lymphoid	2.24368	3.16041	94.4986
156	Lung	T cell (CD4+ CD8- CCL5+)	lymphoid	2.47004	3.41815	93.9857
156	Small intestine	T cell (CD4+ CD8- CCL5+)	lymphoid	2.20042	4.56919	93.2305
157	Fat	T cell (CD4+ CD8- CCL5-)	lymphoid	1.91636	7.21185	90.9619
157	Mammary gland	T cell (CD4+ CD8- CCL5-)	lymphoid	2.48542	5.00311	92.4586
157	Limb muscle	T cell (CD4+ CD8- CCL5-)	lymphoid	2.8264	3.19043	93.9296
157	Bone	T cell (CD4+ CD8- CCL5-)	lymphoid	3.52941	4.86095	91.4418
157	Bone marrow	T cell (CD4+ CD8- CCL5-)	lymphoid	3.15652	2.60022	94.0934
157	Blood	T cell (CD4+ CD8- CCL5-)	lymphoid	2.58541	3.6342	93.4059
157	Spleen	T cell (CD4+ CD8- CCL5-)	lymphoid	0.997653	5.78929	92.5706
157	Lung	T cell (CD4+ CD8- CCL5-)	lymphoid	2.82696	3.64138	93.5056
157	Small intestine	T cell (CD4+ CD8- CCL5-)	lymphoid	2.2171	4.7948	93.0372
157	Liver	T cell (CD4+ CD8- CCL5-)	lymphoid	1.28791	6.40558	92.3077
157	Pancreas	T cell (CD4+ CD8- CCL5-)	lymphoid	0.359518	7.54426	92.0299
157	Kidney	T cell (CD4+ CD8- CCL5-)	lymphoid	2.98121	3.32027	93.5736
157	Bladder	T cell (CD4+ CD8- CCL5-)	lymphoid	2.42829	3.74551	93.866
158	Fat	T cell (CD4+ CD8- CCL5- CCR10+)	lymphoid	1.51099	7.02941	91.5172
158	Blood	T cell (CD4+ CD8- CCL5- CCR10+)	lymphoid	2.30159	3.57908	94.169
159	Fat	T cell (CD4+ CD8- CCL5- CLDN1+)	lymphoid	2.86726	7.87556	89.307
159	Mammary gland	T cell (CD4+ CD8- CCL5- CLDN1+)	lymphoid	3.15513	4.92529	91.8892
159	Limb muscle	T cell (CD4+ CD8- CCL5- CLDN1+)	lymphoid	3.47072	3.52645	92.9462
160	Fat	T cell (CD4- CD8+ CCL5+)	lymphoid	1.95179	5.14	93.0928
160	Mammary gland	T cell (CD4- CD8+ CCL5+)	lymphoid	2.56551	4.94939	92.53
160	Limb muscle	T cell (CD4- CD8+ CCL5+)	lymphoid	2.29682	2.7976	95.0051
160	Bone	T cell (CD4- CD8+ CCL5+)	lymphoid	2.91659	4.89296	92.1761
160	Bone marrow	T cell (CD4- CD8+ CCL5+)	lymphoid	2.72586	2.53863	94.7507
160	Blood	T cell (CD4- CD8+ CCL5+)	lymphoid	2.39358	4.00326	93.0809
160	Spleen	T cell (CD4- CD8+ CCL5+)	lymphoid	1.15336	5.77366	92.3376
160	Aorta	T cell (CD4- CD8+ CCL5+)	lymphoid	0.685307	7.23863	92.0761
160	Lung	T cell (CD4- CD8+ CCL5+)	lymphoid	2.71549	3.46449	93.8261
160	Small intestine	T cell (CD4- CD8+ CCL5+)	lymphoid	1.98768	3.62327	94.2434
160	Colon	T cell (CD4- CD8+ CCL5+)	lymphoid	2.71452	2.95519	93.6772
160	Liver	T cell (CD4- CD8+ CCL5+)	lymphoid	1.35523	5.529	92.9562
160	Pancreas	T cell (CD4- CD8+ CCL5+)	lymphoid	0.449642	7.33098	91.9383
160	Kidney	T cell (CD4- CD8+ CCL5+)	lymphoid	2.72408	3.0907	94.2152
160	Uterus	T cell (CD4- CD8+ CCL5+)	lymphoid	2.39567	8.84601	88.7738
161	Skin	T cell (CD4- CD8+ CCL5-)	lymphoid	2.24565	2.58516	95.1782
161	Fat	T cell (CD4- CD8+ CCL5-)	lymphoid	2.27478	7.93243	89.6529
161	Limb muscle	T cell (CD4- CD8+ CCL5-)	lymphoid	3.27522	3.35642	93.3671
162	Bone marrow	T cell (CD4+ CD8+ CCL5+)	lymphoid	3.36206	2.99755	93.2615
162	Spleen	T cell (CD4+ CD8+ CCL5+)	lymphoid	0.617284	6.47108	92.8642
162	Lung	T cell (CD4+ CD8+ CCL5+)	lymphoid	2.71687	3.72901	93.544
162	Kidney	T cell (CD4+ CD8+ CCL5+)	lymphoid	2.85094	3.81944	93.2729
163	Small intestine	T cell (CD4- CD8- CCL5+ GZMK+)	lymphoid	2.00401	5.40025	92.5746
164	Small intestine	T cell (CD4- CD8- CCL5+ GZMB+ LYG1+)	lymphoid	2.51894	5.69504	91.4193
165	Small intestine	T cell (CD4- CD8- CCL5+ GZMB+ LYG1-)	lymphoid	1.86101	5.60491	92.5431
166	Small intestine	T cell (CD4- CD8- CCL5+ GZMB- LYG1+)	lymphoid	2.65258	3.67434	93.4537
167	Fat	T cell (CD4- CD8- CCL5-)	lymphoid	2.27849	8.28242	89.447
168	Fat	T cell (PF)	lymphoid	1.53375	4.46587	93.7898
168	Mammary gland	T cell (PF)	lymphoid	0.984148	4.64531	94.2546
168	Lung	T cell (PF)	lymphoid	1.67648	3.23817	95.1427
168	Pancreas	T cell (PF)	lymphoid	0.641643	5.75892	93.7714
M7	Heart	T cell	lymphoid	1.6835	15.1515	83.165
M7	Trachea	T cell	lymphoid	2.2333	7.35039	90.4163
M7	Tongue	T cell	lymphoid	2.0217	3.28587	94.6766
169	Hypothalamus Pituitary	hematopoietic precursor cell	hematopoietic	3.5739	4.73676	91.3323
169	Bone	hematopoietic precursor cell	hematopoietic	2.29477	3.43748	94.0145
169	Bone marrow	hematopoietic precursor cell	hematopoietic	2.51395	2.78362	94.5902
169	Blood	hematopoietic precursor cell	hematopoietic	2.13812	2.98224	94.8398
169	Spleen	hematopoietic precursor cell	hematopoietic	1.41833	5.18255	93.1063
169	Lung	hematopoietic precursor cell	hematopoietic	1.99235	2.90984	94.8988
169	Liver	hematopoietic precursor cell	hematopoietic	1.14081	7.43155	91.4276
170	Hypothalamus Pituitary	megakaryocyte progenitor cell	megakaryocyte-erythroid	3.02767	4.46305	92.4427
170	Bone	megakaryocyte progenitor cell	megakaryocyte-erythroid	2.07252	4.1436	93.9526
170	Bone marrow	megakaryocyte progenitor cell	megakaryocyte-erythroid	1.76636	2.51314	95.8237
170	Blood	megakaryocyte progenitor cell	megakaryocyte-erythroid	1.85549	1.87737	96.2987
170	Lung	megakaryocyte progenitor cell	megakaryocyte-erythroid	2.35815	3.26617	94.5982
171	Blood	platelet	megakaryocyte-erythroid	1.22491	1.6404	97.0847
171	Spleen	platelet	megakaryocyte-erythroid	0.862069	4.74138	94.3966
171	Lung	platelet	megakaryocyte-erythroid	0.522786	2.41378	97.0634
172	Hypothalamus Pituitary	erythroid progenitor cell	megakaryocyte-erythroid	2.35614	3.7838	93.9581
172	Bone	erythroid progenitor cell	megakaryocyte-erythroid	1.26285	2.49882	96.2507
172	Bone marrow	erythroid progenitor cell	megakaryocyte-erythroid	1.42283	2.00296	96.558
172	Blood	erythroid progenitor cell	megakaryocyte-erythroid	1.81727	2.49586	95.8158
172	Spleen	erythroid progenitor cell	megakaryocyte-erythroid	1.57392	3.50251	94.9729
172	Lung	erythroid progenitor cell	megakaryocyte-erythroid	2.14016	2.4932	95.3346
172	Kidney	erythroid progenitor cell	megakaryocyte-erythroid	1.79706	2.51104	95.6005
173	Brain cortex	erythroid lineage cell	megakaryocyte-erythroid	1.01064	4.55528	94.4916
173	Brainstem	erythroid lineage cell	megakaryocyte-erythroid	0.722524	2.63522	96.6313
173	Hypothalamus Pituitary	erythroid lineage cell	megakaryocyte-erythroid	1.24763	4.65082	94.1118
173	Eye retina	erythroid lineage cell	megakaryocyte-erythroid	0.590699	11.8864	87.5229
173	Fat	erythroid lineage cell	megakaryocyte-erythroid	0.608253	3.38829	95.7393
173	Limb muscle	erythroid lineage cell	megakaryocyte-erythroid	1.39546	1.91757	96.8747
173	Diaphragm	erythroid lineage cell	megakaryocyte-erythroid	0.951446	15.2265	83.822
173	Bone	erythroid lineage cell	megakaryocyte-erythroid	0.674916	1.36095	97.9135
173	Bone marrow	erythroid lineage cell	megakaryocyte-erythroid	0.939518	1.66039	97.3355
173	Blood	erythroid lineage cell	megakaryocyte-erythroid	0.83273	1.71189	97.4242
173	Spleen	erythroid lineage cell	megakaryocyte-erythroid	0.503607	3.74466	95.7632
173	Heart	erythroid lineage cell	megakaryocyte-erythroid	0	9.26444	90.5692
173	Lung	erythroid lineage cell	megakaryocyte-erythroid	1.08096	2.61892	96.3454
174	Brain cortex	erythroid lineage cell (PF)	megakaryocyte-erythroid	1.17429	6.42769	92.398
174	Brainstem	erythroid lineage cell (PF)	megakaryocyte-erythroid	0.804613	12.092	87.1034
174	Hypothalamus Pituitary	erythroid lineage cell (PF)	megakaryocyte-erythroid	1.47187	4.32715	94.1604
174	Bone	erythroid lineage cell (PF)	megakaryocyte-erythroid	0.873563	1.96165	97.1603
174	Bone marrow	erythroid lineage cell (PF)	megakaryocyte-erythroid	1.04188	1.80603	97.136
174	Blood	erythroid lineage cell (PF)	megakaryocyte-erythroid	0.851927	1.94827	97.0422
174	Spleen	erythroid lineage cell (PF)	megakaryocyte-erythroid	0.963374	3.6802	95.0509
174	Lung	erythroid lineage cell (PF)	megakaryocyte-erythroid	1.35482	3.05443	95.3704
174	Liver	erythroid lineage cell (PF)	megakaryocyte-erythroid	1.04437	2.85954	95.8005
175	Brain cortex	neutrophil	myeloid	2.62208	5.20558	92.0119
175	Brainstem	neutrophil	myeloid	2.60581	3.96476	93.3593
175	Hypothalamus Pituitary	neutrophil	myeloid	3.49352	4.44356	91.982
175	Eye retina	neutrophil	myeloid	3.49132	11.7859	84.7228
175	Fat	neutrophil	myeloid	2.49809	4.51095	93.0529
175	Mammary gland	neutrophil	myeloid	3.314	4.94339	91.7426
175	Limb muscle	neutrophil	myeloid	1.95398	2.41413	95.36
175	Diaphragm	neutrophil	myeloid	0.94804	12.5108	86.6791
175	Bone	neutrophil	myeloid	2.21695	2.33685	95.3289
175	Bone marrow	neutrophil	myeloid	2.49762	1.90248	95.4212
175	Blood	neutrophil	myeloid	2.23696	3.13007	94.5518
175	Spleen	neutrophil	myeloid	1.00194	4.61613	93.7341
175	Heart	neutrophil	myeloid	0	8.21114	91.2371
175	Aorta	neutrophil	myeloid	1.2368	6.3219	91.4943
175	Lung	neutrophil	myeloid	2.38387	3.76963	93.3555
175	Trachea	neutrophil	myeloid	2.4518	7.30378	90.1054
175	Small intestine	neutrophil	myeloid	2.55706	2.88322	94.668
175	Colon	neutrophil	myeloid	2.64414	3.59841	93.7575
175	Liver	neutrophil	myeloid	2.28603	2.40612	94.9905
175	Pancreas	neutrophil	myeloid	2.07667	3.59641	93.7205
175	Kidney	neutrophil	myeloid	2.69609	2.55675	94.4388
175	Bladder	neutrophil	myeloid	2.36461	2.65683	94.9571
175	Uterus	neutrophil	myeloid	3.40315	9.18815	87.1906
176	Brain cortex	neutrophil (PF)	myeloid	2.13512	9.50829	88.1073
176	Hypothalamus Pituitary	neutrophil (PF)	myeloid	2.94025	4.69909	92.1388
176	Fat	neutrophil (PF)	myeloid	1.43787	2.22975	96.3324
176	Mammary gland	neutrophil (PF)	myeloid	7.28785	4.9584	87.7537
176	Bone	neutrophil (PF)	myeloid	1.66855	2.16838	96.1471
176	Bone marrow	neutrophil (PF)	myeloid	1.80627	1.95067	96.1575
176	Blood	neutrophil (PF)	myeloid	1.40117	2.48038	95.9892
176	Spleen	neutrophil (PF)	myeloid	1.37167	4.27099	94.208
176	Lung	neutrophil (PF)	myeloid	1.78617	2.62902	95.4668
176	Liver	neutrophil (PF)	myeloid	1.35761	3.78484	94.8576
176	Pancreas	neutrophil (PF)	myeloid	1.55144	3.88007	94.0728
176	Kidney	neutrophil (PF)	myeloid	1.91523	2.2213	95.562
177	Lung	neutrophil (CCL13+)	myeloid	4.59085	3.5112	91.5799
177	Kidney	neutrophil (CCL13+)	myeloid	2.60355	2.53497	94.142
178	Fat	neutrophil (IL18BP+)	myeloid	2.42411	4.83737	92.6535
178	Lung	neutrophil (IL18BP+)	myeloid	1.80512	2.38488	95.9065
178	Kidney	neutrophil (IL18BP+)	myeloid	2.1549	2.38955	95.5542
178	Bladder	neutrophil (IL18BP+)	myeloid	2.33758	3.06676	94.5449
178	Uterus	neutrophil (IL18BP+)	myeloid	3.03263	9.11124	88.0282
179	Hypothalamus Pituitary	basophil	myeloid	2.73333	4.11729	93.1494
179	Fat	basophil	myeloid	6.20705	6.65868	87.0274
179	Limb muscle	basophil	myeloid	6.39098	4.01771	90.7268
179	Bone	basophil	myeloid	1.88095	2.41492	95.7041
179	Bone marrow	basophil	myeloid	2.8492	2.4022	94.5969
179	Blood	basophil	myeloid	3.67115	3.9626	92.3662
179	Lung	basophil	myeloid	6.41776	3.50041	89.9742
179	Tongue	basophil	myeloid	4.37144	3.70879	91.3657
179	Small intestine	basophil	myeloid	6.28141	4.11674	89.6019
179	Liver	basophil	myeloid	3.87905	5.56974	90.5512
179	Kidney	basophil	myeloid	NaN	NaN	NaN
179	Bladder	basophil	myeloid	5.51827	4.14116	91.052
180	Bone marrow	eosinophil	myeloid	2.76826	2.40385	94.9301
180	Lung	eosinophil	myeloid	2.91874	2.63082	94.1267
180	Small intestine	eosinophil	myeloid	3.24268	2.45589	93.6582
181	Hypothalamus Pituitary	granulocyte monocyte progenitor cell	myeloid	3.25361	4.20516	92.6147
181	Bone	granulocyte monocyte progenitor cell	myeloid	1.09368	2.60513	96.3216
181	Bone marrow	granulocyte monocyte progenitor cell	myeloid	1.83091	2.42654	95.5906
181	Spleen	granulocyte monocyte progenitor cell	myeloid	2.22285	4.59276	93.1844
181	Lung	granulocyte monocyte progenitor cell	myeloid	2.13584	2.54355	95.2857
181	Kidney	granulocyte monocyte progenitor cell	myeloid	1.27279	3.23094	95.4963
182	Hypothalamus Pituitary	monocyte	myeloid	3.99817	4.57256	91.5879
182	Fat	monocyte	myeloid	2.09209	4.21171	93.6756
182	Mammary gland	monocyte	myeloid	2.73479	4.6631	92.3208
182	Bone	monocyte	myeloid	2.15672	3.54523	94.2756
182	Bone marrow	monocyte	myeloid	1.62927	2.22381	95.898
182	Blood	monocyte	myeloid	1.42507	3.81904	94.6265
182	Spleen	monocyte	myeloid	0.633554	5.39324	93.802
182	Lung	monocyte	myeloid	2.23443	3.95724	93.7379
182	Liver	monocyte	myeloid	1.80684	3.19087	94.6776
182	Pancreas	monocyte	myeloid	2.43162	4.7417	92.903
182	Kidney	monocyte	myeloid	2.42942	2.99924	94.321
182	Bladder	monocyte	myeloid	2.64412	2.61944	94.6927
183	Hypothalamus Pituitary	monocyte (PF)	myeloid	3.88102	4.45396	91.534
183	Mammary gland	monocyte (PF)	myeloid	1.88957	4.57695	93.5335
183	Bone	monocyte (PF)	myeloid	1.85832	2.6096	95.5712
183	Bone marrow	monocyte (PF)	myeloid	1.77816	2.12303	95.9769
183	Blood	monocyte (PF)	myeloid	1.50485	2.7451	95.7759
183	Spleen	monocyte (PF)	myeloid	0.483418	6.38858	93.1961
183	Lung	monocyte (PF)	myeloid	1.66567	2.68772	95.7477
183	Kidney	monocyte (PF)	myeloid	2.72877	3.42425	93.847
H8	Blood	macrophage_monocyte	myeloid	1.55323	4.0584	93.8264
H8	Spleen	macrophage_monocyte	myeloid	0.571021	6.2605	93.1908
H8	Heart	macrophage_monocyte	myeloid	0.497512	7.80488	91.6256
H8	Aorta	macrophage_monocyte	myeloid	0.754831	8.58962	90.3198
H8	Trachea	macrophage_monocyte	myeloid	1.63339	16.7501	81.6114
H8	Small intestine	macrophage_monocyte	myeloid	2.23562	4.75372	93.0402
H8	Colon	macrophage_monocyte	myeloid	2.44826	2.83948	91.7925
H9	Bone	macrophage_monocyte (PF)	myeloid	1.56368	2.51502	95.9279
H9	Bone marrow	macrophage_monocyte (PF)	myeloid	1.90439	2.33314	95.5931
184	Fat	macrophage	myeloid	2.181	4.75336	93.0784
184	Mammary gland	macrophage	myeloid	2.7373	4.48424	92.6483
184	Limb muscle	macrophage	myeloid	2.83347	2.95871	94.082
184	Diaphragm	macrophage	myeloid	0.288815	14.2745	85.4367
184	Bone marrow	macrophage	myeloid	1.57744	2.04985	96.4394
184	Spleen	macrophage	myeloid	0.879567	3.87662	95.1902
184	Tongue	macrophage	myeloid	3.42287	3.47494	92.7834
184	Small intestine	macrophage	myeloid	1.8177	3.14788	94.9257
184	Pancreas	macrophage	myeloid	0.60402	6.47639	92.0316
184	Kidney	macrophage	myeloid	3.0229	3.33379	93.5512
184	Bladder	macrophage	myeloid	2.95545	4.92735	92.0782
184	Testes	macrophage	myeloid	3.39931	1.91364	94.3572
185	Fat	macrophage (PF)	myeloid	1.29937	6.17165	92.3722
185	Kidney	macrophage (PF)	myeloid	1.88087	2.45571	95.6333
186	Brain cortex	macrophage (microglial cell)	myeloid	3.71416	7.99148	87.0874
186	Brainstem	macrophage (microglial cell)	myeloid	3.94385	11.1992	84.8555
186	Hypothalamus Pituitary	macrophage (microglial cell)	myeloid	5.29663	5.11256	89.521
186	Eye retina	macrophage (microglial cell)	myeloid	2.84819	12.3351	84.8248
187	Bone	macrophage (osteoclast)	myeloid	1.82244	2.61508	95.3723
188	Lung	alveolar macrophage	myeloid	2.05776	2.67941	95.2364
189	Lung	alveolar macrophage (PF)	myeloid	1.47145	2.13507	96.3639
190	Lung	alveolar macrophage (CXCL10+)	myeloid	2.12302	2.73261	95.1674
191	Lung	alveolar macrophage (LPL+)	myeloid	2.32262	3.56937	94.051
192	Lung	interstitial macrophage	myeloid	2.30169	3.0521	94.1541
193	Lung	interstitial macrophage (ABCA8+)	myeloid	2.66614	4.91532	92.3926
194	Lung	interstitial macrophage (CXCL10+)	myeloid	2.24238	4.66022	93.2016
195	Liver	macrophage (Kupffer cell)	myeloid	2.24176	3.95439	93.5139
196	Liver	macrophage (Kupffer cell PF)	myeloid	1.62597	3.70749	94.1427
197	Liver	macrophage (Kupffer cell CD5L+ MARCO+)	myeloid	1.69555	3.42909	94.8133
198	Liver	macrophage (Kupffer cell CD5L- MARCO+)	myeloid	1.84726	2.53792	95.5586
199	Liver	macrophage (Kupffer cell MS4A7+)	myeloid	1.4825	6.20329	92.1628
200	Fat	macrophage (MRC1+)	myeloid	2.57324	3.73077	93.4169
200	Pancreas	macrophage (MRC1+)	myeloid	2.81418	4.89144	91.8085
200	Kidney	macrophage (MRC1+)	myeloid	2.63603	2.82793	94.3676
201	Mammary gland	macrophage (ENPP2+)	myeloid	1.69242	4.15739	93.9778
201	Pancreas	macrophage (ENPP2+)	myeloid	0.560378	5.94142	93.5784
202	Spleen	macrophage (MARCO+)	myeloid	0.851064	4.29152	94.6798
202	Pancreas	macrophage (MARCO+)	myeloid	3.05403	4.48942	92.4005
202	Kidney	macrophage (MARCO+)	myeloid	1.67825	2.24414	96.0843
203	Bone marrow	macrophage (CD5L+)	myeloid	2.55766	2.59258	95.0825
204	Tongue	macrophage (CTSD+)	myeloid	4.78619	3.94731	91.2763
205	Small intestine	macrophage (MS4A7+)	myeloid	2.1631	3.58849	93.9847
206	Kidney	macrophage (EPCAM+)	myeloid	2.92124	3.26593	93.8162
207	Kidney	macrophage (ABCG1+)	myeloid	2.90791	3.51447	93.3056
209	Uterus	macrophage (LTC4S+)	myeloid	1.78938	7.89809	90.3213
210	Uterus	macrophage (MGST1+)	myeloid	1.64991	7.01666	91.3695
211	Hypothalamus Pituitary	conventional dendritic cell	myeloid	3.02118	4.70474	92.3097
211	Fat	conventional dendritic cell	myeloid	2.19361	4.12213	93.7826
211	Mammary gland	conventional dendritic cell	myeloid	1.46779	4.22756	94.4046
211	Bone	conventional dendritic cell	myeloid	2.24214	3.0472	94.3124
211	Bone marrow	conventional dendritic cell	myeloid	2.11069	2.28982	95.5045
211	Blood	conventional dendritic cell	myeloid	2.46809	3.03921	93.9577
211	Spleen	conventional dendritic cell	myeloid	0.780927	5.57153	93.5692
211	Lung	conventional dendritic cell	myeloid	1.77756	3.19128	94.9386
211	Small intestine	conventional dendritic cell	myeloid	1.9644	3.08567	94.4899
211	Liver	conventional dendritic cell	myeloid	1.26239	4.6219	94.0061
211	Pancreas	conventional dendritic cell	myeloid	0.436872	6.32726	93.2612
211	Kidney	conventional dendritic cell	myeloid	2.38425	2.77853	94.5543
211	Bladder	conventional dendritic cell	myeloid	2.01122	4.17767	93.745
212	Hypothalamus Pituitary	plasmacytoid dendritic cell	myeloid	3.73219	4.909	91.175
212	Bone	plasmacytoid dendritic cell	myeloid	3.63146	5.36022	91.4158
212	Bone marrow	plasmacytoid dendritic cell	myeloid	3.13043	2.69476	93.9227
212	Spleen	plasmacytoid dendritic cell	myeloid	0.86629	6.65392	91.9095
212	Lung	plasmacytoid dendritic cell	myeloid	4.02245	4.00222	91.7098
212	Trachea	plasmacytoid dendritic cell	myeloid	1.69611	17.3044	80.9995
212	Liver	plasmacytoid dendritic cell	myeloid	2.0239	4.60024	92.4034
212	Pancreas	plasmacytoid dendritic cell	myeloid	0.54316	8.71691	90.9313
212	Kidney	plasmacytoid dendritic cell	myeloid	3.55463	3.66779	92.4499
212	Bladder	plasmacytoid dendritic cell	myeloid	4.45516	4.65153	90.8004
213	Fat	mature dendritic cell	myeloid	3.78468	6.14859	90.5732
213	Mammary gland	mature dendritic cell	myeloid	6.25642	4.85629	88.8117
213	Spleen	mature dendritic cell	myeloid	1.1408	5.99313	92.2195
213	Lung	mature dendritic cell	myeloid	4.60048	4.00654	90.9741
213	Tongue	mature dendritic cell	myeloid	3.55967	3.54545	92.7744
213	Liver	mature dendritic cell	myeloid	2.63907	4.04032	92.0143
213	Pancreas	mature dendritic cell	myeloid	0.483521	9.77206	89.8304
213	Kidney	mature dendritic cell	myeloid	3.63398	4.25602	92.11
213	Bladder	mature dendritic cell	myeloid	3.61622	3.13204	93.1417
214	Mammary gland	dendritic cell (FLT3+ IGSF6+)	myeloid	2.41462	4.51228	92.825
214	Bone	dendritic cell (FLT3+ IGSF6+)	myeloid	2.12838	2.53819	95.3258
214	Bone marrow	dendritic cell (FLT3+ IGSF6+)	myeloid	2.28199	3.37721	94.3829
214	Spleen	dendritic cell (FLT3+ IGSF6+)	myeloid	0.70543	6.39053	92.526
214	Lung	dendritic cell (FLT3+ IGSF6+)	myeloid	2.70729	3.45558	93.7967
214	Small intestine	dendritic cell (FLT3+ IGSF6+)	myeloid	2.49505	5.19958	92.3558
214	Liver	dendritic cell (FLT3+ IGSF6+)	myeloid	1.48952	5.03331	92.6785
214	Pancreas	dendritic cell (FLT3+ IGSF6+)	myeloid	0.402156	7.34318	92.2402
214	Kidney	dendritic cell (FLT3+ IGSF6+)	myeloid	3.20459	3.73975	92.8525
214	Bladder	dendritic cell (FLT3+ IGSF6+)	myeloid	2.94756	4.48655	92.1519
215	Small intestine	dendritic cell (FLT3- IGSF6+ TCF4+)	myeloid	2.66845	5.59	91.6685
216	Skin	dendritic cell (Langerhans cell)	myeloid	4.22106	2.8122	92.9303
217	Liver	dendritic cell (PF)	myeloid	1.35272	4.20079	94.2465
218	Brain cortex	GABAergic neuron (GRIK1+ MEIS2+ NECAB1-)	neural	5.62698	10.8603	83.5529
219	Brain cortex	GABAergic neuron (GIRK1- MEIS2+ NECAB1+)	neural	5.28076	8.89085	85.4535
220	Brain cortex	GABAergic neuron (GIRK1- MEIS2+ NECAB1-)	neural	4.23209	10.5515	85.1235
221	Brain cortex	GABAergic neuron (PPP1R1B+)	neural	3.00799	8.10317	88.7669
221	Hypothalamus Pituitary	GABAergic neuron	neural	4.96909	8.05255	86.9784
222	Brainstem	GABAergic neuron (OTX2+)	neural	4.22481	7.86955	87.7847
H10	Brain cortex	neuron	neural	3.40984	9.00493	86.9505
H10	Brainstem	neuron	neural	3.31908	7.6964	88.8859
223	Brain cortex	glutamatergic neuron (NPTX1+)	neural	2.95225	8.36568	88.2861
224	Brainstem	glutamatergic neuron (CBLN1+)	neural	3.79756	7.89	87.4838
225	Brainstem	glutamatergic neuron (NEFH+)	neural	2.12835	5.91616	92.1066
226	Brainstem	glutamatergic neuron (ROM1+)	neural	3.38784	6.83404	89.5794
227	Eye retina	cone cell	neural	3.20414	13.5485	83.4868
228	Eye retina	rod cell	neural	1.45852	11.4695	87.2645
229	Eye retina	horizontal cell	neural	3.41639	14.5097	82.074
230	Eye retina	ON-bipolar cell	neural	3.86773	15.8992	80.2068
231	Eye retina	OFF-bipolar cell	neural	4.91072	15.7473	79.3556
H11	Eye retina	bipolar cell	neural	5.39656	17.0022	77.6013
232	Small intestine	interstitial cell of Cajal	neural	5.45401	5.2673	89.2787
233	Hypothalamus Pituitary	corticotroph	neural	6.50153	6.16059	87.5835
234	Hypothalamus Pituitary	gonadotroph	neural	6.18171	5.66063	88.1577
235	Hypothalamus Pituitary	lactotroph	neural	7.32231	5.82793	87.072
236	Hypothalamus Pituitary	somatotroph	neural	4.93189	5.77303	89.0984
237	Hypothalamus Pituitary	thyrotroph	neural	5.97759	5.40933	88.8809
H12	Hypothalamus Pituitary	neuroendocrine cell	neural	5.77611	6.26	88.1468
238	Brain cortex	astrocyte (LHX2+ SLC7A10-)	neural	4.80078	9.32076	85.8434
239	Brainstem	astrocyte (LHX2- SLC7A10+)	neural	6.42459	14.3904	79.5188
240	Hypothalamus Pituitary	astrocyte (LHX2+ SLC7A10+)	neural	7.39261	7.24795	84.8227
241	Brainstem	astrocyte (S100B+)	neural	4.27423	13.7691	82.0806
242	Brain cortex	oligodendrocyte precursor cell	neural	4.6039	10.2652	85.0195
242	Brainstem	oligodendrocyte precursor cell	neural	4.57766	14.3966	80.5996
242	Hypothalamus Pituitary	oligodendrocyte precursor cell	neural	6.16794	7.48191	85.7887
243	Brain cortex	oligodendrocyte	neural	3.77117	8.53241	87.7376
243	Brainstem	oligodendrocyte	neural	3.89318	6.52075	87.9971
243	Hypothalamus Pituitary	oligodendrocyte	neural	5.56845	5.68983	88.7665
244	Brain cortex	ependymal cell	neural	3.64499	9.23498	86.8462
244	Brainstem	ependymal cell	neural	3.0762	7.62311	88.4377
244	Hypothalamus Pituitary	ependymal cell	neural	9.04021	6.22149	84.2417
245	Brainstem	ependymal cell (NPY+)	neural	4.00091	8.89962	87.5414
246	Brainstem	choroid plexus epithelial cell	neural	1.13996	9.01091	89.8701
247	Eye retina	Muller cell	neural	2.06535	12.475	85.4597
248	Brainstem	myelinating Schwann cell	neural	3.27288	8.73454	87.9983
248	Bone	myelinating Schwann cell	neural	6.34858	5.7635	87.6451
248	Lung	myelinating Schwann cell	neural	7.60305	4.59528	87.8017
248	Tongue	myelinating Schwann cell	neural	5.42636	4.0708	90.8866
248	Bladder	myelinating Schwann cell	neural	7.17822	5.07482	87.9703
249	Brain cortex	non-myelinating Schwann cell	neural	5.90465	5.65151	87.7364
249	Brainstem	non-myelinating Schwann cell	neural	3.26106	5.63428	91.1047
249	Fat	non-myelinating Schwann cell	neural	3.63719	6.7781	89.8053
249	Bone	non-myelinating Schwann cell	neural	4.93394	5.3114	89.9228
249	Lung	non-myelinating Schwann cell	neural	6.06494	4.76623	89.3388
249	Tongue	non-myelinating Schwann cell	neural	4.35091	4.31624	91.201
249	Small intestine	non-myelinating Schwann cell	neural	3.87733	6.45251	89.9677
249	Pancreas	non-myelinating Schwann cell	neural	2.9509	5.39433	91.0864
249	Kidney	non-myelinating Schwann cell	neural	5.11464	2.38095	91.5513
249	Bladder	non-myelinating Schwann cell	neural	2.6192	5.73852	91.4676
250	Testes	spermatogonium	germ	1.31183	2.75682	95.9241
251	Testes	early spermatocyte	germ	2.22326	3.13163	94.6188
252	Testes	pachytene spermatocyte	germ	1.7485	3.39344	94.9505
253	Testes	diplotene spermatocyte	germ	2.39891	4.40097	93.0748
254	Testes	round spermatid	germ	1.44849	2.37261	96.1468
255	Testes	elongating spermatid	germ	1.50209	1.92621	96.5834
256	Testes	elongated spermatid	germ	1.45199	1.55844	96.9811

## Sheet: Fig 1d
Cell types	BLAST labeled uTARs	uTAR ID	ln(UP10K+1)	% of cells
spermatogonium	DZIP1	NC-033672.1-17917249-17918899-+-1354-0	0.545968	47.4576
spermatogonium	ASIC2	NC-033672.1-61134849-61137449-+-629-0	0.122299	16.9492
spermatogonium	HSBP1	NC-033679.1-5303549-5305549---12160-0	1.02196	69.4915
spermatogonium	PTP4A1	NC-033692.1-113488849-113491049---464-0	0.123169	18.6441
spermatogonium	LDHA	NC-033662.1-96736949-96737849-+-50728-0	0.175843	15.2542
spermatogonium	DCUN1D1	NC-033661.1-115849799-115852999-+-3677-0	0.330691	30.5085
spermatogonium	Mff	NC-033692.1-135085249-135086499-+-263-0	0.0446629	10.1695
spermatogonium	ARPP19	NC-033664.1-21392799-21394049---2096-0	0.0750741	10.1695
spermatogonium	ADORA3	NC-033661.1-106615549-106620949---3969-0	0.40623	35.5932
spermatogonium	ANK3	NC-033677.1-7833449-7836199-+-178-0	0.0561663	6.77966
spermatogonium	PLEKHA1	NC-033674.1-69288149-69290199-+-748-0	0.0354514	5.08475
spermatogonium	SAR1A	NC-033684.1-1978749-1979649---330-0	0.162007	22.0339
spermatogonium	Krbox1	NC-033660.1-27699899-27700849---304-0	2.55696	88.1356
spermatogonium	PTMA	NC-033667.1-8465249-8468099---12575-0	1.24776	66.1017
spermatogonium	CCT6A	NC-033692.1-121212749-121213799---1991-0	0.863958	66.1017
spermatogonium	MRPL23	NC-033664.1-10320349-10329999-+-32787-0	1.84357	79.661
spermatogonium	SRY	NC-033660.1-74563649-74570299-+-516-0	0.105583	10.1695
early spermatocyte	DZIP1	NC-033672.1-17917249-17918899-+-1354-0	5.76918	99.5516
early spermatocyte	ASIC2	NC-033672.1-61134849-61137449-+-629-0	2.85629	99.5516
early spermatocyte	HSBP1	NC-033679.1-5303549-5305549---12160-0	2.79037	100
early spermatocyte	PTP4A1	NC-033692.1-113488849-113491049---464-0	0.158959	60.9865
early spermatocyte	LDHA	NC-033662.1-96736949-96737849-+-50728-0	1.73396	97.7578
early spermatocyte	DCUN1D1	NC-033661.1-115849799-115852999-+-3677-0	0.216916	67.2646
early spermatocyte	Mff	NC-033692.1-135085249-135086499-+-263-0	0.0573393	30.4933
early spermatocyte	ARPP19	NC-033664.1-21392799-21394049---2096-0	0.0754619	33.6323
early spermatocyte	ADORA3	NC-033661.1-106615549-106620949---3969-0	3.54094	99.1031
early spermatocyte	ANK3	NC-033677.1-7833449-7836199-+-178-0	0.0443291	29.5964
early spermatocyte	PLEKHA1	NC-033674.1-69288149-69290199-+-748-0	0.033893	25.1121
early spermatocyte	SAR1A	NC-033684.1-1978749-1979649---330-0	4.13138	98.6547
early spermatocyte	Krbox1	NC-033660.1-27699899-27700849---304-0	3.18368	100
early spermatocyte	PTMA	NC-033667.1-8465249-8468099---12575-0	0.0144146	10.7623
early spermatocyte	CCT6A	NC-033692.1-121212749-121213799---1991-0	0.156407	69.9552
early spermatocyte	MRPL23	NC-033664.1-10320349-10329999-+-32787-0	0.901764	97.7578
early spermatocyte	SRY	NC-033660.1-74563649-74570299-+-516-0	0.000457125	NA
pachytene spermatocyte	DZIP1	NC-033672.1-17917249-17918899-+-1354-0	4.85531	99.8684
pachytene spermatocyte	ASIC2	NC-033672.1-61134849-61137449-+-629-0	1.97915	92.6722
pachytene spermatocyte	HSBP1	NC-033679.1-5303549-5305549---12160-0	2.79115	99.7367
pachytene spermatocyte	PTP4A1	NC-033692.1-113488849-113491049---464-0	1.31435	96.6213
pachytene spermatocyte	LDHA	NC-033662.1-96736949-96737849-+-50728-0	1.10482	96.8407
pachytene spermatocyte	DCUN1D1	NC-033661.1-115849799-115852999-+-3677-0	0.338581	66.301
pachytene spermatocyte	Mff	NC-033692.1-135085249-135086499-+-263-0	0.317651	59.0171
pachytene spermatocyte	ARPP19	NC-033664.1-21392799-21394049---2096-0	0.0871899	29.9693
pachytene spermatocyte	ADORA3	NC-033661.1-106615549-106620949---3969-0	3.92491	100
pachytene spermatocyte	ANK3	NC-033677.1-7833449-7836199-+-178-0	0.224355	52.9179
pachytene spermatocyte	PLEKHA1	NC-033674.1-69288149-69290199-+-748-0	0.0531558	13.6025
pachytene spermatocyte	SAR1A	NC-033684.1-1978749-1979649---330-0	0.701743	73.9798
pachytene spermatocyte	Krbox1	NC-033660.1-27699899-27700849---304-0	1.06688	83.1066
pachytene spermatocyte	PTMA	NC-033667.1-8465249-8468099---12575-0	0.00536087	2.23782
pachytene spermatocyte	CCT6A	NC-033692.1-121212749-121213799---1991-0	0.0465587	18.0342
pachytene spermatocyte	MRPL23	NC-033664.1-10320349-10329999-+-32787-0	0.229142	60.5529
pachytene spermatocyte	SRY	NC-033660.1-74563649-74570299-+-516-0	4.21925e-05	NA
diplotene spermatocyte	DZIP1	NC-033672.1-17917249-17918899-+-1354-0	1.00816	44.9367
diplotene spermatocyte	ASIC2	NC-033672.1-61134849-61137449-+-629-0	0.267859	15.5063
diplotene spermatocyte	HSBP1	NC-033679.1-5303549-5305549---12160-0	0.905932	44.6203
diplotene spermatocyte	PTP4A1	NC-033692.1-113488849-113491049---464-0	0.993108	42.7215
diplotene spermatocyte	LDHA	NC-033662.1-96736949-96737849-+-50728-0	0.334304	20.2532
diplotene spermatocyte	DCUN1D1	NC-033661.1-115849799-115852999-+-3677-0	1.07371	46.2025
diplotene spermatocyte	Mff	NC-033692.1-135085249-135086499-+-263-0	0.305466	16.7722
diplotene spermatocyte	ARPP19	NC-033664.1-21392799-21394049---2096-0	0.439457	22.7848
diplotene spermatocyte	ADORA3	NC-033661.1-106615549-106620949---3969-0	7.21455	93.038
diplotene spermatocyte	ANK3	NC-033677.1-7833449-7836199-+-178-0	1.78142	59.1772
diplotene spermatocyte	PLEKHA1	NC-033674.1-69288149-69290199-+-748-0	1.16301	32.5949
diplotene spermatocyte	SAR1A	NC-033684.1-1978749-1979649---330-0	0.130557	7.91139
diplotene spermatocyte	Krbox1	NC-033660.1-27699899-27700849---304-0	0.143393	9.81013
diplotene spermatocyte	PTMA	NC-033667.1-8465249-8468099---12575-0	0.00151204	NA
diplotene spermatocyte	CCT6A	NC-033692.1-121212749-121213799---1991-0	0.0090995	NA
diplotene spermatocyte	MRPL23	NC-033664.1-10320349-10329999-+-32787-0	0.122328	8.5443
diplotene spermatocyte	SRY	NC-033660.1-74563649-74570299-+-516-0	0	NA
early spermatid	DZIP1	NC-033672.1-17917249-17918899-+-1354-0	0.722823	94.5906
early spermatid	ASIC2	NC-033672.1-61134849-61137449-+-629-0	0.125111	44.5906
early spermatid	HSBP1	NC-033679.1-5303549-5305549---12160-0	0.763466	93.1287
early spermatid	PTP4A1	NC-033692.1-113488849-113491049---464-0	0.621149	80.848
early spermatid	LDHA	NC-033662.1-96736949-96737849-+-50728-0	0.0890129	33.1871
early spermatid	DCUN1D1	NC-033661.1-115849799-115852999-+-3677-0	4.19268	99.8538
early spermatid	Mff	NC-033692.1-135085249-135086499-+-263-0	0.503045	88.4503
early spermatid	ARPP19	NC-033664.1-21392799-21394049---2096-0	1.23246	96.0526
early spermatid	ADORA3	NC-033661.1-106615549-106620949---3969-0	3.50244	98.9766
early spermatid	ANK3	NC-033677.1-7833449-7836199-+-178-0	0.0973221	31.1404
early spermatid	PLEKHA1	NC-033674.1-69288149-69290199-+-748-0	0.0393248	10.2339
early spermatid	SAR1A	NC-033684.1-1978749-1979649---330-0	0.0979155	38.1579
early spermatid	Krbox1	NC-033660.1-27699899-27700849---304-0	0.0878738	34.9415
early spermatid	PTMA	NC-033667.1-8465249-8468099---12575-0	0.00223217	1.31579
early spermatid	CCT6A	NC-033692.1-121212749-121213799---1991-0	0.00347711	1.75439
early spermatid	MRPL23	NC-033664.1-10320349-10329999-+-32787-0	0.132273	46.345
early spermatid	SRY	NC-033660.1-74563649-74570299-+-516-0	0	NA
mid spermatid	DZIP1	NC-033672.1-17917249-17918899-+-1354-0	0.567927	69.2771
mid spermatid	ASIC2	NC-033672.1-61134849-61137449-+-629-0	0.0982954	20.8262
mid spermatid	HSBP1	NC-033679.1-5303549-5305549---12160-0	0.429223	60.4991
mid spermatid	PTP4A1	NC-033692.1-113488849-113491049---464-0	0.123795	24.0103
mid spermatid	LDHA	NC-033662.1-96736949-96737849-+-50728-0	0.0439619	9.1222
mid spermatid	DCUN1D1	NC-033661.1-115849799-115852999-+-3677-0	6.45077	98.3649
mid spermatid	Mff	NC-033692.1-135085249-135086499-+-263-0	0.955025	80.5508
mid spermatid	ARPP19	NC-033664.1-21392799-21394049---2096-0	2.22399	93.2874
mid spermatid	ADORA3	NC-033661.1-106615549-106620949---3969-0	0.675547	69.8795
mid spermatid	ANK3	NC-033677.1-7833449-7836199-+-178-0	0.00775688	1.63511
mid spermatid	PLEKHA1	NC-033674.1-69288149-69290199-+-748-0	0.00084211	NA
mid spermatid	SAR1A	NC-033684.1-1978749-1979649---330-0	0.10922	24.1824
mid spermatid	Krbox1	NC-033660.1-27699899-27700849---304-0	0.105223	20.3098
mid spermatid	PTMA	NC-033667.1-8465249-8468099---12575-0	0.00321485	NA
mid spermatid	CCT6A	NC-033692.1-121212749-121213799---1991-0	0.00193476	NA
mid spermatid	MRPL23	NC-033664.1-10320349-10329999-+-32787-0	0.0840676	16.0069
mid spermatid	SRY	NC-033660.1-74563649-74570299-+-516-0	0	NA
late spermatid	DZIP1	NC-033672.1-17917249-17918899-+-1354-0	0.342314	31.0148
late spermatid	ASIC2	NC-033672.1-61134849-61137449-+-629-0	0.0863084	10.3763
late spermatid	HSBP1	NC-033679.1-5303549-5305549---12160-0	0.357329	32.7252
late spermatid	PTP4A1	NC-033692.1-113488849-113491049---464-0	0.141421	14.4812
late spermatid	LDHA	NC-033662.1-96736949-96737849-+-50728-0	0.0348885	3.53478
late spermatid	DCUN1D1	NC-033661.1-115849799-115852999-+-3677-0	2.02177	80.8438
late spermatid	Mff	NC-033692.1-135085249-135086499-+-263-0	1.50254	69.5553
late spermatid	ARPP19	NC-033664.1-21392799-21394049---2096-0	0.406569	35.4618
late spermatid	ADORA3	NC-033661.1-106615549-106620949---3969-0	0.482232	40.4789
late spermatid	ANK3	NC-033677.1-7833449-7836199-+-178-0	0.0057751	NA
late spermatid	PLEKHA1	NC-033674.1-69288149-69290199-+-748-0	0.0017841	NA
late spermatid	SAR1A	NC-033684.1-1978749-1979649---330-0	0.099247	11.9726
late spermatid	Krbox1	NC-033660.1-27699899-27700849---304-0	0.0905395	8.66591
late spermatid	PTMA	NC-033667.1-8465249-8468099---12575-0	0.000731399	NA
late spermatid	CCT6A	NC-033692.1-121212749-121213799---1991-0	0	NA
late spermatid	MRPL23	NC-033664.1-10320349-10329999-+-32787-0	0.0463551	4.67503
late spermatid	SRY	NC-033660.1-74563649-74570299-+-516-0	0	NA

## Sheet: Fig 1j
	MYL6
	Splice isoform 1	Splice isoform 2
beta cell	0.876035	0.123965
alpha cell	0.581767	0.418233
ductal cell	0.0522523	0.947748
acinar cell	0.0180879	0.981912
lymphoid	0.0139447	0.986055
myeloid	0.0202566	0.979743
germ	0.00115006	0.99885
	CAST
	Splice isoform 1	Splice isoform 2
epithelial	0.0111829	0.988817
endothelial	0.544768	0.455232
stromal	0.124551	0.875449
lymphoid	0.0163715	0.983629
myeloid	0.0170384	0.982962
neural	0.0227448	0.977255
	FAM92A
	Splice isoform 1	Splice isoform 2	Splice isoform 3
non-germ	0.000268528	0	0.999731
SPT	0	0	1
early SPC	0.00387597	0.0180879	0.978036
Pachytene SPC	0.00538822	0.0155905	0.979021
Diplotene SPC	0.1	0.2	0.7
Early SPT	0.102437	0.286137	0.611427
Mid SPT	0.152733	0.375447	0.47182
Late SPT	0.2167	0.237906	0.545394

## Sheet: Fig 1m
ln(UP10K+1)
			Lung																							Limb muscle
gene	expressionlog type		alveolar epithelial cell type 2	ciliated cell	artery cell	vein cell	capillary cell	capillary aerocyte cell	lymphatic cell	adventitial fibroblast	alveolar fibroblast	pericyte	B cell	plasma cell	T cell (CD4+)	T cell (CD8+)	natural killer cell	natural killer T cell	natural killer cell_T cell (PF)	monocyte	alveolar macrophage	alveolar macrophage (PF)	conventional dendritic cell	plasmacytoid dendritic cell		vein cell	capillary cell	tendon cell	skeletal muscle satellite stem cell	fast muscle cell	fibroadipogenic progenitor cell	pericyte	T cell (CD4+)	T cell (CD8+)	macrophage
hu_ABCA3	named ortholog		1.35591	0.027764	0.0321644	0.00896839	0.0364768	0.040074	0.0580198	0.00929749	0.00991154	0.0246785	0	0.0239893	0.01939	0.0297924	0.0439824	0.0691483	0.0214236	0.00841508	0.00177664	0	0	0		0.0477993	0.08661	0.0905527	0.0593493	0	0.0108965	0.0996916	0.0954655	0.041401	0.0366306
le_ABCA3	named ortholog		1.89029	0.27173	0.04284	0.04404	0.071708	0.0854204	0.0942682	0.0239005	0.0739076	0.0611644	0.00889243	0	0.0573437	0.0441935	0.0261583	0.0127018	0	0.168092	0.307321	0.101124	0	0.0267948		0	0.020195	0	0	0	0.00672788	0.0637547	0.00721953	0	0.125279
ms_Abca3	named ortholog		1.82773	0.209794	0.106279	0.102609	0.130921	0.0819034	0	0.0578009	0.0260266	0.102548	0.0694941	0	0.0251703	0.0267485	0.00746954	0.0137177	0	0.0642221	0.0831973	0.0452278	0.0238349	0		0.101324	0.0804623	0.0328894	0.0216396	0	0.0227609	0.0479565	0	0.0163555	0.0471723
hu_C1QB	unnamed ortholog		0.302436	0.443412	0.379048	0.371074	0.553425	0.463289	0.46682	0.582914	1.11082	0.913085	0.421066	0.426056	0.344781	0.579827	0.830141	0.642509	0.363535	0.717528	4.87106	5.02684	2.01592	0.420812		0.0938029	0.430445	0	0.154269	0.0302173	0.0566636	0.197986	0.202599	0.191372	4.52555
le_LOC105873604	unnamed ortholog		0.060983	0	0.455141	0.249082	0.354648	0.31859	0.317632	0.337588	0.335632	0.219859	0.324629	0.264299	0.238229	0.248543	0.209376	0.224531	0.141952	0.827484	3.79672	2.85489	0.43551	0.421131		0	0.00642984	0	0	0	0.0386124	0.0297369	0.0165975	0	2.64199
ms_C1qb	unnamed ortholog		0.0158547	0	0.0187896	0.10203	0.0212613	0	0	0.00387185	0.0113691	0	0.0406243	0	0.00848281	0.00424666	0.00444767	0.0288901	0.0179336	0.520494	0.078749	0.114976	0.332447	0		0.0416538	0.0538143	0.041394	0.0504102	0.347949	0.0180709	0.0429504	0.0218406	0	4.65396
hu_CD14	unnamed ortholog		0.00786688	0.0324923	0.350355	1.76958	2.49858	1.3926	0.216423	0.749421	1.1539	0.259448	0	0.124337	0.068652	0.0563452	0.0814596	0.0501001	0.028808	2.30934	1.08989	1.30697	0.97169	0.0969139		0.266891	0.348027	0.12215	0.147688	0	0.0343218	0.27886	0	0.0796138	2.66873
le_LOC105862649	unnamed ortholog		0.0376375	0.261736	0.0217686	0.222272	0.091188	0.0677204	0.447608	0.1389	0.124986	0.482929	0.120719	0.146484	0.149148	0.223628	0.0417308	0.0112528	0.030893	2.86998	0.4756	0.412289	0	0		0	0.00748134	0.142002	0	0	0.0713672	0	0	0	1.7658
le_LOC105862489	unnamed ortholog		0	0	0	0	0	0	0	0	0	0	0	0	0	0	0	0	0	0	0	0	0	0		0	0	0	0	0	0	0	0	0	0
ms_Cd14	unnamed ortholog		0.0321501	0.0323865	0.0732326	0.123187	0.115452	0.0243494	0.140029	0.0457013	0.135648	0.0787049	0.0287211	0	0.0158909	0.0231016	0.0271609	0.0272057	0.024154	0.84008	0.496417	0.275552	0.390503	0		1.49969	0.306369	0.0487262	0.10498	1.49113	0.0822291	0.13374	0.0301395	0.041144	4.163
hu_ALDH1A1	unnamed substitution		0.1979	2.14282	0.0863978	0.366337	0.133288	0.280404	0.495649	1.3763	1.5806	0.0719844	0.0254079	0	0.01386	0.0149502	0.0459778	0.0295867	0.0231857	0.20607	0.556952	0.165989	0.0138402	0		0.0413559	0.0615363	3.86339	1.62232	0.430027	1.16739	0.182488	0	0.173671	1.26324
le_LOC105874770	unnamed substitution		0.33665	2.93077	0.1314	0.533825	0.282947	0.0838904	0.0226596	1.38535	2.08739	0.183351	0.0156519	0.0429066	0.0293414	0.0198572	0.0203179	0.018586	0	0.0159017	0.012232	0.00682158	0	0		0	0.00971456	0.0352726	0.245993	0	0.0329339	0.112604	0	0	0
ms_Aldh1a1	unnamed substitution		0.0886981	2.82106	0.113258	0.552865	0.115054	0.0539509	0.0694035	1.04062	2.51526	0.464602	0.0457257	0.214681	0.0048179	0.0283082	0.0524695	0.044783	0.060589	0.0207809	0.0162033	0	0.042462	0		0.0168934	0.00502014	0.34713	0.156955	0.824621	0.261646	0.0577631	0	0	0.00684348
hu_RAMP1			0.00695239	0.315521	0	0.00267875	0.00253237	0.00259413	0.00957439	0.154835	0.550276	0.0108272	0.0103206	0	0.00361215	0.0122714	0.384142	0.0467792	0	0.00476	0.00122934	0	0.362915	0.0168264		0.01116	0.012988	0.0720289	0.0117467	1.99242	0.00419069	0.0112984	0	0	0.024856
le_RAMP1	named substitution, lemur		0.0509451	1.07991	3.7092	3.88045	4.24079	4.45315	0.254619	0.21158	0.400702	1.22885	0.205736	0.0209012	0.214148	0.179088	0.154068	0.211771	0.0813901	0.0642288	0.0231324	0.0138499	0	0.271243		0	0.0414236	0	0	0.182918	0	0.209212	0.00317391	0	0.0803231
ms_Ramp1			1.03427	0.0928397	0.0187896	0.0140877	0.0332867	0.0151208	0.0507281	0.0820117	0.00938363	0	0.01759	0	0.345878	0.0882709	0.0588211	0.0740396	0.164103	0.704112	1.36229	1.40426	0.574915	1.43852		0.00275357	0.0149076	0.142296	0.0173541	0.737982	0.50875	0.0310413	0.549066	0.194426	0.285256
hu_RAMP3			0.00348781	0.010132	1.39164	2.75629	2.76166	2.03265	0.535547	0.0223153	0.0227235	0.0179843	0.0325845	0.0294021	0.0446058	0.0639368	0.0345709	0.0152733	0	0.0245694	0.0018677	0	0.0115917	0.019581		2.36152	1.35426	0.0240165	0.0119933	0	0.0383974	0.0787464	0	0	0.0127692
le_RAMP3			0	0	0	0	0	0	0	0	0	0	0	0	0	0	0	0	0	0	0	0	0	0		0	0	0	0	0	0	0	0	0	0
ms_Ramp3	named substitution, lemur		0	0	0	0.600248	0.352708	0.0719648	0.0646982	0	0	0	0.0262146	0	0.123716	0	0	0.024996	0	0.00908218	0.00371009	0	0.0424425	0		0.0986481	0.337655	0.0240523	0.0214465	0.0181433	0.00798621	0.179102	2.26658	1.15235	0.206795
hu_RAMP2	named substitution, lemur		0.0444996	0.0478181	3.45223	2.99093	3.76766	4.08633	2.86172	0.188525	0.066335	0.216687	0.0680867	0.127942	0.138947	0.066657	0.0268902	0.0803899	0.102684	0.10152	0.00709749	0	0.0526965	0		1.98825	2.33341	0.122599	0.0652162	0.0363173	1.16316	0.418863	0	0	0.0657093
le_RAMP2	named substitution, lemur		0.124903	1.53835	4.6724	4.0561	5.03082	5.41077	3.48326	0.442314	0.40775	0.493714	0.231391	0.125352	0.287003	0.308078	0.268217	0.274698	0.311298	0.132435	0.0420221	0.0281067	0.134494	0.289322		2.11442	2.45218	0.043675	0.0918166	0.184157	0.277208	0.0956736	0.0507391	0.00922121	0
ms_Ramp2	named substitution, lemur		0.102827	0.0999558	3.8171	3.85868	4.30083	4.48321	2.61191	0.922752	0.164777	0.215155	0.229541	0.138874	0.180485	0.12599	0.238088	0.155166	0.0247514	0.150356	0.165634	0.251217	0.0431376	0.0557581		2.25739	2.29503	0.108395	0.326777	0.0468605	1.18285	0.240647	0.0542684	0.0390587	0.156551
% of cells
			Lung																							Limb muscle
gene	expressionlog type		alveolar epithelial cell type 2	ciliated cell	artery cell	vein cell	capillary cell	capillary aerocyte cell	lymphatic cell	adventitial fibroblast	alveolar fibroblast	pericyte	B cell	plasma cell	T cell (CD4+)	T cell (CD8+)	natural killer cell	natural killer T cell	natural killer cell_T cell (PF)	monocyte	alveolar macrophage	alveolar macrophage (PF)	conventional dendritic cell	plasmacytoid dendritic cell		vein cell	capillary cell	tendon cell	skeletal muscle satellite stem cell	fast muscle cell	fibroadipogenic progenitor cell	pericyte	T cell (CD4+)	T cell (CD8+)	macrophage
hu_ABCA3	named ortholog		59.6686	0.838415	1.00143	0.363636	0.99252	1.3051	1.82232	0.374532	0.413223	0.738255	0	0.591716	0.668502	0.82205	1.15752	1.5625	1.05263	0.264131	0.0143359	0	0	0		1.94647	2.63713	3.37079	2.22428	0	0.453956	2.54237	1.96078	1.69492	1.52207
le_ABCA3	named ortholog		87.1714	12.1212	1.3986	1.48148	1.82675	3.11111	3.87597	1.26183	2.50752	1.40845	0.414938	0	1.74051	1.80412	1.14105	0.385356	0	5.86053	10.7467	3.83352	0	1.53846		0	0.696056	0	0	0	0.369004	2.88462	0.256082	0	5.40541
ms_Abca3	named ortholog		77.8689	10.9091	5.26316	4.57516	5.393	3.32031	0	2.32108	1.2008	5.08475	2.95127	0	1.1236	1.17096	0.35057	0.738916	0	2.69997	3.77979	1.96078	1.24481	0		4.1184	3.0012	1.44033	0.935374	0	0.894648	1.875	0	0.869565	1.76545
hu_C1QB	unnamed ortholog		9.68047	15.3963	11.3734	12.4545	14.6864	16.4738	15.7175	23.7828	38.595	30.8054	13.5021	14.7929	10.814	18.7137	27.2521	20.625	11.5789	13.6292	97.6131	98.5714	36.9628	9.25926		2.43309	4.64135	0	5.09731	0.657895	1.79961	5.08475	3.92157	3.38983	97.1081
le_LOC105873604	unnamed ortholog		2.2082	0	10.4895	7.40741	8.30878	10.6667	8.13953	7.88644	9.12738	5.6338	9.12863	10.4895	6.72468	6.18557	7.73376	7.32177	3.87931	20.9941	97.9467	90.9091	15.1515	10.7692		0	0.232019	0	0	0	0.184502	0.961538	0.512164	0	80.4054
ms_C1qb	unnamed ortholog		0.819672	0	1.05263	1.63399	0.917958	0	0	0.193424	0.466978	0	0.82361	0	0.374532	0.234192	0.175285	1.23153	0.854701	8.76861	2.1364	1.96078	2.48963	0		1.6731	1.96078	1.38889	2.04082	2.04082	0.771248	1.25	1.03093	0	93.5687
hu_CD14	unnamed ortholog		0.260355	1.14329	7.29614	46.5455	59.0478	36.3457	6.37813	16.2921	32.8099	6.37584	0	3.5503	2.12348	1.93424	2.51636	1.875	1.05263	61.8067	42.4486	59.0476	18.6246	1.85185		6.08273	3.90295	3.37079	2.78035	0	1.18353	4.23729	0	1.69492	74.8858
le_LOC105862649	unnamed ortholog		1.15668	9.09091	0.699301	7.40741	2.65174	2.11111	15.8915	4.10095	4.31294	16.9014	3.73444	4.8951	4.27215	7.47423	1.42631	0.578035	0.718391	71.6246	13.84	11.2815	0	0		0	0.232019	5.88235	0	0	2.39852	0	0	0	74.3243
le_LOC105862489	unnamed ortholog		0	0	0	0	0	0	0	0	0	0	0	0	0	0	0	0	0	0	0	0	0	0		0	0	0	0	0	0	0	0	0	0
ms_Cd14	unnamed ortholog		1.63934	1.81818	2.10526	4.24837	4.47504	1.17188	5	1.54739	2.86858	3.38983	1.09815	0	0.749064	0.819672	0.701139	1.23153	0.854701	27.8325	19.4741	8.82353	11.6183	0		21.879	4.28171	1.08025	3.31633	2.72109	1.21857	4.375	1.03093	1.30435	84.9937
hu_ALDH1A1	unnamed substitution		7.81065	83.9177	2.28898	11.2727	3.50978	9.57892	18.9066	49.6255	51.9008	2.28188	0.843882	0	0.471884	0.580271	1.33367	0.625	1.05263	6.02219	26.3064	8.09524	0.573066	0		1.62206	1.79325	89.8876	61.9555	8.55263	44.3742	5.9322	0	3.38983	29.8326
le_LOC105874770	unnamed substitution		13.775	87.8788	3.4965	14.8148	7.30701	2.88889	0.775194	52.3659	76.9308	4.22535	0.414938	1.3986	0.870253	0.773196	0.729002	0.963391	0	0.55638	0.48	0.328587	0	0		0	0.464037	1.96078	11.6279	0	1.47601	3.84615	0	0	0
ms_Aldh1a1	unnamed substitution		3.27869	96.3636	4.21053	19.6078	4.18818	1.95312	2.5	30.3675	89.2595	18.6441	1.78449	2.12766	0.187266	0.819672	1.75285	1.97044	1.7094	0.820086	0.575185	0	1.24481	0		0.643501	0.160064	12.7572	5.78231	34.6939	9.5789	1.875	0	0	0.252207
hu_RAMP1			0.189349	11.2043	0	0.0909091	0.0575374	0.0984979	0.22779	4.49438	17.1074	0.402685	0.421941	0	0.117971	0.386847	10.921	0.9375	0	0.105652	0.0143359	0	8.59599	0.925926		0.324412	0.421941	3.37079	0.417053	66.4474	0.162127	0.282486	0	0	0.913242
le_RAMP1	named substitution, lemur		1.47213	42.4242	95.8042	84.4444	98.8804	100	8.52713	7.25552	14.1424	42.2535	7.46888	0.699301	6.48734	6.4433	5.8954	7.70713	1.86782	1.81751	0.773333	0.547645	0	10.7692		0	0.928074	0	0	8.88889	0	5.76923	0.128041	0	3.37838
ms_Ramp1			45.082	3.63636	1.05263	0.653595	1.26219	0.585938	2.5	2.90135	0.466978	0	0.754976	0	12.7341	2.8103	2.19106	2.95567	5.98291	31.5544	63.106	68.6275	26.556	73.9726		0.1287	0.560224	4.62963	0.680272	29.2517	17.5536	1.25	16.4948	7.82609	10.7188
hu_RAMP3			0.0946746	0.228659	45.0644	89.3636	84.5368	75.0554	15.9453	0.93633	0.661157	0.604027	1.26582	1.18343	1.73024	2.22437	1.1072	0.625	0	0.950872	0.0430077	0	0.573066	0.925926		87.5912	44.4093	1.1236	0.417053	0	1.08625	2.54237	0	0	0.608828
le_RAMP3			0	0	0	0	0	0	0	0	0	0	0	0	0	0	0	0	0	0	0	0	0	0		0	0	0	0	0	0	0	0	0	0
ms_Ramp3	named substitution, lemur		0	0	0	22.8758	13.5972	3.125	2.5	0	0	0	1.16678	0	5.24345	0	0	1.23153	0	0.302801	0.164339	0	0.414938	0		3.0888	10.7643	0.977366	0.85034	0.680272	0.308499	3.75	40.2062	21.3043	3.7831
hu_RAMP2	named substitution, lemur		0.757396	1.29573	97.2103	92.3636	97.2814	98.7195	90.205	5.99251	0.991736	6.10738	2.95359	5.32544	3.89304	2.12766	0.805234	2.8125	2.10526	3.06392	0.164863	0	1.7192	0		78.6699	74.8945	4.49438	2.17794	1.31579	41.2289	10.7345	0	0	1.36986
le_RAMP2	named substitution, lemur		3.78549	21.2121	99.3007	98.5185	99.8232	100	96.8992	14.8265	13.1394	11.2676	9.54357	4.8951	8.14873	11.3402	9.88906	10.79	5.60345	3.59792	1.2	0.547645	5.30303	15.3846		80.8511	88.1671	1.96078	2.32558	4.44444	10.7011	2.88462	1.79257	0.344828	0
ms_Ramp2	named substitution, lemur		3.27869	5.45455	100	99.6732	99.6558	100	92.5	33.2689	6.53769	8.47458	9.67742	6.38298	7.30337	5.26932	9.37774	6.65025	0.854701	5.94247	6.4092	7.84314	2.07469	2.73973		82.2394	77.511	4.01235	11.8197	2.04082	43.2516	8.125	2.06186	1.30435	4.53972
