# Supplementary material for: Mouse lemur cell atlas informs primate genes, physiology and disease
Source: Nature. 2025 Jul 30;644(8075):185–96. doi: 10.1038/s41586-025-09114-8 (PMC12328237; doi:10.1038/s41586-025-09114-8)
Supplement: Supplementary file 11 — Source Data Fig. 2 [file 41586_2025_9114_MOESM11_ESM.xlsx]

## Sheet: Fig 2a
	compartment	tissue	order__compartment_freeannotation_tissue	dendrogram_annotation_number	CCL5_mean_expression	CCL19_mean_expression	CCL21_mean_expression	CXCL8_mean_expression	CXCL9_mean_expression	CXCL10_mean_expression	CXCL11_mean_expression	CXCL12_mean_expression	CXCL13_mean_expression	RARRES2_mean_expression	ACKR4_mean_expression	CCR5_mean_expression	CCR7_mean_expression	CXCR1_mean_expression	CXCR2_mean_expression	CXCR3_mean_expression	CXCR4_mean_expression	CXCR5_mean_expression	CMKLR1_mean_expression	CCL5_percent_expressed	CCL19_percent_expressed	CCL21_percent_expressed	CXCL8_percent_expressed	CXCL9_percent_expressed	CXCL10_percent_expressed	CXCL11_percent_expressed	CXCL12_percent_expressed	CXCL13_percent_expressed	RARRES2_percent_expressed	ACKR4_percent_expressed	CCR5_percent_expressed	CCR7_percent_expressed	CXCR1_percent_expressed	CXCR2_percent_expressed	CXCR3_percent_expressed	CXCR4_percent_expressed	CXCR5_percent_expressed	CMKLR1_percent_expressed
Brain_cortex__capillary cell (FABP5- RBP7-)	endothelial	Brain_cortex	123	83	0.107252	0	0	1.92055	0	0	0	0.905831	0	0.193306	0	0	0	0	0	0	0	0	0	1.80305	0	0	19.4175	0	0	0	23.5784	0	5.54785	0	0	0	0	0	0	0	0	0
Brainstem__capillary cell (FABP5- RBP7-)	endothelial	Brainstem	124	83	0.237315	0	0	0.168517	0.0115092	0	0	1.71223	0	0.261347	0	0	0	0.0063896	0	0	0.0774976	0	0	3.88889	0	0	6.66667	1.11111	0	0	56.1111	0	9.44444	0	0	0	1.11111	0	0	2.77778	0	0
Hypothalamus_Pituitary__capillary cell (FABP5- RBP7-)	endothelial	Hypothalamus_Pituitary	125	83	0.442495	0	0	0.302256	0	0	0	1.52427	0	0.326494	0	0	0	0	0	0	0.137069	0	0	3.57143	0	0	3.57143	0	0	0	39.2857	0	3.57143	0	0	0	0	0	0	7.14286	0	0
Blood__capillary cell (FABP5- RBP7-)	endothelial	Blood	126	83	0	0	0	0	0	0	0	0	0	0	0	0	0.621848	0	0	0	0.621848	0	0.515672	0	0	0	0	0	0	0	0	0	0	0	0	25	0	0	0	25	0	25
Lung__capillary cell (FABP5- RBP7-)	endothelial	Lung	127	83	1.72294	0	0.538768	0	0	0.126247	0	0.960048	0	0.293796	0.211243	0	0.0967114	0	0	0	0.198087	0	0.0872509	41.7955	0	6.12366	0	0	1.07015	0	18.0737	0	4.69679	3.50773	0	1.48633	0	0	0	3.74554	0	1.66468
Kidney__capillary cell (FABP5- RBP7-)	endothelial	Kidney	128	83	0.628793	0	0	0.138997	0	0	0	1.1329	0	0.510205	0.310921	0	0.171314	0	0	0	0	0	0	11.4286	0	0	2.85714	0	0	0	22.8571	0	8.57143	5.71429	0	2.85714	0	0	0	0	0	0
Testes__capillary cell (FABP5- RBP7-)	endothelial	Testes	129	83	0	0	0	0	0	0	0	0	0	0	0	0	0	0	0	0	0	0	0	0	0	0	0	0	0	0	0	0	0	0	0	0	0	0	0	0	0	0
Lung__capillary cell (FABP5+ RBP7-)	endothelial	Lung	130	84	0.789119	0	0	0.242258	0	0	0	0	0	0	0	0	0.229442	0	0.296709	0	0	0	0	13.3333	0	0	6.66667	0	0	0	0	0	0	0	0	6.66667	0	6.66667	0	0	0	0
Small_intestine__capillary cell (FABP5+ RBP7-)	endothelial	Small_intestine	131	84	0.866202	0	0.0847908	0	0	0	0	1.38929	0	0.250297	0	0	0	0	0	0	0.222487	0	0	28.5714	0	1.78571	0	0	0	0	62.5	0	12.5	0	0	0	0	0	0	8.92857	0	0
Pancreas__capillary cell (FABP5+ RBP7-)	endothelial	Pancreas	132	84	0.162037	0.0842178	0.0805904	0	0.0732271	0.0450665	0	2.10924	0	0.83027	0	0	0.0411751	0	0	0.028028	0.175469	0	0	6.77083	3.125	3.125	0	2.60417	2.08333	0	79.6875	0	43.75	0	0	1.5625	0	0	1.04167	6.77083	0	0
Bladder__capillary cell (FABP5+ RBP7-)	endothelial	Bladder	133	84	0.517261	0.0732316	0.08434	0.636182	0	0.0479405	0	1.80544	0	0.600734	0	0	0.0277574	0.0229494	0	0	1.2248	0	0	26.9663	3.37079	3.37079	32.5843	0	1.1236	0	68.5393	0	28.0899	0	0	1.1236	1.1236	0	0	33.7079	0	0
Mammary_gland__capillary cell (FABP5+ RBP7lo)	endothelial	Mammary_gland	134	85	0.0735653	0	0	0	0	0	0.064719	1.52685	0	0	0	0	0.322106	0	0	0.0572301	0.572024	0	0	2.43902	0	0	0	0	0	2.43902	48.7805	0	0	0	0	9.7561	0	0	2.43902	19.5122	0	0
Limb_muscle__capillary cell (FABP5+ RBP7lo)	endothelial	Limb_muscle	135	85	0.102234	0	0.0960443	0	0	0	0	1.607	0	1.0445	0	0	0.127794	0	0	0	0.114871	0	0	1.66205	0	1.38504	0	0	0	0	40.1662	0	24.0997	0	0	2.77008	0	0	0	1.66205	0	0
Diaphragm__capillary cell (FABP5+ RBP7lo)	endothelial	Diaphragm	136	85	0.0824699	0	0.0593593	0.0594584	0.300845	1.2942	0.331467	2.40211	0	0.934863	0	0	0.0228485	0	0	0	0.0226945	0	0	1.81818	0	1.81818	3.63636	1.81818	3.63636	3.63636	78.1818	0	29.0909	0	0	1.81818	0	0	0	1.81818	0	0
Tongue__capillary cell (FABP5+ RBP7lo)	endothelial	Tongue	137	85	0	0	0	0.0936108	0	0	0	2.07239	0	0.0757821	0	0	0	0	0	0	0.245427	0	0	0	0	0	1.63934	0	0	0	50	0	1.63934	0	0	0	0	0	0	4.09836	0	0
Bladder__capillary cell (FABP5+ RBP7lo)	endothelial	Bladder	138	85	0.828169	0.20498	0	0.356115	0	0	0	2.33598	0	0.632973	0	0	0	0	0	0	0.620218	0	0	5.40541	2.7027	0	10.8108	0	0	0	81.0811	0	21.6216	0	0	0	0	0	0	5.40541	0	0
Fat__capillary cell (FABP5+ RBP7+)	endothelial	Fat	139	86	0.197986	0	0.0466236	0.0865088	0.218004	0.15582	0	1.904	0	0.820274	0	0	0.141066	0	0	0	0.111244	0	0	6.76203	0	1.73385	3.90117	2.38405	2.86086	0	66.6667	0	30.9926	0	0	5.80841	0	0	0	3.59775	0	0
Limb_muscle__capillary cell (FABP5+ RBP7+)	endothelial	Limb_muscle	140	86	0.0626379	0	0.170347	0	0.0512433	0	0	1.64331	0	0.693476	0	0	0.208521	0	0	0.0278849	0	0	0	1.42857	0	2.85714	0	1.42857	0	0	44.2857	0	22.8571	0	0	5.71429	0	0	1.42857	0	0	0
Bone__capillary cell (FABP5+ RBP7+)	endothelial	Bone	141	86	0	0	0	0	0	0	0	1.998	0	0	0	0	0	0	0	0	0	0	0	0	0	0	0	0	0	0	85.7143	0	0	0	0	0	0	0	0	0	0	0
Heart__endothelial cell (FABP5+ RBP7+)	endothelial	Heart	143	86	0	0	0	0	0	0	0	1.98221	0	0.717552	0	0	0	0	0	0	0	0	0	0	0	0	0	0	0	0	20.5882	0	4.67128	0	0	0	0	0	0	0	0	0
Aorta__endothelial cell (FABP5+ RBP7+)	endothelial	Aorta	144	86	0.210198	0	0.0782464	0.0324201	0	0	0	2.19394	0	0.927874	0	0	0.0708584	0	0	0	0.114969	0	0	7.40741	0	7.40741	3.7037	0	0	0	81.4815	0	51.8519	0	0	7.40741	0	0	0	3.7037	0	0
Small_intestine__capillary cell (FABP5+ RBP7+)	endothelial	Small_intestine	145	86	0.842904	0	0	0	0	0	0	0	0	0	0	0	0	0	0	0	0	0	0	66.6667	0	0	0	0	0	0	0	0	0	0	0	0	0	0	0	0	0	0
Pancreas__capillary cell (FABP5+ RBP7+)	endothelial	Pancreas	146	86	0.201501	0	0.0913848	0	0.474346	0.387434	0.0981115	1.69812	0	1.00109	0.0144411	0	0.0959499	0	0	0	0.106569	0	0	11.4754	0	3.82514	0	5.46448	4.91803	1.63934	64.4809	0	53.5519	1.63934	0	7.10383	0	0	0	4.37158	0	0
Kidney__capillary cell (FABP5+ RBP7+)	endothelial	Kidney	147	86	0.23133	0	0.0519025	0.0834807	0.849544	1.16139	0.110143	1.53832	0	1.03908	0	0	0.162926	0	0	0	0.242854	0	0	10.2273	0	1.13636	1.70455	5.11364	2.27273	2.84091	50	0	35.7955	0	0	6.81818	0	0	0	5.11364	0	0
Bladder__capillary cell (FABP5+ RBP7+)	endothelial	Bladder	148	86	0.842135	0	0	1.06537	0	0	0	1.39959	0	1.01002	0	0	0.0849927	0	0	0	0.0876703	0	0	64.2857	0	0	78.5714	0	0	0	82.1429	0	64.2857	0	0	3.57143	0	0	0	14.2857	0	0
Fat__capillary cell (CXCL10+)	endothelial	Fat	149	87	0.452401	0	0	0.123067	3.70535	3.8136	2.58798	1.03988	0	0.471543	0	0.0152421	0.0742311	0	0	0	0.0302554	0	0	16.3636	0	0	3.63636	76.3636	98.1818	49.0909	56.3636	0	25.4545	0	1.81818	3.63636	0	0	0	1.81818	0	0
Limb_muscle__capillary cell (CXCL10+)	endothelial	Limb_muscle	150	87	0.139689	0.773909	1.20491	0	3.62601	4.22645	2.89368	2.11741	0	0.785156	0	0	0	0	0	0	0	0	0	12.5	12.5	12.5	0	62.5	62.5	37.5	50	0	12.5	0	0	0	0	0	0	0	0	0
Lung__capillary cell (CXCL10+)	endothelial	Lung	151	87	1.87196	0.22761	0.230543	0	2.25265	4.30631	2.55974	0.707193	0	0.153858	0.100929	0	0	0	0	0	0.102582	0	0	59.5238	4.7619	4.7619	0	19.0476	54.7619	47.619	11.9048	0	4.7619	2.38095	0	0	0	0	0	2.38095	0	0
Kidney__capillary cell (CXCL10+)	endothelial	Kidney	152	87	0	0	0	0	2.48532	1.78942	0	0	0	0.803775	0	0	0	0	0	0	0	0	0	0	0	0	0	75	75	0	0	0	25	0	0	0	0	0	0	0	0	0
Lung__capillary aerocyte cell	endothelial	Lung	153	88	1.59465	0	0.440657	0	0.0363751	0.102961	0	0.0596732	0	0.176571	0.265298	0	0.0544746	0	0	0	0.198926	0	0.216612	51.8889	0	10.4444	0	1	2	0	1.22222	0	4.22222	6.22222	0	1.33333	0	0	0	4.44444	0	5
Hypothalamus_Pituitary__sinusoid cell (MAFB+)	endothelial	Hypothalamus_Pituitary	154	89	0	0	0	0	0	0	0	1.28776	0	0	0	0	0	0	0	0	0	0	0	0	0	0	0	0	0	0	50	0	0	0	0	0	0	0	0	0	0	0
Bone__sinusoid cell (MAFB+)	endothelial	Bone	155	89	1.0978	0	0	0	0	0	0	1.00021	0	1.2423	0	0	0	0	0	0.03801	0.299631	0	0	10	0	0	0	0	0	0	25	0	30	0	0	0	0	0	5	10	0	0
Bone_marrow__sinusoid cell (MAFB+)	endothelial	Bone_marrow	156	89	0.208009	0	0	0	0	0	0	3.00129	0	1.11071	0	0	0	0	0	0	0.193894	0	0	6.25	0	0	0	0	0	0	31.25	0	31.25	0	0	0	0	0	0	6.25	0	0
Liver__hepatic sinusoid cell	endothelial	Liver	157	90	1.39268	0.0286922	0	0.200127	0.268951	2.06547	0.310546	0	0	0.621804	0.196184	0.0272852	0	0	0	0	0.237872	0	0	20.8333	1.66667	0	1.25	2.91667	26.6667	5.41667	0	0	18.3333	4.16667	1.25	0	0	0	0	5	0	0
Kidney__glomerular endothelial cell	endothelial	Kidney	158	91	0.203027	0	0	0.156964	0	0.0476724	0.0923494	0	0	0.133951	0	0	0.0527192	0	0	0	0.688079	0	0.0689417	7.63359	0	0	2.67176	0	1.9084	1.14504	0	0	3.81679	0	0	1.52672	0	0	0	17.1756	0	2.29008
Fat__lymphatic cell (CCL21+)	endothelial	Fat	159	92	0.13576	0	4.56197	0.237282	0.202879	0	0.0178798	0.0751753	0	2.78445	0	0	0	0	0	0.0218083	0.212285	0	0	6.89655	0	93.1034	8.62069	5.17241	0	1.72414	3.44828	0	98.2759	0	0	0	0	0	1.72414	8.62069	0	0
Limb_muscle__lymphatic cell (CCL21+)	endothelial	Limb_muscle	160	92	0	0	4.15156	0.502952	0	0	0	0	0	3.11486	0	0	0	0	0	0	0.311519	0	0	0	0	77.7778	11.1111	0	0	0	0	0	100	0	0	0	0	0	0	11.1111	0	0
Lung__lymphatic cell (CCL21+)	endothelial	Lung	161	92	1.76521	0.099561	6.22378	0.0869655	0.756947	0.677507	0	0	0	3.15118	0	0	0	0	0	0	0.135131	0	0	57.7519	2.32558	93.0233	1.93798	3.87597	5.81395	0	0	0	92.6357	0	0	0	0	0	0	3.87597	0	0
Tongue__lymphatic cell (CCL21+)	endothelial	Tongue	162	92	0	0	5.67215	1.61079	0	0	0	0	0	2.33674	0	0	0	0	0	0	0.177594	0	0	0	0	93.75	29.1667	0	0	0	0	0	77.0833	0	0	0	0	0	0	2.08333	0	0
Small_intestine__lymphatic cell (CCL21+)	endothelial	Small_intestine	163	92	1.3377	0	3.92125	0.170367	0.968343	1.01614	0	0	0	2.75784	0	0.0412788	0	0	0	0.00989144	0.181837	0	0	30.1587	0	84.127	3.1746	7.93651	3.1746	0	0	0	93.6508	0	1.5873	0	0	0	1.5873	6.34921	0	0
Pancreas__lymphatic cell (CCL21+)	endothelial	Pancreas	164	92	0.251814	0.0165236	5.58945	0.0256767	0.0358822	0.167217	0	0.151386	0.121067	2.27515	0.0487735	0	0	0	0	0	0.0799932	0	0	16.6667	3.33333	90	3.33333	3.33333	6.66667	0	10	3.33333	83.3333	3.33333	0	0	0	0	0	6.66667	0	0
Kidney__lymphatic cell (CCL21+)	endothelial	Kidney	165	92	0.191096	0	5.06848	0.566741	0	0.115531	0	0	0	3.67643	0	0	0	0	0	0	0	0	0	7.69231	0	100	15.3846	0	7.69231	0	0	0	92.3077	0	0	0	0	0	0	0	0	0
Bladder__lymphatic cell (CCL21+)	endothelial	Bladder	166	92	0.0696372	0	5.88177	2.4849	0	0.138728	0	0	0	2.45208	0	0.0288679	0	0	0	0	0.0700004	0	0	5.26316	0	97.3684	42.1053	0	2.63158	0	0	0	89.4737	0	2.63158	0	0	0	0	5.26316	0	0
Fat__lymphatic cell (ACKR4- CCDC80+)	endothelial	Fat	167	93	0.0865982	0	0.0684179	0.0392264	0.459488	1.5581	0	0.0699725	0	2.8103	0.174529	0.0101669	0.0253719	0	0	0	0.108253	0	0.0178945	6.49351	0	5.19481	2.5974	6.49351	25.974	0	6.49351	0	98.7013	12.987	1.2987	1.2987	0	0	0	6.49351	0	2.5974
Mammary_gland__lymphatic cell (ACKR4- CCDC80+)	endothelial	Mammary_gland	168	93	0.650285	0	2.61783	0	1.08925	2.17718	0.741606	0	0	2.54553	0.113915	0	0.709597	0	0	0	0.802238	0	0	5	0	25	0	15	35	5	0	0	70	5	0	30	0	0	0	25	0	0
Limb_muscle__lymphatic cell (ACKR4- CCDC80+)	endothelial	Limb_muscle	169	93	0	0.590286	0.814606	0	0.590286	2.48241	0	0	0	2.86827	0	0	0	0	0	0	0	0	0	0	9.09091	18.1818	0	9.09091	36.3636	0	0	0	90.9091	0	0	0	0	0	0	0	0	0
Pancreas__lymphatic cell (ACKR4- CCDC80+)	endothelial	Pancreas	170	93	0.194465	0	0	0	0	0.485428	0	0	0	2.35391	0.268481	0	0	0	0	0	0	0	0	20	0	0	0	0	20	0	0	0	100	20	0	0	0	0	0	0	0	0
Kidney__lymphatic cell (ACKR4- CCDC80+)	endothelial	Kidney	171	93	0	0	0	0	0	0	0	0	0	2.28237	0	0	0	0	0	0	0	0	0	0	0	0	0	0	0	0	0	0	37.5	0	0	0	0	0	0	0	0	0
Pancreas__lymphatic cell (ACKR4+ CCDC80+)	endothelial	Pancreas	172	94	0.557906	0	2.52012	0	0.0320721	0.988767	0	0	0.0228859	2.8391	2.40819	0	0.0963635	0	0	0	0.0978163	0	0.0922528	35.7143	0	57.1429	0	7.14286	28.5714	0	0	7.14286	92.8571	92.8571	0	7.14286	0	0	0	7.14286	0	14.2857
Bone__osteo-CAR cell	stromal	Bone	173	95	0	0	0	0	0	0	0	4.89543	0	2.44115	0.21055	0	0	0	0	0	0.715266	0	0	0	0	0	0	0	0	0	100	0	90	10	0	0	0	0	0	20	0	0
Bone_marrow__osteo-CAR cell	stromal	Bone_marrow	174	95	1.20258	0	0	0	0	0.312264	0.128541	5.45942	0	2.63135	0	0	0	0	0	0	0.119457	0	0	26.3158	0	0	0	0	5.26316	5.26316	100	0	94.7368	0	0	0	0	0	0	5.26316	0	0
Bone__adipo-CAR cell	stromal	Bone	273	131	0	0	0	0.426922	0	0	0	3.72391	0	2.44158	0.158968	0	0	0	0	0	0	0	0	0	0	0	5.88235	0	0	0	94.1176	0	82.3529	5.88235	0	0	0	0	0	0	0	0
Bone_marrow__adipo-CAR cell	stromal	Bone_marrow	274	131	0	0	0	0	0	0	0	4.75799	0	2.8623	0	0	0	0	0	0	0	0	0	0	0	0	0	0	0	0	100	0	100	0	0	0	0	0	0	0	0	0
Blood__mesothelial cell	stromal	Blood	286	134	0.589785	0	0	0	0	0	0	0	0	3.45329	0	0	0	0	0	0	0.240851	0	0	25	0	0	0	0	0	0	0	0	100	0	0	0	0	0	0	25	0	0
Spleen__mesothelial cell	stromal	Spleen	287	134	1.36802	0	0	0	0	0	0	1.60846	0	2.92154	0	0	0	0	0	0	0	0	0	100	0	0	0	0	0	0	50	0	100	0	0	0	0	0	0	0	0	0
Heart__mesothelial cell	stromal	Heart	289	134	0	0	0	0	0	0	0	0	0	2.72159	0	0	0	0	0	0	0	0	0	0	0	0	0	0	0	0	0	0	100	0	0	0	0	0	0	0	0	0
Lung__mesothelial cell	stromal	Lung	290	134	0.598797	0	0	0.471332	0.248053	1.83366	0.757269	0	0	2.81029	0.575962	0	0	0	0	0	0.173822	0.205958	0	45.4545	0	0	36.3636	18.1818	18.1818	9.09091	0	0	100	27.2727	0	0	0	0	0	18.1818	9.09091	0
Small_intestine__mesothelial cell	stromal	Small_intestine	291	134	1.13083	0	0.0927939	0.138229	1.32709	1.76169	0.213857	0.00495532	0	3.08135	0.355047	0.0098862	0	0	0	0	0.0503964	0	0	48.1481	0	7.40741	7.40741	11.1111	14.8148	3.7037	3.7037	0	100	29.6296	3.7037	0	0	0	0	7.40741	0	0
Colon__mesothelial cell	stromal	Colon	292	134	0.154327	0	0.0164094	0	0.031566	0.0335407	0	0.0479614	0	2.90231	0.329083	0	0	0	0	0	0.0506564	0	0	12.963	0	1.85185	0	1.85185	3.7037	0	5.55556	0	100	29.6296	0	0	0	0	0	5.55556	0	0
Liver__mesothelial cell	stromal	Liver	293	134	0.669318	0	0	0	0.0557558	0.0557558	0	0	0	3.80839	0.565701	0	0	0	0	0	0.248625	0	0	40	0	0	0	10	10	0	0	0	100	40	0	0	0	0	0	20	0	0
Kidney__mesothelial cell	stromal	Kidney	294	134	0.517806	0	0	0.406342	0	0	0	0	0	3.33526	0.850404	0	0	0	0	0	0	0	0	40	0	0	20	0	0	0	0	0	100	100	0	0	0	0	0	0	0	0
Bladder__mesothelial cell	stromal	Bladder	295	134	0.225205	0.0296855	0.279867	1.85956	0.0154876	0	0	0	0	2.68509	0.133529	0	0	0	0	0	0.149889	0	0	15.3846	2.5641	12.8205	35.8974	2.5641	0	0	0	0	97.4359	10.2564	0	0	0	0	0	7.69231	0	0
Testes__mesothelial cell	stromal	Testes	296	134	0	0	0	0	0	0	0	0	0	3.80883	0	0	0	0	0	0	1.47981	0	0	0	0	0	0	0	0	0	0	0	100	0	0	0	0	0	0	100	0	0
Fat__mesothelial cell (CXCL10+ PRG4+)	stromal	Fat	297	135	0.0681523	0	0	0.0443083	1.70098	3.47854	0.3455	0.263802	0	2.51035	0.159805	0	0	0	0	0	0	0	0	14.2857	0	0	7.14286	39.2857	92.8571	14.2857	10.7143	0	96.4286	21.4286	0	0	0	0	0	0	0	0
Pancreas__mesothelial cell (CXCL10+ PRG4+)	stromal	Pancreas	298	135	0.388123	0	0	0	4.12489	4.56547	1.62685	0.146299	0	2.29546	0.341646	0	0	0	0	0	0	0	0	60	0	0	0	100	100	80	20	0	100	40	0	0	0	0	0	0	0	0
Fat__mesothelial cell (CXCL10- PRG4+)	stromal	Fat	299	136	0.0383031	0	0.00918954	0.0736833	0.127798	0.597591	0.0109711	0.0817773	0	2.76634	0.273903	0	0.02449	0	0	0	0.0151825	0	0	4.32099	0	1.23457	6.79012	8.02469	19.7531	1.23457	6.17284	0	100	24.6914	0	2.46914	0	0	0	1.85185	0	0
Pancreas__mesothelial cell (CXCL10- PRG4+)	stromal	Pancreas	300	136	0.160058	0.0055001	0.0817819	0	0.23285	0.198002	0.038622	0.0795377	0	2.57099	0.434175	0.010042	0.0162229	0	0	0.0282105	0.0250837	0	0	23.2394	1.05634	9.50704	0	12.3239	14.7887	2.11268	14.0845	0	98.2394	42.9577	1.05634	1.05634	0	0	1.40845	4.22535	0	0
Fat__mesothelial cell (SBSN+)	stromal	Fat	301	137	0.066176	0	0.128522	0	0.159267	0.435228	0.055746	0.678004	0	2.8112	0.573186	0.0500555	0	0	0	0	0	0	0	13.3333	0	6.66667	0	13.3333	20	13.3333	40	0	100	40	6.66667	0	0	0	0	0	0	0
Pancreas__mesothelial cell (SBSN+)	stromal	Pancreas	302	137	0.0884861	0	0.09256	0.0222044	0.0588518	0.0852746	0.00684467	1.45534	0	2.67092	0.242841	0	0	0	0	0	0.0141016	0	0	12.844	0	10.0917	2.75229	4.58716	13.7615	1.83486	58.7156	0	97.2477	22.0183	0	0	0	0	0	2.75229	0	0
Fat__reticular cell	stromal	Fat	307	140	0	4.1084	5.69269	0	0.556209	1.84647	0.556209	2.34677	1.7011	2.92092	0	0	0.329914	0	0	0	0.633493	0	0	0	91.6667	100	0	8.33333	16.6667	8.33333	75	50	91.6667	0	0	25	0	0	0	16.6667	0	0
Limb_muscle__reticular cell	stromal	Limb_muscle	308	140	0.313201	4.61431	6.18366	0.388203	0.267109	1.74693	0	1.92908	1.98817	2.71722	0	0.0530676	0.232063	0	0	0	0.250362	0.0626014	0	5.26316	100	100	5.26316	15.7895	36.8421	0	94.7368	52.6316	100	0	5.26316	5.26316	0	0	0	21.0526	5.26316	0
Pancreas__reticular cell	stromal	Pancreas	309	140	0.282905	3.42125	5.93416	0	0.214784	0.399995	0	2.11068	4.47621	3.23281	0	0.282397	0.18132	0	0	0.090752	0.687034	0	0	28.5714	100	100	0	14.2857	21.4286	0	71.4286	78.5714	100	0	21.4286	7.14286	0	0	7.14286	42.8571	0	0
Kidney__reticular cell	stromal	Kidney	310	140	1.22365	3.26759	5.36876	0.519052	0.108869	0.20989	0	2.28076	3.71784	3.15375	0	0.067386	0.130516	0	0	0.14502	0.72301	0	0	23.0769	76.9231	100	7.69231	7.69231	7.69231	0	100	61.5385	100	0	7.69231	7.69231	0	0	7.69231	46.1538	0	0
Brain_cortex__B cell	lymphoid	Brain_cortex	317	144	0.977301	0	0	0	0	0	0	0	0	0	0	0	1.17038	0	0	0	1.17038	0	0	25	0	0	0	0	0	0	0	0	0	0	0	25	0	0	0	25	0	0
Brainstem__B cell	lymphoid	Brainstem	318	144	0	0	0	0	0	0	0	0	0	0	0	0	1.87615	0	0	1.03691	1.87615	0	0	0	0	0	0	0	0	0	0	0	0	0	0	66.6667	0	0	33.3333	66.6667	0	0
Hypothalamus_Pituitary__B cell	lymphoid	Hypothalamus_Pituitary	319	144	0	0	0	0	0	0	0	0	0	0	0	0	0.513372	0	0	0	2.55626	0	0	0	0	0	0	0	0	0	0	0	0	0	0	9.09091	0	0	0	72.7273	0	0
Fat__B cell	lymphoid	Fat	320	144	0.846786	0	0.0422224	0	0	0.235313	0	0	0	0.11326	0	0.198824	1.90197	0	0	0.423633	3.07911	0.0457825	0	21.5238	0	1.14286	0	0	3.04762	0	0	0	2.09524	0	3.42857	40.9524	0	0	8	87.0476	1.14286	0
Mammary_gland__B cell	lymphoid	Mammary_gland	321	144	0.135289	0	0	0.237149	0	0.322786	0.0685694	0	0	0	0	0.0893215	2.03984	0	0	0.320754	2.56779	0.149218	0	3.4188	0	0	1.7094	0	2.5641	1.4245	0	0	0	0	1.7094	47.0085	0	0	6.83761	71.51	2.849	0
Limb_muscle__B cell	lymphoid	Limb_muscle	322	144	1.24117	0.143402	0.137961	0	0	0	0.0631362	0	0	0.119097	0	0.0904682	1.22368	0	0	0.316172	2.60896	0.0574756	0	23.3831	2.48756	3.48259	0	0	0	1.49254	0	0	1.99005	0	1.99005	25.3731	0	0	4.47761	69.1542	1.99005	0
Bone__B cell	lymphoid	Bone	323	144	0.484806	0	0	0	0	0	0	0	0	0	0	0	0.810913	0	0	0	1.85603	0.161145	0	7.9646	0	0	0	0	0	0	0	0	0	0	0	18.5841	0	0	0	52.2124	2.65487	0
Bone_marrow__B cell	lymphoid	Bone_marrow	324	144	0.750985	0	0	0	0	0	0	0	0	0	0	0	1.09013	0	0	0.147934	2.14287	0.211197	0	7.0922	0	0	0	0	0	0	0	0	0	0	0	19.1489	0	0	2.83688	56.0284	2.83688	0
Blood__B cell	lymphoid	Blood	325	144	1.11704	0	0	0	0	0	0	0	0	0	0	0	1.56614	0.0957127	0	0	2.40053	0	0	22.8454	0	0	0	0	0	0	0	0	0	0	0	35.7045	1.50479	0	0	69.6306	0	0
Spleen__B cell	lymphoid	Spleen	326	144	1.16328	0	0	0	0.08196	0.342652	0.0850743	0	0	0	0.0463033	0.0433419	0.548293	0.0422373	0	0.0444911	1.41654	0.0741374	0	37.8874	0	0	0	1.26502	6.64137	2.65655	0	0	0	1.32827	1.13852	13.093	1.07527	0	1.45478	36.2429	1.96078	0
Lung__B cell	lymphoid	Lung	327	144	1.66036	0	0.357656	0.115252	0	0.142582	0	0	0	0.104505	0	0	1.04122	0	0	0.170831	2.03361	0.046076	0	52.6971	0	10.7884	2.48963	0	2.07469	0	0	0	2.07469	0	0	21.9917	0	0	4.14938	57.2614	1.24481	0
Small_intestine__B cell	lymphoid	Small_intestine	328	144	1.36582	0	0	0.200157	0	0.0450454	0	0	0	0	0	0.0592851	1.56018	0	0	0.0675143	2.40806	0.107617	0	38.0208	0	0	4.16667	0	1.04167	0	0	0	0	0	1.5625	44.2708	0	0	1.5625	75	2.60417	0
Liver__B cell	lymphoid	Liver	329	144	1.13395	0	0	0.114878	0.347312	0.198574	0	0	0	0.120893	0	0.192808	1.37782	0	0	0	2.54889	0.13569	0	26.4151	0	0	1.88679	3.77358	1.88679	0	0	0	1.88679	0	3.77358	25.4717	0	0	0	64.1509	1.88679	0
Pancreas__B cell	lymphoid	Pancreas	330	144	0.533634	0.0422448	0.499413	0	0	0.0580965	0	0	0	0.0942125	0.0523007	0	0.560634	0	0	0.0820722	1.81783	0.24449	0	15.9574	1.28779	11.8701	0	0	1.73572	0	0	0	2.5196	1.67973	0	14.3337	0	0	2.40761	53.4714	6.66293	0
Kidney__B cell	lymphoid	Kidney	331	144	0.731518	0	0	0	0	0	0	0	0	0.055877	0	0.0849858	1.2884	0	0	0.268464	2.61488	0.139761	0	16.5342	0	0	0	0	0	0	0	0	1.27186	0	1.58983	25.1192	0	0	3.97456	63.275	2.54372	0
Bladder__B cell	lymphoid	Bladder	332	144	1.51436	0	0	1.46413	0	0	0.059983	0	0	0	0	0.295419	2.329	0	0	0.1469	2.79903	0	0	43.2432	0	0	43.2432	0	0	2.7027	0	0	0	0	10.8108	67.5676	0	0	2.7027	67.5676	0	0
Fat__B cell (PF)	lymphoid	Fat	333	145	1.50981	0.0445548	0	0.159287	0	0.0356595	0.0729425	0	0	0.0293669	0	0.0819244	0.802922	0	0	0.0754597	0.906811	0	0	75	8.33333	0	25	0	8.33333	16.6667	0	0	8.33333	0	8.33333	66.6667	0	0	16.6667	83.3333	0	0
Mammary_gland__B cell (PF)	lymphoid	Mammary_gland	334	145	0.0294109	0	0	0	0	0	0	0	0	0	0.171893	0	1.21991	0	0	0.280552	1.92951	0.128666	0	4.7619	0	0	0	0	0	0	0	0	0	4.7619	0	33.3333	0	0	19.0476	61.9048	9.52381	0
Limb_muscle__B cell (PF)	lymphoid	Limb_muscle	335	145	1.9537	0.0833343	0.0496883	0	0	0	0	0	0	0.152413	0	0.0719714	0.580852	0	0	0.0496883	0.726377	0	0	75	8.33333	8.33333	0	0	0	0	0	0	16.6667	0	8.33333	41.6667	0	0	8.33333	58.3333	0	0
Bone__B cell (PF)	lymphoid	Bone	336	145	0	0	0	0.436367	0	0	0	0	0	0	0	0	0	0	0	0	2.16644	0	0	0	0	0	5.55556	0	0	0	0	0	0	0	0	0	0	0	0	61.1111	0	0
Spleen__B cell (PF)	lymphoid	Spleen	337	145	0.668875	0	0	0	0.0237409	0.221658	0.012268	0	0	0.0309687	0.169251	0	0.124921	0.0874799	0	0.0800167	0.799992	0.0334662	0	31.1475	0	0	0	1.63934	8.19672	1.63934	0	0	1.63934	9.83607	0	4.91803	6.55738	0	6.55738	37.7049	1.63934	0
Liver__B cell (PF)	lymphoid	Liver	338	145	1.20458	0	0	0.717614	0	0	0	0	0	0	0	0	0.277577	0	0	0.494609	1.31175	0	0	66.6667	0	0	33.3333	0	0	0	0	0	0	0	0	33.3333	0	0	33.3333	66.6667	0	0
Pancreas__B cell (PF)	lymphoid	Pancreas	339	145	0.338586	0.193299	0.459214	0.00987641	0.0765115	0.0599845	0.00657336	0.0152044	0.0928412	0.338412	0.0776206	0.00657336	0.135291	0.0810584	0	0.0320535	0.628817	0.00848121	0	27.027	8.10811	43.2432	2.7027	2.7027	5.40541	2.7027	2.7027	8.10811	10.8108	10.8108	2.7027	10.8108	10.8108	0	8.10811	43.2432	2.7027	0
Kidney__B cell (PF)	lymphoid	Kidney	340	145	0.642275	0.113305	0	0	0	0.0794927	0	0	0	0	0	0	0.075355	0	0	0.186328	0.983014	0	0	25	12.5	0	0	0	12.5	0	0	0	0	0	0	12.5	0	0	12.5	25	0	0
Pancreas__B cell (SOX5+)	lymphoid	Pancreas	341	146	1.63434	0.0325005	0.539	0	0	0	0	0.157185	0	0.118375	0.053729	0.0641496	0.33843	0	0	0.0681264	2.05084	0.0325891	0	43.0108	1.07527	11.828	0	0	0	0	2.15054	0	3.22581	1.07527	1.07527	6.45161	0	0	2.15054	54.8387	1.07527	0
Hypothalamus_Pituitary__plasma cell	lymphoid	Hypothalamus_Pituitary	342	147	0.575047	0	0	0.614855	0	0.0517902	0	0	0	0.0262303	0	0.20742	0	0	0.0352664	0.0922583	0.854718	0.0195159	0.017494	16.6667	0	0	18.3333	0	1.66667	0	0	0	1.66667	0	15	0	0	3.33333	8.33333	56.6667	1.66667	1.66667
Fat__plasma cell	lymphoid	Fat	343	147	1.26538	0.2283	0.376584	0.0229706	0.0386304	0.0887703	0.026878	0.130886	0.0117238	0.322865	0	0.30198	0.12579	0	0	0.0992926	0.950523	0.0382261	0	38.7097	5.37634	10.7527	2.15054	3.22581	8.60215	2.15054	4.30108	1.07527	11.828	0	21.5054	11.828	0	0	16.129	64.5161	1.07527	0
Mammary_gland__plasma cell	lymphoid	Mammary_gland	344	147	0.224366	0	0.0522103	0.258511	0	0.199195	0	0	0	0	0	0.0597384	0.378181	0	0	0.138981	1.38894	0	0	11.5854	0	2.7439	2.43902	0	2.13415	0	0	0	0	0	2.7439	20.4268	0	0	6.09756	67.378	0	0
Limb_muscle__plasma cell	lymphoid	Limb_muscle	345	147	1.42835	1.09628	2.81229	0	0	0.257346	0	0.331003	0.332989	0.61651	0	0.0576991	0.0889411	0	0	0	1.06133	0	0	22.5806	22.5806	22.5806	0	0	3.22581	0	12.9032	6.45161	12.9032	0	3.22581	3.22581	0	0	0	54.8387	0	0
Bone__plasma cell	lymphoid	Bone	346	147	0.416708	0	0	0.0276137	0	0	0	0.0573534	0	0.0850176	0	0.11744	0	0	0	0.101881	1.11579	0	0	9.34066	0	0	1.4652	0	0	0	1.8315	0	3.2967	0	5.86081	0	0	0	4.0293	54.0293	0	0
Bone_marrow__plasma cell	lymphoid	Bone_marrow	347	147	0.662863	0	0	0	0	0	0	0.0736016	0	0.0328513	0	0.0484787	0.04203	0.0420353	0	0.0284632	0.937243	0	0	13.1841	0	0	0	0	0	0	2.23881	0	1.24378	0	2.48756	1.74129	2.73632	0	2.23881	48.5075	0	0
Blood__plasma cell	lymphoid	Blood	348	147	0.230215	0	0	0.0475058	0	0	0	0	0	0	0	0.100292	0	0.0240662	0	0.249	0.562674	0	0	35	0	0	5	0	0	0	0	0	0	0	10	0	5	0	20	45	0	0
Spleen__plasma cell	lymphoid	Spleen	349	147	1.25958	0	0	0	0.0240872	0.0529287	0	0.013296	0	0	0	0.0756416	0.073331	0.0388398	0.00958668	0.0444472	0.685284	0.0238217	0	62.3645	0	0	0	2.16749	4.33498	0	1.28079	0	0	0	5.61576	4.23645	3.34975	1.08374	3.84236	45.9113	1.57635	0
Heart__plasma cell	lymphoid	Heart	350	147	0	0	0	0	0	0	0	0	0	0	0	0	0	0	0	0	0	0	0	0	0	0	0	0	0	0	0	0	0	0	0	0	0	0	0	0	0	0
Lung__plasma cell	lymphoid	Lung	351	147	0.802514	0	0.28193	0.0845747	0.174037	0.106392	0.0691754	0	0	0.0718638	0	0.0623072	0.0110404	0.0608622	0.0177862	0.0683033	0.535904	0	0.0563891	44.0559	0	19.5804	6.99301	6.29371	6.29371	4.1958	0	0	7.69231	0	3.4965	1.3986	5.59441	2.0979	4.1958	35.6643	0	4.1958
Small_intestine__plasma cell	lymphoid	Small_intestine	352	147	0.900589	0	0.0482192	0.0569698	0	0.0359493	0	0	0	0.0678331	0	0.0746762	0	0	0	0.0251664	0.406864	0	0	57.7972	0	3.92585	4.6892	0	2.18103	0	0	0	5.23446	0	4.90731	0	0	0	1.85387	20.5016	0	0
Liver__plasma cell	lymphoid	Liver	353	147	1.22764	0	0	0.0501984	0	0.103813	0	0	0	0.0843464	0	0.0569911	0.0376797	0.029077	0	0.0393459	1.10067	0	0	70.7983	0	0	3.15126	0	3.78151	0	0	0	7.56303	0	6.30252	2.73109	2.31092	0	4.20168	68.6975	0	0
Pancreas__plasma cell	lymphoid	Pancreas	354	147	0.559165	0.0882813	0.493214	0.0104796	0.00355496	0.0346134	0.017423	0.0787975	0	0.40348	0.0179587	0.0382363	0.0692979	0	0	0.0282864	0.586331	0.0218616	0	34.2105	6.57895	28.9474	1.31579	1.31579	6.57895	3.94737	5.26316	0	34.2105	2.63158	5.26316	5.26316	0	0	3.94737	35.5263	2.63158	0
Kidney__plasma cell	lymphoid	Kidney	355	147	0.904053	0	0.0501444	0.0482715	0	0.014396	0	0	0	0.0861701	0	0.15927	0.0559621	0	0	0.0407098	0.857722	0	0	32.0513	0	4.48718	1.28205	0	1.28205	0	0	0	7.05128	0	5.76923	1.92308	0	0	5.12821	55.1282	0	0
Bladder__plasma cell	lymphoid	Bladder	356	147	1.17201	0	0.0366863	1.13686	0	0	0	0	0	0.339302	0	0	0	0	0	0	0.773127	0	0	75	0	8.33333	75	0	0	0	0	0	41.6667	0	0	0	0	0	0	50	0	0
Fat__plasma cell (PF)	lymphoid	Fat	357	148	0.784194	0	0	0	0	0.146848	0	0	0	0.670078	0	0.514427	0	0	0	0.0950563	0.0950563	0	0	80	0	0	0	0	20	0	0	0	40	0	40	0	0	0	20	20	0	0
Limb_muscle__plasma cell (PF)	lymphoid	Limb_muscle	358	148	0.244966	0	0	0	0	0	0	0	0	0	0	0.244966	0	0	0	0	0	0	0	50	0	0	0	0	0	0	0	0	0	0	50	0	0	0	0	0	0	0
Bone_marrow__plasma cell (PF)	lymphoid	Bone_marrow	359	148	0.231666	0	0	0	0	0	0	0.0931052	0	0	0	0	0	0.121045	0	0.427389	1.08095	0	0	22.2222	0	0	0	0	0	0	11.1111	0	0	0	0	0	11.1111	0	33.3333	77.7778	0	0
Spleen__plasma cell (PF)	lymphoid	Spleen	360	148	0.983162	0	0	0	0	0.0638753	0	0	0	0	0	0.0340452	0	0.0344392	0	0.211073	0.556761	0	0	85.7143	0	0	0	0	7.14286	0	0	0	0	0	7.14286	0	7.14286	0	10.7143	64.2857	0	0
Liver__plasma cell (PF)	lymphoid	Liver	361	148	0.672792	0	0	0	0	0	0	0	0	0	0	0.0358053	0.0336202	0	0	0.196121	0.494476	0	0	36.3636	0	0	0	0	0	0	0	0	0	0	4.54545	4.54545	0	0	22.7273	50	0	0
Pancreas__plasma cell (PF)	lymphoid	Pancreas	362	148	0.560106	0	0.169925	0	0	0	0	0	0.051853	0.142837	0	0	0.0965988	0	0	0	0.141288	0	0	50	0	33.3333	0	0	0	0	0	8.33333	16.6667	0	0	16.6667	0	0	0	16.6667	0	0
Kidney__plasma cell (PF)	lymphoid	Kidney	363	148	0.449889	0	0.0804752	0	0	0	0	0	0	0	0	0	0	0	0	0.161896	0.441724	0	0	28.5714	0	14.2857	0	0	0	0	0	0	0	0	0	0	0	0	14.2857	57.1429	0	0
Skin__innate lymphoid cell	lymphoid	Skin	364	149	0	0	0	0	0	0	0	0	0	0	0	0	0	0	0	0	4.46442	0	0	0	0	0	0	0	0	0	0	0	0	0	0	0	0	0	0	100	0	0
Lung__innate lymphoid cell	lymphoid	Lung	365	149	1.64044	0.0479879	0.255629	0	0	0	0	0.0461204	0	0.138377	0	0.0243167	0	0	0	0.026721	2.06224	0	0	62.1622	1.35135	8.10811	0	0	0	0	1.35135	0	4.05405	0	1.35135	0	0	0	1.35135	72.973	0	0
Small_intestine__innate lymphoid cell	lymphoid	Small_intestine	366	149	4.6787	0	0.0317608	0.956355	0	0	0	0	0	0.876644	0	0.275127	0.132993	0	0	0	1.71582	0.0564474	0.0520881	78.6885	0	1.63934	19.6721	0	0	0	0	0	31.1475	0	6.55738	1.63934	0	0	0	50.8197	1.63934	1.63934
Kidney__innate lymphoid cell	lymphoid	Kidney	367	149	0.166435	0	0	0.101322	0	0.19732	0	0	0	0.249838	0	0.0510836	0.62885	0.120847	0	0	2.2769	0	0	4.44444	0	0	2.22222	0	4.44444	0	0	0	6.66667	0	2.22222	8.88889	2.22222	0	0	62.2222	0	0
Bladder__innate lymphoid cell	lymphoid	Bladder	368	149	1.12889	0	0	1.25301	0	0	0	0	0	0.836379	0.266802	0	1.46318	0	0	0	2.35431	0	0	27.2727	0	0	54.5455	0	0	0	0	0	18.1818	9.09091	0	36.3636	0	0	0	54.5455	0	0
Fat__natural killer cell	lymphoid	Fat	370	150	5.37027	0	0	0.27343	0	0.0644055	0	0.0644055	0	0.322801	0	0.964787	0.258231	0	0	0.771032	2.15158	0	0	100	0	0	5	0	5	0	5	0	10	0	30	5	0	0	30	80	0	0
Mammary_gland__natural killer cell	lymphoid	Mammary_gland	371	150	3.96938	0	0.125515	0.0442401	0	0.106232	0	0	0	0	0	0.31706	2.18137	0	0	0.293887	3.16963	0	0	56.1798	0	2.24719	1.1236	0	1.1236	0	0	0	0	0	7.86517	47.191	0	0	5.61798	79.7753	0	0
Bone_marrow__natural killer cell	lymphoid	Bone_marrow	372	150	5.82211	0	0	0	0	0	0	0.105881	0	0	0	0.526273	0.0825479	0.094706	0	0.52024	1.29159	0	0	100	0	0	0	0	0	0	1.78571	0	0	0	11.6071	1.78571	1.78571	0	9.82143	29.4643	0	0
Blood__natural killer cell	lymphoid	Blood	373	150	5.17781	0	0	0	0	0	0	0	0	0	0	0.0937307	0.0721081	0.131959	0	0.109453	1.45771	0	0	100	0	0	0	0	0	0	0	0	0	0	1.6	1.86667	2.66667	0	2.4	41.3333	0	0
Spleen__natural killer cell	lymphoid	Spleen	374	150	5.59354	0	0	0	0.0281144	0.096728	0	0.0315248	0	0	0	0.597195	0.0958338	0.0574159	0	0.399519	0.68189	0	0	99.4737	0	0	0	1.05263	3.15789	0	1.05263	0	0	0	17.3684	2.10526	2.10526	0	14.2105	21.0526	0	0
Small_intestine__natural killer cell	lymphoid	Small_intestine	376	150	5.41983	0	0	0	0	0.0432595	0.124284	0	0	0.61496	0	1.10968	0	0	0	0.163755	1.24254	0	0	100	0	0	0	0	1.33929	5.80357	0	0	23.6607	0	49.5536	0	0	0	7.14286	55.8036	0	0
Liver__natural killer cell	lymphoid	Liver	377	150	5.66453	0	0	0.625884	0	0.0827625	0	0	0	0.188858	0	0.749675	0.226515	0	0	0.56624	2.5323	0	0	100	0	0	1.38889	0	1.38889	0	0	0	4.86111	0	22.9167	2.08333	0	0	11.8056	71.5278	0	0
Pancreas__natural killer cell	lymphoid	Pancreas	378	150	5.62556	0	0.306697	0	0	0	0	0	0	0	0	1.04202	0.245606	0	0	0.327338	1.67609	0	0	100	0	12.5	0	0	0	0	0	0	0	0	43.75	6.25	0	0	18.75	37.5	0	0
Kidney__natural killer cell	lymphoid	Kidney	379	150	5.32887	0	0	0	0	0.0325532	0	0	0	0	0	0.234025	0.027094	0	0	0.462392	1.57169	0	0	97.076	0	0	0	0	1.16959	0	0	0	0	0	6.43275	1.16959	0	0	10.5263	39.1813	0	0
Uterus__natural killer cell	lymphoid	Uterus	380	150	4.42093	0	0.30429	1.20439	0	0	0	0	0	0.203072	0	0	0.122314	0.120169	0	0.604908	1.96939	0	0	94.1176	0	7.35294	25	0	0	0	0	0	5.88235	0	0	2.94118	2.94118	0	14.7059	66.1765	0	0
Lung__natural killer cell (PF)	lymphoid	Lung	381	151	4.77132	0	0.268472	0	0	0.0450783	0	0	0	0.138323	0	0.121843	0	0	0	0.093466	0.770347	0	0	100	0	14.4068	0	0	2.11864	0	0	0	7.20339	0	5.50847	0	0	0	4.66102	33.8983	0	0
Lung__natural killer cell (GZMB+)	lymphoid	Lung	382	152	5.58698	0	0.360146	0	0	0	0	0	0	0.115031	0	0.175333	0	0	0	0.133509	1.02573	0	0	100	0	11.1958	0	0	0	0	0	0	3.1653	0	4.51348	0	0	0	3.98593	30.9496	0	0
Lung__natural killer cell (KLRD1+)	lymphoid	Lung	383	153	5.35471	0	0.341002	0	0	0.0465632	0	0	0	0.119593	0	0.0831092	0.0431734	0	0	0.130416	0.909214	0	0	99.5223	0	10.1115	0	0	1.27389	0	0	0	3.34395	0	2.14968	1.03503	0	0	3.5828	24.5223	0	0
Pancreas__natural killer cell (CHN1+)	lymphoid	Pancreas	384	154	1.51948	0.148215	0.349033	0	0	0	0	0	0.0582627	0	0	0	0.334288	0	0	0	1.18545	0.0483721	0	24.5283	1.88679	11.3208	0	0	0	0	0	1.88679	0	0	0	7.54717	0	0	0	37.7358	1.88679	0
Kidney__natural killer cell (CHN1+)	lymphoid	Kidney	385	154	1.05802	0	0.100245	0	0	0	0	0	0	0.0434513	0.0533648	0.049282	0.572245	0	0	0.0323449	1.37578	0	0	12.0482	0	2.40964	0	0	0	0	0	0	1.20482	1.20482	1.20482	14.4578	0	0	1.20482	37.3494	0	0
Fat__natural killer T cell	lymphoid	Fat	386	155	5.29183	0	0	0.0331242	0	0.0335091	0	0.0396247	0	0.344412	0	1.58995	0.205184	0	0	0.584747	2.41621	0	0	98.0392	0	0	1.96078	0	1.96078	0	1.96078	0	9.80392	0	56.8627	5.88235	0	0	19.6078	78.4314	0	0
Mammary_gland__natural killer T cell	lymphoid	Mammary_gland	387	155	4.32381	0	0	0.359858	0	0.182049	0	0	0	0	0	0.251225	1.99815	0	0	0.21925	2.86193	0	0	66.6667	0	0	8.33333	0	8.33333	0	0	0	0	0	16.6667	66.6667	0	0	16.6667	66.6667	0	0
Limb_muscle__natural killer T cell	lymphoid	Limb_muscle	388	155	4.92286	0	0	0	0	0	0	0	0	0	0	0.978574	0	0	0	0.672981	2.42526	0	0	100	0	0	0	0	0	0	0	0	0	0	37.5	0	0	0	25	75	0	0
Bone__natural killer T cell	lymphoid	Bone	389	155	5.30853	0	0	0	0	0	0	0	0	0.134633	0	0.54606	0	0	0	0.611791	0.430315	0	0	100	0	0	0	0	0	0	0	0	4.54545	0	13.6364	0	0	0	22.7273	13.6364	0	0
Bone_marrow__natural killer T cell	lymphoid	Bone_marrow	390	155	5.56005	0	0	0.0900082	0	0	0	0	0	0	0	0.673634	0.51722	0	0	0.851067	1.23626	0	0	98.7342	0	0	1.26582	0	0	0	0	0	0	0	13.9241	7.59494	0	0	18.9873	32.9114	0	0
Blood__natural killer T cell	lymphoid	Blood	391	155	4.99983	0	0	0	0	0	0	0	0	0	0	0.640135	0.344429	0	0	0.978532	0.971982	0	0	100	0	0	0	0	0	0	0	0	0	0	25	12.5	0	0	37.5	25	0	0
Spleen__natural killer T cell	lymphoid	Spleen	392	155	5.73499	0	0	0	0.0405698	0.103578	0	0	0	0	0	0.887851	0.135587	0	0	0.788579	0.798374	0	0	98.539	0	0	0	1.46104	2.5974	0	0	0	0	0	32.6299	3.24675	0	0	28.2468	26.9481	0	0
Lung__natural killer T cell	lymphoid	Lung	393	155	5.5989	0	0.365099	0	0	0.0596865	0	0	0	0.130987	0	0.332158	0.112274	0	0	0.29637	1.5041	0	0	99.0366	0	10.4046	0	0	1.54143	0	0	0	3.46821	0	9.82659	2.6975	0	0	7.89981	47.3988	0	0
Small_intestine__natural killer T cell	lymphoid	Small_intestine	394	155	5.08782	0	0	0	0	0	0	0	0	0	0	0.48281	0	0	0	0.42597	1.42395	0	0	86.3636	0	0	0	0	0	0	0	0	0	0	22.7273	0	0	0	9.09091	40.9091	0	0
Liver__natural killer T cell	lymphoid	Liver	395	155	5.48204	0	0	0.0675116	0	0.0678764	0	0	0	0.226573	0	1.18408	0.170141	0	0	0.688022	2.29118	0	0	99.6678	0	0	1.66113	0	1.3289	0	0	0	4.65116	0	30.5648	1.66113	0	0	14.6179	55.4817	0	0
Pancreas__natural killer T cell	lymphoid	Pancreas	396	155	5.00394	0	0.363752	0	0.0835856	0.125379	0	0.0426659	0	0.20639	0	0.80175	0.507533	0	0	1.11257	1.59417	0.0366906	0	92.9412	0	5.88235	0	1.17647	3.52941	0	1.17647	0	8.23529	0	23.5294	14.1176	0	0	35.2941	54.1176	1.17647	0
Kidney__natural killer T cell	lymphoid	Kidney	397	155	5.48831	0	0	0.0556144	0	0	0	0	0	0.0363233	0	0.53841	0.129407	0	0	0.554063	2.16282	0	0	95.4545	0	0	1.13636	0	0	0	0	0	1.13636	0	15.9091	2.27273	0	0	13.6364	54.5455	0	0
Uterus__natural killer T cell	lymphoid	Uterus	398	155	4.86634	0	0.538885	0.369788	0	0	0	0	0	0	0	0.743802	0	0	0	0.770353	2.03358	0	0	100	0	13.3333	6.66667	0	0	0	0	0	0	0	13.3333	0	0	0	20	53.3333	0	0
Lung__T cell (CD4+ CD8- CCL5+)	lymphoid	Lung	417	156	5.13194	0.09268	0.442262	0	0.0469058	0	0	0	0	0.228046	0	0.63524	0.164355	0	0	0.756421	1.43442	0	0	100	1.97368	12.5	0	1.31579	0	0	0	0	5.26316	0	16.4474	2.63158	0	0	20.3947	45.3947	0	0
Small_intestine__T cell (CD4+ CD8- CCL5+)	lymphoid	Small_intestine	418	156	4.2207	0	0	0.0586881	0	0.189547	0	0	0	0	0	1.01977	0	0	0	0.78111	2.15025	0	0	100	0	0	1.74672	0	1.74672	0	0	0	0	0	24.8908	0	0	0	25.3275	67.2489	0	0
Fat__T cell (CD4+ CD8- CCL5-)	lymphoid	Fat	419	157	1.12449	0	0.0483643	0	0	0.0556528	0	0	0	0.0472217	0	0.36662	1.34205	0	0	0.484119	2.48546	0	0	7.51318	0	1.27417	0	0	1.44991	0	0	0	1.18629	0	7.07381	40.6415	0	0	12.6977	76.8453	0	0
Mammary_gland__T cell (CD4+ CD8- CCL5-)	lymphoid	Mammary_gland	420	157	0.593591	0	0	0	0	0	0	0	0	0	0	0.0799537	2.11047	0	0	0.724886	3.289	0	0	6.72774	0	0	0	0	0	0	0	0	0	0	1.34555	49.6421	0	0	15.0873	83.195	0	0
Limb_muscle__T cell (CD4+ CD8- CCL5-)	lymphoid	Limb_muscle	421	157	0.219866	0	0.135637	0	0	0	0	0.0617468	0	0	0	0.0653326	1.02308	0	0	0.227643	1.90293	0	0	1.75159	0	2.86624	0	0	0	0	1.11465	0	0	0	1.27389	25.4777	0	0	4.77707	52.2293	0	0
Bone__T cell (CD4+ CD8- CCL5-)	lymphoid	Bone	422	157	0.114959	0	0	0	0	0	0	0	0	0.0672103	0	0	1.1819	0	0	0.587582	1.47765	0	0	1.90476	0	0	0	0	0	0	0	0	1.90476	0	0	28.5714	0	0	15.2381	35.2381	0	0
Bone_marrow__T cell (CD4+ CD8- CCL5-)	lymphoid	Bone_marrow	423	157	0.577262	0	0	0	0	0	0	0	0	0	0	0.239091	1.7382	0	0	0.553476	1.27273	0	0	5.86957	0	0	0	0	0	0	0	0	0	0	4.13043	35.8696	0	0	10	27.6087	0	0
Blood__T cell (CD4+ CD8- CCL5-)	lymphoid	Blood	424	157	0.936181	0	0	0	0	0	0	0	0	0	0	0	2.21686	0.0514609	0	0.0691264	1.26028	0	0	19.292	0	0	0	0	0	0	0	0	0	0	0	67.3746	1.00295	0	1.29794	32.2124	0	0
Spleen__T cell (CD4+ CD8- CCL5-)	lymphoid	Spleen	425	157	1.39651	0	0	0	0	0.0902631	0	0	0	0	0	0.200776	1.40894	0	0	0.543974	1.06912	0	0	36.5114	0	0	0	0	2.0585	0	0	0	0	0	5.20043	41.7118	0	0	15.1679	33.1528	0	0
Lung__T cell (CD4+ CD8- CCL5-)	lymphoid	Lung	426	157	2.22635	0	0.308702	0.0945567	0	0	0	0	0	0.0992381	0	0.337371	0.573244	0	0	0.661336	1.98698	0	0	47.5719	0	6.7446	1.88849	0	0	0	0	0	2.33813	0	7.46403	10.4317	0	0	15.8273	61.7806	0	0
Small_intestine__T cell (CD4+ CD8- CCL5-)	lymphoid	Small_intestine	427	157	1.69886	0	0	0.270846	0	0	0	0	0	0.0456852	0	0.527002	1.057	0	0	0.602669	1.97194	0	0	34.1686	0	0	2.50569	0	0	0	0	0	1.13895	0	13.2118	17.5399	0	0	14.3508	56.0364	0	0
Liver__T cell (CD4+ CD8- CCL5-)	lymphoid	Liver	428	157	1.41362	0	0	0.127891	0	0	0	0	0	0.181881	0	0.73372	0.919766	0	0	0.74975	2.45805	0	0	18.0039	0	0	1.56556	0	0	0	0	0	2.34834	0	15.4599	15.4599	0	0	14.4814	64.5793	0	0
Pancreas__T cell (CD4+ CD8- CCL5-)	lymphoid	Pancreas	429	157	1.20655	0	0.493643	0	0	0	0	0	0	0.10324	0	0.295045	1.33452	0	0	0.582054	1.60997	0.0868459	0	15.0457	0	10.3907	0	0	0	0	0	0	2.74314	0	5.65254	42.3109	0	0	13.9651	49.7091	2.32751	0
Kidney__T cell (CD4+ CD8- CCL5-)	lymphoid	Kidney	430	157	1.58394	0	0	0	0	0	0	0	0	0.0654039	0	0.379004	1.30741	0	0	0.516695	2.37403	0	0	18.1609	0	0	0	0	0	0	0	0	1.14943	0	7.43295	25.9004	0	0	10.1916	61.5326	0	0
Bladder__T cell (CD4+ CD8- CCL5-)	lymphoid	Bladder	431	157	1.228	0	0.0899235	0.967981	0	0	0	0	0	0.442839	0	0.48112	0.411123	0	0	0.852617	2.90341	0	0	23.5294	0	1.60428	23.5294	0	0	0	0	0	10.6952	0	10.6952	6.14973	0	0	21.123	85.5615	0	0
Fat__T cell (CD4+ CD8- CCL5- CCR10+)	lymphoid	Fat	432	158	0.798064	0	0	0.0557589	0	0.057141	0	0	0	0.0576058	0	0.21873	0.95859	0	0	0.652896	2.65822	0	0	5.96546	0	0	1.0989	0	1.25589	0	0	0	1.41287	0	4.86656	26.6876	0	0	19.4662	84.1444	0	0
Blood__T cell (CD4+ CD8- CCL5- CCR10+)	lymphoid	Blood	433	158	0.939453	0	0	0.0570474	0	0	0	0	0	0	0	0.0687054	1.53959	0.11767	0	0.264561	1.28652	0	0	20.1439	0	0	1.43885	0	0	0	0	0	0	0	1.43885	35.9712	2.15827	0	5.7554	36.6906	0	0
Fat__T cell (CD4+ CD8- CCL5- CLDN1+)	lymphoid	Fat	434	159	0.249421	0	0	0.0440028	0	0.0732268	0	0	0	0	0	0	0.116591	0	0	0	2.52457	0.053831	0	3.40909	0	0	1.13636	0	1.70455	0	0	0	0	0	0	3.40909	0	0	0	84.6591	1.70455	0
Mammary_gland__T cell (CD4+ CD8- CCL5- CLDN1+)	lymphoid	Mammary_gland	435	159	0.623822	0	0.0711761	0.665503	0	0.216412	0	0	0	0	0	0.188365	2.32629	0	0	0.493489	2.51423	0.0638781	0	4.3956	0	1.4652	5.49451	0	3.2967	0	0	0	0	0	2.5641	54.2125	0	0	13.1868	68.4982	1.4652	0
Limb_muscle__T cell (CD4+ CD8- CCL5- CLDN1+)	lymphoid	Limb_muscle	436	159	0.120179	0	0.203509	0.0618287	0	0.110987	0	0	0	0	0.0789934	0	0.387731	0	0	0.128441	1.89581	0	0	3.92157	0	5.22876	1.30719	0	1.96078	0	0	0	0	1.30719	0	5.88235	0	0	1.96078	52.2876	0	0
Fat__T cell (CD4- CD8+ CCL5+)	lymphoid	Fat	437	160	5.14079	0	0	0.0638997	0	0.0480039	0	0.0542888	0	0.177317	0	1.70895	0.187055	0	0	0.778953	2.43972	0	0	100	0	0	1.13636	0	1.13636	0	1.42045	0	4.54545	0	54.2614	5.39773	0	0	23.8636	77.2727	0	0
Mammary_gland__T cell (CD4- CD8+ CCL5+)	lymphoid	Mammary_gland	438	160	3.79182	0	0	0	0	0	0	0	0	0	0	0.348074	1.60038	0	0	0.963664	2.98643	0	0	51.7699	0	0	0	0	0	0	0	0	0	0	6.19469	37.1681	0	0	24.115	76.1062	0	0
Limb_muscle__T cell (CD4- CD8+ CCL5+)	lymphoid	Limb_muscle	439	160	5.22212	0.151526	0.255187	0	0	0	0	0	0	0	0	0.763649	0.35757	0	0	0.283253	1.75705	0	0	100	5.40541	8.10811	0	0	0	0	0	0	0	0	32.4324	8.10811	0	0	10.8108	64.8649	0	0
Bone__T cell (CD4- CD8+ CCL5+)	lymphoid	Bone	440	160	5.26763	0	0	0	0	0	0	0	0	0.110441	0	0.382559	0	0	0	0.724098	0.952892	0	0	99.1228	0	0	0	0	0	0	0	0	1.75439	0	10.5263	0	0	0	16.6667	21.0526	0	0
Bone_marrow__T cell (CD4- CD8+ CCL5+)	lymphoid	Bone_marrow	441	160	5.33974	0	0	0	0	0	0	0	0	0	0	0.87124	0.207138	0	0	0.9614	1.087	0	0	96.6777	0	0	0	0	0	0	0	0	0	0	19.6013	2.99003	0	0	20.9302	23.588	0	0
Blood__T cell (CD4- CD8+ CCL5+)	lymphoid	Blood	442	160	4.93209	0	0	0	0	0	0	0	0	0	0	0.810999	0.388388	0	0	0.42402	1.48391	0	0	100	0	0	0	0	0	0	0	0	0	0	23.7179	6.41026	0	0	11.5385	42.9487	0	0
Spleen__T cell (CD4- CD8+ CCL5+)	lymphoid	Spleen	443	160	5.26272	0	0	0	0.0506529	0.0430772	0	0	0	0	0	1.01245	0.098795	0	0	0.72488	0.966697	0	0	98.7179	0	0	0	1.12179	1.12179	0	0	0	0	0	31.7308	2.24359	0	0	21.9551	28.6859	0	0
Aorta__T cell (CD4- CD8+ CCL5+)	lymphoid	Aorta	444	160	4.6503	0	0.681842	0	0	0	0	0	0	0	0	1.08351	1.71947	0	0	0	0.927106	0	0	50	0	50	0	0	0	0	0	0	0	0	50	50	0	0	0	50	0	0
Lung__T cell (CD4- CD8+ CCL5+)	lymphoid	Lung	445	160	5.48738	0	0.272792	0.0951659	0	0	0	0	0	0.0892375	0	0.303526	0	0	0	0.387464	1.63748	0	0	95.6186	0	5.41237	1.80412	0	0	0	0	0	2.31959	0	7.47423	0	0	0	9.79381	42.5258	0	0
Small_intestine__T cell (CD4- CD8+ CCL5+)	lymphoid	Small_intestine	446	160	5.10306	0	0	0.0573546	0	0	0	0	0	0.057629	0	1.0584	0	0	0	0.653297	1.64187	0	0	100	0	0	1.59574	0	0	0	0	0	1.48936	0	34.0426	0	0	0	21.383	54.0426	0	0
Colon__T cell (CD4- CD8+ CCL5+)	lymphoid	Colon	447	160	4.80798	0	0	0	0	0	0	0	0	0	0	0.590662	0	0	0	1.04643	2.11834	0	0	99.1124	0	0	0	0	0	0	0	0	0	0	23.9645	0	0	0	44.0828	74.5562	0	0
Liver__T cell (CD4- CD8+ CCL5+)	lymphoid	Liver	448	160	5.20681	0	0	0.0845829	0	0	0	0	0	0.144652	0	1.10585	0.0859949	0	0	0.792292	2.4182	0	0	99.8217	0	0	1.02541	0	0	0	0	0	2.58582	0	26.2595	1.33749	0	0	17.3428	65.4481	0	0
Pancreas__T cell (CD4- CD8+ CCL5+)	lymphoid	Pancreas	449	160	4.46608	0.0690617	0.275239	0	0	0	0	0	0	0.150813	0	0.802961	0.608757	0	0	1.07917	1.65958	0	0	97.7778	1.66667	6.66667	0	0	0	0	0	0	7.22222	0	22.2222	14.4444	0	0	30	55.5556	0	0
Kidney__T cell (CD4- CD8+ CCL5+)	lymphoid	Kidney	450	160	5.08135	0	0	0	0	0	0	0	0	0	0	0.966255	0.204206	0	0	0.938204	2.64016	0	0	97.195	0	0	0	0	0	0	0	0	0	0	24.5442	3.22581	0	0	23.1417	72.0898	0	0
Uterus__T cell (CD4- CD8+ CCL5+)	lymphoid	Uterus	451	160	4.2505	0	0.311295	0.687799	0	0	0	0	0	0.0885966	0	0.729679	0.171949	0	0	1.0648	1.84082	0	0	92.3077	0	5.12821	12.3543	0	0	0	0	0	1.1655	0	14.4522	2.7972	0	0	22.3776	48.4848	0	0
Skin__T cell (CD4- CD8+ CCL5-)	lymphoid	Skin	452	161	0.66155	0	0	0	0	0	0	0	0	0	0	0.230606	0.660202	0	0	1.18324	3.15517	0	0	3.57143	0	0	0	0	0	0	0	0	0	0	3.57143	10.7143	0	0	25	75	0	0
Fat__T cell (CD4- CD8+ CCL5-)	lymphoid	Fat	453	161	1.55345	0	0.0706337	0	0	0.05476	0	0.0465508	0	0.104893	0	1.41405	1.04315	0	0	0.790955	2.74579	0	0	9.59596	0	1.51515	0	0	1.0101	0	1.0101	0	1.51515	0	34.8485	25.7576	0	0	19.1919	75.7576	0	0
Limb_muscle__T cell (CD4- CD8+ CCL5-)	lymphoid	Limb_muscle	454	161	0.595496	0.0511017	0.0586821	0	0	0	0	0	0	0	0	0.363824	0.454114	0	0	0.352412	1.97363	0	0	4.74308	1.18577	1.18577	0	0	0	0	0	0	0	0	6.32411	8.3004	0	0	5.13834	56.5217	0	0
Bone_marrow__T cell (CD4+ CD8+ CCL5+)	lymphoid	Bone_marrow	455	162	5.2596	0	0	0	0	0	0	0	0	0	0	0.221291	0	0	0	0.36329	1.52366	0	0	100	0	0	0	0	0	0	0	0	0	0	4.87805	0	0	0	4.87805	34.1463	0	0
Spleen__T cell (CD4+ CD8+ CCL5+)	lymphoid	Spleen	456	162	5.37126	0	0	0	0.0572537	0.125934	0	0.0481954	0	0	0	0.2506	0.258508	0	0	0.402285	1.03926	0	0	95.2862	0	0	0	1.0101	2.6936	0	1.0101	0	0	0	8.08081	6.73401	0	0	13.1313	36.7003	0	0
Lung__T cell (CD4+ CD8+ CCL5+)	lymphoid	Lung	457	162	5.62728	0	0.413078	0	0	0.0903978	0	0	0	0.141409	0	0.19207	0.0546082	0	0	0.212078	1.69322	0	0	100	0	9.32886	0	0	1.47651	0	0	0	2.95302	0	4.49664	1.14094	0	0	4.83221	48.7919	0	0
Kidney__T cell (CD4+ CD8+ CCL5+)	lymphoid	Kidney	458	162	5.37195	0	0.0548062	0	0	0	0	0.0666214	0	0	0	0.35861	0.0408134	0	0	0.276698	1.02352	0	0	99.422	0	1.15607	0	0	0	0	1.15607	0	0	0	8.09249	1.15607	0	0	6.35838	24.8555	0	0
Small_intestine__T cell (CD4- CD8- CCL5+ GZMK+)	lymphoid	Small_intestine	459	163	5.6702	0	0	0.276374	0	0	0	0	0	0.0877741	0	0.95133	0.15174	0.035572	0	0.382819	2.1592	0	0	100	0	0	4	0	0	0	0	0	2.66667	0	32	4	1.33333	0	8	66.6667	0	0
Small_intestine__T cell (CD4- CD8- CCL5+ GZMB+ LYG1+)	lymphoid	Small_intestine	460	164	4.79804	0	0	0.0844854	0	0	0	0	0	0	0.0576472	0.282642	0	0	0	0	0.0671361	0	0	97.6744	0	0	2.32558	0	0	0	0	0	0	2.32558	9.30233	0	0	0	0	2.32558	0	0
Small_intestine__T cell (CD4- CD8- CCL5+ GZMB+ LYG1-)	lymphoid	Small_intestine	461	165	5.52516	0	0.0414501	0.0375588	0	0	0.0478212	0	0	0.478436	0	0.363724	0	0	0	0.116637	1.07765	0	0	100	0	1.35135	1.35135	0	0	1.35135	0	0	14.8649	0	11.4865	0	0	0	3.37838	33.1081	0	0
Small_intestine__T cell (CD4- CD8- CCL5+ GZMB- LYG1+)	lymphoid	Small_intestine	462	166	4.67255	0	0	0.0839677	0	0	0	0	0	0.0816085	0	1.15852	0	0	0	0	0.647747	0	0	100	0	0	1.89274	0	0	0	0	0	2.52366	0	38.1703	0	0	0	0	19.2429	0	0
Fat__T cell (CD4- CD8- CCL5-)	lymphoid	Fat	463	167	0.14966	0	0	0	0	0	0	0	0	0	0	0.56204	0.849311	0	0	0.510393	2.84135	0	0	2.38095	0	0	0	0	0	0	0	0	0	0	7.14286	13.4921	0	0	10.3175	83.3333	0	0
Fat__T cell (PF)	lymphoid	Fat	464	168	4.04209	0.00571724	0	0.0595439	0	0.0702464	0	0.0205704	0	0.0277617	0	1.27681	0.255485	0.0160907	0	0.427302	0.611538	0	0	81.3559	1.69492	0	5.08475	0	10.1695	0	3.38983	0	3.38983	0	81.3559	18.6441	1.69492	0	40.678	61.0169	0	0
Mammary_gland__T cell (PF)	lymphoid	Mammary_gland	465	168	2.27799	0.0266044	0.0266044	0	0	0.0377653	0	0	0	0.0621511	0	0.237871	0.675578	0	0	0.33683	1.24251	0	0	52	4	4	0	0	4	0	0	0	4	0	16	44	0	0	28	80	0	0
Lung__T cell (PF)	lymphoid	Lung	466	168	4.6206	0.0146373	0.387912	0.0485295	0.0204337	0.0355973	0	0	0	0.145169	0	0.309535	0.0627277	0	0	0.243656	1.18578	0	0	97.1739	1.52174	18.6957	1.08696	1.08696	2.6087	0	0	0	7.3913	0	19.5652	2.82609	0	0	14.5652	56.087	0	0
Pancreas__T cell (PF)	lymphoid	Pancreas	467	168	0.893812	0	0.300388	0	0	0	0	0	0	0.0723231	0	0.471744	0.640768	0	0	0.703412	0.273827	0.528256	0	21.7391	0	30.4348	0	0	0	0	0	0	13.0435	0	21.7391	47.8261	0	0	47.8261	26.087	26.087	0
Hypothalamus_Pituitary__hematopoietic precursor cell	hematopoietic	Hypothalamus_Pituitary	468	169	0.0675704	0	0.142972	0	0	0	0	0	0	0	0	0.0269377	0	0	0	0	1.03124	0	0	4	0	8	0	0	0	0	0	0	0	0	4	0	0	0	0	40	0	0
Bone__hematopoietic precursor cell	hematopoietic	Bone	469	169	0.0917751	0	0.026371	0	0	0	0	0.0183412	0	0.0527313	0	0	0	0	0	0	0.783388	0	0	8.19672	0	2.45902	0	0	0	0	1.63934	0	4.09836	0	0	0	0	0	0	36.8852	0	0
Bone_marrow__hematopoietic precursor cell	hematopoietic	Bone_marrow	470	169	0.144445	0	0.0336431	0	0	0	0	0	0	0.0198976	0	0	0.179073	0	0	0.0656508	0.612534	0	0	3.16456	0	1.26582	0	0	0	0	0	0	1.26582	0	0	3.79747	0	0	1.89873	22.7848	0	0
Blood__hematopoietic precursor cell	hematopoietic	Blood	471	169	0.662452	0.015248	0	0.037762	0	0	0	0.028795	0	0.0567841	0.028795	0	0.178924	0.0468619	0.0151805	0	0.694272	0	0	29.6296	1.23457	0	1.23457	0	0	0	1.23457	0	1.23457	1.23457	0	8.64198	2.46914	1.23457	0	30.8642	0	0
Spleen__hematopoietic precursor cell	hematopoietic	Spleen	472	169	0.608331	0	0.459437	0.942096	0	1.12724	0	0.431944	0	0	0	0	0	0	0	0	0.247374	0	0	50	0	20	10	0	10	0	10	0	0	0	0	0	0	0	0	30	0	0
Lung__hematopoietic precursor cell	hematopoietic	Lung	473	169	0.726012	0	0	0.414646	0	0	0	0	0	0.0717668	0	0	0	0.130912	0	0	0.297945	0	0	33.3333	0	0	41.6667	0	0	0	0	0	8.33333	0	0	0	8.33333	0	0	33.3333	0	0
Liver__hematopoietic precursor cell	hematopoietic	Liver	474	169	0	0	0	0	0	0	0	0	0	0	0	0	1.34027	0	0	0	1.89314	0	0	0	0	0	0	0	0	0	0	0	0	0	0	100	0	0	0	100	0	0
Brain_cortex__neutrophil	myeloid	Brain_cortex	512	175	1.97283	0.00968294	0	1.97695	0	0	0	0	0	0.0476919	0	0.0796176	0	1.10076	0.0759139	0	0.917683	0	0	37.5	1.13636	0	44.3182	0	0	0	0	0	2.27273	0	3.40909	0	48.8636	2.27273	0	35.2273	0	0
Brainstem__neutrophil	myeloid	Brainstem	513	175	1.54171	0	0	3.07727	0	0	0	0	0	0.0374224	0	0	0	1.07165	0	0	1.22441	0	0	36.3636	0	0	69.697	0	0	0	0	0	3.0303	0	0	0	45.4545	0	0	57.5758	0	0
Hypothalamus_Pituitary__neutrophil	myeloid	Hypothalamus_Pituitary	514	175	0.995343	0	0	0.80762	0	0	0	0	0	0	0	0	0	0.428783	0.136164	0	1.84469	0	0	21.9219	0	0	7.20721	0	0	0	0	0	0	0	0	0	7.65766	2.1021	0	57.0571	0	0
Eye_retina__neutrophil	myeloid	Eye_retina	515	175	0	0	0	0	0	0	0	0	0	0	0	0	0	1.64357	0	0	1.64357	0	0	0	0	0	0	0	0	0	0	0	0	0	0	0	100	0	0	100	0	0
Fat__neutrophil	myeloid	Fat	516	175	3.18248	0	0.021439	4.37918	0	0.0914716	0	0.0467197	0	0.110931	0	0.0782036	0	1.22567	0.0587337	0	1.39311	0	0	63.7782	0	1.7331	72.7903	0	3.29289	0	2.07972	0	5.37262	0	4.15945	0	68.1109	5.19931	0	54.0728	0	0
Mammary_gland__neutrophil	myeloid	Mammary_gland	517	175	0.439157	0	0	1.28437	0	0	0	0	0	0	0	0	1.32415	0.274419	0	0	2.37731	0	0	18.1818	0	0	27.2727	0	0	0	0	0	0	0	0	27.2727	9.09091	0	0	45.4545	0	0
Limb_muscle__neutrophil	myeloid	Limb_muscle	518	175	1.60688	0	0	2.63581	0	1.06286	0	0.135502	0	0.322066	0	0	0	1.35484	0	0	0.612189	0	0.15438	26.9231	0	0	50	0	3.84615	0	3.84615	0	9.61538	0	0	0	48.0769	0	0	23.0769	0	1.92308
Diaphragm__neutrophil	myeloid	Diaphragm	519	175	0.715469	0	0.184259	2.37369	0	0	0	0.0607189	0	0.140444	0	0	0	1.06347	0	0	0.925501	0	0	37.5	0	25	37.5	0	0	0	12.5	0	12.5	0	0	0	50	0	0	62.5	0	0
Bone__neutrophil	myeloid	Bone	520	175	0.711861	0	0	1.50897	0	0	0	0	0	0	0	0	0	0.465851	0.0636608	0	1.25097	0	0	26.5525	0	0	21.8153	0	0	0	0	0	0	0	0	0	19.2675	2.18949	0	46.6561	0	0
Bone_marrow__neutrophil	myeloid	Bone_marrow	521	175	0.785238	0	0	0.243871	0	0	0	0	0	0	0	0	0	0.540399	0.0825762	0	1.26335	0	0	26.3402	0	0	4.64709	0	0	0	0	0	0	0	0	0	18.2718	2.40436	0	43.5345	0	0
Blood__neutrophil	myeloid	Blood	522	175	1.91228	0	0	0.776404	0	0	0	0	0	0	0	0	0	1.08438	0.168766	0	0.751139	0	0	42.6019	0	0	17.5481	0	0	0	0	0	0	0	0	0	46.0397	5.743	0	25.7239	0	0
Spleen__neutrophil	myeloid	Spleen	523	175	1.81029	0	0	0.540775	0	0.0875061	0	0	0	0	0	0	0	1.20907	0.155178	0	0.909647	0	0	50.356	0	0	12.6214	0	1.5534	0	0	0	0	0	0	0	50.6796	4.20712	0	29.1909	0	0
Heart__neutrophil	myeloid	Heart	525	175	0.0390275	0	0	2.32865	0	0	0	1.35524	0	0	0	0	0	0.267333	0	0	2.67994	0	0	2.12766	0	0	14.8936	0	0	0	4.25532	0	0	0	0	0	4.25532	0	0	21.2766	0	0
Aorta__neutrophil	myeloid	Aorta	526	175	3.5189	0	0	4.069	0	0	0	0.0621106	0	0.131092	0	0.186857	0	1.06478	0.0835741	0	1.86413	0	0	73.913	0	0	78.2609	0	0	0	4.34783	0	13.0435	0	8.69565	0	52.1739	4.34783	0	60.8696	0	0
Lung__neutrophil	myeloid	Lung	527	175	2.68366	0	0.080568	2.16191	0	0.100996	0	0	0	0	0	0	0	1.35243	0.194434	0	1.25976	0	0	36.3859	0	1.2592	34.0638	0	1.63532	0	0	0	0	0	0	0	42.7473	4.28455	0	26.9828	0	0
Trachea__neutrophil	myeloid	Trachea	528	175	3.65023	0	0	3.60638	0	0	0.0570134	0	0	0.191132	0	0.330834	0	1.12341	0	0	2.76576	0	0	58.1818	0	0	61.8182	0	0	1.81818	0	0	5.45455	0	5.45455	0	34.5455	0	0	72.7273	0	0
Small_intestine__neutrophil	myeloid	Small_intestine	529	175	3.13417	0	0	4.61184	0	0	0.0991302	0	0	0	0	0.0321488	0	1.02142	0.0614262	0	2.63902	0	0	62.5	0	0	92.5	0	0	2.5	0	0	0	0	2.5	0	55	5	0	72.5	0	0
Colon__neutrophil	myeloid	Colon	530	175	3.54084	0	0	2.95857	0	0	0	0	0	0	0	0	0	1.3975	0	0	0	0	0	100	0	0	100	0	0	0	0	0	0	0	0	0	100	0	0	0	0	0
Liver__neutrophil	myeloid	Liver	531	175	2.55185	0	0	3.14293	0	0	0	0	0	0.17319	0	0.0674846	0	1.1852	0.0575855	0	1.02455	0	0	41.1765	0	0	70.2786	0	0	0	0	0	4.23117	0	1.44479	0	38.0805	1.34159	0	19.711	0	0
Pancreas__neutrophil	myeloid	Pancreas	532	175	2.09345	0.0612053	0.068504	1.72233	0	0.0446225	0.0761181	0.0338102	0	0.443566	0	0.0333542	0	0.879432	0.0851677	0.0630394	1.14416	0	0	34.2857	4.28571	8.57143	34.2857	0	2.85714	2.85714	2.85714	0	38.5714	0	1.42857	0	60	8.57143	2.85714	44.2857	0	0
Kidney__neutrophil	myeloid	Kidney	533	175	2.0152	0	0	2.44092	0	0	0	0	0	0.0418487	0	0	0.0908682	1.27309	0.168164	0	1.42525	0	0	30.8458	0	0	34.5771	0	0	0	0	0	1.24378	0	0	1.74129	43.7811	3.23383	0	36.0697	0	0
Bladder__neutrophil	myeloid	Bladder	534	175	4.09515	0	0	5.49101	0	0	0	0	0	0.149422	0	0.113477	0	0.816613	0.0614528	0	1.80026	0	0	87.619	0	0	98.0952	0	0	0	0	0	4.7619	0	4.7619	0	33.3333	2.85714	0	61.9048	0	0
Uterus__neutrophil	myeloid	Uterus	535	175	2.74458	0	0.126191	3.81678	0	0	0	0	0	0.193645	0	0.323372	0	1.2483	0.118905	0	1.79893	0	0	54	0	2	72	0	0	0	0	0	4	0	6	0	36	2	0	46	0	0
Brain_cortex__neutrophil (PF)	myeloid	Brain_cortex	536	176	1.05624	0	0	1.33996	0	0	0	0	0	0	0	0	0	0	0	0	0	0	0	66.6667	0	0	66.6667	0	0	0	0	0	0	0	0	0	0	0	0	0	0	0
Hypothalamus_Pituitary__neutrophil (PF)	myeloid	Hypothalamus_Pituitary	537	176	0.517115	0	0	0	0	0	0	0	0	0	0	0	0	0.044768	0	0	1.37792	0	0	21.645	0	0	0	0	0	0	0	0	0	0	0	0	1.7316	0	0	55.8442	0	0
Fat__neutrophil (PF)	myeloid	Fat	538	176	0.499539	0	0	0	0	0	0	0	0	0	0	0	0	0	0	0	1.58674	0	0	100	0	0	0	0	0	0	0	0	0	0	0	0	0	0	0	100	0	0
Mammary_gland__neutrophil (PF)	myeloid	Mammary_gland	539	176	0	0	0	0	0	0	0	0	0	0	0	0	0	2.11169	0	0	0	0	0	0	0	0	0	0	0	0	0	0	0	0	0	0	100	0	0	0	0	0
Bone__neutrophil (PF)	myeloid	Bone	540	176	0.395683	0	0	0.0832633	0	0	0	0	0	0.0482982	0	0	0	0.0639456	0	0	0.599959	0	0	31.9188	0	0	2.90997	0	0	0	0	0	4.51652	0	0	0	5.01667	0	0	42.4068	0	0
Bone_marrow__neutrophil (PF)	myeloid	Bone_marrow	541	176	0.552435	0	0	0	0	0	0	0	0	0.0134701	0	0	0	0.160731	0.0217818	0	0.839753	0	0	31.8956	0	0	0	0	0	0	0	0	1.13507	0	0	0	9.24274	1.3783	0	44.203	0	0
Blood__neutrophil (PF)	myeloid	Blood	542	176	1.44436	0	0	0.140248	0	0	0	0	0	0	0	0	0.0893779	0.515223	0.0863919	0	0.460734	0	0	58.1395	0	0	5.42636	0	0	0	0	0	0	0	0	5.42636	27.907	6.20155	0	29.4574	0	0
Spleen__neutrophil (PF)	myeloid	Spleen	543	176	1.05467	0	0	0.0273919	0.00371592	0.0267691	0	0	0	0.0329517	0	0.0264189	0.036923	0.162384	0.0505199	0.0144231	0.75584	0.00362668	0	76.7442	0	0	2.32558	1.16279	3.48837	0	0	0	2.32558	0	3.48837	2.32558	12.7907	1.16279	1.16279	59.3023	1.16279	0
Lung__neutrophil (PF)	myeloid	Lung	545	176	1.61396	0	0	0.584808	0	0	0	0	0	0.0371139	0	0.0104481	0	0.38758	0.0390126	0	0.558156	0	0	74.0458	0	0	29.3893	0	0	0	0	0	2.67176	0	1.52672	0	29.771	3.81679	0	45.0382	0	0
Liver__neutrophil (PF)	myeloid	Liver	546	176	1.3719	0	0	0	0	0	0	0	0	0	0	0	0	0.150983	0	0	0.682507	0	0	53.3333	0	0	0	0	0	0	0	0	0	0	0	0	13.3333	0	0	40	0	0
Pancreas__neutrophil (PF)	myeloid	Pancreas	547	176	0.43562	0	0	0	0	0.0740668	0	0.127002	0	0.478255	0	0.127002	0	0.090143	0.090143	0	0.478255	0	0	40	0	0	0	0	20	0	20	0	60	0	20	0	20	20	0	60	0	0
Kidney__neutrophil (PF)	myeloid	Kidney	548	176	0.30969	0	0	0.0460966	0	0	0	0	0	0.164858	0	0	0.0712369	0.297106	0	0.0712369	0.624192	0	0	28.5714	0	0	7.14286	0	0	0	0	0	21.4286	0	0	7.14286	35.7143	0	7.14286	42.8571	0	0
Lung__neutrophil (CCL13+)	myeloid	Lung	549	177	5.08938	0	0	4.06326	0	0	0	0	0	0	0	0.0748788	0	1.12537	0.220385	0	1.83472	0	0	90.6122	0	0	75.3061	0	0	0	0	0	0	0	1.02041	0	31.0204	4.4898	0	30	0	0
Kidney__neutrophil (CCL13+)	myeloid	Kidney	550	177	1.22668	0	0	3.46902	0	0	0	0	0	0.590466	0	0	0	1.48608	0	0	1.76051	0	0	28.5714	0	0	85.7143	0	0	0	0	0	14.2857	0	0	0	57.1429	0	0	42.8571	0	0
Fat__neutrophil (IL18BP+)	myeloid	Fat	551	178	5.22531	0	0	6.10952	0	0.054456	0.158107	0	0	0.165643	0	0.93549	0	0.748723	0.191996	0.582154	2.97298	0	0.0622246	100	0	0	93.3333	0	3.33333	3.33333	0	0	6.66667	0	20	0	36.6667	10	3.33333	96.6667	0	3.33333
Lung__neutrophil (IL18BP+)	myeloid	Lung	552	178	4.89759	0	0	3.63211	0	0.562978	0	0	0	0	0	0.605156	0	0.338185	0	0	1.89577	0	0	93.6464	0	0	77.9006	0	6.35359	0	0	0	0	0	16.8508	0	11.0497	0	0	62.4309	0	0
Kidney__neutrophil (IL18BP+)	myeloid	Kidney	553	178	5.76546	0	0	4.78868	0	1.0327	0.263472	0	0	0.170789	0	0.77655	0	0.617741	0	0	3.15331	0	0	88.8889	0	0	88.8889	0	5.55556	5.55556	0	0	5.55556	0	22.2222	0	16.6667	0	0	88.8889	0	0
Bladder__neutrophil (IL18BP+)	myeloid	Bladder	554	178	5.17725	0	0	5.49067	0	0.296285	0.0780695	0	0	0.147859	0	0.667324	0	0.451931	0.046983	0.0259152	2.1192	0	0	97.9779	0	0	100	0	6.34191	1.65441	0	0	6.52574	0	23.8971	0	19.1176	2.20588	1.01103	80.8824	0	0
Uterus__neutrophil (IL18BP+)	myeloid	Uterus	555	178	3.91571	0	0.266642	4.81503	0	0.383491	0	0.104055	0	0	0	1.19365	0	0.528232	0	0.36935	2.38684	0	0	69.0909	0	3.63636	74.5455	0	1.81818	0	1.81818	0	0	0	34.5455	0	10.9091	0	7.27273	52.7273	0	0
Hypothalamus_Pituitary__basophil	myeloid	Hypothalamus_Pituitary	556	179	0.84936	0	0	0	0	0	0	0	0	0	0	0	0	0	0	0	0.84936	0	0	100	0	0	0	0	0	0	0	0	0	0	0	0	0	0	0	100	0	0
Fat__basophil	myeloid	Fat	557	179	0	0	0	0	0	0	0	0	0	0	0	0	0	0	0	0	0.595425	0	0	0	0	0	0	0	0	0	0	0	0	0	0	0	0	0	0	16.6667	0	0
Limb_muscle__basophil	myeloid	Limb_muscle	558	179	0.98818	0	0	0	0	0	0	0	0	0.802007	0	0	0	0	0	0	1.12461	0	0	20	0	0	0	0	0	0	0	0	20	0	0	0	0	0	0	20	0	0
Bone__basophil	myeloid	Bone	560	179	0	0	0	0	0	0	0	0	0	0	0	0	0	0	0	0	1.93731	0	0	0	0	0	0	0	0	0	0	0	0	0	0	0	0	0	0	100	0	0
Bone_marrow__basophil	myeloid	Bone_marrow	561	179	0.585678	0	0	0	0	0	0	0.321919	0	0	0	0.161822	0	0	0	0	1.51597	0	0	19.0476	0	0	0	0	0	0	9.52381	0	0	0	4.7619	0	0	0	0	47.619	0	0
Blood__basophil	myeloid	Blood	562	179	0.782569	0	0	0	0	0	0	0	0	0	0	0	0	0	0	0	0	0	0	50	0	0	0	0	0	0	0	0	0	0	0	0	0	0	0	0	0	0
Lung__basophil	myeloid	Lung	564	179	1.17997	0	0	0	0	0	0	0	0	0	0	0	0	0	0	0	1.80673	0	0	25	0	0	0	0	0	0	0	0	0	0	0	0	0	0	0	50	0	0
Tongue__basophil	myeloid	Tongue	565	179	1.62196	0	0	0	0	0	0	0	0	0	0	0	0	0	0	0	2.205	0	0	20	0	0	0	0	0	0	0	0	0	0	0	0	0	0	0	40	0	0
Small_intestine__basophil	myeloid	Small_intestine	566	179	0.726929	0	0	0	0	0	0	0	0	0	0	0	0	0	0	0	0	0	0	33.3333	0	0	0	0	0	0	0	0	0	0	0	0	0	0	0	0	0	0
Liver__basophil	myeloid	Liver	567	179	0	0	0	0	0	0	0	0	0	0	0	0	0	0	0	0	1.76936	0	0	0	0	0	0	0	0	0	0	0	0	0	0	0	0	0	0	100	0	0
Kidney__basophil	myeloid	Kidney	568	179	0	0	0	0	0	0	0	0	0	0	0	0	0	0	0	0	0	0	0	0	0	0	0	0	0	0	0	0	0	0	0	0	0	0	0	0	0	0
Bladder__basophil	myeloid	Bladder	569	179	0.34728	0	0	0	0	0	0	0	0	1.16519	0	0	0	0	0	0	0.765939	0	0	8.33333	0	0	0	0	0	0	0	0	25	0	0	0	0	0	0	8.33333	0	0
Bone_marrow__eosinophil	myeloid	Bone_marrow	570	180	0	0	0	1.56012	0	0	0	0	0	0	0	0	0	0	0	0	0.416864	0	0	0	0	0	33.3333	0	0	0	0	0	0	0	0	0	0	0	0	33.3333	0	0
Lung__eosinophil	myeloid	Lung	572	180	0.973112	0	0	0.362283	0	0	0	0	0	0	0	0	0	0	0	0	2.44834	0	0	21.4286	0	0	7.14286	0	0	0	0	0	0	0	0	0	0	0	0	71.4286	0	0
Small_intestine__eosinophil	myeloid	Small_intestine	573	180	1.44896	0	0	0	0	0	0	0	0	0	0	0	0	0.729423	0	0	1.84232	0	0	37.5	0	0	0	0	0	0	0	0	0	0	0	0	12.5	0	0	50	0	0
Hypothalamus_Pituitary__granulocyte monocyte progenitor cell	myeloid	Hypothalamus_Pituitary	575	181	0.040589	0	0	0	0	0	0	0.0412305	0	0	0	0	0	0	0	0.150585	1.05469	0	0	7.40741	0	0	0	0	0	0	3.7037	0	0	0	0	0	0	0	3.7037	62.963	0	0
Bone__granulocyte monocyte progenitor cell	myeloid	Bone	576	181	0.10636	0	0	0.0380339	0	0	0	0	0	0.397888	0	0.0383281	0	0	0	0	0.348917	0	0	12.2642	0	0	3.30189	0	0	0	0	0	34.9057	0	3.77358	0	0	0	0	29.717	0	0
Bone_marrow__granulocyte monocyte progenitor cell	myeloid	Bone_marrow	577	181	0.190522	0.0099591	0	0.0111916	0	0	0.014393	0	0	0.251486	0	0.0432735	0	0.0154304	0	0	0.518379	0	0.00856804	14.7368	1.05263	0	1.05263	0	0	1.05263	0	0	13.6842	0	4.21053	0	2.10526	0	0	41.0526	0	1.05263
Spleen__granulocyte monocyte progenitor cell	myeloid	Spleen	578	181	0	0	0	0	0	0	0	0	0	0	0	0	0	0	0	0	0	0	0	0	0	0	0	0	0	0	0	0	0	0	0	0	0	0	0	0	0	0
Lung__granulocyte monocyte progenitor cell	myeloid	Lung	579	181	0.767343	0	0	0.510212	0	0.198593	0	0	0	0.19148	0	0	0	0	0	0	0.572255	0	0	69.2308	0	0	30.7692	0	23.0769	0	0	0	15.3846	0	0	0	0	0	0	46.1538	0	0
Kidney__granulocyte monocyte progenitor cell	myeloid	Kidney	580	181	1.0151	0	0	0	0	1.0151	0	0	0	0	0	0	0	0	0	0	0	0	0	100	0	0	0	0	100	0	0	0	0	0	0	0	0	0	0	0	0	0
Hypothalamus_Pituitary__monocyte	myeloid	Hypothalamus_Pituitary	581	182	0.311505	0	0	0.29746	0	0.16294	0	0	0	0	0	0.532501	0	0	0	0	1.343	0	0	5.88235	0	0	5.88235	0	1.96078	0	0	0	0	0	11.7647	0	0	0	0	31.3725	0	0
Fat__monocyte	myeloid	Fat	582	182	1.02671	0	0	4.17758	0	0.463417	0.0913042	0	0	0.0828116	0	0.652488	0	0.113828	0	0.0251423	0.404088	0	0.116056	42.126	0	0	87.7953	0	10.6299	5.90551	0	0	4.72441	0	38.9764	0	10.2362	0	2.3622	22.0472	0	8.66142
Mammary_gland__monocyte	myeloid	Mammary_gland	583	182	0.0801069	0	0	3.38108	0.397402	1.14916	0.118411	0	0	0	0	0.540115	0.258682	0	0	0.290187	1.51934	0	0	4	0	0	52	4	16	4	0	0	0	0	16	12	0	0	8	52	0	0
Bone__monocyte	myeloid	Bone	584	182	0.383731	0	0	1.3041	0	0.388049	0	0	0	0	0	0.240932	0	0.0686272	0	0.0234589	1.18604	0	0	11.6431	0	0	16.7573	0	3.59086	0	0	0	0	0	8.37867	0	2.39391	0	1.08814	34.3852	0	0
Bone_marrow__monocyte	myeloid	Bone_marrow	585	182	0.341407	0	0	0	0	0.261089	0	0	0	0.0306241	0	0.29861	0.0284026	0.126828	0	0.0330058	0.322371	0	0.0420938	10.7739	0	0	0	0	1.21396	0	0	0	1.06222	0	10.1669	1.06222	4.40061	0	1.06222	10.9256	0	1.97269
Blood__monocyte	myeloid	Blood	586	182	0.508168	0	0	0.367477	0	0.527929	0	0	0	0	0	0.28383	0.042116	0.17633	0	0.0309652	0.295482	0	0.0502364	19.7063	0	0	11.5147	0	6.33694	0	0	0	0	0	16.7697	1.77743	9.42813	0	2.00927	13.524	0	3.63215
Spleen__monocyte	myeloid	Spleen	587	182	1.35485	0	0	0	0.498252	1.29846	0.23211	0	0	0	0	0.30737	0.0391336	0.0438569	0	0.102429	0.381185	0	0.0339152	58.6873	0	0	0	3.861	15.0579	1.73745	0	0	0	0	15.444	1.35135	3.28185	0	4.2471	16.7954	0	2.50965
Lung__monocyte	myeloid	Lung	588	182	0.952928	0	0.114819	1.89322	0.110191	0.590397	0.107146	0	0	0.0336595	0	0.277828	0.020342	0.151124	0	0.0399153	0.638727	0	0.0661297	29.451	0	2.85608	34.8294	2.00297	9.56973	2.26261	0	0	1.14985	0	10.7938	1.00148	6.26855	0	1.26113	20.2893	0	3.56083
Liver__monocyte	myeloid	Liver	589	182	0.906132	0	0	2.73182	0.346133	1.76027	0.30317	0	0	0.096501	0	0.416056	0.0944562	0.108755	0	0.0293611	1.09482	0	0.0492809	18.4502	0	0	63.4686	4.05904	14.0221	4.05904	0	0	2.95203	0	13.6531	1.47601	3.69004	0	1.10701	30.9963	0	1.47601
Pancreas__monocyte	myeloid	Pancreas	590	182	0.268192	0	0	0	0	1.7068	1.38784	0.0762332	0	0.485929	0	0.81255	0	0	0	0	0.268192	0	0	10	0	0	0	0	40	10	10	0	30	0	30	0	0	0	0	10	0	0
Kidney__monocyte	myeloid	Kidney	591	182	1.02647	0	0.0548457	1.27584	0.131467	1.23053	0.207706	0	0	0	0	0.208036	0	0.0582309	0	0.0481187	0.849727	0	0.0359534	23.0415	0	1.84332	24.8848	3.22581	17.5115	3.68664	0	0	0	0	9.67742	0	2.76498	0	2.30415	31.3364	0	1.84332
Bladder__monocyte	myeloid	Bladder	592	182	1.61899	0	0	5.34575	0	0.358659	0.0207813	0	0	0.12401	0	0.662918	0.0917439	0.0389926	0	0.0670559	0.756101	0	0.112419	76.9437	0	0	99.7319	0	6.16622	1.34048	0	0	8.57909	0	36.7292	4.02145	2.94906	0	3.75335	39.4102	0	8.57909
Hypothalamus_Pituitary__monocyte (PF)	myeloid	Hypothalamus_Pituitary	593	183	0.642625	0	0	0.129093	0	0	0	0	0	0	0	0	0	0.139613	0	0	1.47499	0	0	9.67742	0	0	3.22581	0	0	0	0	0	0	0	0	0	3.22581	0	0	58.0645	0	0
Mammary_gland__monocyte (PF)	myeloid	Mammary_gland	594	183	2.33818	0	0	0.713076	0	0	0.713076	0	0	0	0	0	0	0	0	0	0.713076	0	0	100	0	0	100	0	0	100	0	0	0	0	0	0	0	0	0	100	0	0
Bone__monocyte (PF)	myeloid	Bone	595	183	0.189553	0	0	0.300664	0	0	0	0	0	0.102438	0	0.0922568	0	0.0430892	0	0	1.03467	0	0	12.6506	0	0	7.02811	0	0	0	0	0	7.02811	0	5.02008	0	2.61044	0	0	60.743	0	0
Bone_marrow__monocyte (PF)	myeloid	Bone_marrow	596	183	0.309454	0	0	0	0	0	0	0	0	0.05548	0	0.134387	0	0.06495	0	0.0284376	0.925348	0	0	14.0553	0	0	0	0	0	0	0	0	2.99539	0	6.91244	0	3.22581	0	1.15207	47.235	0	0
Blood__monocyte (PF)	myeloid	Blood	597	183	0.953905	0	0	0.159833	0	0.216866	0	0	0	0	0	0.129369	0.0526626	0.295303	0	0.0310014	0.208901	0	0	72.2222	0	0	11.1111	0	5.55556	0	0	0	0	0	11.1111	5.55556	27.7778	0	5.55556	22.2222	0	0
Spleen__monocyte (PF)	myeloid	Spleen	598	183	2.18664	0	0	0	0	0.567775	1.00409	0.420331	0	0	0	0	0	0	0	0.584712	0.919538	0	0	66.6667	0	0	0	0	33.3333	16.6667	16.6667	0	0	0	0	0	0	0	33.3333	66.6667	0	0
Lung__monocyte (PF)	myeloid	Lung	599	183	0.620231	0	0.087502	1.24395	0	0.047744	0.0134726	0	0	0.0329924	0	0.132402	0.0622589	0.110663	0.0109213	0	0.372499	0	0.0463759	48.7179	0	1.28205	48.7179	0	2.5641	1.28205	0	0	2.5641	0	14.1026	3.84615	11.5385	1.28205	0	34.6154	0	3.84615
Kidney__monocyte (PF)	myeloid	Kidney	600	183	0	0	0	0	0	0	0	0	0	0	0	0	0	0	0	0	0.589069	0	0	0	0	0	0	0	0	0	0	0	0	0	0	0	0	0	0	50	0	0
Fat__macrophage	myeloid	Fat	610	184	0.617406	0.0271954	0.132958	2.2211	1.43731	2.2153	1.10083	0.0420128	0	0.0990499	0	1.42652	0.133228	0.0223094	0	0.357838	1.07806	0	0.0689538	22.9851	2.38806	4.1791	43.5821	25.6716	40	25.6716	2.98507	0	5.67164	0	66.8657	5.07463	1.79104	0	21.791	46.2687	0	5.67164
Mammary_gland__macrophage	myeloid	Mammary_gland	611	184	0.46067	0	0.209197	2.54002	1.79586	1.32358	0.790723	0	0	0	0	1.39213	1.90587	0.0959379	0	1.11526	2.40877	0	0	11.7647	0	2.94118	50	47.0588	11.7647	17.6471	0	0	0	0	61.7647	52.9412	2.94118	0	41.1765	79.4118	0	0
Limb_muscle__macrophage	myeloid	Limb_muscle	612	184	0.176317	0.322859	0.771438	1.6767	0.647299	2.39045	0.879842	0.222811	0.0464858	0.228473	0	0.369021	0.240587	0.037632	0	0.197442	0.993673	0	0.104353	5.40541	6.08108	6.08108	37.8378	7.43243	34.4595	9.45946	6.75676	1.35135	5.40541	0	15.5405	4.72973	1.35135	0	8.78378	35.8108	0	3.37838
Diaphragm__macrophage	myeloid	Diaphragm	613	184	0	0	0	2.22087	0	1.73757	0	0	0	0	0	0	0	0	0	0	0	0	0.330171	0	0	0	50	0	50	0	0	0	0	0	0	0	0	0	0	0	0	50
Bone_marrow__macrophage	myeloid	Bone_marrow	614	184	1.14093	0	0	0.127249	0.751928	0.694382	0.454907	0.0328157	0	0	0	0.780395	0.129503	0	0	0.315462	0.287111	0	0.0955605	11.6667	0	0	3.33333	6.66667	11.6667	5	1.66667	0	0	0	30	5	0	0	15	13.3333	0	5
Spleen__macrophage	myeloid	Spleen	615	184	2.02009	0	0	0	1.1478	1.47295	0	0.803001	0	0	0	0.191449	0.0471036	0	0	0.450626	0.395164	0	0.215558	53.5922	0	0	0	9.70874	25.4369	0	23.8835	0	0	0	5.43689	1.16505	0	0	12.4272	8.54369	0	5.04854
Tongue__macrophage	myeloid	Tongue	617	184	0.199618	0	0.240923	4.87529	0	0.667957	0.834127	0	0	0.127068	0	1.28532	0.576544	0	0	0.0406544	2.12569	0	0.0582916	1.42857	0	5.71429	92.8571	0	5.71429	10	0	0	2.85714	0	30	8.57143	0	0	1.42857	54.2857	0	1.42857
Small_intestine__macrophage	myeloid	Small_intestine	618	184	0.645396	0	0.0528974	2.87781	0.56195	1.1467	0.353154	0	0	0.0542761	0	0.926601	0.145948	0	0	0.291007	0.564657	0	0.0845833	35.8779	0	3.05344	71.7557	6.10687	24.4275	9.92366	0	0	4.58015	0	54.9618	3.81679	0	0	19.084	22.9008	0	6.87023
Pancreas__macrophage	myeloid	Pancreas	619	184	1.30677	0.346223	1.29969	0.514161	1.56152	2.28555	0.738803	0.0948056	0	0.3633	0	0.577549	0.0843308	0	0	0.409223	0.751266	0	0	18.2609	5.21739	10.4348	7.82609	22.6087	44.3478	18.2609	5.21739	0	24.3478	0	27.8261	3.47826	0	0	18.2609	27.8261	0	0
Kidney__macrophage	myeloid	Kidney	620	184	1.01969	0.065499	0.0419195	1.47186	0.971738	1.55597	0.754529	0.0463032	0	0.0418182	0	0.660238	0.134842	0.0837083	0	0.250582	1.36267	0	0.018441	21.8391	1.14943	1.53257	20.3065	10.3448	17.6245	11.4943	1.14943	0	1.91571	0	22.9885	3.44828	3.06513	0	9.96169	37.931	0	1.14943
Bladder__macrophage	myeloid	Bladder	621	184	0.466956	0	0.36473	4.80957	0.0392425	0.388756	0.333752	0.0667536	0	0.477624	0	0.915637	1.07188	0	0	0.355233	1.93716	0	0.124267	15.1442	0	5.04808	90.3846	1.44231	8.41346	7.69231	2.16346	0	20.4327	0	35.5769	18.5096	0	0	13.2212	69.7115	0	6.00962
Testes__macrophage	myeloid	Testes	622	184	0.419383	0	0.281949	1.55413	0	0	0	0	0	0	0	0.393575	0	0	0	0.368169	1.65758	0	0	5.88235	0	5.88235	29.4118	0	0	0	0	0	0	0	17.6471	0	0	0	17.6471	52.9412	0	0
Fat__macrophage (PF)	myeloid	Fat	623	185	0.159647	0.0362771	0	0.765778	0	0.0856694	0	0.100683	0	0.0847293	0	0.283747	0	0.121831	0	0.185093	0.962303	0	0	30.7692	7.69231	0	30.7692	0	15.3846	0	7.69231	0	7.69231	0	38.4615	0	15.3846	0	15.3846	84.6154	0	0
Kidney__macrophage (PF)	myeloid	Kidney	625	185	0.173577	0	0	0	0	0	0	0	0	0	0	0.554996	0	0	0	0.320915	0.51364	0	0	25	0	0	0	0	0	0	0	0	0	0	50	0	0	0	50	50	0	0
Brain_cortex__macrophage (microglial cell)	myeloid	Brain_cortex	626	186	0.244512	0	0	1.88985	0	0.190519	0	0.178725	0	0.0494704	0	0.757226	0	0.04565	0	0.28629	0.739215	0	0.103586	3.68664	0	0	18.6636	0	2.07373	0	4.14747	0	1.84332	0	20.9677	0	1.84332	0	8.98618	9.90783	0	2.99539
Brainstem__macrophage (microglial cell)	myeloid	Brainstem	627	186	0.39561	0	0	2.31811	0	0.290935	0.0546887	0	0	0.298063	0	0.937858	0	0.0559396	0	0.315639	1.67165	0	0.104844	5.00963	0	0	40.0771	0	3.46821	1.54143	0	0	11.368	0	39.6917	0	2.11946	0	10.9827	52.4085	0	3.66089
Hypothalamus_Pituitary__macrophage (microglial cell)	myeloid	Hypothalamus_Pituitary	628	186	0.877405	0	0	2.33442	0.0430543	0.436765	0.126962	0.0499363	0	0	0	0.790785	0	0.034151	0	0.275521	1.25895	0	0	4.16667	0	0	33.3333	1.66667	2.5	2.5	1.66667	0	0	0	25.8333	0	1.66667	0	8.33333	40.8333	0	0
Eye_retina__macrophage (microglial cell)	myeloid	Eye_retina	629	186	0	0	0	0.996024	0	0	0	0	0	0	0	0.326323	0	0	0	0	0	0	0.543726	0	0	0	16.6667	0	0	0	0	0	0	0	16.6667	0	0	0	0	0	0	16.6667
Bone__macrophage (osteoclast)	myeloid	Bone	630	187	0.28614	0.0430353	0	0.324694	0.266307	0.400424	0.12755	0.155625	0	0.25695	0	0.533209	0.0801283	0.0161179	0	0.335741	0.336975	0	0.0165446	8.75	2.5	0	6.25	2.5	2.5	2.5	2.5	0	7.5	0	27.5	1.25	1.25	0	13.75	12.5	0	1.25
Lung__alveolar macrophage	myeloid	Lung	631	188	1.28686	0	0.150018	0.315395	0.169074	0.33386	0.234572	0	0	0.0514317	0.202375	0.0900758	0	0.021198	0	0.219008	0.291427	0	0	66.0725	0	11.4973	13.3096	5.55556	11.3488	11.943	0	0	4.09982	15.1515	8.46702	0	2.16875	0	20.7962	20.5288	0	0
Lung__alveolar macrophage (PF)	myeloid	Lung	632	189	0.725614	0	0.0380583	0.43338	0.0317984	0.26499	0.0897728	0	0	0.0235591	0.0458471	0.0865141	0	0.0417592	0	0.212633	0.312691	0	0.00643256	57.3932	0	4.38116	27.6013	1.42388	6.0241	7.44797	0	0	1.86199	5.58598	12.2673	0	5.58598	0	31.8729	36.035	0	1.42388
Lung__alveolar macrophage (CXCL10+)	myeloid	Lung	633	190	3.15116	0.0159572	0.154939	0.847723	2.03057	3.39276	2.04388	0	0	0.053611	0.0436403	0.351964	0	0.00772387	0	0.325067	0.467219	0	0.0425784	91.9786	2.13904	14.4385	39.5722	64.7059	94.6524	81.2834	0	0	6.41711	4.27807	30.4813	0	1.06952	0	29.4118	33.6898	0	4.27807
Lung__alveolar macrophage (LPL+)	myeloid	Lung	634	191	1.1312	0	0.232627	0.516777	0.16959	1.01299	0.113513	0	0	0.106809	0.424013	0.154962	0	0.0927158	0	0.667607	0.470018	0	0	26.9036	0	3.5533	12.6904	2.03046	6.59898	2.53807	0	0	2.03046	9.64467	4.06091	0	1.52284	0	16.7513	11.1675	0	0
Lung__interstitial macrophage	myeloid	Lung	635	192	1.2283	0.0696985	0.0797094	2.16346	1.2536	0.89242	0.885474	0	0	0.0346036	0	0.582591	0.0650663	0.0754872	0	0.309743	0.924274	0	0.0587985	41.1805	1.64722	4.04942	46.8085	16.1977	17.9822	16.129	0	0	1.92176	0	32.3267	2.4022	4.46122	0	17.639	36.582	0	3.98078
Lung__interstitial macrophage (ABCA8+)	myeloid	Lung	636	193	0.537838	0.13409	0.120105	0.943639	0.668653	0.872552	0.528575	0	0	0.0429277	0	0.721354	0.084551	0.116189	0	0.533581	1.17233	0	0.064382	18.3801	4.04984	5.29595	15.5763	15.5763	19.6262	14.0187	0	0	2.18069	0	32.0872	1.86916	5.29595	0	23.676	43.9252	0	2.80374
Lung__interstitial macrophage (CXCL10+)	myeloid	Lung	637	194	1.38036	0.201148	0.209992	0.653716	3.47184	4.26943	2.77976	0	0	0	0	0.731253	0.231713	0.098353	0	0.426054	0.886109	0	0	38.3178	5.60748	8.41121	15.8879	86.9159	100	70.0935	0	0	0	0	40.1869	6.54206	6.54206	0	26.1682	36.4486	0	0
Liver__macrophage (Kupffer cell)	myeloid	Liver	638	195	1.79231	0.0356151	0	2.55937	1.51573	2.47538	1.29852	0	0	0.177878	0	0.741917	0.480591	0	0	0.234262	1.63072	0	0.0440411	37.6963	1.3089	0	43.7173	18.3246	34.2932	14.9215	0	0	4.18848	0	29.0576	10.4712	0	0	9.68586	50.7853	0	1.83246
Liver__macrophage (Kupffer cell PF)	myeloid	Liver	639	196	1.62603	0	0	1.32826	0.120033	0.605486	0.0246791	0	0	0.0454987	0	0.538579	0.0783528	0.0631658	0	0.0717683	1.06699	0	0	39.5349	0	0	18.6047	6.97674	16.2791	2.32558	0	0	4.65116	0	34.8837	4.65116	4.65116	0	9.30233	44.186	0	0
Liver__macrophage (Kupffer cell CD5L+ MARCO+)	myeloid	Liver	640	197	1.99055	0	0	1.52522	0.165357	1.44374	0.226297	0.895883	0	0.228625	0	0.141983	0	0	0	0.121494	0.278508	0	0.216623	59.0698	0	0	19.5349	2.7907	24.6512	3.72093	38.6047	0	8.37209	0	6.04651	0	0	0	4.65116	9.30233	0	8.83721
Liver__macrophage (Kupffer cell CD5L- MARCO+)	myeloid	Liver	641	198	1.25374	0.0214545	0	2.92407	0.680076	1.47764	0.423317	0.0470849	0	0.143692	0	0.68776	0.209766	0.0188717	0	0.310925	1.02133	0	0.123068	31.3043	1.21739	0	83.3043	11.1304	33.5652	7.82609	2.26087	0	7.30435	0	38.087	8.17391	1.04348	0	17.2174	48.5217	0	6.78261
Liver__macrophage (Kupffer cell MS4A7+)	myeloid	Liver	642	199	0.70037	0	0	0.355312	0.35392	1.94453	0.11693	0	0	0.0774606	0	0.840132	0	0	0	0.150072	0.564041	0	0	21.8861	0	0	4.98221	6.22776	49.6441	2.13523	0	0	2.66904	0	33.452	0	0	0	5.87189	13.5231	0	0
Fat__macrophage (MRC1+)	myeloid	Fat	643	200	0.60328	0	0	2.10118	1.35867	2.81929	0.699913	0.136232	0	0.196251	0	0.669081	0	0	0	0.151152	0.93935	0	0.166342	13.6253	0	0	42.8224	23.3577	55.2311	18.4915	7.05596	0	10.219	0	28.9538	0	0	0	8.51582	33.09	0	8.75912
Pancreas__macrophage (MRC1+)	myeloid	Pancreas	644	200	0.309996	0	0.241065	0.233769	0.811997	2.06331	0.309718	0.129818	0	0.60599	0	0.153265	0	0	0	0.203844	0.324811	0	0.191848	9.49721	0	6.70391	2.7933	12.8492	40.7821	5.58659	3.91061	0	26.257	0	5.58659	0	0	0	8.37989	10.0559	0	7.82123
Kidney__macrophage (MRC1+)	myeloid	Kidney	645	200	0.256005	0	0.0333925	1.3867	0.52452	0.730029	0.592261	0.0764619	0	0.105555	0	0.428566	0	0.0409779	0	0.363392	0.931842	0	0.14278	10.9375	0	2.34375	28.9062	3.90625	12.5	4.6875	3.90625	0	3.90625	0	21.875	0	2.34375	0	18.75	32.8125	0	7.8125
Mammary_gland__macrophage (ENPP2+)	myeloid	Mammary_gland	646	201	0.206468	0.135019	0.134281	0.305246	1.54131	1.20758	0.159231	0.0394497	0	0.0826943	0	0.704024	0.657653	0.0296318	0	1.34228	2.2326	0.0248919	0.0224651	18.4211	13.1579	7.89474	13.1579	18.4211	21.0526	5.26316	2.63158	0	5.26316	0	44.7368	26.3158	2.63158	0	63.1579	86.8421	2.63158	2.63158
Pancreas__macrophage (ENPP2+)	myeloid	Pancreas	647	201	1.71027	0.660778	2.32717	0.0879788	0.669728	0.859991	0	0.299628	0.295631	0.604686	0	0.534141	0.0325814	0.0272786	0	0.348071	1.19526	0.0275177	0.219227	30.5085	13.5593	30.5085	1.69492	8.47458	8.47458	0	11.8644	3.38983	22.0339	0	35.5932	3.38983	1.69492	0	23.7288	61.0169	1.69492	15.2542
Spleen__macrophage (MARCO+)	myeloid	Spleen	648	202	1.37458	0	0	0.0795556	1.07816	2.20797	0.184199	0.328096	0	0	0	0.39602	0.0232404	0.0701199	0	0.405984	0.28681	0	0.125416	69.697	0	0	6.06061	18.1818	49.4949	7.07071	13.1313	0	0	0	25.2525	1.0101	5.05051	0	27.2727	17.1717	0	7.07071
Pancreas__macrophage (MARCO+)	myeloid	Pancreas	649	202	0.213991	0	0.255066	0.361887	0	1.13847	0	0	0	0.446108	0.0581911	0.208692	0	0	0	0.361331	0.0551067	0	0.202066	18.75	0	18.75	12.5	0	37.5	0	0	0	43.75	6.25	18.75	0	0	0	18.75	6.25	0	18.75
Kidney__macrophage (MARCO+)	myeloid	Kidney	650	202	0.812395	0	0.0463347	1.0896	0.405099	1.52906	0.115498	0	0	0.0506062	0	0.537356	0.0308421	0.0195113	0	0.489446	0.796587	0	0.156991	36.4706	0	4.70588	36.4706	5.88235	38.8235	5.88235	0	0	4.70588	0	45.8824	3.52941	2.35294	0	43.5294	47.0588	0	11.7647
Bone_marrow__macrophage (CD5L+)	myeloid	Bone_marrow	651	203	2.56191	0	0	0	0	0.655258	0	0.786766	0	0	0	0.217082	0.352886	0	0.0706169	0.221739	0.418779	0	0.130002	7.14286	0	0	0	0	2.38095	0	16.6667	0	0	0	7.14286	7.14286	0	2.38095	7.14286	9.52381	0	2.38095
Tongue__macrophage (CTSD+)	myeloid	Tongue	652	204	0.173607	0.0994064	0.15394	3.83052	0	0	0.121314	0	0	0.208695	0	0.377453	0	0	0	0	2.07765	0	0	3.84615	1.92308	3.84615	71.1538	0	0	1.92308	0	0	1.92308	0	7.69231	0	0	0	0	61.5385	0	0
Small_intestine__macrophage (MS4A7+)	myeloid	Small_intestine	653	205	0.902039	0	0	0.309704	1.53924	1.51595	1.38198	0	0	0.0628032	0	1.93582	0	0.0209401	0	0	0.77501	0	0	37.1429	0	0	5.71429	5.71429	42.8571	25.7143	0	0	2.85714	0	77.1429	0	2.85714	0	0	34.2857	0	0
Kidney__macrophage (EPCAM+)	myeloid	Kidney	654	206	0.600743	0.0244291	0	1.93649	0.484879	0.752513	0.250243	0	0.360485	0.0545903	0	0.637046	0.144648	0.113	0	0.293832	2.18677	0	0.0414126	10.687	1.01781	0	30.5344	5.34351	9.92366	3.81679	0	5.85242	2.03562	0	21.6285	3.81679	3.56234	0	12.4682	62.341	0	1.52672
Kidney__macrophage (ABCG1+)	myeloid	Kidney	655	207	0.155097	0	0	0	0.0597749	0	0	0	0	0.0834039	0.275717	0.085129	0	0	0	0.340113	0.164439	0	0	14.2857	0	0	0	7.14286	0	0	0	0	7.14286	28.5714	14.2857	0	0	0	21.4286	21.4286	0	0
Uterus__macrophage (LTC4S+)	myeloid	Uterus	657	209	0.639573	0	0.221308	1.34059	0.115324	0.0906052	0.258577	0	0	0.0797321	0	0.488446	0.0161866	0.0987448	0	0.426663	1.22186	0	0.0807258	25.2066	0	9.50413	46.6942	2.06612	2.89256	4.95868	0	0	3.30579	0	21.0744	1.23967	3.71901	0	16.9421	46.6942	0	2.89256
Uterus__macrophage (MGST1+)	myeloid	Uterus	658	210	0.532102	0	0.216348	1.08686	0.616125	0	0.258136	0	0	0.0892481	0	0.448372	0	0.0762242	0	0.509115	1.4443	0	0	33.3333	0	18.3333	50	2.5	0	2.5	0	0	10	0	33.3333	0	4.16667	0	32.5	58.3333	0	0
Hypothalamus_Pituitary__conventional dendritic cell	myeloid	Hypothalamus_Pituitary	659	211	0	1.37214	0	0.551551	0	0	0	0	0	0	0	0.689468	1.54324	0	0	0	0.831516	0	0	0	25	0	25	0	0	0	0	0	0	0	25	25	0	0	0	75	0	0
Fat__conventional dendritic cell	myeloid	Fat	660	211	0.228864	0	0	0.283107	0.1778	0	0	0	0	0	0	0.272851	0.0817555	0	0	1.04946	0.305648	0	0	16.6667	0	0	8.33333	16.6667	0	0	0	0	0	0	16.6667	8.33333	0	0	66.6667	25	0	0
Mammary_gland__conventional dendritic cell	myeloid	Mammary_gland	661	211	0	0.109759	0.174708	0.0828892	1.0181	0.178971	0	0	0	0	0	0.237936	0.743044	0	0	1.08685	1.47655	0	0	0	12.5	12.5	12.5	50	12.5	0	0	0	0	0	25	25	0	0	75	62.5	0	0
Bone__conventional dendritic cell	myeloid	Bone	662	211	0.332076	0	0.163746	0.11928	0.353854	0	0	0	0	0.0534082	0	0.343031	0	0	0	0.299307	0.983894	0	0	4.16667	0	12.5	4.16667	8.33333	0	0	0	0	8.33333	0	16.6667	0	0	0	29.1667	41.6667	0	0
Bone_marrow__conventional dendritic cell	myeloid	Bone_marrow	663	211	0.187139	0	0	0	0.344717	0	0	0	0	0	0	0	0	0	0	0.444858	0.339699	0	0	6.25	0	0	0	6.25	0	0	0	0	0	0	0	0	0	0	25	18.75	0	0
Blood__conventional dendritic cell	myeloid	Blood	664	211	0.934063	0	0.378845	0	0	0	0	0	0	0	0	0	0	0	0	0.7344	0.378845	0	0	66.6667	0	33.3333	0	0	0	0	0	0	0	0	0	0	0	0	66.6667	33.3333	0	0
Spleen__conventional dendritic cell	myeloid	Spleen	665	211	1.82059	0	0.173561	0	1.86062	1.22748	0.0700745	0.0242603	0	0	0	0.0776796	0.110461	0.0257024	0	0.644531	0.100583	0	0.0320388	61.2903	0	6.45161	0	29.0323	14.5161	6.45161	1.6129	0	0	0	6.45161	1.6129	1.6129	0	38.7097	8.06452	0	1.6129
Lung__conventional dendritic cell	myeloid	Lung	666	211	1.24377	0.0292519	0.364351	0	0.440772	0.0948638	0.0210103	0	0	0.123406	0	0.0812457	0.0242924	0	0	0.767431	0.265734	0	0	72.7273	1.51515	21.9697	0	9.84848	3.78788	1.51515	0	0	8.33333	0	5.30303	2.27273	0	0	43.1818	15.1515	0	0
Small_intestine__conventional dendritic cell	myeloid	Small_intestine	667	211	0.51738	0	0	0.147066	1.43513	0	0	0	0	0.147066	0	0	0	0	0	0	0.144094	0	0	57.1429	0	0	14.2857	14.2857	0	0	0	0	14.2857	0	0	0	0	0	0	14.2857	0	0
Liver__conventional dendritic cell	myeloid	Liver	668	211	1.33002	0	0.151744	0	0.88133	0.376591	0.224416	0	0	0	0	0.199097	0	0	0	0.782053	1.18891	0	0	33.0357	0	8.92857	0	18.75	7.14286	1.78571	0	0	0	0	9.82143	0	0	0	47.3214	54.4643	0	0
Pancreas__conventional dendritic cell	myeloid	Pancreas	669	211	1.56157	0	0.405505	0	1.00452	0.10732	0	0	0	0	0	0.0368864	0.283001	0	0	0.541167	0.555031	0	0	31.0345	0	34.4828	0	17.2414	3.44828	0	0	0	0	0	3.44828	6.89655	0	0	41.3793	37.931	0	0
Kidney__conventional dendritic cell	myeloid	Kidney	670	211	0.367646	0	0.272268	0	0.316074	0.0383948	0.0274685	0	0	0	0	0.33814	0.163201	0.0223993	0	0.76696	1.38508	0	0	15.2174	0	6.52174	0	6.52174	2.17391	2.17391	0	0	0	0	13.0435	6.52174	2.17391	0	47.8261	45.6522	0	0
Bladder__conventional dendritic cell	myeloid	Bladder	671	211	0	0	0.255397	1.99538	0.230026	0	0.125702	0.0531424	0	0.400357	0	0.472445	0.523909	0	0	0.200473	0.979593	0	0	0	0	17.3913	34.7826	8.69565	0	4.34783	4.34783	0	8.69565	0	30.4348	17.3913	0	0	17.3913	47.8261	0	0
Hypothalamus_Pituitary__plasmacytoid dendritic cell	myeloid	Hypothalamus_Pituitary	672	212	0	0	0	0	0	0	0	0	0	0	0	0	0.503081	0	0	0.316995	1.5727	0	0	0	0	0	0	0	0	0	0	0	0	0	0	14.2857	0	0	14.2857	57.1429	0	0
Bone__plasmacytoid dendritic cell	myeloid	Bone	673	212	0.104098	0	0.195265	0	0.619898	0	0	0	0	0	0	0.28583	0.616105	0	0	0.826226	2.20749	0	0	4	0	4	0	4	0	0	0	0	0	0	12	24	0	0	32	72	0	0
Bone_marrow__plasmacytoid dendritic cell	myeloid	Bone_marrow	674	212	0.0922772	0	0.484592	0	1.10434	0	0	0	0	0	0	0.391795	0.323984	0	0	0.538906	1.11649	0	0.0818077	1.5873	0	9.52381	0	3.1746	0	0	0	0	0	0	11.1111	7.93651	0	0	15.873	31.746	0	1.5873
Spleen__plasmacytoid dendritic cell	myeloid	Spleen	675	212	1.54047	0	0.166557	0	2.01631	0.171789	0	0	0	0	0	0.817668	0.262928	0	0	0.949688	0.894105	0	0.114591	51.3514	0	8.10811	0	18.9189	2.7027	0	0	0	0	0	40.5405	8.10811	0	0	40.5405	32.4324	0	2.7027
Lung__plasmacytoid dendritic cell	myeloid	Lung	676	212	1.85638	0.0399973	0.380615	0	1.58156	0.440967	0.173351	0	0	0.180377	0	0.843262	0.310139	0	0	0.783219	1.28418	0	0.0859081	72.3077	1.53846	12.3077	0	13.8462	4.61538	4.61538	0	0	6.15385	0	29.2308	7.69231	0	0	26.1538	40	0	3.07692
Trachea__plasmacytoid dendritic cell	myeloid	Trachea	677	212	0	0	0	0	0	0	1.16458	0	0	0	0	0	0	0	0	1.16458	1.16458	0	0	0	0	0	0	0	0	100	0	0	0	0	0	0	0	0	100	100	0	0
Liver__plasmacytoid dendritic cell	myeloid	Liver	678	212	0.482585	0	0.274928	0.0262667	0.564377	0.25711	0.0781461	0	0	0.115056	0	0.760936	1.03616	0	0	0.924355	2.67001	0	0.0407123	13.0952	0	2.38095	1.19048	3.57143	5.95238	2.38095	0	0	3.57143	0	25	21.4286	0	0	32.1429	76.1905	0	1.19048
Pancreas__plasmacytoid dendritic cell	myeloid	Pancreas	679	212	0.361411	0	0.162844	0	0.162844	0.535097	0.302921	0	0	0	0	0.991462	0.290733	0	0	0.810271	1.32091	0.125326	0	12.5	0	6.25	0	6.25	6.25	6.25	0	0	0	0	50	12.5	0	0	31.25	43.75	6.25	0
Kidney__plasmacytoid dendritic cell	myeloid	Kidney	680	212	0.340503	0	0	0	0.487054	0	0	0.28055	0	0	0	0.671085	1.01236	0	0	0.640407	2.59213	0	0	10.7143	0	0	0	7.14286	0	0	7.14286	0	0	0	21.4286	17.8571	0	0	21.4286	78.5714	0	0
Bladder__plasmacytoid dendritic cell	myeloid	Bladder	681	212	0.227893	0	0.227893	1.16465	0	0	0	0	0	0	0	1.53354	0.978702	0	0	0.227893	3.07737	0	0	20	0	20	40	0	0	0	0	0	0	0	40	40	0	0	20	80	0	0
Fat__mature dendritic cell	myeloid	Fat	682	213	0.967739	0.404674	0	0	1.17272	0.996358	0.209027	0	0	0.0694888	0	0.12416	2.76953	0	0	1.02814	1.71676	0	0	5.26316	26.3158	0	0	26.3158	15.7895	10.5263	0	0	5.26316	0	10.5263	100	0	0	57.8947	68.4211	0	0
Mammary_gland__mature dendritic cell	myeloid	Mammary_gland	683	213	0.208652	0.279703	0.310489	1.14571	0.228066	0.0596028	0.0675166	0	0	0.022979	0	0.0248152	3.64453	0	0	0.787273	2.97266	0	0	9	10	6	17	7	2	3	0	0	1	0	1	97	0	0	24	89	0	0
Spleen__mature dendritic cell	myeloid	Spleen	684	213	1.20988	0.0631084	0	0	1.21713	0.224325	0	0	0	0	0	0	2.37768	0	0	0.481017	0.986866	0	0	66.6667	6.66667	0	0	53.3333	6.66667	0	0	0	0	0	0	93.3333	0	0	13.3333	46.6667	0	0
Lung__mature dendritic cell	myeloid	Lung	685	213	1.65262	0.830912	0.376424	0	1.04652	0.444874	0.278253	0	0	0.151955	0.0407721	0.160547	2.71735	0.0222133	0	0.669177	1.07349	0	0.0211928	56	24	17.3333	0	24	18.6667	6.66667	0	0	6.66667	1.33333	6.66667	94.6667	1.33333	0	29.3333	44	0	1.33333
Tongue__mature dendritic cell	myeloid	Tongue	686	213	0	0	0.123637	4.23624	0	0	0	0	0	0	0	0.441201	2.43873	0	0	0	1.28475	0	0	0	0	2.85714	71.4286	0	0	0	0	0	0	0	11.4286	48.5714	0	0	0	37.1429	0	0
Liver__mature dendritic cell	myeloid	Liver	687	213	1.14489	0.20589	0	1.02982	1.64938	1.36843	0.13356	0	0	0.0828288	0	0.627735	2.63451	0	0	0.460712	1.70734	0	0	16.6667	8.33333	0	8.33333	37.5	12.5	4.16667	0	0	4.16667	0	12.5	83.3333	0	0	25	50	0	0
Pancreas__mature dendritic cell	myeloid	Pancreas	688	213	1.27817	0.966249	0.439705	0	0.328704	0.253078	0	0	0	0.0275598	0.0784778	0.029877	2.07311	0	0	0.439106	1.05815	0.0275598	0	33.3333	36.6667	26.6667	0	13.3333	13.3333	0	0	0	3.33333	3.33333	3.33333	86.6667	0	0	16.6667	50	3.33333	0
Kidney__mature dendritic cell	myeloid	Kidney	689	213	0	0	1.51055	0	0.862911	0	0	0	0	0	0	0	3.15749	0	0	0	2.69788	0	0	0	0	33.3333	0	33.3333	0	0	0	0	0	0	0	100	0	0	0	100	0	0
Bladder__mature dendritic cell	myeloid	Bladder	690	213	1.50701	0.708184	0	2.15201	0.119686	0.170842	0	0.0574567	0	0.170842	0	0.363896	3.22895	0	0	0.920282	2.29276	0	0	42.8571	21.4286	0	78.5714	7.14286	7.14286	0	7.14286	0	7.14286	0	14.2857	100	0	0	35.7143	57.1429	0	0
Mammary_gland__dendritic cell (FLT3+ IGSF6+)	myeloid	Mammary_gland	691	214	0	0	0.113016	3.22232	1.89641	0.474769	0.709833	0	0	0	0	0.600785	3.38028	0	0	0.752804	2.32411	0	0	0	0	7.69231	61.5385	69.2308	23.0769	15.3846	0	0	0	0	38.4615	84.6154	0	0	30.7692	69.2308	0	0
Bone__dendritic cell (FLT3+ IGSF6+)	myeloid	Bone	692	214	0	0	0	0	0	0	0	0	0	0	0	0	0	0	0	0	1.12054	0	0	0	0	0	0	0	0	0	0	0	0	0	0	0	0	0	0	63.6364	0	0
Bone_marrow__dendritic cell (FLT3+ IGSF6+)	myeloid	Bone_marrow	693	214	0.0659591	0	0.0574924	0	0	0.1427	0	0.03833	0	0	0	0.39175	0	0.0445347	0	0.0996483	0.805562	0	0	2.77778	0	2.77778	0	0	2.77778	0	2.77778	0	0	0	19.4444	0	5.55556	0	2.77778	30.5556	0	0
Spleen__dendritic cell (FLT3+ IGSF6+)	myeloid	Spleen	694	214	1.50363	0	0.0837962	0	1.4288	0.839055	0.0780348	0	0	0.0165041	0	0.3384	0.0886907	0.0594039	0	0.0462269	0.231767	0	0	52.2388	0	4.47761	0	37.3134	22.3881	1.49254	0	0	1.49254	0	16.4179	1.49254	2.98507	0	2.98507	10.4478	0	0
Lung__dendritic cell (FLT3+ IGSF6+)	myeloid	Lung	695	214	1.37261	0.0239212	0.461342	0	0.815384	0.333338	0.204269	0	0	0.100991	0	0.439423	0.0680666	0.0200348	0	0.147173	0.81505	0	0	68.0851	1.06383	20.2128	0	13.2979	6.91489	3.7234	0	0	4.78723	0	21.2766	1.59574	1.06383	0	6.38298	38.2979	0	0
Small_intestine__dendritic cell (FLT3+ IGSF6+)	myeloid	Small_intestine	696	214	1.51945	0	0	1.30871	0.331445	0.638143	0	0	0	0	0	0.351173	0.962036	0	0	0	1.61887	0	0	40.9091	0	0	22.7273	9.09091	13.6364	0	0	0	0	0	22.7273	13.6364	0	0	0	36.3636	0	0
Liver__dendritic cell (FLT3+ IGSF6+)	myeloid	Liver	697	214	1.07913	0	0.113952	0.563566	0.2285	0.202937	0.0292521	0.0528553	0	0.0562917	0	0.694017	0.0370907	0.0363994	0	0.201691	1.97244	0	0	18.75	0	3.75	6.25	2.5	6.25	1.25	1.25	0	2.5	0	23.75	1.25	1.25	0	5	73.75	0	0
Pancreas__dendritic cell (FLT3+ IGSF6+)	myeloid	Pancreas	698	214	0.96063	0.03432	0.41417	0	1.50125	1.03298	0.0445158	0.0351889	0	0.07482	0	0.384026	0.317515	0	0	0.214135	0.65793	0.0164009	0	10.3448	1.14943	18.3908	0	39.0805	13.7931	2.29885	2.29885	0	1.14943	0	19.5402	8.04598	0	0	6.89655	33.3333	1.14943	0
Kidney__dendritic cell (FLT3+ IGSF6+)	myeloid	Kidney	699	214	0.140673	0	0.158127	0.0347262	0.362757	0.0911111	0.0420833	0.0272638	0	0	0	0.625729	0.277733	0.106992	0	0.107355	1.42032	0	0	4.7619	0	3.1746	1.5873	3.1746	1.5873	1.5873	1.5873	0	0	0	19.0476	9.52381	4.7619	0	3.1746	50.7937	0	0
Bladder__dendritic cell (FLT3+ IGSF6+)	myeloid	Bladder	700	214	0.140012	0	0.500423	2.55251	0	0.231141	0	0	0	0.352321	0	1.20681	0.75937	0	0	0	1.76425	0	0	9.09091	0	18.1818	36.3636	0	9.09091	0	0	0	18.1818	0	63.6364	27.2727	0	0	0	63.6364	0	0
Small_intestine__dendritic cell (FLT3- IGSF6+ TCF4+)	myeloid	Small_intestine	701	215	2.36797	0	0.650044	1.98037	1.08072	0	0.328845	0	0	0.15967	0	0.84853	1.47531	0	0	0	1.752	0	0	44.4444	0	11.1111	33.3333	11.1111	0	11.1111	0	0	11.1111	0	44.4444	22.2222	0	0	0	55.5556	0	0
Skin__dendritic cell (Langerhans cell)	myeloid	Skin	702	216	0	0	0	0	0	0	0	0	0	0	0	0	0	0	0	0	1.12853	0	0	0	0	0	0	0	0	0	0	0	0	0	0	0	0	0	0	20.8889	0	0
Liver__dendritic cell (PF)	myeloid	Liver	703	217	0.161065	0	0	0	0.150368	0.0547236	0	0	0	0.144958	0	0.244822	0.324559	0	0	0.307618	1.51828	0	0	22.7273	0	0	0	9.09091	4.54545	0	0	0	9.09091	0	13.6364	4.54545	0	0	27.2727	81.8182	0	0

## Sheet: Fig 2c
Individual	Tissue	Cell annotation	Trajectory
L4	Heart	neutrophil	0.861963
L4	Heart	neutrophil	0.870752
L4	Heart	neutrophil	0.841942
L4	Heart	neutrophil	0.861963
L2	Heart	neutrophil (PF)	0.258079
L2	Heart	neutrophil (PF)	0.270387
L2	Heart	neutrophil (PF)	0.282987
L2	Heart	neutrophil	0.26512
L2	Heart	neutrophil (PF)	0.27835
L2	Heart	neutrophil (PF)	0.264063
L2	Heart	neutrophil (PF)	0.261324
L2	Heart	neutrophil (PF)	0.275084
L2	Heart	neutrophil (PF)	0.264269
L2	Heart	neutrophil (PF)	0.270456
L2	Heart	neutrophil (PF)	0.266916
L2	Heart	neutrophil	0.272235
L2	Heart	neutrophil (PF)	0.267589
L2	Heart	neutrophil	0.694037
L2	Heart	neutrophil	0.611541
L2	Heart	neutrophil	0.702668
L2	Heart	neutrophil	0.764448
L2	Heart	neutrophil	0.633045
L2	Heart	neutrophil	0.62402
L2	Heart	neutrophil	0.758581
L2	Heart	neutrophil	0.768925
L2	Heart	neutrophil	0.758912
L2	Heart	neutrophil	0.726997
L2	Heart	neutrophil	0.748516
L2	Heart	neutrophil	0.771493
L2	Heart	neutrophil	0.763195
L2	Heart	neutrophil	0.992474
L2	Heart	neutrophil	0.994503
L2	Heart	neutrophil	0.993759
L2	Heart	neutrophil	0.992604
L2	Heart	neutrophil	0.994391
L2	Heart	neutrophil	0.985854
L2	Heart	neutrophil	0.993986
L2	Heart	neutrophil	0.98019
L2	Heart	neutrophil	0.85028
L2	Heart	neutrophil	0.773088
L2	Heart	neutrophil	0.532775
L2	Heart	neutrophil	0.46434
L2	Heart	neutrophil	0.255707
L2	Heart	neutrophil	0.465256
L2	Heart	neutrophil	0.389326
L2	Heart	neutrophil	0.380623
L2	Heart	neutrophil (PF)	0.458337
L2	Heart	neutrophil	0.458388
L2	Heart	neutrophil (PF)	0.488462
L2	Heart	neutrophil	0.764448
L2	Heart	neutrophil	0.764654
L2	Heart	neutrophil	0.765932
L2	Heart	neutrophil	0.668764
L2	Heart	neutrophil	0.713475
L2	Heart	neutrophil	0.764448
L4	Thymus	neutrophil	0.928101
L4	Thymus	neutrophil	0.915242
L4	Thymus	neutrophil	0.905291
L4	Thymus	neutrophil	0.882838
L4	Thymus	neutrophil	0.843517
L4	Thymus	neutrophil	0.851828
L4	Thymus	neutrophil	0.84381
L4	Thymus	neutrophil	0.918495
L4	Thymus	neutrophil	0.882822
L1	Brain cortex	neutrophil	0.692505
L2	Brainstem	neutrophil	0.720776
L2	Brainstem	neutrophil	0.798565
L2	Brainstem	neutrophil	0.723221
L2	Brainstem	neutrophil	0.814775
L2	Brainstem	neutrophil	0.733586
L2	Brainstem	neutrophil	0.656989
L2	Brainstem	neutrophil	0.836877
L2	Brainstem	neutrophil	0.724076
L2	Brainstem	neutrophil	0.990072
L2	Brain cortex	neutrophil	0.784719
L2	Brain cortex	neutrophil	0.653654
L2	Brain cortex	neutrophil	0.702187
L2	Brain cortex	neutrophil	0.635261
L2	Brain cortex	neutrophil	0.803818
L2	Brain cortex	neutrophil	0.744961
L2	Brain cortex	neutrophil	0.612074
L2	Brain cortex	neutrophil	0.689034
L2	Pancreas	neutrophil (PF)	0.440811
L2	Pancreas	neutrophil	0.841942
L2	Pancreas	neutrophil	0.947939
L2	Pancreas	neutrophil	0.811891
L2	Pancreas	neutrophil	0.69332
L2	Pancreas	neutrophil	0.842451
L2	Pancreas	neutrophil	0.744191
L2	Pancreas	neutrophil	0.667648
L2	Pancreas	neutrophil	0.743881
L2	Pancreas	neutrophil	0.721396
L2	Pancreas	neutrophil	0.756589
L4	Pancreas	neutrophil	0.676589
L4	Small intestine	neutrophil	0.910734
L1	Lung	neutrophil (CCL13+)	0.929372
L1	Lung	neutrophil	0.951185
L1	Lung	neutrophil	0.959884
L1	Lung	neutrophil	0.835924
L1	Lung	neutrophil	0.94065
L1	Lung	neutrophil	0.94458
L1	Lung	neutrophil	0.868581
L1	Lung	neutrophil	0.794926
L1	Lung	neutrophil	0.670013
L1	Lung	neutrophil	0.78861
L1	Lung	neutrophil	0.974939
L1	Lung	neutrophil (CCL13+)	0.979868
L1	Lung	neutrophil	0.9359
L1	Lung	neutrophil	0.980638
L1	Lung	neutrophil	0.973314
L1	Lung	neutrophil	0.634501
L1	Lung	neutrophil	0.619826
L1	Lung	neutrophil	0.979146
L1	Lung	neutrophil	0.940551
L1	Lung	neutrophil (CCL13+)	0.993525
L1	Lung	neutrophil	0.973206
L1	Lung	neutrophil	0.900527
L1	Lung	neutrophil	0.965305
L1	Lung	neutrophil	0.928257
L1	Lung	neutrophil	0.770312
L1	Lung	neutrophil	0.937577
L1	Lung	neutrophil	0.675368
L1	Lung	neutrophil (CCL13+)	0.929518
L1	Lung	neutrophil (PF)	0.264806
L1	Lung	neutrophil	0.823613
L1	Lung	neutrophil	0.94458
L1	Lung	neutrophil	0.841942
L1	Lung	neutrophil (CCL13+)	0.940767
L1	Lung	neutrophil	0.641097
L1	Lung	neutrophil	0.93308
L1	Lung	neutrophil	0.74125
L1	Lung	neutrophil (PF)	0.265385
L1	Lung	neutrophil	0.949825
L1	Lung	neutrophil	0.863675
L1	Lung	neutrophil	0.794023
L1	Lung	neutrophil	0.654888
L1	Lung	neutrophil	0.66773
L1	Lung	neutrophil	0.897514
L1	Lung	neutrophil	0.872901
L1	Lung	neutrophil	0.577943
L1	Lung	neutrophil	0.814775
L1	Lung	neutrophil	0.890552
L1	Lung	neutrophil	0.977585
L1	Lung	neutrophil	0.982225
L1	Lung	neutrophil	0.952672
L1	Lung	neutrophil	0.900527
L1	Lung	neutrophil	0.869006
L1	Lung	neutrophil	0.7528
L1	Lung	neutrophil	0.87727
L1	Lung	neutrophil	0.912734
L1	Lung	neutrophil	0.869138
L1	Lung	neutrophil	0.958742
L1	Lung	neutrophil	0.82352
L1	Lung	neutrophil	0.910072
L1	Lung	neutrophil	0.809102
L1	Lung	neutrophil	0.83656
L1	Lung	neutrophil (PF)	0.224927
L1	Lung	neutrophil	0.627459
L1	Lung	neutrophil	0.59089
L1	Lung	neutrophil	0.635931
L1	Lung	neutrophil	0.983749
L1	Lung	neutrophil	0.670661
L1	Lung	neutrophil (CCL13+)	0.995795
L1	Lung	neutrophil	0.955241
L1	Lung	neutrophil	0.97009
L1	Lung	neutrophil	0.964449
L1	Lung	neutrophil	0.818386
L1	Lung	neutrophil	0.948871
L1	Lung	neutrophil	0.979816
L1	Lung	neutrophil	0.812335
L1	Lung	neutrophil	0.952169
L1	Lung	neutrophil	0.96671
L1	Lung	neutrophil	0.926405
L1	Lung	neutrophil	0.748817
L1	Lung	neutrophil (CCL13+)	0.947687
L1	Lung	neutrophil	0.651127
L1	Lung	neutrophil	0.967105
L1	Lung	neutrophil	0.825022
L1	Lung	neutrophil	0.735516
L1	Lung	neutrophil	0.963093
L1	Lung	neutrophil	0.657445
L1	Lung	neutrophil	0.644856
L1	Lung	neutrophil	0.689777
L1	Lung	neutrophil (CCL13+)	0.981632
L1	Lung	neutrophil	0.65627
L1	Lung	neutrophil	0.586935
L1	Lung	neutrophil	0.969057
L1	Lung	neutrophil	0.611349
L1	Lung	neutrophil	0.979473
L1	Lung	neutrophil	0.769519
L1	Lung	neutrophil	0.928322
L1	Lung	neutrophil	0.772213
L1	Lung	neutrophil (CCL13+)	0.961363
L1	Lung	neutrophil	0.69251
L1	Lung	neutrophil	0.882483
L1	Lung	neutrophil	0.924276
L1	Lung	neutrophil	0.969892
L1	Lung	neutrophil	0.807512
L1	Lung	neutrophil	0.886277
L1	Lung	neutrophil (CCL13+)	0.949405
L1	Lung	neutrophil	0.964395
L1	Lung	neutrophil	0.769623
L1	Lung	neutrophil (CCL13+)	0.930519
L1	Lung	neutrophil (CCL13+)	0.974591
L1	Lung	neutrophil	0.654716
L1	Lung	neutrophil	0.64918
L1	Lung	neutrophil	0.930175
L1	Lung	neutrophil	0.919641
L1	Lung	neutrophil	0.963138
L1	Lung	neutrophil (CCL13+)	0.94458
L1	Lung	neutrophil	0.658662
L1	Lung	neutrophil	0.918183
L1	Lung	neutrophil	0.661224
L1	Lung	neutrophil (IL18BP+)	1
L1	Lung	neutrophil	0.963587
L1	Lung	neutrophil	0.97417
L1	Lung	neutrophil	0.430685
L1	Lung	neutrophil	0.731163
L1	Lung	neutrophil	0.551307
L1	Lung	neutrophil	0.579141
L1	Lung	neutrophil	0.63473
L1	Lung	neutrophil	0.976858
L1	Lung	neutrophil	0.97698
L1	Lung	neutrophil	0.72342
L1	Lung	neutrophil	0.97834
L1	Lung	neutrophil	0.879579
L1	Lung	neutrophil	0.724026
L1	Lung	neutrophil	0.932795
L1	Lung	neutrophil	0.720738
L1	Lung	neutrophil	0.75569
L1	Lung	neutrophil	0.885802
L1	Lung	neutrophil (PF)	0.450566
L1	Lung	neutrophil	0.61815
L1	Lung	neutrophil	0.759529
L1	Lung	neutrophil	0.6481
L1	Lung	neutrophil	0.792474
L1	Lung	neutrophil	0.901138
L1	Lung	neutrophil	0.981396
L1	Lung	neutrophil	1
L1	Lung	granulocyte monocyte progenitor cell	0.0748321
L1	Lung	neutrophil	0.695044
L1	Lung	neutrophil	0.641471
L1	Lung	neutrophil	0.918808
L1	Lung	neutrophil	0.994555
L1	Lung	neutrophil	0.717364
L1	Lung	neutrophil	0.701956
L1	Lung	neutrophil	0.97469
L1	Lung	neutrophil (CCL13+)	0.952383
L1	Lung	neutrophil	0.870494
L1	Lung	neutrophil (CCL13+)	1
L1	Lung	neutrophil	0.975005
L1	Lung	neutrophil (CCL13+)	0.919641
L1	Lung	neutrophil	0.959415
L1	Lung	neutrophil	0.730863
L1	Lung	neutrophil	0.578873
L1	Lung	neutrophil	0.976576
L1	Lung	neutrophil	0.863109
L1	Lung	neutrophil	0.729594
L1	Lung	neutrophil (CCL13+)	0.981222
L1	Lung	neutrophil	0.732273
L1	Lung	neutrophil	0.808733
L1	Lung	neutrophil	0.724935
L1	Lung	neutrophil	0.828829
L1	Lung	neutrophil	0.930098
L1	Lung	neutrophil	0.721539
L1	Lung	neutrophil	0.588791
L1	Lung	neutrophil	0.87202
L1	Lung	neutrophil (CCL13+)	0.940896
L1	Lung	neutrophil	0.759047
L1	Lung	neutrophil (CCL13+)	0.928313
L1	Lung	neutrophil	0.662198
L1	Lung	neutrophil	0.718987
L1	Lung	neutrophil	0.925037
L1	Lung	neutrophil	0.94256
L1	Lung	neutrophil	0.976336
L1	Lung	neutrophil	0.979826
L1	Lung	neutrophil	0.945412
L1	Lung	neutrophil	0.69016
L1	Lung	neutrophil	0.930187
L2	Lung	neutrophil (IL18BP+)	1
L2	Lung	neutrophil (IL18BP+)	0.996036
L2	Lung	neutrophil	0.809253
L2	Lung	neutrophil	0.809403
L2	Lung	neutrophil (IL18BP+)	0.990354
L2	Lung	neutrophil (IL18BP+)	1
L2	Lung	neutrophil (IL18BP+)	0.978519
L2	Lung	neutrophil (IL18BP+)	0.968998
L2	Lung	neutrophil (IL18BP+)	1
L2	Lung	neutrophil (CCL13+)	0.940982
L2	Lung	neutrophil	0.778594
L2	Lung	neutrophil	0.70062
L2	Lung	neutrophil	0.712905
L2	Lung	neutrophil (IL18BP+)	0.769485
L2	Lung	neutrophil (IL18BP+)	0.995538
L2	Lung	neutrophil (IL18BP+)	1
L2	Lung	neutrophil (IL18BP+)	0.977803
L2	Lung	neutrophil	0.686702
L2	Lung	neutrophil	0.735632
L2	Lung	neutrophil (IL18BP+)	0.783473
L2	Lung	neutrophil	0.731062
L2	Lung	neutrophil (IL18BP+)	1
L2	Lung	neutrophil	0.712295
L2	Lung	neutrophil (IL18BP+)	0.977729
L2	Lung	neutrophil	0.769957
L2	Lung	neutrophil (IL18BP+)	1
L2	Lung	neutrophil (IL18BP+)	0.981247
L2	Lung	neutrophil (IL18BP+)	0.957993
L2	Lung	neutrophil	0.805497
L2	Lung	neutrophil	0.719278
L2	Lung	neutrophil (IL18BP+)	1
L2	Lung	neutrophil	0.924516
L2	Lung	neutrophil (IL18BP+)	1
L2	Lung	neutrophil (IL18BP+)	1
L2	Lung	neutrophil	0.721904
L2	Lung	neutrophil	0.940603
L2	Lung	neutrophil	0.922605
L2	Lung	neutrophil (IL18BP+)	1
L2	Lung	neutrophil	0.65348
L2	Lung	neutrophil (IL18BP+)	0.993942
L2	Lung	neutrophil (IL18BP+)	0.999009
L2	Lung	neutrophil	0.668672
L2	Lung	neutrophil	0.720776
L2	Lung	neutrophil (IL18BP+)	1
L2	Lung	neutrophil (IL18BP+)	0.71736
L2	Lung	neutrophil	0.684393
L2	Lung	neutrophil (IL18BP+)	0.988955
L2	Lung	neutrophil (IL18BP+)	0.991298
L2	Lung	neutrophil (CCL13+)	0.932026
L2	Lung	neutrophil	0.661817
L2	Lung	neutrophil (IL18BP+)	0.988566
L2	Lung	neutrophil (IL18BP+)	0.980733
L2	Lung	neutrophil	0.665043
L2	Lung	neutrophil (IL18BP+)	0.991893
L2	Lung	neutrophil (IL18BP+)	0.981957
L2	Lung	neutrophil (IL18BP+)	1
L2	Lung	neutrophil	0.737585
L2	Lung	neutrophil (IL18BP+)	0.997034
L2	Lung	neutrophil	0.718024
L2	Lung	neutrophil (IL18BP+)	0.967528
L2	Lung	neutrophil (IL18BP+)	0.728999
L2	Lung	neutrophil (IL18BP+)	1
L2	Lung	neutrophil	0.675218
L2	Lung	neutrophil (IL18BP+)	0.759487
L2	Lung	neutrophil (IL18BP+)	0.981934
L2	Lung	neutrophil (IL18BP+)	0.979776
L2	Lung	neutrophil	0.809403
L2	Lung	neutrophil (IL18BP+)	1
L2	Lung	neutrophil (IL18BP+)	0.982327
L2	Lung	neutrophil (IL18BP+)	1
L2	Lung	neutrophil	0.719007
L2	Lung	neutrophil (IL18BP+)	0.73885
L2	Lung	neutrophil (IL18BP+)	0.733586
L2	Lung	neutrophil	0.812014
L2	Lung	neutrophil (IL18BP+)	1
L2	Lung	neutrophil (IL18BP+)	0.942399
L2	Lung	neutrophil	0.814137
L2	Lung	neutrophil	0.728895
L2	Lung	neutrophil	0.754232
L2	Lung	neutrophil	0.707847
L2	Lung	neutrophil (IL18BP+)	0.966729
L2	Lung	neutrophil	0.809403
L2	Lung	neutrophil	0.697767
L2	Lung	neutrophil (IL18BP+)	0.987961
L2	Lung	neutrophil	0.696066
L2	Lung	neutrophil (IL18BP+)	0.739814
L2	Lung	neutrophil (IL18BP+)	0.690262
L2	Lung	neutrophil (IL18BP+)	0.87813
L2	Lung	neutrophil (IL18BP+)	0.988986
L2	Lung	neutrophil	0.653915
L2	Lung	neutrophil (IL18BP+)	0.857514
L2	Lung	neutrophil	0.661329
L2	Lung	neutrophil (IL18BP+)	0.778005
L2	Lung	neutrophil	0.794242
L2	Lung	neutrophil (CCL13+)	0.868063
L2	Lung	neutrophil (IL18BP+)	0.9608
L2	Lung	neutrophil (IL18BP+)	0.979136
L2	Lung	neutrophil	0.800009
L2	Lung	neutrophil (IL18BP+)	0.967692
L2	Lung	neutrophil	0.610707
L2	Lung	neutrophil (IL18BP+)	0.983075
L2	Lung	neutrophil	0.699908
L2	Lung	neutrophil (IL18BP+)	1
L2	Lung	neutrophil	0.733586
L2	Lung	neutrophil (IL18BP+)	0.993016
L2	Lung	neutrophil (IL18BP+)	0.971971
L2	Lung	neutrophil (IL18BP+)	0.991582
L2	Lung	neutrophil (IL18BP+)	1
L2	Lung	neutrophil	0.74316
L2	Lung	neutrophil (IL18BP+)	0.982049
L2	Lung	neutrophil (IL18BP+)	1
L2	Lung	neutrophil (IL18BP+)	0.972903
L2	Lung	neutrophil (IL18BP+)	0.985895
L2	Lung	neutrophil (IL18BP+)	1
L2	Lung	neutrophil (CCL13+)	0.931666
L2	Lung	neutrophil	0.707305
L2	Lung	neutrophil (IL18BP+)	0.998935
L2	Lung	neutrophil (IL18BP+)	1
L2	Lung	neutrophil	0.66969
L2	Lung	neutrophil (IL18BP+)	0.980612
L2	Lung	neutrophil	0.658796
L2	Lung	neutrophil (IL18BP+)	0.720762
L2	Lung	neutrophil (IL18BP+)	0.992798
L2	Lung	neutrophil	0.675634
L2	Lung	neutrophil	0.753648
L2	Lung	neutrophil (IL18BP+)	0.985555
L2	Lung	neutrophil (IL18BP+)	0.991009
L2	Lung	neutrophil	0.739681
L2	Lung	neutrophil	0.718802
L2	Lung	neutrophil	0.750516
L2	Lung	neutrophil	0.678938
L2	Lung	neutrophil (IL18BP+)	0.976606
L2	Lung	neutrophil (IL18BP+)	0.996585
L2	Lung	neutrophil (IL18BP+)	1
L2	Lung	neutrophil (IL18BP+)	1
L2	Lung	neutrophil (IL18BP+)	1
L2	Lung	neutrophil (IL18BP+)	1
L2	Lung	neutrophil (IL18BP+)	0.971693
L2	Lung	neutrophil	0.814775
L2	Lung	neutrophil	0.973261
L2	Lung	neutrophil	0.720776
L2	Lung	neutrophil (IL18BP+)	1
L2	Lung	neutrophil (IL18BP+)	1
L2	Lung	neutrophil	0.936338
L2	Lung	neutrophil	0.783133
L2	Lung	neutrophil	0.91612
L2	Lung	neutrophil	0.709644
L2	Lung	neutrophil (IL18BP+)	1
L2	Lung	neutrophil (IL18BP+)	0.990932
L2	Lung	neutrophil	0.747744
L2	Lung	neutrophil (IL18BP+)	0.979936
L2	Lung	neutrophil (IL18BP+)	0.991841
L2	Lung	neutrophil (IL18BP+)	1
L2	Lung	neutrophil	0.786938
L2	Lung	neutrophil (IL18BP+)	1
L2	Lung	neutrophil	0.702904
L2	Lung	neutrophil (IL18BP+)	0.979046
L2	Lung	neutrophil (IL18BP+)	0.979835
L2	Lung	neutrophil (IL18BP+)	0.687327
L2	Lung	neutrophil	0.958693
L2	Lung	neutrophil (IL18BP+)	1
L2	Lung	neutrophil (IL18BP+)	0.998302
L2	Lung	neutrophil	0.713441
L2	Lung	neutrophil (IL18BP+)	1
L2	Lung	neutrophil (IL18BP+)	1
L2	Lung	neutrophil	0.671615
L2	Lung	neutrophil	0.651127
L2	Lung	neutrophil	0.805497
L2	Lung	neutrophil (IL18BP+)	0.992357
L2	Lung	neutrophil	0.712577
L2	Lung	neutrophil	0.744961
L2	Lung	neutrophil (IL18BP+)	0.985072
L2	Lung	neutrophil	0.745497
L2	Lung	neutrophil	0.744822
L2	Lung	neutrophil	0.925636
L2	Lung	neutrophil	0.735104
L2	Lung	neutrophil	0.823613
L2	Lung	neutrophil	0.809403
L2	Lung	neutrophil (IL18BP+)	0.998289
L2	Lung	neutrophil	0.662056
L2	Lung	neutrophil (IL18BP+)	0.98117
L2	Lung	neutrophil (IL18BP+)	0.959543
L2	Lung	neutrophil	0.673134
L2	Lung	neutrophil (IL18BP+)	0.975171
L2	Lung	neutrophil (PF)	0.466388
L2	Lung	neutrophil (IL18BP+)	1
L2	Lung	neutrophil	0.656148
L2	Lung	neutrophil (IL18BP+)	1
L2	Lung	neutrophil (IL18BP+)	0.984974
L2	Lung	neutrophil	0.739681
L2	Lung	neutrophil (IL18BP+)	0.972542
L2	Lung	neutrophil (IL18BP+)	0.985497
L2	Lung	neutrophil (IL18BP+)	0.998259
L2	Lung	neutrophil (IL18BP+)	1
L2	Lung	neutrophil	0.933509
L2	Lung	neutrophil (IL18BP+)	0.992547
L2	Lung	neutrophil (IL18BP+)	0.987852
L2	Lung	neutrophil	0.608741
L2	Lung	neutrophil	0.885136
L2	Lung	neutrophil (IL18BP+)	0.744961
L2	Lung	neutrophil (IL18BP+)	0.992931
L2	Lung	neutrophil	0.760078
L2	Lung	neutrophil (IL18BP+)	0.983259
L2	Lung	neutrophil (IL18BP+)	1
L2	Lung	neutrophil	0.692575
L2	Lung	neutrophil (IL18BP+)	0.980902
L2	Lung	neutrophil	0.670864
L2	Lung	neutrophil	0.739681
L2	Lung	neutrophil (IL18BP+)	0.971643
L2	Lung	neutrophil	0.698029
L2	Lung	neutrophil	0.814775
L2	Lung	neutrophil (IL18BP+)	0.996918
L2	Lung	neutrophil (IL18BP+)	0.758783
L2	Lung	neutrophil	0.603983
L2	Lung	neutrophil	0.736451
L2	Lung	neutrophil (IL18BP+)	0.992296
L2	Lung	neutrophil (IL18BP+)	1
L2	Lung	neutrophil (IL18BP+)	0.994889
L2	Lung	neutrophil (IL18BP+)	0.816163
L2	Lung	neutrophil (IL18BP+)	0.966959
L2	Lung	neutrophil	0.959843
L2	Lung	neutrophil	0.70489
L2	Lung	neutrophil (IL18BP+)	1
L2	Lung	neutrophil	0.744961
L2	Lung	neutrophil (IL18BP+)	0.976911
L2	Lung	neutrophil (IL18BP+)	0.982493
L2	Lung	neutrophil (IL18BP+)	0.969346
L2	Lung	neutrophil (IL18BP+)	0.968445
L2	Lung	neutrophil	0.741146
L2	Lung	neutrophil (IL18BP+)	0.972236
L2	Lung	neutrophil	0.755704
L2	Lung	neutrophil	0.679035
L2	Lung	neutrophil	0.671697
L2	Lung	neutrophil	0.805497
L2	Lung	neutrophil (CCL13+)	0.928174
L2	Lung	neutrophil	0.661385
L2	Lung	neutrophil (IL18BP+)	1
L2	Lung	neutrophil (IL18BP+)	1
L2	Lung	neutrophil	0.769912
L2	Lung	neutrophil (IL18BP+)	0.977413
L2	Lung	neutrophil (IL18BP+)	0.990504
L2	Lung	neutrophil (IL18BP+)	0.957991
L2	Lung	neutrophil	0.72017
L2	Lung	neutrophil (IL18BP+)	1
L2	Lung	neutrophil	0.705425
L2	Lung	neutrophil	0.685387
L2	Lung	neutrophil (IL18BP+)	0.990048
L2	Lung	neutrophil (IL18BP+)	1
L2	Lung	neutrophil	0.796143
L2	Lung	neutrophil	0.79955
L2	Lung	neutrophil (IL18BP+)	0.95994
L2	Lung	neutrophil	0.805497
L2	Lung	neutrophil (IL18BP+)	0.805497
L2	Lung	neutrophil	0.792822
L2	Lung	neutrophil (IL18BP+)	0.973789
L2	Lung	neutrophil	0.794522
L2	Lung	neutrophil (IL18BP+)	0.717151
L2	Lung	neutrophil (IL18BP+)	1
L2	Lung	neutrophil	0.661224
L2	Lung	neutrophil	0.814271
L2	Lung	neutrophil (IL18BP+)	0.979793
L2	Lung	neutrophil (IL18BP+)	0.711205
L2	Lung	neutrophil	0.714348
L2	Lung	neutrophil	0.661224
L2	Lung	neutrophil (IL18BP+)	0.965522
L2	Lung	neutrophil (IL18BP+)	0.980441
L2	Lung	neutrophil	0.661224
L2	Lung	neutrophil	0.651127
L2	Lung	neutrophil (IL18BP+)	0.993483
L2	Lung	neutrophil	0.805497
L2	Lung	neutrophil	0.701969
L2	Lung	neutrophil (IL18BP+)	0.997506
L2	Lung	neutrophil (IL18BP+)	0.977463
L2	Lung	neutrophil (CCL13+)	0.811675
L2	Lung	neutrophil (IL18BP+)	0.984137
L2	Lung	neutrophil (IL18BP+)	0.990672
L2	Lung	neutrophil (IL18BP+)	0.987792
L2	Lung	neutrophil	0.720776
L2	Lung	neutrophil	0.720776
L2	Lung	neutrophil (IL18BP+)	1
L2	Lung	neutrophil (IL18BP+)	0.996528
L2	Lung	neutrophil (IL18BP+)	0.967131
L2	Lung	neutrophil	0.930812
L2	Lung	neutrophil (IL18BP+)	0.998962
L2	Lung	neutrophil (IL18BP+)	0.978665
L2	Lung	neutrophil (IL18BP+)	0.979726
L2	Lung	neutrophil	0.668814
L2	Lung	neutrophil	0.685547
L2	Lung	neutrophil (IL18BP+)	0.972825
L2	Lung	neutrophil	0.705314
L2	Lung	neutrophil (IL18BP+)	0.786675
L2	Lung	neutrophil (IL18BP+)	0.998968
L2	Lung	neutrophil	0.712211
L4	Kidney	neutrophil	0.906995
L4	Kidney	neutrophil	0.841995
L4	Kidney	neutrophil	0.905875
L4	Kidney	neutrophil	0.820893
L4	Kidney	neutrophil	1
L4	Kidney	neutrophil	0.901939
L4	Kidney	neutrophil	0.84617
L4	Kidney	neutrophil	0.910072
L4	Kidney	neutrophil	0.884903
L2	Kidney	neutrophil	0.881741
L2	Kidney	neutrophil	0.669504
L2	Kidney	neutrophil	0.710239
L2	Kidney	neutrophil	0.725057
L2	Kidney	neutrophil	0.942607
L2	Kidney	neutrophil	0.661224
L2	Kidney	neutrophil (IL18BP+)	0.994757
L2	Kidney	neutrophil	0.85118
L2	Kidney	neutrophil	0.482013
L2	Kidney	neutrophil	0.954327
L2	Kidney	neutrophil	0.774167
L2	Kidney	neutrophil	0.948713
L2	Kidney	neutrophil	0.635716
L4	Limb muscle	neutrophil	0.899209
L4	Spleen	neutrophil	0.910072
L4	Spleen	neutrophil	0.915394
L4	Spleen	neutrophil	0.873189
L4	Spleen	neutrophil	0.919323
L4	Spleen	neutrophil	0.877228
L4	Spleen	neutrophil	0.91501
L4	Spleen	neutrophil	0.913173
L4	Spleen	neutrophil	0.878927
L4	Spleen	hematopoietic precursor cell	0.0495482
L4	Spleen	neutrophil	0.874432
L4	Spleen	neutrophil	0.854913
L4	Spleen	neutrophil	0.907909
L4	Spleen	neutrophil	0.905321
L4	Spleen	neutrophil	0.90514
L4	Spleen	neutrophil	0.892756
L4	Spleen	neutrophil	0.894833
L4	Spleen	neutrophil	0.607707
L4	Spleen	neutrophil	0.834748
L4	Spleen	neutrophil	0.806506
L4	Spleen	neutrophil (PF)	0.26587
L4	Spleen	neutrophil	0.912897
L4	Spleen	neutrophil	0.912222
L4	Spleen	neutrophil	0.904489
L4	Spleen	neutrophil	0.873895
L4	Spleen	neutrophil	0.902856
L4	Spleen	neutrophil	0.888368
L4	Spleen	neutrophil	0.917363
L4	Spleen	neutrophil	0.903082
L4	Spleen	neutrophil	0.90326
L4	Spleen	neutrophil	0.909358
L4	Spleen	neutrophil	0.889742
L4	Spleen	neutrophil	0.915393
L4	Spleen	neutrophil	0.870494
L4	Spleen	neutrophil	0.913822
L4	Spleen	neutrophil	0.861818
L4	Spleen	neutrophil	0.859246
L4	Spleen	neutrophil	0.931742
L4	Spleen	neutrophil	0.919641
L4	Spleen	neutrophil	0.881461
L4	Spleen	neutrophil	0.911615
L4	Spleen	neutrophil	0.865852
L4	Spleen	neutrophil	0.94812
L4	Spleen	neutrophil	0.873062
L4	Spleen	neutrophil	0.900527
L4	Spleen	neutrophil	0.944175
L4	Spleen	neutrophil	0.601742
L4	Spleen	neutrophil	0.895013
L4	Spleen	neutrophil	0.915856
L4	Spleen	neutrophil	0.906392
L4	Spleen	neutrophil	0.893284
L4	Spleen	neutrophil	0.895567
L4	Spleen	neutrophil	0.912908
L4	Spleen	neutrophil	0.856816
L4	Spleen	neutrophil	0.907162
L4	Spleen	neutrophil	0.898772
L4	Spleen	neutrophil (PF)	0.282174
L4	Spleen	neutrophil	0.927505
L4	Spleen	neutrophil	0.903517
L4	Spleen	neutrophil	0.920538
L4	Spleen	neutrophil	0.567903
L4	Spleen	neutrophil	0.889296
L4	Spleen	neutrophil	0.923582
L4	Spleen	neutrophil	0.588544
L4	Spleen	neutrophil	0.695594
L2	Spleen	neutrophil	0.836806
L2	Spleen	neutrophil	0.928112
L2	Spleen	neutrophil	0.707032
L2	Spleen	neutrophil	0.688957
L2	Spleen	hematopoietic precursor cell	0.0627998
L2	Spleen	neutrophil	0.650158
L2	Spleen	neutrophil	0.773088
L2	Spleen	neutrophil	0.709724
L2	Spleen	neutrophil	0.773088
L1	Blood	neutrophil	0.883457
L1	Blood	neutrophil	0.766323
L1	Blood	hematopoietic precursor cell	0
L1	Blood	neutrophil	0.975166
L1	Blood	neutrophil	0.63884
L1	Blood	neutrophil	0.679223
L1	Blood	neutrophil	0.976427
L1	Blood	neutrophil	0.733381
L1	Blood	neutrophil	0.744961
L1	Blood	neutrophil	0.930024
L1	Blood	neutrophil	0.776344
L1	Blood	neutrophil	0.679006
L1	Blood	neutrophil	0.773799
L1	Blood	neutrophil	0.978026
L1	Blood	neutrophil	0.661224
L1	Blood	neutrophil	0.954368
L1	Blood	neutrophil	0.927895
L1	Blood	neutrophil	0.712687
L1	Blood	neutrophil	0.973377
L1	Blood	neutrophil	0.990072
L1	Blood	neutrophil	0.668772
L1	Blood	neutrophil	0.650121
L1	Blood	neutrophil	0.96483
L1	Blood	neutrophil	0.990151
L1	Blood	neutrophil	0.655739
L1	Blood	neutrophil	0.814775
L1	Blood	neutrophil	0.976158
L1	Blood	hematopoietic precursor cell	0.0674243
L1	Blood	neutrophil	0.529732
L1	Blood	neutrophil	0.729793
L1	Blood	neutrophil	0.709975
L1	Blood	neutrophil	0.823613
L1	Blood	neutrophil	0.665347
L1	Blood	neutrophil (PF)	0.196668
L1	Blood	neutrophil	0.925184
L1	Blood	neutrophil	0.731803
L1	Blood	neutrophil	0.75486
L1	Blood	neutrophil	0.73931
L1	Blood	neutrophil	0.643994
L1	Blood	neutrophil	0.613372
L1	Blood	neutrophil	0.531809
L1	Blood	neutrophil	0.659383
L1	Blood	neutrophil	0.691375
L1	Blood	neutrophil	0.934858
L1	Blood	neutrophil	0.621697
L1	Blood	neutrophil	0.745138
L1	Blood	neutrophil	0.870823
L1	Blood	neutrophil	0.954877
L1	Blood	neutrophil	0.981501
L1	Blood	neutrophil	0.970902
L1	Blood	neutrophil	0.680155
L1	Blood	neutrophil	0.60991
L1	Blood	neutrophil	0.977251
L1	Blood	neutrophil	0.752883
L1	Blood	neutrophil	0.942872
L1	Blood	neutrophil	0.712515
L1	Blood	neutrophil	0.87763
L1	Blood	neutrophil	0.875345
L1	Blood	neutrophil	0.780989
L1	Blood	neutrophil	0.76271
L2	Blood	neutrophil	0.827319
L2	Blood	neutrophil	0.793426
L2	Blood	neutrophil	0.78665
L2	Blood	neutrophil	0.673019
L2	Blood	neutrophil	0.744961
L2	Blood	neutrophil	0.761861
L2	Blood	neutrophil	0.831357
L2	Blood	neutrophil	0.706399
L2	Blood	neutrophil	0.795318
L2	Blood	neutrophil	0.703551
L2	Blood	neutrophil	0.722159
L2	Blood	neutrophil	0.754553
L2	Blood	neutrophil	0.695982
L2	Blood	neutrophil	0.661611
L2	Blood	neutrophil	0.792815
L2	Blood	neutrophil	0.766178
L2	Blood	neutrophil	0.781429
L2	Blood	neutrophil	0.675283
L2	Blood	neutrophil	0.802005
L2	Blood	neutrophil	0.809651
L2	Blood	neutrophil	0.769218
L2	Blood	neutrophil	0.728726
L2	Blood	neutrophil	0.801356
L2	Blood	neutrophil	0.725138
L2	Blood	neutrophil	0.819024
L2	Blood	neutrophil	0.650785
L2	Blood	neutrophil	0.722219
L2	Blood	neutrophil	0.730806
L2	Blood	neutrophil	0.712971
L2	Blood	neutrophil	0.662529
L2	Blood	neutrophil	0.809403
L2	Blood	neutrophil	0.793377
L2	Blood	neutrophil	0.781789
L2	Blood	neutrophil	0.770716
L2	Blood	neutrophil	0.87202
L2	Blood	neutrophil	0.718996
L2	Blood	neutrophil	0.76145
L2	Blood	neutrophil	0.814775
L2	Blood	neutrophil	0.756062
L2	Blood	neutrophil	0.653292
L2	Blood	neutrophil	0.720776
L2	Blood	neutrophil	0.631469
L2	Blood	neutrophil	0.744018
L2	Blood	neutrophil	0.66485
L2	Blood	neutrophil	0.669425
L2	Blood	neutrophil	0.676457
L2	Blood	neutrophil	0.594409
L2	Blood	neutrophil	0.743364
L2	Blood	neutrophil	0.775953
L2	Blood	neutrophil	0.66693
L2	Blood	neutrophil	0.795318
L2	Blood	neutrophil	0.809403
L2	Blood	neutrophil	0.613869
L2	Blood	neutrophil	0.762429
L2	Blood	neutrophil	0.782912
L2	Blood	neutrophil	0.811562
L2	Blood	neutrophil	0.759088
L2	Blood	neutrophil	0.721286
L2	Blood	neutrophil	0.739681
L2	Blood	neutrophil	0.714469
L2	Blood	neutrophil	0.686527
L2	Blood	neutrophil	0.759703
L2	Blood	neutrophil	0.75609
L2	Blood	neutrophil	0.923887
L2	Blood	neutrophil	0.613869
L2	Blood	neutrophil	0.811679
L2	Blood	neutrophil	0.733988
L2	Blood	neutrophil	0.66667
L2	Blood	neutrophil	0.768249
L2	Blood	neutrophil	0.656116
L2	Blood	neutrophil	0.809403
L2	Blood	neutrophil	0.744662
L2	Blood	neutrophil	0.751274
L2	Blood	neutrophil	0.72171
L2	Blood	neutrophil	0.684838
L2	Blood	neutrophil	0.767394
L2	Blood	neutrophil	0.809403
L2	Blood	neutrophil	0.714976
L2	Blood	neutrophil	0.662466
L2	Blood	neutrophil	0.731174
L2	Blood	neutrophil	0.766126
L2	Blood	neutrophil	0.765782
L2	Blood	neutrophil	0.744961
L2	Blood	neutrophil	0.757184
L2	Blood	neutrophil	0.72926
L2	Blood	neutrophil	0.718512
L2	Blood	neutrophil	0.748498
L2	Blood	neutrophil	0.665618
L2	Blood	neutrophil	0.760192
L2	Blood	neutrophil	0.54229
L2	Blood	neutrophil	0.612241
L2	Blood	neutrophil	0.672214
L2	Blood	neutrophil	0.755217
L2	Blood	neutrophil	0.733762
L2	Blood	neutrophil	0.680516
L2	Blood	neutrophil	0.805497
L2	Blood	neutrophil	0.78136
L2	Blood	neutrophil	0.679346
L2	Blood	neutrophil	0.733586
L2	Blood	neutrophil	0.732663
L2	Blood	neutrophil	0.574493
L2	Blood	neutrophil	0.733586
L2	Blood	neutrophil	0.978645
L2	Blood	neutrophil	0.73239
L2	Blood	neutrophil	0.713497
L2	Blood	neutrophil	0.733586
L2	Blood	neutrophil	0.738032
L2	Blood	neutrophil	0.709189
L2	Blood	neutrophil	0.713185
L2	Blood	neutrophil	0.803434
L2	Blood	neutrophil	0.664342
L2	Blood	neutrophil (PF)	0.861963
L2	Blood	neutrophil	0.810751
L2	Blood	neutrophil	0.729044
L2	Blood	neutrophil	0.814775
L2	Blood	neutrophil	0.729663
L2	Blood	neutrophil	0.599909
L2	Blood	neutrophil	0.752237
L2	Blood	neutrophil	0.756877
L2	Blood	neutrophil	0.714504
L2	Blood	neutrophil	0.809403
L2	Blood	neutrophil	0.768724
L2	Blood	neutrophil	0.727753
L2	Blood	neutrophil	0.676584
L2	Blood	neutrophil	0.814775
L2	Blood	neutrophil	0.766186
L2	Blood	neutrophil	0.606969
L2	Blood	neutrophil	0.756026
L2	Blood	neutrophil	0.956352
L2	Blood	neutrophil	0.729903
L2	Blood	neutrophil	0.739681
L2	Blood	neutrophil	0.653012
L2	Blood	neutrophil	0.800072
L2	Blood	neutrophil	0.810408
L2	Blood	neutrophil	0.72874
L2	Blood	neutrophil	0.75987
L2	Blood	neutrophil	0.779222
L2	Blood	neutrophil	0.648706
L2	Blood	neutrophil	0.939633
L2	Blood	neutrophil	0.685653
L2	Blood	neutrophil	0.723242
L2	Blood	neutrophil	0.665512
L2	Blood	neutrophil	0.733586
L2	Blood	neutrophil	0.811362
L2	Blood	neutrophil	0.740458
L2	Blood	neutrophil	0.744961
L2	Blood	neutrophil	0.742129
L2	Blood	neutrophil	0.650579
L2	Blood	neutrophil	0.751538
L2	Blood	neutrophil	0.625531
L2	Blood	neutrophil	0.745646
L2	Blood	neutrophil	0.809403
L2	Blood	neutrophil	0.814775
L2	Blood	neutrophil	0.670951
L2	Blood	neutrophil	0.805497
L2	Blood	neutrophil	0.856868
L2	Blood	neutrophil	0.754615
L2	Blood	neutrophil	0.809403
L2	Blood	neutrophil	0.876728
L2	Blood	neutrophil	0.678059
L2	Blood	neutrophil	0.599909
L2	Blood	neutrophil	0.778613
L2	Blood	neutrophil	0.634338
L2	Blood	neutrophil	0.78654
L2	Blood	neutrophil	0.737664
L2	Blood	neutrophil	0.710969
L2	Blood	neutrophil	0.664368
L2	Blood	neutrophil	0.721021
L2	Blood	neutrophil	0.747906
L2	Blood	neutrophil	0.824833
L2	Blood	neutrophil	0.769177
L2	Blood	neutrophil	0.662914
L2	Blood	neutrophil	0.565442
L2	Blood	neutrophil	0.759431
L2	Blood	neutrophil	0.744961
L2	Blood	neutrophil	0.766315
L2	Blood	neutrophil	0.796659
L2	Blood	neutrophil	0.947651
L2	Blood	neutrophil	0.734766
L2	Blood	neutrophil	0.701835
L2	Blood	neutrophil	0.785668
L2	Blood	neutrophil	0.789743
L2	Blood	neutrophil	0.807297
L2	Blood	neutrophil	0.690568
L2	Blood	neutrophil	0.862726
L2	Blood	neutrophil	0.79124
L2	Blood	neutrophil	0.82883
L2	Blood	neutrophil	0.642116
L2	Blood	neutrophil	0.916405
L2	Blood	neutrophil	0.730131
L2	Blood	neutrophil	0.931284
L2	Blood	neutrophil	0.725337
L2	Blood	neutrophil	0.790637
L2	Blood	neutrophil	0.805497
L2	Blood	neutrophil	0.709263
L2	Blood	neutrophil	0.652965
L2	Blood	neutrophil	0.724419
L2	Blood	neutrophil	0.796371
L2	Blood	neutrophil	0.75761
L2	Blood	neutrophil	0.770518
L2	Blood	neutrophil	0.750093
L2	Blood	neutrophil	0.76597
L2	Blood	neutrophil	0.816354
L2	Blood	neutrophil	0.737398
L2	Blood	neutrophil	0.707757
L2	Blood	neutrophil	0.833301
L2	Blood	neutrophil	0.670922
L2	Blood	neutrophil	0.67904
L2	Blood	neutrophil	0.83357
L2	Blood	neutrophil	0.712923
L2	Blood	neutrophil	0.838203
L2	Blood	neutrophil	0.963624
L2	Blood	neutrophil	0.866952
L2	Blood	neutrophil	0.74694
L2	Blood	neutrophil	0.735687
L2	Blood	neutrophil	0.752436
L2	Blood	neutrophil	0.747769
L2	Blood	neutrophil	0.732543
L2	Blood	neutrophil	0.662552
L2	Blood	neutrophil	0.840251
L2	Blood	neutrophil	0.895457
L2	Blood	neutrophil	0.752199
L2	Blood	neutrophil	0.767281
L2	Blood	neutrophil	0.70685
L2	Blood	neutrophil	0.718279
L2	Blood	neutrophil	0.821737
L2	Blood	neutrophil	0.724071
L2	Blood	neutrophil	0.729135
L2	Blood	neutrophil	0.733586
L2	Blood	neutrophil	0.674744
L2	Blood	neutrophil	0.945281
L2	Blood	neutrophil	0.809326
L2	Blood	neutrophil	0.814775
L2	Blood	neutrophil	0.756413
L2	Blood	neutrophil	0.834872
L2	Blood	neutrophil	0.793345
L2	Blood	neutrophil	0.699735
L2	Blood	neutrophil	0.785166
L2	Blood	neutrophil	0.748801
L2	Blood	neutrophil	0.725619
L2	Blood	neutrophil	0.795568
L2	Blood	neutrophil	0.969634
L2	Blood	neutrophil	0.77544
L2	Blood	neutrophil	0.655275
L2	Blood	neutrophil	0.705918
L2	Blood	neutrophil	0.958921
L2	Blood	neutrophil	0.78519
L2	Blood	neutrophil	0.972625
L2	Blood	neutrophil	0.817408
L2	Blood	neutrophil	0.705457
L2	Blood	neutrophil	0.814775
L2	Blood	neutrophil	0.748404
L2	Blood	neutrophil	0.733348
L2	Blood	neutrophil	0.546877
L2	Blood	neutrophil	0.733586
L2	Blood	neutrophil	0.754975
L2	Blood	neutrophil	0.722792
L2	Blood	neutrophil	0.765306
L2	Blood	neutrophil	0.760342
L2	Blood	neutrophil	0.754975
L2	Blood	neutrophil	0.735729
L2	Blood	neutrophil	0.742932
L2	Blood	neutrophil	0.762034
L2	Blood	neutrophil	0.809403
L2	Blood	neutrophil	0.809403
L2	Blood	neutrophil	0.731853
L2	Blood	neutrophil	0.725677
L2	Blood	neutrophil	0.78436
L2	Blood	neutrophil	0.692135
L2	Blood	neutrophil	0.666047
L2	Blood	neutrophil	0.651343
L2	Blood	neutrophil	0.789282
L2	Blood	neutrophil	0.781371
L2	Blood	neutrophil	0.699273
L2	Blood	neutrophil	0.740871
L2	Blood	neutrophil	0.605475
L2	Blood	neutrophil	0.618389
L2	Blood	neutrophil	0.914636
L2	Blood	neutrophil	0.720776
L2	Blood	neutrophil	0.762175
L2	Blood	neutrophil	0.78531
L2	Blood	neutrophil	0.661224
L2	Blood	neutrophil	0.727601
L2	Blood	neutrophil	0.688027
L2	Blood	neutrophil	0.779731
L2	Blood	neutrophil	0.782536
L2	Blood	neutrophil	0.687443
L2	Blood	neutrophil	0.720776
L2	Blood	neutrophil	0.661147
L2	Blood	neutrophil	0.74328
L2	Blood	neutrophil	0.73018
L2	Blood	neutrophil	0.7442
L2	Blood	neutrophil	0.76594
L2	Blood	neutrophil	0.686198
L2	Blood	neutrophil	0.768764
L2	Blood	neutrophil	0.691278
L2	Blood	neutrophil	0.65843
L2	Blood	neutrophil	0.905498
L2	Blood	neutrophil	0.710958
L2	Blood	neutrophil	0.785123
L2	Blood	neutrophil	0.748362
L2	Blood	neutrophil	0.739681
L2	Blood	neutrophil	0.759409
L2	Blood	neutrophil	0.749878
L2	Blood	neutrophil	0.685276
L2	Blood	neutrophil	0.782875
L2	Blood	neutrophil	0.769376
L2	Blood	neutrophil	0.76322
L2	Blood	neutrophil	0.964756
L2	Blood	neutrophil	0.755651
L2	Blood	neutrophil	0.585945
L2	Blood	neutrophil	0.706789
L2	Blood	neutrophil	0.77111
L2	Blood	neutrophil	0.727765
L2	Blood	neutrophil	0.926608
L2	Blood	neutrophil	0.816462
L2	Blood	neutrophil	0.835343
L2	Blood	neutrophil	0.568208
L2	Blood	neutrophil	0.815476
L2	Blood	neutrophil	0.812264
L2	Blood	neutrophil	0.753066
L2	Blood	neutrophil	0.739681
L2	Blood	neutrophil	0.7373
L2	Blood	neutrophil	0.748581
L2	Blood	neutrophil	0.756181
L2	Blood	neutrophil	0.737813
L2	Blood	neutrophil	0.805432
L2	Blood	neutrophil	0.814775
L2	Blood	neutrophil	0.703185
L2	Blood	neutrophil	0.696627
L2	Blood	neutrophil	0.73432
L2	Blood	neutrophil	0.836877
L2	Blood	neutrophil	0.79867
L2	Blood	neutrophil	0.599909
L2	Blood	neutrophil	0.845869
L2	Blood	neutrophil	0.780869
L2	Blood	neutrophil	0.830216
L2	Blood	neutrophil	0.723292
L2	Blood	neutrophil	0.620642
L2	Blood	neutrophil	0.767236
L4	Bone	neutrophil	0.685817
L4	Bone	neutrophil (PF)	0.255903
L4	Bone	neutrophil	0.686093
L4	Bone	neutrophil	0.897768
L4	Bone	neutrophil (PF)	0.261909
L4	Bone	neutrophil	0.724283
L4	Bone	neutrophil	0.677952
L4	Bone	neutrophil	0.681847
L4	Bone	neutrophil	0.67261
L4	Bone	neutrophil	0.716774
L4	Bone	neutrophil	0.683235
L4	Bone	neutrophil	0.833018
L4	Bone	neutrophil	0.878145
L4	Bone	neutrophil	0.643671
L4	Bone	neutrophil	0.752589
L4	Bone	neutrophil	0.692351
L4	Bone	neutrophil	0.245515
L4	Bone	neutrophil	0.694117
L4	Bone	neutrophil	0.837803
L4	Bone	hematopoietic precursor cell	0.0552202
L4	Bone	neutrophil	0.66741
L4	Bone	neutrophil	0.63243
L4	Bone	neutrophil	0.865844
L4	Bone	neutrophil	0.698538
L4	Bone	neutrophil	0.757659
L4	Bone	neutrophil (PF)	0.305952
L4	Bone	neutrophil	0.899512
L4	Bone	neutrophil	0.845547
L4	Bone	neutrophil	0.674016
L4	Bone	neutrophil	0.851828
L4	Bone	hematopoietic precursor cell	0.0540265
L4	Bone	neutrophil	0.694577
L4	Bone	neutrophil	0.679464
L4	Bone	neutrophil (PF)	0.298677
L4	Bone	neutrophil	0.767121
L4	Bone	neutrophil	0.682579
L4	Bone	neutrophil	0.245515
L4	Bone	neutrophil	0.863528
L4	Bone	neutrophil	0.859633
L4	Bone	neutrophil (PF)	0.253808
L4	Bone	neutrophil	0.619313
L4	Bone	neutrophil	0.834231
L4	Bone	neutrophil	0.910072
L4	Bone	granulocyte monocyte progenitor cell	0.068062
L4	Bone	neutrophil	0.674576
L4	Bone	neutrophil	0.683663
L4	Bone	neutrophil	0.908512
L4	Bone	neutrophil	0.684893
L4	Bone	granulocyte monocyte progenitor cell	0.0738977
L4	Bone	neutrophil	0.667025
L4	Bone	neutrophil	0.591416
L4	Bone	neutrophil	0.679909
L4	Bone	neutrophil	0.657741
L4	Bone	neutrophil	0.696585
L4	Bone	neutrophil (PF)	0.175382
L4	Bone	neutrophil	0.254108
L4	Bone	neutrophil	0.245515
L4	Bone	neutrophil	0.719727
L4	Bone	neutrophil	0.669636
L4	Bone	neutrophil	0.699859
L4	Bone	neutrophil	0.878467
L4	Bone	neutrophil	0.619706
L4	Bone	neutrophil	0.580523
L4	Bone	neutrophil	0.836877
L4	Bone	neutrophil	0.851828
L4	Bone	neutrophil (PF)	0.262324
L4	Bone	neutrophil	0.910072
L4	Bone	neutrophil	0.686559
L4	Bone	neutrophil	0.694037
L4	Bone	neutrophil	0.762063
L4	Bone	neutrophil	0.667487
L4	Bone	neutrophil	0.691024
L4	Bone	neutrophil	0.841942
L4	Bone	neutrophil	0.62011
L4	Bone	neutrophil (PF)	0.325744
L4	Bone	neutrophil	0.696043
L4	Bone	neutrophil	0.801353
L4	Bone	neutrophil	0.841942
L4	Bone	neutrophil	0.461613
L4	Bone	neutrophil	0.683405
L4	Bone	neutrophil	0.71121
L4	Bone	neutrophil	0.914387
L4	Bone	neutrophil	0.692975
L4	Bone	neutrophil	0.697419
L4	Bone	neutrophil	0.711872
L4	Bone	neutrophil	0.668541
L4	Bone	neutrophil	0.766166
L4	Bone	neutrophil (PF)	0.438858
L4	Bone	neutrophil	0.608065
L4	Bone	neutrophil	0.6688
L4	Bone	neutrophil	0.604462
L4	Bone	neutrophil	0.910051
L4	Bone	neutrophil	0.671467
L4	Bone	neutrophil	0.916512
L4	Bone	neutrophil	0.633669
L4	Bone	neutrophil (PF)	0.327277
L4	Bone	neutrophil	0.679472
L4	Bone	neutrophil	0.608773
L4	Bone	neutrophil	0.256725
L4	Bone	neutrophil (PF)	0.432978
L4	Bone	neutrophil	0.434061
L4	Bone	neutrophil	0.67012
L4	Bone	neutrophil	0.632167
L4	Bone	neutrophil	0.681847
L4	Bone	neutrophil	0.70647
L4	Bone	neutrophil	0.842965
L4	Bone	neutrophil	0.606557
L4	Bone	neutrophil	0.683815
L4	Bone	neutrophil	0.695543
L4	Bone	neutrophil	0.69145
L4	Bone	neutrophil	0.687941
L4	Bone	neutrophil	0.758402
L4	Bone	neutrophil (PF)	0.311994
L4	Bone	neutrophil	0.760092
L4	Bone	neutrophil (PF)	0.29375
L4	Bone	neutrophil	0.679991
L4	Bone	neutrophil	0.695609
L4	Bone	neutrophil (PF)	0.423095
L4	Bone	neutrophil	0.618379
L4	Bone	neutrophil	0.897927
L4	Bone	neutrophil	0.932931
L4	Bone	neutrophil	0.671163
L4	Bone	neutrophil	0.698922
L4	Bone	neutrophil	0.685424
L4	Bone	neutrophil (PF)	0.343352
L4	Bone	neutrophil	0.685054
L4	Bone	neutrophil	0.705509
L4	Bone	neutrophil	0.245515
L4	Bone	neutrophil	0.869098
L4	Bone	neutrophil	0.87202
L4	Bone	neutrophil	0.886431
L4	Bone	neutrophil (PF)	0.419101
L4	Bone	neutrophil	0.877101
L4	Bone	neutrophil (PF)	0.298881
L4	Bone	neutrophil	0.675042
L4	Bone	neutrophil	0.683405
L4	Bone	neutrophil	0.774167
L4	Bone	neutrophil	0.870494
L4	Bone	neutrophil	0.851828
L4	Bone	neutrophil	0.215185
L4	Bone	neutrophil	0.245515
L4	Bone	neutrophil	0.851828
L4	Bone	neutrophil	0.724476
L4	Bone	neutrophil (PF)	0.310734
L4	Bone	neutrophil	0.736167
L4	Bone	neutrophil (PF)	0.448478
L4	Bone	neutrophil (PF)	0.187196
L4	Bone	neutrophil	0.693167
L4	Bone	neutrophil	0.686996
L4	Bone	neutrophil (PF)	0.434936
L4	Bone	neutrophil	0.764278
L4	Bone	neutrophil	0.752403
L4	Bone	neutrophil	0.54478
L4	Bone	neutrophil	0.675951
L4	Bone	neutrophil	0.666536
L4	Bone	neutrophil	0.861963
L4	Bone	neutrophil	0.76495
L4	Bone	neutrophil	0.777103
L4	Bone	neutrophil	0.911813
L4	Bone	neutrophil	0.87202
L4	Bone	neutrophil	0.888515
L4	Bone	neutrophil	0.859759
L4	Bone	neutrophil	0.681847
L4	Bone	neutrophil	0.861963
L4	Bone	neutrophil	0.681847
L4	Bone	neutrophil	0.694093
L4	Bone	neutrophil	0.87202
L4	Bone	neutrophil	0.841942
L4	Bone	neutrophil (PF)	0.400737
L4	Bone	granulocyte monocyte progenitor cell	0.0904044
L4	Bone	neutrophil	0.837808
L4	Bone	neutrophil (PF)	0.419728
L4	Bone	neutrophil (PF)	0.255244
L4	Bone	neutrophil	0.971913
L4	Bone	neutrophil (PF)	0.416046
L4	Bone	neutrophil	0.861963
L4	Bone	neutrophil (PF)	0.249708
L4	Bone	neutrophil	0.667192
L4	Bone	neutrophil (PF)	0.27217
L4	Bone	neutrophil	0.680938
L4	Bone	neutrophil (PF)	0.249708
L4	Bone	neutrophil	0.696713
L4	Bone	neutrophil	0.680868
L4	Bone	neutrophil	0.592066
L4	Bone	neutrophil	0.679804
L4	Bone	neutrophil	0.683405
L4	Bone	neutrophil	0.675895
L4	Bone	neutrophil	0.724796
L4	Bone	neutrophil	0.907336
L4	Bone	neutrophil	0.692446
L4	Bone	neutrophil	0.881741
L4	Bone	granulocyte monocyte progenitor cell	0.0656932
L4	Bone	granulocyte monocyte progenitor cell	0.0660926
L4	Bone	neutrophil	0.883639
L4	Bone	neutrophil	0.901165
L4	Bone	neutrophil	0.694037
L4	Bone	neutrophil	0.693025
L4	Bone	neutrophil	0.844372
L4	Bone	neutrophil (PF)	0.255537
L4	Bone	neutrophil	0.845593
L4	Bone	neutrophil	0.683405
L4	Bone	neutrophil (PF)	0.249708
L4	Bone	neutrophil	0.250255
L4	Bone	neutrophil	0.867763
L4	Bone	neutrophil	0.900527
L4	Bone	neutrophil	0.61794
L4	Bone	neutrophil	0.245515
L4	Bone	neutrophil	0.836877
L4	Bone	neutrophil	0.764448
L4	Bone	neutrophil (PF)	0.445143
L4	Bone	neutrophil	0.63378
L4	Bone	neutrophil	0.919974
L4	Bone	neutrophil	0.68197
L4	Bone	neutrophil	0.667599
L4	Bone	neutrophil (PF)	0.36099
L4	Bone	neutrophil	0.670753
L4	Bone	neutrophil	0.690938
L4	Bone	neutrophil (PF)	0.300806
L4	Bone	neutrophil	0.683405
L4	Bone	neutrophil	0.868037
L4	Bone	neutrophil	0.927632
L4	Bone	neutrophil	0.780212
L4	Bone	granulocyte monocyte progenitor cell	0.0598043
L4	Bone	neutrophil (PF)	0.461137
L4	Bone	neutrophil	0.855525
L4	Bone	neutrophil	0.68617
L4	Bone	neutrophil	0.617716
L4	Bone	neutrophil	0.63273
L4	Bone	neutrophil	0.694037
L4	Bone	neutrophil	0.67756
L4	Bone	neutrophil	0.845254
L4	Bone	neutrophil	0.68719
L4	Bone	neutrophil	0.610042
L4	Bone	neutrophil (PF)	0.274931
L4	Bone	neutrophil	0.869616
L4	Bone	neutrophil	0.664829
L4	Bone	neutrophil	0.904527
L4	Bone	neutrophil	0.849123
L4	Bone	neutrophil	0.705199
L4	Bone	neutrophil	0.843109
L4	Bone	neutrophil	0.848093
L4	Bone	neutrophil	0.685089
L4	Bone	neutrophil	0.675445
L4	Bone	neutrophil	0.253862
L4	Bone	neutrophil	0.67856
L4	Bone	neutrophil	0.248777
L4	Bone	neutrophil (PF)	0.257565
L4	Bone	neutrophil	0.860638
L4	Bone	neutrophil	0.904431
L4	Bone	neutrophil	0.716689
L4	Bone	neutrophil	0.841942
L4	Bone	neutrophil	0.704008
L4	Bone	neutrophil	0.248478
L4	Bone	neutrophil	0.861963
L4	Bone	neutrophil	0.873946
L4	Bone	neutrophil (PF)	0.402926
L4	Bone	neutrophil	0.677152
L4	Bone	neutrophil	0.87381
L4	Bone	neutrophil (PF)	0.455271
L4	Bone	neutrophil	0.713824
L4	Bone	neutrophil	0.679458
L4	Bone	neutrophil	0.665679
L4	Bone	neutrophil (PF)	0.271851
L4	Bone	neutrophil	0.679201
L4	Bone	neutrophil	0.861963
L4	Bone	neutrophil	0.86593
L4	Bone	neutrophil (PF)	0.24652
L4	Bone	neutrophil	0.681847
L4	Bone	neutrophil	0.861963
L4	Bone	neutrophil	0.698484
L4	Bone	neutrophil	0.855225
L4	Bone	neutrophil	0.666112
L4	Bone	neutrophil	0.671435
L4	Bone	neutrophil	0.670954
L4	Bone	neutrophil	0.673747
L4	Bone	neutrophil	0.923689
L4	Bone	neutrophil	0.839296
L4	Bone	neutrophil	0.71623
L4	Bone	neutrophil	0.894735
L4	Bone	neutrophil (PF)	0.262223
L4	Bone	neutrophil	0.916759
L4	Bone	neutrophil	0.617802
L4	Bone	granulocyte monocyte progenitor cell	0.0625912
L4	Bone	neutrophil	0.911692
L4	Bone	neutrophil	0.855065
L4	Bone	neutrophil	0.245515
L4	Bone	neutrophil	0.666562
L4	Bone	hematopoietic precursor cell	0.0250499
L4	Bone	neutrophil	0.868182
L4	Bone	neutrophil	0.859303
L4	Bone	neutrophil	0.899809
L4	Bone	neutrophil	0.963427
L4	Bone	neutrophil	0.71749
L4	Bone	neutrophil	0.909024
L4	Bone	neutrophil (PF)	0.268112
L4	Bone	neutrophil	0.861947
L4	Bone	neutrophil	0.927546
L4	Bone	neutrophil	0.841942
L4	Bone	neutrophil	0.870494
L4	Bone	neutrophil	0.620386
L4	Bone	neutrophil	0.681847
L4	Bone	neutrophil	0.63307
L4	Bone	neutrophil	0.859752
L4	Bone	neutrophil	0.697449
L4	Bone	neutrophil	0.891174
L4	Bone	neutrophil	0.69035
L4	Bone	neutrophil	0.671155
L4	Bone	neutrophil (PF)	0.430429
L4	Bone	neutrophil	0.623143
L4	Bone	neutrophil	0.84347
L4	Bone	neutrophil	0.864381
L4	Bone	neutrophil	0.694037
L4	Bone	neutrophil	0.671242
L4	Bone	neutrophil	0.764448
L4	Bone	neutrophil	0.685064
L4	Bone	neutrophil	0.694037
L4	Bone	neutrophil	0.7125
L4	Bone	neutrophil	0.710206
L4	Bone	neutrophil (PF)	0.252649
L4	Bone	neutrophil (PF)	0.249708
L4	Bone	neutrophil	0.851828
L4	Bone	neutrophil	0.83905
L4	Bone	neutrophil (PF)	0.308895
L4	Bone	neutrophil	0.928083
L4	Bone	neutrophil	0.580378
L4	Bone	neutrophil	0.69186
L4	Bone	neutrophil	0.861963
L4	Bone	neutrophil	0.672215
L4	Bone	neutrophil (PF)	0.327828
L4	Bone	neutrophil	0.760371
L4	Bone	neutrophil (PF)	0.402527
L4	Bone	neutrophil	0.678673
L4	Bone	neutrophil	0.683021
L4	Bone	neutrophil	0.757
L4	Bone	neutrophil	0.851828
L4	Bone	neutrophil (PF)	0.765922
L4	Bone	neutrophil	0.698664
L4	Bone	neutrophil	0.669724
L4	Bone	neutrophil	0.891174
L4	Bone	neutrophil	0.726267
L4	Bone	neutrophil	0.59756
L4	Bone	neutrophil (PF)	0.259824
L4	Bone	neutrophil	0.854673
L4	Bone	neutrophil	0.686183
L4	Bone	neutrophil	0.608613
L4	Bone	neutrophil (PF)	0.314605
L4	Bone	neutrophil	0.694037
L4	Bone	neutrophil	0.609024
L4	Bone	neutrophil	0.906802
L4	Bone	neutrophil	0.668222
L4	Bone	neutrophil	0.696786
L4	Bone	neutrophil	0.594537
L4	Bone	neutrophil	0.77083
L4	Bone	neutrophil	0.854843
L4	Bone	neutrophil	0.681719
L4	Bone	neutrophil	0.674243
L4	Bone	neutrophil (PF)	0.271786
L4	Bone	neutrophil	0.632784
L4	Bone	neutrophil	0.681933
L4	Bone	neutrophil (PF)	0.255244
L4	Bone	neutrophil	0.671155
L4	Bone	neutrophil (PF)	0.332531
L4	Bone	neutrophil (PF)	0.425895
L4	Bone	neutrophil	0.631606
L4	Bone	neutrophil	0.934103
L4	Bone	neutrophil	0.691769
L4	Bone	neutrophil	0.669303
L4	Bone	neutrophil	0.684914
L4	Bone	neutrophil	0.631818
L4	Bone	neutrophil	0.68088
L4	Bone	neutrophil	0.622415
L4	Bone	neutrophil	0.53557
L4	Bone	neutrophil	0.636331
L4	Bone	neutrophil	0.624395
L4	Bone	neutrophil (PF)	0.3022
L4	Bone	neutrophil	0.841387
L4	Bone	neutrophil	0.85291
L4	Bone	neutrophil	0.677648
L4	Bone	neutrophil (PF)	0.427019
L4	Bone	neutrophil	0.684749
L4	Bone	neutrophil	0.683405
L4	Bone	neutrophil	0.632741
L4	Bone	neutrophil	0.623333
L4	Bone	neutrophil (PF)	0.42627
L4	Bone	neutrophil	0.618796
L4	Bone	neutrophil (PF)	0.294702
L4	Bone	neutrophil	0.669398
L4	Bone	neutrophil	0.916268
L4	Bone	neutrophil	0.870494
L4	Bone	neutrophil	0.898772
L4	Bone	neutrophil	0.870494
L4	Bone	neutrophil	0.664716
L4	Bone	neutrophil (PF)	0.249708
L4	Bone	neutrophil	0.70225
L4	Bone	neutrophil	0.6707
L4	Bone	neutrophil	0.681847
L4	Bone	neutrophil	0.681847
L4	Bone	neutrophil	0.764453
L4	Bone	neutrophil (PF)	0.335688
L4	Bone	neutrophil	0.699127
L4	Bone	neutrophil	0.683405
L4	Bone	neutrophil	0.681924
L4	Bone	neutrophil	0.668528
L4	Bone	neutrophil	0.86331
L4	Bone	neutrophil	0.251106
L4	Bone	neutrophil	0.696558
L4	Bone	neutrophil	0.671155
L4	Bone	neutrophil (PF)	0.445143
L4	Bone	neutrophil (PF)	0.165159
L4	Bone	neutrophil	0.839069
L4	Bone	neutrophil	0.694037
L4	Bone	neutrophil	0.455271
L4	Bone	neutrophil	0.666337
L4	Bone	neutrophil	0.671241
L4	Bone	neutrophil	0.245576
L4	Bone	neutrophil	0.893886
L4	Bone	neutrophil	0.891174
L4	Bone	neutrophil	0.245515
L4	Bone	neutrophil (PF)	0.267616
L4	Bone	neutrophil	0.672206
L4	Bone	neutrophil	0.851828
L4	Bone	neutrophil	0.672295
L4	Bone	neutrophil	0.693794
L4	Bone	neutrophil (PF)	0.434533
L4	Bone	neutrophil	0.674792
L4	Bone	neutrophil	0.870049
L4	Bone	neutrophil	0.670678
L4	Bone	neutrophil	0.930726
L4	Bone	neutrophil	0.465281
L4	Bone	neutrophil	0.87202
L4	Bone	neutrophil	0.836877
L4	Bone	neutrophil	0.620471
L4	Bone	neutrophil	0.861963
L4	Bone	neutrophil	0.675446
L4	Bone	neutrophil	0.703354
L4	Bone	neutrophil	0.714186
L4	Bone	neutrophil	0.836877
L4	Bone	neutrophil	0.692518
L4	Bone	neutrophil	0.841942
L4	Bone	neutrophil (PF)	0.431014
L4	Bone	neutrophil (PF)	0.413532
L4	Bone	neutrophil	0.688056
L4	Bone	neutrophil	0.774167
L4	Bone	neutrophil	0.704866
L4	Bone	neutrophil	0.679705
L4	Bone	neutrophil	0.768586
L4	Bone	neutrophil	0.679167
L4	Bone	neutrophil	0.683405
L4	Bone	neutrophil	0.723005
L4	Bone	neutrophil	0.851828
L4	Bone	neutrophil	0.68484
L4	Bone	neutrophil	0.198425
L4	Bone	neutrophil	0.689479
L4	Bone	neutrophil	0.905462
L4	Bone	neutrophil (PF)	0.426381
L4	Bone	neutrophil	0.909223
L4	Bone	neutrophil	0.668936
L4	Bone	neutrophil (PF)	0.255498
L4	Bone	neutrophil	0.881741
L4	Bone	neutrophil	0.899567
L4	Bone	neutrophil	0.891174
L4	Bone	neutrophil	0.686123
L4	Bone	neutrophil	0.674272
L4	Bone	neutrophil (PF)	0.315443
L4	Bone	neutrophil	0.849797
L4	Bone	neutrophil	0.836877
L4	Bone	neutrophil	0.726527
L4	Bone	neutrophil	0.62149
L4	Bone	neutrophil	0.681847
L4	Bone	neutrophil	0.753005
L4	Bone	neutrophil	0.690857
L4	Bone	neutrophil	0.630582
L4	Bone	neutrophil (PF)	0.255244
L4	Bone	neutrophil	0.884765
L4	Bone	neutrophil	0.830052
L4	Bone	neutrophil	0.84473
L4	Bone	neutrophil (PF)	0.687218
L4	Bone	neutrophil	0.698287
L4	Bone	neutrophil	0.909735
L4	Bone	neutrophil	0.90087
L4	Bone	neutrophil (PF)	0.263625
L4	Bone	neutrophil	0.836877
L4	Bone	neutrophil	0.685475
L4	Bone	neutrophil	0.608202
L4	Bone	neutrophil	0.683405
L4	Bone	neutrophil	0.669371
L4	Bone	neutrophil	0.633566
L4	Bone	hematopoietic precursor cell	0.0586184
L4	Bone	neutrophil (PF)	0.286513
L4	Bone	neutrophil	0.674324
L4	Bone	neutrophil	0.693006
L4	Bone	neutrophil	0.681847
L4	Bone	neutrophil	0.669374
L4	Bone	neutrophil (PF)	0.255244
L4	Bone	neutrophil	0.255244
L4	Bone	neutrophil (PF)	0.271346
L4	Bone	neutrophil (PF)	0.420527
L4	Bone	neutrophil	0.87202
L4	Bone	neutrophil (PF)	0.42929
L4	Bone	neutrophil (PF)	0.255244
L4	Bone	neutrophil	0.908852
L4	Bone	neutrophil	0.767846
L4	Bone	neutrophil	0.906052
L4	Bone	neutrophil (PF)	0.258202
L4	Bone	neutrophil	0.679252
L4	Bone	neutrophil	0.766913
L4	Bone	neutrophil	0.69134
L4	Bone	neutrophil	0.851828
L4	Bone	granulocyte monocyte progenitor cell	0.0593911
L4	Bone	neutrophil	0.836877
L4	Bone	neutrophil	0.861963
L4	Bone	neutrophil	0.768126
L4	Bone	neutrophil	0.683955
L4	Bone	neutrophil	0.840458
L4	Bone	neutrophil	0.245515
L4	Bone	neutrophil (PF)	0.339637
L4	Bone	neutrophil	0.67169
L4	Bone	neutrophil	0.903705
L4	Bone	neutrophil	0.69188
L4	Bone	neutrophil	0.814775
L4	Bone	neutrophil	0.894976
L4	Bone	neutrophil	0.820127
L4	Bone	neutrophil (PF)	0.245515
L4	Bone	neutrophil	0.684427
L4	Bone	neutrophil	0.674832
L4	Bone	neutrophil	0.853428
L4	Bone	neutrophil	0.696171
L4	Bone	neutrophil	0.849594
L4	Bone	neutrophil	0.682882
L4	Bone	neutrophil	0.255244
L4	Bone	neutrophil (PF)	0.245515
L4	Bone	neutrophil (PF)	0.430523
L4	Bone	neutrophil	0.245936
L4	Bone	neutrophil	0.790573
L4	Bone	neutrophil	0.91834
L4	Bone	neutrophil (PF)	0.245515
L4	Bone	neutrophil	0.619091
L4	Bone	neutrophil	0.669435
L4	Bone	neutrophil	0.724821
L4	Bone	neutrophil (PF)	0.421271
L4	Bone	neutrophil	0.851828
L4	Bone	neutrophil (PF)	0.434388
L4	Bone	neutrophil	0.694271
L4	Bone	neutrophil	0.841942
L4	Bone	neutrophil	0.771772
L4	Bone	neutrophil	0.713623
L4	Bone	neutrophil	0.868182
L4	Bone	neutrophil	0.694037
L4	Bone	neutrophil (PF)	0.249708
L4	Bone	neutrophil	0.676793
L4	Bone	neutrophil	0.832564
L4	Bone	neutrophil	0.841942
L4	Bone	neutrophil	0.861963
L4	Bone	neutrophil	0.683527
L4	Bone	neutrophil	0.673878
L4	Bone	neutrophil (PF)	0.28797
L4	Bone	neutrophil	0.851828
L4	Bone	neutrophil	0.672808
L4	Bone	neutrophil	0.593068
L4	Bone	neutrophil	0.752771
L4	Bone	neutrophil	0.87846
L4	Bone	neutrophil	0.247221
L4	Bone	neutrophil	0.695548
L4	Bone	neutrophil	0.253189
L4	Bone	neutrophil	0.676035
L4	Bone	neutrophil	0.801952
L4	Bone	neutrophil	0.691314
L4	Bone	neutrophil	0.864764
L4	Bone	neutrophil	0.9173
L4	Bone	neutrophil	0.705568
L4	Bone	neutrophil (PF)	0.255244
L4	Bone	neutrophil	0.694465
L4	Bone	neutrophil	0.677477
L4	Bone	neutrophil	0.87603
L4	Bone	neutrophil	0.681424
L4	Bone	neutrophil	0.933769
L4	Bone	neutrophil	0.852717
L4	Bone	neutrophil	0.683405
L4	Bone	neutrophil	0.656942
L4	Bone	neutrophil	0.841942
L4	Bone	neutrophil	0.704335
L4	Bone	neutrophil (PF)	0.430429
L4	Bone	neutrophil	0.708253
L4	Bone	neutrophil	0.848441
L4	Bone	neutrophil	0.694037
L4	Bone	neutrophil	0.685439
L4	Bone	neutrophil	0.683076
L4	Bone	neutrophil	0.773088
L4	Bone	neutrophil	0.852216
L4	Bone	neutrophil	0.764448
L4	Bone	neutrophil	0.773088
L4	Bone	neutrophil	0.688495
L4	Bone	neutrophil	0.681847
L4	Bone	neutrophil	0.938473
L4	Bone	neutrophil	0.246867
L4	Bone	neutrophil	0.694208
L4	Bone	neutrophil	0.858897
L4	Bone	neutrophil	0.855877
L4	Bone	neutrophil (PF)	0.430555
L4	Bone	neutrophil	0.892331
L4	Bone	hematopoietic precursor cell	0.0602351
L4	Bone	neutrophil	0.917303
L4	Bone	neutrophil	0.859069
L4	Bone	neutrophil	0.764448
L4	Bone	hematopoietic precursor cell	0.0602043
L4	Bone	neutrophil	0.664917
L4	Bone	neutrophil	0.882753
L4	Bone	neutrophil	0.693028
L4	Bone	neutrophil	0.674929
L4	Bone	neutrophil (PF)	0.433279
L4	Bone	neutrophil	0.726915
L4	Bone	neutrophil	0.892621
L4	Bone marrow	neutrophil	0.866803
L4	Bone marrow	neutrophil	0.795318
L4	Bone marrow	neutrophil	0.841512
L4	Bone marrow	neutrophil	0.675804
L4	Bone marrow	neutrophil	0.709062
L4	Bone marrow	neutrophil	0.700514
L4	Bone marrow	neutrophil	0.653563
L4	Bone marrow	neutrophil	0.730694
L4	Bone marrow	neutrophil	0.887472
L4	Bone marrow	neutrophil	0.719656
L4	Bone marrow	neutrophil	0.467379
L4	Bone marrow	neutrophil	0.773172
L4	Bone marrow	neutrophil (PF)	0.172707
L4	Bone marrow	neutrophil (PF)	0.274429
L4	Bone marrow	neutrophil (PF)	0.315057
L4	Bone marrow	neutrophil	0.895605
L4	Bone marrow	neutrophil	0.779322
L4	Bone marrow	neutrophil	0.729777
L4	Bone marrow	neutrophil	0.673183
L4	Bone marrow	neutrophil	0.685412
L4	Bone marrow	neutrophil	0.80368
L4	Bone marrow	neutrophil	0.802425
L4	Bone marrow	neutrophil (PF)	0.449526
L4	Bone marrow	neutrophil (PF)	0.230055
L4	Bone marrow	neutrophil	0.802637
L4	Bone marrow	neutrophil (PF)	0.270862
L4	Bone marrow	neutrophil	0.852432
L4	Bone marrow	neutrophil	0.620773
L4	Bone marrow	neutrophil	0.740806
L4	Bone marrow	neutrophil	0.683261
L4	Bone marrow	neutrophil	0.846463
L4	Bone marrow	neutrophil (PF)	0.124564
L4	Bone marrow	neutrophil	0.714867
L4	Bone marrow	neutrophil	0.265999
L4	Bone marrow	neutrophil	0.617826
L4	Bone marrow	neutrophil (PF)	0.236896
L4	Bone marrow	neutrophil	0.685748
L4	Bone marrow	neutrophil (PF)	0.416428
L4	Bone marrow	neutrophil	0.697645
L4	Bone marrow	neutrophil	0.714434
L4	Bone marrow	neutrophil	0.605997
L4	Bone marrow	neutrophil	0.795318
L4	Bone marrow	neutrophil	0.690729
L4	Bone marrow	neutrophil (PF)	0.410011
L4	Bone marrow	neutrophil	0.823613
L4	Bone marrow	hematopoietic precursor cell	0.049418
L4	Bone marrow	neutrophil	0.62047
L4	Bone marrow	neutrophil	0.62085
L4	Bone marrow	neutrophil	0.782731
L4	Bone marrow	neutrophil	0.644698
L4	Bone marrow	neutrophil (PF)	0.391609
L4	Bone marrow	neutrophil	0.658073
L4	Bone marrow	neutrophil (PF)	0.389888
L4	Bone marrow	neutrophil	0.721317
L4	Bone marrow	neutrophil	0.667497
L4	Bone marrow	neutrophil	0.736267
L4	Bone marrow	neutrophil	0.701085
L4	Bone marrow	neutrophil	0.726622
L4	Bone marrow	neutrophil (PF)	0.239587
L4	Bone marrow	neutrophil	0.703108
L4	Bone marrow	neutrophil (PF)	0.116428
L4	Bone marrow	neutrophil (PF)	0.218618
L4	Bone marrow	neutrophil (PF)	0.269416
L4	Bone marrow	neutrophil	0.664732
L4	Bone marrow	neutrophil (PF)	0.314218
L4	Bone marrow	neutrophil	0.654876
L4	Bone marrow	neutrophil	0.718254
L4	Bone marrow	neutrophil	0.789015
L4	Bone marrow	neutrophil	0.700774
L4	Bone marrow	neutrophil	0.620081
L4	Bone marrow	neutrophil	0.657167
L4	Bone marrow	neutrophil	0.772106
L4	Bone marrow	neutrophil	0.779654
L4	Bone marrow	neutrophil	0.689498
L4	Bone marrow	neutrophil	0.927199
L4	Bone marrow	neutrophil	0.841942
L4	Bone marrow	neutrophil	0.823613
L4	Bone marrow	neutrophil	0.743292
L4	Bone marrow	neutrophil	0.764815
L4	Bone marrow	neutrophil	0.925558
L4	Bone marrow	neutrophil	0.621911
L4	Bone marrow	neutrophil	0.683073
L4	Bone marrow	neutrophil	0.606755
L4	Bone marrow	neutrophil	0.643531
L4	Bone marrow	neutrophil	0.659708
L4	Bone marrow	neutrophil (PF)	0.260378
L4	Bone marrow	neutrophil (PF)	0.248273
L4	Bone marrow	neutrophil	0.467975
L4	Bone marrow	neutrophil	0.864487
L4	Bone marrow	neutrophil	0.840458
L4	Bone marrow	neutrophil	0.680672
L4	Bone marrow	neutrophil	0.665956
L4	Bone marrow	neutrophil (PF)	0.291058
L4	Bone marrow	neutrophil	0.715307
L4	Bone marrow	neutrophil	0.904024
L4	Bone marrow	neutrophil	0.686355
L4	Bone marrow	neutrophil	0.709696
L4	Bone marrow	neutrophil	0.928685
L4	Bone marrow	neutrophil	0.851828
L4	Bone marrow	neutrophil	0.711277
L4	Bone marrow	neutrophil	0.618126
L4	Bone marrow	neutrophil	0.88969
L4	Bone marrow	neutrophil (PF)	0.30721
L4	Bone marrow	neutrophil (PF)	0.248641
L4	Bone marrow	neutrophil	0.808267
L4	Bone marrow	neutrophil	0.621412
L4	Bone marrow	neutrophil	0.761697
L4	Bone marrow	neutrophil	0.636843
L4	Bone marrow	neutrophil (PF)	0.313021
L4	Bone marrow	neutrophil	0.67555
L4	Bone marrow	neutrophil (PF)	0.248007
L4	Bone marrow	neutrophil	0.608465
L4	Bone marrow	neutrophil	0.885884
L4	Bone marrow	neutrophil	0.768537
L4	Bone marrow	neutrophil	0.656756
L4	Bone marrow	neutrophil	0.921407
L4	Bone marrow	neutrophil	0.80275
L4	Bone marrow	neutrophil	0.751143
L4	Bone marrow	neutrophil	0.921126
L4	Bone marrow	neutrophil	0.258786
L4	Bone marrow	neutrophil	0.682556
L4	Bone marrow	neutrophil	0.681847
L4	Bone marrow	neutrophil	0.605502
L4	Bone marrow	neutrophil (PF)	0.596791
L4	Bone marrow	neutrophil	0.679802
L4	Bone marrow	neutrophil	0.864458
L4	Bone marrow	neutrophil	0.689271
L4	Bone marrow	neutrophil (PF)	0.174787
L4	Bone marrow	neutrophil (PF)	0.249228
L4	Bone marrow	neutrophil	0.622794
L4	Bone marrow	neutrophil	0.64689
L4	Bone marrow	neutrophil	0.858581
L4	Bone marrow	neutrophil	0.675098
L4	Bone marrow	neutrophil	0.633878
L4	Bone marrow	neutrophil	0.699629
L4	Bone marrow	neutrophil	0.927464
L4	Bone marrow	neutrophil	0.237237
L4	Bone marrow	neutrophil	0.65792
L4	Bone marrow	neutrophil	0.621575
L4	Bone marrow	neutrophil	0.701823
L4	Bone marrow	neutrophil	0.62248
L4	Bone marrow	neutrophil	0.632294
L4	Bone marrow	neutrophil	0.630358
L4	Bone marrow	neutrophil	0.604737
L4	Bone marrow	neutrophil	0.605989
L4	Bone marrow	neutrophil	0.550937
L4	Bone marrow	neutrophil	0.7549
L4	Bone marrow	neutrophil	0.689884
L4	Bone marrow	neutrophil	0.798388
L4	Bone marrow	neutrophil	0.629912
L4	Bone marrow	neutrophil	0.605455
L4	Bone marrow	neutrophil	0.606867
L4	Bone marrow	neutrophil	0.866105
L4	Bone marrow	neutrophil (PF)	0.320293
L4	Bone marrow	neutrophil (PF)	0.248936
L4	Bone marrow	neutrophil	0.604333
L4	Bone marrow	neutrophil	0.617872
L4	Bone marrow	neutrophil	0.656915
L4	Bone marrow	neutrophil (PF)	0.229145
L4	Bone marrow	neutrophil	0.618956
L4	Bone marrow	neutrophil	0.696664
L4	Bone marrow	neutrophil (PF)	0.239221
L4	Bone marrow	neutrophil (PF)	0.310755
L4	Bone marrow	neutrophil	0.814775
L4	Bone marrow	neutrophil	0.635087
L4	Bone marrow	neutrophil	0.778018
L4	Bone marrow	neutrophil (PF)	0.305682
L4	Bone marrow	neutrophil	0.810565
L4	Bone marrow	neutrophil	0.814775
L4	Bone marrow	neutrophil	0.637761
L4	Bone marrow	neutrophil	0.690229
L4	Bone marrow	neutrophil	0.795318
L4	Bone marrow	neutrophil	0.661388
L4	Bone marrow	neutrophil	0.698306
L4	Bone marrow	neutrophil	0.654865
L4	Bone marrow	neutrophil	0.690996
L4	Bone marrow	neutrophil	0.674815
L4	Bone marrow	neutrophil	0.780303
L4	Bone marrow	neutrophil (PF)	0.319753
L4	Bone marrow	neutrophil	0.655118
L4	Bone marrow	neutrophil	0.817201
L4	Bone marrow	neutrophil	0.656925
L4	Bone marrow	neutrophil	0.925188
L4	Bone marrow	neutrophil	0.782924
L4	Bone marrow	neutrophil (PF)	0.33569
L4	Bone marrow	neutrophil	0.876605
L4	Bone marrow	neutrophil (PF)	0.445143
L4	Bone marrow	neutrophil	0.722649
L4	Bone marrow	neutrophil (PF)	0.411748
L4	Bone marrow	neutrophil	0.809403
L4	Bone marrow	neutrophil	0.785814
L4	Bone marrow	neutrophil (PF)	0.264422
L4	Bone marrow	neutrophil	0.720163
L4	Bone marrow	neutrophil	0.590889
L4	Bone marrow	neutrophil	0.632636
L4	Bone marrow	neutrophil	0.808759
L4	Bone marrow	neutrophil	0.824826
L4	Bone marrow	neutrophil	0.694747
L4	Bone marrow	neutrophil (PF)	0.138427
L4	Bone marrow	neutrophil	0.694612
L4	Bone marrow	neutrophil	0.913144
L4	Bone marrow	neutrophil	0.687748
L2	Bone marrow	neutrophil	0.523123
L2	Bone marrow	neutrophil	0.546961
L2	Bone marrow	neutrophil	0.744961
L2	Bone marrow	neutrophil (PF)	0.541847
L2	Bone marrow	neutrophil	0.677135
L2	Bone marrow	neutrophil	0.655744
L2	Bone marrow	neutrophil	0.621859
L2	Bone marrow	neutrophil (PF)	0.308567
L2	Bone marrow	neutrophil	0.741367
L2	Bone marrow	neutrophil (PF)	0.379029
L2	Bone marrow	neutrophil	0.562401
L2	Bone marrow	neutrophil	0.502799
L2	Bone marrow	neutrophil (PF)	0.222102
L2	Bone marrow	neutrophil (PF)	0.205336
L2	Bone marrow	neutrophil	0.662545
L2	Bone marrow	neutrophil	0.935464
L2	Bone marrow	neutrophil	0.580068
L2	Bone marrow	neutrophil	0.614443
L2	Bone marrow	neutrophil	0.54845
L2	Bone marrow	neutrophil	0.713625
L2	Bone marrow	neutrophil (PF)	0.365854
L2	Bone marrow	neutrophil	0.637938
L2	Bone marrow	neutrophil	0.632335
L2	Bone marrow	neutrophil	0.663649
L2	Bone marrow	neutrophil	0.542033
L2	Bone marrow	neutrophil	0.567978
L2	Bone marrow	neutrophil	0.5786
L2	Bone marrow	neutrophil	0.555724
L2	Bone marrow	neutrophil (PF)	0.374446
L2	Bone marrow	neutrophil	0.569629
L2	Bone marrow	neutrophil (PF)	0.181576
L2	Bone marrow	neutrophil	0.57948
L2	Bone marrow	neutrophil	0.57262
L2	Bone marrow	neutrophil	0.60913
L2	Bone marrow	neutrophil	0.63539
L2	Bone marrow	neutrophil	0.561998
L2	Bone marrow	neutrophil	0.727855
L2	Bone marrow	neutrophil	0.639547
L2	Bone marrow	neutrophil	0.569266
L2	Bone marrow	neutrophil	0.563074
L2	Bone marrow	neutrophil	0.561113
L2	Bone marrow	neutrophil	0.552338
L2	Bone marrow	neutrophil	0.587419
L2	Bone marrow	neutrophil	0.568878
L2	Bone marrow	neutrophil (PF)	0.267767
L2	Bone marrow	neutrophil	0.565305
L2	Bone marrow	neutrophil	0.569443
L2	Bone marrow	neutrophil (PF)	0.4013
L2	Bone marrow	neutrophil	0.574446
L2	Bone marrow	neutrophil	0.679136
L2	Bone marrow	neutrophil	0.726524
L2	Bone marrow	neutrophil	0.571958
L2	Bone marrow	neutrophil	0.594764
L2	Bone marrow	neutrophil	0.609414
L2	Bone marrow	neutrophil	0.562671
L2	Bone marrow	neutrophil	0.662127
L2	Bone marrow	neutrophil	0.566394
L2	Bone marrow	neutrophil	0.607313
L2	Bone marrow	neutrophil	0.655443
L2	Bone marrow	neutrophil (PF)	0.242072
L2	Bone marrow	neutrophil (PF)	0.336209
L2	Bone marrow	neutrophil	0.59383
L2	Bone marrow	neutrophil	0.58129
L2	Bone marrow	neutrophil	0.553107
L2	Bone marrow	neutrophil	0.599769
L2	Bone marrow	neutrophil	0.576144
L2	Bone marrow	neutrophil	0.573361
L2	Bone marrow	neutrophil (PF)	0.258207
L2	Bone marrow	neutrophil	0.634521
L2	Bone marrow	neutrophil (PF)	0.318499
L2	Bone marrow	neutrophil	0.558047
L2	Bone marrow	neutrophil	0.6718
L2	Bone marrow	neutrophil	0.573312
L2	Bone marrow	neutrophil	0.597018
L2	Bone marrow	neutrophil	0.627833
L2	Bone marrow	neutrophil	0.564318
L2	Bone marrow	neutrophil	0.616282
L2	Bone marrow	neutrophil	0.623394
L2	Bone marrow	neutrophil	0.544021
L2	Bone marrow	neutrophil	0.566287
L2	Bone marrow	neutrophil	0.617321
L2	Bone marrow	neutrophil (PF)	0.268848
L2	Bone marrow	neutrophil	0.732182
L2	Bone marrow	neutrophil	0.449167
L2	Bone marrow	neutrophil	0.580344
L2	Bone marrow	neutrophil	0.625637
L2	Bone marrow	neutrophil	0.652477
L2	Bone marrow	neutrophil	0.678025
L2	Bone marrow	neutrophil	0.538119
L2	Bone marrow	neutrophil	0.618675
L2	Bone marrow	neutrophil	0.669177
L2	Bone marrow	neutrophil	0.576394
L2	Bone marrow	neutrophil (PF)	0.488768
L2	Bone marrow	neutrophil	0.64197
L2	Bone marrow	neutrophil	0.64689
L2	Bone marrow	neutrophil	0.809403
L2	Bone marrow	neutrophil (PF)	0.205993
L2	Bone marrow	neutrophil	0.651127
L2	Bone marrow	neutrophil	0.606444
L2	Bone marrow	neutrophil (PF)	0.243606
L2	Bone marrow	neutrophil	0.777984
L2	Bone marrow	neutrophil (PF)	0.319542
L2	Bone marrow	neutrophil	0.583336
L2	Bone marrow	neutrophil	0.601
L2	Bone marrow	neutrophil	0.615364
L2	Bone marrow	neutrophil (PF)	0.540939
L2	Bone marrow	neutrophil (PF)	0.40162
L2	Bone marrow	neutrophil	0.967032
L2	Bone marrow	neutrophil	0.599886
L2	Bone marrow	neutrophil	0.608395
L2	Bone marrow	neutrophil	0.63953
L2	Bone marrow	neutrophil	0.590263
L2	Bone marrow	neutrophil	0.578739
L2	Bone marrow	hematopoietic precursor cell	0.063542
L2	Bone marrow	neutrophil (PF)	0.405576
L2	Bone marrow	neutrophil	0.662471
L2	Bone marrow	neutrophil	0.599909
[truncated: 57,188 more rows]
