# Supplementary material for: Mouse lemur cell atlas informs primate genes, physiology and disease
Source: Nature. 2025 Jul 30;644(8075):185–96. doi: 10.1038/s41586-025-09114-8 (PMC12328237; doi:10.1038/s41586-025-09114-8)
Supplement: Supplementary file 12 — Source Data Fig. 3 [file 41586_2025_9114_MOESM12_ESM.xlsx]

## Sheet: Fig 3d
	correlation_score_to_metastasis_in_lung	free_annotation_v1	compartment_v1
Lung__uterine metastasis cell_25	1	uterine metastasis cell	epithelial
Lung__alveolar epithelial cell type 2_uterine metastasis cell_H1	0.970768	alveolar epithelial cell type 2_uterine metastasis cell	epithelial
Kidney__loop of Henle thin descending limb epithelial cell_57	0.952688	loop of Henle thin descending limb epithelial cell	epithelial
Kidney__loop of Henle thin ascending limb epithelial cell_58	0.946323	loop of Henle thin ascending limb epithelial cell	epithelial
Kidney__principal cell_64	0.940815	principal cell	epithelial
Kidney__principal cell (FXYD4+)_65	0.940378	principal cell (FXYD4+)	epithelial
Uterus__non-ciliated epithelial cell of uterus (FXYD4+ MUC16+)_73	0.938803	non-ciliated epithelial cell of uterus (FXYD4+ MUC16+)	epithelial
Kidney__intercalated cell_principal cell_H5	0.920307	intercalated cell_principal cell	epithelial
Kidney__loop of Henle thin ascending limb epithelial cell (SLC14A2+)_59	0.912785	loop of Henle thin ascending limb epithelial cell (SLC14A2+)	epithelial
Kidney__loop of Henle epithelial cell (AKR1B1+)_61	0.905191	loop of Henle epithelial cell (AKR1B1+)	epithelial
Uterus__non-ciliated epithelial cell of uterus (IGFBP1+)_75	0.885999	non-ciliated epithelial cell of uterus (IGFBP1+)	epithelial
Kidney__macula densa epithelial cell_62	0.882836	macula densa epithelial cell	epithelial
Pancreas__ductal cell (SPOCK3+)_48	0.875668	ductal cell (SPOCK3+)	epithelial
Fat__urothelial cell_69	0.874364	urothelial cell	epithelial
Liver__cholangiocyte_44	0.860441	cholangiocyte	epithelial
Kidney__distal convoluted tubule epithelial cell_63	0.85391	distal convoluted tubule epithelial cell	epithelial
Pancreas__ductal cell (UPK1A+)_49	0.853426	ductal cell (UPK1A+)	epithelial
Kidney__principal cell (KCNE1+)_66	0.84735	principal cell (KCNE1+)	epithelial
Kidney__beta-intercalated cell_68	0.840306	beta-intercalated cell	epithelial
Kidney__alpha-intercalated cell_67	0.812073	alpha-intercalated cell	epithelial
Kidney__proximal straight tubule epithelial cell_56	0.803058	proximal straight tubule epithelial cell	epithelial
Fat__unknown_Fat_GAT_epithelial_G1 (CRISP3+)_15	0.801291	unknown_Fat_GAT_epithelial_G1 (CRISP3+)	epithelial
Bladder__luminal urothelial cell_72	0.785441	luminal urothelial cell	epithelial
Skin__sweat gland cell_13	0.781701	sweat gland cell	epithelial
Trachea__tuft cell_21	0.772699	tuft cell	epithelial
Bladder__intermediate urothelial cell_71	0.771213	intermediate urothelial cell	epithelial
Kidney__urothelial cell_69	0.769385	urothelial cell	epithelial
Small_intestine__tuft cell_41	0.76783	tuft cell	epithelial
Lung__tuft cell_21	0.76584	tuft cell	epithelial
Trachea__secretory cell_20	0.755521	secretory cell	epithelial
Kidney__loop of Henle thick ascending limb epithelial cell_60	0.755069	loop of Henle thick ascending limb epithelial cell	epithelial
Lung__club cell_20	0.743537	club cell	epithelial
Trachea__pulmonary neuroendocrine cell_22	0.739222	pulmonary neuroendocrine cell	epithelial
Uterus__ciliated epithelial cell of uterus_76	0.729697	ciliated epithelial cell of uterus	epithelial
Kidney__podocyte_54	0.72774	podocyte	epithelial
Bladder__basal urothelial cell_70	0.714063	basal urothelial cell	epithelial
Lung__ciliated cell_19	0.713695	ciliated cell	epithelial
Colon__enteroendocrine cell_39	0.707936	enteroendocrine cell	epithelial
Uterus__non-ciliated epithelial cell of uterus (FXYD4+ MUC16-)_74	0.703501	non-ciliated epithelial cell of uterus (FXYD4+ MUC16-)	epithelial
Kidney__proximal convoluted tubule epithelial cell_55	0.6905	proximal convoluted tubule epithelial cell	epithelial
Lung__alveolar epithelial cell type 1_23	0.683173	alveolar epithelial cell type 1	epithelial
Small_intestine__enteroendocrine cell_39	0.681038	enteroendocrine cell	epithelial
Bladder__mesothelial cell_134	0.678568	mesothelial cell	stromal
Colon__goblet cell_37	0.668323	goblet cell	epithelial
Hypothalamus_Pituitary__ependymal cell_244	0.650323	ependymal cell	neural
Skin__channel cell (MMP7+)_11	0.647958	channel cell (MMP7+)	epithelial
Fat__granulosa cell_14	0.644463	granulosa cell	epithelial
Trachea__respiratory basal cell_17	0.644099	respiratory basal cell	epithelial
Brainstem__choroid plexus epithelial cell_246	0.631256	choroid plexus epithelial cell	neural
Lung__alveolar epithelial cell type 2_24	0.597232	alveolar epithelial cell type 2	epithelial
Fat__mesothelial cell (CXCL10+ PRG4+)_135	0.591878	mesothelial cell (CXCL10+ PRG4+)	stromal
Small_intestine__enterocyte progenitor cell_34	0.586789	enterocyte progenitor cell	epithelial
Lung__mesothelial cell_134	0.582583	mesothelial cell	stromal
Trachea__ciliated cell_19	0.581818	ciliated cell	epithelial
Fat__mesothelial cell (CXCL10- PRG4+)_136	0.581113	mesothelial cell (CXCL10- PRG4+)	stromal
Lung__respiratory basal cell_17	0.574246	respiratory basal cell	epithelial
Brainstem__ependymal cell (NPY+)_245	0.567421	ependymal cell (NPY+)	neural
Pancreas__mesothelial cell (CXCL10+ PRG4+)_135	0.56292	mesothelial cell (CXCL10+ PRG4+)	stromal
Skin__channel cell (TPM1+)_12	0.559735	channel cell (TPM1+)	epithelial
Liver__mesothelial cell_134	0.559553	mesothelial cell	stromal
Blood__mesothelial cell_134	0.559025	mesothelial cell	stromal
Small_intestine__goblet cell (PF)_38	0.553929	goblet cell (PF)	epithelial
Pancreas__unknown_Pancreas_stromal_G1 (NGFR+ TNNT2+)_141	0.553609	unknown_Pancreas_stromal_G1 (NGFR+ TNNT2+)	stromal
Trachea__chondrocyte_97	0.546282	chondrocyte	stromal
Fat__mesothelial cell (SBSN+)_137	0.544865	mesothelial cell (SBSN+)	stromal
Small_intestine__M cell of gut_40	0.544236	M cell of gut	epithelial
Pancreas__mesothelial cell (CXCL10- PRG4+)_136	0.543688	mesothelial cell (CXCL10- PRG4+)	stromal
Colon__mesothelial cell_134	0.541118	mesothelial cell	stromal
Small_intestine__mesothelial cell_134	0.540755	mesothelial cell	stromal
Pancreas__PP cell_53	0.53383	PP cell	epithelial
Hypothalamus_Pituitary__leptomeningeal cell_139	0.527559	leptomeningeal cell	stromal
Bone__unknown_Bone_stromal_G1 (NGFR+ TNNT2+)_141	0.524606	unknown_Bone_stromal_G1 (NGFR+ TNNT2+)	stromal
Bone_marrow__alveolar epithelial cell type 2_24	0.519137	alveolar epithelial cell type 2	epithelial
Small_intestine__interstitial cell of Cajal_232	0.517221	interstitial cell of Cajal	neural
Brainstem__non-myelinating Schwann cell_249	0.503676	non-myelinating Schwann cell	neural
Hypothalamus_Pituitary__gonadotroph_234	0.498362	gonadotroph	neural
Brainstem__ependymal cell_244	0.485285	ependymal cell	neural
Pancreas__lymphatic cell (ACKR4+ CCDC80+)_94	0.484758	lymphatic cell (ACKR4+ CCDC80+)	endothelial
Thymus__mesothelial cell_134	0.483538	mesothelial cell	stromal
Testes__spermatogonium_250	0.475169	spermatogonium	germ
Bone__myelinating Schwann cell_248	0.474328	myelinating Schwann cell	neural
Testes__mesothelial cell_134	0.473872	mesothelial cell	stromal
Pancreas__delta cell_52	0.464771	delta cell	epithelial
Bone__chondrocyte_97	0.463912	chondrocyte	stromal
Pancreas__mesothelial cell (SBSN+)_137	0.461011	mesothelial cell (SBSN+)	stromal
Liver__hepatocyte (APOB+)_42	0.458623	hepatocyte (APOB+)	epithelial
Brain_cortex__ependymal cell_244	0.456337	ependymal cell	neural
Aorta__vascular associated smooth muscle cell_109	0.455556	vascular associated smooth muscle cell	stromal
Hypothalamus_Pituitary__thyrotroph_237	0.448715	thyrotroph	neural
Bone__megakaryocyte progenitor cell_170	0.445344	megakaryocyte progenitor cell	megakaryocyte-erythroid
Pancreas__acinar cell_ductal cell_H3	0.444832	acinar cell_ductal cell	epithelial
Kidney__mesothelial cell_134	0.440642	mesothelial cell	stromal
Lung__megakaryocyte progenitor cell_170	0.44047	megakaryocyte progenitor cell	megakaryocyte-erythroid
Eye_retina__horizontal cell_229	0.43808	horizontal cell	neural
Bladder__smooth muscle cell_108	0.436961	smooth muscle cell	stromal
Tongue__suprabasal cell (WIF1+)_31	0.434804	suprabasal cell (WIF1+)	epithelial
Brain_cortex__leptomeningeal cell_139	0.434374	leptomeningeal cell	stromal
Spleen__hematopoietic precursor cell_169	0.429782	hematopoietic precursor cell	hematopoietic
Fat__lymphatic cell (ACKR4- CCDC80+)_93	0.426743	lymphatic cell (ACKR4- CCDC80+)	endothelial
Brainstem__leptomeningeal cell_139	0.425781	leptomeningeal cell	stromal
Eye_retina__Muller cell_247	0.425256	Muller cell	neural
Bone_marrow__megakaryocyte progenitor cell_170	0.424897	megakaryocyte progenitor cell	megakaryocyte-erythroid
Small_intestine__goblet cell_37	0.419434	goblet cell	epithelial
Bone__non-myelinating Schwann cell_249	0.416842	non-myelinating Schwann cell	neural
Pancreas__lymphatic cell (CCL21+)_92	0.414009	lymphatic cell (CCL21+)	endothelial
Fat__lymphatic cell (CCL21+)_92	0.410729	lymphatic cell (CCL21+)	endothelial
Hypothalamus_Pituitary__neuroendocrine cell_H12	0.40921	neuroendocrine cell	neural
Bone__osteoblast_96	0.408951	osteoblast	stromal
Trachea__respiratory basal cell (PF)_18	0.403291	respiratory basal cell (PF)	epithelial
Pancreas__alpha cell_50	0.401201	alpha cell	epithelial
Kidney__lymphatic cell (CCL21+)_92	0.395723	lymphatic cell (CCL21+)	endothelial
Lung__hematopoietic precursor cell_169	0.392079	hematopoietic precursor cell	hematopoietic
Spleen__mesothelial cell_134	0.390006	mesothelial cell	stromal
Tongue__suprabasal cell (PF WIF1+)_32	0.387697	suprabasal cell (PF WIF1+)	epithelial
Pancreas__lymphatic cell (ACKR4- CCDC80+)_93	0.387669	lymphatic cell (ACKR4- CCDC80+)	endothelial
Diaphragm__skeletal muscle satellite stem cell_99	0.385591	skeletal muscle satellite stem cell	stromal
Bladder__vein cell_78	0.384373	vein cell	endothelial
Small_intestine__enterocyte_35	0.382547	enterocyte	epithelial
Pancreas__non-myelinating Schwann cell_249	0.38216	non-myelinating Schwann cell	neural
Hypothalamus_Pituitary__somatotroph_236	0.377781	somatotroph	neural
Kidney__reticular cell_140	0.377428	reticular cell	stromal
Brainstem__myelinating Schwann cell_248	0.376328	myelinating Schwann cell	neural
Brainstem__astrocyte (S100B+)_241	0.375705	astrocyte (S100B+)	neural
Hypothalamus_Pituitary__lactotroph_235	0.373483	lactotroph	neural
Fat__fibroblast (LCN2+)_114	0.372122	fibroblast (LCN2+)	stromal
Pancreas__beta cell_51	0.37131	beta cell	epithelial
Tongue__suprabasal cell_28	0.369808	suprabasal cell	epithelial
Pancreas__alpha cell_beta cell_H4	0.369428	alpha cell_beta cell	epithelial
Pancreas__reticular cell_140	0.36891	reticular cell	stromal
Small_intestine__non-myelinating Schwann cell_249	0.36881	non-myelinating Schwann cell	neural
Limb_muscle__skeletal muscle satellite stem cell_99	0.368299	skeletal muscle satellite stem cell	stromal
Brain_cortex__non-myelinating Schwann cell_249	0.366298	non-myelinating Schwann cell	neural
Tongue__filiform papilla_33	0.359675	filiform papilla	epithelial
Brainstem__glutamatergic neuron (ROM1+)_226	0.358839	glutamatergic neuron (ROM1+)	neural
Brainstem__vein cell_78	0.357828	vein cell	endothelial
Bladder__non-myelinating Schwann cell_249	0.356813	non-myelinating Schwann cell	neural
Small_intestine__lymphatic cell (CCL21+)_92	0.351905	lymphatic cell (CCL21+)	endothelial
Bone__hematopoietic precursor cell_169	0.351537	hematopoietic precursor cell	hematopoietic
Tongue__unknown_Tongue_stromal_G2 (NGFR+ TNNT2+)_141	0.348059	unknown_Tongue_stromal_G2 (NGFR+ TNNT2+)	stromal
Bladder__fibroblast (PTN+)_123	0.347119	fibroblast (PTN+)	stromal
Tongue__suprabasal cell (KRT4+)_30	0.346967	suprabasal cell (KRT4+)	epithelial
Eye_retina__cone cell_227	0.346813	cone cell	neural
Tongue__suprabasal cell (PF)_29	0.346435	suprabasal cell (PF)	epithelial
Brainstem__glutamatergic neuron (NEFH+)_225	0.345283	glutamatergic neuron (NEFH+)	neural
Small_intestine__enterocyte_goblet cell_H2	0.342941	enterocyte_goblet cell	epithelial
Bone_marrow__granulocyte monocyte progenitor cell_181	0.342355	granulocyte monocyte progenitor cell	myeloid
Bone__granulocyte monocyte progenitor cell_181	0.340926	granulocyte monocyte progenitor cell	myeloid
Kidney__vasa recta descending limb cell (SLC14A1+)_79	0.338653	vasa recta descending limb cell (SLC14A1+)	endothelial
Fat__non-myelinating Schwann cell_249	0.338434	non-myelinating Schwann cell	neural
Kidney__unknown_Kidney_stromal_G1 (ST6GAL2+)_143	0.338159	unknown_Kidney_stromal_G1 (ST6GAL2+)	stromal
Small_intestine__enterocyte (CA2+)_36	0.337034	enterocyte (CA2+)	epithelial
Hypothalamus_Pituitary__astrocyte (LHX2+ SLC7A10+)_240	0.336159	astrocyte (LHX2+ SLC7A10+)	neural
Pancreas__vein cell_78	0.333798	vein cell	endothelial
Lung__granulocyte monocyte progenitor cell_181	0.333677	granulocyte monocyte progenitor cell	myeloid
Bone__fibroblast_111	0.332641	fibroblast	stromal
Small_intestine__smooth muscle cell_108	0.331405	smooth muscle cell	stromal
Aorta__fibroblast_111	0.330769	fibroblast	stromal
Brain_cortex__astrocyte (LHX2+ SLC7A10-)_238	0.330196	astrocyte (LHX2+ SLC7A10-)	neural
Hypothalamus_Pituitary__corticotroph_233	0.32905	corticotroph	neural
Brain_cortex__vein cell_78	0.326766	vein cell	endothelial
Fat__vein cell_78	0.326154	vein cell	endothelial
Hypothalamus_Pituitary__oligodendrocyte precursor cell_242	0.325197	oligodendrocyte precursor cell	neural
Liver__hepatocyte (PHYH+)_43	0.323846	hepatocyte (PHYH+)	epithelial
Limb_muscle__skeletal muscle satellite stem cell (PF)_100	0.321282	skeletal muscle satellite stem cell (PF)	stromal
Bone_marrow__osteoblast_96	0.32066	osteoblast	stromal
Brainstem__capillary cell (FABP5- RBP7-)_83	0.320477	capillary cell (FABP5- RBP7-)	endothelial
Fat__smooth muscle cell_108	0.32005	smooth muscle cell	stromal
Bladder__myelinating Schwann cell_248	0.316725	myelinating Schwann cell	neural
Brainstem__oligodendrocyte precursor cell_242	0.314176	oligodendrocyte precursor cell	neural
Blood__hematopoietic precursor cell_169	0.312427	hematopoietic precursor cell	hematopoietic
Hypothalamus_Pituitary__megakaryocyte progenitor cell_170	0.311864	megakaryocyte progenitor cell	megakaryocyte-erythroid
Tongue__basal cell (WIF1+)_27	0.311031	basal cell (WIF1+)	epithelial
Pancreas__artery cell_77	0.309927	artery cell	endothelial
Hypothalamus_Pituitary__GABAergic neuron_221	0.30965	GABAergic neuron	neural
Brainstem__astrocyte (LHX2- SLC7A10+)_239	0.308714	astrocyte (LHX2- SLC7A10+)	neural
Bladder__lymphatic cell (CCL21+)_92	0.307246	lymphatic cell (CCL21+)	endothelial
Pancreas__vascular associated smooth muscle cell_109	0.30642	vascular associated smooth muscle cell	stromal
Lung__alveolar macrophage (PF)_189	0.306227	alveolar macrophage (PF)	myeloid
Limb_muscle__lymphatic cell (ACKR4- CCDC80+)_93	0.305861	lymphatic cell (ACKR4- CCDC80+)	endothelial
Brainstem__neuron_H10	0.305073	neuron	neural
Mammary_gland__lymphatic cell (ACKR4- CCDC80+)_93	0.303973	lymphatic cell (ACKR4- CCDC80+)	endothelial
Bladder__myofibroblast_128	0.300605	myofibroblast	stromal
Lung__myelinating Schwann cell_248	0.299586	myelinating Schwann cell	neural
Brain_cortex__oligodendrocyte precursor cell_242	0.298273	oligodendrocyte precursor cell	neural
Skin__upper hair follicle cell_7	0.298045	upper hair follicle cell	epithelial
Bone__vascular associated smooth muscle cell_109	0.295431	vascular associated smooth muscle cell	stromal
Blood__erythroid progenitor cell_172	0.29522	erythroid progenitor cell	megakaryocyte-erythroid
Kidney__vasa recta ascending limb cell (IGF1+)_82	0.294681	vasa recta ascending limb cell (IGF1+)	endothelial
Hypothalamus_Pituitary__capillary cell (FABP5- RBP7-)_83	0.293487	capillary cell (FABP5- RBP7-)	endothelial
Aorta__endothelial cell (FABP5+ RBP7+)_86	0.292157	endothelial cell (FABP5+ RBP7+)	endothelial
Lung__erythroid progenitor cell_172	0.291205	erythroid progenitor cell	megakaryocyte-erythroid
Eye_retina__ON-bipolar cell_230	0.289313	ON-bipolar cell	neural
Eye_retina__OFF-bipolar cell_231	0.287286	OFF-bipolar cell	neural
Brainstem__GABAergic neuron (OTX2+)_222	0.286016	GABAergic neuron (OTX2+)	neural
Kidney__lymphatic cell (ACKR4- CCDC80+)_93	0.285688	lymphatic cell (ACKR4- CCDC80+)	endothelial
Brain_cortex__glutamatergic neuron (NPTX1+)_223	0.284505	glutamatergic neuron (NPTX1+)	neural
Lung__lymphatic cell (CCL21+)_92	0.284026	lymphatic cell (CCL21+)	endothelial
Colon__enterocyte progenitor cell_34	0.277797	enterocyte progenitor cell	epithelial
Bladder__artery cell_77	0.277204	artery cell	endothelial
Bone__basophil_179	0.276374	basophil	myeloid
Kidney__granulocyte monocyte progenitor cell_181	0.27533	granulocyte monocyte progenitor cell	myeloid
Lung__fibroblast_111	0.274202	fibroblast	stromal
Fat__vascular associated smooth muscle cell_109	0.274004	vascular associated smooth muscle cell	stromal
Bone_marrow__macrophage_monocyte (PF)_H9	0.271916	macrophage_monocyte (PF)	myeloid
Eye_retina__non-myelinating Schwann cell_249	0.271822	non-myelinating Schwann cell	neural
Trachea__vascular associated smooth muscle cell_109	0.271524	vascular associated smooth muscle cell	stromal
Trachea__fibroblast_111	0.270463	fibroblast	stromal
Pancreas__adipocyte (UCP1hi)_132	0.268339	adipocyte (UCP1hi)	stromal
Tongue__myelinating Schwann cell_248	0.268153	myelinating Schwann cell	neural
Skin__inner bulge cell_8	0.267813	inner bulge cell	epithelial
Skin__outer bulge cell_9	0.267016	outer bulge cell	epithelial
Bone_marrow__hematopoietic precursor cell_169	0.265455	hematopoietic precursor cell	hematopoietic
Small_intestine__vein cell_78	0.264341	vein cell	endothelial
Brainstem__glutamatergic neuron (CBLN1+)_224	0.264085	glutamatergic neuron (CBLN1+)	neural
Bone__osteo-CAR cell_95	0.264032	osteo-CAR cell	stromal
Blood__basophil_179	0.263109	basophil	myeloid
Brain_cortex__GABAergic neuron (PPP1R1B+)_221	0.261618	GABAergic neuron (PPP1R1B+)	neural
Bladder__capillary cell (FABP5+ RBP7-)_84	0.261603	capillary cell (FABP5+ RBP7-)	endothelial
Bone__macrophage_monocyte (PF)_H9	0.261097	macrophage_monocyte (PF)	myeloid
Kidney__vasa recta descending limb cell (MGP+)_80	0.259729	vasa recta descending limb cell (MGP+)	endothelial
Lung__alveolar macrophage_188	0.258528	alveolar macrophage	myeloid
Brain_cortex__neuron_H10	0.257716	neuron	neural
Kidney__myofibroblast_128	0.2576	myofibroblast	stromal
Kidney__fibroblast (ASPN+)_124	0.256398	fibroblast (ASPN+)	stromal
Kidney__vascular associated smooth muscle cell_109	0.255315	vascular associated smooth muscle cell	stromal
Brain_cortex__vascular associated smooth muscle cell_109	0.255313	vascular associated smooth muscle cell	stromal
Liver__hepatic sinusoid cell_90	0.255212	hepatic sinusoid cell	endothelial
Bladder__vascular associated smooth muscle cell_109	0.254163	vascular associated smooth muscle cell	stromal
Kidney__non-myelinating Schwann cell_249	0.254124	non-myelinating Schwann cell	neural
Bone__adipo-CAR cell_131	0.253852	adipo-CAR cell	stromal
Uterus__artery cell_77	0.252345	artery cell	endothelial
Small_intestine__artery cell_77	0.251777	artery cell	endothelial
Diaphragm__vein cell_78	0.24968	vein cell	endothelial
Bone__tendon cell_98	0.249088	tendon cell	stromal
Skin__interfollicular cell (PF)_6	0.248775	interfollicular cell (PF)	epithelial
Skin__interfollicular basal cell (APOE+)_2	0.247985	interfollicular basal cell (APOE+)	epithelial
Mammary_gland__vein cell_78	0.245765	vein cell	endothelial
Bladder__capillary cell (FABP5+ RBP7+)_86	0.245167	capillary cell (FABP5+ RBP7+)	endothelial
Pancreas__capillary cell (FABP5+ RBP7-)_84	0.244725	capillary cell (FABP5+ RBP7-)	endothelial
Brain_cortex__GABAergic neuron (GIRK1- MEIS2+ NECAB1-)_220	0.244488	GABAergic neuron (GIRK1- MEIS2+ NECAB1-)	neural
Skin__interfollicular differentiated suprabasal cell_5	0.243963	interfollicular differentiated suprabasal cell	epithelial
Eye_retina__bipolar cell_H11	0.24346	bipolar cell	neural
Brainstem__vascular associated smooth muscle cell_109	0.243389	vascular associated smooth muscle cell	stromal
Limb_muscle__B cell (PF)_145	0.242615	B cell (PF)	lymphoid
Lung__alveolar macrophage (CXCL10+)_190	0.24257	alveolar macrophage (CXCL10+)	myeloid
Lung__vascular associated smooth muscle cell_109	0.241516	vascular associated smooth muscle cell	stromal
Kidney__erythroid progenitor cell_172	0.241236	erythroid progenitor cell	megakaryocyte-erythroid
Brain_cortex__GABAergic neuron (GIRK1- MEIS2+ NECAB1+)_219	0.239844	GABAergic neuron (GIRK1- MEIS2+ NECAB1+)	neural
Brain_cortex__capillary cell (FABP5- RBP7-)_83	0.238762	capillary cell (FABP5- RBP7-)	endothelial
Brainstem__oligodendrocyte_243	0.237676	oligodendrocyte	neural
Lung__vein cell_78	0.237219	vein cell	endothelial
Diaphragm__tendon cell_98	0.236806	tendon cell	stromal
Testes__capillary cell (FABP5- RBP7-)_83	0.236182	capillary cell (FABP5- RBP7-)	endothelial
Kidney__macrophage (PF)_185	0.236028	macrophage (PF)	myeloid
Small_intestine__fibroblast (CHODL+)_119	0.234367	fibroblast (CHODL+)	stromal
Bladder__fibroblast (ENPP2+)_126	0.234329	fibroblast (ENPP2+)	stromal
Bone_marrow__plasma cell (PF)_148	0.233143	plasma cell (PF)	lymphoid
Small_intestine__fibroblast (KCNN3+)_121	0.232338	fibroblast (KCNN3+)	stromal
Fat__adipocyte (UCP1lo)_133	0.231832	adipocyte (UCP1lo)	stromal
Skin__melanocyte_10	0.231512	melanocyte	epithelial
Diaphragm__erythroid lineage cell_173	0.231109	erythroid lineage cell	megakaryocyte-erythroid
Bladder__pericyte_130	0.229252	pericyte	stromal
Uterus__macrophage (MGST1+)_210	0.229251	macrophage (MGST1+)	myeloid
Lung__pericyte_130	0.229163	pericyte	stromal
Fat__artery cell_77	0.228393	artery cell	endothelial
Lung__fibromyocyte_129	0.228312	fibromyocyte	stromal
Thymus__adipocyte (UCP1hi)_132	0.227692	adipocyte (UCP1hi)	stromal
Kidney__fibroblast (TNC+)_125	0.226239	fibroblast (TNC+)	stromal
Brain_cortex__oligodendrocyte_243	0.225854	oligodendrocyte	neural
Uterus__vein cell_78	0.224987	vein cell	endothelial
Tongue__basal cell_26	0.22449	basal cell	epithelial
Fat__fibroblast (ACKR2+)_112	0.222819	fibroblast (ACKR2+)	stromal
Skin__interfollicular suprabasal cell (APOE+)_4	0.222635	interfollicular suprabasal cell (APOE+)	epithelial
Thymus__artery cell_77	0.222084	artery cell	endothelial
Bone__erythroid progenitor cell_172	0.22199	erythroid progenitor cell	megakaryocyte-erythroid
Hypothalamus_Pituitary__basophil_179	0.221456	basophil	myeloid
Bladder__adipocyte (UCP1lo)_133	0.221421	adipocyte (UCP1lo)	stromal
Skin__interfollicular suprabasal cell_3	0.22073	interfollicular suprabasal cell	epithelial
Bone_marrow__osteo-CAR cell_95	0.220311	osteo-CAR cell	stromal
Limb_muscle__vein cell_78	0.2203	vein cell	endothelial
Bone_marrow__erythroid progenitor cell_172	0.220163	erythroid progenitor cell	megakaryocyte-erythroid
Skin__interfollicular basal cell_1	0.219947	interfollicular basal cell	epithelial
Fat__basophil_179	0.219034	basophil	myeloid
Spleen__erythroid progenitor cell_172	0.218946	erythroid progenitor cell	megakaryocyte-erythroid
Small_intestine__vascular associated smooth muscle cell_109	0.218504	vascular associated smooth muscle cell	stromal
Small_intestine__pericyte_130	0.213415	pericyte	stromal
Brain_cortex__GABAergic neuron (GRIK1+ MEIS2+ NECAB1-)_218	0.213308	GABAergic neuron (GRIK1+ MEIS2+ NECAB1-)	neural
Pancreas__pericyte_130	0.21293	pericyte	stromal
Kidney__glomerular endothelial cell_91	0.210957	glomerular endothelial cell	endothelial
Limb_muscle__reticular cell_140	0.210695	reticular cell	stromal
Bone_marrow__sinusoid cell (MAFB+)_89	0.210282	sinusoid cell (MAFB+)	endothelial
Pancreas__fibroblast (PI16+)_122	0.209768	fibroblast (PI16+)	stromal
Colon__fibroblast_111	0.20881	fibroblast	stromal
Bone__sinusoid cell (MAFB+)_89	0.207603	sinusoid cell (MAFB+)	endothelial
Fat__B cell (PF)_145	0.205472	B cell (PF)	lymphoid
Fat__macrophage (PF)_185	0.205146	macrophage (PF)	myeloid
Bladder__fibroblast_111	0.205105	fibroblast	stromal
Thymus__fibroblast_111	0.20499	fibroblast	stromal
Kidney__vasa recta ascending limb cell (IGFBP5+)_81	0.203882	vasa recta ascending limb cell (IGFBP5+)	endothelial
Tongue__lymphatic cell (CCL21+)_92	0.202326	lymphatic cell (CCL21+)	endothelial
Limb_muscle__lymphatic cell (CCL21+)_92	0.201534	lymphatic cell (CCL21+)	endothelial
Diaphragm__fibroadipogenic progenitor cell_110	0.200469	fibroadipogenic progenitor cell	stromal
Testes__early spermatocyte_251	0.199729	early spermatocyte	germ
Spleen__granulocyte monocyte progenitor cell_181	0.198464	granulocyte monocyte progenitor cell	myeloid
Fat__tendon cell_98	0.197785	tendon cell	stromal
Hypothalamus_Pituitary__vascular associated smooth muscle cell_109	0.197137	vascular associated smooth muscle cell	stromal
Pancreas__fibroblast (PTN+)_123	0.196704	fibroblast (PTN+)	stromal
Tongue__non-myelinating Schwann cell_249	0.195167	non-myelinating Schwann cell	neural
Pancreas__macrophage (ENPP2+)_201	0.19506	macrophage (ENPP2+)	myeloid
Aorta__adipocyte (UCP1lo)_133	0.193355	adipocyte (UCP1lo)	stromal
Lung__alveolar fibroblast_116	0.192338	alveolar fibroblast	stromal
Pancreas__adipocyte (UCP1lo)_133	0.191769	adipocyte (UCP1lo)	stromal
Hypothalamus_Pituitary__oligodendrocyte_243	0.190816	oligodendrocyte	neural
Pancreas__capillary cell (FABP5+ RBP7+)_86	0.188582	capillary cell (FABP5+ RBP7+)	endothelial
Blood__plasma cell_147	0.188189	plasma cell	lymphoid
Lung__fibroblast (NNAT+)_117	0.187654	fibroblast (NNAT+)	stromal
Small_intestine__fibroblast (GGT5+)_120	0.186821	fibroblast (GGT5+)	stromal
Mammary_gland__unknown_Mammary_gland_stromal_G1 (NGFR+ TNNT2+)_141	0.186245	unknown_Mammary_gland_stromal_G1 (NGFR+ TNNT2+)	stromal
Bladder__capillary cell (FABP5+ RBP7lo)_85	0.183279	capillary cell (FABP5+ RBP7lo)	endothelial
Testes__macrophage_184	0.183115	macrophage	myeloid
Limb_muscle__artery cell_77	0.182801	artery cell	endothelial
Small_intestine__capillary cell (FABP5+ RBP7-)_84	0.180375	capillary cell (FABP5+ RBP7-)	endothelial
Colon__enterocyte_35	0.179036	enterocyte	epithelial
Bladder__fibroblast (LY6H+)_127	0.178652	fibroblast (LY6H+)	stromal
Pancreas__macrophage (MARCO+)_202	0.178561	macrophage (MARCO+)	myeloid
Fat__adipocyte (UCP1hi)_132	0.178556	adipocyte (UCP1hi)	stromal
Lung__adventitial fibroblast_115	0.178498	adventitial fibroblast	stromal
Uterus__smooth muscle cell_108	0.178184	smooth muscle cell	stromal
Blood__monocyte (PF)_183	0.174003	monocyte (PF)	myeloid
Hypothalamus_Pituitary__granulocyte monocyte progenitor cell_181	0.173174	granulocyte monocyte progenitor cell	myeloid
Fat__mature dendritic cell_213	0.171814	mature dendritic cell	myeloid
Lung__monocyte (PF)_183	0.170727	monocyte (PF)	myeloid
Fat__plasma cell (PF)_148	0.167176	plasma cell (PF)	lymphoid
Mammary_gland__macrophage (ENPP2+)_201	0.164716	macrophage (ENPP2+)	myeloid
Brainstem__pericyte_130	0.164141	pericyte	stromal
Fat__fibroblast (ITIH5+)_113	0.164013	fibroblast (ITIH5+)	stromal
Blood__capillary cell (FABP5- RBP7-)_83	0.163696	capillary cell (FABP5- RBP7-)	endothelial
Hypothalamus_Pituitary__hematopoietic precursor cell_169	0.163051	hematopoietic precursor cell	hematopoietic
Bone__macrophage (osteoclast)_187	0.163001	macrophage (osteoclast)	myeloid
Blood__unknown_Blood_epithelial_G1 (PGAP1+)_16	0.162591	unknown_Blood_epithelial_G1 (PGAP1+)	epithelial
Fat__capillary cell (CXCL10+)_87	0.162451	capillary cell (CXCL10+)	endothelial
Fat__capillary cell (FABP5+ RBP7+)_86	0.162357	capillary cell (FABP5+ RBP7+)	endothelial
Lung__interstitial macrophage_192	0.161157	interstitial macrophage	myeloid
Bone_marrow__adipo-CAR cell_131	0.161021	adipo-CAR cell	stromal
Blood__megakaryocyte progenitor cell_170	0.160833	megakaryocyte progenitor cell	megakaryocyte-erythroid
Aorta__macrophage_monocyte_H8	0.160032	macrophage_monocyte	myeloid
Mammary_gland__monocyte (PF)_183	0.159983	monocyte (PF)	myeloid
Kidney__macrophage (ABCG1+)_207	0.159792	macrophage (ABCG1+)	myeloid
Liver__fibroblast_111	0.158907	fibroblast	stromal
Hypothalamus_Pituitary__erythroid progenitor cell_172	0.15881	erythroid progenitor cell	megakaryocyte-erythroid
Mammary_gland__artery cell_77	0.156732	artery cell	endothelial
Blood__conventional dendritic cell_211	0.152724	conventional dendritic cell	myeloid
Small_intestine__capillary cell (FABP5+ RBP7+)_86	0.15122	capillary cell (FABP5+ RBP7+)	endothelial
Limb_muscle__vascular associated smooth muscle cell_109	0.150612	vascular associated smooth muscle cell	stromal
Uterus__vascular associated smooth muscle cell_109	0.150569	vascular associated smooth muscle cell	stromal
Hypothalamus_Pituitary__fibroblast_111	0.144741	fibroblast	stromal
Bone__capillary cell (FABP5+ RBP7+)_86	0.14151	capillary cell (FABP5+ RBP7+)	endothelial
Fat__fibroblast_111	0.139998	fibroblast	stromal
Pancreas__acinar cell (FDX1+)_46	0.139728	acinar cell (FDX1+)	epithelial
Liver__B cell (PF)_145	0.139465	B cell (PF)	lymphoid
Limb_muscle__adipocyte (UCP1lo)_133	0.136279	adipocyte (UCP1lo)	stromal
Fat__pericyte_130	0.13615	pericyte	stromal
Spleen__plasma cell (PF)_148	0.130702	plasma cell (PF)	lymphoid
Liver__hematopoietic precursor cell_169	0.128721	hematopoietic precursor cell	hematopoietic
Lung__non-myelinating Schwann cell_249	0.128592	non-myelinating Schwann cell	neural
Kidney__fibroblast_111	0.127872	fibroblast	stromal
Kidney__adipocyte (UCP1hi)_132	0.127311	adipocyte (UCP1hi)	stromal
Lung__conventional dendritic cell_211	0.127062	conventional dendritic cell	myeloid
Liver__plasma cell (PF)_148	0.124665	plasma cell (PF)	lymphoid
Small_intestine__fibroblast_111	0.123654	fibroblast	stromal
Lung__capillary aerocyte cell_88	0.121538	capillary aerocyte cell	endothelial
Brain_cortex__pericyte_130	0.121474	pericyte	stromal
Kidney__plasma cell (PF)_148	0.120673	plasma cell (PF)	lymphoid
Liver__dendritic cell (PF)_217	0.120658	dendritic cell (PF)	myeloid
Kidney__capillary cell (FABP5- RBP7-)_83	0.118705	capillary cell (FABP5- RBP7-)	endothelial
Mammary_gland__vascular associated smooth muscle cell_109	0.118071	vascular associated smooth muscle cell	stromal
Kidney__macrophage (MARCO+)_202	0.117635	macrophage (MARCO+)	myeloid
Kidney__adipocyte (UCP1lo)_133	0.117108	adipocyte (UCP1lo)	stromal
Tongue__artery cell_77	0.116959	artery cell	endothelial
Liver__macrophage (Kupffer cell PF)_196	0.116351	macrophage (Kupffer cell PF)	myeloid
Fat__macrophage (MRC1+)_200	0.114353	macrophage (MRC1+)	myeloid
Mammary_gland__fibroblast_111	0.1127	fibroblast	stromal
Bone__plasmacytoid dendritic cell_212	0.112322	plasmacytoid dendritic cell	myeloid
Skin__vein cell_78	0.111112	vein cell	endothelial
Tongue__fast muscle cell_101	0.11096	fast muscle cell	stromal
Colon__enterocyte_goblet cell_H2	0.110385	enterocyte_goblet cell	epithelial
Mammary_gland__T cell (PF)_168	0.108535	T cell (PF)	lymphoid
Bone_marrow__conventional dendritic cell_211	0.108144	conventional dendritic cell	myeloid
Small_intestine__natural killer cell_T cell (PF)_H7	0.107758	natural killer cell_T cell (PF)	lymphoid
Pancreas__macrophage (PF)_185	0.107692	macrophage (PF)	myeloid
Kidney__B cell (PF)_145	0.107372	B cell (PF)	lymphoid
Fat__myofibroblast_128	0.107216	myofibroblast	stromal
Thymus__natural killer cell_T cell_H6	0.106393	natural killer cell_T cell	lymphoid
Trachea__plasmacytoid dendritic cell_212	0.106144	plasmacytoid dendritic cell	myeloid
Lung__capillary cell (CXCL10+)_87	0.105999	capillary cell (CXCL10+)	endothelial
Hypothalamus_Pituitary__sinusoid cell (MAFB+)_89	0.104899	sinusoid cell (MAFB+)	endothelial
Testes__pachytene spermatocyte_252	0.104593	pachytene spermatocyte	germ
Limb_muscle__tendon cell_98	0.104479	tendon cell	stromal
Spleen__plasmacytoid dendritic cell_212	0.10365	plasmacytoid dendritic cell	myeloid
Bone__monocyte (PF)_183	0.103071	monocyte (PF)	myeloid
Kidney__capillary cell (CXCL10+)_87	0.102882	capillary cell (CXCL10+)	endothelial
Fat__reticular cell_140	0.101866	reticular cell	stromal
Fat__T cell (PF)_168	0.101479	T cell (PF)	lymphoid
Liver__erythroid lineage cell (PF)_174	0.100836	erythroid lineage cell (PF)	megakaryocyte-erythroid
Blood__macrophage_monocyte_H8	0.0997439	macrophage_monocyte	myeloid
Pancreas__macrophage (MRC1+)_200	0.0993355	macrophage (MRC1+)	myeloid
Diaphragm__pericyte_130	0.0982544	pericyte	stromal
Tongue__fibroblast (WIF1+)_118	0.0976253	fibroblast (WIF1+)	stromal
Spleen__macrophage (MARCO+)_202	0.097111	macrophage (MARCO+)	myeloid
Mammary_gland__capillary cell (FABP5+ RBP7lo)_85	0.0955198	capillary cell (FABP5+ RBP7lo)	endothelial
Pancreas__B cell (PF)_145	0.093518	B cell (PF)	lymphoid
Bone__dendritic cell (FLT3+ IGSF6+)_214	0.0921821	dendritic cell (FLT3+ IGSF6+)	myeloid
Bone_marrow__monocyte (PF)_183	0.0907587	monocyte (PF)	myeloid
Bone__adipocyte (UCP1lo)_133	0.0905858	adipocyte (UCP1lo)	stromal
Tongue__vein cell_78	0.0896804	vein cell	endothelial
Lung__artery cell_77	0.0872583	artery cell	endothelial
Limb_muscle__capillary cell (FABP5+ RBP7+)_86	0.0870797	capillary cell (FABP5+ RBP7+)	endothelial
Uterus__pericyte_130	0.0865685	pericyte	stromal
Thymus__capillary cell (FABP5+ RBP7+)_86	0.0863964	capillary cell (FABP5+ RBP7+)	endothelial
Tongue__vascular associated smooth muscle cell_109	0.0853631	vascular associated smooth muscle cell	stromal
Bone_marrow__basophil_179	0.0849035	basophil	myeloid
Fat__macrophage_184	0.0842832	macrophage	myeloid
Pancreas__acinar cell (PNISR+)_47	0.0836192	acinar cell (PNISR+)	epithelial
Pancreas__conventional dendritic cell_211	0.0826876	conventional dendritic cell	myeloid
Limb_muscle__fibroadipogenic progenitor cell_110	0.0816295	fibroadipogenic progenitor cell	stromal
Diaphragm__basophil_179	0.0815614	basophil	myeloid
Brain_cortex__neutrophil (PF)_176	0.0794492	neutrophil (PF)	myeloid
Tongue__tendon cell_98	0.07917	tendon cell	stromal
Lung__interstitial macrophage (CXCL10+)_194	0.0787715	interstitial macrophage (CXCL10+)	myeloid
Skin__artery cell_77	0.0772195	artery cell	endothelial
Lung__capillary cell (FABP5- RBP7-)_83	0.0754173	capillary cell (FABP5- RBP7-)	endothelial
Lung__alveolar macrophage (LPL+)_191	0.074883	alveolar macrophage (LPL+)	myeloid
Kidney__monocyte (PF)_183	0.0707094	monocyte (PF)	myeloid
Pancreas__T cell (PF)_168	0.0693984	T cell (PF)	lymphoid
Limb_muscle__pericyte_130	0.0677062	pericyte	stromal
Kidney__capillary cell (FABP5+ RBP7+)_86	0.0654966	capillary cell (FABP5+ RBP7+)	endothelial
Uterus__macrophage (LTC4S+)_209	0.0651988	macrophage (LTC4S+)	myeloid
Bone__conventional dendritic cell_211	0.0646726	conventional dendritic cell	myeloid
Liver__macrophage (Kupffer cell CD5L- MARCO+)_198	0.0638531	macrophage (Kupffer cell CD5L- MARCO+)	myeloid
Limb_muscle__natural killer cell_T cell (PF)_H7	0.0628942	natural killer cell_T cell (PF)	lymphoid
Kidney__pericyte_130	0.0626118	pericyte	stromal
Pancreas__macrophage_184	0.0587058	macrophage	myeloid
Lung__interstitial macrophage (ABCA8+)_193	0.0560984	interstitial macrophage (ABCA8+)	myeloid
Testes__natural killer cell_T cell_H6	0.0552906	natural killer cell_T cell	lymphoid
Diaphragm__fast muscle cell_101	0.0547294	fast muscle cell	stromal
Hypothalamus_Pituitary__pericyte_130	0.0515395	pericyte	stromal
Liver__macrophage (Kupffer cell CD5L+ MARCO+)_197	0.0503287	macrophage (Kupffer cell CD5L+ MARCO+)	myeloid
Pancreas__plasmacytoid dendritic cell_212	0.0501971	plasmacytoid dendritic cell	myeloid
Hypothalamus_Pituitary__conventional dendritic cell_211	0.0495853	conventional dendritic cell	myeloid
Small_intestine__conventional dendritic cell_211	0.0488926	conventional dendritic cell	myeloid
Lung__neutrophil (PF)_176	0.0479356	neutrophil (PF)	myeloid
Tongue__fibroblast_111	0.0463302	fibroblast	stromal
Small_intestine__macrophage_184	0.0461555	macrophage	myeloid
Diaphragm__capillary cell (FABP5+ RBP7lo)_85	0.0449805	capillary cell (FABP5+ RBP7lo)	endothelial
Spleen__B cell (PF)_145	0.0446476	B cell (PF)	lymphoid
Lung__T cell (PF)_168	0.0445543	T cell (PF)	lymphoid
Small_intestine__dendritic cell (FLT3- IGSF6+ TCF4+)_215	0.0444665	dendritic cell (FLT3- IGSF6+ TCF4+)	myeloid
Limb_muscle__capillary cell (CXCL10+)_87	0.0442858	capillary cell (CXCL10+)	endothelial
Uterus__myofibroblast_128	0.0425987	myofibroblast	stromal
Lung__basophil_179	0.0418983	basophil	myeloid
Fat__neutrophil (PF)_176	0.040783	neutrophil (PF)	myeloid
Bladder__plasmacytoid dendritic cell_212	0.0406079	plasmacytoid dendritic cell	myeloid
Lung__plasmacytoid dendritic cell_212	0.0387542	plasmacytoid dendritic cell	myeloid
Bone__neutrophil (PF)_176	0.038047	neutrophil (PF)	myeloid
Pancreas__monocyte_182	0.0375762	monocyte	myeloid
Limb_muscle__capillary cell (FABP5+ RBP7lo)_85	0.0367187	capillary cell (FABP5+ RBP7lo)	endothelial
Limb_muscle__macrophage_184	0.0364733	macrophage	myeloid
Trachea__macrophage_monocyte_H8	0.036232	macrophage_monocyte	myeloid
Diaphragm__macrophage_184	0.0348886	macrophage	myeloid
Spleen__neutrophil (PF)_176	0.0330667	neutrophil (PF)	myeloid
Brainstem__macrophage (microglial cell)_186	0.0329556	macrophage (microglial cell)	myeloid
Limb_muscle__plasma cell (PF)_148	0.0327906	plasma cell (PF)	lymphoid
Lung__erythroid lineage cell (PF)_174	0.0326825	erythroid lineage cell (PF)	megakaryocyte-erythroid
Kidney__natural killer cell_T cell (PF)_H7	0.0305028	natural killer cell_T cell (PF)	lymphoid
Kidney__neutrophil (PF)_176	0.0304103	neutrophil (PF)	myeloid
Pancreas__plasma cell (PF)_148	0.0300571	plasma cell (PF)	lymphoid
Pancreas__neutrophil (PF)_176	0.0289757	neutrophil (PF)	myeloid
Spleen__erythroid lineage cell (PF)_174	0.0288713	erythroid lineage cell (PF)	megakaryocyte-erythroid
Lung__capillary cell (FABP5+ RBP7-)_84	0.0276418	capillary cell (FABP5+ RBP7-)	endothelial
Eye_retina__rod cell_228	0.0267828	rod cell	neural
Fat__conventional dendritic cell_211	0.025096	conventional dendritic cell	myeloid
Spleen__natural killer cell_T cell (PF)_H7	0.0244753	natural killer cell_T cell (PF)	lymphoid
Kidney__macrophage (MRC1+)_200	0.0243751	macrophage (MRC1+)	myeloid
Spleen__conventional dendritic cell_211	0.0224262	conventional dendritic cell	myeloid
Tongue__pericyte_130	0.0222255	pericyte	stromal
Small_intestine__macrophage_monocyte_H8	0.0205686	macrophage_monocyte	myeloid
Testes__diplotene_secondary spermatocyte_253	0.0191934	diplotene_secondary spermatocyte	germ
Liver__plasmacytoid dendritic cell_212	0.0177283	plasmacytoid dendritic cell	myeloid
Blood__monocyte_182	0.0173259	monocyte	myeloid
Tongue__capillary cell (FABP5+ RBP7lo)_85	0.016104	capillary cell (FABP5+ RBP7lo)	endothelial
Bladder__macrophage_184	0.014879	macrophage	myeloid
Tongue__unknown_Tongue_stromal_G1 (COL15A1+ PTGDS+)_142	0.012375	unknown_Tongue_stromal_G1 (COL15A1+ PTGDS+)	stromal
Bone__natural killer cell_T cell (PF)_H7	0.0118828	natural killer cell_T cell (PF)	lymphoid
Lung__natural killer cell (PF)_151	0.0118718	natural killer cell (PF)	lymphoid
Colon__macrophage_monocyte_H8	0.00680637	macrophage_monocyte	myeloid
Limb_muscle__fast muscle cell_101	0.00569433	fast muscle cell	stromal
Kidney__macrophage (PF ABCG1+)_208	0.00321669	macrophage (PF ABCG1+)	myeloid
Bone_marrow__macrophage (CD5L+)_203	0.00054646	macrophage (CD5L+)	myeloid
Pancreas__mature dendritic cell_213	0.000371826	mature dendritic cell	myeloid
Lung__mature dendritic cell_213	0.000135894	mature dendritic cell	myeloid
Mammary_gland__B cell (PF)_145	-0.00088533	B cell (PF)	lymphoid
Testes__early spermatid_254	-0.00333597	early spermatid	germ
Mammary_gland__macrophage_184	-0.00484995	macrophage	myeloid
Mammary_gland__conventional dendritic cell_211	-0.0068597	conventional dendritic cell	myeloid
Fat__monocyte_182	-0.0159163	monocyte	myeloid
Bone_marrow__natural killer cell_T cell (PF)_H7	-0.0162872	natural killer cell_T cell (PF)	lymphoid
Bladder__mature dendritic cell_213	-0.018727	mature dendritic cell	myeloid
Blood__neutrophil (PF)_176	-0.0203995	neutrophil (PF)	myeloid
Liver__natural killer cell_T cell (PF)_H7	-0.0214114	natural killer cell_T cell (PF)	lymphoid
Kidney__plasmacytoid dendritic cell_212	-0.0224844	plasmacytoid dendritic cell	myeloid
Tongue__macrophage (CTSD+)_204	-0.0236236	macrophage (CTSD+)	myeloid
Spleen__dendritic cell (FLT3+ IGSF6+)_214	-0.02733	dendritic cell (FLT3+ IGSF6+)	myeloid
Pancreas__dendritic cell (FLT3+ IGSF6+)_214	-0.0278826	dendritic cell (FLT3+ IGSF6+)	myeloid
Bone_marrow__plasmacytoid dendritic cell_212	-0.0307903	plasmacytoid dendritic cell	myeloid
Fat__plasma cell_147	-0.0308514	plasma cell	lymphoid
Uterus__fibroblast_111	-0.0314982	fibroblast	stromal
Spleen__mature dendritic cell_213	-0.0321626	mature dendritic cell	myeloid
Liver__conventional dendritic cell_211	-0.0349509	conventional dendritic cell	myeloid
Small_intestine__macrophage (MS4A7+)_205	-0.0363478	macrophage (MS4A7+)	myeloid
Hypothalamus_Pituitary__macrophage (microglial cell)_186	-0.0380991	macrophage (microglial cell)	myeloid
Hypothalamus_Pituitary__plasmacytoid dendritic cell_212	-0.0382468	plasmacytoid dendritic cell	myeloid
Lung__dendritic cell (FLT3+ IGSF6+)_214	-0.0398588	dendritic cell (FLT3+ IGSF6+)	myeloid
Limb_muscle__plasma cell_147	-0.0436799	plasma cell	lymphoid
Bone_marrow__plasma cell_147	-0.0438999	plasma cell	lymphoid
Limb_muscle__natural killer T cell_155	-0.0444344	natural killer T cell	lymphoid
Tongue__skeletal muscle satellite stem cell_99	-0.0470595	skeletal muscle satellite stem cell	stromal
Liver__neutrophil (PF)_176	-0.0473745	neutrophil (PF)	myeloid
Limb_muscle__basophil_179	-0.0492373	basophil	myeloid
Thymus__macrophage_184	-0.0505554	macrophage	myeloid
Bone__plasma cell_147	-0.0509766	plasma cell	lymphoid
Bone_marrow__dendritic cell (FLT3+ IGSF6+)_214	-0.0510429	dendritic cell (FLT3+ IGSF6+)	myeloid
Kidney__macrophage (EPCAM+)_206	-0.0536756	macrophage (EPCAM+)	myeloid
Bone_marrow__macrophage_184	-0.054058	macrophage	myeloid
Kidney__plasma cell_147	-0.0562165	plasma cell	lymphoid
Bone__erythroid lineage cell (PF)_174	-0.0568488	erythroid lineage cell (PF)	megakaryocyte-erythroid
Limb_muscle__slow muscle cell_102	-0.0602758	slow muscle cell	stromal
Pancreas__plasma cell_147	-0.0606472	plasma cell	lymphoid
Small_intestine__plasma cell_147	-0.0623594	plasma cell	lymphoid
Liver__macrophage (Kupffer cell)_195	-0.0624661	macrophage (Kupffer cell)	myeloid
Liver__macrophage (Kupffer cell MS4A7+)_199	-0.0625239	macrophage (Kupffer cell MS4A7+)	myeloid
Brain_cortex__macrophage (microglial cell)_186	-0.0661698	macrophage (microglial cell)	myeloid
Blood__erythroid lineage cell (PF)_174	-0.0722706	erythroid lineage cell (PF)	megakaryocyte-erythroid
Mammary_gland__mature dendritic cell_213	-0.0736933	mature dendritic cell	myeloid
Kidney__macrophage_184	-0.075161	macrophage	myeloid
Bladder__plasma cell_147	-0.0791359	plasma cell	lymphoid
Bone_marrow__fibroblast_111	-0.0791386	fibroblast	stromal
Pancreas__natural killer cell (CHN1+)_154	-0.0827165	natural killer cell (CHN1+)	lymphoid
Blood__natural killer T cell_155	-0.0836879	natural killer T cell	lymphoid
Small_intestine__dendritic cell (FLT3+ IGSF6+)_214	-0.0879452	dendritic cell (FLT3+ IGSF6+)	myeloid
Bladder__conventional dendritic cell_211	-0.0929494	conventional dendritic cell	myeloid
Spleen__platelet_171	-0.0931058	platelet	megakaryocyte-erythroid
Kidney__mature dendritic cell_213	-0.0945248	mature dendritic cell	myeloid
Brainstem__erythroid lineage cell (PF)_174	-0.0973086	erythroid lineage cell (PF)	megakaryocyte-erythroid
Testes__mid spermatid_255	-0.0986805	mid spermatid	germ
Eye_retina__macrophage (microglial cell)_186	-0.101337	macrophage (microglial cell)	myeloid
Kidney__monocyte_182	-0.101618	monocyte	myeloid
Lung__monocyte_182	-0.102205	monocyte	myeloid
Hypothalamus_Pituitary__monocyte (PF)_183	-0.104677	monocyte (PF)	myeloid
Kidney__conventional dendritic cell_211	-0.105779	conventional dendritic cell	myeloid
Small_intestine__innate lymphoid cell_149	-0.106677	innate lymphoid cell	lymphoid
Bone__B cell (PF)_145	-0.111429	B cell (PF)	lymphoid
Small_intestine__T cell (CD4- CD8- CCL5+ GZMB+ LYG1+)_164	-0.116493	T cell (CD4- CD8- CCL5+ GZMB+ LYG1+)	lymphoid
Fat__T cell (CD4+ CD8- CCL5- CLDN1+)_159	-0.123791	T cell (CD4+ CD8- CCL5- CLDN1+)	lymphoid
Fat__natural killer cell_150	-0.128062	natural killer cell	lymphoid
Bladder__monocyte_182	-0.12978	monocyte	myeloid
Hypothalamus_Pituitary__erythroid lineage cell (PF)_174	-0.130945	erythroid lineage cell (PF)	megakaryocyte-erythroid
Bone_marrow__neutrophil (PF)_176	-0.131851	neutrophil (PF)	myeloid
Hypothalamus_Pituitary__plasma cell_147	-0.133953	plasma cell	lymphoid
Spleen__monocyte_182	-0.137514	monocyte	myeloid
Liver__mature dendritic cell_213	-0.1392	mature dendritic cell	myeloid
Aorta__T cell (CD4- CD8+ CCL5+)_160	-0.143638	T cell (CD4- CD8+ CCL5+)	lymphoid
Tongue__basophil_179	-0.146597	basophil	myeloid
Kidney__natural killer cell (CHN1+)_154	-0.152767	natural killer cell (CHN1+)	lymphoid
Lung__innate lymphoid cell_149	-0.153888	innate lymphoid cell	lymphoid
Bone_marrow__monocyte_182	-0.154224	monocyte	myeloid
Spleen__macrophage_184	-0.156182	macrophage	myeloid
Hypothalamus_Pituitary__neutrophil (PF)_176	-0.156762	neutrophil (PF)	myeloid
Bladder__innate lymphoid cell_149	-0.161483	innate lymphoid cell	lymphoid
Bladder__dendritic cell (FLT3+ IGSF6+)_214	-0.164047	dendritic cell (FLT3+ IGSF6+)	myeloid
Kidney__dendritic cell (FLT3+ IGSF6+)_214	-0.164283	dendritic cell (FLT3+ IGSF6+)	myeloid
Liver__plasma cell_147	-0.166832	plasma cell	lymphoid
Kidney__T cell (CD4+ CD8+ CCL5+)_162	-0.167789	T cell (CD4+ CD8+ CCL5+)	lymphoid
Spleen__macrophage_monocyte_H8	-0.168138	macrophage_monocyte	myeloid
Diaphragm__natural killer cell_T cell_H6	-0.168798	natural killer cell_T cell	lymphoid
Colon__T cell (CD4- CD8+ CCL5+)_160	-0.17007	T cell (CD4- CD8+ CCL5+)	lymphoid
Eye_retina__erythroid lineage cell_173	-0.171748	erythroid lineage cell	megakaryocyte-erythroid
Pancreas__natural killer cell_150	-0.175143	natural killer cell	lymphoid
Fat__natural killer T cell_155	-0.175149	natural killer T cell	lymphoid
Fat__acinar cell_45	-0.175902	acinar cell	epithelial
Bone__monocyte_182	-0.176553	monocyte	myeloid
Bone__natural killer T cell_155	-0.17718	natural killer T cell	lymphoid
Testes__late spermatid_256	-0.177298	late spermatid	germ
Bone_marrow__erythroid lineage cell (PF)_174	-0.177809	erythroid lineage cell (PF)	megakaryocyte-erythroid
Spleen__erythroid lineage cell_173	-0.17968	erythroid lineage cell	megakaryocyte-erythroid
Blood__T cell (CD4- CD8+ CCL5+)_160	-0.180528	T cell (CD4- CD8+ CCL5+)	lymphoid
Mammary_gland__dendritic cell (FLT3+ IGSF6+)_214	-0.18145	dendritic cell (FLT3+ IGSF6+)	myeloid
Liver__monocyte_182	-0.185597	monocyte	myeloid
Spleen__monocyte (PF)_183	-0.187716	monocyte (PF)	myeloid
Spleen__plasma cell_147	-0.189022	plasma cell	lymphoid
Small_intestine__T cell (CD4- CD8- CCL5+ GZMB- LYG1+)_166	-0.189491	T cell (CD4- CD8- CCL5+ GZMB- LYG1+)	lymphoid
Tongue__macrophage_184	-0.192796	macrophage	myeloid
Lung__plasma cell_147	-0.197891	plasma cell	lymphoid
Aorta__neutrophil_175	-0.198031	neutrophil	myeloid
Mammary_gland__monocyte_182	-0.198581	monocyte	myeloid
Skin__dendritic cell (Langerhans cell)_216	-0.203258	dendritic cell (Langerhans cell)	myeloid
Bladder__natural killer cell_T cell_H6	-0.204724	natural killer cell_T cell	lymphoid
Lung__natural killer cell (KLRD1+)_153	-0.205415	natural killer cell (KLRD1+)	lymphoid
Tongue__mature dendritic cell_213	-0.206682	mature dendritic cell	myeloid
Liver__dendritic cell (FLT3+ IGSF6+)_214	-0.207662	dendritic cell (FLT3+ IGSF6+)	myeloid
Fat__T cell (CD4- CD8+ CCL5+)_160	-0.208031	T cell (CD4- CD8+ CCL5+)	lymphoid
Pancreas__natural killer T cell_155	-0.210451	natural killer T cell	lymphoid
Lung__natural killer cell (GZMB+)_152	-0.211902	natural killer cell (GZMB+)	lymphoid
Lung__natural killer T cell_155	-0.220307	natural killer T cell	lymphoid
Limb_muscle__T cell (CD4- CD8+ CCL5+)_160	-0.220993	T cell (CD4- CD8+ CCL5+)	lymphoid
Small_intestine__natural killer T cell_155	-0.221967	natural killer T cell	lymphoid
Bone__T cell (CD4- CD8+ CCL5+)_160	-0.222687	T cell (CD4- CD8+ CCL5+)	lymphoid
Pancreas__neutrophil_175	-0.223408	neutrophil	myeloid
Small_intestine__natural killer cell_150	-0.223999	natural killer cell	lymphoid
Pancreas__acinar cell_45	-0.225557	acinar cell	epithelial
Kidney__natural killer cell_150	-0.227455	natural killer cell	lymphoid
Fat__neutrophil_175	-0.229699	neutrophil	myeloid
Kidney__natural killer T cell_155	-0.230291	natural killer T cell	lymphoid
Lung__T cell (CD4+ CD8- CCL5+)_156	-0.231654	T cell (CD4+ CD8- CCL5+)	lymphoid
Spleen__natural killer cell_150	-0.232142	natural killer cell	lymphoid
Trachea__natural killer cell_T cell_H6	-0.232721	natural killer cell_T cell	lymphoid
Blood__platelet_171	-0.233106	platelet	megakaryocyte-erythroid
Pancreas__T cell (CD4- CD8+ CCL5+)_160	-0.233484	T cell (CD4- CD8+ CCL5+)	lymphoid
Bone_marrow__T cell (CD4+ CD8+ CCL5+)_162	-0.23952	T cell (CD4+ CD8+ CCL5+)	lymphoid
Lung__T cell (CD4- CD8+ CCL5+)_160	-0.2418	T cell (CD4- CD8+ CCL5+)	lymphoid
Liver__basophil_179	-0.242949	basophil	myeloid
Small_intestine__T cell (CD4- CD8- CCL5+ GZMB+ LYG1-)_165	-0.2457	T cell (CD4- CD8- CCL5+ GZMB+ LYG1-)	lymphoid
Fat__T cell (CD4- CD8+ CCL5-)_161	-0.249578	T cell (CD4- CD8+ CCL5-)	lymphoid
Skin__T cell (CD4- CD8+ CCL5-)_161	-0.253225	T cell (CD4- CD8+ CCL5-)	lymphoid
Lung__T cell (CD4+ CD8+ CCL5+)_162	-0.253666	T cell (CD4+ CD8+ CCL5+)	lymphoid
Spleen__T cell (CD4+ CD8+ CCL5+)_162	-0.255201	T cell (CD4+ CD8+ CCL5+)	lymphoid
Fat__neutrophil (IL18BP+)_178	-0.257513	neutrophil (IL18BP+)	myeloid
Limb_muscle__neutrophil_175	-0.260484	neutrophil	myeloid
Blood__natural killer cell_150	-0.262354	natural killer cell	lymphoid
Pancreas__natural killer cell_T cell_H6	-0.26255	natural killer cell_T cell	lymphoid
Mammary_gland__natural killer T cell_155	-0.265742	natural killer T cell	lymphoid
Small_intestine__T cell (CD4- CD8- CCL5+ GZMK+)_163	-0.26631	T cell (CD4- CD8- CCL5+ GZMK+)	lymphoid
Kidney__innate lymphoid cell_149	-0.266477	innate lymphoid cell	lymphoid
Lung__erythroid lineage cell_173	-0.267038	erythroid lineage cell	megakaryocyte-erythroid
Lung__natural killer cell_T cell_H6	-0.271968	natural killer cell_T cell	lymphoid
Small_intestine__T cell (CD4- CD8+ CCL5+)_160	-0.272598	T cell (CD4- CD8+ CCL5+)	lymphoid
Bone_marrow__natural killer T cell_155	-0.272951	natural killer T cell	lymphoid
Bone_marrow__natural killer cell_150	-0.273049	natural killer cell	lymphoid
Spleen__natural killer T cell_155	-0.275656	natural killer T cell	lymphoid
Blood__erythroid lineage cell_173	-0.275867	erythroid lineage cell	megakaryocyte-erythroid
Mammary_gland__T cell (CD4+ CD8- CCL5- CLDN1+)_159	-0.276113	T cell (CD4+ CD8- CCL5- CLDN1+)	lymphoid
Bladder__B cell_144	-0.282133	B cell	lymphoid
Fat__T cell (CD4+ CD8- CCL5-)_157	-0.285681	T cell (CD4+ CD8- CCL5-)	lymphoid
Skin__natural killer cell_150	-0.285797	natural killer cell	lymphoid
Lung__platelet_171	-0.28686	platelet	megakaryocyte-erythroid
Small_intestine__basophil_179	-0.286897	basophil	myeloid
Bone__erythroid lineage cell_173	-0.287543	erythroid lineage cell	megakaryocyte-erythroid
Kidney__neutrophil (IL18BP+)_178	-0.288146	neutrophil (IL18BP+)	myeloid
Spleen__T cell (CD4- CD8+ CCL5+)_160	-0.289487	T cell (CD4- CD8+ CCL5+)	lymphoid
Diaphragm__neutrophil_175	-0.289823	neutrophil	myeloid
Mammary_gland__plasma cell_147	-0.291578	plasma cell	lymphoid
Limb_muscle__T cell (CD4+ CD8- CCL5- CLDN1+)_159	-0.29465	T cell (CD4+ CD8- CCL5- CLDN1+)	lymphoid
Small_intestine__T cell (CD4+ CD8- CCL5+)_156	-0.29841	T cell (CD4+ CD8- CCL5+)	lymphoid
Fat__T cell (CD4- CD8- CCL5-)_167	-0.299217	T cell (CD4- CD8- CCL5-)	lymphoid
Brainstem__natural killer cell_T cell_H6	-0.30077	natural killer cell_T cell	lymphoid
Bone_marrow__T cell (CD4- CD8+ CCL5+)_160	-0.300813	T cell (CD4- CD8+ CCL5+)	lymphoid
Colon__neutrophil_175	-0.303137	neutrophil	myeloid
Small_intestine__neutrophil_175	-0.303851	neutrophil	myeloid
Pancreas__T cell (CD4+ CD8- CCL5-)_157	-0.313062	T cell (CD4+ CD8- CCL5-)	lymphoid
Small_intestine__B cell_144	-0.313962	B cell	lymphoid
Fat__B cell_144	-0.314098	B cell	lymphoid
Pancreas__B cell (SOX5+)_146	-0.314469	B cell (SOX5+)	lymphoid
Small_intestine__T cell (CD4+ CD8- CCL5-)_157	-0.315058	T cell (CD4+ CD8- CCL5-)	lymphoid
Lung__T cell (CD4+ CD8- CCL5-)_157	-0.315988	T cell (CD4+ CD8- CCL5-)	lymphoid
Bladder__T cell (CD4+ CD8- CCL5-)_157	-0.317356	T cell (CD4+ CD8- CCL5-)	lymphoid
Kidney__T cell (CD4- CD8+ CCL5+)_160	-0.317458	T cell (CD4- CD8+ CCL5+)	lymphoid
Fat__T cell (CD4+ CD8- CCL5- CCR10+)_158	-0.319147	T cell (CD4+ CD8- CCL5- CCR10+)	lymphoid
Spleen__T cell (CD4+ CD8- CCL5-)_157	-0.32173	T cell (CD4+ CD8- CCL5-)	lymphoid
Bladder__neutrophil (IL18BP+)_178	-0.326722	neutrophil (IL18BP+)	myeloid
Brainstem__neutrophil_175	-0.326837	neutrophil	myeloid
Kidney__neutrophil (CCL13+)_177	-0.329923	neutrophil (CCL13+)	myeloid
Lung__neutrophil (IL18BP+)_178	-0.331866	neutrophil (IL18BP+)	myeloid
Kidney__basophil_179	-0.334529	basophil	myeloid
Brain_cortex__natural killer cell_T cell_H6	-0.334551	natural killer cell_T cell	lymphoid
Kidney__neutrophil_175	-0.334617	neutrophil	myeloid
Brain_cortex__erythroid lineage cell (PF)_174	-0.336654	erythroid lineage cell (PF)	megakaryocyte-erythroid
Liver__T cell (CD4+ CD8- CCL5-)_157	-0.339065	T cell (CD4+ CD8- CCL5-)	lymphoid
Trachea__neutrophil_175	-0.33978	neutrophil	myeloid
Liver__natural killer T cell_155	-0.341439	natural killer T cell	lymphoid
Kidney__T cell (CD4+ CD8- CCL5-)_157	-0.345118	T cell (CD4+ CD8- CCL5-)	lymphoid
Hypothalamus_Pituitary__erythroid lineage cell_173	-0.346111	erythroid lineage cell	megakaryocyte-erythroid
Brain_cortex__neutrophil_175	-0.34829	neutrophil	myeloid
Pancreas__B cell_144	-0.350001	B cell	lymphoid
Bone_marrow__erythroid lineage cell_173	-0.350704	erythroid lineage cell	megakaryocyte-erythroid
Hypothalamus_Pituitary__monocyte_182	-0.351733	monocyte	myeloid
Spleen__natural killer cell_T cell_H6	-0.353402	natural killer cell_T cell	lymphoid
Liver__natural killer cell_150	-0.353674	natural killer cell	lymphoid
Lung__B cell_144	-0.355099	B cell	lymphoid
Bone__T cell (CD4+ CD8- CCL5-)_157	-0.357123	T cell (CD4+ CD8- CCL5-)	lymphoid
Liver__T cell (CD4- CD8+ CCL5+)_160	-0.360399	T cell (CD4- CD8+ CCL5+)	lymphoid
Testes__eosinophil_180	-0.360428	eosinophil	myeloid
Mammary_gland__natural killer cell_150	-0.364349	natural killer cell	lymphoid
Skin__innate lymphoid cell_149	-0.366825	innate lymphoid cell	lymphoid
Mammary_gland__T cell (CD4- CD8+ CCL5+)_160	-0.368521	T cell (CD4- CD8+ CCL5+)	lymphoid
Blood__T cell (CD4+ CD8- CCL5- CCR10+)_158	-0.371443	T cell (CD4+ CD8- CCL5- CCR10+)	lymphoid
Bladder__basophil_179	-0.373199	basophil	myeloid
Limb_muscle__T cell (CD4- CD8+ CCL5-)_161	-0.374527	T cell (CD4- CD8+ CCL5-)	lymphoid
Spleen__B cell_144	-0.374609	B cell	lymphoid
Bladder__neutrophil_175	-0.375622	neutrophil	myeloid
Uterus__neutrophil (IL18BP+)_178	-0.376442	neutrophil (IL18BP+)	myeloid
Limb_muscle__T cell (CD4+ CD8- CCL5-)_157	-0.377731	T cell (CD4+ CD8- CCL5-)	lymphoid
Uterus__natural killer T cell_155	-0.379997	natural killer T cell	lymphoid
Brain_cortex__erythroid lineage cell_173	-0.380679	erythroid lineage cell	megakaryocyte-erythroid
Uterus__neutrophil_175	-0.381549	neutrophil	myeloid
Bone_marrow__T cell (CD4+ CD8- CCL5-)_157	-0.382801	T cell (CD4+ CD8- CCL5-)	lymphoid
Limb_muscle__erythroid lineage cell_173	-0.382998	erythroid lineage cell	megakaryocyte-erythroid
Bone__B cell_144	-0.388524	B cell	lymphoid
Brain_cortex__B cell_144	-0.39132	B cell	lymphoid
Bone__neutrophil_175	-0.392144	neutrophil	myeloid
Brainstem__erythroid lineage cell_173	-0.392387	erythroid lineage cell	megakaryocyte-erythroid
Mammary_gland__T cell (CD4+ CD8- CCL5-)_157	-0.394298	T cell (CD4+ CD8- CCL5-)	lymphoid
Liver__neutrophil_175	-0.396162	neutrophil	myeloid
Uterus__natural killer cell_150	-0.397101	natural killer cell	lymphoid
Fat__erythroid lineage cell_173	-0.399738	erythroid lineage cell	megakaryocyte-erythroid
Uterus__T cell (CD4- CD8+ CCL5+)_160	-0.400144	T cell (CD4- CD8+ CCL5+)	lymphoid
Hypothalamus_Pituitary__natural killer cell_T cell_H6	-0.404346	natural killer cell_T cell	lymphoid
Blood__T cell (CD4+ CD8- CCL5-)_157	-0.406094	T cell (CD4+ CD8- CCL5-)	lymphoid
Kidney__B cell_144	-0.409466	B cell	lymphoid
Hypothalamus_Pituitary__B cell_144	-0.410577	B cell	lymphoid
Bone_marrow__B cell_144	-0.410784	B cell	lymphoid
Mammary_gland__neutrophil (PF)_176	-0.412732	neutrophil (PF)	myeloid
Limb_muscle__B cell_144	-0.417493	B cell	lymphoid
Lung__neutrophil_175	-0.417599	neutrophil	myeloid
Lung__neutrophil (CCL13+)_177	-0.418652	neutrophil (CCL13+)	myeloid
Blood__neutrophil_175	-0.418914	neutrophil	myeloid
Spleen__neutrophil_175	-0.419776	neutrophil	myeloid
Bone_marrow__neutrophil_175	-0.42726	neutrophil	myeloid
Bone_marrow__eosinophil_180	-0.440998	eosinophil	myeloid
Brainstem__B cell_144	-0.442028	B cell	lymphoid
Mammary_gland__B cell_144	-0.444208	B cell	lymphoid
Liver__B cell_144	-0.449623	B cell	lymphoid
Thymus__neutrophil_175	-0.466788	neutrophil	myeloid
Eye_retina__neutrophil_175	-0.473432	neutrophil	myeloid
Small_intestine__eosinophil_180	-0.479006	eosinophil	myeloid
Spleen__basophil_179	-0.487122	basophil	myeloid
Blood__B cell_144	-0.490543	B cell	lymphoid
Spleen__eosinophil_180	-0.493094	eosinophil	myeloid
Hypothalamus_Pituitary__neutrophil_175	-0.517189	neutrophil	myeloid
Mammary_gland__neutrophil_175	-0.553982	neutrophil	myeloid
Lung__eosinophil_180	-0.573891	eosinophil	myeloid

## Sheet: Fig 3e
	compartment	tissue	individual	order__compartment_freeannotation_tissue	dendrogram_annotation_number	MUC16_mean_expression	WFDC2_mean_expression	OXT_mean_expression	OXTR_mean_expression	EGF_mean_expression	EGFR_mean_expression	ERBB2_mean_expression	ERRFI1_mean_expression	VEGFA_mean_expression	FLT1_mean_expression	KDR_mean_expression	ESR1_mean_expression	INHBA_mean_expression	INHBB_mean_expression	INHA_mean_expression	ACVR2A_mean_expression	ACVR2B_mean_expression	PAX8_mean_expression	MYC_mean_expression	LOC105864431_mean_expression	ATP12A_mean_expression	S100P_mean_expression	LEAP2_mean_expression	LOC105856978_mean_expression	LYG1_mean_expression	AIF1L_mean_expression	LOC105857399_mean_expression	PLET1_mean_expression	LOC105860191_mean_expression	MEDAG_mean_expression	EFHD1_mean_expression	RGMA_mean_expression	SFN_mean_expression	PLA2G4F_mean_expression	SLC3A1_mean_expression	FADS3_mean_expression	CHST1_mean_expression	SLC4A11_mean_expression	AKAP12_mean_expression	MUC16_percent_expressed	WFDC2_percent_expressed	OXT_percent_expressed	OXTR_percent_expressed	EGF_percent_expressed
Lung__ciliated cell	epithelial	Lung	L1	20	19	0	4.39751	0	0	0	0.770145	1.48238	1.17461	0	0	0	0.653975	0	0	0	0	0	0	0.385813	0	0	0	0	0	0	0	0	0	0	0	0	0	0	0	0	0	0	0	0	0	100	0	0	0
Lung__ciliated cell	epithelial	Lung	L2	20	19	0	4.50503	0	0	0	1.2787	0.604118	0	0	0	0	0	0	0	0	0	0	0	0.668601	0	0	0	0.199586	0	0.373631	0	0.199586	0	0	0	0	0	0.54523	0	0	0	0	0	0	0	100	0	0	0
Lung__ciliated cell	epithelial	Lung	L3	20	19	0	4.29393	0	0	0	0	0	1.34277	0	0	0	0	0	0	0	0	0	0	0	0	0	0	0	0	0	0	0	0	0	0	0	0	0	0	0	0	0	0	0	0	100	0	0	0
Lung__ciliated cell	epithelial	Lung	L4	20	19	0	4.00695	0	0	0	0.399468	0.366126	0	0.0731133	0	0	0.131312	0	0.594237	0	0	0.255688	0	0.188097	0.220048	0	0	0.293775	0	0	0	0	0	0	0	0	0.224852	0	0	0	0	0	0	0	0	100	0	0	0
Lung__alveolar epithelial cell type 1	epithelial	Lung	L1	27	23	0	3.94295	0.120874	0.580483	0	0.313433	0.478646	1.25284	1.55431	0.0216842	0	0	0	0	0	0.101011	0.040478	0	0.417894	0	0	0.115681	0.0390096	0	0	0	0	0	0	0.0163384	0.0344997	0.054175	0.146125	0	0	0.762401	0	0	0.0642016	0	100	3.1746	25.3968	0
Lung__alveolar epithelial cell type 1	epithelial	Lung	L2	27	23	0	4.00089	0	0.406192	0	0.443361	0.808444	0.686971	1.6992	0	0	0	0	0	0	0	0	0.147619	0.296181	0.17567	0	0	0	0	0.102601	0	0	0	0	0	0	0	0	0	0	0.767404	0	0	0	0	93.3333	0	20	0
Lung__alveolar epithelial cell type 1	epithelial	Lung	L3	27	23	0	3.04608	0.0300099	0.728301	0	0.387844	0.840424	0.786758	2.05931	0	0	0	0.0398421	0	0	0.0464695	0.0192239	0	0.14757	0	0	0.0251831	0.0626077	0	0	0	0	0	0	0.0855096	0.139638	0.114307	0.041396	0	0	0.922989	0	0	0.422045	0	97.2222	1.38889	36.1111	0
Lung__alveolar epithelial cell type 1	epithelial	Lung	L4	27	23	0	2.93286	0.0408677	0.312882	0	0.271694	0.751361	0.174094	2.5518	0.028918	0	0	0	0	0	0.0380832	0.15524	0.0150042	0.012986	0.138303	0	0.117986	0.139531	0	0	0	0	0	0	0.0199687	0.268164	0.285422	0.128658	0	0	1.02763	0.0106144	0	0.0419715	0	98.5075	1.49254	13.4328	0
Lung__alveolar epithelial cell type 2	epithelial	Lung	L1	30	24	0	3.35853	0.0606221	0.0342502	0	0.173833	0.333252	0.891269	0.263009	0	0	0	0	0.0295008	0	0.0256341	0.00422962	0	0.380617	0	0	0.132135	0.00816955	0	0	0.018754	0	0	0	0.0218323	0	0.0433596	0.0914688	0	0	0.00422962	0.00294557	0.0667752	0.0267702	0	98.8636	7.95455	4.54545	0
Lung__alveolar epithelial cell type 2	epithelial	Lung	L2	30	24	0	3.24897	0.0637237	0.0533566	0	0.282746	0.251724	0.687375	0.33979	0	0	0	0.0268397	0	0.0173561	0	0	0.0322458	0.254922	0.176077	0	0.113367	0.0352939	0.00949089	0.203967	0	0.132764	0.0738186	0.119301	0	0.0198745	0	0.0285371	0.0541878	0	0	0	0.0224587	0.0126432	0	99.3865	4.90798	3.68098	0
Lung__alveolar epithelial cell type 2	epithelial	Lung	L3	30	24	0	3.39769	0.208756	0.0406956	0	0.151964	0.376394	1.06218	0.417809	0	0.0186225	0	0	0	0	0.0305153	0	0	0.363772	0.0121578	0	0.0406087	0.0463773	0	0	0	0	0	0	0.00733688	0	0.025372	0	0	0	0.00854394	0	0.011448	0.104495	0	100	17.1717	4.0404	0
Lung__alveolar epithelial cell type 2	epithelial	Lung	L4	30	24	0	3.20085	0.128593	0.0144415	0	0.0965293	0.323986	0.422615	0.46271	0	0	0	0	0	0	0.0359177	0	0.0228907	0.171145	0.084985	0	0.0795433	0.0161481	0	0	0	0	0	0	0.0132572	0	0	0	0.0146332	0	0	0	0	0.029226	0	99.5008	10.6489	1.4975	0
Lung__uterine metastasis cell	epithelial	Lung	L2	31	25	0.0286751	2.69032	0	2.43918	0.372022	0.308875	0.577634	0.744423	0.40331	0.0666866	0	0	0.00552653	1.27784	0	0.0166822	0.0547084	1.03629	0.379257	4.81394	1.58731	2.58037	1.9703	1.62097	5.45931	2.02837	4.46525	4.05852	3.87243	1.70478	1.19693	1.52936	2.07427	0.983789	1.25254	0.952142	0.956246	0.850389	0.468556	5.71429	91.4286	0	98.5714	40
Uterus__non-ciliated epithelial cell of uterus (FXYD4+ MUC16+)	epithelial	Uterus	L3	91	73	1.17301	3.01149	0	2.2882	0	0.297089	1.33592	1.37268	0.802815	0	0	0.669885	0.110605	2.48207	0.0726927	0.33144	0.185575	1.8613	0.65232	4.34235	1.08732	0.102487	0.320065	0.638977	6.10637	2.17056	3.06396	4.04083	2.43553	1.89512	1.0634	2.1584	1.26858	1.08705	1.93697	2.04471	2.01551	1.63784	1.15055	42.3077	88.4615	0	76.9231	0
Uterus__non-ciliated epithelial cell of uterus (FXYD4+ MUC16-)	epithelial	Uterus	L3	92	74	0.0554977	2.91844	0	0.355753	0	0	0.338621	0.57459	0	0.0488493	0	0.247365	0	0.732922	0	0	0	1.26451	0.496453	4.23819	0.389639	0.219164	0	0	6.41293	1.54924	4.07166	3.91441	3.46163	0.74084	0.454144	0.948423	1.38661	0.184662	1.32477	0.839565	0.0804494	0.625366	0	4.87805	63.4146	0	14.6341	0
Uterus__non-ciliated epithelial cell of uterus (IGFBP1+)	epithelial	Uterus	L3	93	75	0.066729	3.25803	0	0.234204	0.0221151	0.178787	0.785293	1.6712	0.0736372	0	0	0.515848	0	2.1998	0	0.107356	0.041828	1.66868	0.11218	0.243971	0	0	0.0134369	0	3.38752	0.515905	0.779213	0.088556	0.182477	0.179812	0.104644	0.058648	0	0	0.0369244	0.0475377	0.0960439	0	0.0702457	5.26316	79.8246	0	16.6667	3.50877
Uterus__ciliated epithelial cell of uterus	epithelial	Uterus	L3	94	76	1.06322	0.311969	0	0	0	0	0.527504	0.879801	0	0	0	0.951838	0	1.43198	0.595279	0	0	0.999023	0	0	0	0	0	0	0.831145	0.311969	0	0	0	0	0	0	0	0	0	0	0	0	0	42.8571	14.2857	0	0	0
[truncated: 34 more columns]

## Sheet: Fig 3f-h
Cell annotation	UMAP1	UMAP2	NNAT	UCP1	Tissue
adipocyte (UCP1hi)	3.23402	3.10605	0	6.67371	Thymus
adipocyte (UCP1lo)	0.583836	7.48251	1.68659	0	Pancreas
adipocyte (UCP1lo)	2.97413	3.47362	0	3.52049	Pancreas
adipocyte (UCP1lo)	0.465577	7.4708	2.49273	0	Pancreas
adipocyte (UCP1lo)	0.305512	7.40027	3.03147	0	Pancreas
adipocyte (UCP1lo)	0.297152	7.31928	2.7256	0	Pancreas
adipocyte (UCP1hi)	-0.91902	2.43603	0	2.64805	Kidney
adipocyte (UCP1lo)	-1.59162	0.544324	3.40389	0	Kidney
adipocyte (UCP1lo)	-0.828938	1.12323	0.767094	0	Bladder
adipocyte (UCP1lo)	-0.233251	-0.833868	5.2042	0	Aorta
adipocyte (UCP1lo)	-0.602684	0.029992	2.87089	0	Aorta
adipocyte (UCP1lo)	1.14391	7.20265	0	0	Aorta
adipocyte (UCP1lo)	-0.937086	1.93883	4.26902	0	Aorta
adipocyte (UCP1lo)	-1.03852	5.69921	4.65272	0.465959	Pancreas
adipocyte (UCP1lo)	0.774583	7.4952	3.50994	0	Pancreas
adipocyte (UCP1hi)	4.05357	1.8988	0	3.43932	Pancreas
adipocyte (UCP1lo)	0.079758	7.29995	3.69677	0	Pancreas
adipocyte (UCP1hi)	3.40452	-0.652373	0	2.33714	Pancreas
adipocyte (UCP1lo)	1.83724	5.79739	4.50431	0.582887	Pancreas
adipocyte (UCP1lo)	-0.922976	3.41452	3.88449	0.798227	Pancreas
adipocyte (UCP1hi)	3.83666	0.0965148	0	3.41447	Pancreas
adipocyte (UCP1hi)	0.590595	-1.44016	1.916	1.916	Pancreas
adipocyte (UCP1lo)	0.0731294	7.0967	3.80658	0	Pancreas
adipocyte (UCP1lo)	0.884639	7.11097	3.47055	0.429926	Pancreas
adipocyte (UCP1lo)	0.408842	5.78081	4.51354	0	Pancreas
adipocyte (UCP1hi)	3.71478	1.12817	0	4.10304	Pancreas
adipocyte (UCP1lo)	-0.301747	6.72056	3.86581	0.383506	Pancreas
adipocyte (UCP1hi)	3.33153	1.62727	0	2.28333	Pancreas
adipocyte (UCP1lo)	-1.10006	5.46086	3.712	0.217938	Pancreas
adipocyte (UCP1lo)	1.47081	6.69694	3.20278	0	Pancreas
adipocyte (UCP1hi)	2.68325	-0.809441	0	1.66235	Pancreas
adipocyte (UCP1lo)	-0.733295	-0.632112	4.06818	0	Pancreas
adipocyte (UCP1lo)	-0.907319	0.724998	3.26898	0	Pancreas
adipocyte (UCP1lo)	-1.70711	-0.631776	3.61717	0	Pancreas
adipocyte (UCP1lo)	-1.65366	1.28894	4.28656	0	Pancreas
adipocyte (UCP1hi)	3.28573	0.108571	0	2.22729	Pancreas
adipocyte (UCP1hi)	4.17641	1.40303	0.80562	3.46424	Pancreas
adipocyte (UCP1hi)	3.53836	2.4013	0.537572	0	Pancreas
adipocyte (UCP1lo)	-0.0703623	6.243	3.21996	0	Pancreas
adipocyte (UCP1lo)	0.432881	7.091	3.31568	0	Pancreas
adipocyte (UCP1hi)	3.54017	0.408416	2.03572	1.46531	Pancreas
adipocyte (UCP1hi)	3.17528	0.176745	0	4.17416	Pancreas
adipocyte (UCP1hi)	3.38959	1.29018	0	2.77682	Pancreas
adipocyte (UCP1lo)	-0.324778	6.86557	3.45959	0	Pancreas
adipocyte (UCP1lo)	0.722123	6.84225	3.40987	0	Pancreas
adipocyte (UCP1lo)	0.541057	6.66301	3.65672	0	Pancreas
adipocyte (UCP1lo)	-1.26592	5.59298	3.98159	0.703789	Pancreas
adipocyte (UCP1lo)	-0.429125	-1.94473	2.13107	2.76303	Pancreas
adipocyte (UCP1lo)	1.76249	6.86673	3.50622	0	Pancreas
adipocyte (UCP1lo)	1.49216	7.16153	3.29067	0	Pancreas
adipocyte (UCP1lo)	-1.30135	0.403589	4.59114	0	Pancreas
adipocyte (UCP1lo)	0.348203	0.411581	3.61834	0	Pancreas
adipocyte (UCP1lo)	-1.07457	-2.05713	5.16949	0	Pancreas
adipocyte (UCP1hi)	3.97206	2.02682	0	1.79218	Pancreas
adipocyte (UCP1hi)	3.52329	-0.481328	1.5176	2.72425	Pancreas
adipocyte (UCP1lo)	2.17511	-1.09031	0	2.27716	Pancreas
adipocyte (UCP1hi)	4.09378	0.0595681	0	4.13987	Pancreas
adipocyte (UCP1lo)	1.96071	6.79558	3.46686	0	Pancreas
adipocyte (UCP1hi)	2.5529	2.99553	2.27541	3.22904	Pancreas
adipocyte (UCP1lo)	-0.35088	0.674741	3.82742	0	Pancreas
adipocyte (UCP1lo)	-0.352258	6.37977	3.62471	0	Pancreas
adipocyte (UCP1lo)	-0.799885	-0.46379	3.201	0	Pancreas
adipocyte (UCP1lo)	-0.682629	1.98302	4.71841	0	Pancreas
adipocyte (UCP1lo)	-1.25144	1.31816	3.55315	0	Pancreas
adipocyte (UCP1lo)	1.17713	0.142519	3.16213	0	Pancreas
adipocyte (UCP1lo)	-0.883417	0.688222	3.27151	0	Pancreas
adipocyte (UCP1hi)	3.14601	0.565865	0	3.44749	Pancreas
adipocyte (UCP1lo)	-1.39291	-1.3896	0	0	Pancreas
adipocyte (UCP1hi)	4.12558	0.43213	0	4.1203	Pancreas
adipocyte (UCP1lo)	0.204168	-1.12278	0	1.61072	Pancreas
adipocyte (UCP1lo)	0.748777	-0.825495	4.04161	0	Pancreas
adipocyte (UCP1lo)	1.57756	3.87606	4.30519	0	Pancreas
adipocyte (UCP1hi)	3.53702	0.874526	0	2.70062	Pancreas
adipocyte (UCP1lo)	-0.866187	6.20082	3.84276	0	Pancreas
adipocyte (UCP1lo)	-0.0222246	5.8899	3.74378	0	Pancreas
adipocyte (UCP1lo)	0.553829	6.58626	3.17771	0	Pancreas
adipocyte (UCP1lo)	1.81456	3.66837	2.68063	0	Pancreas
adipocyte (UCP1lo)	0.57234	-0.775727	0	0	Pancreas
adipocyte (UCP1hi)	3.71082	1.24536	1.64492	1.64492	Pancreas
adipocyte (UCP1lo)	-0.371995	1.68159	4.34541	0	Pancreas
adipocyte (UCP1lo)	-0.627113	5.01851	4.42962	0	Pancreas
adipocyte (UCP1lo)	-0.566163	1.85319	4.13923	0	Pancreas
adipocyte (UCP1lo)	-1.11067	0.350817	4.68493	0	Pancreas
adipocyte (UCP1lo)	-0.540007	-0.959744	3.16373	0	Pancreas
adipocyte (UCP1lo)	-0.905085	-1.47667	2.65165	0	Pancreas
adipocyte (UCP1hi)	-0.5001	2.10214	0	3.50375	Pancreas
adipocyte (UCP1hi)	1.30342	0.159439	0.984175	1.47045	Pancreas
adipocyte (UCP1lo)	-0.406858	0.582902	4.04804	1.41754	Pancreas
adipocyte (UCP1lo)	-1.09445	0.831816	2.44849	0	Pancreas
adipocyte (UCP1hi)	3.2124	2.74258	0	0	Pancreas
adipocyte (UCP1hi)	1.07535	-0.911744	0	1.62367	Pancreas
adipocyte (UCP1hi)	2.06257	-0.498103	0	3.39208	Pancreas
adipocyte (UCP1hi)	3.36361	2.27227	0	1.63277	Pancreas
adipocyte (UCP1lo)	0.543962	-0.784943	3.27426	3.76983	Pancreas
adipocyte (UCP1hi)	4.06864	0.832842	1.52938	0	Pancreas
adipocyte (UCP1lo)	1.55537	6.84331	2.97573	0	Pancreas
adipocyte (UCP1lo)	-0.731346	-1.65493	2.20007	0	Pancreas
adipocyte (UCP1lo)	1.78529	6.49959	3.62197	0.659394	Pancreas
adipocyte (UCP1hi)	3.31064	1.96343	0.825723	2.71594	Pancreas
adipocyte (UCP1lo)	-1.03237	0.461693	3.77731	0	Pancreas
adipocyte (UCP1lo)	0.193301	-0.500889	4.17079	0	Pancreas
adipocyte (UCP1lo)	-1.1463	-0.512414	3.05281	0	Pancreas
adipocyte (UCP1lo)	-1.40091	6.1515	3.46588	0	Pancreas
adipocyte (UCP1hi)	2.64076	-1.03071	0	3.1533	Pancreas
adipocyte (UCP1hi)	3.0736	0.325276	2.80457	2.42892	Pancreas
adipocyte (UCP1lo)	-0.0447237	4.8729	3.09119	0.592122	Pancreas
adipocyte (UCP1lo)	0.185831	6.93556	4.055	0	Pancreas
adipocyte (UCP1lo)	1.94787	6.3869	0	0	Pancreas
adipocyte (UCP1hi)	3.86003	0.222325	0	4.14668	Pancreas
adipocyte (UCP1hi)	3.02669	2.19773	0.891781	2.52699	Pancreas
adipocyte (UCP1hi)	3.72278	1.50817	0	3.3117	Pancreas
adipocyte (UCP1hi)	3.78698	1.97359	0.975548	0.975548	Pancreas
adipocyte (UCP1hi)	3.81701	1.06513	0	3.58209	Pancreas
adipocyte (UCP1lo)	1.7149	7.00261	3.06448	0	Pancreas
adipocyte (UCP1hi)	3.63263	2.47362	3.46486	3.20774	Pancreas
adipocyte (UCP1lo)	-0.674578	6.94838	4.30245	0	Pancreas
adipocyte (UCP1hi)	3.66884	-0.133624	0	2.51546	Pancreas
adipocyte (UCP1lo)	0.322941	-0.272039	3.12326	0	Pancreas
adipocyte (UCP1lo)	0.832379	6.47177	3.10059	0.496375	Pancreas
adipocyte (UCP1lo)	-1.17131	-1.88021	4.68766	0	Pancreas
adipocyte (UCP1hi)	4.17551	0.5394	0	3.63696	Pancreas
adipocyte (UCP1lo)	-1.43031	0.0150261	2.81238	0	Pancreas
adipocyte (UCP1lo)	0.25966	3.60425	2.13326	0	Pancreas
adipocyte (UCP1lo)	-1.484	5.95089	3.58899	0	Pancreas
adipocyte (UCP1lo)	-1.27999	6.64427	3.62829	0	Pancreas
adipocyte (UCP1hi)	3.47678	1.75452	1.70717	3.72858	Pancreas
adipocyte (UCP1hi)	2.31588	-1.36201	1.72728	3.50788	Pancreas
adipocyte (UCP1lo)	-0.102042	6.15463	3.40068	0	Pancreas
adipocyte (UCP1hi)	3.53117	1.51006	3.88317	3.01865	Pancreas
adipocyte (UCP1lo)	2.03968	6.484	4.04783	0	Pancreas
adipocyte (UCP1lo)	1.06111	7.21916	3.75299	0	Pancreas
adipocyte (UCP1hi)	3.59321	1.22093	0	1.9247	Pancreas
adipocyte (UCP1lo)	-0.683437	0.091555	4.01899	0	Pancreas
adipocyte (UCP1lo)	-0.839568	6.62918	3.83029	0	Pancreas
adipocyte (UCP1lo)	1.74289	7.01091	3.46766	0	Pancreas
adipocyte (UCP1lo)	-0.992292	0.876515	4.11993	0	Pancreas
adipocyte (UCP1lo)	-1.0167	-1.84525	4.08308	0	Pancreas
adipocyte (UCP1lo)	0.711334	7.2807	3.12121	0.287765	Pancreas
adipocyte (UCP1lo)	0.852543	4.88934	2.2869	0	Pancreas
adipocyte (UCP1lo)	2.01392	-1.08342	0	4.0799	Pancreas
adipocyte (UCP1hi)	3.02472	-0.837515	0	5.2107	Pancreas
adipocyte (UCP1lo)	-0.373451	-0.337509	4.45605	0	Pancreas
adipocyte (UCP1hi)	1.76283	-1.32551	0	2.42892	Pancreas
adipocyte (UCP1lo)	-1.06207	1.24243	3.70435	0	Pancreas
adipocyte (UCP1lo)	-0.90924	3.30655	2.90696	0	Pancreas
adipocyte (UCP1hi)	3.23691	0.274361	1.30161	3.10914	Pancreas
adipocyte (UCP1hi)	2.30137	1.271	0	1.94437	Pancreas
adipocyte (UCP1lo)	-0.978775	4.63536	3.31966	0	Pancreas
adipocyte (UCP1lo)	-0.387849	2.48433	3.85783	0	Pancreas
adipocyte (UCP1lo)	-0.716408	-1.58146	4.64869	0	Pancreas
adipocyte (UCP1lo)	-0.129277	-1.52838	4.21506	0	Pancreas
adipocyte (UCP1lo)	-1.59323	0.5297	4.43821	0	Pancreas
adipocyte (UCP1lo)	2.02937	3.86291	3.21903	0	Pancreas
adipocyte (UCP1lo)	-1.32519	-1.83906	4.22169	0	Pancreas
adipocyte (UCP1lo)	1.15881	6.41747	3.5895	0	Pancreas
adipocyte (UCP1lo)	-1.33504	-1.46632	3.70322	0	Pancreas
adipocyte (UCP1lo)	0.221037	0.684411	3.48947	0	Pancreas
adipocyte (UCP1lo)	0.449366	4.05192	4.33011	0	Pancreas
adipocyte (UCP1hi)	3.20878	2.29113	0	2.06582	Pancreas
adipocyte (UCP1lo)	0.156905	0.136131	3.56362	0	Pancreas
adipocyte (UCP1lo)	-1.23922	0.568647	3.76818	0	Pancreas
adipocyte (UCP1hi)	3.54069	-0.368563	1.12208	4.35204	Pancreas
adipocyte (UCP1lo)	-0.436013	-1.57284	0	0	Pancreas
adipocyte (UCP1lo)	0.996821	6.64212	2.7415	0	Pancreas
adipocyte (UCP1hi)	3.76108	1.96803	1.02951	2.10398	Pancreas
adipocyte (UCP1hi)	3.46167	-0.460491	1.5955	3.02791	Pancreas
adipocyte (UCP1lo)	-0.883624	5.31015	4.4571	0	Pancreas
adipocyte (UCP1lo)	-1.02344	6.60708	4.04669	0	Pancreas
adipocyte (UCP1hi)	3.66986	0.233313	0	2.62854	Pancreas
adipocyte (UCP1lo)	-1.21622	-1.04357	2.64722	0	Pancreas
adipocyte (UCP1hi)	3.42445	-0.652275	0	3.29202	Pancreas
adipocyte (UCP1hi)	1.93328	-0.834255	0	2.53469	Pancreas
adipocyte (UCP1lo)	-1.12083	4.46667	3.74681	0	Pancreas
adipocyte (UCP1lo)	2.03642	-1.32198	0	3.90842	Pancreas
adipocyte (UCP1hi)	4.11318	1.33854	0	2.92388	Pancreas
adipocyte (UCP1hi)	2.99634	2.48688	0	0	Pancreas
adipocyte (UCP1hi)	3.94487	0.311626	0	3.63098	Pancreas
adipocyte (UCP1hi)	1.53632	-0.859613	0	0	Pancreas
adipocyte (UCP1lo)	2.13227	6.64555	2.59079	0	Pancreas
adipocyte (UCP1lo)	-1.28559	-1.60659	3.56037	0	Pancreas
adipocyte (UCP1hi)	3.79307	1.12744	0	2.76847	Pancreas
adipocyte (UCP1lo)	-0.437558	-0.146948	3.81997	0	Pancreas
adipocyte (UCP1lo)	-1.65154	1.06595	3.80471	0	Pancreas
adipocyte (UCP1lo)	-1.64162	0.777693	3.76502	0	Pancreas
adipocyte (UCP1lo)	-0.206948	6.78237	4.2248	0	Pancreas
adipocyte (UCP1lo)	-0.869551	-1.00011	4.38072	0	Pancreas
adipocyte (UCP1lo)	2.60062	2.70712	4.42634	1.21215	Pancreas
adipocyte (UCP1hi)	3.2737	1.76451	0	0	Pancreas
adipocyte (UCP1lo)	2.10473	6.7692	3.55083	0	Pancreas
adipocyte (UCP1lo)	-1.22557	-0.0274753	4.67948	0	Pancreas
adipocyte (UCP1hi)	1.49841	-1.03887	0	4.20642	Pancreas
adipocyte (UCP1lo)	0.869064	7.00959	3.78612	0	Pancreas
adipocyte (UCP1lo)	-0.518423	4.06572	3.30703	0	Pancreas
adipocyte (UCP1hi)	2.41022	-1.24055	0	3.85946	Pancreas
adipocyte (UCP1hi)	2.03241	-0.700843	0.916801	2.44312	Pancreas
adipocyte (UCP1hi)	3.09995	-0.755397	0	2.70256	Pancreas
adipocyte (UCP1lo)	0.0197045	6.78587	4.10309	0	Pancreas
adipocyte (UCP1lo)	-0.698237	6.7481	3.49973	1.03276	Pancreas
adipocyte (UCP1hi)	3.8823	1.45543	0	3.72999	Pancreas
adipocyte (UCP1lo)	-1.10514	-1.23542	2.99992	0	Pancreas
adipocyte (UCP1lo)	-0.549334	5.31176	4.70945	0.393673	Pancreas
adipocyte (UCP1lo)	-1.07191	-0.727575	4.21295	1.46506	Pancreas
adipocyte (UCP1lo)	0.387833	1.24306	0	0	Pancreas
adipocyte (UCP1lo)	-1.54477	6.10994	4.33813	0	Pancreas
adipocyte (UCP1lo)	2.03123	-1.1463	0	0	Pancreas
adipocyte (UCP1lo)	-0.487812	6.89515	3.71888	0	Pancreas
adipocyte (UCP1hi)	4.08779	0.0489106	0.918788	3.09501	Pancreas
adipocyte (UCP1lo)	1.30964	6.97866	3.17738	0.458607	Pancreas
adipocyte (UCP1lo)	-1.23251	-1.90848	3.03505	0	Pancreas
adipocyte (UCP1lo)	-1.00774	-0.326349	4.714	0	Pancreas
adipocyte (UCP1hi)	4.13774	-0.457785	0	4.93218	Pancreas
adipocyte (UCP1lo)	3.13443	2.94674	3.76206	0.724755	Pancreas
adipocyte (UCP1hi)	3.01639	-0.315774	2.33405	2.33405	Pancreas
adipocyte (UCP1lo)	1.51294	6.79983	3.49838	0	Pancreas
adipocyte (UCP1lo)	0.44137	6.89551	3.17999	0	Pancreas
adipocyte (UCP1lo)	1.86335	6.75325	2.75108	0	Pancreas
adipocyte (UCP1hi)	3.40576	0.157623	0	4.79096	Pancreas
adipocyte (UCP1lo)	-0.84336	3.22697	4.47828	0	Pancreas
adipocyte (UCP1lo)	-0.422325	4.19891	3.71694	0	Pancreas
adipocyte (UCP1lo)	0.217201	0.0651679	3.19537	0	Pancreas
adipocyte (UCP1lo)	1.12046	6.00703	3.99164	0	Pancreas
adipocyte (UCP1hi)	1.31659	-0.806323	1.82874	0	Pancreas
adipocyte (UCP1hi)	2.90978	-0.640113	0	4.08047	Pancreas
adipocyte (UCP1lo)	1.37154	7.20149	4.01587	0.317066	Pancreas
adipocyte (UCP1hi)	2.45956	0.23682	1.97751	1.414	Pancreas
adipocyte (UCP1lo)	-0.477331	6.288	4.08716	0	Pancreas
adipocyte (UCP1hi)	1.95791	0.0858728	2.18663	1.59991	Pancreas
adipocyte (UCP1hi)	3.4658	2.0037	0.790317	2.24375	Pancreas
adipocyte (UCP1lo)	0.620556	7.44634	3.09862	0.30658	Pancreas
adipocyte (UCP1hi)	1.72836	-0.821279	0	1.40256	Pancreas
adipocyte (UCP1hi)	3.56388	1.81241	2.69958	2.60166	Pancreas
adipocyte (UCP1lo)	0.156999	6.54252	3.78926	0	Pancreas
adipocyte (UCP1lo)	-0.550514	2.51923	3.99189	0	Pancreas
adipocyte (UCP1lo)	0.658259	-1.25943	3.53127	0	Pancreas
adipocyte (UCP1lo)	-0.944529	6.6668	3.31171	0.322312	Pancreas
adipocyte (UCP1lo)	-1.42557	-1.50487	3.99514	0	Pancreas
adipocyte (UCP1hi)	3.9282	1.58579	0	1.15163	Pancreas
adipocyte (UCP1lo)	1.46015	6.01109	2.19752	0	Pancreas
adipocyte (UCP1lo)	0.459574	0.48943	1.61104	0	Pancreas
adipocyte (UCP1lo)	0.597255	0.714212	0	0	Pancreas
adipocyte (UCP1lo)	-0.934273	-0.285861	4.30397	0	Kidney
adipocyte (UCP1lo)	-1.51106	-0.526053	3.22415	0	Kidney
adipocyte (UCP1lo)	0.188558	3.65321	4.17028	0	Kidney
adipocyte (UCP1lo)	2.35957	3.5487	3.84629	0	Kidney
adipocyte (UCP1hi)	2.66622	0.415578	0	3.83908	Kidney
adipocyte (UCP1hi)	2.58029	-0.0590107	0	3.44842	Kidney
adipocyte (UCP1hi)	2.84751	0.345055	0	4.10471	Kidney
adipocyte (UCP1lo)	-1.39138	4.73559	0	0.69966	Kidney
adipocyte (UCP1hi)	0.630168	-1.47091	0	5.58532	Kidney
adipocyte (UCP1hi)	1.39231	-1.26753	0	2.06462	Kidney
adipocyte (UCP1hi)	1.72643	1.97692	1.00324	1.00324	Kidney
adipocyte (UCP1lo)	1.24338	3.11219	3.5996	0	Bladder
adipocyte (UCP1lo)	-0.649507	0.996146	4.22519	0	Bladder
adipocyte (UCP1lo)	1.64846	3.38327	4.57925	0	Bladder
adipocyte (UCP1lo)	0.993609	3.51074	0	0	Bladder
adipocyte (UCP1lo)	0.84214	3.30711	3.46183	0	Bladder
adipocyte (UCP1lo)	0.151874	0.509674	3.33752	0	Fat
adipocyte (UCP1hi)	0.727888	0.68957	0	5.41359	Fat
adipocyte (UCP1lo)	0.201612	0.673922	2.92235	2.54344	Fat
adipocyte (UCP1lo)	0.0948796	1.67408	0	0	Fat
adipocyte (UCP1lo)	-0.104421	0.659703	3.17026	0	Fat
adipocyte (UCP1lo)	0.531027	0.789262	1.79176	0	Fat
adipocyte (UCP1lo)	0.0596858	1.43076	1.83601	0	Fat
adipocyte (UCP1lo)	-0.171301	0.283014	3.48878	0	Fat
adipocyte (UCP1lo)	-0.198675	0.509338	0	0	Fat
adipocyte (UCP1lo)	0.464343	0.748285	2.20365	0	Fat
adipocyte (UCP1lo)	-0.0265556	1.10035	1.61749	0	Fat
adipocyte (UCP1lo)	0.241447	0.636658	1.76317	0	Fat
adipocyte (UCP1lo)	0.0792962	0.475693	0	0	Fat
adipocyte (UCP1lo)	0.332742	0.687237	0	0	Fat
adipocyte (UCP1lo)	-0.518643	0.64612	3.83736	0	Fat
adipocyte (UCP1lo)	-0.182417	0.151622	2.96524	0	Fat
adipocyte (UCP1lo)	-0.291896	1.01153	3.81917	0	Fat
adipocyte (UCP1lo)	-1.03178	-0.60073	3.59366	0	Fat
adipocyte (UCP1lo)	0.266822	0.505216	3.30916	0	Fat
adipocyte (UCP1lo)	-0.321188	1.21352	1.21732	0	Fat
adipocyte (UCP1lo)	0.197606	0.720054	2.70712	0	Fat
adipocyte (UCP1lo)	-0.257626	0.0507384	2.55815	0	Fat
adipocyte (UCP1lo)	0.619333	0.900932	0	0	Fat
adipocyte (UCP1lo)	2.92029	3.72909	1.23614	0	Fat
adipocyte (UCP1lo)	-0.371344	1.05678	1.95531	0	Fat
adipocyte (UCP1lo)	-0.0476048	4.3217	2.3447	0	Fat
adipocyte (UCP1hi)	0.396569	0.52825	0	5.617	Fat
adipocyte (UCP1hi)	4.23991	0.358262	0	4.445	Fat
adipocyte (UCP1lo)	1.43564	6.82537	2.42326	0	Fat
adipocyte (UCP1lo)	-1.28883	0.386411	4.01471	0	Fat
adipocyte (UCP1lo)	-0.0470537	5.39374	4.12163	0	Fat
adipocyte (UCP1hi)	3.65878	-0.426186	0	3.82815	Fat
adipocyte (UCP1lo)	-0.398674	0.800685	4.19831	0	Fat
adipocyte (UCP1lo)	-0.692572	4.64134	4.04059	0.429907	Fat
adipocyte (UCP1hi)	2.70636	0.0984638	0	0	Fat
adipocyte (UCP1hi)	3.34688	0.109269	0	4.03431	Fat
adipocyte (UCP1lo)	2.3093	4.81902	2.71217	0	Fat
adipocyte (UCP1hi)	3.11512	0.796186	0	3.73428	Fat
adipocyte (UCP1hi)	3.98038	1.85876	0	2.66036	Fat
adipocyte (UCP1hi)	4.04262	-0.328563	0	4.47684	Fat
adipocyte (UCP1hi)	3.05385	1.35118	3.55664	1.9727	Fat
adipocyte (UCP1hi)	-0.895743	3.02763	3.54261	3.93838	Fat
adipocyte (UCP1lo)	-1.46774	1.32509	4.99761	0	Fat
adipocyte (UCP1lo)	1.15725	-0.634938	0	3.95346	Fat
adipocyte (UCP1lo)	0.778753	7.43218	3.87832	0	Fat
adipocyte (UCP1lo)	2.40931	-0.749463	0	5.05225	Fat
adipocyte (UCP1lo)	-3.67617e-05	1.07409	4.23253	0	Fat
adipocyte (UCP1hi)	0.581288	1.43607	0	2.41103	Fat
adipocyte (UCP1lo)	-1.15097	0.949005	4.63513	0	Fat
adipocyte (UCP1lo)	0.615343	-0.467192	4.08873	0	Fat
adipocyte (UCP1lo)	-0.63373	-1.74116	4.54673	2.10154	Fat
adipocyte (UCP1lo)	0.356204	5.61667	2.79693	0	Fat
adipocyte (UCP1hi)	2.80235	2.08308	0	0	Fat
adipocyte (UCP1hi)	4.04597	-0.0866938	0	3.52262	Fat
adipocyte (UCP1lo)	1.16785	3.96017	3.53013	0	Fat
adipocyte (UCP1hi)	2.90922	3.57344	4.38621	2.1466	Fat
adipocyte (UCP1hi)	4.04858	1.52987	0	1.84493	Fat
adipocyte (UCP1hi)	2.77673	1.92348	0	0	Fat
adipocyte (UCP1hi)	3.26179	0.846441	1.82415	2.43318	Fat
adipocyte (UCP1hi)	3.61268	1.13114	0	3.78565	Fat
adipocyte (UCP1hi)	2.58087	0.0267183	0	0	Fat
adipocyte (UCP1lo)	0.00736311	4.26798	1.27993	0	Fat
adipocyte (UCP1lo)	-0.673622	0.106252	3.24467	0	Fat
adipocyte (UCP1hi)	2.99659	0.189528	0	2.01686	Fat
adipocyte (UCP1hi)	4.05431	-0.265177	2.29461	4.39797	Fat
adipocyte (UCP1lo)	-0.76128	0.18628	3.83127	0	Fat
adipocyte (UCP1hi)	2.17722	1.24076	0	1.21799	Fat
adipocyte (UCP1lo)	2.15934	-1.08652	0	5.25188	Fat
adipocyte (UCP1lo)	0.594959	7.47742	3.53575	0	Fat
adipocyte (UCP1hi)	4.19341	-0.275945	2.06763	3.07815	Fat
adipocyte (UCP1lo)	-0.997275	-0.379807	3.98862	0	Fat
adipocyte (UCP1hi)	3.99617	1.06314	0	0	Fat
adipocyte (UCP1lo)	0.451487	-1.22085	0	0	Fat
adipocyte (UCP1lo)	0.687243	5.72041	1.92171	0	Fat
adipocyte (UCP1lo)	0.533011	6.4988	2.74675	0	Fat
adipocyte (UCP1lo)	0.560373	4.88213	3.67428	0	Fat
adipocyte (UCP1lo)	0.433059	0.0926331	4.47958	0	Fat
adipocyte (UCP1hi)	4.26202	0.122465	0	3.87641	Fat
adipocyte (UCP1lo)	0.41301	6.06	3.58173	0	Fat
adipocyte (UCP1hi)	3.82165	0.414543	0	3.9284	Fat
adipocyte (UCP1hi)	4.06658	0.614553	0	3.84383	Fat
adipocyte (UCP1hi)	3.44776	1.89194	0	1.62585	Fat
adipocyte (UCP1lo)	-0.860446	6.10357	3.62906	0	Fat
adipocyte (UCP1hi)	0.175321	6.46016	1.19181	1.19181	Fat
adipocyte (UCP1hi)	3.8275	-0.608361	2.36143	2.36143	Fat
adipocyte (UCP1lo)	0.0944703	5.10154	1.54428	0	Fat
adipocyte (UCP1hi)	3.62324	2.11144	1.63771	2.86639	Fat
adipocyte (UCP1hi)	3.19969	-0.805755	0	3.41882	Fat
adipocyte (UCP1lo)	-0.72755	2.14296	4.42172	0	Fat
adipocyte (UCP1lo)	-1.2447	0.2365	4.02437	0	Fat
adipocyte (UCP1lo)	2.35803	6.31427	3.95405	0.462406	Fat
adipocyte (UCP1lo)	-1.33225	-1.61717	0	0	Fat
adipocyte (UCP1hi)	3.12499	2.41757	4.71374	3.20566	Fat
adipocyte (UCP1lo)	2.03679	2.45167	0.840949	0	Fat
adipocyte (UCP1hi)	2.72027	1.18748	2.33954	2.9833	Fat
adipocyte (UCP1lo)	-1.11714	4.44491	3.93492	0.737352	Fat
adipocyte (UCP1hi)	3.33956	0.703392	0	3.67984	Fat
adipocyte (UCP1lo)	-0.361971	5.31695	3.72895	0.379645	Fat
adipocyte (UCP1hi)	3.53903	1.03556	0	3.23109	Fat
adipocyte (UCP1lo)	0.49257	4.96413	0.567981	0.927983	Fat
adipocyte (UCP1hi)	3.31866	0.734496	2.12326	2.75472	Fat
adipocyte (UCP1hi)	2.94512	2.57875	3.32495	2.66715	Fat
adipocyte (UCP1hi)	2.86608	0.8316	0	1.8631	Fat
adipocyte (UCP1hi)	4.26701	0.548419	0	3.03463	Fat
adipocyte (UCP1hi)	3.52641	1.10234	0	0	Fat
adipocyte (UCP1lo)	-0.463009	-0.900321	3.55838	0	Fat
adipocyte (UCP1hi)	3.03355	-0.459655	0	2.63122	Fat
adipocyte (UCP1lo)	0.59141	-1.07876	3.80097	2.27716	Fat
adipocyte (UCP1hi)	2.09075	-0.46772	0	4.08975	Fat
adipocyte (UCP1hi)	4.35443	-0.41517	0	4.53495	Fat
adipocyte (UCP1hi)	2.36033	1.88148	0	2.41591	Fat
adipocyte (UCP1hi)	3.79784	0.654384	0	2.27794	Fat
adipocyte (UCP1lo)	1.41126	2.84019	3.52646	0	Fat
adipocyte (UCP1hi)	4.14447	-0.555115	0	3.29905	Fat
adipocyte (UCP1lo)	0.400026	3.86521	4.139	0	Fat
adipocyte (UCP1lo)	-1.22	1.48105	4.33176	0	Fat
adipocyte (UCP1hi)	3.20265	0.784693	0	2.77212	Fat
adipocyte (UCP1hi)	4.34485	-0.526215	0	1.95297	Fat
adipocyte (UCP1lo)	-0.677597	6.75706	3.84256	0	Fat
adipocyte (UCP1hi)	4.29658	-0.453628	0	4.69189	Fat
adipocyte (UCP1lo)	2.50833	6.2146	3.41437	0	Fat
adipocyte (UCP1lo)	-1.08515	0.312854	4.63513	2.32985	Fat
adipocyte (UCP1hi)	3.96068	0.535212	0	4.17402	Fat
adipocyte (UCP1lo)	-0.458243	1.0489	3.51121	0	Fat
adipocyte (UCP1hi)	4.17669	-0.0980844	0	0	Fat
adipocyte (UCP1lo)	1.79287	5.35558	3.68538	0	Fat
adipocyte (UCP1lo)	1.71122	-0.659251	0	3.58657	Fat
adipocyte (UCP1lo)	0.925291	5.78578	4.12891	0	Fat
adipocyte (UCP1lo)	-0.915622	4.48069	0	0	Fat
adipocyte (UCP1hi)	2.62904	0.62083	1.50712	1.50712	Fat
adipocyte (UCP1hi)	3.69503	1.08234	0	3.85492	Fat
adipocyte (UCP1lo)	0.678421	-0.308183	4.06603	0	Fat
adipocyte (UCP1lo)	2.3425	-0.764421	4.0654	0	Fat
adipocyte (UCP1lo)	0.332588	6.22679	3.60742	0	Fat
adipocyte (UCP1hi)	3.12092	1.27289	0	3.70262	Fat
adipocyte (UCP1lo)	1.80082	-0.440216	0	0	Fat
adipocyte (UCP1lo)	-0.972947	0.0168322	3.77315	0	Fat
adipocyte (UCP1lo)	1.13052	5.60933	3.64509	0.846575	Fat
adipocyte (UCP1hi)	3.85284	2.11902	0	0.846765	Fat
adipocyte (UCP1lo)	-1.34391	0.215264	0	0	Fat
adipocyte (UCP1lo)	0.563006	7.39689	3.71633	0	Fat
adipocyte (UCP1lo)	0.467097	5.96886	3.42249	0.816033	Fat
adipocyte (UCP1lo)	-0.732021	5.17918	3.16979	0	Fat
adipocyte (UCP1lo)	-0.310924	6.9789	3.61973	0.601924	Fat
adipocyte (UCP1hi)	3.42377	2.29113	0	0	Fat
adipocyte (UCP1lo)	2.74944	3.024	3.35985	1.49809	Fat
adipocyte (UCP1hi)	3.17185	-0.854856	0	4.24862	Fat
adipocyte (UCP1lo)	0.940057	7.31658	3.81907	0.461428	Fat
adipocyte (UCP1hi)	2.90601	0.188411	3.13328	3.30831	Fat
adipocyte (UCP1lo)	-1.48182	0.655963	4.68922	0	Fat
adipocyte (UCP1lo)	-0.145833	6.12297	2.54371	0.461428	Fat
adipocyte (UCP1hi)	3.45091	2.35302	1.07163	2.36091	Fat
adipocyte (UCP1hi)	3.71637	1.73273	0.93804	3.19148	Fat
adipocyte (UCP1lo)	0.587607	6.79575	3.77002	0	Fat
adipocyte (UCP1lo)	-0.499404	4.60699	2.46693	0	Fat
adipocyte (UCP1lo)	-0.623129	1.9397	3.68009	0	Fat
adipocyte (UCP1lo)	2.32665	-1.188	0	3.99851	Fat
adipocyte (UCP1hi)	4.40212	-0.252474	0	3.04707	Fat
adipocyte (UCP1lo)	0.0129025	5.23332	2.96961	0	Fat
adipocyte (UCP1hi)	4.27633	-0.0112212	0	4.18006	Fat
adipocyte (UCP1lo)	0.694054	-0.887836	4.46371	0	Fat
adipocyte (UCP1hi)	3.40469	1.16818	0	2.3623	Fat
adipocyte (UCP1hi)	3.84537	1.87911	0	1.40418	Fat
adipocyte (UCP1lo)	0.67194	7.30118	3.73949	0	Fat
adipocyte (UCP1lo)	-0.946306	6.42244	4.47462	0	Fat
adipocyte (UCP1lo)	-1.16826	5.71999	4.10489	0	Fat
adipocyte (UCP1lo)	-1.5257	5.96829	4.35169	0	Fat
adipocyte (UCP1lo)	-0.574966	4.8388	4.14149	0	Fat
adipocyte (UCP1lo)	-0.0984262	1.03422	4.4377	0	Fat
adipocyte (UCP1lo)	-0.873434	2.16757	4.14229	0	Fat
adipocyte (UCP1lo)	-0.348309	1.2542	3.41505	0	Fat
adipocyte (UCP1lo)	-0.415607	4.30972	3.58485	0	Fat
adipocyte (UCP1lo)	-0.14429	-0.497551	4.15289	0	Fat
adipocyte (UCP1lo)	-0.828486	4.61567	4.44758	0	Fat
adipocyte (UCP1hi)	2.2446	0.0201548	4.07028	0	Fat
adipocyte (UCP1lo)	-0.787322	-2.04301	2.9909	0	Fat
adipocyte (UCP1lo)	-1.07186	-0.22919	5.0851	0	Fat
adipocyte (UCP1lo)	2.33497	6.09859	4.27711	0	Fat
adipocyte (UCP1lo)	0.872269	5.62029	4.2642	0	Fat
adipocyte (UCP1lo)	1.15279	5.64608	4.02476	0	Fat
adipocyte (UCP1lo)	-0.856633	-1.77153	0	0	Fat
adipocyte (UCP1lo)	-1.11226	1.36531	3.87782	0	Fat
adipocyte (UCP1lo)	-0.103524	4.92781	4.4137	0	Fat
adipocyte (UCP1lo)	-1.2982	5.96565	2.81854	0	Fat
adipocyte (UCP1lo)	-0.362291	5.80453	3.71828	0	Fat
adipocyte (UCP1lo)	-0.3673	-1.68399	5.64877	0	Fat
adipocyte (UCP1lo)	-0.240519	6.18371	3.98793	0	Fat
adipocyte (UCP1lo)	2.43007	6.22392	1.12046	0	Fat
adipocyte (UCP1lo)	0.248108	2.38225	3.15405	0	Fat
adipocyte (UCP1lo)	2.36385	5.02915	3.99064	0	Fat
adipocyte (UCP1lo)	-1.01989	6.26317	3.69714	0	Fat
adipocyte (UCP1lo)	-0.481227	3.49702	0	0	Fat
adipocyte (UCP1lo)	-0.926661	1.58938	4.10695	0	Fat
adipocyte (UCP1lo)	-1.4195	5.16938	3.67067	0	Fat
adipocyte (UCP1lo)	2.56468	6.17487	3.25862	0	Fat
adipocyte (UCP1lo)	-1.33007	4.59872	3.91874	0	Fat
adipocyte (UCP1lo)	1.54194	6.98583	4.21024	0	Fat
adipocyte (UCP1lo)	0.00358952	5.43263	3.65875	0	Fat
adipocyte (UCP1lo)	-0.491917	5.17	4.06501	0	Fat
adipocyte (UCP1lo)	-1.24612	4.8906	4.25453	0	Fat
adipocyte (UCP1lo)	-0.320354	0.0827845	4.10439	0	Fat
adipocyte (UCP1lo)	-1.15162	0.781494	4.29838	0	Fat
adipocyte (UCP1lo)	-0.973148	5.84767	4.11029	0	Fat
adipocyte (UCP1lo)	0.463355	6.98797	3.89321	0	Fat
adipocyte (UCP1lo)	-0.458458	4.96711	4.32732	0	Fat
adipocyte (UCP1lo)	-0.956162	4.18445	4.59411	0	Fat
adipocyte (UCP1lo)	0.0992365	4.54423	4.37209	0	Fat
adipocyte (UCP1lo)	1.65852	5.93669	3.27149	0	Fat
adipocyte (UCP1lo)	-1.32381	6.26231	4.47387	0	Fat
adipocyte (UCP1lo)	-0.464339	5.67733	4.11947	0	Fat
adipocyte (UCP1lo)	-1.2855	6.1842	4.25489	0	Fat
adipocyte (UCP1lo)	-0.287526	4.01271	4.33477	0	Fat
adipocyte (UCP1lo)	-1.13444	5.60462	3.53	0	Fat
adipocyte (UCP1lo)	-1.05155	3.45428	4.52662	0	Fat
adipocyte (UCP1lo)	-1.25153	4.41852	3.2803	0	Fat
adipocyte (UCP1lo)	-0.88109	6.68586	4.08846	0	Fat
adipocyte (UCP1lo)	0.560689	3.49523	4.54709	0	Fat
adipocyte (UCP1lo)	-1.14594	5.06215	4.28061	0	Fat
adipocyte (UCP1lo)	0.507092	5.31341	4.07185	0	Fat
adipocyte (UCP1lo)	-0.486759	7.03185	4.03792	0	Fat
adipocyte (UCP1lo)	-0.88318	4.10929	4.67282	0	Fat
adipocyte (UCP1lo)	-0.711148	4.34346	4.39151	0	Fat
adipocyte (UCP1lo)	1.53012	6.86038	3.67654	0	Fat
adipocyte (UCP1lo)	0.79993	3.71165	4.87421	0	Fat
adipocyte (UCP1lo)	0.184459	6.95689	3.3596	0	Fat
adipocyte (UCP1lo)	-1.52675	5.54158	3.75866	0	Fat
adipocyte (UCP1lo)	-0.0050515	6.69476	4.4276	0	Fat
adipocyte (UCP1lo)	-1.05865	4.21226	4.78875	0	Fat
adipocyte (UCP1lo)	-1.33237	4.8674	4.07506	0	Fat
adipocyte (UCP1lo)	-0.742878	4.15717	3.80875	0	Fat
adipocyte (UCP1lo)	-0.427883	4.46049	2.99565	0	Fat
adipocyte (UCP1lo)	-0.149924	5.03519	3.71304	0	Fat
adipocyte (UCP1lo)	-0.180248	2.41835	4.34495	0	Fat
adipocyte (UCP1lo)	-0.623649	0.38931	4.56274	0	Fat
adipocyte (UCP1lo)	-1.39428	5.96444	5.00751	0	Fat
adipocyte (UCP1lo)	-0.540804	6.75017	3.79484	0	Fat
adipocyte (UCP1lo)	0.863064	4.96704	2.94797	0	Fat
adipocyte (UCP1lo)	0.0911447	4.42374	0.66891	0	Fat
adipocyte (UCP1lo)	-0.964666	1.03597	4.51418	0	Fat
adipocyte (UCP1lo)	-0.0256183	-0.100351	2.90329	0	Fat
adipocyte (UCP1lo)	0.0752842	4.34429	3.4565	0	Fat
adipocyte (UCP1lo)	1.41254	3.62671	3.98624	0	Fat
adipocyte (UCP1lo)	0.595561	4.64147	1.24285	0	Fat
adipocyte (UCP1lo)	1.97271	6.89777	3.19693	0	Fat
adipocyte (UCP1lo)	-1.08738	-0.312789	3.78066	0	Fat
adipocyte (UCP1lo)	1.76571	5.97029	2.45506	0	Fat
adipocyte (UCP1lo)	0.340261	2.63494	3.71308	0	Fat
adipocyte (UCP1lo)	2.46178	4.06507	3.76871	0	Fat
adipocyte (UCP1lo)	1.52967	3.39096	3.2099	0	Fat
adipocyte (UCP1lo)	-1.12685	5.23511	2.70214	0	Fat
adipocyte (UCP1lo)	-0.54507	-0.893918	4.26601	0	Fat
adipocyte (UCP1lo)	0.0241143	5.38742	3.45235	0	Fat
adipocyte (UCP1lo)	-0.38872	4.56504	3.99064	0	Fat
adipocyte (UCP1lo)	2.13575	1.8817	4.35414	0	Fat
adipocyte (UCP1hi)	2.6818	0.610222	3.44535	0	Fat
adipocyte (UCP1lo)	-1.30297	-0.82638	3.70812	0	Fat
adipocyte (UCP1lo)	1.74372	4.29331	3.88178	0	Fat
adipocyte (UCP1lo)	0.121073	5.64221	3.70021	0	Fat
adipocyte (UCP1lo)	0.634642	-0.177733	3.7601	0	Fat
adipocyte (UCP1lo)	-0.330206	-0.649084	3.89527	0	Fat
adipocyte (UCP1lo)	1.43208	3.98485	3.64918	0	Fat
adipocyte (UCP1lo)	0.117169	-0.480835	4.492	0	Fat
adipocyte (UCP1lo)	1.75425	4.10279	3.69165	0	Fat
adipocyte (UCP1lo)	-1.01384	6.23278	3.8223	0	Fat
adipocyte (UCP1lo)	-0.794957	6.37904	3.88702	0	Fat
adipocyte (UCP1lo)	1.09541	4.99925	2.78375	0	Fat
adipocyte (UCP1lo)	0.000271872	4.6602	3.5608	0	Fat
adipocyte (UCP1lo)	1.58138	4.02388	1.89231	0	Fat
adipocyte (UCP1lo)	0.119954	-0.219583	3.67801	0	Fat
adipocyte (UCP1lo)	0.236496	4.80039	4.4453	0	Fat
adipocyte (UCP1lo)	1.82525	4.53149	3.74903	0	Fat
adipocyte (UCP1lo)	1.09221	3.08701	4.06779	0	Fat
adipocyte (UCP1lo)	1.12158	3.14954	0.652438	0	Fat
adipocyte (UCP1lo)	1.53783	5.14807	2.05753	0	Fat
adipocyte (UCP1lo)	-0.202255	4.12719	3.58159	0	Fat
adipocyte (UCP1lo)	1.67049	5.84162	1.80769	0	Fat
adipocyte (UCP1lo)	-1.12604	-0.408535	0	0	Fat
adipocyte (UCP1lo)	-0.682348	5.35977	3.70549	0	Fat
adipocyte (UCP1lo)	-0.223163	3.27051	3.17667	0	Fat
adipocyte (UCP1lo)	0.198855	3.5591	3.2218	0	Fat
adipocyte (UCP1lo)	2.45309	6.45621	3.47134	0	Fat
adipocyte (UCP1lo)	0.343994	3.47316	3.80738	0	Fat
adipocyte (UCP1lo)	0.557064	0.393025	3.50574	0	Fat
adipocyte (UCP1lo)	-0.226054	0.377119	4.3659	0	Fat
adipocyte (UCP1lo)	1.86155	2.17297	3.18906	0	Fat
adipocyte (UCP1lo)	1.16319	3.97839	2.82721	0	Fat
adipocyte (UCP1lo)	1.28375	4.22253	4.15645	0	Fat
adipocyte (UCP1lo)	-0.0680518	3.19365	3.90167	0	Fat
adipocyte (UCP1lo)	-0.218926	0.450136	3.81463	0	Fat
adipocyte (UCP1lo)	0.477292	6.84122	2.78847	0	Fat
adipocyte (UCP1lo)	3.02263	4.7773	3.42054	0	Fat
adipocyte (UCP1lo)	-0.193245	0.108647	3.40282	0	Fat
adipocyte (UCP1lo)	1.40982	6.07209	3.4561	0	Fat
adipocyte (UCP1lo)	-1.06415	6.15172	3.99345	0	Fat
adipocyte (UCP1lo)	0.254971	3.96408	2.78993	0	Fat
adipocyte (UCP1hi)	1.32191	1.00227	3.86706	0	Fat
adipocyte (UCP1lo)	-1.187	-0.152674	4.49814	0	Fat
adipocyte (UCP1lo)	0.959103	6.23787	4.19232	0	Fat
adipocyte (UCP1lo)	1.87887	4.88338	3.87206	0	Fat
adipocyte (UCP1lo)	1.694	5.33687	3.30602	0	Fat
adipocyte (UCP1lo)	1.62614	3.63389	3.57809	0	Fat
adipocyte (UCP1lo)	1.24803	2.93299	3.06516	0	Fat
adipocyte (UCP1lo)	2.21815	5.94254	3.95904	0	Fat
adipocyte (UCP1lo)	1.47491	4.63208	1.07011	0	Fat
adipocyte (UCP1lo)	-0.322039	4.27193	3.70644	0	Fat
adipocyte (UCP1lo)	2.58414	4.65962	3.40303	0	Fat
adipocyte (UCP1lo)	-0.587966	6.74131	4.02183	0	Fat
adipocyte (UCP1hi)	0.443115	1.46117	3.327	0	Fat
adipocyte (UCP1hi)	0.834896	3.50887	2.17341	0	Fat
adipocyte (UCP1lo)	1.77712	4.49296	3.77206	0	Fat
adipocyte (UCP1lo)	-0.330145	2.39376	4.16842	0	Fat
adipocyte (UCP1lo)	2.2043	2.88123	3.57023	0	Fat
adipocyte (UCP1lo)	2.84391	4.45537	3.28898	0	Fat
adipocyte (UCP1lo)	1.15665	4.54547	3.06622	0	Fat
adipocyte (UCP1lo)	-0.973913	-1.99816	3.33317	0	Fat
adipocyte (UCP1lo)	-0.481112	4.87816	4.29687	0	Fat
adipocyte (UCP1lo)	0.931328	6.58972	4.12528	0	Fat
adipocyte (UCP1lo)	-1.32773	-0.610505	2.66259	0	Fat
adipocyte (UCP1lo)	-1.32458	0.728674	1.44964	0	Fat
adipocyte (UCP1lo)	-0.324603	4.00165	1.2804	0	Fat
adipocyte (UCP1lo)	2.82816	5.37701	1.26285	0	Fat
adipocyte (UCP1lo)	-0.890059	4.81205	3.28591	0	Fat
adipocyte (UCP1lo)	0.417317	3.76444	3.49142	0	Fat
adipocyte (UCP1lo)	-0.0193424	5.44444	3.52898	0	Fat
adipocyte (UCP1lo)	-0.409837	0.268423	2.64539	0	Fat
adipocyte (UCP1lo)	1.72388	5.76465	3.43423	0	Fat
adipocyte (UCP1lo)	-0.587689	3.97393	3.52972	0	Fat
adipocyte (UCP1lo)	0.302704	2.86233	3.9569	0	Fat
adipocyte (UCP1lo)	-1.56573	0.189849	3.8985	0	Fat
adipocyte (UCP1lo)	-0.950911	6.37842	3.6856	0	Fat
adipocyte (UCP1lo)	2.23097	6.10945	2.9471	0	Fat
adipocyte (UCP1lo)	-1.24851	1.08837	3.79305	0	Fat
adipocyte (UCP1lo)	-0.115719	4.33723	1.45014	0	Fat
adipocyte (UCP1lo)	2.81282	5.33433	1.17053	0	Fat
adipocyte (UCP1lo)	-1.58502	-0.367244	3.98111	0	Fat
adipocyte (UCP1lo)	-0.348413	6.40072	3.70564	0	Fat
adipocyte (UCP1lo)	2.03933	3.42959	3.86255	0	Fat
adipocyte (UCP1lo)	-0.644715	3.44425	4.38477	0	Fat
adipocyte (UCP1lo)	-0.377311	-0.390471	2.72492	0	Fat
adipocyte (UCP1lo)	1.07746	3.25377	3.33187	0	Fat
adipocyte (UCP1lo)	0.0863827	4.41175	3.25639	0	Fat
adipocyte (UCP1lo)	1.25516	4.14373	3.02696	0	Fat
adipocyte (UCP1lo)	0.108023	3.70413	3.85473	0	Fat
adipocyte (UCP1hi)	2.75885	-0.674181	0	2.54804	Fat
adipocyte (UCP1hi)	3.22769	0.630039	0	2.77776	Fat
adipocyte (UCP1hi)	4.17686	-0.661142	0	5.12559	Fat
adipocyte (UCP1lo)	2.7275	4.55411	3.55589	0	Fat
adipocyte (UCP1lo)	0.0157604	5.94681	2.90796	0	Fat
adipocyte (UCP1lo)	0.816661	2.92613	4.15773	0	Fat
adipocyte (UCP1hi)	2.6023	1.92967	1.2853	2.18011	Fat
adipocyte (UCP1hi)	3.0108	-0.578418	0	1.92997	Fat
adipocyte (UCP1lo)	0.499135	-0.185382	3.2634	0	Fat
adipocyte (UCP1lo)	-1.57808	0.417413	3.70065	0	Fat
adipocyte (UCP1lo)	0.364969	3.74165	4.09301	0	Fat
adipocyte (UCP1hi)	2.78118	-0.52751	1.89122	3.37202	Fat
adipocyte (UCP1lo)	-0.706128	1.34952	4.14713	0	Fat
adipocyte (UCP1lo)	-0.413036	-1.20847	2.29381	0	Fat
adipocyte (UCP1lo)	2.2773	4.91784	3.48446	0	Fat
adipocyte (UCP1lo)	0.0537815	5.0498	4.35799	0	Fat
adipocyte (UCP1lo)	2.83659	5.84124	2.91646	0	Fat
adipocyte (UCP1hi)	3.89384	0.315597	0	2.60115	Fat
adipocyte (UCP1lo)	0.501616	4.26595	4.59034	0	Fat
adipocyte (UCP1lo)	2.05476	4.25069	3.6851	0	Fat
adipocyte (UCP1lo)	0.0870696	4.17706	3.87462	0	Fat
adipocyte (UCP1hi)	1.34042	1.52412	2.68097	0	Fat
adipocyte (UCP1hi)	3.65044	-0.0763966	0	0	Fat
adipocyte (UCP1lo)	-0.740157	-1.06768	0	0	Fat
adipocyte (UCP1lo)	1.25413	5.08738	3.25816	0	Fat
adipocyte (UCP1lo)	-0.590926	5.14174	4.56152	0	Fat
adipocyte (UCP1lo)	-0.0192009	1.37183	3.94647	0	Fat
adipocyte (UCP1lo)	1.72635	2.42442	0	0	Fat
adipocyte (UCP1lo)	2.39989	4.53768	1.25869	0	Fat
adipocyte (UCP1lo)	0.658377	4.05421	2.72492	0	Fat
adipocyte (UCP1lo)	2.32383	4.31519	3.24762	0	Fat
adipocyte (UCP1lo)	2.06156	4.863	4.07486	0.608838	Fat
adipocyte (UCP1lo)	0.814863	2.73043	4.44241	0	Fat
adipocyte (UCP1lo)	0.723646	5.37905	3.82706	0	Fat
adipocyte (UCP1lo)	0.308776	5.77182	3.30202	0	Fat
adipocyte (UCP1lo)	2.84866	5.51786	3.71519	0	Fat
adipocyte (UCP1hi)	1.36003	0.905793	3.4969	0	Fat
adipocyte (UCP1lo)	2.0713	5.66077	3.90007	0	Fat
adipocyte (UCP1hi)	2.21041	0.676046	1.52038	0	Fat
adipocyte (UCP1lo)	0.338643	-0.527186	0	0	Fat
adipocyte (UCP1hi)	2.05188	0.984186	0	0	Fat
adipocyte (UCP1hi)	1.96261	0.0209885	3.31204	0	Fat
adipocyte (UCP1lo)	0.572201	6.62707	3.81109	0.495046	Fat
adipocyte (UCP1hi)	2.25751	2.57582	0.759952	2.75977	Fat
adipocyte (UCP1hi)	2.04447	0.882128	0	0	Fat
adipocyte (UCP1lo)	0.893034	6.37318	2.83838	0	Fat
adipocyte (UCP1lo)	1.20273	5.07676	3.34868	0.634445	Fat
adipocyte (UCP1hi)	2.61045	0.546149	0	2.90424	Fat
adipocyte (UCP1lo)	-0.2068	5.92679	4.19767	0	Fat
adipocyte (UCP1lo)	1.91795	2.22395	3.42603	0	Fat
adipocyte (UCP1lo)	0.705325	2.98424	2.80651	0.938134	Fat
adipocyte (UCP1lo)	2.4429	6.12383	3.52034	0	Fat
adipocyte (UCP1lo)	-1.57574	-1.12365	3.13104	0	Fat
adipocyte (UCP1hi)	2.14738	0.393653	0	0	Fat
adipocyte (UCP1lo)	-0.210469	3.68781	3.74249	0	Fat
adipocyte (UCP1lo)	2.88226	4.06339	4.36404	0	Fat
adipocyte (UCP1lo)	2.68088	5.57637	3.77278	0	Fat
adipocyte (UCP1lo)	1.56038	3.23328	3.70456	0	Fat
adipocyte (UCP1hi)	-0.138684	-1.59352	2.34166	3.6531	Fat
adipocyte (UCP1lo)	0.26397	4.64767	3.37593	0	Fat
adipocyte (UCP1lo)	1.06572	5.14076	3.62968	0	Fat
adipocyte (UCP1hi)	2.72272	1.69426	0	0	Fat
adipocyte (UCP1lo)	-0.895308	5.17752	3.93989	0.728812	Fat
adipocyte (UCP1lo)	1.72408	3.46216	3.89745	0	Fat
adipocyte (UCP1hi)	2.92124	2.69046	1.94087	0	Fat
adipocyte (UCP1hi)	3.08743	0.353851	0	2.31327	Fat
adipocyte (UCP1hi)	3.84938	-0.711963	0	4.56817	Fat
adipocyte (UCP1lo)	1.98444	3.22775	2.46887	0.933802	Fat
adipocyte (UCP1lo)	2.15463	5.76499	3.82131	0	Fat
adipocyte (UCP1lo)	0.248089	-0.609794	2.45333	0	Fat
adipocyte (UCP1lo)	1.04751	6.92609	3.78156	0	Fat
adipocyte (UCP1lo)	-1.40053	4.15835	4.71162	0	Fat
adipocyte (UCP1lo)	1.38378	3.32679	2.99319	0	Fat
adipocyte (UCP1lo)	2.8241	4.85129	4.16269	0	Fat
adipocyte (UCP1lo)	-1.25512	5.70857	4.37224	0	Fat
adipocyte (UCP1hi)	-0.297165	-0.811416	3.24853	2.22471	Fat
adipocyte (UCP1lo)	0.579643	5.92044	3.36246	0.361383	Fat
adipocyte (UCP1hi)	1.87233	0.0690737	0	0	Fat
adipocyte (UCP1hi)	3.52165	0.913829	0	2.94368	Fat
adipocyte (UCP1lo)	-1.64874	1.23138	4.34702	0	Fat
adipocyte (UCP1lo)	1.11705	5.68876	3.69673	0	Fat
adipocyte (UCP1lo)	0.522333	5.05579	3.10224	0	Fat
adipocyte (UCP1lo)	-0.768288	-1.3352	5.27536	0	Fat
adipocyte (UCP1lo)	-0.37587	-0.197036	3.30031	0	Fat
adipocyte (UCP1lo)	0.251658	5.26529	4.33301	0	Fat
adipocyte (UCP1lo)	1.89604	4.63035	3.0583	0	Fat
adipocyte (UCP1hi)	1.8793	0.874753	4.50249	0	Fat
adipocyte (UCP1lo)	-0.656408	4.46482	3.97142	0	Fat
adipocyte (UCP1hi)	2.68883	-1.00988	2.18383	3.69886	Fat
adipocyte (UCP1hi)	4.14956	0.604785	0	4.50256	Fat
adipocyte (UCP1hi)	2.74953	-0.325073	0	3.34629	Fat
adipocyte (UCP1lo)	1.42653	5.99198	4.52257	0	Fat
adipocyte (UCP1lo)	2.73209	4.85591	2.40136	0	Fat
adipocyte (UCP1lo)	1.71798	-0.990501	0	0	Fat
adipocyte (UCP1hi)	4.07865	1.07547	0	3.89082	Fat
adipocyte (UCP1hi)	2.03958	-0.967605	0	5.27583	Fat
adipocyte (UCP1lo)	0.585543	6.10026	3.44097	0	Fat
adipocyte (UCP1hi)	2.19696	1.55257	0	3.201	Fat
adipocyte (UCP1lo)	1.48632	2.61133	2.62958	0.958773	Fat
adipocyte (UCP1lo)	0.714668	6.52753	2.91424	0	Fat
adipocyte (UCP1lo)	1.63622	3.85069	4.01818	0	Fat
adipocyte (UCP1lo)	1.70044	2.91076	4.03295	0	Fat
adipocyte (UCP1lo)	0.736684	4.14033	3.0771	0	Fat
adipocyte (UCP1hi)	0.916342	3.04351	2.61826	0	Fat
adipocyte (UCP1lo)	0.419006	5.95585	3.96602	0	Fat
adipocyte (UCP1lo)	-1.7322	-0.873462	4.7741	0	Fat
adipocyte (UCP1hi)	3.8508	0.706205	2.49821	3.3639	Fat
adipocyte (UCP1lo)	1.83668	6.34336	1.93395	0	Fat
adipocyte (UCP1lo)	2.06004	2.77555	3.92531	0	Fat
adipocyte (UCP1lo)	0.593864	4.59366	3.95826	0	Fat
adipocyte (UCP1hi)	3.43159	0.889739	1.62041	3.82005	Fat
adipocyte (UCP1lo)	1.9915	6.03098	4.31758	0	Fat
adipocyte (UCP1lo)	-1.64551	0.848308	4.22969	0	Fat
adipocyte (UCP1hi)	3.65951	-0.34802	2.50852	4.57406	Fat
adipocyte (UCP1lo)	2.45207	5.98717	4.04327	0	Fat
adipocyte (UCP1hi)	4.22803	0.0740081	0	3.0046	Fat
adipocyte (UCP1hi)	3.21802	0.0937246	2.91188	2.53324	Fat
adipocyte (UCP1lo)	-1.58991	-0.636713	3.66415	0	Fat
adipocyte (UCP1lo)	1.37086	4.8991	4.58032	0	Fat
adipocyte (UCP1lo)	-0.249998	3.12537	3.92142	0.974211	Fat
adipocyte (UCP1lo)	-1.04743	-1.44539	4.44582	0	Fat
adipocyte (UCP1lo)	-0.198157	-0.466456	4.39445	0	Fat
adipocyte (UCP1lo)	2.35852	2.64853	4.44874	0	Fat
adipocyte (UCP1lo)	-0.723487	6.44526	4.14273	0	Fat
adipocyte (UCP1lo)	2.61964	3.78521	0	1.38829	Fat
adipocyte (UCP1lo)	2.26219	5.5459	3.50071	0	Fat
adipocyte (UCP1lo)	2.18652	6.55337	2.58154	0.567353	Fat
adipocyte (UCP1hi)	2.92479	-0.0248508	0	2.71806	Fat
adipocyte (UCP1lo)	-0.722913	0.210693	4.59811	0	Fat
adipocyte (UCP1lo)	2.73604	3.64243	4.5221	0	Fat
adipocyte (UCP1hi)	2.87859	0.57759	0	3.49744	Fat
adipocyte (UCP1lo)	1.07032	5.3579	3.5778	0	Fat
adipocyte (UCP1lo)	1.18583	6.85606	3.69276	0	Fat
adipocyte (UCP1lo)	-1.00963	3.80096	3.29503	0	Fat
adipocyte (UCP1hi)	1.74537	1.73143	1.44392	0	Fat
adipocyte (UCP1hi)	2.64032	0.575648	0	3.57118	Fat
adipocyte (UCP1hi)	3.12576	-0.964295	2.24408	2.88275	Fat
adipocyte (UCP1hi)	2.44578	-0.498034	2.17895	3.19912	Fat
adipocyte (UCP1lo)	-0.631394	4.27002	3.6036	0	Fat
adipocyte (UCP1hi)	2.52944	0.0604332	0	4.47091	Fat
adipocyte (UCP1lo)	0.539696	4.1015	3.10178	0.882042	Fat
adipocyte (UCP1lo)	-0.10038	5.30171	4.37415	0.442011	Fat
adipocyte (UCP1lo)	1.18222	4.48534	3.89647	0	Fat
adipocyte (UCP1lo)	1.61672	2.59813	4.02481	0	Fat
adipocyte (UCP1lo)	2.50067	5.38868	3.79007	0	Fat
adipocyte (UCP1hi)	3.30002	0.808629	2.18103	0	Fat
adipocyte (UCP1lo)	2.10949	5.64471	2.45771	0	Fat
adipocyte (UCP1hi)	1.70687	1.42708	2.74854	1.92395	Fat
adipocyte (UCP1lo)	-0.383468	1.75716	3.75559	1.33077	Fat
adipocyte (UCP1lo)	-0.816385	6.10518	3.61895	0	Fat
adipocyte (UCP1lo)	1.93944	-0.844294	0	4.32057	Fat
adipocyte (UCP1lo)	0.770169	0.127969	3.77885	0	Fat
adipocyte (UCP1hi)	2.07558	0.913135	4.40101	1.32893	Fat
adipocyte (UCP1lo)	2.92239	5.16017	3.51815	0	Fat
adipocyte (UCP1lo)	0.867431	-0.994755	3.57156	0	Fat
adipocyte (UCP1lo)	-0.160097	3.68619	3.31116	0	Fat
adipocyte (UCP1lo)	2.5882	4.63119	3.87135	1.4192	Fat
adipocyte (UCP1lo)	0.891265	5.55175	4.12275	0	Fat
adipocyte (UCP1hi)	1.71924	0.0600535	0	0	Fat
adipocyte (UCP1lo)	-0.268546	3.35342	3.69229	0.782054	Fat
adipocyte (UCP1lo)	0.85138	2.47006	2.07207	1.19808	Fat
adipocyte (UCP1lo)	0.176546	5.51405	4.11257	0	Fat
adipocyte (UCP1lo)	1.55388	3.31494	3.66551	0	Fat
adipocyte (UCP1lo)	1.98992	4.52362	3.95938	0	Fat
adipocyte (UCP1lo)	-0.269531	3.41615	2.67886	0	Fat
adipocyte (UCP1lo)	-1.03112	0.147172	3.91545	0	Fat
adipocyte (UCP1lo)	2.28033	5.4739	4.07373	0	Fat
adipocyte (UCP1hi)	2.03182	0.605649	1.51732	2.72392	Fat
adipocyte (UCP1hi)	1.96556	2.98376	3.86801	1.03026	Fat
adipocyte (UCP1lo)	1.3875	3.05319	3.58937	0	Fat
adipocyte (UCP1hi)	0.927464	0.51343	4.39661	0	Fat
adipocyte (UCP1lo)	-0.771372	-1.31199	3.26857	0	Fat
adipocyte (UCP1lo)	1.66629	6.28312	4.16122	0	Fat
adipocyte (UCP1lo)	1.0156	5.33232	4.28626	0	Fat
adipocyte (UCP1lo)	0.431809	4.76839	3.18711	0	Fat
adipocyte (UCP1lo)	0.630941	2.73716	4.26295	0	Fat
adipocyte (UCP1lo)	0.477776	6.38691	3.39524	0.44797	Fat
adipocyte (UCP1hi)	2.74096	-0.064377	0	2.57647	Fat
adipocyte (UCP1lo)	3.20511	4.90058	3.01874	0	Fat
adipocyte (UCP1lo)	0.399454	6.36173	3.46097	0	Fat
adipocyte (UCP1lo)	1.9924	5.5888	2.44926	0	Fat
adipocyte (UCP1lo)	1.45943	4.89904	3.87381	0	Fat
adipocyte (UCP1lo)	1.58027	5.15011	3.60989	0	Fat
adipocyte (UCP1lo)	1.19638	3.89696	3.83691	0	Fat
adipocyte (UCP1lo)	0.26646	3.40477	4.4505	0	Fat
adipocyte (UCP1lo)	1.33104	5.11034	3.75575	0	Fat
adipocyte (UCP1lo)	1.8785	5.73923	3.61564	0	Fat
adipocyte (UCP1lo)	0.561206	5.6677	3.23802	0	Fat
adipocyte (UCP1lo)	1.19341	7.01381	3.49194	0	Fat
adipocyte (UCP1hi)	2.12071	0.792858	0	1.57575	Fat
adipocyte (UCP1lo)	0.274605	4.37267	4.14383	0	Fat
adipocyte (UCP1hi)	2.95094	0.307699	0	0	Fat
adipocyte (UCP1hi)	3.92605	-0.64403	2.87641	3.54098	Fat
adipocyte (UCP1lo)	2.35955	6.10858	3.70072	0	Fat
adipocyte (UCP1lo)	0.892495	3.77074	3.23812	0	Fat
adipocyte (UCP1lo)	-0.933139	-1.78908	4.54229	0	Fat
adipocyte (UCP1lo)	1.5863	3.8193	2.99705	0	Fat
adipocyte (UCP1hi)	2.73637	1.6174	1.18594	2.05685	Fat
adipocyte (UCP1lo)	-1.27309	-1.78779	4.47375	1.49681	Fat
adipocyte (UCP1lo)	-0.809749	6.66078	3.13886	0	Fat
adipocyte (UCP1hi)	2.89401	-1.01183	2.27246	3.57831	Fat
adipocyte (UCP1lo)	2.23855	5.4242	1.6946	0	Fat
adipocyte (UCP1lo)	1.67913	4.52692	3.47736	0.715792	Fat
adipocyte (UCP1lo)	0.959671	5.83886	3.62656	0	Fat
adipocyte (UCP1lo)	-0.22517	5.91572	4.40415	0	Fat
adipocyte (UCP1lo)	2.66605	5.74994	3.71494	1.09955	Fat
adipocyte (UCP1lo)	0.0866047	1.18723	3.4991	0	Fat
adipocyte (UCP1lo)	2.6014	4.71372	1.34048	0	Fat
adipocyte (UCP1lo)	2.50713	5.08802	3.49938	0	Fat
adipocyte (UCP1lo)	0.348905	-0.38254	3.21647	1.48613	Fat
adipocyte (UCP1lo)	2.18272	5.78171	3.25996	0	Fat
adipocyte (UCP1hi)	2.40298	0.638095	0	2.69095	Fat
adipocyte (UCP1hi)	3.18949	0.568009	0	0	Fat
adipocyte (UCP1lo)	0.139581	4.51648	3.96287	0	Fat
adipocyte (UCP1lo)	-0.7044	-1.78848	4.49244	0	Fat
adipocyte (UCP1lo)	1.00478	5.76159	4.38498	0	Fat
adipocyte (UCP1lo)	0.709427	4.99717	3.36038	0.481055	Fat
adipocyte (UCP1hi)	3.09567	0.95515	0	0	Fat
adipocyte (UCP1lo)	1.36152	-1.27991	0	2.9918	Fat
adipocyte (UCP1lo)	-0.00939631	6.08803	4.08941	0	Fat
adipocyte (UCP1hi)	3.08083	-1.0546	0	3.27385	Fat
adipocyte (UCP1lo)	2.17924	4.00416	1.6664	0	Fat
adipocyte (UCP1lo)	0.535987	-0.669574	3.27141	0	Fat
adipocyte (UCP1lo)	1.17005	5.8024	4.35193	0.475092	Fat
adipocyte (UCP1lo)	1.65061	1.45943	1.72564	0	Fat
adipocyte (UCP1lo)	1.07647	5.15235	4.02049	0	Fat
adipocyte (UCP1lo)	0.531113	3.54439	3.61558	0	Fat
adipocyte (UCP1lo)	-0.738469	1.566	4.66116	0.914913	Fat
adipocyte (UCP1lo)	0.639622	4.04531	3.60217	0	Fat
adipocyte (UCP1hi)	-1.16091	-0.21235	4.6955	0	Fat
adipocyte (UCP1lo)	-1.69208	0.603832	4.06325	0	Fat
adipocyte (UCP1lo)	2.24317	4.79233	3.95623	0	Fat
adipocyte (UCP1lo)	1.52716	5.63209	3.98997	0	Fat
adipocyte (UCP1lo)	0.613852	3.00414	4.53967	0	Fat
adipocyte (UCP1hi)	3.56006	1.63844	2.1613	1.26999	Fat
adipocyte (UCP1lo)	1.30852	3.77499	3.84442	0	Fat
adipocyte (UCP1lo)	1.70445	3.38418	4.19019	0	Fat
adipocyte (UCP1lo)	-0.696825	5.64631	4.76632	0	Fat
adipocyte (UCP1lo)	1.0246	4.40283	3.30651	0	Fat
adipocyte (UCP1lo)	1.56893	3.61991	3.95975	0	Fat
adipocyte (UCP1lo)	0.414124	4.87292	4.35808	0	Fat
adipocyte (UCP1lo)	-0.138913	2.46508	4.05959	0	Fat
adipocyte (UCP1lo)	0.409157	0.0931028	3.52372	0	Fat
adipocyte (UCP1lo)	-0.525624	0.654662	3.3908	0	Fat
adipocyte (UCP1lo)	-1.02968	6.27001	3.57267	0	Fat
adipocyte (UCP1lo)	0.274907	5.2283	4.39088	0	Fat
adipocyte (UCP1lo)	2.17467	6.07811	3.45578	0	Fat
adipocyte (UCP1lo)	-0.699915	-1.9879	4.55838	0	Fat
adipocyte (UCP1lo)	0.18494	6.02016	3.62864	0	Fat
adipocyte (UCP1lo)	0.466002	-0.101956	3.6458	0	Fat
adipocyte (UCP1hi)	3.0343	3.25939	1.02199	0	Fat
adipocyte (UCP1hi)	1.92849	1.18151	0	1.97456	Fat
adipocyte (UCP1lo)	-0.225968	-0.496605	3.21161	0	Fat
adipocyte (UCP1hi)	3.55569	-0.413012	0	4.10773	Fat
adipocyte (UCP1lo)	1.63034	5.64271	3.15991	0	Fat
adipocyte (UCP1lo)	0.679114	3.75755	4.39188	0	Fat
adipocyte (UCP1lo)	2.42195	2.20764	4.09559	0	Fat
adipocyte (UCP1lo)	2.81078	3.82601	3.60739	0	Fat
adipocyte (UCP1lo)	-0.997559	1.77768	3.40938	0	Fat
adipocyte (UCP1hi)	3.36161	-0.383581	2.20868	5.35516	Fat
adipocyte (UCP1lo)	-0.529922	-2.02516	0	0	Fat
adipocyte (UCP1lo)	2.6302	3.14904	0	1.72842	Fat
adipocyte (UCP1lo)	-0.71099	0.919254	3.14541	0	Fat
adipocyte (UCP1hi)	2.73867	0.76713	0	0	Fat
adipocyte (UCP1lo)	-0.0213151	6.19078	3.52345	0	Fat
adipocyte (UCP1lo)	2.3973	4.07151	4.09761	0	Fat
adipocyte (UCP1lo)	1.82366	2.83537	3.35292	0	Fat
adipocyte (UCP1lo)	2.74318	5.51788	3.38293	0.498802	Fat
adipocyte (UCP1lo)	1.06885	3.23437	2.62141	0	Fat
adipocyte (UCP1lo)	-0.44572	5.21149	3.866	0	Fat
adipocyte (UCP1lo)	2.45126	3.42574	4.06973	0	Fat
adipocyte (UCP1lo)	1.78766	5.11293	2.90982	0	Fat
adipocyte (UCP1lo)	2.25715	4.13205	3.76814	0	Fat
adipocyte (UCP1lo)	1.50371	0.819163	3.89811	0	Fat
adipocyte (UCP1hi)	2.544	0.549435	0	3.85684	Fat
adipocyte (UCP1lo)	2.1278	2.47249	0	0	Fat
adipocyte (UCP1hi)	1.60037	0.826446	3.12201	0	Fat
adipocyte (UCP1lo)	2.52443	4.14974	3.75789	0	Fat
adipocyte (UCP1lo)	1.6828	2.17722	0	0	Fat
adipocyte (UCP1lo)	-0.875551	0.063029	3.60752	0	Fat
adipocyte (UCP1lo)	0.497575	1.17009	4.14529	0	Fat
adipocyte (UCP1lo)	0.321963	0.739411	4.25982	1.99404	Fat
adipocyte (UCP1lo)	0.524302	0.898327	0	0	Fat
adipocyte (UCP1lo)	1.10652	4.31226	4.58716	0	Fat
adipocyte (UCP1lo)	0.844558	4.08092	3.70428	0	Fat
adipocyte (UCP1lo)	-0.24567	4.63753	4.00755	0	Fat
adipocyte (UCP1lo)	-0.605349	3.44481	2.83547	0	Fat
adipocyte (UCP1hi)	1.19982	2.42819	3.6049	0	Fat
adipocyte (UCP1hi)	2.41671	-0.0174749	1.93249	3.20383	Fat
adipocyte (UCP1hi)	2.97793	0.376323	0	1.68166	Fat
adipocyte (UCP1hi)	1.8959	0.627365	2.60124	0	Fat
adipocyte (UCP1lo)	2.99169	5.19368	4.18903	0	Fat
adipocyte (UCP1lo)	1.01668	4.49579	3.9078	0	Fat
adipocyte (UCP1lo)	-1.05364	5.67739	4.00642	0	Fat
adipocyte (UCP1hi)	1.83104	0.273807	0	1.67811	Fat
adipocyte (UCP1lo)	1.85126	5.96222	2.62352	0	Fat
adipocyte (UCP1lo)	2.42117	4.84145	4.11097	0	Fat
adipocyte (UCP1lo)	-0.509302	2.35009	3.73646	0	Fat
adipocyte (UCP1lo)	-1.40179	-1.43998	3.64853	0	Fat
adipocyte (UCP1lo)	0.482423	3.60657	3.54687	0	Fat
adipocyte (UCP1lo)	0.303433	6.00739	3.31823	0	Fat
adipocyte (UCP1lo)	1.05905	5.95388	3.08519	0.490095	Fat
adipocyte (UCP1lo)	-1.42931	5.02516	3.91612	0	Fat
adipocyte (UCP1lo)	2.59355	4.39759	2.95305	0	Fat
adipocyte (UCP1hi)	1.90742	1.06207	3.09223	2.24182	Fat
adipocyte (UCP1lo)	2.04149	6.08302	4.04546	0.456625	Fat
adipocyte (UCP1lo)	2.82026	5.21062	3.72843	0	Fat
adipocyte (UCP1hi)	2.6903	-0.490203	1.98208	4.24615	Fat
adipocyte (UCP1lo)	0.619024	3.84302	3.63406	0	Fat
adipocyte (UCP1hi)	3.69715	0.49727	2.47897	0	Fat
adipocyte (UCP1lo)	1.90887	6.4434	3.86284	0	Fat
adipocyte (UCP1hi)	3.08834	-1.07597	2.2152	4.19428	Fat
adipocyte (UCP1hi)	3.2887	-0.205455	0	3.93244	Fat
adipocyte (UCP1lo)	1.24601	4.54808	4.80161	0	Fat
adipocyte (UCP1lo)	0.565177	0.270375	3.47731	0	Fat
adipocyte (UCP1lo)	1.32303	6.6148	3.16287	0	Fat
adipocyte (UCP1lo)	1.06592	4.67893	4.44587	0	Fat
adipocyte (UCP1hi)	3.08283	0.403315	0	0	Fat
adipocyte (UCP1lo)	0.0374763	5.51827	4.00118	0.362057	Fat
adipocyte (UCP1lo)	2.33019	5.08113	3.51614	0	Fat
adipocyte (UCP1lo)	2.50624	3.30283	4.15702	0	Fat
adipocyte (UCP1lo)	0.841035	0.25508	2.59692	0	Fat
adipocyte (UCP1lo)	-0.726345	6.68923	3.73276	0	Fat
adipocyte (UCP1lo)	1.17967	6.72239	3.47369	0	Fat
adipocyte (UCP1lo)	1.56078	2.94923	3.21955	0	Fat
adipocyte (UCP1hi)	2.36521	0.509973	0	3.39096	Fat
adipocyte (UCP1lo)	-0.729851	5.77446	4.21493	0	Fat
adipocyte (UCP1lo)	0.0104975	3.38136	4.28731	0	Fat
adipocyte (UCP1lo)	2.41171	6.35503	3.67823	0	Fat
adipocyte (UCP1hi)	2.25608	0.282591	1.38998	1.38998	Fat
adipocyte (UCP1lo)	2.55727	5.05566	4.27913	0	Fat
adipocyte (UCP1lo)	1.31619	2.84981	4.01867	0	Fat
adipocyte (UCP1lo)	-0.711119	4.0986	4.92026	0	Fat
adipocyte (UCP1lo)	2.54063	4.93319	3.96177	0	Fat
adipocyte (UCP1hi)	2.90782	-0.895692	0	0	Fat
adipocyte (UCP1hi)	3.17798	-0.840545	0	2.07369	Fat
adipocyte (UCP1lo)	1.59965	4.30642	2.69339	0	Fat
adipocyte (UCP1hi)	2.49683	0.0591275	0	3.8223	Fat
adipocyte (UCP1lo)	0.110035	5.59791	4.47017	0	Fat
adipocyte (UCP1lo)	2.38735	3.09237	4.23704	0	Fat
adipocyte (UCP1hi)	0.83136	2.6332	4.0593	0	Fat
adipocyte (UCP1hi)	-0.208135	2.85396	0	0.684218	Fat
adipocyte (UCP1lo)	2.61731	4.28895	3.39374	0	Fat
adipocyte (UCP1lo)	-0.475408	4.33584	3.84944	0.909387	Fat
adipocyte (UCP1lo)	-0.299089	0.854371	2.45844	0	Fat
adipocyte (UCP1lo)	-0.0773888	5.57862	4.12076	0	Fat
adipocyte (UCP1lo)	0.645265	-0.266517	3.87134	0	Fat
adipocyte (UCP1lo)	-1.54831	3.61082	1.40837	0	Fat
adipocyte (UCP1lo)	1.74544	6.3753	3.99368	0	Fat
adipocyte (UCP1hi)	0.0924264	2.19947	4.70084	0	Fat
adipocyte (UCP1lo)	1.4864	4.67094	4.2657	0.442927	Fat
adipocyte (UCP1lo)	0.0749206	0.275968	2.74581	0	Fat
adipocyte (UCP1hi)	3.11433	1.87806	0	3.0628	Fat
adipocyte (UCP1lo)	1.85027	2.88409	3.16215	0	Fat
adipocyte (UCP1lo)	1.64131	6.69338	4.14872	0	Fat
adipocyte (UCP1lo)	1.25895	3.77148	3.80041	0	Fat
adipocyte (UCP1hi)	2.41868	0.256598	0	0	Fat
adipocyte (UCP1lo)	1.17366	1.96175	3.90424	0	Fat
adipocyte (UCP1hi)	3.65981	-0.263845	0	3.8707	Fat
adipocyte (UCP1hi)	0.295929	0.471179	2.85981	0	Fat
adipocyte (UCP1lo)	1.66726	6.56611	3.83043	0	Fat
adipocyte (UCP1lo)	2.45091	5.17614	4.31523	0	Fat
adipocyte (UCP1lo)	0.412993	-0.597078	0	0	Fat
adipocyte (UCP1lo)	-0.973221	2.68379	3.64687	0	Fat
adipocyte (UCP1lo)	-0.913541	5.6441	3.88376	0.42078	Fat
adipocyte (UCP1lo)	0.0690407	0.460014	3.75498	0	Fat
adipocyte (UCP1lo)	0.512537	-1.40259	0	3.80569	Fat
adipocyte (UCP1lo)	2.62003	5.88116	2.98345	0	Fat
adipocyte (UCP1lo)	0.926513	2.91586	3.85964	0	Fat
adipocyte (UCP1hi)	1.85529	1.28793	0	0	Fat
adipocyte (UCP1hi)	1.72144	0.913796	4.56813	0	Fat
adipocyte (UCP1lo)	-0.146036	-0.195489	0	0	Fat
adipocyte (UCP1lo)	1.41503	4.38151	0	1.80649	Fat
adipocyte (UCP1lo)	0.852314	3.23314	3.0506	0	Fat
adipocyte (UCP1lo)	-0.546242	6.0379	3.594	1.01848	Fat
adipocyte (UCP1lo)	0.0945513	5.73472	3.71222	0	Fat
adipocyte (UCP1lo)	1.25026	4.81459	3.95079	0	Fat
adipocyte (UCP1hi)	0.961645	1.71872	3.51089	1.4464	Fat
adipocyte (UCP1lo)	0.995675	3.40149	4.35614	0	Fat
adipocyte (UCP1lo)	-0.641658	-1.07885	3.9888	2.14827	Fat
adipocyte (UCP1lo)	0.404564	4.63923	3.302	0	Fat
adipocyte (UCP1lo)	0.242476	0.396311	2.89451	0	Fat
adipocyte (UCP1lo)	-1.41845	0.817704	4.59521	0	Fat
adipocyte (UCP1lo)	-0.877399	-1.52584	3.96226	0	Fat
adipocyte (UCP1hi)	2.35352	0.733988	0	3.23515	Fat
adipocyte (UCP1lo)	0.353301	0.792999	3.44469	0	Fat
adipocyte (UCP1lo)	0.105434	6.342	3.7933	0	Fat
adipocyte (UCP1lo)	-0.070075	0.796284	4.4793	0	Fat
adipocyte (UCP1hi)	2.77475	-0.600449	1.71335	4.09631	Fat
adipocyte (UCP1lo)	0.963639	5.61365	3.60049	0.555037	Fat
adipocyte (UCP1lo)	1.37274	5.61173	3.61582	0	Fat
adipocyte (UCP1lo)	2.62535	4.80683	4.40196	0	Fat
adipocyte (UCP1lo)	0.0965464	5.50784	3.7502	0.623369	Fat
adipocyte (UCP1lo)	-0.862031	0.568859	4.50593	0	Fat
adipocyte (UCP1lo)	-1.25986	6.0653	4.29085	0	Fat
adipocyte (UCP1lo)	1.81441	4.33163	4.33056	0	Fat
adipocyte (UCP1lo)	0.533366	5.23753	4.34659	0	Fat
adipocyte (UCP1hi)	1.56831	0.700482	0	1.57788	Fat
adipocyte (UCP1lo)	0.059022	3.93731	3.61945	0	Fat
adipocyte (UCP1hi)	1.89562	0.877107	4.72748	0	Fat
adipocyte (UCP1lo)	1.14527	4.00373	3.44466	0	Fat
adipocyte (UCP1lo)	-0.889047	4.53121	4.19918	0	Fat
adipocyte (UCP1hi)	3.59352	-0.514007	2.61964	4.80355	Fat
adipocyte (UCP1lo)	1.29164	2.30356	4.2508	0	Fat
adipocyte (UCP1hi)	2.83886	0.107735	0	0	Fat
adipocyte (UCP1hi)	2.93732	0.50183	1.69387	1.69387	Fat
adipocyte (UCP1hi)	2.69817	0.385031	0	0	Fat
adipocyte (UCP1lo)	1.27613	5.09334	4.65555	0	Fat
adipocyte (UCP1lo)	-1.43119	-1.19382	0	3.02754	Fat
adipocyte (UCP1lo)	1.67579	4.32766	3.51717	0.884289	Fat
adipocyte (UCP1lo)	1.41234	5.04292	3.25835	0.8399	Fat
adipocyte (UCP1lo)	0.605954	-0.110767	4.85101	0	Fat
adipocyte (UCP1hi)	2.61118	2.7658	1.29522	1.29522	Fat
adipocyte (UCP1lo)	1.13361	0.340712	0	0	Fat
adipocyte (UCP1lo)	0.81294	4.75092	3.86583	0	Fat
adipocyte (UCP1lo)	2.74418	5.07194	3.52424	0.612105	Fat
adipocyte (UCP1lo)	1.48876	6.13443	2.90359	0.731151	Fat
adipocyte (UCP1lo)	-0.0901687	2.66682	2.37924	0	Fat
adipocyte (UCP1lo)	0.632048	0.269039	3.84707	0	Fat
adipocyte (UCP1lo)	0.745891	3.94627	3.74936	0	Fat
adipocyte (UCP1hi)	3.78034	0.221787	1.36623	3.98099	Fat
adipocyte (UCP1hi)	2.34897	1.96941	2.38118	4.50824	Fat
adipocyte (UCP1lo)	-0.701699	-0.873937	3.52737	0	Fat
adipocyte (UCP1lo)	-0.636407	1.91786	3.24063	1.31581	Fat
adipocyte (UCP1lo)	1.85272	3.58368	0.738264	0.738264	Fat
adipocyte (UCP1hi)	3.44616	0.0518086	0	3.77731	Fat
adipocyte (UCP1lo)	-0.966953	3.98438	4.28526	0	Fat
adipocyte (UCP1lo)	1.90378	5.25571	3.87511	0.822133	Fat
adipocyte (UCP1lo)	2.13508	6.54493	3.97495	0	Fat
adipocyte (UCP1lo)	2.36226	3.83705	4.40691	0	Fat
adipocyte (UCP1lo)	-1.01386	1.7382	3.77072	0	Fat
adipocyte (UCP1lo)	-1.00111	4.05139	3.99669	0	Fat
adipocyte (UCP1lo)	0.0574745	3.66106	3.98551	0	Fat
adipocyte (UCP1lo)	-0.289099	6.02771	3.29275	0	Fat
adipocyte (UCP1lo)	-0.212327	5.72117	4.66853	0.391861	Fat
adipocyte (UCP1hi)	2.48131	0.924276	2.18663	0	Fat
adipocyte (UCP1lo)	1.67343	4.73576	3.23436	0	Fat
adipocyte (UCP1lo)	1.71893	4.39805	3.3204	0	Fat
adipocyte (UCP1lo)	-0.365888	6.21676	3.53843	0.467913	Fat
adipocyte (UCP1lo)	-0.441139	3.92619	4.04659	0	Fat
adipocyte (UCP1lo)	2.05752	3.96804	3.98034	0	Fat
adipocyte (UCP1hi)	2.55509	1.03261	0	0	Fat
adipocyte (UCP1lo)	0.535443	-0.765474	4.12076	0	Fat
adipocyte (UCP1lo)	1.19167	5.50027	3.99186	0	Fat
adipocyte (UCP1lo)	0.694256	2.7029	3.86903	0	Fat
adipocyte (UCP1lo)	0.106674	4.66443	4.27988	0	Fat
adipocyte (UCP1lo)	0.397162	5.50724	3.20528	0	Fat
adipocyte (UCP1lo)	-0.561832	4.58687	1.13764	0.534423	Fat
adipocyte (UCP1lo)	2.4375	-1.18223	0	5.20163	Fat
adipocyte (UCP1lo)	-1.21387	4.33515	4.16234	0	Fat
adipocyte (UCP1lo)	-0.960212	5.46891	3.68285	0	Fat
adipocyte (UCP1lo)	0.735834	-0.81741	3.52646	0	Fat
adipocyte (UCP1lo)	0.446677	4.4379	2.06282	0	Fat
adipocyte (UCP1lo)	-0.93776	-1.69632	4.1832	0	Fat
adipocyte (UCP1lo)	-0.62448	6.45801	2.96082	0	Fat
adipocyte (UCP1lo)	1.54959	3.76288	4.2941	0	Fat
adipocyte (UCP1lo)	-0.737406	2.80548	3.62008	0	Fat
adipocyte (UCP1lo)	-1.02504	0.0707326	4.11914	0	Fat
adipocyte (UCP1hi)	1.59874	0.772205	3.73848	1.62991	Fat
adipocyte (UCP1lo)	1.33605	5.46073	3.69063	0	Fat
adipocyte (UCP1lo)	2.31329	1.30544	2.63813	0	Fat
adipocyte (UCP1lo)	0.778666	3.74405	3.75139	0	Fat
adipocyte (UCP1lo)	1.318	5.69695	3.79099	0	Fat
adipocyte (UCP1lo)	3.82001	-0.697413	0	3.83807	Fat
adipocyte (UCP1lo)	-0.317303	6.75068	3.88062	0	Fat
adipocyte (UCP1hi)	2.13777	-0.470607	0	0	Fat
adipocyte (UCP1lo)	-0.847482	-1.13892	3.37765	0	Fat
adipocyte (UCP1lo)	0.905116	-0.726511	4.73056	0	Fat
adipocyte (UCP1lo)	-0.0215198	-1.33712	4.31848	0	Fat
adipocyte (UCP1hi)	2.81017	0.680119	0	2.24332	Fat
adipocyte (UCP1lo)	0.227308	6.57548	3.82522	0	Fat
adipocyte (UCP1hi)	2.20435	2.34405	1.17624	0	Fat
adipocyte (UCP1lo)	-1.66399	0.362957	3.72092	0	Fat
adipocyte (UCP1lo)	2.24064	5.78076	3.70179	0	Fat
adipocyte (UCP1hi)	3.55955	-0.125963	0	5.21773	Fat
adipocyte (UCP1lo)	0.139787	5.33697	0.906914	0	Fat
adipocyte (UCP1lo)	2.13478	5.12828	4.00655	0	Fat
adipocyte (UCP1lo)	0.43605	5.68512	3.77706	0	Fat
adipocyte (UCP1lo)	2.18473	4.43621	3.64875	0	Fat
adipocyte (UCP1hi)	3.18862	-1.11244	0	4.98696	Fat
adipocyte (UCP1lo)	1.5182	2.34196	4.30818	0	Fat
adipocyte (UCP1lo)	0.613844	5.14046	3.64344	0	Fat
adipocyte (UCP1lo)	0.999234	6.14406	4.18183	0.580208	Fat
adipocyte (UCP1lo)	-0.416957	5.70026	4.03031	0.433046	Fat
adipocyte (UCP1lo)	0.7934	4.51107	4.79038	0	Fat
adipocyte (UCP1lo)	-0.949838	4.25141	4.31009	0	Fat
adipocyte (UCP1hi)	2.26018	0.960565	0	1.52094	Fat
adipocyte (UCP1lo)	0.305386	3.95845	4.24956	0	Fat
adipocyte (UCP1hi)	3.48386	0.343562	0	3.22794	Fat
adipocyte (UCP1lo)	1.86066	5.9305	4.05234	0	Fat
adipocyte (UCP1hi)	0.410565	-1.63444	2.30349	0	Fat
adipocyte (UCP1lo)	0.937079	6.57864	3.94299	0	Fat
adipocyte (UCP1lo)	2.78469	4.34822	3.40884	0	Fat
adipocyte (UCP1hi)	2.085	-0.028327	0	2.03862	Fat
adipocyte (UCP1lo)	1.8942	5.5601	3.83164	0	Fat
adipocyte (UCP1lo)	-1.18099	6.64426	3.941	0	Fat
adipocyte (UCP1lo)	1.56862	6.14202	3.23285	0	Fat
adipocyte (UCP1hi)	2.93894	-0.902476	0	0	Fat
adipocyte (UCP1hi)	3.18808	2.22104	4.0742	2.14471	Fat
adipocyte (UCP1lo)	-0.0920975	-1.2166	3.34828	0	Fat
adipocyte (UCP1lo)	-1.17513	0.105558	4.2173	0	Fat
adipocyte (UCP1hi)	3.9847	0.218065	0	5.70701	Fat
adipocyte (UCP1hi)	-0.999063	3.17242	5.11399	0	Fat
adipocyte (UCP1lo)	-0.876251	1.57851	4.66094	0	Fat
adipocyte (UCP1hi)	2.76998	-0.0674363	1.71	2.68013	Fat
adipocyte (UCP1lo)	-0.854935	-0.411659	3.95351	0	Fat
adipocyte (UCP1lo)	1.60694	5.10078	3.66224	0	Fat
adipocyte (UCP1lo)	-0.164445	3.09267	4.18774	3.37788	Fat
adipocyte (UCP1hi)	3.01307	4.4172	0	3.02642	Fat
adipocyte (UCP1lo)	-0.0263575	5.13007	4.00714	0.618947	Fat
adipocyte (UCP1lo)	1.65915	4.07517	2.48621	0	Fat
adipocyte (UCP1lo)	1.37631	4.09633	0	0	Fat
adipocyte (UCP1lo)	0.563011	2.6812	3.31667	0.90665	Fat
adipocyte (UCP1lo)	-0.935033	3.69774	3.0548	0.651778	Fat
adipocyte (UCP1hi)	1.83091	2.59652	0	0	Fat
adipocyte (UCP1lo)	-1.40705	-0.445293	3.86173	0	Fat
adipocyte (UCP1hi)	3.92458	-0.0933759	0	5.49965	Fat
adipocyte (UCP1lo)	1.51675	4.89477	3.61796	0	Fat
adipocyte (UCP1lo)	-0.541538	-0.568061	3.95867	0	Fat
adipocyte (UCP1lo)	2.71404	3.4271	3.67337	0	Fat
adipocyte (UCP1lo)	2.19864	4.861	3.9742	0	Fat
adipocyte (UCP1lo)	-0.469852	4.11781	3.62343	0.713873	Fat
adipocyte (UCP1hi)	2.80171	0.247418	0	2.24559	Fat
adipocyte (UCP1hi)	2.60413	2.96539	0	1.51676	Fat
adipocyte (UCP1lo)	0.967912	-0.554901	4.05651	0	Fat
adipocyte (UCP1lo)	0.974418	6.28187	4.20429	0	Fat
adipocyte (UCP1lo)	0.693602	3.53393	3.62015	0	Fat
adipocyte (UCP1lo)	-1.09958	5.40394	3.84059	0	Fat
adipocyte (UCP1lo)	-0.377611	3.6806	3.77454	0.598177	Fat
adipocyte (UCP1lo)	0.541183	4.87699	3.85036	0	Fat
adipocyte (UCP1lo)	-1.64413	5.09325	3.28127	0	Fat
adipocyte (UCP1lo)	2.06593	4.30164	3.25161	0	Fat
adipocyte (UCP1lo)	0.347183	4.99941	2.81082	0	Fat
adipocyte (UCP1lo)	2.87511	4.89321	2.83714	0	Fat
adipocyte (UCP1lo)	-0.0345615	4.3304	3.67853	0	Fat
adipocyte (UCP1lo)	0.0599516	6.23558	3.37653	0	Fat
adipocyte (UCP1lo)	-0.166583	5.75189	3.98423	0	Fat
adipocyte (UCP1lo)	1.19063	1.73888	3.61717	0	Fat
adipocyte (UCP1lo)	-0.851195	0.814074	4.04968	0	Fat
adipocyte (UCP1lo)	-1.02557	-2.10729	4.95241	0	Fat
adipocyte (UCP1lo)	-0.568234	6.33825	2.40408	0	Fat
adipocyte (UCP1hi)	3.18962	0.448908	3.74173	3.93808	Fat
adipocyte (UCP1lo)	2.97438	4.21009	3.81929	0	Fat
adipocyte (UCP1lo)	2.73044	4.82874	3.36786	0	Fat
adipocyte (UCP1lo)	-0.182966	6.59255	3.85065	0.402045	Fat
adipocyte (UCP1lo)	2.66403	3.14549	3.91088	0	Fat
adipocyte (UCP1lo)	0.954314	6.3058	3.32866	0	Fat
adipocyte (UCP1lo)	1.51089	3.10359	4.30261	0	Fat
adipocyte (UCP1lo)	-1.07669	-0.570955	3.78268	0	Fat
adipocyte (UCP1lo)	-1.09813	-2.03366	3.80354	2.92014	Fat
adipocyte (UCP1hi)	1.43609	1.07955	0	0	Fat
adipocyte (UCP1lo)	-0.942219	4.91018	4.33007	0	Fat
adipocyte (UCP1hi)	1.88879	1.68604	2.42234	0	Fat
adipocyte (UCP1lo)	0.211748	4.54108	4.75641	0	Fat
adipocyte (UCP1lo)	2.73832	4.95706	2.53658	0	Fat
adipocyte (UCP1lo)	-0.437884	5.90754	3.49333	0	Fat
adipocyte (UCP1lo)	1.6688	6.23498	3.893	0.448133	Fat
adipocyte (UCP1hi)	3.53481	0.040515	0	3.87086	Fat
adipocyte (UCP1lo)	1.41746	5.98288	3.98002	0	Fat
adipocyte (UCP1lo)	-0.633606	6.06543	4.09572	0	Fat
adipocyte (UCP1hi)	2.69814	1.34673	1.34781	1.90181	Fat
adipocyte (UCP1lo)	1.32377	6.42079	4.3095	0	Fat
adipocyte (UCP1lo)	-0.452493	6.55569	4.10587	0	Fat
adipocyte (UCP1lo)	2.16031	6.46307	2.41636	0	Fat
adipocyte (UCP1lo)	0.445624	2.58066	3.83211	0	Fat
adipocyte (UCP1hi)	2.32274	1.13269	1.64256	0	Fat
adipocyte (UCP1lo)	2.30478	6.00811	3.56258	0.727759	Fat
adipocyte (UCP1lo)	1.72917	5.38687	3.66333	0	Fat
adipocyte (UCP1lo)	-1.63758	4.38557	3.34036	0	Fat
adipocyte (UCP1lo)	2.65176	5.4411	2.73564	0	Fat
adipocyte (UCP1hi)	3.43189	0.460345	0	0	Fat
adipocyte (UCP1lo)	-0.132305	1.29105	2.9434	0	Fat
adipocyte (UCP1lo)	-1.117	5.55418	3.91058	0	Fat
adipocyte (UCP1lo)	-0.977357	-0.520403	4.47533	0	Fat
adipocyte (UCP1lo)	-0.682658	4.15947	1.28275	0	Fat
adipocyte (UCP1lo)	0.0999165	2.74474	4.32224	0	Fat
adipocyte (UCP1lo)	-1.0501	6.47074	4.40393	0	Fat
adipocyte (UCP1lo)	2.68638	5.19169	3.33881	0	Fat
adipocyte (UCP1lo)	-0.0902551	0.51659	0	0	Fat
adipocyte (UCP1hi)	4.09328	-0.47028	0	4.96961	Fat
adipocyte (UCP1lo)	0.194961	6.13956	3.0648	0	Fat
adipocyte (UCP1lo)	-0.16871	2.64418	0	0	Limb muscle
adipocyte (UCP1lo)	-1.62765	-1.06397	3.23612	0	Limb muscle
adipocyte (UCP1lo)	-0.910764	-1.92591	4.39248	0	Limb muscle
adipocyte (UCP1lo)	0.764007	3.37743	3.29666	0	Limb muscle
adipocyte (UCP1lo)	-1.42541	2.69594	4.26508	0	Limb muscle
adipocyte (UCP1lo)	-1.09749	-1.62957	2.80505	0	Limb muscle
adipocyte (UCP1lo)	-0.548689	-0.286198	4.36949	0	Limb muscle
adipocyte (UCP1lo)	-0.359526	-0.525762	3.53666	0	Limb muscle
adipocyte (UCP1lo)	-1.53421	4.93361	2.3637	0	Limb muscle
adipocyte (UCP1lo)	-0.695273	-0.60953	4.85838	0	Limb muscle
adipocyte (UCP1lo)	-0.637035	-0.846245	4.20254	0	Limb muscle
adipocyte (UCP1lo)	-1.0727	-1.47947	4.18287	0	Limb muscle
adipocyte (UCP1lo)	0.635841	2.82563	2.95064	0	Limb muscle
adipocyte (UCP1lo)	-0.832123	3.2067	3.90647	0	Limb muscle
adipocyte (UCP1lo)	-1.63157	4.3687	3.78665	0	Limb muscle
adipocyte (UCP1lo)	-0.718605	-0.359935	3.60578	0	Limb muscle
adipocyte (UCP1lo)	1.91543	5.57911	3.53654	0	Limb muscle
adipocyte (UCP1lo)	-1.39506	5.6305	3.60781	0	Limb muscle
adipocyte (UCP1lo)	1.38017	4.631	3.84927	0	Limb muscle
adipocyte (UCP1lo)	0.85729	5.32299	3.34936	0	Limb muscle
adipocyte (UCP1lo)	-0.394103	3.88403	3.92088	0	Limb muscle
adipocyte (UCP1lo)	-1.19869	5.04815	4.06753	0	Limb muscle
adipocyte (UCP1lo)	-0.381982	0.185249	1.8418	0	Limb muscle
adipocyte (UCP1lo)	-0.911589	-0.860591	4.13276	0	Limb muscle
adipocyte (UCP1lo)	-0.503438	-0.0998145	0	0	Bone
adipocyte (UCP1lo)	-1.755	-0.934684	0	0	Bone
adipo-CAR cell	-4.23098	-0.165219	0	0	Bone
adipo-CAR cell	-3.79751	-0.210125	0	0	Bone
adipo-CAR cell	-4.17665	-0.187558	0	0	Bone
adipo-CAR cell	-3.83653	0.0418871	0	0	Bone
adipo-CAR cell	-4.25949	-0.0868245	0	0	Bone
adipo-CAR cell	-4.13125	-0.239944	0	0	Bone
adipocyte (UCP1lo)	-1.74098	-1.05692	2.99811	0	Bone
adipocyte (UCP1lo)	-0.983646	-1.59632	0	0	Bone
adipo-CAR cell	-4.00127	-0.145273	0	0	Bone
adipocyte (UCP1lo)	-1.92794	-0.741141	0	0	Bone
adipo-CAR cell	-4.42978	0.00423738	0	0	Bone
adipo-CAR cell	-4.17289	-0.153716	0	0	Bone
adipocyte (UCP1lo)	-1.97601	-0.816564	0	0	Bone
adipocyte (UCP1lo)	-1.42303	4.02467	0	0	Bone
adipo-CAR cell	-4.10688	-0.112343	0	0	Bone
adipo-CAR cell	-4.30281	-0.105294	0	0	Bone
adipo-CAR cell	-4.06909	-0.190942	0	0	Bone
adipocyte (UCP1lo)	-3.83573	0.234779	0	0	Bone
adipo-CAR cell	-4.28788	-0.179345	0	0	Bone
adipo-CAR cell	-4.04259	-0.201246	0	0	Bone
adipo-CAR cell	-4.02774	-0.129527	0	0	Bone
adipocyte (UCP1lo)	-1.98511	-0.787658	2.10882	0	Bone
adipo-CAR cell	-4.08407	-0.225493	0	0	Bone
adipo-CAR cell	-4.07247	-0.247262	0	0	Bone
adipo-CAR cell	-4.40423	-0.109046	0	0	Bone marrow

## Sheet: Fig 3i
	compartment	tissue	order__compartment_freeannotation_tissue	dendrogram_annotation_number	ADIPOQ_mean_expression	CFD_mean_expression	PNPLA2_mean_expression	FASN_mean_expression	GPD1_mean_expression	CIDEA_mean_expression	CIDEC_mean_expression	RBP4_mean_expression	CEBPA_mean_expression	PPARG_mean_expression	LEP_mean_expression	UCP1_mean_expression	FABP3_mean_expression	LOC105862687_mean_expression	KCNK3_mean_expression	LOC105876884_mean_expression	ADCY3_mean_expression	CCDC151_mean_expression	TESC_mean_expression	CPT1B_mean_expression	SLC27A2_mean_expression	LOC105854963_mean_expression	NPR3_mean_expression	TSPO_mean_expression	APOE_mean_expression	NNAT_mean_expression	CHIT1_mean_expression	LGALS3_mean_expression	DPT_mean_expression	LEPR_mean_expression	CXCL12_mean_expression	IGF1_mean_expression	IGF2_mean_expression	KITLG_mean_expression	BGLAP_mean_expression	RUNX2_mean_expression	ALPL_mean_expression	SCIN_mean_expression	FRZB_mean_expression	SOX9_mean_expression	PDPN_mean_expression	COL2A1_mean_expression	ADIPOQ_percent_expressed	CFD_percent_expressed	PNPLA2_percent_expressed
Fat__adipocyte (UCP1hi)	stromal	Fat	275	132	3.67269	5.32113	3.87948	4.43249	3.65378	3.06755	3.47297	2.63068	2.2964	1.59609	0	3.3767	2.03525	2.0132	1.67165	1.80251	1.27463	1.32844	0.841181	0.996728	1.30892	0.490887	0.450184	1.8105	3.30695	2.42057	1.13345	1.12119	0.804374	0	0.135039	1.46022	0	0.0464566	0	0	0	0	0	0.393224	0	0	97.1429	100	99.5238
Pancreas__adipocyte (UCP1hi)	stromal	Pancreas	277	132	3.54149	5.08756	3.78395	4.12633	3.66551	2.83133	3.28159	2.68679	2.06556	1.52009	0	3.25379	2.13492	2.05121	1.67706	1.71013	1.38105	1.2396	1.20834	1.2401	1.31202	0.534191	0.579065	1.71325	2.68813	1.28377	0.883672	0.83399	0.187547	0	0.151167	1.17832	0.0340689	0.0538606	0	0	0.0330569	0	0	0.231987	0	0	97.4026	100	98.7013
Kidney__adipocyte (UCP1hi)	stromal	Kidney	278	132	3.52634	5.2506	3.47343	4.03637	4.07821	2.74966	3.57826	3.14159	2.13174	1.82382	0	4.2381	2.50014	2.01162	2.51042	1.93972	1.9855	1.8711	1.60544	0.70063	0.296071	0.866371	0.252976	1.95889	1.93275	0.252976	0.622488	0.490063	0	0	0	0.764096	0	0	0	0	0	0	0	0.296071	0	0	83.3333	100	100
Fat__adipocyte (UCP1lo)	stromal	Fat	279	133	3.377	5.82242	3.42084	4.33962	3.13029	3.17363	3.45862	2.77621	2.12869	1.34101	0	0.906406	0.645495	0.963409	0.536931	0.212897	0.0719642	0.295371	0.0584056	0.13408	0.0765983	0	0.0864603	2.95741	4.57733	3.78854	2.37938	1.83195	1.73234	0	0.0677566	1.93383	0	0.043107	0.0172886	0	0.0143908	0	0	0.360055	0	0	98.4594	100	92.577
Limb_muscle__adipocyte (UCP1lo)	stromal	Limb_muscle	280	133	3.45493	5.56843	2.96969	3.74517	2.84547	3.26198	3.17766	3.02061	2.36704	1.43193	0	0	0.710743	1.27236	0.700313	0.462984	0	0.0258792	0.032483	0.035506	0	0	0	2.67128	4.50681	3.80773	2.68635	1.86158	2.0457	0	0.0585263	1.69709	0	0	0	0	0	0	0	0.062192	0	0	91.6667	100	79.1667
Bone__adipocyte (UCP1lo)	stromal	Bone	281	133	2.95554	6.33077	2.12097	2.27462	2.93543	3.72509	3.30125	3.57401	1.10782	1.16998	0	0	0.595864	0	0	0	0	0	0	0	0	0	0	2.85848	3.53782	1.36627	4.90298	2.06572	0.595864	0	0	1.95274	0	0	0	0	0	0	0	0	0	0	100	100	66.6667
Aorta__adipocyte (UCP1lo)	stromal	Aorta	282	133	3.42389	6.11283	2.4659	2.78655	3.67729	3.69004	4.275	3.01951	1.54794	0.811797	0	0	2.09389	0.365938	0.709777	0	0.0710587	0.137401	0.0710587	0	0.137401	0	0	3.13188	3.68258	4.22002	3.71782	2.15605	0.936707	0	0	1.93594	0	0	0	0	0	0	0	0	0	0	100	100	75
Pancreas__adipocyte (UCP1lo)	stromal	Pancreas	283	133	2.88414	5.45312	3.01112	4.08815	2.94326	3.0516	3.09746	2.63166	1.84567	1.14027	0	0.842699	0.84606	0.668388	0.333532	0.157268	0.0222718	0.19134	0.309758	0.107726	0.0247134	0	0	2.8286	4.23014	3.76248	2.05916	1.93974	1.86869	0.00797196	0.103018	2.00683	0.0672474	0.0727251	0	0	0.0691856	0	0	0.265763	0.0410944	0	84.6667	100	84.6667
Kidney__adipocyte (UCP1lo)	stromal	Kidney	284	133	3.19164	6.03188	2.55179	3.69928	3.05088	3.26191	3.41855	2.65918	1.43247	1.17966	0	0.184497	0.315733	1.3136	0.888323	0	0.340199	0	0.0964975	0	0.0964975	0.0964975	0	2.73689	5.14618	3.74563	3.39395	1.77057	1.59446	0	0	1.76125	0.0964975	0	0	0	0	0	0	0.227041	0	0	100	100	80
Bladder__adipocyte (UCP1lo)	stromal	Bladder	285	133	3.62242	5.02967	3.78505	4.08048	2.84413	3.05969	3.54472	2.63107	1.94325	0.981388	0	0	0.153511	0.883274	0.153511	0.153511	0	0.685786	0	0	0	0	0	2.60422	4.25615	3.85137	3.00116	1.43069	0.944072	0	0	1.81672	0	0	0	0	0	0	0	0	0.134186	0	100	100	100
Bone__adipo-CAR cell	stromal	Bone	273	131	2.41277	5.18034	1.5877	0.266013	1.03589	2.64489	0.815722	3.11957	0.601474	0.304402	0	0	0.13804	0.631652	0	0.158968	0.13804	0	0	0	0	0	0.681413	0.706549	4.24559	0	5.37806	2.04577	0	0.860547	3.72391	2.41985	2.69262	1.18845	0	0.262221	0	0	0	0	0	0	70.5882	100	70.5882
Bone__osteo-CAR cell	stromal	Bone	173	95	0	2.32669	0	0.981247	0.466579	0	0	0.637526	0.818689	0.939882	0	0	0	0.305852	0	0.260258	0.21055	0	0	0	0	0	0.729118	1.49358	3.33148	0	0.260258	0.260258	0.265187	2.88557	4.89543	2.04641	2.80677	2.24526	0.166747	0.572637	0.465078	0	0	0	0	0.260258	0	70	0
Bone_marrow__osteo-CAR cell	stromal	Bone_marrow	174	95	0.441822	2.84729	0.450544	0	0	0.138977	0	1.1588	0.831345	0.647158	0	0	0	0.363414	0	0.282849	0.205903	0	0	0.363414	0	0	0.88609	0.959066	3.49769	0.357427	1.48561	0.526641	0	3.47099	5.45942	1.64928	3.05307	2.88172	0	0.537037	0.3658	0.115266	0	0	0	0	10.5263	84.2105	10.5263
Bone__osteoblast	stromal	Bone	175	96	0	2.58076	0.179691	0.153029	0.0976403	0.134721	0	1.46926	0.033482	0.13046	0	0	0.01428	0.118781	0	0.236344	0.140487	0	0.0779417	0.0247508	0	0	0.107169	0.844629	3.38648	0.0423075	0.224718	1.15763	0.0983747	0.428427	1.47636	1.60036	1.96664	1.11177	4.69257	1.86969	1.34729	0	0.00395605	0	0.0290904	0.0906534	0	76.9231	7.69231
Bone_marrow__osteoblast	stromal	Bone_marrow	176	96	0	2.27944	0	0.268264	0.712705	0.935304	0	1.06076	0	0	0	0	0	0	0	0	0	0	0	0	0	0	0	1.46391	3.8619	0	0.712705	1.06076	0	0	0	0	0	0	6.17531	2.53028	1.34148	0	0	0	0	0	0	80	0
Bone__chondrocyte	stromal	Bone	177	97	0.0750182	0.167237	0.16996	0.0812818	0.0153423	0.521556	0	2.43497	0	0.0703936	0	0	0.119115	0	0	0.211783	0.138642	0	0.358537	0.0203548	0	0	0.0139194	1.42816	1.47445	0	0.165579	2.60721	0.239648	0.214346	0.0644294	0.0475881	0.18466	0	0.224284	0.216889	0.366223	1.13647	2.5609	1.58904	0.816776	2.2921	2.80374	11.215	14.9533
Trachea__chondrocyte	stromal	Trachea	178	97	0	0.117779	0.222596	0.0504162	0	0.401066	0	3.75149	0.0689995	0	0	0	0	0	0	0	0.134198	0	0.134295	0	0	0	0	0.959261	0.243238	0	0.110913	2.85625	0	0.162717	0	0	2.93863	0.0504162	0.117779	0	0	1.45484	3.09699	1.51536	1.93771	3.67554	0	9.09091	18.1818
[truncated: 39 more columns]
