# Supplementary material for: Mouse lemur cell atlas informs primate genes, physiology and disease
Source: Nature. 2025 Jul 30;644(8075):185–96. doi: 10.1038/s41586-025-09114-8 (PMC12328237; doi:10.1038/s41586-025-09114-8)
Supplement: Supplementary file 13 — Source Data Fig. 4 [file 41586_2025_9114_MOESM13_ESM.xlsx]

## Sheet: Fig 4c
	compartment	tissue	order__compartment_freeannotation_tissue	dendrogram_annotation_number	ADM5_mean_expression	PI3_mean_expression	MXRA5_mean_expression	LOC105878255_mean_expression	OPRPN_mean_expression	DEPDC4_mean_expression	CCL14_mean_expression	NLGN4X_mean_expression	TSPAN16_mean_expression	FOXO3_mean_expression
Skin__interfollicular basal cell	epithelial	Skin	1	1	0.817528	0.81158	5.48494	0	0	0	0	0	0	2.97919
Skin__interfollicular basal cell (APOE+)	epithelial	Skin	2	2	0.92336	0.636025	4.19777	0	0	0	0	0	0	2.60157
Skin__interfollicular suprabasal cell	epithelial	Skin	3	3	0.594054	3.27807	1.9297	0	0	0	0	0	0	1.87056
Skin__interfollicular suprabasal cell (APOE+)	epithelial	Skin	4	4	0.92455	1.62581	1.9899	0	0	0	0	0	0	1.96472
Skin__interfollicular differentiated suprabasal cell	epithelial	Skin	5	5	0.237779	19.7939	0.675159	0	0	0	0	0	0	1.66454
Skin__interfollicular cell (PF)	epithelial	Skin	6	6	0.633515	1.175	4.13991	0	0	0.449519	0	0	0	3.11901
Skin__upper hair follicle cell	epithelial	Skin	7	7	0.389627	17.4448	1.1909	0	0	0	0	0	0	2.36822
Skin__inner bulge cell	epithelial	Skin	8	8	0	1.18669	0.497432	0	0	0	0	0	0	5.60196
Skin__outer bulge cell	epithelial	Skin	9	9	0	1.30285	4.41578	0	0	0	0	0	0	7.0171
Skin__melanocyte	epithelial	Skin	10	10	0	1.15799	1.35127	0	0	0.686925	0	1.48563	0	4.55892
Skin__channel cell (MMP7+)	epithelial	Skin	11	11	1.73062	15.465	0.97904	0	0	0	0	0	0	3.64276
Skin__channel cell (TPM1+)	epithelial	Skin	12	12	0	0	0	0	0	0	0	0	0	4.86541
Skin__sweat gland cell	epithelial	Skin	13	13	0	0	0	0	0	0	0	0	0	4.10144
Fat__granulosa cell	epithelial	Fat	14	14	0.322187	0	0	0	0	0	0.462399	0	0	4.60656
Fat__unknown_Fat_GAT_epithelial_G1 (CRISP3+)	epithelial	Fat	15	15	1.23958	0	0.0995292	0	4.28062	0	0	0	0	4.21579
Lung__respiratory basal cell	epithelial	Lung	17	17	0	0	0	0	0	0	0	0	0	0
Trachea__respiratory basal cell	epithelial	Trachea	18	17	0.757363	2.75479	3.29229	0	0	0.412978	0	0	0	2.67508
Trachea__respiratory basal cell (PF)	epithelial	Trachea	19	18	1.11636	7.82133	1.54246	0	0	0	0	0	0	0
Lung__ciliated cell	epithelial	Lung	20	19	0.697945	0	0	0.426957	0	0.697945	0	0	0	1.55194
Trachea__ciliated cell	epithelial	Trachea	21	19	0	15.677	0	0	0	0	0	0	0	0
Lung__club cell	epithelial	Lung	22	20	1.75322	0	0	0	0	0	0	0	0	4.14238
Trachea__secretory cell	epithelial	Trachea	23	20	0.578211	17.2053	0.347595	0	0	0.356153	0.43659	0	0	3.91456
Lung__tuft cell	epithelial	Lung	24	21	0	0	0	0	0	0	0	0	0	4.14195
Trachea__tuft cell	epithelial	Trachea	25	21	1.40246	0.917401	0	0	0	0	0	0	0	8.82237
Trachea__pulmonary neuroendocrine cell	epithelial	Trachea	26	22	0	0	0	0	0	0	0	0	0	0
Lung__alveolar epithelial cell type 1	epithelial	Lung	27	23	0	0	0	0.209079	0	0	0	0	0	7.68788
Lung__alveolar epithelial cell type 2	epithelial	Lung	30	24	0.134453	0	0	0.150377	0	0.134356	0	0	0	3.5579
Lung__uterine metastasis cell	epithelial	Lung	31	25	0	0	0	0.0587301	0	0.944309	0.0673335	0	0	2.5468
Lung__alveolar epithelial cell type 2_uterine metastasis cell	epithelial	Lung	32	H1	0	0	0	0	0	0	0	0	0	2.40665
Tongue__basal cell	epithelial	Tongue	33	26	0.810875	7.20699	3.61721	0	0	0.227625	0	0	0	2.80565
Tongue__basal cell (WIF1+)	epithelial	Tongue	34	27	0.437895	7.51641	1.81118	0	0	0	0	0	0	1.24983
Tongue__suprabasal cell	epithelial	Tongue	35	28	1.08309	15.395	0.978636	0	0	0.184899	0	0	0	1.73116
Tongue__suprabasal cell (PF)	epithelial	Tongue	36	29	0.977056	11.5569	1.06868	0	0	0.192844	0	0	0	2.22327
Tongue__suprabasal cell (KRT4+)	epithelial	Tongue	37	30	0.458027	40.9458	0.1847	0	0	0.0566586	0	0	0	1.88246
Tongue__suprabasal cell (WIF1+)	epithelial	Tongue	38	31	1.13278	17.1628	0.380067	0	0	0.342866	0	0	0	1.4802
Tongue__suprabasal cell (PF WIF1+)	epithelial	Tongue	39	32	0.619053	5.56807	0	0	0	0.137293	0	0	0	1.75412
Tongue__filiform papilla	epithelial	Tongue	40	33	0.110219	23.8179	0.319526	0	0	0	0	0	0	2.35343
Small_intestine__enterocyte progenitor cell	epithelial	Small_intestine	41	34	0.395026	0	0	0.146228	0	0.167063	0	0	0	1.56744
Colon__enterocyte progenitor cell	epithelial	Colon	42	34	0	2.97798	0	0	0	0	0	0	0.419984	3.59096
Small_intestine__enterocyte	epithelial	Small_intestine	43	35	0	0	0	0.348484	0	0	0	0	0	2.26058
Colon__enterocyte	epithelial	Colon	44	35	1e-05	30.0628	1e-05	1e-05	1e-05	1e-05	1e-05	1e-05	1e-05	6.8019
Small_intestine__enterocyte (CA2+)	epithelial	Small_intestine	45	36	0	0	0	0.952384	0	0	0	0	0	1.21506
Small_intestine__goblet cell	epithelial	Small_intestine	46	37	0.296616	0	0	0	0	0.0604436	0	0	0.0779918	1.59478
Colon__goblet cell	epithelial	Colon	47	37	0.145621	19.0224	0	0.137995	0	0	0	0	0	2.26746
Small_intestine__goblet cell (PF)	epithelial	Small_intestine	48	38	1.5673	0	0	0	0	0	0.61125	0	0.476258	0
Small_intestine__enterocyte_goblet cell	epithelial	Small_intestine	49	H2	0	0	0	0	0	0	0	0	0	1.52712
Colon__enterocyte_goblet cell	epithelial	Colon	50	H2	0	23.8078	0	0	0	0	0	0	0	7.10942
Small_intestine__enteroendocrine cell	epithelial	Small_intestine	51	39	0	0	0	0.245486	0	0.467465	0	0	0	1.87408
Colon__enteroendocrine cell	epithelial	Colon	52	39	0	8.50317	0	0	0	0	0	0	0	1.53432
Small_intestine__M cell of gut	epithelial	Small_intestine	53	40	0	0	0	0	0	0.296778	1.37852	0	0.0873727	0.952252
Small_intestine__tuft cell	epithelial	Small_intestine	54	41	0.318172	0	0	0	0	0	0	0	0	3.81808
Liver__hepatocyte (APOB+)	epithelial	Liver	55	42	0	0	0	0.369741	0	0	1.31744	0	0	3.79591
Liver__hepatocyte (PHYH+)	epithelial	Liver	56	43	0	0	0	0.513577	0	0	0.627328	0	0	1.19181
Liver__cholangiocyte	epithelial	Liver	57	44	1.33512	0	0	0	0	0	0	0	0	6.07458
Fat__acinar cell	epithelial	Fat	58	45	0	0	0	0	0	0	0.22338	0	0	0
Pancreas__acinar cell	epithelial	Pancreas	59	45	0.46044	0	0	0	0	0	0.401508	0	0	0.921141
Pancreas__acinar cell (FDX1+)	epithelial	Pancreas	60	46	0.555286	0	0	0.0379383	0	0.0249848	0.332011	0	0	1.75782
Pancreas__acinar cell (PNISR+)	epithelial	Pancreas	61	47	0.758998	0	0	0	0	0	0	0	0	4.66
Pancreas__ductal cell (SPOCK3+)	epithelial	Pancreas	62	48	0.623264	0	0	0.109057	0	0.272384	0.537148	0	0	7.41011
Pancreas__ductal cell (UPK1A+)	epithelial	Pancreas	63	49	0.405741	0	0	0	0	0.124658	0.495018	0	0	8.10524
Pancreas__acinar cell_ductal cell	epithelial	Pancreas	64	H3	0.358285	0	0	0	0	0.0592728	0.371464	0	0	3.32257
Pancreas__alpha cell	epithelial	Pancreas	65	50	0.38382	0	0	0.107605	0	0.056103	0.547682	0	0.0381077	1.59034
Pancreas__beta cell	epithelial	Pancreas	66	51	0.70916	0	0	0.0155366	0	0.191654	0.400911	0	0	1.59628
Pancreas__alpha cell_beta cell	epithelial	Pancreas	67	H4	0.86394	0	0	0	0	0	0.5747	0	0	1.38742
Pancreas__delta cell	epithelial	Pancreas	68	52	0	0	0	0	0	0	0	0.570749	0	1.05211
Pancreas__PP cell	epithelial	Pancreas	69	53	0	0	0	0	0	0	0	0	0	12.8643
Kidney__podocyte	epithelial	Kidney	70	54	0.305468	0	0	0	0	0	0	0	0	6.03446
Kidney__proximal convoluted tubule epithelial cell	epithelial	Kidney	71	55	0	0	0	0	0	0	0	0	0	4.09015
Kidney__proximal straight tubule epithelial cell	epithelial	Kidney	72	56	0.341171	0	0	0	0	0	0	0	0	4.61882
Kidney__loop of Henle thin descending limb epithelial cell	epithelial	Kidney	73	57	0.89499	0	0	0	0	0.212007	0.700566	0	0	4.16353
Kidney__loop of Henle thin ascending limb epithelial cell	epithelial	Kidney	74	58	0.527762	0	0	0	0	0.253124	0	0	0	4.20775
Kidney__loop of Henle thin ascending limb epithelial cell (SLC14A2+)	epithelial	Kidney	75	59	0.270208	0	0	0	0	0.0627834	0.105047	0.477917	0	5.35255
Kidney__loop of Henle thick ascending limb epithelial cell	epithelial	Kidney	76	60	0	0	0	0	0	0	0	0	0	4.39359
Kidney__loop of Henle epithelial cell (AKR1B1+)	epithelial	Kidney	77	61	0	0	0	0	0	0	0	2.1118	0	5.92994
Kidney__macula densa epithelial cell	epithelial	Kidney	78	62	0	0	0	0.0805733	0	0	0.544334	0	0	6.09336
Kidney__distal convoluted tubule epithelial cell	epithelial	Kidney	79	63	0.691837	0	0	0	0	0.235752	0.288031	0	0	4.37073
Kidney__principal cell	epithelial	Kidney	80	64	0.0404754	0	0	0	0.082518	0.198654	0.39201	0	0	4.71584
Kidney__principal cell (FXYD4+)	epithelial	Kidney	81	65	0.139062	0	0	0	0	0	0.478569	0	0	5.97729
Kidney__principal cell (KCNE1+)	epithelial	Kidney	82	66	0	0	0	0	0	0	0	0	0	5.88025
Kidney__alpha-intercalated cell	epithelial	Kidney	83	67	0	0	0	0	0	0	0	0	0	4.5157
Kidney__beta-intercalated cell	epithelial	Kidney	84	68	0	0	0	0	0	0	0	0	0	3.45917
Kidney__intercalated cell_principal cell	epithelial	Kidney	85	H5	0.778985	0	0	0	0	0	0.260041	0	0	5.66892
Fat__urothelial cell	epithelial	Fat	86	69	0	2.10001	0	0	0	0	0.351261	0	0	1.54019
Kidney__urothelial cell	epithelial	Kidney	87	69	0	0	1.50359	0	0	0	0	0	0	5.15423
Bladder__basal urothelial cell	epithelial	Bladder	88	70	0.500615	0	0.126995	0	0	0.0975276	0.652285	0	0	1.26941
Bladder__intermediate urothelial cell	epithelial	Bladder	89	71	0.372745	0	0	0	0	0	1.45675	0	0	1.14191
Bladder__luminal urothelial cell	epithelial	Bladder	90	72	0.0891291	0	0.158603	0	0	0	0.794538	0	0	1.59968
Uterus__non-ciliated epithelial cell of uterus (FXYD4+ MUC16+)	epithelial	Uterus	91	73	0	0	0	0	0	0	0	0	0	7.75578
Uterus__non-ciliated epithelial cell of uterus (FXYD4+ MUC16-)	epithelial	Uterus	92	74	0	0	0	0	0	0.149554	0	0	0	1.61054
Uterus__non-ciliated epithelial cell of uterus (IGFBP1+)	epithelial	Uterus	93	75	0.287295	0	0	0	0	0	0	0	0	3.91587
Uterus__ciliated epithelial cell of uterus	epithelial	Uterus	94	76	0	0	0	0	0	0	0	0	0	4.19366
Skin__artery cell	endothelial	Skin	95	77	15.4617	0	3.77585	0	0	0	0	0	0	3.77585
Fat__artery cell	endothelial	Fat	96	77	27.7931	0	0.526815	0	0	0	0	0	0	2.45004
Mammary_gland__artery cell	endothelial	Mammary_gland	97	77	13.2212	0	0	0	0	0	0	0	0	0
Limb_muscle__artery cell	endothelial	Limb_muscle	98	77	32.1768	0	0	0	0	0	0	0	0	0
Lung__artery cell	endothelial	Lung	100	77	5.75476	0	0	1.46713	0	0	0	0	0	3.19492
Tongue__artery cell	endothelial	Tongue	101	77	15.4197	10.546	0	0	0	0	0	0	0	3.97462
Small_intestine__artery cell	endothelial	Small_intestine	102	77	19.0867	0	0	0	0	0	1.03501	0	0	9.47145
Pancreas__artery cell	endothelial	Pancreas	103	77	24.3707	0	0	0	0	0	0	0	0	2.87714
Bladder__artery cell	endothelial	Bladder	104	77	25.2687	1e-05	1e-05	0.210024	1e-05	1e-05	1e-05	1e-05	1e-05	3.08965
Uterus__artery cell	endothelial	Uterus	105	77	24.7933	0	0	0	0	0	0	0	0	5.12886
Brain_cortex__vein cell	endothelial	Brain_cortex	106	78	14.7931	0	0	0.972773	0	0	0.27378	0	0	4.36214
Brainstem__vein cell	endothelial	Brainstem	107	78	11.986	0	0	0	0	0	0	0	0	2.81997
Skin__vein cell	endothelial	Skin	108	78	3.0318	0	1.2556	0	0	0	0	0	0	0
Fat__vein cell	endothelial	Fat	109	78	16.2588	0	0	0	0	0	0	0	0	3.05646
Mammary_gland__vein cell	endothelial	Mammary_gland	110	78	10.127	0	0	0	0	0	0	0	0	4.59738
Limb_muscle__vein cell	endothelial	Limb_muscle	111	78	20.4842	0	0	0	0	0	1.15613	0	0	3.73791
Lung__vein cell	endothelial	Lung	113	78	12.3868	0	0	1.45619	0	0	0	0	0	4.24427
Tongue__vein cell	endothelial	Tongue	114	78	0	8.99201	0	0	0	0	0	0	0	7.5292
Small_intestine__vein cell	endothelial	Small_intestine	115	78	13.2338	0	0	0	0	0	0	0	0	0
Pancreas__vein cell	endothelial	Pancreas	116	78	17.4289	0	0	0	0	0	0	0	0	2.21453
Bladder__vein cell	endothelial	Bladder	117	78	14.8566	0	0	0	0	0	0.230269	0	0	2.6348
Uterus__vein cell	endothelial	Uterus	118	78	9.8871	0	0	0	0	0	0	0	0	3.79237
Kidney__vasa recta descending limb cell (SLC14A1+)	endothelial	Kidney	119	79	5.96592	0	0	0	0	0	0	0	0	3.32444
Kidney__vasa recta descending limb cell (MGP+)	endothelial	Kidney	120	80	12.4475	0.244244	0.36368	0	0	0	0	0	0	2.46744
Kidney__vasa recta ascending limb cell (IGFBP5+)	endothelial	Kidney	121	81	9.42435	0	0	0	0	0	0	0	0	3.09587
Kidney__vasa recta ascending limb cell (IGF1+)	endothelial	Kidney	122	82	9.31589	0	0	0	0	0	0.514371	0	0	3.36148
Brain_cortex__capillary cell (FABP5- RBP7-)	endothelial	Brain_cortex	123	83	12.8005	0	0	0	0	0	0.68561	0	0	4.35167
Brainstem__capillary cell (FABP5- RBP7-)	endothelial	Brainstem	124	83	3.81975	0	0	0	0	0	0	0	0	2.49339
Hypothalamus_Pituitary__capillary cell (FABP5- RBP7-)	endothelial	Hypothalamus_Pituitary	125	83	7.01594	0	0	0	0	0	0	0	0	4.02167
Blood__capillary cell (FABP5- RBP7-)	endothelial	Blood	126	83	0	0	0	0	0	0	0	0	0	0
Lung__capillary cell (FABP5- RBP7-)	endothelial	Lung	127	83	3.64	0	0	1.0304	0	0	0	0	0	3.85711
Kidney__capillary cell (FABP5- RBP7-)	endothelial	Kidney	128	83	0	0	1.30837	0	0	0	0	0	0	2.886
Testes__capillary cell (FABP5- RBP7-)	endothelial	Testes	129	83	0	0	0	0	0	0	0	0	24.2899	0
Lung__capillary cell (FABP5+ RBP7-)	endothelial	Lung	130	84	31.1661	0	0	0	0	0	0	0	0	0
Small_intestine__capillary cell (FABP5+ RBP7-)	endothelial	Small_intestine	131	84	29.6921	0	0	0.339827	0	0	0	0	0	0.905053
Pancreas__capillary cell (FABP5+ RBP7-)	endothelial	Pancreas	132	84	22.2093	0	0.279966	0	0	0	0.382706	0	0	2.24095
Bladder__capillary cell (FABP5+ RBP7-)	endothelial	Bladder	133	84	29.572	0	0	0	0	0	1.01295	0	0	5.79934
Mammary_gland__capillary cell (FABP5+ RBP7lo)	endothelial	Mammary_gland	134	85	14.4566	0	0	0	0	0	0	0	0	5.07235
Limb_muscle__capillary cell (FABP5+ RBP7lo)	endothelial	Limb_muscle	135	85	25.0576	0	0	0	0	0	0	0	0	9.26305
Diaphragm__capillary cell (FABP5+ RBP7lo)	endothelial	Diaphragm	136	85	17.4512	0	0	0	0	0	0	0	0	2.65895
Tongue__capillary cell (FABP5+ RBP7lo)	endothelial	Tongue	137	85	10.4598	9.59058	0	0	0	0	0	0	0	8.93687
Bladder__capillary cell (FABP5+ RBP7lo)	endothelial	Bladder	138	85	32.8149	0	0	1.03679	0	0	0	0	0	4.88075
Fat__capillary cell (FABP5+ RBP7+)	endothelial	Fat	139	86	24.7057	0	0	0	0	0	0.531794	0	0	3.2393
Limb_muscle__capillary cell (FABP5+ RBP7+)	endothelial	Limb_muscle	140	86	25.1906	0	0	0.336925	0	0	0.759275	0	0	5.02991
Bone__capillary cell (FABP5+ RBP7+)	endothelial	Bone	141	86	0	0	0	0	0	0	0	0	0	0
Heart__endothelial cell (FABP5+ RBP7+)	endothelial	Heart	143	86	3.07643	0	0	0	0	0	0	0	0	5.91727
Aorta__endothelial cell (FABP5+ RBP7+)	endothelial	Aorta	144	86	29.4064	0	0	0	0	0	0.922619	0	0	3.26097
Small_intestine__capillary cell (FABP5+ RBP7+)	endothelial	Small_intestine	145	86	5.66841	0	0	0	0	0	0	0	0	7.51805
Pancreas__capillary cell (FABP5+ RBP7+)	endothelial	Pancreas	146	86	24.9015	0	0	0	0	0	0.258449	0	0	3.06027
Kidney__capillary cell (FABP5+ RBP7+)	endothelial	Kidney	147	86	23.668	0	0	0	0	0	0	0	0	2.81137
Bladder__capillary cell (FABP5+ RBP7+)	endothelial	Bladder	148	86	21.8661	0	0.406243	0.180029	0	0	0	0	0	3.71943
Fat__capillary cell (CXCL10+)	endothelial	Fat	149	87	22.7124	0	0	0	0	0	0	0	0	3.33545
Limb_muscle__capillary cell (CXCL10+)	endothelial	Limb_muscle	150	87	31.118	0	0	0	0	0	0	0	0	0
Lung__capillary cell (CXCL10+)	endothelial	Lung	151	87	2.87186	0	0.905218	0	0	0	0	0	0	4.10425
Kidney__capillary cell (CXCL10+)	endothelial	Kidney	152	87	21.005	0	0	0	0	0	0	0	0	0
Lung__capillary aerocyte cell	endothelial	Lung	153	88	0	0	0.929279	1.29464	0	0	0	0	0	3.56172
Hypothalamus_Pituitary__sinusoid cell (MAFB+)	endothelial	Hypothalamus_Pituitary	154	89	28.5585	0	0	0	0	0	0	0	0	14.5064
Bone__sinusoid cell (MAFB+)	endothelial	Bone	155	89	28.0988	0	0	1.09952	0	0	3.42998	0	0	4.79749
Bone_marrow__sinusoid cell (MAFB+)	endothelial	Bone_marrow	156	89	29.5304	0	0.802484	0	0	0	3.74921	0	0	0
Liver__hepatic sinusoid cell	endothelial	Liver	157	90	16.1907	0	0	0.777665	0	0	3.47975	0	0	7.41269
Kidney__glomerular endothelial cell	endothelial	Kidney	158	91	2.59153	0	0	0	0	0	0	0	0	3.65497
Fat__lymphatic cell (CCL21+)	endothelial	Fat	159	92	1.17664	0	0	0	0	0	0.152269	0	0	3.55201
Limb_muscle__lymphatic cell (CCL21+)	endothelial	Limb_muscle	160	92	7.08054	0	0	0	0	0	0	0	0	0
Lung__lymphatic cell (CCL21+)	endothelial	Lung	161	92	0	0	0	1.16678	0	0	0	0	0	3.67086
Tongue__lymphatic cell (CCL21+)	endothelial	Tongue	162	92	1.68703	4.76645	0	0	0	0	0	0	0	6.56923
Small_intestine__lymphatic cell (CCL21+)	endothelial	Small_intestine	163	92	0.95466	0	0	0	0	0	0	0	0	2.31694
Pancreas__lymphatic cell (CCL21+)	endothelial	Pancreas	164	92	0.662977	0	0	0.165236	0	0	0	0	0	2.1103
Kidney__lymphatic cell (CCL21+)	endothelial	Kidney	165	92	1.91	0	0	0	0	0	0	0	0	0
Bladder__lymphatic cell (CCL21+)	endothelial	Bladder	166	92	1.64833	0	0	0	0	0	0.652002	0	0	4.45404
Fat__lymphatic cell (ACKR4- CCDC80+)	endothelial	Fat	167	93	0.210258	0	0	0	0	0	0.174528	0	0	2.82621
Mammary_gland__lymphatic cell (ACKR4- CCDC80+)	endothelial	Mammary_gland	168	93	1.50569	0	0	0	0	0	0	0	0	4.86129
Limb_muscle__lymphatic cell (ACKR4- CCDC80+)	endothelial	Limb_muscle	169	93	0	0	0	0	0	0	0	0	0	8.66904
Pancreas__lymphatic cell (ACKR4- CCDC80+)	endothelial	Pancreas	170	93	1.94465	0	0	0	0	0	3.33247	0	0	3.33247
Kidney__lymphatic cell (ACKR4- CCDC80+)	endothelial	Kidney	171	93	4.08555	0	0	0	0	0	0	0	0	0
Pancreas__lymphatic cell (ACKR4+ CCDC80+)	endothelial	Pancreas	172	94	0	0	0	0	0	0	0	0	0	3.53872
Bone__osteo-CAR cell	stromal	Bone	173	95	0	0	10.255	0	0	0	0	0	0	4.66371
Bone_marrow__osteo-CAR cell	stromal	Bone_marrow	174	95	3.57427	0	5.54251	1.15266	0	0	0	0	0	7.68261
Bone__osteoblast	stromal	Bone	175	96	0	0	0.5314	0	0	0	0.0395605	0	0	4.18795
Bone_marrow__osteoblast	stromal	Bone_marrow	176	96	0	0	0	0	0	9.35304	0	0	0	10.5159
Bone__chondrocyte	stromal	Bone	177	97	0	0	1.21708	0	0	0	0	0	0	5.07431
Trachea__chondrocyte	stromal	Trachea	178	97	0	0.421317	0	0	0	0	1.22218	0	0	5.8373
Fat__tendon cell	stromal	Fat	179	98	0	0	2.58399	0	0	0	0	0	0	3.91492
Limb_muscle__tendon cell	stromal	Limb_muscle	180	98	3.17684	0	0	0	0	0	1.14655	0	0	13.2419
Bone__tendon cell	stromal	Bone	182	98	0	0	4.59293	0	0	0	13.3344	0	0	11.5054
Tongue__tendon cell	stromal	Tongue	183	98	0	8.50052	0	0	0	0	0	0	0	4.70271
Limb_muscle__skeletal muscle satellite stem cell	stromal	Limb_muscle	184	99	2.67126	0	0	0	0	0	0	0	0	6.22007
Diaphragm__skeletal muscle satellite stem cell	stromal	Diaphragm	185	99	0	0	0	0	0	0	0	0	0	0
Tongue__skeletal muscle satellite stem cell	stromal	Tongue	186	99	10.4277	7.95595	0	0	0	0	0	0.687305	0	9.09818
Limb_muscle__fast muscle cell	stromal	Limb_muscle	188	101	0.462939	0	0	0	0	0	0	0	0	4.10046
Tongue__fast muscle cell	stromal	Tongue	190	101	0	4.13108	0	0	0	0	0	0	0	0
Limb_muscle__slow muscle cell	stromal	Limb_muscle	191	102	4.12521	0	0	0	0	0	2.87183	0	0	1.07566
Heart__cardiomyocyte	stromal	Heart	192	103	0	0	0	0	0	0	0	0	0	0
Heart__atrial cardiomyocyte	stromal	Heart	193	104	0	0	0	0	0	0	0	0	0	0
Heart__ventricular cardiomyocyte	stromal	Heart	194	105	0	0	0	0	0	6.70167	0	0	0	0
Fat__smooth muscle cell	stromal	Fat	197	108	0	0	0	0	0.819957	0.727912	0	0	0	7.03136
Small_intestine__smooth muscle cell	stromal	Small_intestine	198	108	0	0	0	0.333961	0	0	0	0	0	6.69834
Bladder__smooth muscle cell	stromal	Bladder	199	108	0.635538	0	0	0	0	0	0.573782	0	0	4.32662
Uterus__smooth muscle cell	stromal	Uterus	200	108	0	0	0	0	0	0	0	0	0	8.75658
Brain_cortex__vascular associated smooth muscle cell	stromal	Brain_cortex	201	109	0.312898	0	0	0	0	0	0.321218	0	0	6.72689
Brainstem__vascular associated smooth muscle cell	stromal	Brainstem	202	109	0.587872	0	0	0	0	0	0.150251	0	0	4.73347
Hypothalamus_Pituitary__vascular associated smooth muscle cell	stromal	Hypothalamus_Pituitary	203	109	0	0	0	0	0	0	0	0	0	0
Fat__vascular associated smooth muscle cell	stromal	Fat	204	109	0.768553	0	0	0	0	0	1.00298	0	0	4.56917
Mammary_gland__vascular associated smooth muscle cell	stromal	Mammary_gland	205	109	0	0	0	0	0	0	0	0	0	3.92874
Limb_muscle__vascular associated smooth muscle cell	stromal	Limb_muscle	206	109	0	0	0	0	0	0	0	0	0	4.45039
Bone__vascular associated smooth muscle cell	stromal	Bone	207	109	0	0	0	0	0	0	0	0	0	4.23561
Heart__vascular associated smooth muscle cell	stromal	Heart	208	109	0	0	0	0	0	0	0	0	0	8.69714
Aorta__vascular associated smooth muscle cell	stromal	Aorta	209	109	0.556314	0	0	0	0	0	0	0	0	3.34685
Lung__vascular associated smooth muscle cell	stromal	Lung	210	109	0	0	0	0	0	0	0	0	0	7.7127
Trachea__vascular associated smooth muscle cell	stromal	Trachea	211	109	0	0	0	0	0	0	0	0	0	0
Tongue__vascular associated smooth muscle cell	stromal	Tongue	212	109	0	8.08291	0	0	0	0	0	0	0	1.18492
Small_intestine__vascular associated smooth muscle cell	stromal	Small_intestine	213	109	0	0	0	0	0	0	0	0	0	8.5801
Pancreas__vascular associated smooth muscle cell	stromal	Pancreas	214	109	0.479462	0	0	0	0	0	0	0	0	4.54309
Kidney__vascular associated smooth muscle cell	stromal	Kidney	215	109	0.443449	0	0	0.233964	0	0	0	0	0	4.43084
Bladder__vascular associated smooth muscle cell	stromal	Bladder	216	109	0.382956	0	0	0	0	0	0.386284	0	0	3.06066
Uterus__vascular associated smooth muscle cell	stromal	Uterus	217	109	0	0	0	0	0	0	0	0	0	0
Limb_muscle__fibroadipogenic progenitor cell	stromal	Limb_muscle	218	110	0.839747	0	0.454884	0	0	0	0	0	0	7.00672
Diaphragm__fibroadipogenic progenitor cell	stromal	Diaphragm	219	110	0	0	0	0	0	0	0	6.47842	0	7.9617
Hypothalamus_Pituitary__fibroblast	stromal	Hypothalamus_Pituitary	220	111	0	0	0	0	0	0	0	0	0	0
Fat__fibroblast	stromal	Fat	221	111	0.572288	0	1.24182	0	0	0	0.428422	0	0	5.52343
Mammary_gland__fibroblast	stromal	Mammary_gland	222	111	0	0	4.83307	0	0	0	0	0	0	8.22225
Bone__fibroblast	stromal	Bone	223	111	0	0	0.785018	0	0	0.237096	0	0	0	4.31014
Bone_marrow__fibroblast	stromal	Bone_marrow	224	111	0	0	0	0	0	0	0	0	0	0
Heart__fibroblast	stromal	Heart	226	111	0	0	6.79908	0	0	0	0	0	0	19.5869
Aorta__fibroblast	stromal	Aorta	227	111	0	0	1.2174	0	0	0	0	0	0	10.4247
Lung__fibroblast	stromal	Lung	228	111	1.14613	0	2.20773	0	0	0	0	0	0	6.6838
Trachea__fibroblast	stromal	Trachea	229	111	0.562132	0.170903	2.70461	0	0	0	0.185591	0	0	6.5157
Tongue__fibroblast	stromal	Tongue	230	111	0.970353	7.88175	3.46483	0	0	0	0	0	0	4.92627
Small_intestine__fibroblast	stromal	Small_intestine	231	111	1.92626	0	0.921784	0	0	0	0	0	0	6.17082
Colon__fibroblast	stromal	Colon	232	111	0	0	0	0	0	0	0	0	0	7.14245
Liver__fibroblast	stromal	Liver	233	111	0	0	0	6.12879	0	7.11647	0	0	0	7.14618
Kidney__fibroblast	stromal	Kidney	234	111	1.66439	0	3.10091	0	0	0	0	0	0	10.3751
Bladder__fibroblast	stromal	Bladder	235	111	1.50467	1e-05	5.42569	1e-05	1e-05	1e-05	1.0075	1e-05	1e-05	6.59846
Uterus__fibroblast	stromal	Uterus	236	111	0	0	4.66948	0	0	0	0	0	0	7.70447
Fat__fibroblast (ACKR2+)	stromal	Fat	237	112	0.846153	0	0.315528	0	0	0	0.529134	0	0	4.7353
Fat__fibroblast (ITIH5+)	stromal	Fat	238	113	0	0	3.79441	0	0	0	0.425613	0	0	3.52632
Fat__fibroblast (LCN2+)	stromal	Fat	239	114	0.950625	0	6.05223	0	0	0	0.523277	0	0	0
Lung__adventitial fibroblast	stromal	Lung	240	115	1.3363	0	1.9701	1.72577	0	0	0	0	0	8.91858
Lung__alveolar fibroblast	stromal	Lung	241	116	0	0	0	0.927478	0	0	0	0	0	12.2938
Lung__fibroblast (NNAT+)	stromal	Lung	242	117	0	0	2.11805	1.66319	0	0	0	0	0	7.03934
Tongue__fibroblast (WIF1+)	stromal	Tongue	243	118	1.4074	7.18956	4.72655	0	0	0	0	0	0	7.47209
Small_intestine__fibroblast (CHODL+)	stromal	Small_intestine	244	119	6.14828	0	2.79304	0	0	0	0	0	0	6.08349
Small_intestine__fibroblast (GGT5+)	stromal	Small_intestine	245	120	15.9	0	1.06917	2.69274	0	0	0	0	0	4.61897
Small_intestine__fibroblast (KCNN3+)	stromal	Small_intestine	246	121	4.40057	0	0	0.947678	0	0	0	0	0	8.3635
Pancreas__fibroblast (PI16+)	stromal	Pancreas	247	122	0.65738	0	1.50347	0	0	0	0.276181	0	0	7.04927
Pancreas__fibroblast (PTN+)	stromal	Pancreas	248	123	0.560337	0	1.42401	0	0	0	0.388381	0	0	8.37399
Bladder__fibroblast (PTN+)	stromal	Bladder	249	123	0	0	11.306	0	0	0	0.378934	0	0	5.22594
Kidney__fibroblast (ASPN+)	stromal	Kidney	250	124	0	0	0	0	0	0	0	0	0	12.5375
Kidney__fibroblast (TNC+)	stromal	Kidney	251	125	1.4531	0	0.551949	0	0	0	0	2.14829	0	9.51214
Bladder__fibroblast (ENPP2+)	stromal	Bladder	252	126	1.28072	0	4.50008	0	0	0	0.404996	0	0	5.67308
Bladder__fibroblast (LY6H+)	stromal	Bladder	253	127	1.58201	0	3.54572	0	0	0	0.440609	0	0	5.96181
Fat__myofibroblast	stromal	Fat	254	128	1.03357	0	1.01177	0	0	0	0	0	0	6.72184
Kidney__myofibroblast	stromal	Kidney	255	128	1.41108	0	3.1657	0	0	0	0	0	0	4.12148
Bladder__myofibroblast	stromal	Bladder	256	128	0.959139	0	10.0677	0	0	0	0.464583	0	0	5.5437
Uterus__myofibroblast	stromal	Uterus	257	128	0	0	7.97844	0	0	0	0	0	0	5.62761
Lung__fibromyocyte	stromal	Lung	258	129	0	0	0	0	0	0	0	0	0	5.39871
Brain_cortex__pericyte	stromal	Brain_cortex	259	130	0	0	0	0	0	0	0	0	0	7.94013
Brainstem__pericyte	stromal	Brainstem	260	130	0	0	0	0	0	0.907537	0	0	0	2.95867
Hypothalamus_Pituitary__pericyte	stromal	Hypothalamus_Pituitary	261	130	0	0	0	0	0	0	0	0	0	0
Fat__pericyte	stromal	Fat	262	130	4.36628	0	0	0	0	0	0.500276	0	0	3.41417
Limb_muscle__pericyte	stromal	Limb_muscle	263	130	4.70816	0	0	0	0	0	1.1069	0	0	7.48666
Diaphragm__pericyte	stromal	Diaphragm	264	130	0	0	0	0	0	0	0	0	0	0
Heart__pericyte	stromal	Heart	265	130	0	0	0	0	0	0	0	0	0	3.27141
Lung__pericyte	stromal	Lung	266	130	0.611916	0	0	0.703312	0	0	0	0	0	7.45169
Tongue__pericyte	stromal	Tongue	267	130	0	11.4122	0	0	0	0	3.75434	0	0	5.78001
Small_intestine__pericyte	stromal	Small_intestine	268	130	0	0	0	0	0	0	0	0	0	4.36115
Pancreas__pericyte	stromal	Pancreas	269	130	0.314116	0	0	0	0	0	0.277456	0	0	5.04719
Kidney__pericyte	stromal	Kidney	270	130	0	0	0	0	0	0	3.25508	0	0	0
Bladder__pericyte	stromal	Bladder	271	130	2.14555	0	0	0	0	0	0	0	0	2.68487
Uterus__pericyte	stromal	Uterus	272	130	0	0	0	0	0	0	0	0	0	5.01792
Bone__adipo-CAR cell	stromal	Bone	273	131	2.42676	0	0	0	0	0	1.01208	1.93107	0	4.14716
Bone_marrow__adipo-CAR cell	stromal	Bone_marrow	274	131	0	0	0	0	0	0	0	0	0	0
Fat__adipocyte (UCP1hi)	stromal	Fat	275	132	1.20987	0	0	0	0	0	1.7918	0	0	2.8311
Pancreas__adipocyte (UCP1hi)	stromal	Pancreas	277	132	1.28242	0.583344	0	0	0	0	0.672168	0	0	1.26924
Kidney__adipocyte (UCP1hi)	stromal	Kidney	278	132	0	0	0	0	0	0	0	0	0	0
Fat__adipocyte (UCP1lo)	stromal	Fat	279	133	1.03758	0	0	0.0997053	0	0	0.47386	0	0	1.52996
Limb_muscle__adipocyte (UCP1lo)	stromal	Limb_muscle	280	133	2.8594	0	0	0	0	0	0.32483	0	0	1.10074
Bone__adipocyte (UCP1lo)	stromal	Bone	281	133	0	0	0	0	0	0	0	0	0	0
Aorta__adipocyte (UCP1lo)	stromal	Aorta	282	133	0	0	0	0	0	0	0	0	0	0.710587
Pancreas__adipocyte (UCP1lo)	stromal	Pancreas	283	133	0.583036	0	0	0.058294	0	0	0.6497	0	0	1.26531
Kidney__adipocyte (UCP1lo)	stromal	Kidney	284	133	0	0	0	0	0	0	0	0	0	0
Bladder__adipocyte (UCP1lo)	stromal	Bladder	285	133	0	0	0	0	0	0	1.34186	0	0	0
Blood__mesothelial cell	stromal	Blood	286	134	0	0	0	0	0	0	0	0	0	7.36841
Spleen__mesothelial cell	stromal	Spleen	287	134	0	0	0	0	0	0	0	0	0	4.27018
Heart__mesothelial cell	stromal	Heart	289	134	0	0	0	0	0	0	0	0	0	0
Lung__mesothelial cell	stromal	Lung	290	134	0	0	1.60606	0	0	0	0	0	0	0
Small_intestine__mesothelial cell	stromal	Small_intestine	291	134	0.640672	0	0.305681	0	0	0	0	0	0	5.37648
Colon__mesothelial cell	stromal	Colon	292	134	0	0.849397	0.279425	0	0	0	0	0	0	4.39126
Liver__mesothelial cell	stromal	Liver	293	134	0	0	0	0	0	0	0	0	0	9.11242
Kidney__mesothelial cell	stromal	Kidney	294	134	0	0	0.802452	0	0	0	0	0	0	5.99851
Bladder__mesothelial cell	stromal	Bladder	295	134	0.447234	0	0.915642	0	0	0	0.666195	0	0	4.31472
Testes__mesothelial cell	stromal	Testes	296	134	0	0	0	0	0	0	0	0	0	0
Fat__mesothelial cell (CXCL10+ PRG4+)	stromal	Fat	297	135	0.82721	0	0.219934	0	0	0	2.30694	0	0	4.19583
Pancreas__mesothelial cell (CXCL10+ PRG4+)	stromal	Pancreas	298	135	1.37627	0	1.46299	0	0	0	0.938224	0	0	2.19337
Fat__mesothelial cell (CXCL10- PRG4+)	stromal	Fat	299	136	2.11761	0	0.62998	0.0468326	0	0	0.558774	0	0	3.57557
Pancreas__mesothelial cell (CXCL10- PRG4+)	stromal	Pancreas	300	136	0.409434	0	0.717254	0.0543059	0	0	1.03597	0	0	2.91226
Fat__mesothelial cell (SBSN+)	stromal	Fat	301	137	0	0	3.54773	0	0	0	0.500555	0	0	2.96464
Pancreas__mesothelial cell (SBSN+)	stromal	Pancreas	302	137	0.604837	0	0.895277	0	0	0	0.227961	0	0	4.13732
Brain_cortex__leptomeningeal cell	stromal	Brain_cortex	304	139	0.680136	0	0.373417	0	0	0	0.135228	0.262186	0	8.57613
Brainstem__leptomeningeal cell	stromal	Brainstem	305	139	2.67288	0	0	0	0	0	0	0	0	9.98579
Hypothalamus_Pituitary__leptomeningeal cell	stromal	Hypothalamus_Pituitary	306	139	0	0	0	0	0	0	0	0	0	9.73058
Fat__reticular cell	stromal	Fat	307	140	0	0	1.00685	0	0	0	2.72172	2.42234	0	1.24676
Limb_muscle__reticular cell	stromal	Limb_muscle	308	140	14.1978	0	0	0	0	0.297844	4.50563	1.62762	0	2.35552
Pancreas__reticular cell	stromal	Pancreas	309	140	6.14543	0	2.89099	0	0	0	14.4772	2.47703	0	3.57529
Kidney__reticular cell	stromal	Kidney	310	140	2.96431	0	0	0	0	1.4502	3.1034	0.79775	0	4.76517
Mammary_gland__unknown_Mammary_gland_stromal_G1 (NGFR+ TNNT2+)	stromal	Mammary_gland	311	141	0	0	0	0	0	0	0	0	0	0
Bone__unknown_Bone_stromal_G1 (NGFR+ TNNT2+)	stromal	Bone	312	141	0	0	0	0	0	0	0	0	0	7.91588
Tongue__unknown_Tongue_stromal_G2 (NGFR+ TNNT2+)	stromal	Tongue	313	141	4.2265	7.06355	2.70277	0	0	0	0	0	0	6.94998
Pancreas__unknown_Pancreas_stromal_G1 (NGFR+ TNNT2+)	stromal	Pancreas	314	141	0	0	2.50208	0	0	0	0	0	0	2.50208
Tongue__unknown_Tongue_stromal_G1 (COL15A1+ PTGDS+)	stromal	Tongue	315	142	7.82697	9.67845	0	0	0	0	0	0	0	5.43196
Kidney__unknown_Kidney_stromal_G1 (ST6GAL2+)	stromal	Kidney	316	143	0	0	0	0	0	0	0	0	0	2.92805
Brain_cortex__B cell	lymphoid	Brain_cortex	317	144	0	0	0	0	0	0	0	0	0	3.54596
Brainstem__B cell	lymphoid	Brainstem	318	144	0	0	0	0	0	0	0	0	0	0
Hypothalamus_Pituitary__B cell	lymphoid	Hypothalamus_Pituitary	319	144	0	0	0	0	0	0	0	0	0	8.48333
Fat__B cell	lymphoid	Fat	320	144	0.900425	0	0	0	0	0	0	0	0	1.3313
Mammary_gland__B cell	lymphoid	Mammary_gland	321	144	0	0	0	0	0	0	0	0	0	3.09051
Limb_muscle__B cell	lymphoid	Limb_muscle	322	144	1.90987	0	0	0	0	0	0	0	0	1.72756
Bone__B cell	lymphoid	Bone	323	144	0	0	0	0	0	0	0	0	0	2.03874
Bone_marrow__B cell	lymphoid	Bone_marrow	324	144	0	0	0	0	0	0	0	0	0	1.09179
Blood__B cell	lymphoid	Blood	325	144	0	0	0	0	0	0	0	0	0	3.84715
Spleen__B cell	lymphoid	Spleen	326	144	0	0	0	0.683607	0	0	4.03807	0	0	1.97587
Lung__B cell	lymphoid	Lung	327	144	0	0	0	1.1707	0	0	0	0	0	3.02734
Small_intestine__B cell	lymphoid	Small_intestine	328	144	0	0	0	0.285703	0	0	0	0	0	4.48097
Liver__B cell	lymphoid	Liver	329	144	0	0	0	0	0	0	1.33777	0	0	1.57126
Pancreas__B cell	lymphoid	Pancreas	330	144	0	0	0	0	0	0	0	0	0	2.39777
Kidney__B cell	lymphoid	Kidney	331	144	0	0	0	0	0	0	0	0	0	1.31537
Bladder__B cell	lymphoid	Bladder	332	144	1e-05	1e-05	1e-05	1e-05	1e-05	1e-05	1.54559	1e-05	1e-05	7.55636
Fat__B cell (PF)	lymphoid	Fat	333	145	1.09012	0	0	0	0	0	0	0	0	0
Mammary_gland__B cell (PF)	lymphoid	Mammary_gland	334	145	0	0	0	0	0	0.285435	0	0	0	2.10261
Limb_muscle__B cell (PF)	lymphoid	Limb_muscle	335	145	0	0	0	0	0	0	0.719714	0	0	0
Bone__B cell (PF)	lymphoid	Bone	336	145	0	0	0	0	0	0	0	0	4.31376	2.41799
Spleen__B cell (PF)	lymphoid	Spleen	337	145	0	0.0844116	0	0	0	0	1.87247	0	0	0.664391
Liver__B cell (PF)	lymphoid	Liver	338	145	0	0	0	0	0	0	0	0	0	0
Pancreas__B cell (PF)	lymphoid	Pancreas	339	145	0	0	0	0.184285	0	0.511003	1.33215	0	0	0.431279
Kidney__B cell (PF)	lymphoid	Kidney	340	145	1.13305	0	0	0	0	0	2.12191	0	0	1.13305
Pancreas__B cell (SOX5+)	lymphoid	Pancreas	341	146	0	0	0	0	0	0	0.481791	0	0	3.94474
Hypothalamus_Pituitary__plasma cell	lymphoid	Hypothalamus_Pituitary	342	147	0	0	0	0.34616	0	0.130928	0.974497	0	0	1.31634
Fat__plasma cell	lymphoid	Fat	343	147	0.854558	0	0	0.380603	0	0	0.63431	0	0	0.194122
Mammary_gland__plasma cell	lymphoid	Mammary_gland	344	147	0	0	0	0.982056	0	0	0.178229	0	0	1.19986
Limb_muscle__plasma cell	lymphoid	Limb_muscle	345	147	1.57135	0	0	0.322632	0	0	0.294688	0	0	1.39146
Bone__plasma cell	lymphoid	Bone	346	147	0	0	0	0.546254	0	0	0	0	0	0.524487
Bone_marrow__plasma cell	lymphoid	Bone_marrow	347	147	0	0	0	1.0467	0	0	1.2946	0	0	1.14712
Blood__plasma cell	lymphoid	Blood	348	147	0	0	0	0	0	0	0	0	0	0.238254
Spleen__plasma cell	lymphoid	Spleen	349	147	0	0	0	1.00439	0	0	4.67279	0	0	0.786925
Heart__plasma cell	lymphoid	Heart	350	147	0	0	0	0	0	0	0	0	0	0
Lung__plasma cell	lymphoid	Lung	351	147	0	0.0905134	0	0.548116	0	0	0.210628	0	0	1.35498
Small_intestine__plasma cell	lymphoid	Small_intestine	352	147	0	0	0	0.217461	0	0	0	0	0	0.772209
Liver__plasma cell	lymphoid	Liver	353	147	0	0	0	0.916356	0	0	0.475309	0	0	0.461229
Pancreas__plasma cell	lymphoid	Pancreas	354	147	0.178906	0	0.0618621	0.611411	0	0	0.356485	0	0	0.972484
Kidney__plasma cell	lymphoid	Kidney	355	147	0.255951	0	0	0.309852	0	0	0.217747	0	0	0.946706
Bladder__plasma cell	lymphoid	Bladder	356	147	0.882728	0	0	0.830601	0	0	0.775822	0	0	1.74106
Fat__plasma cell (PF)	lymphoid	Fat	357	148	0	0	0	1.21001	0	0	0	0	0	0.863349
Limb_muscle__plasma cell (PF)	lymphoid	Limb_muscle	358	148	0	0	0	0	0	0	0	0	0	0
Bone_marrow__plasma cell (PF)	lymphoid	Bone_marrow	359	148	0	0	0	0	0	0	0	0	0	0
Spleen__plasma cell (PF)	lymphoid	Spleen	360	148	0	0	0	0.217572	0	0.67433	4.50763	0	0	0.261661
Liver__plasma cell (PF)	lymphoid	Liver	361	148	0	0	0	0	0	0	0.371912	0	0	0
Pancreas__plasma cell (PF)	lymphoid	Pancreas	362	148	0	0	0.383547	0	0	0	0.221689	0	0	0
Kidney__plasma cell (PF)	lymphoid	Kidney	363	148	0	0	0	0	0	0	0	0	0	0
Skin__innate lymphoid cell	lymphoid	Skin	364	149	0	0	0	0	0	0	0	0	0	0
Lung__innate lymphoid cell	lymphoid	Lung	365	149	0.2726	0	0	6.66615	0	0	0	0	0	2.54904
Small_intestine__innate lymphoid cell	lymphoid	Small_intestine	366	149	0	0	0	5.93843	0	0	0	0	0	3.29572
Kidney__innate lymphoid cell	lymphoid	Kidney	367	149	2.20342	0	0	4.53071	0	0	0	0	0	0
Bladder__innate lymphoid cell	lymphoid	Bladder	368	149	0	0	0	9.2621	0	0	0	0	0	2.89645
Fat__natural killer cell	lymphoid	Fat	370	150	0	0	0	8.37373	0	0	0	0	0	0.993273
Mammary_gland__natural killer cell	lymphoid	Mammary_gland	371	150	0	0	0	12.7263	0	0	0	0	0	1.95833
Bone_marrow__natural killer cell	lymphoid	Bone_marrow	372	150	0	0	0	13.982	0	0	0	0	0	2.90775
Blood__natural killer cell	lymphoid	Blood	373	150	0	0	0	7.89252	0	0	0	0	0	1.15327
Spleen__natural killer cell	lymphoid	Spleen	374	150	0.621349	0	0	10.5439	0	0.28945	5.3752	0	0	1.92739
Small_intestine__natural killer cell	lymphoid	Small_intestine	376	150	0	0	0	5.26346	0	0	0	0	0	1.4665
Liver__natural killer cell	lymphoid	Liver	377	150	1.26775	0	0	11.1695	0	0	0	0	0	1.71826
Pancreas__natural killer cell	lymphoid	Pancreas	378	150	0	0	0	9.94461	0	0	0	0	0	3.73109
Kidney__natural killer cell	lymphoid	Kidney	379	150	0.793934	0	0	11.834	0	0	0	0	0	2.01735
Uterus__natural killer cell	lymphoid	Uterus	380	150	0	0	1.2242	3.02488	0	0	0	0	0	1.25295
Lung__natural killer cell (PF)	lymphoid	Lung	381	151	0.702237	0	0	9.87469	0	0	0	0	0	1.36581
Lung__natural killer cell (GZMB+)	lymphoid	Lung	382	152	1.56629	0	0	12.3378	0	0	0	0	0	1.6577
Lung__natural killer cell (KLRD1+)	lymphoid	Lung	383	153	1.28631	0	0	11.5386	0	0	0	0	0	1.76959
Pancreas__natural killer cell (CHN1+)	lymphoid	Pancreas	384	154	0	0	0	17.6396	0	0	0.806642	0	0	2.41725
Kidney__natural killer cell (CHN1+)	lymphoid	Kidney	385	154	1.84963	0	0	16.1619	0	0.853644	0	0	0	1.70796
Fat__natural killer T cell	lymphoid	Fat	386	155	1.5721	0	0	19.8911	0	0	0	0	0	0.30011
Mammary_gland__natural killer T cell	lymphoid	Mammary_gland	387	155	0	0	0	14.6763	0	0	0	0	0	0
Limb_muscle__natural killer T cell	lymphoid	Limb_muscle	388	155	0	0	0	19.669	0	0	0	0	0	0
Bone__natural killer T cell	lymphoid	Bone	389	155	1.77658	0	0	20.0089	0	0	0	0	0	1.97109
Bone_marrow__natural killer T cell	lymphoid	Bone_marrow	390	155	0	0	0	24.8397	0	0	0	0	0	1.10444
Blood__natural killer T cell	lymphoid	Blood	391	155	0	0	0	17.7833	0	0	0	0	0	4.86085
Spleen__natural killer T cell	lymphoid	Spleen	392	155	0	0	0	24.527	0	0	5.84871	0	0	1.8694
Lung__natural killer T cell	lymphoid	Lung	393	155	2.87885	0	0	25.0918	0	0	0	0	0	1.62061
Small_intestine__natural killer T cell	lymphoid	Small_intestine	394	155	0	0	0	12.1848	0	0.617595	0	0	0	0
Liver__natural killer T cell	lymphoid	Liver	395	155	0	0	0	19.7718	0	0	1.0505	0	0	2.73505
Pancreas__natural killer T cell	lymphoid	Pancreas	396	155	0	0	0	23.7752	0	0	1.04338	0	0	1.56165
Kidney__natural killer T cell	lymphoid	Kidney	397	155	0	0	0	21.4158	0	0	0.472231	0	0	1.97251
Uterus__natural killer T cell	lymphoid	Uterus	398	155	0	0	0	16.8266	0	0	0	0	0	7.48695
Brain_cortex__natural killer cell_T cell	lymphoid	Brain_cortex	399	H6	0	0	0	11.3388	0	0.609432	0	0	0	2.4458
Brainstem__natural killer cell_T cell	lymphoid	Brainstem	400	H6	0	0	0	13.0068	0	0	0	0	0	4.364
Hypothalamus_Pituitary__natural killer cell_T cell	lymphoid	Hypothalamus_Pituitary	401	H6	1.4861	0	0	14.5814	0	0	1.28615	0	0	2.02409
Diaphragm__natural killer cell_T cell	lymphoid	Diaphragm	402	H6	0	0	10.1882	0	0	0	0	0	0	0
Spleen__natural killer cell_T cell	lymphoid	Spleen	403	H6	0	0	0	24.5808	0	0.0891757	7.19929	0	0	1.47246
Lung__natural killer cell_T cell	lymphoid	Lung	405	H6	1.46314	0	0	24.9834	0	0	0	0	0	1.06222
Trachea__natural killer cell_T cell	lymphoid	Trachea	406	H6	1.10942	0	0	6.51475	0	0.675713	0	0	0	4.35776
Pancreas__natural killer cell_T cell	lymphoid	Pancreas	407	H6	0.196578	0	0	22.3053	0	0	0.373406	0	0	0.707777
Bladder__natural killer cell_T cell	lymphoid	Bladder	408	H6	1.0547	0	0.253579	14.6283	0	0.486231	1.0698	0	0	1.11826
Testes__natural killer cell_T cell	lymphoid	Testes	409	H6	4.3829	0	0	6.25908	0	0	0	0	22.6449	0
Limb_muscle__natural killer cell_T cell (PF)	lymphoid	Limb_muscle	410	H7	0	0	0	1.41675	0	0	0	0	0	0
Bone__natural killer cell_T cell (PF)	lymphoid	Bone	411	H7	0	0	0	13.8953	0	0.469882	0	0	0	0
Bone_marrow__natural killer cell_T cell (PF)	lymphoid	Bone_marrow	412	H7	0	0	0	15.0771	0	0	0	0	0	2.99432
Spleen__natural killer cell_T cell (PF)	lymphoid	Spleen	413	H7	0.129367	0	0	18.4361	0	0	5.7217	0	0	0.759568
Small_intestine__natural killer cell_T cell (PF)	lymphoid	Small_intestine	414	H7	0	0	0	8.68205	0	0.440309	0	0	0	0
Liver__natural killer cell_T cell (PF)	lymphoid	Liver	415	H7	0	0	0	15.1079	0	0	1.57296	0	0	1.40878
Kidney__natural killer cell_T cell (PF)	lymphoid	Kidney	416	H7	1.31464	0	0	15.2201	0	0.407186	0.352804	0	0	1.92716
Lung__T cell (CD4+ CD8- CCL5+)	lymphoid	Lung	417	156	0.456112	0	0	16.1108	0	0	0	0	0	2.10138
Small_intestine__T cell (CD4+ CD8- CCL5+)	lymphoid	Small_intestine	418	156	0	0	0	6.49158	0	0	0	0	0	2.6459
Fat__T cell (CD4+ CD8- CCL5-)	lymphoid	Fat	419	157	0	0	0	2.43926	0	0	0	0	0	1.31308
Mammary_gland__T cell (CD4+ CD8- CCL5-)	lymphoid	Mammary_gland	420	157	0	0	0	1.61807	0	0	0	0	0	2.62246
Limb_muscle__T cell (CD4+ CD8- CCL5-)	lymphoid	Limb_muscle	421	157	0	0	0	2.17288	0	0	0	0	0	1.24048
Bone__T cell (CD4+ CD8- CCL5-)	lymphoid	Bone	422	157	0	0	0	6.29361	0	0	0	0	0	3.72742
Bone_marrow__T cell (CD4+ CD8- CCL5-)	lymphoid	Bone_marrow	423	157	0	0	0	4.50285	0	0	0	0	0	1.36275
Blood__T cell (CD4+ CD8- CCL5-)	lymphoid	Blood	424	157	0	0	0	2.79042	0	0	0	0	0	2.15077
Spleen__T cell (CD4+ CD8- CCL5-)	lymphoid	Spleen	425	157	0.5225	0	0	5.10213	0	0	4.37542	0	0	1.7621
Lung__T cell (CD4+ CD8- CCL5-)	lymphoid	Lung	426	157	1.20677	0	0	8.82338	0	0	0	0	0	2.64057
Small_intestine__T cell (CD4+ CD8- CCL5-)	lymphoid	Small_intestine	427	157	0	0	0	4.5613	0	0	0	0	0	2.45123
Liver__T cell (CD4+ CD8- CCL5-)	lymphoid	Liver	428	157	0	0	0	4.53316	0	0	0	0	0	2.58565
Pancreas__T cell (CD4+ CD8- CCL5-)	lymphoid	Pancreas	429	157	0	0	0	4.78349	0	0	0	0	0	2.0805
Kidney__T cell (CD4+ CD8- CCL5-)	lymphoid	Kidney	430	157	0.726273	0	0	2.71137	0	0	0	0	0	2.32003
Bladder__T cell (CD4+ CD8- CCL5-)	lymphoid	Bladder	431	157	1.33666	0	0	2.51375	0	0	0.64333	0	0	3.9235
Fat__T cell (CD4+ CD8- CCL5- CCR10+)	lymphoid	Fat	432	158	0	0	0	3.42327	0	0	0	0	0	1.13911
Blood__T cell (CD4+ CD8- CCL5- CCR10+)	lymphoid	Blood	433	158	0.887742	0	0	2.90103	0	0	0	0	0	3.81449
Fat__T cell (CD4+ CD8- CCL5- CLDN1+)	lymphoid	Fat	434	159	0.5684	0	0	4.62826	0	0	0	0	0	0
Mammary_gland__T cell (CD4+ CD8- CCL5- CLDN1+)	lymphoid	Mammary_gland	435	159	0	0	0	1.11972	0	0	0	0	0	1.21534
Limb_muscle__T cell (CD4+ CD8- CCL5- CLDN1+)	lymphoid	Limb_muscle	436	159	0	0	0	2.75783	0	0	2.11743	0	0	1.77636
Fat__T cell (CD4- CD8+ CCL5+)	lymphoid	Fat	437	160	2.05197	0	0	16.9761	0	0	0	0	0	0.822056
Mammary_gland__T cell (CD4- CD8+ CCL5+)	lymphoid	Mammary_gland	438	160	0	0	0	11.0503	0	0	0	0	0	1.73235
Limb_muscle__T cell (CD4- CD8+ CCL5+)	lymphoid	Limb_muscle	439	160	1.7812	0	0	14.1918	0	0	0	0	0	0
Bone__T cell (CD4- CD8+ CCL5+)	lymphoid	Bone	440	160	1.1059	0	0	21.3403	0	0	0	0	0	3.5033
Bone_marrow__T cell (CD4- CD8+ CCL5+)	lymphoid	Bone_marrow	441	160	0	0	0	19.0071	0	0	0	0	0	1.73445
Blood__T cell (CD4- CD8+ CCL5+)	lymphoid	Blood	442	160	0.748499	0	0	15.1016	0	0	0	0	0	1.756
Spleen__T cell (CD4- CD8+ CCL5+)	lymphoid	Spleen	443	160	0	0	0	18.7272	0	0	4.41733	0	0	2.0018
Aorta__T cell (CD4- CD8+ CCL5+)	lymphoid	Aorta	444	160	9.27106	0	0	13.6929	0	0	0	0	0	0
Lung__T cell (CD4- CD8+ CCL5+)	lymphoid	Lung	445	160	4.20404	0	0	14.3919	0	0	0	0	0	2.08219
Small_intestine__T cell (CD4- CD8+ CCL5+)	lymphoid	Small_intestine	446	160	0	0	0	8.61409	0	0	0	0	0	1.4256
Colon__T cell (CD4- CD8+ CCL5+)	lymphoid	Colon	447	160	0	1.13428	0	16.1186	0	0	0	0	0	2.21756
Liver__T cell (CD4- CD8+ CCL5+)	lymphoid	Liver	448	160	0	0	0	14.3495	0	0	0	0	0	2.82676
Pancreas__T cell (CD4- CD8+ CCL5+)	lymphoid	Pancreas	449	160	0.270077	0	0	15.6765	0	0	0.593409	0	0	2.10587
Kidney__T cell (CD4- CD8+ CCL5+)	lymphoid	Kidney	450	160	0	0	0	12.9508	0	0	0	0	0	2.72362
Uterus__T cell (CD4- CD8+ CCL5+)	lymphoid	Uterus	451	160	0	0	0	7.52825	0	0	0	0	0	3.36816
Skin__T cell (CD4- CD8+ CCL5-)	lymphoid	Skin	452	161	0	0	0	15.1389	0	0	0	0	0	0
Fat__T cell (CD4- CD8+ CCL5-)	lymphoid	Fat	453	161	0	0	0	4.15897	0	0	0	0	0	2.3626
Limb_muscle__T cell (CD4- CD8+ CCL5-)	lymphoid	Limb_muscle	454	161	0.896565	0	0	5.54702	0	0	0	0	0	2.1302
Bone_marrow__T cell (CD4+ CD8+ CCL5+)	lymphoid	Bone_marrow	455	162	1.76438	0	0	23.259	0	0	1.59443	0	0	1.95993
Spleen__T cell (CD4+ CD8+ CCL5+)	lymphoid	Spleen	456	162	2.3877	0	0	21.8193	0	0	8.23336	0	0	1.44239
Lung__T cell (CD4+ CD8+ CCL5+)	lymphoid	Lung	457	162	4.27098	0	0	23.1624	0	0	0	0	0	1.85317
Kidney__T cell (CD4+ CD8+ CCL5+)	lymphoid	Kidney	458	162	3.48536	0	0	21.6034	0	0	0	0	0	0.862075
Small_intestine__T cell (CD4- CD8- CCL5+ GZMK+)	lymphoid	Small_intestine	459	163	0.56882	0	0	8.92892	0	0	0	0	0	2.25448
Small_intestine__T cell (CD4- CD8- CCL5+ GZMB+ LYG1+)	lymphoid	Small_intestine	460	164	0	0	0	20.1196	0	0	0	0	0	2.09523
Small_intestine__T cell (CD4- CD8- CCL5+ GZMB+ LYG1-)	lymphoid	Small_intestine	461	165	0	0	0	17.8985	0	0	0	0	0	1.78457
Small_intestine__T cell (CD4- CD8- CCL5+ GZMB- LYG1+)	lymphoid	Small_intestine	462	166	0	0	0	20.3355	0	0	0	0	0	1.75881
Fat__T cell (CD4- CD8- CCL5-)	lymphoid	Fat	463	167	0	0	0	3.84188	0	0	0	0	0	2.7241
Fat__T cell (PF)	lymphoid	Fat	464	168	0.278965	0	0	10.3974	0	0.280644	0	0	0	0.844236
Mammary_gland__T cell (PF)	lymphoid	Mammary_gland	465	168	0.191531	0	0	4.41213	0	0	0	0	0	0.156626
Lung__T cell (PF)	lymphoid	Lung	466	168	0.666579	0	0	18.7157	0	0	0	0	0	1.47874
Pancreas__T cell (PF)	lymphoid	Pancreas	467	168	0	0	0	3.50431	0	0	0	0	0	1.2099
Hypothalamus_Pituitary__hematopoietic precursor cell	hematopoietic	Hypothalamus_Pituitary	468	169	0	0	0	0	0.65522	2.54928	0	0	0	5.39561
Bone__hematopoietic precursor cell	hematopoietic	Bone	469	169	0.207076	0	0	0.182116	3.23037	2.79383	0	0	0	2.16352
Bone_marrow__hematopoietic precursor cell	hematopoietic	Bone_marrow	470	169	0	0	0	0	4.68796	2.37979	0	0	0	3.06887
Blood__hematopoietic precursor cell	hematopoietic	Blood	471	169	0.134711	0	0	0.432987	2.24036	2.12048	0.331839	0	0	3.08954
Spleen__hematopoietic precursor cell	hematopoietic	Spleen	472	169	1e-05	1e-05	1e-05	1e-05	1e-05	0.764665	6.87297	1e-05	1e-05	2.43959
Lung__hematopoietic precursor cell	hematopoietic	Lung	473	169	0	0	0	0	0	3.98226	0	0	0	5.67138
Liver__hematopoietic precursor cell	hematopoietic	Liver	474	169	0	0	0	0	0	0	0	0	0	0
Hypothalamus_Pituitary__megakaryocyte progenitor cell	megakaryocyte-erythroid	Hypothalamus_Pituitary	475	170	0	0	0	0	0	3.4597	1.08057	0	0	3.48145
Bone__megakaryocyte progenitor cell	megakaryocyte-erythroid	Bone	476	170	0	0	0	0	0.233743	1.21817	4.00327	0	0	0.992466
Bone_marrow__megakaryocyte progenitor cell	megakaryocyte-erythroid	Bone_marrow	477	170	0.427066	0	0	0	0.38808	3.6228	0	0	0	0.445658
Blood__megakaryocyte progenitor cell	megakaryocyte-erythroid	Blood	478	170	0.0966471	0	0	0.583349	0.661617	1.79279	0	0	0	0.896693
Lung__megakaryocyte progenitor cell	megakaryocyte-erythroid	Lung	479	170	0	0	0	2.14291	0	2.00139	0	0	0	8.04649
Blood__platelet	megakaryocyte-erythroid	Blood	480	171	1e-05	1e-05	1e-05	1e-05	1e-05	0.957944	1e-05	1e-05	1e-05	1.41086
Spleen__platelet	megakaryocyte-erythroid	Spleen	481	171	0	0	0	0	0	0	0	0	0	0
Lung__platelet	megakaryocyte-erythroid	Lung	482	171	0	0	0	0	0	0	0	0	0	14.1118
Hypothalamus_Pituitary__erythroid progenitor cell	megakaryocyte-erythroid	Hypothalamus_Pituitary	483	172	0.284757	0	0	0	0	3.50327	0.309176	0	0.574658	3.01968
Bone__erythroid progenitor cell	megakaryocyte-erythroid	Bone	484	172	0.115657	0	0	0	0	3.77891	0	0	0.708558	2.06877
Bone_marrow__erythroid progenitor cell	megakaryocyte-erythroid	Bone_marrow	485	172	0	0	0	0	0	3.91463	0.434761	0	0.707344	2.87016
Blood__erythroid progenitor cell	megakaryocyte-erythroid	Blood	486	172	0	0	0	0	0	2.6224	0	0	0.792544	2.82822
Spleen__erythroid progenitor cell	megakaryocyte-erythroid	Spleen	487	172	0.334577	0	0	0.167425	0	2.41106	0.967904	0	0.244237	1.37105
Lung__erythroid progenitor cell	megakaryocyte-erythroid	Lung	488	172	0	0	0	0	0	2.1906	0	0	0.876278	0.876278
Kidney__erythroid progenitor cell	megakaryocyte-erythroid	Kidney	489	172	0	0	0	0	0	3.42018	0	0	0	0
Brain_cortex__erythroid lineage cell	megakaryocyte-erythroid	Brain_cortex	490	173	0	0	0	0	0	0	0	0	0	2.35782
Brainstem__erythroid lineage cell	megakaryocyte-erythroid	Brainstem	491	173	1.40069	0	0	0	0	1.4381	3.3346	0	0	1.50756
Hypothalamus_Pituitary__erythroid lineage cell	megakaryocyte-erythroid	Hypothalamus_Pituitary	492	173	0	0	0	0	0	1.20578	0	0	0.558391	6.05414
Eye_retina__erythroid lineage cell	megakaryocyte-erythroid	Eye_retina	493	173	0	0	0	0	0	5.29757	0	0	0	5.29757
Fat__erythroid lineage cell	megakaryocyte-erythroid	Fat	494	173	0	0	0	0	0	0.642265	0.231958	0	0.480381	1.41079
Limb_muscle__erythroid lineage cell	megakaryocyte-erythroid	Limb_muscle	495	173	0	0	0	4.2468	0	1.04001	0	0	0	4.85548
Diaphragm__erythroid lineage cell	megakaryocyte-erythroid	Diaphragm	496	173	0	0	4.95021	0	0	0	0	0	0	8.24643
Bone__erythroid lineage cell	megakaryocyte-erythroid	Bone	497	173	0	0	0	0	0	4.29206	0	0	0.930994	5.86841
Bone_marrow__erythroid lineage cell	megakaryocyte-erythroid	Bone_marrow	498	173	0	0	0	0	0	3.34978	0.821319	0	0.960655	6.77622
Blood__erythroid lineage cell	megakaryocyte-erythroid	Blood	499	173	0	0	0	0	0	2.26416	0	0	0.665577	6.55828
Spleen__erythroid lineage cell	megakaryocyte-erythroid	Spleen	500	173	0	0	0	0.892685	0	3.11832	4.24646	0	0	5.15638
Heart__erythroid lineage cell	megakaryocyte-erythroid	Heart	501	173	0	0	0	0	0	0	0	0	0	15.8119
Lung__erythroid lineage cell	megakaryocyte-erythroid	Lung	502	173	0	0	0	0	0	5.15288	0	0	0	8.47677
Brain_cortex__erythroid lineage cell (PF)	megakaryocyte-erythroid	Brain_cortex	503	174	0	0	0	0	0	0	0	0	0	0
Brainstem__erythroid lineage cell (PF)	megakaryocyte-erythroid	Brainstem	504	174	0	0	0	0	0	0	0	0	0	4.5563
Hypothalamus_Pituitary__erythroid lineage cell (PF)	megakaryocyte-erythroid	Hypothalamus_Pituitary	505	174	0	0	0	0	0	1.99889	0.241856	0	0.244931	4.69067
Bone__erythroid lineage cell (PF)	megakaryocyte-erythroid	Bone	506	174	0	0	0	0	0	3.90385	0	0	0.85952	3.50638
Bone_marrow__erythroid lineage cell (PF)	megakaryocyte-erythroid	Bone_marrow	507	174	0	0	0	0	0	3.53787	0.443866	0	0.522133	4.88105
Blood__erythroid lineage cell (PF)	megakaryocyte-erythroid	Blood	508	174	0	0	0	0	0	2.4191	0	0	0.934605	4.14381
Spleen__erythroid lineage cell (PF)	megakaryocyte-erythroid	Spleen	509	174	0.0784385	0	0	0.143826	0	3.78728	0.640243	0	0.0659007	2.55829
Lung__erythroid lineage cell (PF)	megakaryocyte-erythroid	Lung	510	174	0	0	0	0	0	1.08427	0	0	0.859909	10.0932
Liver__erythroid lineage cell (PF)	megakaryocyte-erythroid	Liver	511	174	0	0	0	0	0	0	0	0	0.604721	0.638803
Brain_cortex__neutrophil	myeloid	Brain_cortex	512	175	0	0	0	0	0	0	0.837284	0	0	3.84859
Brainstem__neutrophil	myeloid	Brainstem	513	175	0	0	0	0	0	0	0	0	0	8.51127
Hypothalamus_Pituitary__neutrophil	myeloid	Hypothalamus_Pituitary	514	175	0	0	0	0	0	0	0	0	0	3.59315
Eye_retina__neutrophil	myeloid	Eye_retina	515	175	0	0	0	0	0	0	0	0	0	0
Fat__neutrophil	myeloid	Fat	516	175	0.687946	0	0	0	0	0	0.726674	0	0	1.80727
Mammary_gland__neutrophil	myeloid	Mammary_gland	517	175	0	0	0	0	0	0	0	0	0	0
Limb_muscle__neutrophil	myeloid	Limb_muscle	518	175	0	0	0	0	0	0	0	0	0	3.52214
Diaphragm__neutrophil	myeloid	Diaphragm	519	175	0.607189	0	0	0	0	0	0	0	0	6.01627
Bone__neutrophil	myeloid	Bone	520	175	0	0	0	0	0	0	0	0	0	2.57314
Bone_marrow__neutrophil	myeloid	Bone_marrow	521	175	0	0	0	0	0	0	0	0	0	2.3608
Blood__neutrophil	myeloid	Blood	522	175	0	0	0	0	0	0	0.600771	0	0	1.7171
Spleen__neutrophil	myeloid	Spleen	523	175	0	0	0	0.651907	0	0	4.67555	0	0	2.97204
Heart__neutrophil	myeloid	Heart	525	175	0	0	0	0	0	0	0	0	0	10.7006
Aorta__neutrophil	myeloid	Aorta	526	175	0.880116	0	0	0	0	0	2.11085	0	0	0.918848
Lung__neutrophil	myeloid	Lung	527	175	0	0	0	0	0	0	0.940355	0	0	3.04136
Trachea__neutrophil	myeloid	Trachea	528	175	0	0	0	0	0	0.174011	1.20562	0	0	1.95487
Small_intestine__neutrophil	myeloid	Small_intestine	529	175	0	0	0	0	0	0.436065	0.321488	0	0	1.3025
Colon__neutrophil	myeloid	Colon	530	175	0	0	0	0	0	0	0	0	0	0
Liver__neutrophil	myeloid	Liver	531	175	0	0	0	0	0	0	0.831844	0	0	4.4254
Pancreas__neutrophil	myeloid	Pancreas	532	175	0.48679	0	0	0.23023	0	0	0.233726	0	0	2.82704
Kidney__neutrophil	myeloid	Kidney	533	175	0	0	0	0	0	0	0	0	0	2.94021
Bladder__neutrophil	myeloid	Bladder	534	175	0	0	0	0	0	0	0.513621	0	0	0.399506
Uterus__neutrophil	myeloid	Uterus	535	175	0	0	0	3.95183	0	0	0	0	0	1.18131
Brain_cortex__neutrophil (PF)	myeloid	Brain_cortex	536	176	0	0	0	0	0	0	0	0	0	4.45676
Hypothalamus_Pituitary__neutrophil (PF)	myeloid	Hypothalamus_Pituitary	537	176	0	0	0	0	0	0.25732	0	0	0	1.88962
Fat__neutrophil (PF)	myeloid	Fat	538	176	0	0	0	0	0	0	0	0	0	0
Mammary_gland__neutrophil (PF)	myeloid	Mammary_gland	539	176	0	0	0	0	0	0	0	0	0	0
Bone__neutrophil (PF)	myeloid	Bone	540	176	0	0	0	0	0	0.756532	0	0	0	0.732663
Bone_marrow__neutrophil (PF)	myeloid	Bone_marrow	541	176	0	0	0	0	0	0.466299	0.219032	0	0	1.40956
Blood__neutrophil (PF)	myeloid	Blood	542	176	0	0	0	0	0	0.556662	0.327873	0	0	1.37765
Spleen__neutrophil (PF)	myeloid	Spleen	543	176	0.0288676	0	0	0.325491	0	0.374576	2.81983	0	0	1.37447
Lung__neutrophil (PF)	myeloid	Lung	545	176	0	0	0	0.184428	0	0.35785	0.290453	0	0	2.18488
Liver__neutrophil (PF)	myeloid	Liver	546	176	0	0	0	2.62284	0	0	0	0	0	1.94112
Pancreas__neutrophil (PF)	myeloid	Pancreas	547	176	0	0	0	0	0	0	2.39676	0	0	4.47257
Kidney__neutrophil (PF)	myeloid	Kidney	548	176	0.678392	0	0	0.658011	0	0	0	0	0	2.02052
Lung__neutrophil (CCL13+)	myeloid	Lung	549	177	0	0	0	0	0	0	4.01507	0	0	1.53013
Kidney__neutrophil (CCL13+)	myeloid	Kidney	550	177	0	0	0	0	0	0	0	0	0	1.83327
Fat__neutrophil (IL18BP+)	myeloid	Fat	551	178	0	0	0	0	0	0	0	0	0	0.618091
Lung__neutrophil (IL18BP+)	myeloid	Lung	552	178	0	0	0	0	0	0	0	0	0	1.04259
Kidney__neutrophil (IL18BP+)	myeloid	Kidney	553	178	0	0	0	0	0	0	3.94696	0	0	3.09768
Bladder__neutrophil (IL18BP+)	myeloid	Bladder	554	178	0	0	0	0	0	0	0.250907	0	0	1.18105
Uterus__neutrophil (IL18BP+)	myeloid	Uterus	555	178	0	0	0	0.745224	0	0	0	0	0	0
Hypothalamus_Pituitary__basophil	myeloid	Hypothalamus_Pituitary	556	179	0	0	0	0	0	0	0	0	0	0
Fat__basophil	myeloid	Fat	557	179	0	0	0	0	0	0	0	0	3.58138	3.86447
Limb_muscle__basophil	myeloid	Limb_muscle	558	179	0	0	0	0	0	0	0	0	0	8.02007
Bone__basophil	myeloid	Bone	560	179	0	0	0	0	0	0	0	0	0	0
Bone_marrow__basophil	myeloid	Bone_marrow	561	179	0	0	0	0	0	0	2.27072	0	0	0
Blood__basophil	myeloid	Blood	562	179	0	0	0	0	0	0	0	0	0	7.82569
Lung__basophil	myeloid	Lung	564	179	0	0	0	0	0	0	0	0	0	11.7997
Tongue__basophil	myeloid	Tongue	565	179	0	8.46566	0	0	0	0	0	0	0	3.57556
Small_intestine__basophil	myeloid	Small_intestine	566	179	0	0	0	0	0	0	0	7.26929	0	0
Liver__basophil	myeloid	Liver	567	179	0	0	0	0	0	0	0	0	0	0
Kidney__basophil	myeloid	Kidney	568	179	0	0	0	0	0	0	0	0	0	0
Bladder__basophil	myeloid	Bladder	569	179	1e-05	1e-05	1e-05	1e-05	1e-05	1e-05	5.91509	1e-05	1e-05	8.26766
Bone_marrow__eosinophil	myeloid	Bone_marrow	570	180	0	0	0	0	0	4.16864	0	0	0	0
Lung__eosinophil	myeloid	Lung	572	180	0	0	0	0	0	0	0	0	0	4.9931
Small_intestine__eosinophil	myeloid	Small_intestine	573	180	0	0	0	0	0	0	0	0	0	0
Hypothalamus_Pituitary__granulocyte monocyte progenitor cell	myeloid	Hypothalamus_Pituitary	575	181	0	0	0	0	0	0.874878	0	0	0	0.676687
Bone__granulocyte monocyte progenitor cell	myeloid	Bone	576	181	0.328799	0	0	0	0.966878	1.59424	0	0	0	0.641856
Bone_marrow__granulocyte monocyte progenitor cell	myeloid	Bone_marrow	577	181	0.226216	0	0	0	1.107	1.45272	0	0	0	1.21523
Spleen__granulocyte monocyte progenitor cell	myeloid	Spleen	578	181	0	0	0	0	0	0	0	0	0	10.3439
Lung__granulocyte monocyte progenitor cell	myeloid	Lung	579	181	0	0	0	0	0	0.631938	0	0	0	0
Kidney__granulocyte monocyte progenitor cell	myeloid	Kidney	580	181	0	0	0	0	0	0	0	0	0	0
Hypothalamus_Pituitary__monocyte	myeloid	Hypothalamus_Pituitary	581	182	0	0	0	0	0	0	5.05588	0	0	4.87832
Fat__monocyte	myeloid	Fat	582	182	0.481672	0	0	0	0	0	6.50084	0	0	1.01816
Mammary_gland__monocyte	myeloid	Mammary_gland	583	182	0	0	0	0	0	0	4.09374	0	0	2.56309
Bone__monocyte	myeloid	Bone	584	182	0	0	0	0	0	0	4.48755	0	0	1.88811
Bone_marrow__monocyte	myeloid	Bone_marrow	585	182	0	0	0	0	0	0	3.59401	0	0	1.66654
Blood__monocyte	myeloid	Blood	586	182	0	0	0	0	0	0	4.64879	0	0	1.81646
Spleen__monocyte	myeloid	Spleen	587	182	0	0	0	0.823078	0	0.245945	7.87901	0	0	2.68916
Lung__monocyte	myeloid	Lung	588	182	0	0	0	0	0	0	4.44109	0	0	2.27992
Liver__monocyte	myeloid	Liver	589	182	0	0	0	0	0	0	4.54158	0	0	2.66986
Pancreas__monocyte	myeloid	Pancreas	590	182	1.83732	0	0	0	0	0	3.21017	0	0	0
Kidney__monocyte	myeloid	Kidney	591	182	0	0	0	0	0	0	5.24197	0	0	2.32241
Bladder__monocyte	myeloid	Bladder	592	182	0.218572	0	0	0	0	0	8.36949	0	0	0.665278
Hypothalamus_Pituitary__monocyte (PF)	myeloid	Hypothalamus_Pituitary	593	183	0	0	0	0	0	0	0	0	0	0
Mammary_gland__monocyte (PF)	myeloid	Mammary_gland	594	183	0	0	0	0	0	0	0	0	0	0
Bone__monocyte (PF)	myeloid	Bone	595	183	0	0	0	0	0	0.64654	1.98399	0	0	0.654254
Bone_marrow__monocyte (PF)	myeloid	Bone_marrow	596	183	0	0	0	0	0	0.526476	2.10523	0	0	0.901911
Blood__monocyte (PF)	myeloid	Blood	597	183	0	0	0	0	0	1.48115	3.60981	0	0	0.708662
Spleen__monocyte (PF)	myeloid	Spleen	598	183	0	0	0	0	0	0	15.2355	0	0	4.20331
Lung__monocyte (PF)	myeloid	Lung	599	183	1.44519	0	0	0	0	0.415183	4.4494	0	0	1.03804
Kidney__monocyte (PF)	myeloid	Kidney	600	183	0	0	0	7.1622	0	0	0	0	0	0
Blood__macrophage_monocyte	myeloid	Blood	601	H8	0	0	0	0	0	0	7.89799	0	0	3.83745
Spleen__macrophage_monocyte	myeloid	Spleen	602	H8	0	0	0	1.21139	0	0	9.95703	0	0	2.01407
Heart__macrophage_monocyte	myeloid	Heart	603	H8	0	0	0	0	0	0	28.0595	0	0	10.122
Aorta__macrophage_monocyte	myeloid	Aorta	604	H8	0	0	0	0	0	0	24.4325	0	0	1.42641
Trachea__macrophage_monocyte	myeloid	Trachea	605	H8	0	1.73858	0.643055	0	0	0	16.9064	0	0	1.40931
Small_intestine__macrophage_monocyte	myeloid	Small_intestine	606	H8	0	0	0	0	0	0	21.1092	0	0	2.66092
Colon__macrophage_monocyte	myeloid	Colon	607	H8	0	7.18314	0	0	0	0	0	0	0	7.18314
Bone__macrophage_monocyte (PF)	myeloid	Bone	608	H9	0.20899	0	0	0	0.261918	0.689022	0.156331	0	0	0.361204
Bone_marrow__macrophage_monocyte (PF)	myeloid	Bone_marrow	609	H9	0.269079	0	0	0	0	0.540301	0.282077	0	0.242742	0.448299
Fat__macrophage	myeloid	Fat	610	184	0.899462	0	0	0	0.200348	0	13.31	0	0	2.55406
Mammary_gland__macrophage	myeloid	Mammary_gland	611	184	0	0	0	0	0	0.285985	7.54477	0	0	1.33278
Limb_muscle__macrophage	myeloid	Limb_muscle	612	184	1.03077	0	0	0	0	0	32.5065	0	0	4.1489
Diaphragm__macrophage	myeloid	Diaphragm	613	184	0	0	0	0	0	0	21.0356	0	0	0
Bone_marrow__macrophage	myeloid	Bone_marrow	614	184	0	0	0	0	0	0	13.3476	0	0	2.15254
Spleen__macrophage	myeloid	Spleen	615	184	0	0	0	1.8234	0	0	37.7766	0	0	3.05602
Tongue__macrophage	myeloid	Tongue	617	184	0	7.58269	0	0	0	0	22.1924	0	0	6.73618
Small_intestine__macrophage	myeloid	Small_intestine	618	184	0.402841	0	0	0	0	0	7.27157	0	0	3.92383
Pancreas__macrophage	myeloid	Pancreas	619	184	0	0	0	0.566323	0	0	13.2854	0	0	3.15781
Kidney__macrophage	myeloid	Kidney	620	184	0.263866	0	0	0	0	0	7.99156	0	0	2.10143
Bladder__macrophage	myeloid	Bladder	621	184	0	0	0	0	0	0	31.8977	0	0	3.91211
Testes__macrophage	myeloid	Testes	622	184	0	0	0	0	0	0	11.026	0	12.4957	0.442883
Fat__macrophage (PF)	myeloid	Fat	623	185	0.30032	0	0	0	0	1.46957	2.30669	0	0	0.981877
Kidney__macrophage (PF)	myeloid	Kidney	625	185	0	0	0	0	0	0	0	0	0	3.20915
Brain_cortex__macrophage (microglial cell)	myeloid	Brain_cortex	626	186	0	0	0	0	0	0	21.6467	0	0	3.04472
Brainstem__macrophage (microglial cell)	myeloid	Brainstem	627	186	0	0	0	0.197387	0	0	8.09261	0	0	2.89261
Hypothalamus_Pituitary__macrophage (microglial cell)	myeloid	Hypothalamus_Pituitary	628	186	0	0	0	0	0	0	13.5089	0	0	3.20639
Eye_retina__macrophage (microglial cell)	myeloid	Eye_retina	629	186	0	0	0	0	0	0	2.89241	0	0	0
Bone__macrophage (osteoclast)	myeloid	Bone	630	187	0.700121	0	0	0	0.587161	0.0987097	19.1527	0	0	0.994052
Lung__alveolar macrophage	myeloid	Lung	631	188	0	0	0	0.270507	0	0.0981455	0.238644	0	0	1.78248
Lung__alveolar macrophage (PF)	myeloid	Lung	632	189	0.0742394	0	0	0	0.0812868	0.261136	0.769589	0	0	1.13281
Lung__alveolar macrophage (CXCL10+)	myeloid	Lung	633	190	0.178194	0	0	0.224845	0	0.142382	0.0833753	0	0	0.967346
Lung__alveolar macrophage (LPL+)	myeloid	Lung	634	191	0	0	0	0	0	0	0.258788	0	0	1.70891
Lung__interstitial macrophage	myeloid	Lung	635	192	0	0	0	0	0	0	5.76026	0	0	2.04226
Lung__interstitial macrophage (ABCA8+)	myeloid	Lung	636	193	0	0	0	0.363036	0	0.336006	17.3935	0	0	2.72589
Lung__interstitial macrophage (CXCL10+)	myeloid	Lung	637	194	0.384476	0	0	0	0	0	1.90222	0	0	1.0938
Liver__macrophage (Kupffer cell)	myeloid	Liver	638	195	0	0	0	0	0.312111	0	18.6432	0	0	1.90011
Liver__macrophage (Kupffer cell PF)	myeloid	Liver	639	196	0	0	0	1.25512	0	0.134918	6.80325	0	0	0.680859
Liver__macrophage (Kupffer cell CD5L+ MARCO+)	myeloid	Liver	640	197	0	0	0	0.43633	1.27057	0.283944	37.9709	0	0	4.39992
Liver__macrophage (Kupffer cell CD5L- MARCO+)	myeloid	Liver	641	198	0	0	0	0.194631	1.52549	0	22.2037	0	0	2.22421
Liver__macrophage (Kupffer cell MS4A7+)	myeloid	Liver	642	199	0	0	0	0	0	0	5.58694	0	0	1.82004
Fat__macrophage (MRC1+)	myeloid	Fat	643	200	0.694345	0	0	0	0	0	32.1406	0	0	3.08265
Pancreas__macrophage (MRC1+)	myeloid	Pancreas	644	200	0.460118	0	0	0.478766	0.584975	0	30.853	0	0	3.26972
Kidney__macrophage (MRC1+)	myeloid	Kidney	645	200	0	0	0	0	2.09708	0	31.9913	0	0	2.22355
Mammary_gland__macrophage (ENPP2+)	myeloid	Mammary_gland	646	201	0	0	0	0	0.659687	0	20.8523	0	0	7.56082
Pancreas__macrophage (ENPP2+)	myeloid	Pancreas	647	201	0.427724	0	0	0.587409	0	0.575001	17.0532	0	0	4.04108
Spleen__macrophage (MARCO+)	myeloid	Spleen	648	202	0.0738408	0	0	0.0763987	0.216922	0.0685444	28.424	0	0	2.78195
Pancreas__macrophage (MARCO+)	myeloid	Pancreas	649	202	1.54322	0	0	0	0	0	17.8673	0	0	3.45063
Kidney__macrophage (MARCO+)	myeloid	Kidney	650	202	0.359921	0	0	0.182154	2.41748	0	16.891	0	0	1.42068
Bone_marrow__macrophage (CD5L+)	myeloid	Bone_marrow	651	203	0	0	0	3.54219	3.17596	1.05027	32.7627	0	0	5.97576
Tongue__macrophage (CTSD+)	myeloid	Tongue	652	204	0	5.21248	0	0	0	0	35.9228	0	0	4.83827
Small_intestine__macrophage (MS4A7+)	myeloid	Small_intestine	653	205	0	0	0	0	0	0	0	0	0	0
Kidney__macrophage (EPCAM+)	myeloid	Kidney	654	206	0	0	0	0.302522	0	0	4.02912	0	0	2.10592
Kidney__macrophage (ABCG1+)	myeloid	Kidney	655	207	0	0	0	0	0	0	0.847254	0	0	3.41549
Uterus__macrophage (LTC4S+)	myeloid	Uterus	657	209	0	0	0	0	0.317994	0	0	0	0	2.86742
Uterus__macrophage (MGST1+)	myeloid	Uterus	658	210	0	0	0	0	1.07339	0	0	0	0	2.34615
Hypothalamus_Pituitary__conventional dendritic cell	myeloid	Hypothalamus_Pituitary	659	211	0	0	0	0	0	0	0	0	0	0
Fat__conventional dendritic cell	myeloid	Fat	660	211	0	0	0	0	0	0	0	0	0	0
Mammary_gland__conventional dendritic cell	myeloid	Mammary_gland	661	211	0	0	0	0	0	0	0	0	0	1.09759
Bone__conventional dendritic cell	myeloid	Bone	662	211	0	0	0	0	0	0	0	0	0	0
Bone_marrow__conventional dendritic cell	myeloid	Bone_marrow	663	211	0	0	0	0	0	0	0	0	0	0
Blood__conventional dendritic cell	myeloid	Blood	664	211	0	0	0	0	0	0	0	0	0	0
Spleen__conventional dendritic cell	myeloid	Spleen	665	211	0	0	0	1.26833	0	0	6.05008	0	0	0.997481
Lung__conventional dendritic cell	myeloid	Lung	666	211	0.282367	0	0	0.353509	0	0	0	0	0	0.256459
Small_intestine__conventional dendritic cell	myeloid	Small_intestine	667	211	0	0	0	0	0	0	0	0	0	2.36827
Liver__conventional dendritic cell	myeloid	Liver	668	211	0	0	0	0.47111	0	0	0	0	0	0.524138
Pancreas__conventional dendritic cell	myeloid	Pancreas	669	211	0	0	0	1.5501	0	0.524221	2.39688	0	0	0
Kidney__conventional dendritic cell	myeloid	Kidney	670	211	0	0	0	0	0	0.500001	0	0	0	0.683277
Bladder__conventional dendritic cell	myeloid	Bladder	671	211	0	0	0	0	0	0	0.353105	0	0	1.07682
Hypothalamus_Pituitary__plasmacytoid dendritic cell	myeloid	Hypothalamus_Pituitary	672	212	0	0	0	0	0	0	0	0	0	0
Bone__plasmacytoid dendritic cell	myeloid	Bone	673	212	0	0	0	0	0	0	0	0	0	0.47279
Bone_marrow__plasmacytoid dendritic cell	myeloid	Bone_marrow	674	212	0.489045	0	0	0	0	1.32241	0.369065	0	0	2.12328
Spleen__plasmacytoid dendritic cell	myeloid	Spleen	675	212	0	0	0	3.64006	0	0	3.49609	0	0	0.536898
Lung__plasmacytoid dendritic cell	myeloid	Lung	676	212	0	0	0	0.548037	0	0	0	0	0	2.08956
Trachea__plasmacytoid dendritic cell	myeloid	Trachea	677	212	0	0	0	0	0	0	0	0	0	0
Liver__plasmacytoid dendritic cell	myeloid	Liver	678	212	0	0	0	0.688997	0	0	0.588197	0	0	1.59482
Pancreas__plasmacytoid dendritic cell	myeloid	Pancreas	679	212	0	0	0	1.48854	0	0	0	0	0	0
Kidney__plasmacytoid dendritic cell	myeloid	Kidney	680	212	0	0	0	0	0	0	0	0	0	2.24275
Bladder__plasmacytoid dendritic cell	myeloid	Bladder	681	212	0	0	0	0	0	0	0	0	0	4.95697
Fat__mature dendritic cell	myeloid	Fat	682	213	0.624306	0	0	0	0.399893	0	2.74149	0	0	1.02184
Mammary_gland__mature dendritic cell	myeloid	Mammary_gland	683	213	0.757826	0	0	0	0.523621	0	0.163858	0	0	0.258145
Spleen__mature dendritic cell	myeloid	Spleen	684	213	0	0	0	0	0	0	5.72058	0	0	4.45894
Lung__mature dendritic cell	myeloid	Lung	685	213	0	0	0	1.28866	0	0	0	0	0	0
Tongue__mature dendritic cell	myeloid	Tongue	686	213	0	6.61809	0	0	0	0	0	0	0	0
Liver__mature dendritic cell	myeloid	Liver	687	213	0	0	0	0	0	0	0.828288	0	0	0
Pancreas__mature dendritic cell	myeloid	Pancreas	688	213	0	0	0	1.6388	0	0	0.379322	0	0	1.7192
Kidney__mature dendritic cell	myeloid	Kidney	689	213	0	0	0	0	0	0	0	0	0	0
Bladder__mature dendritic cell	myeloid	Bladder	690	213	0.995073	0	1.24143	0	0	0	3.11449	0	0	0
Mammary_gland__dendritic cell (FLT3+ IGSF6+)	myeloid	Mammary_gland	691	214	0	0	0	0	0	0	6.32988	0	0	0
Bone__dendritic cell (FLT3+ IGSF6+)	myeloid	Bone	692	214	0	0	0	0	0	0	0	0	0	0
Bone_marrow__dendritic cell (FLT3+ IGSF6+)	myeloid	Bone_marrow	693	214	0	0	0	0	0	0	1.50789	0	0	0.530246
Spleen__dendritic cell (FLT3+ IGSF6+)	myeloid	Spleen	694	214	0	0	0	0.823939	0	0	4.88816	0	0	1.56518
Lung__dendritic cell (FLT3+ IGSF6+)	myeloid	Lung	695	214	0	0	0	0.826754	0	0.194078	0.276519	0	0	1.61268
Small_intestine__dendritic cell (FLT3+ IGSF6+)	myeloid	Small_intestine	696	214	0	0	0	0.794554	0	0.3014	8.14029	0	0	2.64067
Liver__dendritic cell (FLT3+ IGSF6+)	myeloid	Liver	697	214	0	0	0	0.169945	0	0.357846	1.36961	0	0	1.33359
Pancreas__dendritic cell (FLT3+ IGSF6+)	myeloid	Pancreas	698	214	0	0	0	0.575916	0	0.708039	4.74133	0	0	2.59349
Kidney__dendritic cell (FLT3+ IGSF6+)	myeloid	Kidney	699	214	0	0	0	0.675887	0	0.553716	3.33552	0	0	0.597499
Bladder__dendritic cell (FLT3+ IGSF6+)	myeloid	Bladder	700	214	0	0	0	0	0	0	4.24526	0	0	7.78217
Small_intestine__dendritic cell (FLT3- IGSF6+ TCF4+)	myeloid	Small_intestine	701	215	0	0	0	0	0	0	0	0	0	7.61488
Skin__dendritic cell (Langerhans cell)	myeloid	Skin	702	216	0	0	0	0	0	0	0	0	0	0.804781
Liver__dendritic cell (PF)	myeloid	Liver	703	217	0	0	0	0	0	0.300941	1.10121	0	0	0.300941
Brain_cortex__GABAergic neuron (GRIK1+ MEIS2+ NECAB1-)	neural	Brain_cortex	704	218	2.24527	0	0	0	0	0	0	6.92837	0	7.29513
Brain_cortex__GABAergic neuron (GIRK1- MEIS2+ NECAB1+)	neural	Brain_cortex	705	219	1.60848	0	0	0	0	0	1.08247	0	0	4.85799
Brain_cortex__GABAergic neuron (GIRK1- MEIS2+ NECAB1-)	neural	Brain_cortex	706	220	3.08195	0	0	0	0	0	0.289396	0.358425	0.54053	6.22448
Brain_cortex__GABAergic neuron (PPP1R1B+)	neural	Brain_cortex	707	221	2.66152	0	0	0	0	0	0	12.7289	0	4.68506
Hypothalamus_Pituitary__GABAergic neuron	neural	Hypothalamus_Pituitary	708	221	0	0	0	0	0	0	0	0	0	0
Brainstem__GABAergic neuron (OTX2+)	neural	Brainstem	709	222	4.3616	0	0	0	0.154742	0	0	6.97433	0	6.26098
Brain_cortex__neuron	neural	Brain_cortex	710	H10	3.83428	0	0	0	0	0	2.1069	8.38907	1.87318	3.84319
Brainstem__neuron	neural	Brainstem	711	H10	1.81141	0	0	0	0	0	0	4.83748	0	5.49468
Brain_cortex__glutamatergic neuron (NPTX1+)	neural	Brain_cortex	713	223	2.10198	0.457762	0	0	0	0	0.496878	5.07307	0	7.55525
Brainstem__glutamatergic neuron (CBLN1+)	neural	Brainstem	714	224	0.71506	0	0	0	0	0	0	5.68544	0	13.2606
Brainstem__glutamatergic neuron (NEFH+)	neural	Brainstem	715	225	1.64174	0	0	0	0	0	0	1.75595	0	2.47903
Brainstem__glutamatergic neuron (ROM1+)	neural	Brainstem	716	226	3.95329	0	0	0	0	0	0.73667	0.176827	0	4.52701
Eye_retina__cone cell	neural	Eye_retina	717	227	0	0	0	0	0	0	0	0	0	0
Eye_retina__rod cell	neural	Eye_retina	718	228	1.09774	0	0	0	0	0	0	0	0	4.65716
Eye_retina__horizontal cell	neural	Eye_retina	719	229	0	0	2.89443	0	0	0	0	0	0	5.13641
Eye_retina__ON-bipolar cell	neural	Eye_retina	720	230	10.1472	0	0	0	0	0	0	0	0	2.49945
Eye_retina__OFF-bipolar cell	neural	Eye_retina	721	231	0	0	0	0	0	0	0	0	0	0
Eye_retina__bipolar cell	neural	Eye_retina	722	H11	0	0	0	0	0	0	0	0	0	0
Small_intestine__interstitial cell of Cajal	neural	Small_intestine	723	232	0	0	0	0	0	0	0	0	0	0
Hypothalamus_Pituitary__corticotroph	neural	Hypothalamus_Pituitary	724	233	0	0	0	0	0	0	0	0	0	4.51283
Hypothalamus_Pituitary__gonadotroph	neural	Hypothalamus_Pituitary	725	234	0	0	0	0	0	0	0	0	0	7.97734
Hypothalamus_Pituitary__lactotroph	neural	Hypothalamus_Pituitary	726	235	0	0	0	0	0	0	0	0	0	2.52334
Hypothalamus_Pituitary__somatotroph	neural	Hypothalamus_Pituitary	727	236	0.903982	0	0	0	0	1.72272	0	0	0	3.96086
Hypothalamus_Pituitary__thyrotroph	neural	Hypothalamus_Pituitary	728	237	1.43531	0	0	0	0	0	0	0	0	0
Hypothalamus_Pituitary__neuroendocrine cell	neural	Hypothalamus_Pituitary	729	H12	0	0	0	0	0	0	0	2.65116	0	0
Brain_cortex__astrocyte (LHX2+ SLC7A10-)	neural	Brain_cortex	730	238	0.593111	0	0	0	0	0	0.600421	6.07137	0	8.11037
Brainstem__astrocyte (LHX2- SLC7A10+)	neural	Brainstem	731	239	2.36709	0	0	0	0	0	0	1.71598	0.479802	5.56903
Hypothalamus_Pituitary__astrocyte (LHX2+ SLC7A10+)	neural	Hypothalamus_Pituitary	732	240	6.20485	0	0	0	0	0	0	3.61659	0	4.37845
Brainstem__astrocyte (S100B+)	neural	Brainstem	733	241	0	0	0	0	0	0.420249	0.892533	6.40964	0	7.08457
Brain_cortex__oligodendrocyte precursor cell	neural	Brain_cortex	734	242	1.81683	0	0	0	0	0	0	11.6819	0	8.66032
Brainstem__oligodendrocyte precursor cell	neural	Brainstem	735	242	0	0	0	0	0	0	0	11.944	0	3.82677
Hypothalamus_Pituitary__oligodendrocyte precursor cell	neural	Hypothalamus_Pituitary	736	242	0	0	0	0	0	0	0	5.24283	0	2.0189
Brain_cortex__oligodendrocyte	neural	Brain_cortex	737	243	0.480778	0	0	0	0	0	0.296034	3.92457	0	9.5689
Brainstem__oligodendrocyte	neural	Brainstem	738	243	0.645073	0	0	0	0	0	0	2.44125	0	6.12769
Hypothalamus_Pituitary__oligodendrocyte	neural	Hypothalamus_Pituitary	739	243	1.09703	0	0	0	0	0	0	0	0	5.2029
Brain_cortex__ependymal cell	neural	Brain_cortex	740	244	0	0	0	0	0	0	0.314524	7.87999	1.53951	9.83071
Brainstem__ependymal cell	neural	Brainstem	741	244	0.660642	0	0	0	0	0	0.108456	3.02847	0	6.47871
Hypothalamus_Pituitary__ependymal cell	neural	Hypothalamus_Pituitary	742	244	3.1926	0	0	0	0	3.1926	0	0	0	0
Brainstem__ependymal cell (NPY+)	neural	Brainstem	743	245	0	0	0	0	0	0	0	0.853936	0	4.60818
Brainstem__choroid plexus epithelial cell	neural	Brainstem	744	246	0.336978	0	0	0	0	0.0680217	0.113114	0	0	2.62672
Eye_retina__Muller cell	neural	Eye_retina	745	247	0	0	0	0	0	0	0	7.60741	0	4.51031
Brainstem__myelinating Schwann cell	neural	Brainstem	746	248	0	0	0	0	0	0	0	9.563	0	7.66679
Bone__myelinating Schwann cell	neural	Bone	747	248	0	0	0	0	0	0	0	0	0	0
Lung__myelinating Schwann cell	neural	Lung	748	248	12.9812	0	0	0	0	0	0	0	0	19.1897
Tongue__myelinating Schwann cell	neural	Tongue	749	248	2.04668	11.2207	0	0	0	0	0	0	0	6.83341
Bladder__myelinating Schwann cell	neural	Bladder	750	248	1e-05	1e-05	1e-05	1e-05	1e-05	1e-05	1e-05	1e-05	1e-05	1e-05
Brain_cortex__non-myelinating Schwann cell	neural	Brain_cortex	751	249	0.540146	0	0	0	0	0	3.2633	3.52107	0	11.8568
Brainstem__non-myelinating Schwann cell	neural	Brainstem	752	249	0	0	0	0	0	0	0	0	0	0
Fat__non-myelinating Schwann cell	neural	Fat	754	249	0	0	0	0	0	0	0	5.72308	0	5.02845
Bone__non-myelinating Schwann cell	neural	Bone	755	249	0	0	0	0	0	0	0	5.85732	0	1.81552
Lung__non-myelinating Schwann cell	neural	Lung	756	249	4.77194	0	0	0	0	0	0	7.34097	0	11.4572
Tongue__non-myelinating Schwann cell	neural	Tongue	757	249	0	11.6939	0	0	0	0	0	3.83536	0	6.88192
Small_intestine__non-myelinating Schwann cell	neural	Small_intestine	758	249	1.19967	0	0	1.69703	0	0	0.85872	10.1729	0	10.2588
Pancreas__non-myelinating Schwann cell	neural	Pancreas	759	249	0	0	1.88705	0	0	0	0	9.56973	0	9.34911
Kidney__non-myelinating Schwann cell	neural	Kidney	760	249	0	0	0	0	0	0	0	17.2304	0	3.49586
Bladder__non-myelinating Schwann cell	neural	Bladder	761	249	3.42843	0	0	0	0	0	0	6.44582	0	7.61517
Testes__spermatogonium	germ	Testes	762	250	0	0	0	0.0606699	0.457085	2.19297	0	0	14.9693	1.00192
Testes__early spermatocyte	germ	Testes	763	251	0	0	0	0.0672729	0	0.10967	0	0	9.91462	0
Testes__pachytene spermatocyte	germ	Testes	764	252	1e-05	1e-05	1e-05	0.682855	1e-05	1.1285	1e-05	1e-05	10.9206	1e-05
Testes__diplotene_secondary spermatocyte	germ	Testes	765	253	0	0	0	1.56129	0	1.59655	0	0	24.2366	0
Testes__early spermatid	germ	Testes	766	254	0	0	0	1.25406	0.0409496	1.10524	0	0	31.0521	0
Testes__mid spermatid	germ	Testes	767	255	0	0	0	0.397334	0	0.92314	0	0	37.3414	0
Testes__late spermatid	germ	Testes	768	256	0	0	0	0.203345	0	2.12413	0	0	42.2586	0

## Sheet: Fig 4d
	compartment	tissue	order__compartment_freeannotation_tissue	dendrogram_annotation_number	PIWIL3_mean_expression	EYS_mean_expression	PAGE4_mean_expression	A2ML1_mean_expression	LGALS9_mean_expression	LOC105863954_mean_expression	LOC105866478_mean_expression	LOC105862464_mean_expression	ADA2_mean_expression	CT83_mean_expression
Skin__interfollicular basal cell	epithelial	Skin	1	1	0	0	13.4831	0	0	0	0	0	0	0
Skin__interfollicular basal cell (APOE+)	epithelial	Skin	2	2	0	0	3.58065	0	0	0	0	0	0	0
Skin__interfollicular suprabasal cell	epithelial	Skin	3	3	0	0	3.20052	0	0	0	0	0	0	0
Skin__interfollicular suprabasal cell (APOE+)	epithelial	Skin	4	4	0	0	2.53429	0	0	0	0	0	0	0
Skin__interfollicular differentiated suprabasal cell	epithelial	Skin	5	5	0	0	2.14874	0	0	0	0	0	0	0
Skin__interfollicular cell (PF)	epithelial	Skin	6	6	0	0	22.8911	0	0	0	0	0	0	0
Skin__upper hair follicle cell	epithelial	Skin	7	7	0	0	2.37549	0	0	0	0	0	0	0
Skin__inner bulge cell	epithelial	Skin	8	8	0	0	1.41755	0	0	0	0	0	0	0
Skin__outer bulge cell	epithelial	Skin	9	9	0	0	1.77255	0	0	0	0	0	0	0
Skin__melanocyte	epithelial	Skin	10	10	0	0	1.99574	0	0	1.11894	0	0	0	0
Skin__channel cell (MMP7+)	epithelial	Skin	11	11	0	0	5.02934	0	0	0	0	0	0	0
Skin__channel cell (TPM1+)	epithelial	Skin	12	12	0	0	1.94273	0	0	0	0	0	0	0
Skin__sweat gland cell	epithelial	Skin	13	13	0	0	0	0	0	0	0	0	0	0
Fat__granulosa cell	epithelial	Fat	14	14	0	0	0.8951	0	0	1.0689	0.70221	0	0	0
Fat__unknown_Fat_GAT_epithelial_G1 (CRISP3+)	epithelial	Fat	15	15	0	0	0	0.165274	0	0.256536	0	0	0	0
Lung__respiratory basal cell	epithelial	Lung	17	17	0	0	0	0	0	0	0	0	0	0
Trachea__respiratory basal cell	epithelial	Trachea	18	17	0	0	0	0	0	0	0.0767322	0	0	0
Trachea__respiratory basal cell (PF)	epithelial	Trachea	19	18	0	0	0	0	0	0	0	0	0.873155	0
Lung__ciliated cell	epithelial	Lung	20	19	0	0	0	0	0.664127	0	0	0	0	0
Trachea__ciliated cell	epithelial	Trachea	21	19	0	0	0	0	0	2.56169	0	0	0	0
Lung__club cell	epithelial	Lung	22	20	1.84791	0	0	0	0	0	0	0	0	0
Trachea__secretory cell	epithelial	Trachea	23	20	0	0	0	0	0.077835	1.46443	0	0	0.0245818	0
Lung__tuft cell	epithelial	Lung	24	21	0	0	0	0	0	0	0	0	0	0
Trachea__tuft cell	epithelial	Trachea	25	21	0	0	0	0	5.51389	0	0	0	0	0
Trachea__pulmonary neuroendocrine cell	epithelial	Trachea	26	22	0	0	0	0	0	0	0	0	0	0
Lung__alveolar epithelial cell type 1	epithelial	Lung	27	23	0	0	0	0	0	0.182216	0	0	0	0
Lung__alveolar epithelial cell type 2	epithelial	Lung	30	24	0.382482	0	0	0	0.136918	0	0	0	0	0
Lung__uterine metastasis cell	epithelial	Lung	31	25	0	0	3.85414	0.360198	0.0463846	0.165468	0.097132	0	2.1716	0
Lung__alveolar epithelial cell type 2_uterine metastasis cell	epithelial	Lung	32	H1	0.701353	0	7.01922	0	0	0	0	0	1.72231	0
Tongue__basal cell	epithelial	Tongue	33	26	0.570732	0	0	0.943672	0	0	0	0	0	0
Tongue__basal cell (WIF1+)	epithelial	Tongue	34	27	0	0	0	0.534652	0	0	0	0	0	0
Tongue__suprabasal cell	epithelial	Tongue	35	28	0	0	0	4.75439	0	0	0	0	0	0
Tongue__suprabasal cell (PF)	epithelial	Tongue	36	29	0	0	0	1.53901	0	0	0	0	0	0
Tongue__suprabasal cell (KRT4+)	epithelial	Tongue	37	30	0	0	0	19.5519	0	0	0	0	0	0
Tongue__suprabasal cell (WIF1+)	epithelial	Tongue	38	31	0	0	0	9.92276	0	0	0.141032	0	0	0
Tongue__suprabasal cell (PF WIF1+)	epithelial	Tongue	39	32	0	0	0	1.46827	0	0	0.257617	0	0	0
Tongue__filiform papilla	epithelial	Tongue	40	33	0	0	0	26.1965	0	0	0	0	0	0
Small_intestine__enterocyte progenitor cell	epithelial	Small_intestine	41	34	0	0	0	0	2.99151	0.183583	0	0	0	0
Colon__enterocyte progenitor cell	epithelial	Colon	42	34	0	0	0	0	1.13167	0.334438	0	0	0	0
Small_intestine__enterocyte	epithelial	Small_intestine	43	35	0	0	0	0	11.9249	0.536293	0	0	0	0
Colon__enterocyte	epithelial	Colon	44	35	1e-05	1e-05	1e-05	1e-05	8.03372	1e-05	1e-05	1e-05	1e-05	1e-05
Small_intestine__enterocyte (CA2+)	epithelial	Small_intestine	45	36	0	0	0	0	8.93611	0.817114	0	0	1.42236	0
Small_intestine__goblet cell	epithelial	Small_intestine	46	37	0	0	0	0	15.2016	0	0	0	0	0
Colon__goblet cell	epithelial	Colon	47	37	0	0	0	0	9.48685	0	0	0	0	0
Small_intestine__goblet cell (PF)	epithelial	Small_intestine	48	38	0	0	0	0	13.8924	0.668922	0	0	0	0
Small_intestine__enterocyte_goblet cell	epithelial	Small_intestine	49	H2	0	0	0	0	17.038	0	0	0	0	0
Colon__enterocyte_goblet cell	epithelial	Colon	50	H2	0	0	0	0	11.1098	0	0	0	0	0
Small_intestine__enteroendocrine cell	epithelial	Small_intestine	51	39	0	0	0	0	7.37775	0.413781	0	0	0	0
Colon__enteroendocrine cell	epithelial	Colon	52	39	0	0	0	0	2.12318	0	0	0	0	0
Small_intestine__M cell of gut	epithelial	Small_intestine	53	40	0	0	0	0	5.87858	0.077911	0	0	0	0
Small_intestine__tuft cell	epithelial	Small_intestine	54	41	0	0	0	0	21.424	0.399267	0	0	0	0
Liver__hepatocyte (APOB+)	epithelial	Liver	55	42	0	0.189085	0	0	0	9.98446	0	0	0	0
Liver__hepatocyte (PHYH+)	epithelial	Liver	56	43	0	0.167851	0	0	0	3.14463	0	0	0	0
Liver__cholangiocyte	epithelial	Liver	57	44	0.538132	0	0	0	0	0.326629	0	0	0	0
Fat__acinar cell	epithelial	Fat	58	45	0	0	0	0	0	29.105	0	0	0	0
Pancreas__acinar cell	epithelial	Pancreas	59	45	0	0	0	0	0.619103	29.623	0	0	0	0
Pancreas__acinar cell (FDX1+)	epithelial	Pancreas	60	46	0.104431	0	0	0.0239572	0.695086	27.1804	0.021914	0	0.0339812	0
Pancreas__acinar cell (PNISR+)	epithelial	Pancreas	61	47	0.796541	0	0	0	0.477099	27.0305	0	0	0	0
Pancreas__ductal cell (SPOCK3+)	epithelial	Pancreas	62	48	0.469298	0	0	0.28226	0	4.88676	0	0	0	0
Pancreas__ductal cell (UPK1A+)	epithelial	Pancreas	63	49	0.0963368	0	0	0.146994	0.830101	10.1526	0	0	0	0
Pancreas__acinar cell_ductal cell	epithelial	Pancreas	64	H3	0	0	0	0.0774653	0.710874	24.0954	0.212928	0	0.111524	0
Pancreas__alpha cell	epithelial	Pancreas	65	50	0	0	0.0701747	0	0.105755	9.00144	0.130691	0	0.0313088	0
Pancreas__beta cell	epithelial	Pancreas	66	51	0.134055	0	0	0.0984511	0.0719047	6.96305	0.322318	0	0.0324039	0
Pancreas__alpha cell_beta cell	epithelial	Pancreas	67	H4	0.11695	0	0	0.114564	0	5.49875	1.46483	0	0	0
Pancreas__delta cell	epithelial	Pancreas	68	52	0.4207	0	0	0	0	2.83805	0	0	0	0
Pancreas__PP cell	epithelial	Pancreas	69	53	0	0	0	0	0	0	0	0	0	0
Kidney__podocyte	epithelial	Kidney	70	54	0	0	0	0	0	0	0.867907	0	0.403483	0
Kidney__proximal convoluted tubule epithelial cell	epithelial	Kidney	71	55	0	1.46125	0	0	0.643321	0	20.655	0	0	0
Kidney__proximal straight tubule epithelial cell	epithelial	Kidney	72	56	0	3.03686	0	0	0.481195	0.309938	11.0219	0	0	0
Kidney__loop of Henle thin descending limb epithelial cell	epithelial	Kidney	73	57	0	0	0	0	0	0.437964	4.40585	0	0	0
Kidney__loop of Henle thin ascending limb epithelial cell	epithelial	Kidney	74	58	0	0	0	0	0	0.735012	0.416564	0	0	0
Kidney__loop of Henle thin ascending limb epithelial cell (SLC14A2+)	epithelial	Kidney	75	59	0	0	0	0	0.326814	1.35617	0.359871	0	0.119382	0
Kidney__loop of Henle thick ascending limb epithelial cell	epithelial	Kidney	76	60	0	0	0	0	0	1.90731	2.49064	0	0	0
Kidney__loop of Henle epithelial cell (AKR1B1+)	epithelial	Kidney	77	61	0	0	0	0	0	2.00937	3.14433	0	0	0
Kidney__macula densa epithelial cell	epithelial	Kidney	78	62	0	0	0	0	0	1.65386	3.28887	0	0	0
Kidney__distal convoluted tubule epithelial cell	epithelial	Kidney	79	63	0	0	0	0	0	0	0	0	0	0
Kidney__principal cell	epithelial	Kidney	80	64	0	0	0	0.0404754	0.222216	0.214035	0.407355	0	0	0
Kidney__principal cell (FXYD4+)	epithelial	Kidney	81	65	0	0	0	0	0	0.798685	2.45866	0	0	0
Kidney__principal cell (KCNE1+)	epithelial	Kidney	82	66	0.796714	0	0	0	0	2.76233	0	0	0	0
Kidney__alpha-intercalated cell	epithelial	Kidney	83	67	0	0	0	0	0	0.867531	1.62861	0	0	0
Kidney__beta-intercalated cell	epithelial	Kidney	84	68	0	0	0	0.0848841	0	0.249513	1.2297	0	0	0
Kidney__intercalated cell_principal cell	epithelial	Kidney	85	H5	0	0	0	0	0	0.548659	0.117955	0	0	0
Fat__urothelial cell	epithelial	Fat	86	69	0	0	24.6992	0	0	0	0	0	0	0
Kidney__urothelial cell	epithelial	Kidney	87	69	0	0	0	0	0	0.274622	0	19.3884	0	0
Bladder__basal urothelial cell	epithelial	Bladder	88	70	0	0	0	0	0.532151	0.263231	0	22.8503	0	0
Bladder__intermediate urothelial cell	epithelial	Bladder	89	71	0	0	0	0	0.500658	0.233379	0	30.4376	0	0
Bladder__luminal urothelial cell	epithelial	Bladder	90	72	0	0	0	0	0	0.158549	0	25.5989	0.689396	0
Uterus__non-ciliated epithelial cell of uterus (FXYD4+ MUC16+)	epithelial	Uterus	91	73	0	0	0	0	0	0	0	0	26.2452	0
Uterus__non-ciliated epithelial cell of uterus (FXYD4+ MUC16-)	epithelial	Uterus	92	74	0	0	0	0	0	0	11.9433	0	11.167	0
Uterus__non-ciliated epithelial cell of uterus (IGFBP1+)	epithelial	Uterus	93	75	0	0	0	0	0	0.0922603	0	0	27.1648	0
Uterus__ciliated epithelial cell of uterus	epithelial	Uterus	94	76	0	0	0	0	3.97142	0	0	0	11.8736	0
Skin__artery cell	endothelial	Skin	95	77	1e-05	1e-05	1e-05	1e-05	1e-05	1e-05	1e-05	1e-05	1e-05	1e-05
Fat__artery cell	endothelial	Fat	96	77	0	0	0	0	0	0	0	0	0	0
Mammary_gland__artery cell	endothelial	Mammary_gland	97	77	0	0	0	0	0	0	0	0	0	0
Limb_muscle__artery cell	endothelial	Limb_muscle	98	77	0	0	0	0	0	0	0	0	0	0
Lung__artery cell	endothelial	Lung	100	77	0	0	0	0	0	0	0	0	0.969284	0
Tongue__artery cell	endothelial	Tongue	101	77	1e-05	1e-05	1e-05	1e-05	1e-05	1e-05	1e-05	1e-05	1e-05	1e-05
Small_intestine__artery cell	endothelial	Small_intestine	102	77	0	0	0	0	2.59268	0	0	0	0	0
Pancreas__artery cell	endothelial	Pancreas	103	77	0	0	0	0	0	5.37964	0	0	0	0
Bladder__artery cell	endothelial	Bladder	104	77	0	0	0	0	0	0	0	0.234121	0.101836	0
Uterus__artery cell	endothelial	Uterus	105	77	1e-05	1e-05	1e-05	2.09338	1e-05	1e-05	1e-05	1e-05	12.0488	1e-05
Brain_cortex__vein cell	endothelial	Brain_cortex	106	78	0	0	0	0	0	0.330107	0	0	0	0
Brainstem__vein cell	endothelial	Brainstem	107	78	0	0	0	0	0	0	0	0	0	0
Skin__vein cell	endothelial	Skin	108	78	0	0	0	0	0	0	0	0	0	0
Fat__vein cell	endothelial	Fat	109	78	0	0	0	0	0	0.692815	0	0	0	0
Mammary_gland__vein cell	endothelial	Mammary_gland	110	78	0	0	0	0	0	0	0	0	0	0
Limb_muscle__vein cell	endothelial	Limb_muscle	111	78	0	0	0	0	0	0	0	0	0	0
Lung__vein cell	endothelial	Lung	113	78	0	0	0	0	0	0	0	0	0	0
Tongue__vein cell	endothelial	Tongue	114	78	0	0	0	0	0	3.00572	0	0	0	0
Small_intestine__vein cell	endothelial	Small_intestine	115	78	0	0	0	0	0	0	0	0	0	0
Pancreas__vein cell	endothelial	Pancreas	116	78	0	0	0	0.106285	0.142888	4.18374	0	0	0	0
Bladder__vein cell	endothelial	Bladder	117	78	0	0	0	0	0	0.186114	0	0	0	0
Uterus__vein cell	endothelial	Uterus	118	78	0	0	0	0	0	0	0	0	8.76721	0
Kidney__vasa recta descending limb cell (SLC14A1+)	endothelial	Kidney	119	79	0	0	0	0	0	0	1.09673	0	0	0
Kidney__vasa recta descending limb cell (MGP+)	endothelial	Kidney	120	80	0	0	0	0	0	0.474581	1.7736	0	0	0
Kidney__vasa recta ascending limb cell (IGFBP5+)	endothelial	Kidney	121	81	0	0	0	0	0	0.339721	2.45454	0	0	0
Kidney__vasa recta ascending limb cell (IGF1+)	endothelial	Kidney	122	82	0	0	0	0	0	0	1.22113	0	0	0
Brain_cortex__capillary cell (FABP5- RBP7-)	endothelial	Brain_cortex	123	83	0	0	0	0	0	0	2.23	0	0	0
Brainstem__capillary cell (FABP5- RBP7-)	endothelial	Brainstem	124	83	0	0	0	0	0	0	0.17022	0	0	0
Hypothalamus_Pituitary__capillary cell (FABP5- RBP7-)	endothelial	Hypothalamus_Pituitary	125	83	0	0	0	0	0	0	0	0	0	0
Blood__capillary cell (FABP5- RBP7-)	endothelial	Blood	126	83	0	0	0	0	0	0	0	0	0	0
Lung__capillary cell (FABP5- RBP7-)	endothelial	Lung	127	83	0	0	0	0	0	0	0	0	0	0
Kidney__capillary cell (FABP5- RBP7-)	endothelial	Kidney	128	83	0	0	0	0	0	0	0	0	0	0
Testes__capillary cell (FABP5- RBP7-)	endothelial	Testes	129	83	0	0	0	0	0	0	0	0	0	11.4252
Lung__capillary cell (FABP5+ RBP7-)	endothelial	Lung	130	84	0	0	0	0	0	0	0	0	0	0
Small_intestine__capillary cell (FABP5+ RBP7-)	endothelial	Small_intestine	131	84	0	0	0	0.174114	2.69909	0	0	0	0	0
Pancreas__capillary cell (FABP5+ RBP7-)	endothelial	Pancreas	132	84	0	0	0	0.24846	0	6.84881	0.17557	0	0	0
Bladder__capillary cell (FABP5+ RBP7-)	endothelial	Bladder	133	84	0	0	0	0	0	0.149612	0.145017	0	0.108475	0
Mammary_gland__capillary cell (FABP5+ RBP7lo)	endothelial	Mammary_gland	134	85	0	0	0	0	0	0	0	0	0	0
Limb_muscle__capillary cell (FABP5+ RBP7lo)	endothelial	Limb_muscle	135	85	0	0	0	0	0	0.981476	0	0	0	0
Diaphragm__capillary cell (FABP5+ RBP7lo)	endothelial	Diaphragm	136	85	0	0	0	0	0	0	3.12315	0	0	0
Tongue__capillary cell (FABP5+ RBP7lo)	endothelial	Tongue	137	85	0	0	0	0	0	0	0	0	0	0
Bladder__capillary cell (FABP5+ RBP7lo)	endothelial	Bladder	138	85	0	0	0	0	0	1.1284	0	3.34072	1.4674	0
Fat__capillary cell (FABP5+ RBP7+)	endothelial	Fat	139	86	0	0	0	0	0	0	0	0	0	0
Limb_muscle__capillary cell (FABP5+ RBP7+)	endothelial	Limb_muscle	140	86	0	0	0	0.858823	0	0	0	0	0	0
Bone__capillary cell (FABP5+ RBP7+)	endothelial	Bone	141	86	0	0	0	0	0	0	0	0	0	0
Heart__endothelial cell (FABP5+ RBP7+)	endothelial	Heart	143	86	0	0	0	0	0	0	0	0	0	0
Aorta__endothelial cell (FABP5+ RBP7+)	endothelial	Aorta	144	86	0.0991332	0	0	0	0	0	1.39476	0	0	0
Small_intestine__capillary cell (FABP5+ RBP7+)	endothelial	Small_intestine	145	86	0	0	0	0	0	0	0	0	0	0
Pancreas__capillary cell (FABP5+ RBP7+)	endothelial	Pancreas	146	86	0	0	0	0	0	8.42448	0.318367	0	0	0
Kidney__capillary cell (FABP5+ RBP7+)	endothelial	Kidney	147	86	0	0	0	0	0	0	0.280684	0	0	0
Bladder__capillary cell (FABP5+ RBP7+)	endothelial	Bladder	148	86	0	0	0	0	0	0	0	0	0	0
Fat__capillary cell (CXCL10+)	endothelial	Fat	149	87	0	0	0	0	0	0	0.216281	0	0	0
Limb_muscle__capillary cell (CXCL10+)	endothelial	Limb_muscle	150	87	0	0	0	0	0	0	0	0	0	0
Lung__capillary cell (CXCL10+)	endothelial	Lung	151	87	0	0	0	0	0	0	0	0	1.11581	0
Kidney__capillary cell (CXCL10+)	endothelial	Kidney	152	87	0	0	0	0	0	0	0	0	0	0
Lung__capillary aerocyte cell	endothelial	Lung	153	88	0	0	0	0	0	0	0	0	0.796372	0
Hypothalamus_Pituitary__sinusoid cell (MAFB+)	endothelial	Hypothalamus_Pituitary	154	89	0	0	0	0	0	0	0	0	0	0
Bone__sinusoid cell (MAFB+)	endothelial	Bone	155	89	0	0	0	0	0	0	0	0	1.73143	0
Bone_marrow__sinusoid cell (MAFB+)	endothelial	Bone_marrow	156	89	0	0	0	0	0	0	0	0	0	0
Liver__hepatic sinusoid cell	endothelial	Liver	157	90	0	0	0	0	0	0.694261	0	0	0	0
Kidney__glomerular endothelial cell	endothelial	Kidney	158	91	0	0	0	0	0	0.329811	1.60665	0	0	0
Fat__lymphatic cell (CCL21+)	endothelial	Fat	159	92	0	0	0	0	0	0	0	0	0	0
Limb_muscle__lymphatic cell (CCL21+)	endothelial	Limb_muscle	160	92	0	0	0	0	0	0	0	0	0	0
Lung__lymphatic cell (CCL21+)	endothelial	Lung	161	92	0	0	0	0	0	0.803533	0	0	0	0
Tongue__lymphatic cell (CCL21+)	endothelial	Tongue	162	92	0	0	0	1.25579	0	0	0	0	0	0
Small_intestine__lymphatic cell (CCL21+)	endothelial	Small_intestine	163	92	0	0	0	0.196811	0.574622	0.138373	0	0	0	0
Pancreas__lymphatic cell (CCL21+)	endothelial	Pancreas	164	92	0	0	0	0	0	1.86539	0	0	0	0
Kidney__lymphatic cell (CCL21+)	endothelial	Kidney	165	92	0	0	0	0	0	0	0	0	0	0
Bladder__lymphatic cell (CCL21+)	endothelial	Bladder	166	92	0	0	0	0	0	1.31402	0	0.209335	0	0
Fat__lymphatic cell (ACKR4- CCDC80+)	endothelial	Fat	167	93	0	0	0	0.803858	0	0.201442	0	0	0	0
Mammary_gland__lymphatic cell (ACKR4- CCDC80+)	endothelial	Mammary_gland	168	93	0	0	0	0	0	0	0	0	0	0
Limb_muscle__lymphatic cell (ACKR4- CCDC80+)	endothelial	Limb_muscle	169	93	2.78223	0	0	0	0	0	0	0	0	0
Pancreas__lymphatic cell (ACKR4- CCDC80+)	endothelial	Pancreas	170	93	0	0	0	0	0	10.2712	0	0	0	0
Kidney__lymphatic cell (ACKR4- CCDC80+)	endothelial	Kidney	171	93	0	0	0	0	0	0	0	0	0	0
Pancreas__lymphatic cell (ACKR4+ CCDC80+)	endothelial	Pancreas	172	94	0	0	0	0	0	3.68232	0	0	0	0
Bone__osteo-CAR cell	stromal	Bone	173	95	0	0	0	0	0	0	0	0	0	0
Bone_marrow__osteo-CAR cell	stromal	Bone_marrow	174	95	0	0	0	2.19892	0	0	0	0	0	0
Bone__osteoblast	stromal	Bone	175	96	0	0	0	0	0	1.3005	0	0	0	0
Bone_marrow__osteoblast	stromal	Bone_marrow	176	96	0	0	0	0	0	2.73242	0	0	0	0
Bone__chondrocyte	stromal	Bone	177	97	0	0	0	0	0	0.291224	14.1883	0	0	0
Trachea__chondrocyte	stromal	Trachea	178	97	1e-05	1e-05	1e-05	1e-05	1e-05	1e-05	8.16481	1e-05	1e-05	1e-05
Fat__tendon cell	stromal	Fat	179	98	0	0	0	0	0	0	0	0	0	0
Limb_muscle__tendon cell	stromal	Limb_muscle	180	98	0	0	0	0	0	0.701058	2.35761	0	0	0
Bone__tendon cell	stromal	Bone	182	98	0	0	0	0	0	4.03459	23.2776	0	0	0
Tongue__tendon cell	stromal	Tongue	183	98	0	0	0	2.7931	0	0	0	0	0	0
Limb_muscle__skeletal muscle satellite stem cell	stromal	Limb_muscle	184	99	0	0	0	0	0	0	0.614082	0	0	0
Diaphragm__skeletal muscle satellite stem cell	stromal	Diaphragm	185	99	0	0	0	0	0	0	0	0	0	0
Tongue__skeletal muscle satellite stem cell	stromal	Tongue	186	99	0	0	0	1.91456	0	0	0.75698	0	0	0
Limb_muscle__fast muscle cell	stromal	Limb_muscle	188	101	0	0	0	0	0	2.42951	0	0	0	0
Tongue__fast muscle cell	stromal	Tongue	190	101	0	0	0	0	0	0	0	0	0	0
Limb_muscle__slow muscle cell	stromal	Limb_muscle	191	102	0	0	0	0	0	2.64103	0	0	0	0
Heart__cardiomyocyte	stromal	Heart	192	103	1e-05	1e-05	1e-05	1e-05	1e-05	1e-05	1e-05	1e-05	1e-05	1e-05
Heart__atrial cardiomyocyte	stromal	Heart	193	104	0	0	0	0	0	0	0	0	0	0
Heart__ventricular cardiomyocyte	stromal	Heart	194	105	0	0	0	0	0	0	0	0	0	0
Fat__smooth muscle cell	stromal	Fat	197	108	0	0	0	0	0	0.688332	0	0	0	0
Small_intestine__smooth muscle cell	stromal	Small_intestine	198	108	0	0	0	0	0	0.333961	0	0	0	0
Bladder__smooth muscle cell	stromal	Bladder	199	108	0	0	0	0	0	0.573782	0	0	1.91165	0
Uterus__smooth muscle cell	stromal	Uterus	200	108	0	0	0	0	0	0	0	0	8.30488	0
Brain_cortex__vascular associated smooth muscle cell	stromal	Brain_cortex	201	109	0	0	0	0	0	0.238614	0.778931	0	0	0
Brainstem__vascular associated smooth muscle cell	stromal	Brainstem	202	109	0.936211	0	0	0	0	0	0	0	0	0
Hypothalamus_Pituitary__vascular associated smooth muscle cell	stromal	Hypothalamus_Pituitary	203	109	0	0	0	0	0	0	0	0	0	0
Fat__vascular associated smooth muscle cell	stromal	Fat	204	109	0	0	0	0	0	0.502804	0	0	0	0
Mammary_gland__vascular associated smooth muscle cell	stromal	Mammary_gland	205	109	0	0	0	0	0	0	0	0	0	0
Limb_muscle__vascular associated smooth muscle cell	stromal	Limb_muscle	206	109	2.96248	0	0	0	0	1.43329	0	0	0	0
Bone__vascular associated smooth muscle cell	stromal	Bone	207	109	0	0	0	0	0	0.559511	0.792205	0	0	0
Heart__vascular associated smooth muscle cell	stromal	Heart	208	109	0	0	0	0	0	0	0	0	0	0
Aorta__vascular associated smooth muscle cell	stromal	Aorta	209	109	0	0	0	0	0	0	0	0	0	0
Lung__vascular associated smooth muscle cell	stromal	Lung	210	109	0	0	0	0	0	0	0	0	0	0
Trachea__vascular associated smooth muscle cell	stromal	Trachea	211	109	0	0	0	0	0	0	0	0	0	0
Tongue__vascular associated smooth muscle cell	stromal	Tongue	212	109	0	0	0	0.810554	0	0	0	0	0	0
Small_intestine__vascular associated smooth muscle cell	stromal	Small_intestine	213	109	0	0	0	0	0	0	0	0	0	0
Pancreas__vascular associated smooth muscle cell	stromal	Pancreas	214	109	0	0	0	0	0	7.23426	0	0	0	0
Kidney__vascular associated smooth muscle cell	stromal	Kidney	215	109	0	0	0	0.127023	0	1.61096	0.530022	0	0	0
Bladder__vascular associated smooth muscle cell	stromal	Bladder	216	109	0	0	0	0	0	0	0	0.50555	0	0
Uterus__vascular associated smooth muscle cell	stromal	Uterus	217	109	0	0	0	0	0	0	0	0	8.88077	0
Limb_muscle__fibroadipogenic progenitor cell	stromal	Limb_muscle	218	110	0	0	0	0	0	0	0	0	0	0
Diaphragm__fibroadipogenic progenitor cell	stromal	Diaphragm	219	110	0	0	0	0	0	0	2.66681	0	0	0
Hypothalamus_Pituitary__fibroblast	stromal	Hypothalamus_Pituitary	220	111	0	0	0	0	0	0	0	0	0	0
Fat__fibroblast	stromal	Fat	221	111	0	0	0	0	0	0.360563	0.776231	0	0	0
Mammary_gland__fibroblast	stromal	Mammary_gland	222	111	0	0	0	0	0	0	0	0	0	0
Bone__fibroblast	stromal	Bone	223	111	0	0	0	0	0	1.17521	1.17521	0	0	0
Bone_marrow__fibroblast	stromal	Bone_marrow	224	111	0	0	0	0	0	0	26.4145	0	0	0
Heart__fibroblast	stromal	Heart	226	111	0	0	0	0	0	0	0	0	0	0
Aorta__fibroblast	stromal	Aorta	227	111	1e-05	1e-05	1e-05	1e-05	1e-05	1e-05	1e-05	1e-05	1e-05	1e-05
Lung__fibroblast	stromal	Lung	228	111	0	0	0	0	0	0	0.745852	0	0	0
Trachea__fibroblast	stromal	Trachea	229	111	0	0	0	0	0	1.14887	0.280138	0	0.360023	0
Tongue__fibroblast	stromal	Tongue	230	111	0	0	0	0.529084	0	0	0	0	0	0
Small_intestine__fibroblast	stromal	Small_intestine	231	111	0	0	0	0	0.158315	0	0.154686	0	0	0
Colon__fibroblast	stromal	Colon	232	111	0	0	0	0	0	0	0	0	0	0
Liver__fibroblast	stromal	Liver	233	111	0	0	0	0	0	2.74215	0	0	0	0
Kidney__fibroblast	stromal	Kidney	234	111	0	0	0	0	0	1.14946	0.413875	0	0	0
Bladder__fibroblast	stromal	Bladder	235	111	0	0	0	0	0	0.271596	0.262741	1.20299	0	0
Uterus__fibroblast	stromal	Uterus	236	111	0	0	0	0	0	0	0	0	8.53297	0
Fat__fibroblast (ACKR2+)	stromal	Fat	237	112	0	0	0	0	0	0	0.183951	0	0	0
Fat__fibroblast (ITIH5+)	stromal	Fat	238	113	0	0	0	0	0	0	0	0	0	0
Fat__fibroblast (LCN2+)	stromal	Fat	239	114	0	0	0	0	0	0	0.833378	0	1.19631	0
Lung__adventitial fibroblast	stromal	Lung	240	115	0	0	0	0	0	1.3097	0	0	0	0
Lung__alveolar fibroblast	stromal	Lung	241	116	0	0	0	0	0	0	0	0	0	0
Lung__fibroblast (NNAT+)	stromal	Lung	242	117	0	0	0	0	0.794055	0.957438	1.70585	0	0.745657	0
Tongue__fibroblast (WIF1+)	stromal	Tongue	243	118	0	0	0	0.597267	0	0	0	0	0	0
Small_intestine__fibroblast (CHODL+)	stromal	Small_intestine	244	119	0	0	0	0	1.67813	0	0	0	1.83959	0
Small_intestine__fibroblast (GGT5+)	stromal	Small_intestine	245	120	0	0	0	0	0.455805	0	0	0	0.86189	0
Small_intestine__fibroblast (KCNN3+)	stromal	Small_intestine	246	121	0	0	0	0	0.96191	0	0	0	1.04066	0
Pancreas__fibroblast (PI16+)	stromal	Pancreas	247	122	0	0	0	0	0	6.88297	0	0	0	0
Pancreas__fibroblast (PTN+)	stromal	Pancreas	248	123	0	0	0	0	0	7.33123	0.591745	0	0	0
Bladder__fibroblast (PTN+)	stromal	Bladder	249	123	0	0	0	0	0	0.306629	0	0	0	0
Kidney__fibroblast (ASPN+)	stromal	Kidney	250	124	0	0	0	0	0	0	6.61204	0	0	0
Kidney__fibroblast (TNC+)	stromal	Kidney	251	125	0	1.08036	0	0	0	2.23724	1.88815	0	1.14298	0
Bladder__fibroblast (ENPP2+)	stromal	Bladder	252	126	0	0	0	0	0	0.792808	0	2.20643	0	0
Bladder__fibroblast (LY6H+)	stromal	Bladder	253	127	0	0	0	0	0	0	0	1.54691	0	0
Fat__myofibroblast	stromal	Fat	254	128	0	0	0	0	0	0.690805	0	0	0	0
Kidney__myofibroblast	stromal	Kidney	255	128	0	0	0	0	0	0.571869	3.54024	0	0.351888	0
Bladder__myofibroblast	stromal	Bladder	256	128	0	0	0	0	0	0	0	1.14671	0.135385	0
Uterus__myofibroblast	stromal	Uterus	257	128	0	0	0	0	0	0	0	0	11.7231	0
Lung__fibromyocyte	stromal	Lung	258	129	0	0	0	0	0	0.799467	3.29754	0	0	0
Brain_cortex__pericyte	stromal	Brain_cortex	259	130	0	0	0	0	0	0	0	0	0	0
Brainstem__pericyte	stromal	Brainstem	260	130	0	0	0	0	0	0	0	0	0	0
Hypothalamus_Pituitary__pericyte	stromal	Hypothalamus_Pituitary	261	130	0	0	0	0	0	0	0	0	0	0
Fat__pericyte	stromal	Fat	262	130	0	0	0	0.284697	0	0	0.475183	0	0	0
Limb_muscle__pericyte	stromal	Limb_muscle	263	130	0	0	0	0	0	0	0	0	0	0
Diaphragm__pericyte	stromal	Diaphragm	264	130	0	0	0	0	0	0	0	0	0	0
Heart__pericyte	stromal	Heart	265	130	0	0	0	0	0	0	0	0	0	0
Lung__pericyte	stromal	Lung	266	130	0	0	0	0	0	0.714375	0	0	1.07338	0
Tongue__pericyte	stromal	Tongue	267	130	0	0	0	0	0	0	0	0	0	0
Small_intestine__pericyte	stromal	Small_intestine	268	130	0	0	0	0	0	0	0	0	0	0
Pancreas__pericyte	stromal	Pancreas	269	130	0	0	0	0	0	8.89833	0	0	0	0
Kidney__pericyte	stromal	Kidney	270	130	0	0	0	0	0	2.63158	0	0	0	0
Bladder__pericyte	stromal	Bladder	271	130	0	0	0	0	0	0	0	0	0	0
Uterus__pericyte	stromal	Uterus	272	130	0	0	0	0	0	0	0	0	12.1696	0
Bone__adipo-CAR cell	stromal	Bone	273	131	0	0	0	0	0	0	0	0	0	0
Bone_marrow__adipo-CAR cell	stromal	Bone_marrow	274	131	0	0	0	0	0	0	0	0	0	0
Fat__adipocyte (UCP1hi)	stromal	Fat	275	132	0	0	0	0	0	2.46267	0	0	0	0
Pancreas__adipocyte (UCP1hi)	stromal	Pancreas	277	132	0	0	0	0	0	9.91924	0	0	0	0
Kidney__adipocyte (UCP1hi)	stromal	Kidney	278	132	0	0	0	0	0	7.64096	0	0	0	0
Fat__adipocyte (UCP1lo)	stromal	Fat	279	133	0	0	0	0.202122	0	5.3956	0	0	0	0
Limb_muscle__adipocyte (UCP1lo)	stromal	Limb_muscle	280	133	0	0	0	1.0759	0	1.67262	0	0	0	0
Bone__adipocyte (UCP1lo)	stromal	Bone	281	133	0	0	0	0	0	13.4842	0	0	0	0
Aorta__adipocyte (UCP1lo)	stromal	Aorta	282	133	0	0	0	0	0	13.0038	0	0	0	0
Pancreas__adipocyte (UCP1lo)	stromal	Pancreas	283	133	0	0	0	0.111545	0	11.6395	0.646071	0	0.0570054	0
Kidney__adipocyte (UCP1lo)	stromal	Kidney	284	133	0	0	0	0	0	0	0	0	0	0
Bladder__adipocyte (UCP1lo)	stromal	Bladder	285	133	0	0	0	0	0	1.53511	0	0	0	0
Blood__mesothelial cell	stromal	Blood	286	134	0	0	0	0	0	0	0	0	0	0
Spleen__mesothelial cell	stromal	Spleen	287	134	0	0	0	0	0	0	0	0	0	0
Heart__mesothelial cell	stromal	Heart	289	134	0	0	0	0	0	0	0	0	0	0
Lung__mesothelial cell	stromal	Lung	290	134	0	0	0	0	0	0	0	0	0	0
Small_intestine__mesothelial cell	stromal	Small_intestine	291	134	0.962848	0	0	0	0.277757	0.459518	0.098862	0	0	0
Colon__mesothelial cell	stromal	Colon	292	134	0	0	0	0	0	0	0	0	0	0
Liver__mesothelial cell	stromal	Liver	293	134	0	0	0	0	0	0.557558	1.58727	0	0	0
Kidney__mesothelial cell	stromal	Kidney	294	134	0	0	0	0	0	0	0	0	0	0
Bladder__mesothelial cell	stromal	Bladder	295	134	0.309467	0	0	0	0	0.0769838	0	1.37314	0	0
Testes__mesothelial cell	stromal	Testes	296	134	0	0	0	0	0	0	0	0	0	0
Fat__mesothelial cell (CXCL10+ PRG4+)	stromal	Fat	297	135	0.095469	0	0	0.095469	0	0	0	0	0	0
Pancreas__mesothelial cell (CXCL10+ PRG4+)	stromal	Pancreas	298	135	0	0	0	0	0	3.89185	0	0	0	0
Fat__mesothelial cell (CXCL10- PRG4+)	stromal	Fat	299	136	0	0	0	0.0579174	0	0.119788	0.42582	0	0	0
Pancreas__mesothelial cell (CXCL10- PRG4+)	stromal	Pancreas	300	136	0	0	0	0	0	5.6054	0.339948	0	0	0
Fat__mesothelial cell (SBSN+)	stromal	Fat	301	137	0	0	0	0	0	0.336624	0	0	0	0
Pancreas__mesothelial cell (SBSN+)	stromal	Pancreas	302	137	0	0	0	0.0791218	0.121048	5.64196	0.175092	0	0	0
Brain_cortex__leptomeningeal cell	stromal	Brain_cortex	304	139	0	0	0	0	0	2.19109	0.164581	0	0.082518	0
Brainstem__leptomeningeal cell	stromal	Brainstem	305	139	0	0	0	0	0	8.49527	0	0	0	0
Hypothalamus_Pituitary__leptomeningeal cell	stromal	Hypothalamus_Pituitary	306	139	0	0	0	0	0	2.13323	4.52505	0	0	0
Fat__reticular cell	stromal	Fat	307	140	0	0	0	0	0	0	0	0	0	0
Limb_muscle__reticular cell	stromal	Limb_muscle	308	140	0	0	0	0	0	0	0.985825	0	0	0
Pancreas__reticular cell	stromal	Pancreas	309	140	0	0	0	0	0	4.39068	0	0	0	0
Kidney__reticular cell	stromal	Kidney	310	140	0	0	0	0	0	0	2.00332	0	0.496681	0
Mammary_gland__unknown_Mammary_gland_stromal_G1 (NGFR+ TNNT2+)	stromal	Mammary_gland	311	141	0	0	0	0	0	0	0	0	0	0
Bone__unknown_Bone_stromal_G1 (NGFR+ TNNT2+)	stromal	Bone	312	141	1.35949	0	0	0	0	0.440872	0	0	0	0
Tongue__unknown_Tongue_stromal_G2 (NGFR+ TNNT2+)	stromal	Tongue	313	141	0.720067	0	0	0	0	0	0	0	0	0
Pancreas__unknown_Pancreas_stromal_G1 (NGFR+ TNNT2+)	stromal	Pancreas	314	141	0	0	0	0	0	6.45331	4.84031	0	0	0
Tongue__unknown_Tongue_stromal_G1 (COL15A1+ PTGDS+)	stromal	Tongue	315	142	0	0	0	0	0	0	0	0	0	0
Kidney__unknown_Kidney_stromal_G1 (ST6GAL2+)	stromal	Kidney	316	143	0	0	0	0	0	0	0	0	0	0
Brain_cortex__B cell	lymphoid	Brain_cortex	317	144	1e-05	1e-05	1e-05	1e-05	1e-05	1e-05	1e-05	1e-05	1e-05	1e-05
Brainstem__B cell	lymphoid	Brainstem	318	144	1e-05	1e-05	1e-05	1e-05	1e-05	1e-05	1e-05	1e-05	1e-05	1e-05
Hypothalamus_Pituitary__B cell	lymphoid	Hypothalamus_Pituitary	319	144	1e-05	1e-05	1e-05	1e-05	1e-05	1e-05	1e-05	1e-05	1e-05	1e-05
Fat__B cell	lymphoid	Fat	320	144	1e-05	1e-05	3.3144	1e-05	1e-05	1e-05	1e-05	1e-05	1e-05	1e-05
Mammary_gland__B cell	lymphoid	Mammary_gland	321	144	1e-05	1e-05	1e-05	1e-05	1e-05	1e-05	1e-05	1e-05	1e-05	1e-05
Limb_muscle__B cell	lymphoid	Limb_muscle	322	144	1e-05	1e-05	1e-05	1e-05	1e-05	1e-05	1e-05	1e-05	1e-05	1e-05
Bone__B cell	lymphoid	Bone	323	144	1e-05	1e-05	1e-05	1e-05	1e-05	1e-05	1e-05	1e-05	1e-05	1e-05
Bone_marrow__B cell	lymphoid	Bone_marrow	324	144	1e-05	1e-05	1e-05	1e-05	1e-05	1e-05	1e-05	1e-05	1e-05	1e-05
Blood__B cell	lymphoid	Blood	325	144	0	0	0	0	0	0	0	0	0	0
Spleen__B cell	lymphoid	Spleen	326	144	0	0	0	0	0	0	0	0	0.521798	0
Lung__B cell	lymphoid	Lung	327	144	1e-05	1e-05	1e-05	1e-05	1e-05	1e-05	1e-05	1e-05	1e-05	1e-05
Small_intestine__B cell	lymphoid	Small_intestine	328	144	1e-05	1e-05	1e-05	1e-05	1e-05	1e-05	1e-05	1e-05	1e-05	1e-05
Liver__B cell	lymphoid	Liver	329	144	1e-05	1e-05	1e-05	1e-05	1e-05	1e-05	1e-05	1e-05	1e-05	1e-05
Pancreas__B cell	lymphoid	Pancreas	330	144	1e-05	1e-05	1e-05	1e-05	1e-05	4.54763	1e-05	1e-05	1e-05	1e-05
Kidney__B cell	lymphoid	Kidney	331	144	1e-05	1e-05	1e-05	1e-05	1e-05	1e-05	1.32544	1e-05	1e-05	1e-05
Bladder__B cell	lymphoid	Bladder	332	144	1e-05	1e-05	1e-05	1e-05	1e-05	1e-05	1e-05	1e-05	1e-05	1e-05
Fat__B cell (PF)	lymphoid	Fat	333	145	0	0	0	0	0	0	0.693132	0	0	0
Mammary_gland__B cell (PF)	lymphoid	Mammary_gland	334	145	0	0	0	0	0	0	0	0	0.683653	0
Limb_muscle__B cell (PF)	lymphoid	Limb_muscle	335	145	0	0	0.719714	0	0	0	0.424008	0	0	0
Bone__B cell (PF)	lymphoid	Bone	336	145	0	0	0	0	0	0	0	0	0	0
Spleen__B cell (PF)	lymphoid	Spleen	337	145	0	0	0	0	0	0.18766	0	0	0.834979	0
Liver__B cell (PF)	lymphoid	Liver	338	145	0	0	0	0	0	0	0	0	0	0
Pancreas__B cell (PF)	lymphoid	Pancreas	339	145	0	0	0	0	0	2.6687	0	0	0.135292	0
Kidney__B cell (PF)	lymphoid	Kidney	340	145	0	3.42903	0	0	0	0	1.86328	0	0	0
Pancreas__B cell (SOX5+)	lymphoid	Pancreas	341	146	0	0	0	0	0	5.70721	0	0	0.482978	0
Hypothalamus_Pituitary__plasma cell	lymphoid	Hypothalamus_Pituitary	342	147	1.42184	0	0	0	0	1.8099	0	0	0.179114	0
Fat__plasma cell	lymphoid	Fat	343	147	0	0	1.95028	0	0	3.37348	0	0	2.86328	0
Mammary_gland__plasma cell	lymphoid	Mammary_gland	344	147	0	0	0	0	0	2.21513	0	0	0.733449	0
Limb_muscle__plasma cell	lymphoid	Limb_muscle	345	147	0	0	5.38453	0	0	0.782538	0	0	0.302255	0
Bone__plasma cell	lymphoid	Bone	346	147	0.833527	0	0	0	0	2.27201	0	0	2.19964	0
Bone_marrow__plasma cell	lymphoid	Bone_marrow	347	147	0.587878	0	0	0	0	1.66583	0	0	2.29764	0
Blood__plasma cell	lymphoid	Blood	348	147	0	0	0	0	0	0	0	0	0.83205	0
Spleen__plasma cell	lymphoid	Spleen	349	147	0.246153	0	0	0	0	1.27228	0	0	1.42781	0
Heart__plasma cell	lymphoid	Heart	350	147	0	0	0	0	0	0	0	0	0	0
Lung__plasma cell	lymphoid	Lung	351	147	0	0	0	0	0	1.36815	0	0	0.263661	0
Small_intestine__plasma cell	lymphoid	Small_intestine	352	147	0	0	0	0	0.828439	2.80676	0	0	1.19562	0
Liver__plasma cell	lymphoid	Liver	353	147	0.197357	0	0	0	0	1.73714	0	0	0.77142	0
Pancreas__plasma cell	lymphoid	Pancreas	354	147	1.36962	0	0	0	0.0766809	7.18103	0.14745	0	1.50059	0
Kidney__plasma cell	lymphoid	Kidney	355	147	0	0	0	0	0	1.81914	1.22991	0	0.52757	0
Bladder__plasma cell	lymphoid	Bladder	356	147	0	0	0	0	0	0	0	0.423922	1.51201	0
Fat__plasma cell (PF)	lymphoid	Fat	357	148	0	0	0	0	0	1.46848	0	0	0	0
Limb_muscle__plasma cell (PF)	lymphoid	Limb_muscle	358	148	0	0	0	0	0	0	0	0	0	0
Bone_marrow__plasma cell (PF)	lymphoid	Bone_marrow	359	148	0	0	0	0	0	0.510719	0	0	0	0
Spleen__plasma cell (PF)	lymphoid	Spleen	360	148	0.494991	0	0	0	0	0.213106	0	0	0.330465	0
Liver__plasma cell (PF)	lymphoid	Liver	361	148	0	0	0	0	0	0.519853	0	0	0.350948	0
Pancreas__plasma cell (PF)	lymphoid	Pancreas	362	148	0	0	0	0.238129	0	4.23412	0	0	0.221689	0
Kidney__plasma cell (PF)	lymphoid	Kidney	363	148	0	0	0	0	0	0	0	0	0	0
Skin__innate lymphoid cell	lymphoid	Skin	364	149	0	0	0	0	0	0	0	0	0	0
Lung__innate lymphoid cell	lymphoid	Lung	365	149	0	0	0	0	0	0	0	0	0	0
Small_intestine__innate lymphoid cell	lymphoid	Small_intestine	366	149	0	0	0	0	1.19985	0	0	0	0	0
Kidney__innate lymphoid cell	lymphoid	Kidney	367	149	0	0	0	0	0	0	1.93315	0	0	0
Bladder__innate lymphoid cell	lymphoid	Bladder	368	149	0	0	0	0	0	0	0	0	0	0
Fat__natural killer cell	lymphoid	Fat	370	150	0	0	0	0	0	0.644055	0	0	0	0
Mammary_gland__natural killer cell	lymphoid	Mammary_gland	371	150	0	0	0	0	0	0.308012	0	0	0	0
Bone_marrow__natural killer cell	lymphoid	Bone_marrow	372	150	0	0	0	0	0	0	0	0	0	0
Blood__natural killer cell	lymphoid	Blood	373	150	0	0	0	0	0	0	0	0	0	0
Spleen__natural killer cell	lymphoid	Spleen	374	150	0	0	0	0	0	0.380589	0	0	0	0
Small_intestine__natural killer cell	lymphoid	Small_intestine	376	150	0	0	0	0	0	0	0	0	0	0
Liver__natural killer cell	lymphoid	Liver	377	150	0	0	0	0	0	0	0	0	0	0
Pancreas__natural killer cell	lymphoid	Pancreas	378	150	0	0	0	0	0	5.06667	0	0	0	0
Kidney__natural killer cell	lymphoid	Kidney	379	150	0	0	0	0	0	0	1.68636	0	0	0
Uterus__natural killer cell	lymphoid	Uterus	380	150	0	0	0	0	0	0	0	0	11.3958	0
Lung__natural killer cell (PF)	lymphoid	Lung	381	151	0	0	0	0	0	0	0	0	0	0
Lung__natural killer cell (GZMB+)	lymphoid	Lung	382	152	0	0	0	0	0	0	0	0	0	0
Lung__natural killer cell (KLRD1+)	lymphoid	Lung	383	153	0	0	0	0	0	0	0	0	0	0
Pancreas__natural killer cell (CHN1+)	lymphoid	Pancreas	384	154	0	0	0	0	0	3.76239	0	0	0	0
Kidney__natural killer cell (CHN1+)	lymphoid	Kidney	385	154	0	0	0	0	0	0	0	0	0	0
Fat__natural killer T cell	lymphoid	Fat	386	155	0	0	0	0	0	0	0	0	0	0
Mammary_gland__natural killer T cell	lymphoid	Mammary_gland	387	155	0	0	0	0	0	0	0	0	0	0
Limb_muscle__natural killer T cell	lymphoid	Limb_muscle	388	155	0	0	0	0	0	0	0	0	0	0
Bone__natural killer T cell	lymphoid	Bone	389	155	0	0	0	0	0	0	0	0	0	0
Bone_marrow__natural killer T cell	lymphoid	Bone_marrow	390	155	0	0	0	0.735723	0	0	0	0	0	0
Blood__natural killer T cell	lymphoid	Blood	391	155	0	0	0	0	0	0	0	0	0	0
Spleen__natural killer T cell	lymphoid	Spleen	392	155	0	0	0	0	0	0	0	0	0	0
Lung__natural killer T cell	lymphoid	Lung	393	155	0	0	0	0	0	0	0	0	0	0
Small_intestine__natural killer T cell	lymphoid	Small_intestine	394	155	0	0	0	1.80057	0	1.76964	0	0	0	0
Liver__natural killer T cell	lymphoid	Liver	395	155	0	0	0	0	0	0	0	0	0	0
Pancreas__natural killer T cell	lymphoid	Pancreas	396	155	0	0	0	0.706958	0	5.06261	0	0	0	0
Kidney__natural killer T cell	lymphoid	Kidney	397	155	0	0	0	0	0	0	2.16407	0	0	0
Uterus__natural killer T cell	lymphoid	Uterus	398	155	0	0	0	0	0	0	0	0	9.13648	0
Brain_cortex__natural killer cell_T cell	lymphoid	Brain_cortex	399	H6	0	0	0	0	0	0	0	0	0	0
Brainstem__natural killer cell_T cell	lymphoid	Brainstem	400	H6	0	0	0	0	0	0	0	0	0	0
Hypothalamus_Pituitary__natural killer cell_T cell	lymphoid	Hypothalamus_Pituitary	401	H6	0	0	0	0	0	0	0	0	0	0
Diaphragm__natural killer cell_T cell	lymphoid	Diaphragm	402	H6	0	0	0	0	0	0	0	0	0	0
Spleen__natural killer cell_T cell	lymphoid	Spleen	403	H6	0	0	0	0	0	0	0	0	0.362103	0
Lung__natural killer cell_T cell	lymphoid	Lung	405	H6	0	0	0	0	0	0	0	0	0	0
Trachea__natural killer cell_T cell	lymphoid	Trachea	406	H6	0	0	0	0	0	0	0	0	0	0
Pancreas__natural killer cell_T cell	lymphoid	Pancreas	407	H6	0	0	0	0	0	5.75766	0.655594	0	0	0
Bladder__natural killer cell_T cell	lymphoid	Bladder	408	H6	0	0	0	0	0	0	0	1.90311	0	0
Testes__natural killer cell_T cell	lymphoid	Testes	409	H6	0	0	0	0	0	0	0	0	0	4.35575
Limb_muscle__natural killer cell_T cell (PF)	lymphoid	Limb_muscle	410	H7	0	0	0	0	0	0	0	0	0	0
Bone__natural killer cell_T cell (PF)	lymphoid	Bone	411	H7	0	0	0	0	0	0	0	0	0	0
Bone_marrow__natural killer cell_T cell (PF)	lymphoid	Bone_marrow	412	H7	0	0	0	0.72566	0	0	0.577611	0	0.402662	0
Spleen__natural killer cell_T cell (PF)	lymphoid	Spleen	413	H7	0	0	0	0	0	0.452934	0	0	0	0
Small_intestine__natural killer cell_T cell (PF)	lymphoid	Small_intestine	414	H7	0	0	0	0	0	0	0	0	0	0
Liver__natural killer cell_T cell (PF)	lymphoid	Liver	415	H7	0	0	0	0	0	0	0	0	0.202325	0
Kidney__natural killer cell_T cell (PF)	lymphoid	Kidney	416	H7	0	0	0	0	0	0	0.584521	0	0	0
Lung__T cell (CD4+ CD8- CCL5+)	lymphoid	Lung	417	156	0	0	0	0	0	0	0	0	0	0
Small_intestine__T cell (CD4+ CD8- CCL5+)	lymphoid	Small_intestine	418	156	0	0	0	0	0	0	0	0	0	0
Fat__T cell (CD4+ CD8- CCL5-)	lymphoid	Fat	419	157	0	0	0	0	0	0	0	0	0	0
Mammary_gland__T cell (CD4+ CD8- CCL5-)	lymphoid	Mammary_gland	420	157	0	0	0	0	0	0	0	0	0	0
Limb_muscle__T cell (CD4+ CD8- CCL5-)	lymphoid	Limb_muscle	421	157	0	0	0	0	0	0	0	0	0	0
Bone__T cell (CD4+ CD8- CCL5-)	lymphoid	Bone	422	157	0	0	0	0	0	0	0	0	0	0
Bone_marrow__T cell (CD4+ CD8- CCL5-)	lymphoid	Bone_marrow	423	157	0	0	0	0	0	0	0	0	0	0
Blood__T cell (CD4+ CD8- CCL5-)	lymphoid	Blood	424	157	0	0	0	0	0	0	0	0	0	0
Spleen__T cell (CD4+ CD8- CCL5-)	lymphoid	Spleen	425	157	0	0	0	0	0	0	0	0	0.463233	0
Lung__T cell (CD4+ CD8- CCL5-)	lymphoid	Lung	426	157	0	0	0	0	0	0	0	0	0	0
Small_intestine__T cell (CD4+ CD8- CCL5-)	lymphoid	Small_intestine	427	157	0	0	0	0	0.776107	0	0	0	0	0
Liver__T cell (CD4+ CD8- CCL5-)	lymphoid	Liver	428	157	0	0	0	0	0	0	0	0	0	0
Pancreas__T cell (CD4+ CD8- CCL5-)	lymphoid	Pancreas	429	157	0	0	0	0	0	5.07468	0	0	0	0
Kidney__T cell (CD4+ CD8- CCL5-)	lymphoid	Kidney	430	157	0	0	0	0	0	0	1.68852	0	0	0
Bladder__T cell (CD4+ CD8- CCL5-)	lymphoid	Bladder	431	157	0	0	0	0	0	0	0	1.02088	0	0
Fat__T cell (CD4+ CD8- CCL5- CCR10+)	lymphoid	Fat	432	158	0	0	0	0	0	0	0	0	0	0
Blood__T cell (CD4+ CD8- CCL5- CCR10+)	lymphoid	Blood	433	158	0	0	0	0	0	0	0	0	0	0
Fat__T cell (CD4+ CD8- CCL5- CLDN1+)	lymphoid	Fat	434	159	0	0	0	0	0	0	0	0	0	0
Mammary_gland__T cell (CD4+ CD8- CCL5- CLDN1+)	lymphoid	Mammary_gland	435	159	0	0	0	0	0	0	0	0	0	0
Limb_muscle__T cell (CD4+ CD8- CCL5- CLDN1+)	lymphoid	Limb_muscle	436	159	0	0	0	0	0	0	0	0	0	0
Fat__T cell (CD4- CD8+ CCL5+)	lymphoid	Fat	437	160	0	0	0	0	0	0	0	0	0	0
Mammary_gland__T cell (CD4- CD8+ CCL5+)	lymphoid	Mammary_gland	438	160	0	0	0	0	0	0	0	0	0	0
Limb_muscle__T cell (CD4- CD8+ CCL5+)	lymphoid	Limb_muscle	439	160	0	0	0	0	0	0	0	0	0	0
Bone__T cell (CD4- CD8+ CCL5+)	lymphoid	Bone	440	160	0	0	0	0	0	0	0	0	0	0
Bone_marrow__T cell (CD4- CD8+ CCL5+)	lymphoid	Bone_marrow	441	160	0	0	0	0	0	0	0	0	0	0
Blood__T cell (CD4- CD8+ CCL5+)	lymphoid	Blood	442	160	0	0	0	0	0	0	0	0	0	0
Spleen__T cell (CD4- CD8+ CCL5+)	lymphoid	Spleen	443	160	0	0	0	0	0	0	0	0	0	0
Aorta__T cell (CD4- CD8+ CCL5+)	lymphoid	Aorta	444	160	0	0	0	0	0	0	0	0	0	0
Lung__T cell (CD4- CD8+ CCL5+)	lymphoid	Lung	445	160	0	0	0	0	0	0	0	0	0	0
Small_intestine__T cell (CD4- CD8+ CCL5+)	lymphoid	Small_intestine	446	160	0	0	0	0	0.62014	0	0	0	0	0
Colon__T cell (CD4- CD8+ CCL5+)	lymphoid	Colon	447	160	0	0	0	0	0	0	0	0	0	0
Liver__T cell (CD4- CD8+ CCL5+)	lymphoid	Liver	448	160	0	0	0	0	0	0	0	0	0	0
Pancreas__T cell (CD4- CD8+ CCL5+)	lymphoid	Pancreas	449	160	0	0	0	0	0	7.62158	0	0	0	0
Kidney__T cell (CD4- CD8+ CCL5+)	lymphoid	Kidney	450	160	0	0	0	0	0	0	2.6823	0	0	0
Uterus__T cell (CD4- CD8+ CCL5+)	lymphoid	Uterus	451	160	0	0	0	0	0	0	0	0	8.75188	0
Skin__T cell (CD4- CD8+ CCL5-)	lymphoid	Skin	452	161	0	0	2.23645	0	0	0	0	0	0	0
Fat__T cell (CD4- CD8+ CCL5-)	lymphoid	Fat	453	161	0	0	0	0	0	0	0	0	0	0
Limb_muscle__T cell (CD4- CD8+ CCL5-)	lymphoid	Limb_muscle	454	161	0	0	0	0	0	0	0	0	0	0
Bone_marrow__T cell (CD4+ CD8+ CCL5+)	lymphoid	Bone_marrow	455	162	0.755486	0	0	0	0	1.08221	0	0	0	0
Spleen__T cell (CD4+ CD8+ CCL5+)	lymphoid	Spleen	456	162	0	0	0	0	0	0	0	0	0	0
Lung__T cell (CD4+ CD8+ CCL5+)	lymphoid	Lung	457	162	0	0	0	0	0	0	0	0	0	0
Kidney__T cell (CD4+ CD8+ CCL5+)	lymphoid	Kidney	458	162	0	0	0	0	0	0	0	0	0	0
Small_intestine__T cell (CD4- CD8- CCL5+ GZMK+)	lymphoid	Small_intestine	459	163	0	0	0	0	0	0	0	0	0	0
Small_intestine__T cell (CD4- CD8- CCL5+ GZMB+ LYG1+)	lymphoid	Small_intestine	460	164	0	0	0	0	1.88669	0	0	0	0	0
Small_intestine__T cell (CD4- CD8- CCL5+ GZMB+ LYG1-)	lymphoid	Small_intestine	461	165	0	0	0	0	0.678199	0	0	0	0	0
Small_intestine__T cell (CD4- CD8- CCL5+ GZMB- LYG1+)	lymphoid	Small_intestine	462	166	0	0	0	0	0.763772	0	0	0	0	0
Fat__T cell (CD4- CD8- CCL5-)	lymphoid	Fat	463	167	0	0	0	0	0	0	0	0	0	0
Fat__T cell (PF)	lymphoid	Fat	464	168	0	0	0.127288	0.0641075	0	0	0.228348	0	0	0
Mammary_gland__T cell (PF)	lymphoid	Mammary_gland	465	168	0	0	0	0	0	0	0	0	0	0
Lung__T cell (PF)	lymphoid	Lung	466	168	0	0	0	0	0	0	0	0	0	0
Pancreas__T cell (PF)	lymphoid	Pancreas	467	168	0	0	0	0	0	3.95621	0	0	0	0
Hypothalamus_Pituitary__hematopoietic precursor cell	hematopoietic	Hypothalamus_Pituitary	468	169	0	0	0	0	0	1.97522	0	0	0	0
Bone__hematopoietic precursor cell	hematopoietic	Bone	469	169	0	0	0	0	0	0.261552	0.425602	0	0	0
Bone_marrow__hematopoietic precursor cell	hematopoietic	Bone_marrow	470	169	0	0	0	0	0	0.247719	0.163683	0	0	0
Blood__hematopoietic precursor cell	hematopoietic	Blood	471	169	0	0	0	0	0	0.304126	2.25271	0	0	0
Spleen__hematopoietic precursor cell	hematopoietic	Spleen	472	169	1e-05	1e-05	1e-05	1e-05	1e-05	1e-05	0.25208	1e-05	1e-05	1e-05
Lung__hematopoietic precursor cell	hematopoietic	Lung	473	169	0	0	0	0	0	0	0	0	0	0
Liver__hematopoietic precursor cell	hematopoietic	Liver	474	169	0	0	0	0	0	0	0	0	0	0
Hypothalamus_Pituitary__megakaryocyte progenitor cell	megakaryocyte-erythroid	Hypothalamus_Pituitary	475	170	0	0	0	0	0	0	1.07858	0	0	0
Bone__megakaryocyte progenitor cell	megakaryocyte-erythroid	Bone	476	170	0	0	0	0	0	0	0	0	0	0
Bone_marrow__megakaryocyte progenitor cell	megakaryocyte-erythroid	Bone_marrow	477	170	0	0	0	0	0	0.097586	0.241273	0	0	0
Blood__megakaryocyte progenitor cell	megakaryocyte-erythroid	Blood	478	170	0	0	0	0	0	0.840559	0	0	0	0
Lung__megakaryocyte progenitor cell	megakaryocyte-erythroid	Lung	479	170	0	0	0	0	0	0	0	0	0	0
Blood__platelet	megakaryocyte-erythroid	Blood	480	171	1e-05	1e-05	1e-05	1e-05	1e-05	1e-05	1e-05	1e-05	1e-05	1e-05
Spleen__platelet	megakaryocyte-erythroid	Spleen	481	171	0	0	0	0	0	0	0	0	0	0
Lung__platelet	megakaryocyte-erythroid	Lung	482	171	0	0	0	0	0	0	0	0	0	0
Hypothalamus_Pituitary__erythroid progenitor cell	megakaryocyte-erythroid	Hypothalamus_Pituitary	483	172	0	0	0	0	0	0.0995195	0	0	0	0.0713757
Bone__erythroid progenitor cell	megakaryocyte-erythroid	Bone	484	172	0	0	0	0	0	0	0	0	0	0
Bone_marrow__erythroid progenitor cell	megakaryocyte-erythroid	Bone_marrow	485	172	0	0	0	0	0	0	0	0	0	0
Blood__erythroid progenitor cell	megakaryocyte-erythroid	Blood	486	172	0	0	0	0	0	0	0.543798	0	0	0
Spleen__erythroid progenitor cell	megakaryocyte-erythroid	Spleen	487	172	0	0	0	0	0	0.0737838	0.112102	0	0.244707	0
Lung__erythroid progenitor cell	megakaryocyte-erythroid	Lung	488	172	0	0	0	0	0	0	0	0	0.907735	0
Kidney__erythroid progenitor cell	megakaryocyte-erythroid	Kidney	489	172	0	0	0	0	0	0	0	0	0	0
Brain_cortex__erythroid lineage cell	megakaryocyte-erythroid	Brain_cortex	490	173	0	0	0	0	0	0	0	0	0	0
Brainstem__erythroid lineage cell	megakaryocyte-erythroid	Brainstem	491	173	0	0	0	0	0	0	0	0	0	0
Hypothalamus_Pituitary__erythroid lineage cell	megakaryocyte-erythroid	Hypothalamus_Pituitary	492	173	0	0	0	0	0	0	0	0	0	0
Eye_retina__erythroid lineage cell	megakaryocyte-erythroid	Eye_retina	493	173	0	0	0	0	0	0	0	0	0	0
Fat__erythroid lineage cell	megakaryocyte-erythroid	Fat	494	173	0	0	0	0	0	0	0	0	0	0
Limb_muscle__erythroid lineage cell	megakaryocyte-erythroid	Limb_muscle	495	173	0	0	0	0	0	0	0	0	0	0
Diaphragm__erythroid lineage cell	megakaryocyte-erythroid	Diaphragm	496	173	0	0	0	0	0	0	0	0	0	0
Bone__erythroid lineage cell	megakaryocyte-erythroid	Bone	497	173	0	0	0	0	0	0	0	0	0	0
Bone_marrow__erythroid lineage cell	megakaryocyte-erythroid	Bone_marrow	498	173	0	0	0	0	0	0	0	0	0	0
Blood__erythroid lineage cell	megakaryocyte-erythroid	Blood	499	173	0	0	0	0	0	0	0	0	0	0
Spleen__erythroid lineage cell	megakaryocyte-erythroid	Spleen	500	173	0	0	0	0	0	0	0	0	0	0
Heart__erythroid lineage cell	megakaryocyte-erythroid	Heart	501	173	0	0	0	0	0	9.23162	0	0	0	0
Lung__erythroid lineage cell	megakaryocyte-erythroid	Lung	502	173	0	0	0	0	0	0	0	0	0	0
Brain_cortex__erythroid lineage cell (PF)	megakaryocyte-erythroid	Brain_cortex	503	174	0	0	0	0	0	0	0	0	0	0
Brainstem__erythroid lineage cell (PF)	megakaryocyte-erythroid	Brainstem	504	174	0	0	0	0	0	0	0	0	0	0
Hypothalamus_Pituitary__erythroid lineage cell (PF)	megakaryocyte-erythroid	Hypothalamus_Pituitary	505	174	0	0	0	0	0	0.112573	0	0	0	0
Bone__erythroid lineage cell (PF)	megakaryocyte-erythroid	Bone	506	174	0	0	0	0	0	0	0	0	0	0
Bone_marrow__erythroid lineage cell (PF)	megakaryocyte-erythroid	Bone_marrow	507	174	0	0	0	0	0	0	0	0	0	0
Blood__erythroid lineage cell (PF)	megakaryocyte-erythroid	Blood	508	174	0	0	0	0	0	0.934605	0	0	0	0
Spleen__erythroid lineage cell (PF)	megakaryocyte-erythroid	Spleen	509	174	0	0	0	0	0	0.127656	0	0	0.730937	0
Lung__erythroid lineage cell (PF)	megakaryocyte-erythroid	Lung	510	174	0	0	0	0	0	0	0	0	0	0
Liver__erythroid lineage cell (PF)	megakaryocyte-erythroid	Liver	511	174	0	0	0	0	0	0	0	0	0	0
Brain_cortex__neutrophil	myeloid	Brain_cortex	512	175	0	0	0	0	0	0	0	0	0	0
Brainstem__neutrophil	myeloid	Brainstem	513	175	0	0	0	0	0	0	0	0	0	0
Hypothalamus_Pituitary__neutrophil	myeloid	Hypothalamus_Pituitary	514	175	0	0	0	0	0	0	0	0	0	0
Eye_retina__neutrophil	myeloid	Eye_retina	515	175	0	0	0	0	0	0	0	0	0	0
Fat__neutrophil	myeloid	Fat	516	175	0	0	0	0	0	0	0	0	0	0
Mammary_gland__neutrophil	myeloid	Mammary_gland	517	175	0	0	0	0	0	0	0	0	0	0
Limb_muscle__neutrophil	myeloid	Limb_muscle	518	175	0	0	0	0	0	0	0	0	0	0
Diaphragm__neutrophil	myeloid	Diaphragm	519	175	0	0	0	0	0	0	0	0	0	0
Bone__neutrophil	myeloid	Bone	520	175	0	0	0	0	0	0	0	0	0	0
Bone_marrow__neutrophil	myeloid	Bone_marrow	521	175	0	0	0	0	0	0	0	0	0	0
Blood__neutrophil	myeloid	Blood	522	175	0	0	0	0	0	0	0	0	0	0
Spleen__neutrophil	myeloid	Spleen	523	175	0	0	0	0	0	0	0	0	0	0
Heart__neutrophil	myeloid	Heart	525	175	0	0	0	0	0	0	0	0	0	0
Aorta__neutrophil	myeloid	Aorta	526	175	0	0	0	0	0	0	0	0	0	0
Lung__neutrophil	myeloid	Lung	527	175	0	0	0	0	0	0	0	0	0	0
Trachea__neutrophil	myeloid	Trachea	528	175	0	0	0	0	0	0.822088	0	0	0	0
Small_intestine__neutrophil	myeloid	Small_intestine	529	175	0	0	0	0	2.85087	0	0	0	0	0
Colon__neutrophil	myeloid	Colon	530	175	0	0	0	0	0	0	0	0	0	0
Liver__neutrophil	myeloid	Liver	531	175	0	0	0	0	0	0	0	0	0	0
Pancreas__neutrophil	myeloid	Pancreas	532	175	0	0	0	0	0.215457	8.1436	0.156483	0	0.103901	0
Kidney__neutrophil	myeloid	Kidney	533	175	0	0	0	0	0	0	0.886588	0	0	0
Bladder__neutrophil	myeloid	Bladder	534	175	0	0	0	0	0	0	0	0	0	0
Uterus__neutrophil	myeloid	Uterus	535	175	0	0	0	0	1.01096	0	0	0	12.5381	0
Brain_cortex__neutrophil (PF)	myeloid	Brain_cortex	536	176	4.45676	0	0	0	0	0	0	0	0	0
Hypothalamus_Pituitary__neutrophil (PF)	myeloid	Hypothalamus_Pituitary	537	176	0	0	0	0	0	0	0	0	0	0
Fat__neutrophil (PF)	myeloid	Fat	538	176	0	0	0	0	0	0	0	0	0	0
Mammary_gland__neutrophil (PF)	myeloid	Mammary_gland	539	176	0	0	0	0	0	0	0	0	0	0
Bone__neutrophil (PF)	myeloid	Bone	540	176	0	0	0	0	0	0	0	0	0	0
Bone_marrow__neutrophil (PF)	myeloid	Bone_marrow	541	176	0	0	0	0	0	0	0	0	0	0
Blood__neutrophil (PF)	myeloid	Blood	542	176	0	0	0	0	0	0.233443	0.3331	0	0	0
Spleen__neutrophil (PF)	myeloid	Spleen	543	176	0	0	0	0	0	0	0.0288676	0	0.156121	0
Lung__neutrophil (PF)	myeloid	Lung	545	176	0	0	0	0	0	0.201338	0.739556	0	0	0
Liver__neutrophil (PF)	myeloid	Liver	546	176	0	0	0	0	0	0	0	0	0	0
Pancreas__neutrophil (PF)	myeloid	Pancreas	547	176	0	0	0	0	0	9.04401	0	0	0	0
Kidney__neutrophil (PF)	myeloid	Kidney	548	176	0	0	0	0	0	0	0.429656	0	0	0
Lung__neutrophil (CCL13+)	myeloid	Lung	549	177	0	0	0	0	0	0	0	0	0	0
Kidney__neutrophil (CCL13+)	myeloid	Kidney	550	177	0	0	0	0	0	0	0	0	0	0
Fat__neutrophil (IL18BP+)	myeloid	Fat	551	178	0	0	0	0	0	0	0	0	0	0
Lung__neutrophil (IL18BP+)	myeloid	Lung	552	178	0	0	0	0	0	0	0	0	0	0
Kidney__neutrophil (IL18BP+)	myeloid	Kidney	553	178	0	0	0	0	0	0	0	0	0	0
Bladder__neutrophil (IL18BP+)	myeloid	Bladder	554	178	0	0	0	0	0	0	0	0	0	0
Uterus__neutrophil (IL18BP+)	myeloid	Uterus	555	178	0	0	0	0	0	0	0	0	8.87677	0
Hypothalamus_Pituitary__basophil	myeloid	Hypothalamus_Pituitary	556	179	0	0	0	0	0	0	0	0	0	0
Fat__basophil	myeloid	Fat	557	179	0	0	0	0	0	0	0	0	0	0
Limb_muscle__basophil	myeloid	Limb_muscle	558	179	0	0	0	0	0	0	0	0	0	0
Bone__basophil	myeloid	Bone	560	179	0	0	0	0	0	0	0	0	0	0
Bone_marrow__basophil	myeloid	Bone_marrow	561	179	0	0	0	0	0	0	0	0	0	0
Blood__basophil	myeloid	Blood	562	179	0	0	0	0	0	0	0	0	0	0
Lung__basophil	myeloid	Lung	564	179	0	0	0	0	0	0	0	0	0	0
Tongue__basophil	myeloid	Tongue	565	179	0	0	0	0	0	0	0	0	0	0
Small_intestine__basophil	myeloid	Small_intestine	566	179	0	0	0	0	0	0	0	0	0	0
Liver__basophil	myeloid	Liver	567	179	0	0	0	0	0	12.1883	0	0	0	0
Kidney__basophil	myeloid	Kidney	568	179	0	0	0	0	0	0	0	0	0	0
Bladder__basophil	myeloid	Bladder	569	179	0	0	0	0	0	0	0	0	0	0
Bone_marrow__eosinophil	myeloid	Bone_marrow	570	180	0	0	0	0	0	0	0	0	0	0
Lung__eosinophil	myeloid	Lung	572	180	0	0	0	0	0	0	0	0	0	0
Small_intestine__eosinophil	myeloid	Small_intestine	573	180	0	0	0	0	0	0	0	0	0	0
Hypothalamus_Pituitary__granulocyte monocyte progenitor cell	myeloid	Hypothalamus_Pituitary	575	181	0	0	0	0	0	0	0	0	0	0
Bone__granulocyte monocyte progenitor cell	myeloid	Bone	576	181	0	0	0	0	0	0	0.138881	0	0	0
Bone_marrow__granulocyte monocyte progenitor cell	myeloid	Bone_marrow	577	181	0	0	0	0.275235	0	0.104901	0.352189	0	0.0605706	0
Spleen__granulocyte monocyte progenitor cell	myeloid	Spleen	578	181	0	0	0	0	0	0	0	0	0	0
Lung__granulocyte monocyte progenitor cell	myeloid	Lung	579	181	0	0	0	0	0.751528	0	0.760881	0	0	0
Kidney__granulocyte monocyte progenitor cell	myeloid	Kidney	580	181	0	0	0	0	0	0	0	0	0	0
Hypothalamus_Pituitary__monocyte	myeloid	Hypothalamus_Pituitary	581	182	0	0	0	0	0	0	0	0	0	0
Fat__monocyte	myeloid	Fat	582	182	0	0	0	0	0	0	0	0	0.550239	0
Mammary_gland__monocyte	myeloid	Mammary_gland	583	182	0	0	0	0	0	0	0	0	0	0
Bone__monocyte	myeloid	Bone	584	182	0	0	0	0	0	0	0	0	0.645553	0
Bone_marrow__monocyte	myeloid	Bone_marrow	585	182	0	0	0	0	0	0	0	0	0.76395	0
Blood__monocyte	myeloid	Blood	586	182	0	0	0	0	0	0	0	0	0.387777	0
Spleen__monocyte	myeloid	Spleen	587	182	0	0	0	0	0	0	0	0	0.24504	0
Lung__monocyte	myeloid	Lung	588	182	0	0	0	0	0	0	0	0	0.308446	0
Liver__monocyte	myeloid	Liver	589	182	0	0	0	0	0	0	0	0	0	0
Pancreas__monocyte	myeloid	Pancreas	590	182	0	0	0	1.66081	0	12.3696	0	0	0	0
Kidney__monocyte	myeloid	Kidney	591	182	0	0	0	0	0	0	1.05323	0	0.235393	0
Bladder__monocyte	myeloid	Bladder	592	182	0	0	0	0	0	0	0	0	0.25576	0
Hypothalamus_Pituitary__monocyte (PF)	myeloid	Hypothalamus_Pituitary	593	183	0	0	0	0	0	0.494152	0	0	0	0
Mammary_gland__monocyte (PF)	myeloid	Mammary_gland	594	183	0	0	0	0	0	0	0	0	0	0
Bone__monocyte (PF)	myeloid	Bone	595	183	0	0	0	0	0	0	0.249996	0	0.632265	0
Bone_marrow__monocyte (PF)	myeloid	Bone_marrow	596	183	0	0	0	0	0	0	0.265326	0	0.404589	0
Blood__monocyte (PF)	myeloid	Blood	597	183	0	0	0	0	0	0.699468	0	0	0	0
Spleen__monocyte (PF)	myeloid	Spleen	598	183	0	0	0	0	0	0	0	0	0	0
Lung__monocyte (PF)	myeloid	Lung	599	183	0	0	0	0	0.106306	0.0964746	0.860613	0	0.0896414	0
Kidney__monocyte (PF)	myeloid	Kidney	600	183	0	0	0	0	0	0	0	0	0	0
Blood__macrophage_monocyte	myeloid	Blood	601	H8	0	0	0	0	0	0	0	0	1.17243	0
Spleen__macrophage_monocyte	myeloid	Spleen	602	H8	0	0	0	0	0	0.321595	0	0	0	0
Heart__macrophage_monocyte	myeloid	Heart	603	H8	0	0	0	0	0	0	0	0	0	0
Aorta__macrophage_monocyte	myeloid	Aorta	604	H8	0	0	0	0	0	0	0	0	0	0
Trachea__macrophage_monocyte	myeloid	Trachea	605	H8	0	0	0	0	0.441319	0	0	0	0.177125	0
Small_intestine__macrophage_monocyte	myeloid	Small_intestine	606	H8	0	0	0	0	1.49743	0	0	0	1.06547	0
Colon__macrophage_monocyte	myeloid	Colon	607	H8	0	0	0	0	2.90056	0	0	0	0	0
Bone__macrophage_monocyte (PF)	myeloid	Bone	608	H9	0	0	0	0	0	0.108525	0.508914	0	0.294788	0
Bone_marrow__macrophage_monocyte (PF)	myeloid	Bone_marrow	609	H9	0	0	0	0	0	0.189009	0.337268	0	0.492875	0
Fat__macrophage	myeloid	Fat	610	184	0	0	0	0	0.338447	0.315303	0.954738	0	0.402238	0
Mammary_gland__macrophage	myeloid	Mammary_gland	611	184	0	0	0	0	0.936453	0.384663	0	0	0	0
Limb_muscle__macrophage	myeloid	Limb_muscle	612	184	0	0	0	0	0	0	1.3156	0	0.497594	0
Diaphragm__macrophage	myeloid	Diaphragm	613	184	1e-05	1e-05	1e-05	1e-05	1e-05	1e-05	1e-05	1e-05	1e-05	1e-05
Bone_marrow__macrophage	myeloid	Bone_marrow	614	184	0	0	0	0	0	0	2.69227	0	0.468338	0
Spleen__macrophage	myeloid	Spleen	615	184	0	0	0	0	0	0	0	0	0.605635	0
Tongue__macrophage	myeloid	Tongue	617	184	0	0	0	1.44921	0	0	0	0	0	0
Small_intestine__macrophage	myeloid	Small_intestine	618	184	0	0	0	0	0.680749	0	1.06242	0	0.228695	0
Pancreas__macrophage	myeloid	Pancreas	619	184	0	0	0	0	0	4.73324	4.69404	0	0.474755	0
Kidney__macrophage	myeloid	Kidney	620	184	0	0	0	0	0	0	5.64582	0	0.391225	0
Bladder__macrophage	myeloid	Bladder	621	184	0	0	0	0	0	0	0	1.98355	0	0
Testes__macrophage	myeloid	Testes	622	184	0	0	0.649773	0.209068	0	0	0	0	2.39569	7.03635
Fat__macrophage (PF)	myeloid	Fat	623	185	0	0	0	0	0	0	0.153651	0	0.153651	0
Kidney__macrophage (PF)	myeloid	Kidney	625	185	0	0	0	0	0	0	0	0	0	0
Brain_cortex__macrophage (microglial cell)	myeloid	Brain_cortex	626	186	0	0	0	0	0	0	0.337734	0	0.613678	0
Brainstem__macrophage (microglial cell)	myeloid	Brainstem	627	186	0	0	0	0	0	0.317607	0	0	1.00163	0
Hypothalamus_Pituitary__macrophage (microglial cell)	myeloid	Hypothalamus_Pituitary	628	186	0	0	0	0	0	0	0	0	1.10639	0
Eye_retina__macrophage (microglial cell)	myeloid	Eye_retina	629	186	0	0	0	0	1.78318	0	0	0	0	0
Bone__macrophage (osteoclast)	myeloid	Bone	630	187	0	0	0	0	0	0.290955	0.27429	0	0	0
Lung__alveolar macrophage	myeloid	Lung	631	188	0	0	0	0	5.51216	0.0938208	1.35622	0	0	0
Lung__alveolar macrophage (PF)	myeloid	Lung	632	189	0	0	0	0	3.37967	0.076639	3.512	0	0.0889692	0
Lung__alveolar macrophage (CXCL10+)	myeloid	Lung	633	190	0	0	0	0	3.16449	0.331434	0	0	0.258036	0
Lung__alveolar macrophage (LPL+)	myeloid	Lung	634	191	0	0	0	0	3.81632	0.6323	0	0	0	0
Lung__interstitial macrophage	myeloid	Lung	635	192	0	0	0	0	0.275674	0	0.924936	0	0.262665	0
Lung__interstitial macrophage (ABCA8+)	myeloid	Lung	636	193	0	0	0	0	0	0.397934	0	0	0.419564	0
Lung__interstitial macrophage (CXCL10+)	myeloid	Lung	637	194	0	0	0	0	0.943258	0	0	0	0	0
Liver__macrophage (Kupffer cell)	myeloid	Liver	638	195	0	0	0	0	0.584146	0.517324	0	0	0.353873	0
Liver__macrophage (Kupffer cell PF)	myeloid	Liver	639	196	0	0	0	0	0.255986	0	0.963707	0	0	0
Liver__macrophage (Kupffer cell CD5L+ MARCO+)	myeloid	Liver	640	197	0	0	0	0	0	0.622074	0	0	0.42651	0
Liver__macrophage (Kupffer cell CD5L- MARCO+)	myeloid	Liver	641	198	0	0	0	0	0	0	3.2813	0	0.574987	0
Liver__macrophage (Kupffer cell MS4A7+)	myeloid	Liver	642	199	0	0	0	0	1.11233	0	0	0	0	0
Fat__macrophage (MRC1+)	myeloid	Fat	643	200	0	0	0	0	0	0.351764	1.17288	0	0.475193	0
Pancreas__macrophage (MRC1+)	myeloid	Pancreas	644	200	0	0	0	0	0	11.2971	2.4232	0	0.582818	0
Kidney__macrophage (MRC1+)	myeloid	Kidney	645	200	0	0	0	0	0	0.825716	9.40532	0	0.663254	0
Mammary_gland__macrophage (ENPP2+)	myeloid	Mammary_gland	646	201	0	0	0	0	0.130533	0	0	0	0.621969	0
Pancreas__macrophage (ENPP2+)	myeloid	Pancreas	647	201	0	0	0	0	0	2.61711	0	0	0.401349	0
Spleen__macrophage (MARCO+)	myeloid	Spleen	648	202	0	0	0	0	0.104291	0.500211	1.1339	0	0.55089	0
Pancreas__macrophage (MARCO+)	myeloid	Pancreas	649	202	0	0	0	0	0	8.57645	4.21225	0	1.94621	0
Kidney__macrophage (MARCO+)	myeloid	Kidney	650	202	0	0	0	0.0582735	0	0.447297	7.28197	0	0.485028	0
Bone_marrow__macrophage (CD5L+)	myeloid	Bone_marrow	651	203	0	0	0	0	0	0	0	0	0	0
Tongue__macrophage (CTSD+)	myeloid	Tongue	652	204	0	0	0	0.492419	0	0	0	0	0	0
Small_intestine__macrophage (MS4A7+)	myeloid	Small_intestine	653	205	0	0	0	0	1.31865	0	0	0	0	0
Kidney__macrophage (EPCAM+)	myeloid	Kidney	654	206	0	0	0	0	2.19993	0.275772	3.71609	0	0.500786	0
Kidney__macrophage (ABCG1+)	myeloid	Kidney	655	207	0	0	0	0	8.92805	0	0	0	0	0
Uterus__macrophage (LTC4S+)	myeloid	Uterus	657	209	0	0	0	0	3.51744	0	0.788817	0	8.72234	0
Uterus__macrophage (MGST1+)	myeloid	Uterus	658	210	0	0	0	0	2.06461	0	0.357667	0	8.50176	0
Hypothalamus_Pituitary__conventional dendritic cell	myeloid	Hypothalamus_Pituitary	659	211	0	0	0	0	0	0	0	0	0	0
Fat__conventional dendritic cell	myeloid	Fat	660	211	0	0	0	0	0	0	0	0	0	0
Mammary_gland__conventional dendritic cell	myeloid	Mammary_gland	661	211	0	0	0	0	0	0	0	0	0	0
Bone__conventional dendritic cell	myeloid	Bone	662	211	0	0	0	0	0	0	0.896786	0	0.571017	0
Bone_marrow__conventional dendritic cell	myeloid	Bone_marrow	663	211	0	0	0	0	0	0.772418	0	0	1.16032	0
Blood__conventional dendritic cell	myeloid	Blood	664	211	0	0	0	0	0	0	0	0	0	0
Spleen__conventional dendritic cell	myeloid	Spleen	665	211	0	0	0	0	0	0	0	0	0.339688	0
Lung__conventional dendritic cell	myeloid	Lung	666	211	0	0	0	0	0	0	0	0	0.327912	0
Small_intestine__conventional dendritic cell	myeloid	Small_intestine	667	211	0	0	0	0	0	0	0	0	0	0
Liver__conventional dendritic cell	myeloid	Liver	668	211	0	0	0	0	0	0	0	0	0.395204	0
Pancreas__conventional dendritic cell	myeloid	Pancreas	669	211	0	0	0	0	0	1.53457	0	0	0.330027	0
Kidney__conventional dendritic cell	myeloid	Kidney	670	211	0	0	0	0	0	0	1.43486	0	0	0
Bladder__conventional dendritic cell	myeloid	Bladder	671	211	0	0	0	0	0.707328	0	0	0.503362	0.707328	0
Hypothalamus_Pituitary__plasmacytoid dendritic cell	myeloid	Hypothalamus_Pituitary	672	212	0	0	0	0	0	0	0	0	0	0
Bone__plasmacytoid dendritic cell	myeloid	Bone	673	212	0	0	0	0	0	0	0	0	0	0
Bone_marrow__plasmacytoid dendritic cell	myeloid	Bone_marrow	674	212	0	0	0	0	0	0.33495	0.367697	0	0	0
Spleen__plasmacytoid dendritic cell	myeloid	Spleen	675	212	0	0	0	0	0	1.26516	0	0	0	0
Lung__plasmacytoid dendritic cell	myeloid	Lung	676	212	0	0	0	0	0.596961	0	0	0	0.352658	0
Trachea__plasmacytoid dendritic cell	myeloid	Trachea	677	212	0	0	0	0	0	0	0	0	0	0
Liver__plasmacytoid dendritic cell	myeloid	Liver	678	212	0	0	0	0	0	0.442213	0	0	1.43133	0
Pancreas__plasmacytoid dendritic cell	myeloid	Pancreas	679	212	0	0	0	0	0	6.25163	0	0	0	0
Kidney__plasmacytoid dendritic cell	myeloid	Kidney	680	212	0	0	0	0	0	0	1.39759	0	0	0
Bladder__plasmacytoid dendritic cell	myeloid	Bladder	681	212	0	0	0	0	0	0	0	0	0	0
Fat__mature dendritic cell	myeloid	Fat	682	213	0	0	0	0	0.598254	0	0	0	0	0
Mammary_gland__mature dendritic cell	myeloid	Mammary_gland	683	213	0	0	0	0	0.451227	0.357053	0	0	0	0
Spleen__mature dendritic cell	myeloid	Spleen	684	213	0	0	0	0	0	0	1.57471	0	0	0
Lung__mature dendritic cell	myeloid	Lung	685	213	0	0	0	0	0.397983	0.160074	0	0	0	0
Tongue__mature dendritic cell	myeloid	Tongue	686	213	0	0	0	0.362904	4.84752	0	0.291392	0	0	0
Liver__mature dendritic cell	myeloid	Liver	687	213	0	0	0	0	0	0	0	0	0	0
Pancreas__mature dendritic cell	myeloid	Pancreas	688	213	0	0	0	0	0	3.16013	0	0	0	0
Kidney__mature dendritic cell	myeloid	Kidney	689	213	0	0	0	0	0	0	5.21781	0	0	0
Bladder__mature dendritic cell	myeloid	Bladder	690	213	0	0	0	0	0	1.18947	0	1.53544	0	0
Mammary_gland__dendritic cell (FLT3+ IGSF6+)	myeloid	Mammary_gland	691	214	0	0	0	0	1.10784	1.26072	0	0	0	0
Bone__dendritic cell (FLT3+ IGSF6+)	myeloid	Bone	692	214	0	0	0	0	0	0	0	0	1.01758	0
Bone_marrow__dendritic cell (FLT3+ IGSF6+)	myeloid	Bone_marrow	693	214	0	0	0	0	0	0	0.996483	0	0.56233	0
Spleen__dendritic cell (FLT3+ IGSF6+)	myeloid	Spleen	694	214	0	0	0	0	1.79593	0.730433	0.856028	0	0	0
Lung__dendritic cell (FLT3+ IGSF6+)	myeloid	Lung	695	214	0	0	0	0	1.80026	0	0	0	0.263948	0
Small_intestine__dendritic cell (FLT3+ IGSF6+)	myeloid	Small_intestine	696	214	0	0	0	0	4.43521	0	0	0	0	0
Liver__dendritic cell (FLT3+ IGSF6+)	myeloid	Liver	697	214	0	0	0	0	0.725599	0	2.2522	0	0	0
Pancreas__dendritic cell (FLT3+ IGSF6+)	myeloid	Pancreas	698	214	0	0	0	0	0.959372	2.37445	0.157838	0	0.409037	0
Kidney__dendritic cell (FLT3+ IGSF6+)	myeloid	Kidney	699	214	0	0	0	0	0.527051	0	2.13958	0	0.817633	0
Bladder__dendritic cell (FLT3+ IGSF6+)	myeloid	Bladder	700	214	0	0	0	0	0	0	0	0	0	0
Small_intestine__dendritic cell (FLT3- IGSF6+ TCF4+)	myeloid	Small_intestine	701	215	0	0	0	0	0	0	0	0	0	0
Skin__dendritic cell (Langerhans cell)	myeloid	Skin	702	216	0	0	1.29417	0	9.9744	0	0	0	0	0
Liver__dendritic cell (PF)	myeloid	Liver	703	217	0	0	0	0	0	0.400913	0	0	0.485655	0
Brain_cortex__GABAergic neuron (GRIK1+ MEIS2+ NECAB1-)	neural	Brain_cortex	704	218	10.1977	0	0	1.3739	0	2.14841	0	0	0	0
Brain_cortex__GABAergic neuron (GIRK1- MEIS2+ NECAB1+)	neural	Brain_cortex	705	219	3.79916	0	0	0	0	1.9039	0	0	0	0
Brain_cortex__GABAergic neuron (GIRK1- MEIS2+ NECAB1-)	neural	Brain_cortex	706	220	6.40902	0	0	0	0	1.91628	0	0	0	0
Brain_cortex__GABAergic neuron (PPP1R1B+)	neural	Brain_cortex	707	221	10.3074	0	0	0	0	2.59154	0	0	0	0
Hypothalamus_Pituitary__GABAergic neuron	neural	Hypothalamus_Pituitary	708	221	0	0	0	0	0	0	0	0	0	0
Brainstem__GABAergic neuron (OTX2+)	neural	Brainstem	709	222	4.45475	0	0	0	0	4.21296	0	0	0	0
Brain_cortex__neuron	neural	Brain_cortex	710	H10	8.98592	0	0	0	0	4.16303	0	0	0	0
Brainstem__neuron	neural	Brainstem	711	H10	6.10964	0	0	0.455145	0	1.37755	0	0	0.0405189	0
Brain_cortex__glutamatergic neuron (NPTX1+)	neural	Brain_cortex	713	223	8.52288	0	0	0.872486	0	1.62701	0	0	0	0
Brainstem__glutamatergic neuron (CBLN1+)	neural	Brainstem	714	224	6.02749	0	0	0	0	0.552358	0	0	0	0
Brainstem__glutamatergic neuron (NEFH+)	neural	Brainstem	715	225	1.6228	0	0	0.430481	0	0.938508	0	0	0	0
Brainstem__glutamatergic neuron (ROM1+)	neural	Brainstem	716	226	0.54325	0.410839	0	0.209234	0	0.468383	0	0	0	0
Eye_retina__cone cell	neural	Eye_retina	717	227	0	6.0462	0	0	0	2.79664	0	0	0	0
Eye_retina__rod cell	neural	Eye_retina	718	228	0	5.24182	0	0	0	0	0	0	0	0
Eye_retina__horizontal cell	neural	Eye_retina	719	229	2.89443	0	0	0	0	0	0	0	0	0
Eye_retina__ON-bipolar cell	neural	Eye_retina	720	230	0.755007	2.06581	0	0	0	1.12338	0	0	0	0
Eye_retina__OFF-bipolar cell	neural	Eye_retina	721	231	6.30927	0	0	0	0	5.17199	0	0	0	0
Eye_retina__bipolar cell	neural	Eye_retina	722	H11	0	0	0	0	0	0	0	0	0	0
Small_intestine__interstitial cell of Cajal	neural	Small_intestine	723	232	0	0	0	0	0	0	0	0	0	0
Hypothalamus_Pituitary__corticotroph	neural	Hypothalamus_Pituitary	724	233	0	0	0	0	0	0	0	0	0	0
Hypothalamus_Pituitary__gonadotroph	neural	Hypothalamus_Pituitary	725	234	1.97458	0	0	0	0	0	0	0	0	0
Hypothalamus_Pituitary__lactotroph	neural	Hypothalamus_Pituitary	726	235	0	0	0	0	0	0	0	0	0	0
Hypothalamus_Pituitary__somatotroph	neural	Hypothalamus_Pituitary	727	236	0.465555	0	0	0	0	0	0	0	0	0
Hypothalamus_Pituitary__thyrotroph	neural	Hypothalamus_Pituitary	728	237	0.911186	0	0	0	0	0	0	0	0	0
Hypothalamus_Pituitary__neuroendocrine cell	neural	Hypothalamus_Pituitary	729	H12	3.72014	0	0	0	0	0	0	0	0	0
Brain_cortex__astrocyte (LHX2+ SLC7A10-)	neural	Brain_cortex	730	238	0.775216	0	0	0	0	1.56657	9.51901	0	0	0
Brainstem__astrocyte (LHX2- SLC7A10+)	neural	Brainstem	731	239	2.24952	0	0	0	0	2.93282	1.3944	0	0	0
Hypothalamus_Pituitary__astrocyte (LHX2+ SLC7A10+)	neural	Hypothalamus_Pituitary	732	240	1.05768	0	0	0	0	0.539229	5.55167	0	0	0
Brainstem__astrocyte (S100B+)	neural	Brainstem	733	241	0	0	0	0	0	0	0	0	0	0
Brain_cortex__oligodendrocyte precursor cell	neural	Brain_cortex	734	242	4.9325	0	0	0	0	0.787279	1.01766	0	0	0
Brainstem__oligodendrocyte precursor cell	neural	Brainstem	735	242	7.30242	0	0	0	0	0	0	0	0	0
Hypothalamus_Pituitary__oligodendrocyte precursor cell	neural	Hypothalamus_Pituitary	736	242	7.26215	0	0	0	0	0	0	0	0	0
Brain_cortex__oligodendrocyte	neural	Brain_cortex	737	243	0	0	0	0	0.350576	1.15228	0	0	0	0
Brainstem__oligodendrocyte	neural	Brainstem	738	243	0	0	0	0	0	2.1081	0	0	0	0
Hypothalamus_Pituitary__oligodendrocyte	neural	Hypothalamus_Pituitary	739	243	0	0	0	0	0	1.7814	0	0	0	0
Brain_cortex__ependymal cell	neural	Brain_cortex	740	244	0	0	0	0	0	2.53193	1.06734	0	0	0
Brainstem__ependymal cell	neural	Brainstem	741	244	0	0	0	0.105112	0	3.59309	0.15905	0	0	0
Hypothalamus_Pituitary__ependymal cell	neural	Hypothalamus_Pituitary	742	244	0	0	0	0	0	0	0	0	0	0
Brainstem__ependymal cell (NPY+)	neural	Brainstem	743	245	0	0	0	2.1156	0	2.95648	0	0	0	0
Brainstem__choroid plexus epithelial cell	neural	Brainstem	744	246	0.342162	0	0	0	0	0.116362	0	0	0	0
Eye_retina__Muller cell	neural	Eye_retina	745	247	1e-05	7.60741	1e-05	1e-05	1e-05	1e-05	1e-05	1e-05	1e-05	1e-05
Brainstem__myelinating Schwann cell	neural	Brainstem	746	248	0	0	0	0	0	0	0	0	0	0
Bone__myelinating Schwann cell	neural	Bone	747	248	0	0	0	0	0	0	0	0	0	0
Lung__myelinating Schwann cell	neural	Lung	748	248	0	0	0	0	0	0	0	0	0	0
Tongue__myelinating Schwann cell	neural	Tongue	749	248	0	0	0	0	0	0	0	0	0	0
Bladder__myelinating Schwann cell	neural	Bladder	750	248	0	0	0	0	0	0	0	7.68907	0	0
Brain_cortex__non-myelinating Schwann cell	neural	Brain_cortex	751	249	0	0	0	0	0	0.708411	5.55436	0	0	0
Brainstem__non-myelinating Schwann cell	neural	Brainstem	752	249	0	0	0	0	0	0	0	0	0	0
Fat__non-myelinating Schwann cell	neural	Fat	754	249	0	0	0	0	0	0	0	0	0	0
Bone__non-myelinating Schwann cell	neural	Bone	755	249	0	0	0	0	0	0	0	0	0	0
Lung__non-myelinating Schwann cell	neural	Lung	756	249	0	0	0	0	0	0	0	0	0	0
Tongue__non-myelinating Schwann cell	neural	Tongue	757	249	0	0	0	3.00208	0	0	0	0	0	0
Small_intestine__non-myelinating Schwann cell	neural	Small_intestine	758	249	0	0	0	0	1.74791	1.69656	0	0	0	0
Pancreas__non-myelinating Schwann cell	neural	Pancreas	759	249	0	0	0	0	0	8.88217	0.645823	0	0	0
Kidney__non-myelinating Schwann cell	neural	Kidney	760	249	0	0	0	0	0	0	0	0	0	0
Bladder__non-myelinating Schwann cell	neural	Bladder	761	249	0	0	0	0	0	0	0	0.775841	0	0
Testes__spermatogonium	germ	Testes	762	250	0.311433	0.31768	27.7968	2.05097	0	0	1.52251	0	0.0716071	4.16915
Testes__early spermatocyte	germ	Testes	763	251	0	0	9.19707	2.85841	0	0	0	0	0.0467323	4.19804
Testes__pachytene spermatocyte	germ	Testes	764	252	1e-05	1e-05	3.75109	5.26507	0.0713202	1e-05	1e-05	1e-05	0.0555811	11.1092
Testes__diplotene_secondary spermatocyte	germ	Testes	765	253	0	0	1.65837	1.8627	0	0	0	0	1.3853	11.1549
Testes__early spermatid	germ	Testes	766	254	0	0	0.561265	0.417379	0	0	0	0	0.967183	15.8362
Testes__mid spermatid	germ	Testes	767	255	0	0	0.428486	0.188965	0	0	0	0	0.933415	18.0086
Testes__late spermatid	germ	Testes	768	256	0	0	0.517896	0.165129	0	0	0	0	1.22484	11.7259

## Sheet: Fig 4e
	compartment	free_annotation	ACTL8_mean_expression	LUZP4_mean_expression	ANHX_mean_expression	ZNF75D_mean_expression	DAZL_mean_expression	PASD1_mean_expression	PAGE4_mean_expression	C23H5orf58_mean_expression	LOC105858749_mean_expression	TDRD15_mean_expression	ZNF280A_mean_expression	NLRP8_mean_expression	C1GALT1C1L_mean_expression	NANOGNB_mean_expression	ZNF585A_mean_expression	A2ML1_mean_expression	ZNF165_mean_expression	SPDYC_mean_expression	C4H2orf15_mean_expression	LIPJ_mean_expression	TSPAN19_mean_expression	FAM71C_mean_expression	CSNK1A1L_mean_expression	TMEM225B_mean_expression	STK17A_mean_expression	LDHAL6A_mean_expression	LOC109730269_mean_expression	DDX53_mean_expression	LOC105869668_mean_expression	LOC109730266_mean_expression	CT83_mean_expression	LOC105864720_mean_expression	SIRPB2_mean_expression	LOC105877793_mean_expression	DNAJB3_mean_expression	TSPAN16_mean_expression	C7H12orf54_mean_expression	C17H16orf82_mean_expression	SMKR1_mean_expression	SLC25A6_mean_expression	TCEAL4_mean_expression	TUBA1C_mean_expression	ZNF470_mean_expression	LOC105866476_mean_expression	LOC105866477_mean_expression	LOC105866553_mean_expression	WWC3_mean_expression
endothelial	endothelial	NA	0	0	0	0	0	0	0	0	0.0971414	0	0	0	0	0	0	0	0	0	0	0	0	0	0	0	0.0673028	0	0	0	0	0	0	0	0	0	0	0	0	0	0.0986791	2.71176	0.601751	0.556638	0.0727257	3.94891	2.06855	2.80504	0.794253
epithelial	epithelial	NA	0	0	0	0	0	0	0.663194	0	0.0571372	0	0	0	0	0	0	0.142854	0	0	0	0	0	0	0	0.0367573	0.467755	0	0	0	0	0	0	0	0.0375262	0	0	0	0	0	0.123462	3.91391	0.369462	0.949466	0.0283755	1.67868	1.70766	1.04527	0.287236
stromal	stromal	NA	0	0	0	0	0	0	0	0	0.0863037	0	0	0	0	0	0	0	0	0	0	0	0	0	0	0.0216815	0.101641	0	0	0	0	0	0	0	0	0	0	0	0	0	0.161439	3.18247	0.64402	1.06575	0.0435934	3.17008	2.18524	1.73091	0.443588
lymphoid	lymphoid	NA	0	0	0	0	0	0	0	0	0.208074	0	0	0	0	0	0	0	0	0	0	0	0	0	0	0	0.760351	0	0	0	0	0	0	0	0	0	0	0	0	0	0.440528	3.08886	0.172439	0.466451	0.0534064	0.295982	0.220245	0.0903726	0.105849
hematopoietic	hematopoietic	NA	0	0	0	0	0	0	0	0	0.0553527	0	0	0	0	0	0	0	0	0.0829513	0	0	0	0	0	0.0540986	0.335423	0.0180107	0	0	0	0	0	0	0	0	0	0	0	0	0.0825137	3.62949	0.399088	0.83264	0.0275307	0.281447	0.151466	0.0755309	0.0608772
megakaryocyte-erythroid	megakaryocyte-erythroid	NA	0	0	0	0	0	0	0	0	0.060237	0	0	0	0	0	0	0	0	0	0	0	0	0	0	0	0.668238	0	0	0	0	0	0	0	0.0224933	0	0	0.0599897	0	0	0.260326	2.81963	0.157072	1.6924	0.0125495	0.132022	0.0765491	0.0512649	0.0231297
myeloid	myeloid	NA	0	0	0	0	0	0	0	0	0.0845466	0	0	0	0	0	0	0	0	0.0268523	0	0	0	0	0	0.0207511	0.544558	0.0195709	0	0	0	0	0	0	0.448746	0	0	0	0	0	0.144518	2.71957	0.100153	0.885227	0.0229099	0.438181	0.234852	0.164563	0
neural	neural	NA	0	0	0	0	0	0	0	0	0	0	0	0	0	0	0	0	0.0328137	0.0519062	0	0	0	0	0	0.0395963	0.123281	0	0	0	0	0	0	0	0	0	0	0	0	0	0.283841	2.53209	0.965739	0.530825	0.0960207	2.68699	3.25102	2.48365	0.205834
Testes__spermatogonium	germ	spermatogonium	0.168282	0.196236	0.324629	0.260418	1.09548	0.381861	2.77968	0.601667	0.465627	0.288187	0.00606699	0	0.0137256	0.0229141	0.100557	0.205097	0.15759	0.0830094	0.198967	0.0581709	0.0519849	0	0.102974	0.89366	0.732076	0.416223	0.0521628	0.262292	0.282055	0.288598	0.416915	0.0122534	0.159921	0.839116	0.91397	1.49693	1.82644	2.04454	1.39645	1.96153	0.483186	0.545927	0.187951	0.148041	0.159113	0.125111	0.131344
Testes__early spermatocyte	germ	early spermatocyte	0	0	0	0	0.0846744	0.00605634	0.919707	1.90623	1.84516	0.492892	0.005295	0.00605973	0.353807	0.195778	0.251521	0.285841	0.220108	0.319354	0.517495	0.0305712	0.0189402	0.0246104	0.128375	2.56105	1.51353	1.1445	0.0339016	0.0904151	0.0826019	0.171092	0.419804	0.00580125	0.028471	0.457304	1.08493	0.991462	1.33902	1.18852	2.15896	0.00429351	0	0.00838686	0	0	0	0	0
Testes__pachytene spermatocyte	germ	pachytene spermatocyte	0	0	0	0	0.0090732	0.267904	0.375109	1.03376	1.14254	0.0584125	0.0129095	0.0227687	0.237594	0.233231	0.484422	0.526507	0.199683	0.523839	1.06252	0.421577	0.18952	0.0735584	0.25347	2.86066	2.31901	1.63724	0.225603	0.674741	0.305144	1.15783	1.11092	0.00720151	0.0417076	0.668171	1.89557	1.09206	1.96766	1.59791	2.58507	0	0	0	0	0	0	0	0
Testes__diplotene_secondary spermatocyte	germ	diplotene_secondary spermatocyte	0	0	0	0	0	0.180733	0.165837	0.265932	0.249284	0	0	0	0.0846519	0.0687317	0.221692	0.18627	0.197673	0.21838	0.925971	0.862042	0.655724	0.979325	0.351866	2.3314	1.87458	1.17783	0.367139	0.760123	1.33549	1.20191	1.11549	0.0371145	0.313525	1.64826	2.35292	2.42366	2.55463	2.51847	2.26491	0	0	0	0	0	0	0	0
Testes__early spermatid	germ	early spermatid	0	0	0	0	0	0.0856457	0.0561265	0.0942115	0.154748	0	0.00767613	0.00544367	0.0151335	0.0612114	0.0999904	0.0417379	0.0427149	0.0845205	0.525099	0.160598	0.0903808	0.614877	0.275122	1.31937	1.63593	0.598473	0.371647	0.689481	1.30129	1.30762	1.58362	0.114104	0.45672	2.25436	2.78476	3.10521	3.50556	3.0925	2.08013	0.00630454	0	0	0	0	0	0	0
Testes__mid spermatid	germ	mid spermatid	0	0	0	0	0	0.0241396	0.0428486	0.0919091	0.137975	0	0	0	0.00896978	0.0417724	0.0288247	0.0188965	0.0130886	0.0476544	0.14144	0.0236664	0.0191254	0.12905	0.268655	0.835332	0.75682	0.240715	0.0575739	0.794449	0.32517	0.740639	1.80086	0.130902	0.505434	2.70778	2.7161	3.73414	4.10832	3.68955	2.48592	0	0	0	0	0	0	0	0
Testes__late spermatid	germ	late spermatid	0	0	0	0	0	0.0375314	0.0517896	0.102214	0.167354	0	0	0	0	0.0269526	0.0421475	0.0165129	0	0.0304847	0.148454	0.0310293	0	0.136177	0.120489	0.875133	0.673376	0.242224	0.0398727	0.341368	0.16208	0.288499	1.17259	0.0403479	0.910598	2.53094	1.98869	4.22586	4.57589	4.54758	3.3354	0	0	0	0	0	0	0	0
[truncated: 65 more columns]

## Sheet: Fig 4f
Cell type	ciliated cell	ciliated cell	alveolar epithelial cell type 2	alveolar epithelial cell type 2	cholangiocyte	cholangiocyte	hepatocyte+	hepatocyte+	hepatocyte-	hepatocyte-	artery cell	artery cell	artery cell	artery cell	vein cell	vein cell	vein cell	vein cell	capillary cell	capillary cell	capillary cell	capillary cell	capillary aerocyte	capillary aerocyte	lymphatic cell	lymphatic cell	lymphatic cell	lymphatic cell	tendon cell	tendon cell	skeletal muscle satellite stem cell	skeletal muscle satellite stem cell	fast muscle cell	fast muscle cell	vascular associated smooth muscle cell	vascular associated smooth muscle cell	fibroadipogenic progenitor cell	fibroadipogenic progenitor cell	adventitial fibroblast	adventitial fibroblast	alveolar fibroblast	alveolar fibroblast	pericyte	pericyte	pericyte	pericyte	B cell	B cell	B cell
Tissue	Lung	Lung	Lung	Lung	Liver	Liver	Liver	Liver	Liver	Liver	Lung	Lung	Muscle	Muscle	Lung	Lung	Muscle	Muscle	Lung	Lung	Muscle	Muscle	Lung	Lung	Lung	Lung	Muscle	Muscle	Muscle	Muscle	Muscle	Muscle	Muscle	Muscle	Muscle	Muscle	Muscle	Muscle	Lung	Lung	Lung	Lung	Lung	Lung	Muscle	Muscle	Lung	Lung	Marrow & Spleen
Compartment	epithelial	epithelial	epithelial	epithelial	epithelial	epithelial	epithelial	epithelial	epithelial	epithelial	endothelial	endothelial	endothelial	endothelial	endothelial	endothelial	endothelial	endothelial	endothelial	endothelial	endothelial	endothelial	endothelial	endothelial	endothelial	endothelial	endothelial	endothelial	stromal	stromal	stromal	stromal	stromal	stromal	stromal	stromal	stromal	stromal	stromal	stromal	stromal	stromal	stromal	stromal	stromal	stromal	lymphoid	lymphoid	lymphoid
Species	Human	Lemur	Human	Lemur	Human	Lemur	Human	Lemur	Human	Lemur	Human	Lemur	Human	Lemur	Human	Lemur	Human	Lemur	Human	Lemur	Human	Lemur	Human	Lemur	Human	Lemur	Human	Lemur	Human	Lemur	Human	Lemur	Human	Lemur	Human	Lemur	Human	Lemur	Human	Lemur	Human	Lemur	Human	Lemur	Human	Lemur	Human	Lemur	Human
	Mean exp. ln(UP10K+1)
CAPS	4.22758	2.99905	0.20535	0.487782	0.16143	0.74371	0.0755881	0.00869178	0.450144	0.0319457	0.133508	0	0.0456959	0.0112531	0.148429	0.0122945	0.0396264	0.031157	0.182212	0.00834617	0.0238709	0.017561	0.146611	0.0154242	0.154432	0	0.0534287	0	0.0576135	0.40118	0.038188	0.294876	0	0.050252	0.0221102	0.0386645	0.0634616	0.436968	0.0593119	0.62299	0.105945	0.199605	0.184395	0.0350884	0.0858247	0.11098	0.123212	0.0248665	0.0789363
ADIRF	0.880684	0.642994	2.54284	1.51308	0.0190149	1.52821	0.598687	1.50446	0.15837	1.05615	2.01754	3.22975	2.58124	3.09936	3.15832	4.04673	3.79144	3.81702	2.10543	2.78973	2.55141	2.76361	3.89103	4.31007	3.59478	3.99441	3.29298	4.08594	3.19109	3.12005	1.49067	3.00697	1.16881	0.595753	4.39087	4.26507	0.910881	2.96997	2.68029	3.27742	2.40298	2.8303	1.92121	3.01609	3.36906	2.52819	0.233094	0.920657	0.00312121
CCL16	0.0061717	0	0	0	0.0753316	0.053348	0.548328	2.43897	0.607781	2.36122	0.0276006	0	0	0	0.037858	0	0.0181184	0	0.00209143	0	0.00500253	0	0.00103451	0	0	0	0	0	0	0	0.00245624	0	0	0	0	0	0	0	0	0	0	0.00639044	0	0	0	0	0	0	0.000302145
RBP5	0.00238747	0	0.00431572	0	0.130949	0	1.11465	0.456873	0.677254	1.36518	0.0280123	0	0.00418625	0	0.490033	0.269486	0.0872964	0.0911991	0.0132771	0.00543998	0.0181334	0.0151386	0.00356492	0	0.00325445	0.866547	0	0	0.0292125	0	0.00340134	0	0	0	0	0.0489497	0.0100737	0.0039981	0.020276	0.0262162	0.035935	0.00556342	0.00583997	0	0.0163583	0.423006	0.0156498	0	0.0119216
GBP1	0.666091	0.0458764	0.102522	0.032533	0.185488	0	0.307662	0.00681657	0.766595	0	0.956298	1.85578	0.585229	2.24462	1.07116	1.74363	1.16607	2.39664	1.30875	1.39324	0.91591	2.43826	1.32789	1.29897	0.468358	1.19042	0.83767	1.25791	0.141534	0.208896	0.813736	0.304862	0	0.254722	0.356876	0.443165	0.280965	0.40895	0.740979	0.486649	1.06936	0.659963	0.845077	0.468072	0.147514	0.341903	0.158766	0.115898	0.0691268
KLRF1	0.0155679	0.112875	0.0150125	0.000878228	0	0	0.00179869	0	0	0	0.0205269	0	0.0190029	0	0.0322176	0	0.0105553	0.0118969	0.0147099	0.0504774	0.0136196	0.00143791	0.0148417	0.0361833	0.0476513	0.088163	0	0	0	0	0.0020646	0	0	0	0	0	0.00192112	0	0.00954388	0.0782395	0.00675512	0.0213958	0.00995112	0	0	0	0.0690902	0.019762	0.0329665
ICAM3	0.125586	0.107856	0.149123	0.198552	0.223062	0	0.726087	0.00768541	0.518507	0.129032	0.185917	1.91739	0.278143	1.33493	0.163085	1.36217	0.176172	1.30837	0.160704	1.33973	0.189099	0.276928	0.195517	1.21561	0.24318	1.13351	0.137919	0.539316	0.180077	0.0257765	0.0755744	0.0198629	0.130723	0.0324913	0.0610334	0.0342728	0.107642	0.0149456	0.0789551	0.203503	0.141338	0.26357	0.118938	0.062357	0.0591042	0.0160896	1.27542	0.855368	1.1642
APOBEC3G	0.189569	0.138686	0.01893	0.102167	0.0190149	0	0.00389313	0.109933	0	0.0269026	0.172594	0.535359	0.0504672	0	0.135974	0.240364	0.0461926	0.16143	0.202404	0.451336	0.0892536	0.0218141	0.207854	0.421945	0.107231	0.521168	0.0264973	0	0.0413825	0.0119574	0.019718	0.0134647	0	0.0146454	0.107134	0	0.0576091	0.0140176	0.11363	0.354769	0.163585	0.392228	0.194514	0	0.0586082	0.0390893	0.595801	0.364515	0.432063
TCN1	0.00212822	0	0.00356675	0.00680547	0.376328	0.290951	0.000664654	0	0	0	0	0	0	0	0	0	0	0	0.00134958	0	0	0	0.000533112	0	0	0	0	0	0	0	0	0	0	0	0	0	0	0	0	0	0	0	0	0	0	0	0	0.0270379	0.00289782
VSTM1	0	0	0	0.0126136	0	0	0	0.00594299	0	0	0	0	0	0	0	0.0251109	0	0	0	0	0	0	0	0	0	0	0	0	0	0	0	0	0	0	0	0	0	0	0	0	0	0.0021093	0	0	0	0	0	0.0293523	0.00141316
AZU1	0.223461	0	0.002864	0.00617934	0.0501912	0	0	0	0.00680909	0	0.00191081	0	0.0384989	0	0.0043619	0.0122945	0.053746	0	0.00308623	0.00917771	0.13906	0	0.0117415	0	0.00201315	0	0	0	0	0	0.0167565	0	0	0	0	0	0.0484792	0.000503913	0.00250424	0	0.00423723	0.00734526	0.311929	0	0.0148034	0	0	0	0.0345666
SIGLEC14	0.00400005	0.121579	0.00194973	0.0650045	0	0.0461017	0.0029671	0.0091628	0	0	0.00336711	0.124033	0.00656064	0	0.00526038	0.068388	0	0	0.00615181	0.0307773	0.00589839	0.00210661	0.0105005	0.012393	0.016799	0.190449	0	0.0671898	0	0	0	0	0	0	0	0	0.00264153	0	0.0117782	0	0.00845385	0.0605288	0.022192	0	0	0	0.0768738	0	0.155906
CD1B	0.00353875	0	0.00027474	0	0	0	0	0	0	0	0	0	0	0	0.00257654	0	0	0	0	0	0	0	0	0	0	0	0	0	0	0	0	0	0	0	0	0	0	0	0	0	0	0	0	0	0	0	0	0.00881586	0
DAZL	0	0	0	0	0	0	0	0	0	0	0	0	0	0	0	0	0	0	0	0	0	0	0	0	0	0	0	0	0	0	0	0	0	0	0	0	0	0	0	0	0	0	0	0	0	0	0	0	0.000795752
C5orf58	0.000255613	0	0	0.00269429	0	0	0	0	0	0	0.00287435	0	0.00651611	0	0.00279351	0	0.00291987	0	0.00163644	0.00569379	0.00638728	0	0.000713789	0	0	0	0	0	0	0	0.00180219	0	0	0	0	0	0.055044	0	0	0	0	0	0	0	0	0	0	0	0
SMKR1	0.605653	0.075841	0.00681107	0.0414804	0	0.094524	0.00151617	0.356663	0	0.54227	0	0.0180798	0	0.0123898	0.0042897	0.181706	0.000833649	0.151782	0.000321707	0.173057	0	0.042615	0	0.0728346	0.00436854	0.21333	0	0.231186	0.0184617	0.075695	0.0109955	0.168138	0	0.156155	0	0.0261613	0.00321662	0.103027	0	0.259958	0	0.187585	0	0.256433	0	0.088945	0.216384	0.0910482	0.0352639
DDX53	0	0	0	0	0	0	0	0	0	0	0	0	0	0	0	0	0	0	0	0	0	0	0	0	0	0	0	0	0	0	0.0133416	0	0	0	0	0	0	0	0	0	0	0	0	0	0	0	0	0	0
CT83	0	0	0	0	0	0	0	0	0	0	0	0	0	0	0	0	0	0	0	0	0	0	0	0	0	0	0	0	0	0	0	0	0	0	0	0	0	0	0	0	0	0	0	0	0	0	0	0	0
FOXO3	0.740482	0.210561	0.241891	0.460251	1.21847	0.748716	0.795316	0.481374	1.20548	0.177264	0.865266	0.404219	0.957055	1.27698	0.941742	0.534258	0.695997	1.25072	0.783241	0.482156	1.13082	1.64097	1.08789	0.448365	0.543131	0.474677	0.846983	1.41518	1.26608	1.84672	1.93682	1.28356	0.525949	0.367058	0.905034	1.00805	1.69788	1.49662	1.07971	1.09394	1.47446	1.39438	1.10024	0.883032	1.05637	1.58017	0.204857	0.396049	0.586235
TUBA1C	0.553234	0.620461	1.03667	0.684537	0.481678	0.754793	0.322654	0.396717	0.176536	1.02089	0.609969	0.375068	0.976465	0.967323	0.736085	0.895432	1.10313	0.81477	0.505024	0.528543	1.04588	0.873628	0.622931	0.573797	0.966127	0.327462	0.763709	0.574787	0.237329	0.746545	1.45479	1.07401	0.122844	0.618129	1.36192	0.895951	1.02765	1.33974	1.07624	0.694309	0.460922	0.611949	0.35255	0.96561	0.972343	1.1444	0.165889	0.449407	0.243103
CTSL	0.841801	0.832776	0.318608	0.460401	0.679598	0.595801	0.616496	1.00723	0.327099	0.653275	0.593356	0.802631	0.37618	0.798109	1.13529	1.26524	0.749516	0.780002	1.32927	1.33751	0.856087	0.908888	0.815114	2.69404	1.45657	1.31494	0.999047	0.80559	1.51682	0.409878	1.47204	0.416722	0.208376	0.158614	1.27625	0.516048	2.04534	0.602682	2.30892	1.104	1.65411	1.27512	1.23867	1.04065	1.61616	0.566573	0.133466	0.0836964	0.0231012
IL32	0.334013	1.38062	0.88532	0.676691	2.133	0.665252	1.28905	0.502252	0.53515	0.934639	2.31094	1.6903	1.61448	0.660103	1.95448	1.68473	0.398734	1.46096	2.72388	1.68277	1.92958	0.546768	3.25328	1.31312	2.07306	1.65133	1.06121	0.771017	0.216896	0.0540865	0.302066	0.0800087	0.984561	0.393648	0.0561553	0.135702	0.207814	0.0708995	1.54736	1.34801	1.18367	1.33198	0.201498	1.34324	0.334744	0.155436	0.835063	2.77383	0.189564
	% Cell positive
CAPS	99.7161	93.9394	13.6962	33.4385	10	22.2222	10.0515	0.473934	11.0957	0.809717	4.1779	0	2.01613	0.645161	4.15584	0.740741	2.52951	0.70922	2.84129	0.176783	0.958466	0.382816	3.19393	0.333333	5.99572	0	5.26316	0	2.38095	16.6915	1.88679	10.2319	0	1.26582	1.5444	3.06122	3.90731	26.4146	3.16456	16.1538	2.18341	3.57498	3.17164	1.40845	2.49221	2.66667	3.2	0.414938	4.87495
ADIRF	40.3833	9.09091	94.6241	68.4543	2.5	55.5556	43.299	54.0284	3.7448	23.0769	63.6119	79.021	89.1129	87.0968	87.7922	97.037	99.4098	98.5816	48.8702	57.4543	78.0618	66.695	97.8631	99.5556	94.8608	87.5969	94.7368	98.5294	96.4286	96.1252	62.1698	92.633	26.2069	11.8143	100	95.9184	46.8031	91.0604	86.0759	87.9487	70.1601	80.3376	44.2164	80.2817	97.1963	68.4444	6	20.7469	0.197824
CCL16	0.496806	0	0	0	5	3.7037	54.6392	87.2038	15.9501	67.6113	0.471698	0	0	0	0.952381	0	1.26476	0	0.0405899	0	0.212993	0	0.0229779	0	0	0	0	0	0	0	0.0943396	0	0	0	0	0	0	0	0	0	0	0.0993049	0	0	0	0	0	0	0.0282606
RBP5	0.354862	0	0.289984	0	7.5	0	81.5722	18.4834	19.0014	42.1053	1.07817	0	0.403226	0	11.6017	3.7037	5.22766	3.5461	0.230009	0.117855	0.638978	0.255211	0.0919118	0	0.214133	15.8915	0	0	1.19048	0	0.188679	0	0	0	0	1.02041	0.575101	0.261531	0.632911	0.512821	0.800582	0.0993049	0.124378	0	0.623053	13.5556	0.4	0	0.621732
GBP1	36.0539	3.0303	5.26433	2.31335	10	0	28.4794	0.473934	18.1692	0	29.5148	35.6643	25.4032	79.3548	29.2641	48.1481	60.4553	85.8156	25.1116	25.3388	31.3099	76.2229	30.5607	29.6667	15.8458	22.093	36.8421	35.2941	4.7619	7.6006	30.6132	10.9141	0	4.64135	18.1467	22.449	17.0501	19.9715	24.4726	11.7949	25.4003	13.8034	14.7388	5.6338	4.36137	9.77778	3.6	2.48963	4.38039
KLRF1	0.92264	3.0303	0.669195	0.105152	0	0	0.128866	0	0	0	0.673854	0	1.6129	0	0.606061	0	0.84317	0.70922	0.230009	0.589275	0.425985	0.0425351	0.321691	0.444444	1.71306	1.16279	0	0	0	0	0.0943396	0	0	0	0	0	0.118403	0	0.21097	1.28205	0.14556	0.496524	0.186567	0	0	0	2.4	0.414938	1.87933
ICAM3	8.7296	6.06061	10.6625	14.0904	12.5	0	66.8814	0.473934	13.4535	3.64372	5.86253	46.1538	13.3065	49.6774	4.24242	38.5185	12.1417	57.4468	2.86835	27.4602	6.60277	6.63547	4.11305	30.5556	8.77944	26.3566	5.26316	16.1765	8.33333	1.34128	3.67925	0.682128	6.2069	0.843882	3.4749	2.04082	8.05142	0.903471	3.5865	5.12821	2.98399	5.06455	1.92786	1.40845	1.86916	0.444444	46	21.9917	69.9732
APOBEC3G	12.2782	3.0303	1.11532	3.89064	2.5	0	0.386598	2.36967	0	0.404858	6.469	6.29371	4.03226	0	3.54978	3.7037	3.03541	2.12766	3.30131	5.53919	3.30138	0.382816	4.64154	7.77778	4.06852	6.97674	5.26316	0	2.38095	0.596125	0.849057	0.409277	0	0.421941	5.40541	0	4.07645	0.713267	5.27426	7.69231	3.49345	6.75273	3.48259	0	1.55763	0.666667	18.8	6.639	27.9073
TCN1	0.354862	0	0.223065	0.42061	2.5	7.40741	0.128866	0	0	0	0	0	0	0	0	0	0	0	0.0270599	0	0	0	0.0229779	0	0	0	0	0	0	0	0	0	0	0	0	0	0	0	0	0	0	0	0	0	0	0	0	0.414938	0.141303
VSTM1	0	0	0	1.15668	0	0	0	0.473934	0	0	0	0	0	0	0	0.740741	0	0	0	0	0	0	0	0	0	0	0	0	0	0	0	0	0	0	0	0	0	0	0	0	0	0.0993049	0	0	0	0	0	0.414938	0.0706514
AZU1	13.3428	0	0.156145	0.736067	2.5	0	0	0	0.138696	0	0.134771	0	2.01613	0	0.17316	0.740741	3.28836	0	0.0541199	0.117855	4.25985	0	0.229779	0	0.214133	0	0	0	0	0	0.707547	0	0	0	0	0	3.31529	0.0237756	0.21097	0	0.0727802	0.0993049	5.72139	0	0.623053	0	0	0	1.18694
SIGLEC14	0.354862	3.0303	0.089226	3.99579	0	3.7037	0.386598	0.947867	0	0	0.202156	1.3986	0.403226	0	0.17316	1.48148	0	0	0.12177	0.412493	0.212993	0.0425351	0.229779	0.222222	0.214133	3.10078	0	1.47059	0	0	0	0	0	0	0	0	0.152233	0	0.421941	0	0.14556	0.993049	0.310945	0	0	0	1.6	0	9.59446
CD1B	0.141945	0	0.0223065	0	0	0	0	0	0	0	0	0	0	0	0.0865801	0	0	0	0	0	0	0	0	0	0	0	0	0	0	0	0	0	0	0	0	0	0	0	0	0	0	0	0	0	0	0	0	0.414938	0
DAZL	0	0	0	0	0	0	0	0	0	0	0	0	0	0	0	0	0	0	0	0	0	0	0	0	0	0	0	0	0	0	0	0	0	0	0	0	0	0	0	0	0	0	0	0	0	0	0	0	0.0282606
C5orf58	0.0709723	0	0	0.210305	0	0	0	0	0	0	0.0673854	0	0.403226	0	0.0865801	0	0.168634	0	0.0270599	0.0589275	0.106496	0	0.0229779	0	0	0	0	0	0	0	0.0471698	0	0	0	0	0	3.46752	0	0	0	0	0	0	0	0	0	0	0	0
SMKR1	40.5962	3.0303	0.267678	3.04942	0	3.7037	0.128866	24.6445	0	13.7652	0	0.699301	0	0.645161	0.0865801	3.7037	0.084317	7.0922	0.01353	2.18032	0	1.02084	0	1.33333	0.214133	2.32558	0	7.35294	1.19048	3.27869	0.518868	6.95771	0	2.95359	0	3.06122	0.219892	5.94389	0	5.38462	0	3.07845	0	4.22535	0	1.55556	4.8	1.65975	2.24671
DDX53	0	0	0	0	0	0	0	0	0	0	0	0	0	0	0	0	0	0	0	0	0	0	0	0	0	0	0	0	0	0	0.518868	0	0	0	0	0	0	0	0	0	0	0	0	0	0	0	0	0	0
CT83	0	0	0	0	0	0	0	0	0	0	0	0	0	0	0	0	0	0	0	0	0	0	0	0	0	0	0	0	0	0	0	0	0	0	0	0	0	0	0	0	0	0	0	0	0	0	0	0	0
FOXO3	46.4869	9.09091	16.3953	30.8097	67.5	33.3333	66.1082	26.5403	35.5062	2.02429	30.1887	5.59441	43.1452	39.3548	29.3506	11.8519	40.2192	46.0993	15.5189	7.42487	42.492	45.2999	29.8483	8.11111	20.3426	8.13953	31.5789	51.4706	58.3333	73.9195	81.6038	48.4311	17.2414	7.59494	50.5792	43.8776	86.2821	64.9786	39.8734	32.8205	42.2853	40.4171	25.7463	16.9014	36.4486	48.4444	5.6	7.05394	35.9616
TUBA1C	34.0667	24.2424	59.1122	41.7455	22.5	25.9259	32.4742	16.1137	3.7448	29.9595	20.6199	4.8951	42.3387	38.7097	21.2121	23.7037	60.7083	39.0071	9.67393	8.36771	38.8711	23.9047	15.0735	11.4444	35.7602	6.97674	42.1053	19.1176	13.0952	35.3204	67.4528	40.6548	4.82759	14.7679	65.251	47.9592	61.0284	66.6191	36.9198	18.7179	10.1164	14.2006	6.65423	23.9437	33.6449	36	5.6	11.6183	16.5324
CTSL	52.9454	24.2424	22.6411	31.9664	37.5	25.9259	60.6959	47.3934	8.46047	19.0283	22.1024	13.2867	22.1774	27.0968	36.9697	34.0741	45.6998	36.8794	31.9713	27.6959	31.6294	25.7337	21.3006	80	60.5996	29.845	47.3684	26.4706	65.4762	19.3741	62.0283	14.734	8.96552	3.79747	66.7954	24.4898	90.1725	35.3543	74.4726	31.5385	48.9811	36.147	32.9602	21.1268	54.5171	16.6667	2.8	1.65975	1.20107
IL32	15.472	48.4848	28.0393	38.0652	80	7.40741	72.5515	12.3223	13.3148	16.1943	70.283	32.1678	59.6774	9.03226	56.71	45.9259	18.5497	39.7163	70.3558	30.4655	68.3706	5.23182	91.0156	34.3333	59.1006	41.4729	36.8421	20.5882	9.52381	1.04322	11.8396	1.63711	30.3448	2.95359	3.0888	3.06122	11.5359	2.09225	54.4304	38.2051	25.3275	31.8769	2.79851	32.3944	9.34579	1.55556	12.4	70.5394	7.61622
[truncated: 77 more columns]
