# Supplementary material for: Mouse lemur cell atlas informs primate genes, physiology and disease
Source: Nature. 2025 Jul 30;644(8075):185–96. doi: 10.1038/s41586-025-09114-8 (PMC12328237; doi:10.1038/s41586-025-09114-8)
Supplement: Supplementary file 14 — Source Data Fig. 5 [file 41586_2025_9114_MOESM14_ESM.xlsx]

## Sheet: Fig 5d
CD58
Individual	Tissue	Nreads_with_WT_allele	Nreads_with_mutant_allele	N_reads_total
L2 10x	Aorta	6	1	1870
L2 10x	Bladder	61	12	8369
L2 10x	Blood	313	49	30523
L2 10x	Bone	331	42	8961
L2 10x	Bone marrow	488	102	18310
L2 10x	Brain cortex	22	3	8672
L2 10x	Brainstem	19	1	6817
L2 10x	Colon	12	1	1397
L2 10x	Diaphragm	35	4	5458
L2 10x	Fat brown	0	0	12680
L2 10x	Fat perigonadal	111	33	11753
L2 10x	Fat mesenteric	159	10	8412
L2 10x	Fat subcutaneous	88	11	20059
L2 10x	Heart	5	0	232
L2 10x	Kidney	104	8	7092
L2 10x	Limb muscle	48	2	5661
L2 10x	Liver	34	5	6295
L2 10x	Lung	124	21	4475
L2 10x	Pancreas	130	2	35968
L2 10x	Skin	115	19	6933
L2 10x	Small intestine	66	11	9020
L2 10x	Spleen	72	17	14847
L2 10x	Thymus	0	0	2
L2 10x	Tongue	19	8	4517
L2 10x	Trachea	37	13	2972
L4 10x	Bladder	1059	71	14665
L4 10x	Blood	223	52	5853
L4 10x	Bone	601	98	20846
L4 10x	Bone marrow	586	168	26305
L4 10x	Brain cortex	185	57	15278
L4 10x	Brainstem	517	123	48395
L4 10x	Colon	88	22	3253
L4 10x	Fat	1940	219	30845
L4 10x	Heart	91	6	1601
L4 10x	Hypothalamus/pituitary	471	137	22446
L4 10x	Kidney	1327	138	19031
L4 10x	Liver	311	37	10234
L4 10x	Lung	1703	155	115533
L4 10x	Pancreas	610	129	31093
L4 10x	Retina	121	15	2208
L4 10x	Skin	490	47	10121
L4 10x	Small intestine	607	89	16034
L4 10x	Spleen	1616	115	28670
L4 10x	Testes	18	6	237
L4 10x	Tongue	199	20	7901
L4 10x	Trachea	881	86	20108

## Sheet: Fig 5e
CD58
WT animals	Mutant animals
1.02851	0.458713
0.741467	0.456103
0.634752	0.374883
1.38474	0.424262
0.515843	0.298724
1.15694	0.460569
1.07491	0.884879
0.917811	0.558864
0.84531	0.615534
0.84531	0.615534
0.922338	0.372652
0.644635	0.548856
1.02422	0.205161
1.20127	0.393531
0.393093	0.4238
0.288701	0.154454
0.933293	0.484051
1.08717	0.418306
0.916498	0.455346
1.127	0.227738
0.90115	0.520518
0.635853	0.430863
0.842674	0.321397
0.971491	0.298216
1.25853	0.231914
1.06326	0.586859
1.36525	0.444002
0.615261	0.932493
1.48416	0.998259
1.09151	0.268691
0.843057	0.440455
1.08219	0.836662
1.15469	0.905123
1.15469	0.554203
0.698851	0.64553
1.07766	0.64553
0.975779	0.530054
0.798726	0.807975
0.947312	0.715347
1.06671	0.599026
0.912832	0.256671
0.715076	0.879008
1.0835	0.823574
0.872998	0.553151
1.09885	0.75517
1.15733	0.565484
	0.797968
	0.67891
	1.14529

## Sheet: Fig 5h
GBP1
Individual	Tissue	Nreads_with_WT_allele	Nreads_with_mutant_allele	N_reads_total
L3 10x	Abdominal mass	0	0	0
L3 10x	Blood	0	0	0
L3 10x	Bone marrow	0	0	0
L3 10x	Heart	0	0	0
L3 10x	Lung	5	0	1419
L3 10x	Liver	0	0	11
L3 10x	Kidney	18	6	4394
L3 10x	Mammary gland	0	0	278
L3 10x	Spleen	0	0	0
L3 10x	Trachea	0	0	0
L3 10x	Uterus	0	0	96

## Sheet: Fig 5i
GBP1
WT animals	Mutant animals
1.02035	0.18425
1.71835	0.225498
0.651743	0.108998
0.88702
0.834563
0.805475
0.807959
1.09263
0.529749

## Sheet: Fig 5l
LOC105864482
Individual	Tissue	Nreads_with_WT_allele	Nreads_with_mutant_allele	N_reads_total
L2 10x	Aorta	4	0	4441
L2 10x	Bladder	22	0	6431
L2 10x	Blood	54	1	27985
L2 10x	Bone	71	3	17061
L2 10x	Bone marrow	99	0	20151
L2 10x	Brain cortex	11	0	6697
L2 10x	Brainstem	1	0	3215
L2 10x	Colon	4	0	752
L2 10x	Diaphragm	10	0	11129
L2 10x	Fat brown	56	1	36816
L2 10x	Fat perigonadal	26	0	15473
L2 10x	Fat mesenteric	0	0	16117
L2 10x	Fat subcutaneous	49	1	55845
L2 10x	Heart	3	0	405
L2 10x	Kidney	0	0	9465
L2 10x	Limb muscle	15	0	11236
L2 10x	Liver	9	0	2578
L2 10x	Lung	23	0	4468
L2 10x	Pancreas	77	0	61527
L2 10x	Skin	27	0	5905
L2 10x	Small intestine	26	0	10176
L2 10x	Spleen	27	0	23044
L2 10x	Thymus	0	0	2
L2 10x	Tongue	5	0	3744
L2 10x	Trachea	4	0	4062

## Sheet: Fig 5m
LOC105864482
WT animals	Mutant animals
0.257671	0.425703
1.37475	0.67525
0.893616	0.579147
1.00861	0.980575
1.00861	0.889691
0.993067	0.559767
0.640869	0.559767
0.829286	0.798289
0.691701	0.557055
0.513691	0.99941
1.19698	0.556506
0.667553	0.651327
1.26959	0.93837
0.94511	0.776454
0.520979	0.53409
0.848429	0.93032
1.03767	0.929915
0.811785	0.426898
0.811785	0.546581
0.882501
0.663537
0.873415
1.02714
0.9679
0.736223
0.445359
1.245
1.79722
0.563336
1.06871
1.1796
1.1796
0.949985
1.17123
1.37694
1.3434
1.2973
1.1289
1.28116
1.51841
1.06679
1.53694
0.355612
1.29386
