# Supplementary material for: Mouse lemur cell atlas informs primate genes, physiology and disease
Source: Nature. 2025 Jul 30;644(8075):185–96. doi: 10.1038/s41586-025-09114-8 (PMC12328237; doi:10.1038/s41586-025-09114-8)
Supplement: Supplementary file 15 — Source Data Extended Data Fig. 1 [file 41586_2025_9114_MOESM15_ESM.xlsx]

## Sheet: Fig E1a
Category	Silhouette coefficient
genes	0.412347
genes	0.467871
genes	0.490993
genes	0.370896
genes	0.238011
genes	0.137117
genes	0.300906
genes	0.194624
genes	0.109983
genes	0.0775626
genes	0.157672
genes	0.276733
genes	0.212263
genes	0.197585
genes	0.609715
genes	0.270259
genes	0.338352
genes	0.448304
genes	0.458174
genes	0.663433
genes	0.204153
genes	0.308297
genes	0.0755803
genes	0.082919
genes	0.164871
genes	-0.126125
genes	0.339715
genes	0.326768
genes	0.708071
genes	0.200873
genes	0.0920192
genes	0.39205
genes	0.533602
genes	0.218215
genes	0.334698
genes	0.410841
genes	0.216096
genes	0.347041
genes	0.44117
genes	0.0743718
genes	0.478928
aTARs	0.401836
aTARs	0.460275
aTARs	0.519204
aTARs	0.252314
aTARs	0.269881
aTARs	0.1559
aTARs	0.33491
aTARs	0.231523
aTARs	0.0916964
aTARs	0.0741407
aTARs	0.172049
aTARs	0.207707
aTARs	0.153679
aTARs	0.167051
aTARs	0.548719
aTARs	0.270917
aTARs	0.347616
aTARs	0.465248
aTARs	0.500954
aTARs	0.699027
aTARs	0.202863
aTARs	0.305594
aTARs	0.123366
aTARs	0.0819334
aTARs	0.164996
aTARs	-0.0931161
aTARs	0.253353
aTARs	0.356222
aTARs	0.552686
aTARs	0.17732
aTARs	0.111286
aTARs	0.342163
aTARs	0.395327
aTARs	0.212754
aTARs	0.359719
aTARs	0.406957
aTARs	0.248939
aTARs	0.317212
aTARs	0.389581
aTARs	0.0152493
aTARs	0.409656
uTARs	0.0714137
uTARs	0.117521
uTARs	0.218241
uTARs	0.283381
uTARs	0.113122
uTARs	0.0189753
uTARs	0.0957675
uTARs	-0.0132723
uTARs	0.131902
uTARs	-0.261694
uTARs	-0.0615734
uTARs	-0.096429
uTARs	0.423876
uTARs	0.0408694
uTARs	0.20871
uTARs	0.211404
uTARs	0.130434
uTARs	0.249335
uTARs	0.167544
uTARs	0.359986
uTARs	0.215965
uTARs	0.0924788
uTARs	0.0156095
uTARs	-0.0209848
uTARs	0.217881
uTARs	-0.0271413
uTARs	0.0961007
uTARs	0.216822
uTARs	0.317949
uTARs	0.089695
uTARs	-0.0437069
uTARs	0.0960744
uTARs	0.098408
uTARs	-0.00459703
uTARs	0.167818
uTARs	0.107552
uTARs	-0.106402
uTARs	0.113612
uTARs	0.235911
uTARs	0.000328937
uTARs	0.0152326

## Sheet: Fig E1b-c
Cell annotation	UMAP1_genes	UMAP2_genes	trajectory_genes	UMAP1_uTAR	UMAP2_uTAR	trajectory_uTAR	N_genes	N_UMIs	N_uTARs	N_uTAR_UMIs	SOHLH1	PIWIL1	SYCP1	ACR	ACRV1	AZIN2	TEKT1	TNP1	OAZ3
pachytene spermatocyte	10.5466	3.18876	0.239916	-5.81304	-1.50654	0.274981	4310	18538	505	1136	0	0	0	2.51188	0.731822	0	2.67317	0	1.56361
round spermatid	-4.73189	-13.9669	0.653324	2.58149	7.00248	0.675061	4131	35949	515	1451	0	0	0	0.442339	0	1.74553	3.74827	3.45312	4.60824
pachytene spermatocyte	7.71156	9.53603	0.154755	-5.02885	-4.75454	0.205279	4054	17119	388	898	0	0	0.460024	2.5402	0.460024	0	2.3915	0.773909	1.8337
pachytene spermatocyte	4.82945	-16.0659	0.541833	-3.05283	7.23457	0.529956	4261	20283	498	1114	0	0	0	2.5896	2.47194	0.400771	3.12196	1.49309	3.37072
pachytene spermatocyte	7.34209	-9.9468	0.447799	-5.24727	5.77766	0.467495	6391	49744	891	2599	0	0	0.337924	2.36545	2.55412	1.76206	2.9905	1.2846	3.48308
elongated spermatid	-6.63336	6.90012	0.953455	4.4365	-5.00728	1	1117	6901	86	310	0	0	0	0	0	4.12489	0	1.3605	5.28864
pachytene spermatocyte	4.62108	10.1635	0.11972	-6.68363	-5.43177	0.166473	5204	30714	609	1819	0	0.681456	0.501483	2.13871	0.501483	0	1.65491	0	1.87716
pachytene spermatocyte	6.39283	-2.40551	0.321254	-5.96803	0.947041	0.354332	4494	19085	539	1061	0	0	0	2.48514	2.23891	0.944619	2.64608	0.716809	2.12049
elongating spermatid	-10.9028	1.86594	0.888907	6.53721	1.4119	0.855136	2145	17373	219	621	0	0.45464	0	0	0	2.06778	1.72363	3.29221	5.44097
elongated spermatid	-7.53653	8.63296	0.97129	4.66993	-1.98612	0.953565	1521	11757	135	359	0	0	0	0.615487	0	2.41651	1.26742	0.615487	5.95442
diplotene spermatocyte	5.48379	-16.0613	0.534705	-2.45804	5.22978	0.525249	1490	2604	174	266	0	0	0	3.57091	3.85154	0	1.57666	2.16074	2.79454
elongating spermatid	-5.56193	-3.22151	0.805953	6.7029	3.00412	0.82068	2633	20516	304	797	0	0	0	0.397046	0	2.11762	2.8382	3.7593	5.00513
diplotene spermatocyte	-0.511664	-15.5509	0.602535	-0.165792	5.99199	0.596237	1612	3518	137	263	0	0	0	2.51528	4.19537	1.34613	2.25419	2.51528	3.89839
elongating spermatid	-7.64212	5.48904	0.939165	5.63128	-1.43051	0.932769	1638	10015	169	364	0	0	0	0.692398	0.692398	1.94463	1.09761	3.46428	5.28171
elongated spermatid	-7.50769	9.12287	0.97619	6.38145	-2.50616	0.952368	1229	8546	123	265	0	0	0	0	0	2.62984	1.20605	1.20605	6.19226
elongating spermatid	-10.2724	0.525736	0.874501	7.60339	1.70096	0.843543	2434	20357	264	720	0	0	0	0	0.399602	2.06398	2.06398	4.07695	5.29066
round spermatid	-6.05132	-13.2929	0.668805	3.38855	6.84835	0.695229	3807	33194	467	1303	0	0	0	0.263332	0	1.9495	3.92608	3.68543	4.65046
round spermatid	4.12709	-15.6981	0.550124	-2.3905	7.77053	0.549468	4326	21161	493	1081	0	0	0.386992	2.68811	2.58672	0.665308	3.2778	2.0302	3.44179
elongated spermatid	-9.05288	7.03374	0.957045	3.01478	-2.15558	0.977576	1219	6314	109	217	0	0	0	0	0.949254	2.18817	0.949254	1.74943	5.7859
diplotene spermatocyte	2.28151	-16.4256	0.570931	-0.966965	5.77442	0.570634	1531	2765	123	222	0	0	0	2.10818	3.39896	0	2.47232	1.52967	3.51303
early spermatocyte	2.13905	13.6277	0.0612883	-6.38103	-7.53869	0.0990847	5556	32446	718	2017	0	2.54253	0.803264	1.4066	0.268656	0.480207	1.4066	0	1.4066
pachytene spermatocyte	7.75302	-11.1714	0.469336	-4.85709	5.02593	0.459082	4364	19970	473	989	0	0	0.405966	2.39926	2.64045	0	3.17949	1.25384	3.09248
spermatogonium	5.39495	16.6988	0.0107112	-6.30639	-11.0571	0.00960773	2641	4539	192	331	1.16413	0	0	0	0	0	1.16413	1.68756	1.68756
round spermatid	-5.80167	-8.15445	0.735264	6.42042	4.57789	0.789662	3415	34543	417	1246	0	0	0	0.25425	0	1.99726	3.58432	4.04589	4.91195
pachytene spermatocyte	11.5604	4.08769	0.229681	-5.59159	-2.22413	0.256092	4538	20475	522	1211	0	0	0.681407	2.11926	0.681407	0.902186	2.4208	0	1.59059
pachytene spermatocyte	7.33101	-8.78336	0.441638	-4.40884	5.19791	0.471606	4125	15676	425	869	0	0	1.06936	2.47176	2.22914	0.822276	2.90261	0.493376	2.41639
elongated spermatid	-6.68188	7.37528	0.956747	5.37596	-1.86383	0.944828	1546	11433	151	390	0	0	0	0.628428	0.628428	2.76438	1.50378	2.51532	5.82488
pachytene spermatocyte	9.47681	8.52833	0.176491	-5.60983	-4.05491	0.211221	3926	15753	401	903	0	0	0.49152	2.29124	0.819603	0.49152	2.56965	0.819603	1.90408
diplotene spermatocyte	-2.64425	-14.317	0.630192	1.56977	5.29031	0.652331	842	1669	85	149	0	0	0	1.94471	0	2.56366	2.94311	2.94311	3.43263
elongated spermatid	-6.98741	7.74694	0.961393	3.11611	-5.10677	1	868	3865	61	134	0	0	0	0	0	4.01338	1.27741	0	6.36399
elongated spermatid	-8.68751	10.2133	0.9919	4.505	-3.28583	0.98526	974	5023	84	153	0	0	0	0	0	1.94181	1.09542	0	5.98918
elongating spermatid	-10.3992	2.79369	0.899163	6.26565	0.365058	0.881137	2001	14717	211	506	0	0	0	0	0.858226	1.86189	2.13704	3.57386	5.32557
elongating spermatid	-9.26148	3.04579	0.907499	4.15072	0.95217	0.889884	1447	7553	130	269	0	0	0	0.84328	0	2.32902	1.60381	3.48968	5.33533
elongating spermatid	-10.0243	2.25169	0.894101	5.07646	1.07859	0.87771	1920	12998	194	479	0	0	0	0	0	1.96778	1.96778	3.75056	5.31108
round spermatid	2.4902	-15.9977	0.568438	-1.44608	7.96253	0.5729	4355	22375	468	1067	0	0	0	2.53529	2.53529	0.850485	3.24185	1.98196	3.83167
elongating spermatid	-8.57498	7.82978	0.965366	4.12752	-1.74315	0.951964	1370	8963	137	289	0	0	0	0.749385	0	2.7411	0.749385	2.66642	5.53397
elongating spermatid	-6.97528	-1.75861	0.827281	2.96222	-0.961758	0.940997	1461	6370	130	270	0	0	0	0	0	1.74214	3.26261	4.52235	4.20371
pachytene spermatocyte	10.5712	6.72477	0.199478	-3.44623	-2.29107	0.269022	4025	16030	437	951	0	0.484788	0.484788	2.39619	0.484788	0	2.60096	0.80989	2.13841
elongated spermatid	-8.79239	8.83472	0.976987	3.36972	-1.43993	0.95069	1378	8840	123	284	0	0	0	0.756695	0	2.30755	0.756695	2.18813	5.63222
elongating spermatid	-10.9873	2.91383	0.898348	7.51313	3.00778	0.824984	2670	29725	327	1032	0	0	0	0.289992	0.514519	2.46516	1.90495	3.51549	5.51721
elongated spermatid	-7.31733	7.79627	0.962508	3.72381	-4.65316	1	907	3621	70	156	0	0	0	0	0	4.07745	1.87539	0	5.70131
pachytene spermatocyte	11.0242	1.53054	0.256218	-3.74219	-0.497648	0.308904	2338	5058	192	324	0	0	0	1.60006	0	0	2.93333	0	2.1868
elongating spermatid	-5.14299	-9.78866	0.73198	1.53527	-0.687943	0.947169	742	1419	49	82	0	0	0	0	0	0	4.04966	3.76777	4.6701
diplotene spermatocyte	-0.988594	-15.0166	0.609937	0.794914	5.81812	0.623019	1298	2388	101	174	0	0	0	0	2.23807	0	2.60733	3.08822	3.41158
elongating spermatid	-7.47615	7.30991	0.957391	4.45008	-1.90693	0.95357	1479	10014	139	343	0	0	0	0	0.692448	2.48362	1.38525	2.70674	5.53987
round spermatid	2.0122	-15.89	0.573799	-2.87875	7.47922	0.536421	4711	28751	556	1354	0	0	0.298484	2.07396	2.52396	0.298484	3.23266	1.98247	3.96697
pachytene spermatocyte	10.6282	9.01357	0.181387	0.832919	-2.46822	1	4742	25954	555	1281	0	0	0	1.7932	0.768184	1.72693	2.56061	1.07378	4.60919
pachytene spermatocyte	10.3195	6.28847	0.203408	-6.05263	-4.14262	0.202673	4532	21008	507	1268	0	0.668864	0.389342	2.62845	0.668864	0.389342	2.66223	0.668864	1.83036
pachytene spermatocyte	10.9468	4.33157	0.226747	-4.00577	-1.4685	0.28463	4519	20682	510	1213	0	0	0	2.36746	1.36125	0.676522	2.41178	0.676522	2.11054
elongating spermatid	-8.72449	7.50921	0.96175	3.72585	-1.21975	0.941649	1351	8187	125	263	0	0	0	0	0.79816	2.66972	1.23631	3.13489	5.5367
pachytene spermatocyte	10.271	6.53655	0.200583	-4.76765	-1.51054	0.281154	4213	18140	445	1011	0	0	0	2.57474	0.439073	0.975994	2.61587	0.743144	1.955
elongating spermatid	-7.83834	-2.5576	0.831089	6.46319	3.13657	0.817009	2304	16792	230	577	0	0	0	0.467201	0	1.38068	2.51081	3.7814	5.147
pachytene spermatocyte	11.2641	6.78398	0.200975	-3.44179	-2.2615	0.269787	3670	13242	420	843	0	0	0.562567	2.51184	0.562567	0	2.5713	0.920421	1.71038
elongated spermatid	-8.63322	10.8928	0.999712	3.22397	-3.45807	1	1169	7132	86	201	0	0	0	0	0	2.88063	1.88836	1.64989	5.89757
diplotene spermatocyte	7.17524	-12.9679	0.491154	-2.62635	5.00502	0.516043	1206	2012	116	198	0	0	0	3.92499	4.32385	1.78595	0	2.39156	2.39156
pachytene spermatocyte	6.46977	-15.6246	0.5229	-4.42666	7.06398	0.49957	5555	36061	756	2011	0	0	0.441199	2.58026	2.44554	0.244737	3.16705	1.58555	3.42327
elongated spermatid	-8.36614	5.75303	0.94053	5.00325	-0.208437	0.907467	1565	10542	154	377	0	0	0	0	0	2.25521	0.667104	2.43663	5.60689
elongating spermatid	-8.14198	-1.0304	0.844365	5.25913	2.11654	0.848936	1962	12693	220	468	0	0	0	0	0	1.98824	2.41964	3.8093	5.27201
elongating spermatid	-10.2132	4.47597	0.91535	5.95143	2.76227	0.821911	2020	16733	218	559	0	0	0	0.468516	0	2.29901	1.85295	3.57409	5.42188
diplotene spermatocyte	2.26778	-15.3517	0.570698	-0.95115	5.76014	0.570934	1220	2028	105	150	0	0	0	3.03129	3.81504	0	3.03129	0	3.24473
elongating spermatid	-10.1155	0.144162	0.870107	7.04457	1.61331	0.846625	2082	15084	234	584	0	0	0	0	0	2.33033	1.84113	3.67507	5.37741
elongating spermatid	-8.60853	-0.788089	0.851282	4.83775	-0.167363	0.907797	1821	10543	177	408	0	0	0	1.06367	0.667058	2.25512	1.90076	3.63736	5.19443
elongated spermatid	-8.96852	6.51022	0.949845	5.25998	-1.19646	0.929699	1315	7316	118	258	0	0	0	0	0	2.47947	2.21933	2.47947	5.72297
elongated spermatid	-7.43803	8.98538	0.974494	5.04105	-3.13205	0.976118	1119	7014	113	240	0	0	0	0	0	2.39608	1.34845	1.34845	5.92949
elongated spermatid	-9.31813	7.30226	0.960479	3.259	-4.5781	1	1104	5622	82	163	0	0	0	1.02199	1.02199	2.93318	1.51676	1.02199	5.98559
pachytene spermatocyte	7.85107	-11.0741	0.468096	-4.38355	5.69048	0.481994	4929	25370	550	1227	0	0.332274	0.581249	2.13872	1.98872	0.332274	2.84255	1.32414	2.84255
elongating spermatid	-8.97278	6.91367	0.955577	4.30764	-1.96587	0.956513	1243	6511	115	238	0	0	0	0	0	1.72412	1.40407	2.96684	5.55098
pachytene spermatocyte	7.78708	-9.34046	0.448591	-5.40579	4.31088	0.434899	4587	20306	507	1078	0	0	0.685462	2.38388	2.75813	0	3.00575	1.24177	2.78887
elongated spermatid	-8.50486	7.68677	0.96334	4.63687	0.0893268	0.903874	1580	10800	150	345	0	0	0.655407	0.655407	0.655407	2.81785	1.54835	2.12911	5.69473
pachytene spermatocyte	8.78679	9.30903	0.166263	-6.09117	-3.50829	0.216764	4031	16919	406	950	0	0.780289	0	2.40224	0	0	2.34725	0.780289	1.84363
diplotene spermatocyte	-1.73073	-15.0766	0.617087	1.59178	5.12775	0.653382	1070	1805	109	168	0	0	0	0	0	0	1.87796	3.35693	3.81378
elongating spermatid	-10.5518	2.17501	0.892713	7.30792	3.11237	0.821161	2368	22326	275	809	0	0	0	0.37012	0.851741	2.04364	1.85237	3.71025	5.33506
pachytene spermatocyte	7.26782	-14.2819	0.505109	-3.95199	6.58974	0.503812	4514	21544	562	1194	0	0	0	2.13136	2.49646	0.381271	3.26055	1.64428	3.37803
pachytene spermatocyte	7.83467	9.08673	0.157365	-3.42809	-2.00485	0.276287	4209	16525	395	916	0	0	0	2.42369	0	0.473213	2.31027	1.3927	1.3927
pachytene spermatocyte	3.16944	10.1286	0.103536	-3.14682	-2.77499	0.261065	2055	4461	117	232	0	1.70171	0	1.17608	0	0	1.70171	0	2.29924
elongating spermatid	-10.8574	2.28396	0.893622	4.85746	0.346833	0.896177	1694	10293	167	404	0	0	0	0.678812	0	1.92121	1.36471	3.49834	5.32312
pachytene spermatocyte	3.7547	-4.90013	0.36572	-4.70066	2.05894	0.37303	3112	8567	289	498	0	0	0	2.44271	2.62745	0	2.21593	0.773405	2.62745
pachytene spermatocyte	10.8396	1.41357	0.257651	-5.16525	0.464372	0.332313	3998	14984	443	975	0	0	0.511199	1.94671	1.09923	0.847832	2.51316	0.847832	2.03769
pachytene spermatocyte	10.1736	8.40675	0.182564	-6.24043	-2.80083	0.232837	3984	16515	442	964	0	0	0	2.36914	0	0.473442	2.5261	1.03551	1.53322
elongating spermatid	-8.03716	-1.25944	0.841804	5.54235	3.64458	0.794166	2444	19181	275	728	0	0	0	0	0.419598	2.05124	1.98186	3.61019	5.11985
elongating spermatid	-10.1066	0.754219	0.876559	7.03637	1.53376	0.847938	1673	9353	150	306	0	0	0	0	0	2.00351	1.43688	3.77888	5.17849
diplotene spermatocyte	2.0084	-16.5115	0.574301	-0.831233	5.82285	0.576449	2276	5017	225	476	0	0	0	2.39481	3.8885	1.943	2.56182	1.09635	3.55205
round spermatid	1.35596	-16.039	0.581254	-0.715914	8.5071	0.591749	4554	25252	507	1204	0	0	0	1.93732	2.79998	0.782999	3.20925	2.04539	3.93756
pachytene spermatocyte	5.65265	-1.93259	0.325392	-5.75906	0.110214	0.321578	4353	16776	477	990	0	0	0	2.6039	1.52085	0.784831	2.64705	0	1.94021
pachytene spermatocyte	4.68043	-16.3734	0.543109	-3.52256	7.30643	0.520144	4719	25059	569	1367	0	0	0	1.99944	2.53153	1.09704	3.36502	1.52421	3.58677
pachytene spermatocyte	4.0842	-7.96778	0.404648	-5.4634	3.09967	0.404714	4370	18531	499	1022	0	0.431508	0	2.3714	2.26522	0.731962	2.59602	0.962691	2.63547
diplotene spermatocyte	5.45594	-15.7223	0.534913	-1.63104	5.20787	0.547735	1276	1968	117	199	0	0	0	3.27263	2.78676	0	2.41164	0	3.44862
pachytene spermatocyte	8.33452	8.6064	0.164714	-2.95919	-2.12458	0.276	3714	13503	376	861	0	0.554216	0.554216	2.55328	0.554216	0.908723	2.55328	0.554216	2.43081
round spermatid	-5.05316	-7.7821	0.744744	5.62864	1.4893	0.861774	2407	14872	248	571	0	0	0	0.514262	0	1.85305	3.50482	3.82975	4.63672
elongating spermatid	-8.82079	8.07027	0.96865	4.42937	-0.289188	0.914053	1269	7203	129	261	0	0	0	1.32883	0.870586	2.78941	1.64189	2.37194	5.40775
pachytene spermatocyte	7.37439	9.38685	0.151519	-2.95554	-2.2779	0.272185	4176	18135	430	970	0	0	0	2.16561	0	0	2.48727	0.439171	1.78554
pachytene spermatocyte	7.7012	-9.69702	0.450935	-4.35121	5.07574	0.47036	3962	14446	410	794	0	0	0.526049	2.06969	2.15345	0.526049	3.01468	1.63966	2.69764
elongated spermatid	-9.14279	10.7739	0.998001	3.04749	-3.34933	1	843	4165	59	106	0	0	0	0	0	3.21926	0	0	6.07666
pachytene spermatocyte	3.54233	-6.84325	0.391054	-4.99612	3.42898	0.409795	4381	18360	476	954	0	0	0.434709	2.21569	1.94443	0.736699	3.10171	1.15627	2.6819
diplotene spermatocyte	5.57656	-14.8198	0.533284	-2.9242	4.18353	0.494876	1826	3934	140	238	0	0	0	3.5992	4.20554	0	2.78772	1.26431	3.66637
round spermatid	-5.88732	-13.3151	0.667171	2.6835	6.98442	0.677636	3745	31068	445	1233	0	0	0.279051	0.49698	0.49698	1.70588	3.6713	3.59474	4.74164
diplotene spermatocyte	5.16831	-15.9621	0.538212	-2.14934	5.14727	0.531843	1593	3049	170	277	0	0	0	2.85609	3.97892	1.45365	2.64722	2.38288	3.176
round spermatid	-4.91506	-7.73543	0.74629	5.67305	3.66306	0.79579	2894	23014	335	907	0	0	0	0	0	1.6762	3.31439	4.18576	4.99337
pachytene spermatocyte	8.9773	-0.18597	0.283652	-6.05338	-0.867678	0.299747	4559	19528	505	1155	0	0	0.413472	2.27264	2.16112	0.705134	2.46413	0.930658	1.892
pachytene spermatocyte	7.81407	-1.52604	0.302593	-3.38527	-0.627016	0.303846	4123	15624	427	870	0	0	0	2.08415	1.70084	0	2.36056	0.823996	2.08415
pachytene spermatocyte	4.1807	-7.61006	0.402761	-6.60621	4.14981	0.42953	6159	42377	832	2213	0	0.386523	0.211821	2.02893	2.51159	0.535195	2.84949	0.664597	2.47255
pachytene spermatocyte	9.81757	6.71764	0.19573	-5.50174	-1.40599	0.280675	3906	15015	438	903	0	0	0	2.87074	0.510426	0	2.39699	0	2.26779
round spermatid	-6.49605	-12.2774	0.679763	3.30592	6.30102	0.703345	3173	22060	344	903	0	0	0	0.645331	0.373843	1.18373	3.65389	3.64209	4.53769
pachytene spermatocyte	3.32947	-6.96137	0.390882	-5.44051	4.04332	0.427999	4708	21306	547	1085	0	0	0	2.58015	1.96003	0.384716	2.74375	0.384716	2.54396
round spermatid	-6.94837	-11.7817	0.687205	3.8459	5.76905	0.724501	3349	27085	370	1044	0	0	0	0.552974	0.552974	1.54588	3.57531	3.69228	4.61932
spermatogonium	5.51273	16.7575	0.00923533	-6.28137	-11.1568	0.00715275	3238	6312	193	277	1.7497	0	0	0	0	0	0.949448	1.99295	0.949448
elongated spermatid	-10.2795	8.21006	0.974766	4.36629	-3.38914	0.989307	1161	6634	111	212	0	0	0	0.919241	0	2.94909	1.38998	1.95012	5.96976
pachytene spermatocyte	3.70422	-8.22191	0.403396	-4.5144	3.6229	0.412775	3999	14973	411	820	0	0	0	2.51384	2.45826	0.511493	2.7531	0.511493	2.51384
pachytene spermatocyte	6.85414	8.79718	0.147545	-5.25468	-2.38854	0.254968	4211	17654	414	1022	0	0	0.757477	2.25094	0	0	2.30888	0.448808	1.71047
elongated spermatid	-8.02789	9.30853	0.979777	4.29068	-2.83666	0.977793	1229	7743	120	258	0	0	0	0	0	2.63296	0	1.27619	5.73131
elongated spermatid	-8.12559	10.0123	0.989292	4.28499	-2.70901	0.974837	928	4907	85	158	0	0	0	0	0	2.58229	0	1.62449	6.08484
pachytene spermatocyte	9.76436	2.37223	0.253232	-4.53899	-0.731106	0.30184	4204	16612	414	920	0	0.790251	0.790251	2.56798	0.790251	0.471237	2.52072	0.790251	2.031
elongating spermatid	-10.2638	1.27908	0.882841	5.49399	1.93092	0.851435	1803	11126	174	387	0	0.64122	0	0	0.64122	2.54037	2.10296	3.74584	5.27831
elongated spermatid	-9.32717	10.842	0.998625	1.23332	-2.65878	1	503	1690	34	50	0	0	0	0	0	2.93071	0	0	6.95437
pachytene spermatocyte	10.8773	7.08716	0.197472	-3.67261	-2.06773	0.273302	4292	19113	481	1104	0	0	0	2.11925	0.420816	0.420816	2.48385	1.42051	1.8297
elongated spermatid	-8.0868	10.237	0.991783	5.69314	-2.02524	0.946202	1118	6710	111	219	0	0	0	0	0.912319	2.29662	1.69933	0	5.86127
pachytene spermatocyte	9.46878	7.86568	0.181231	-4.72918	-4.03671	0.22336	4142	17531	484	1120	0	0	0	2.42187	0	0	2.64751	0.451321	1.48666
round spermatid	-0.486694	-15.4908	0.602571	0.311573	8.13836	0.614646	4497	28870	528	1330	0	0	0	1.82386	2.69835	1.57074	3.3204	2.15413	4.14317
early spermatocyte	3.9425	16.1262	0.0278066	-6.53392	-9.26698	0.0566	4736	18851	470	975	0	2.06638	0.723168	1.43099	0.425579	0.425579	1.29538	0.952209	1.65705
elongating spermatid	-5.03515	-4.07591	0.795253	5.51986	2.6076	0.823232	2817	23291	293	847	0	0	0	0	0.827676	1.74443	2.66091	3.81157	5.00762
round spermatid	-6.34761	-12.8157	0.674345	3.56908	6.76054	0.700145	3236	23503	397	939	0	0	0	0.354494	0.354494	1.14017	3.72373	3.70297	4.71128
elongating spermatid	-9.31672	6.82887	0.955229	6.11957	-1.02155	0.91893	1498	9406	145	317	0	0	0	0	0	1.99863	1.13985	3.00255	5.66682
early spermatocyte	3.94639	16.1326	0.0277291	-6.18968	-8.00316	0.0883613	4757	18256	447	940	0	1.57575	0.739807	1.31877	0.739807	0	1.94953	0.436812	2.15972
pachytene spermatocyte	6.25405	-15.0664	0.519667	-4.54058	5.75629	0.479766	4398	20894	488	1047	0	0	0.671475	1.75537	2.44481	0.391069	3.13609	0.890227	3.5683
elongated spermatid	-8.72075	8.18868	0.969667	4.83933	-4.00459	0.99696	1025	5282	97	176	0	0	0	1.06237	0	2.1486	0	1.06237	5.84518
elongating spermatid	-8.00864	-0.683141	0.845753	3.82703	0.925091	0.892674	2050	10888	184	401	0	0	0	0	0.651514	2.12197	2.4072	3.63066	5.13034
elongating spermatid	-8.01992	-1.45029	0.840268	5.61505	3.0419	0.808796	1948	12282	187	454	0	0	0	0.966375	0	2.2982	2.01671	3.80592	5.21156
pachytene spermatocyte	10.3326	4.72746	0.222108	-4.54513	-1.46455	0.283266	4395	19710	514	1185	0	0.410358	0	2.15296	0.700477	0	2.57844	0.410358	1.88418
elongated spermatid	-8.65255	9.66081	0.985528	5.13974	-2.16829	0.953867	1178	7268	119	237	0	0	0	0	0	2.4855	0	1.32223	5.6744
elongated spermatid	-6.76227	8.41108	0.966775	5.23799	-2.20317	0.953852	1475	11928	152	386	0	0	0	0	0.608876	2.60826	1.47097	1.92695	5.87388
pachytene spermatocyte	7.62435	-10.565	0.461738	-5.3805	3.88191	0.423713	4197	17850	470	1038	0	0	0.751627	2.40551	2.63082	0.751627	2.99811	1.3353	3.17677
pachytene spermatocyte	10.5413	9.07337	0.180222	-6.19983	-5.49978	0.171863	5455	35031	667	1860	0	0.886783	0.451663	2.34375	0	0.618631	1.90348	1.60873	4.16469
pachytene spermatocyte	7.18202	9.87776	0.14804	-4.27053	-2.33065	0.263999	3858	14941	394	871	0	0.849552	0	1.84915	0	0	2.20073	0	1.61259
round spermatid	1.30435	-15.5491	0.581469	-1.86791	7.65188	0.560407	3355	13203	339	661	0	0.563838	0	1.56591	2.91345	0.563838	3.39388	2.14874	4.01698
early spermatocyte	2.89481	10.6569	0.0969034	-6.5057	-6.0516	0.153971	6350	51457	857	2961	0	1.07954	0.328344	2.02911	0.177588	0.858803	2.00323	1.20357	3.86367
early spermatocyte	3.06568	10.5021	0.100073	-6.68462	-6.30671	0.14466	6316	51820	917	3267	0	1.97063	0.67543	2.04823	0	2.02303	1.72836	0.769114	4.99753
diplotene spermatocyte	0.92366	-16.2368	0.585817	-0.53963	5.98312	0.584597	1267	2116	140	240	0	0	0	2.71983	3.52875	1.745	2.34677	1.745	2.71983
elongating spermatid	-8.87958	3.7333	0.917539	5.4851	-0.586807	0.912817	1612	9259	155	341	0	0	0	0	0	2.01216	2.01216	3.20915	5.45182
pachytene spermatocyte	7.00668	-8.72273	0.438519	-5.00608	4.08637	0.429551	4906	25461	573	1354	0	0	0.331263	2.41689	2.18093	0.331263	3.24812	0.944259	3.08258
pachytene spermatocyte	4.51822	-3.13514	0.343677	-6.12194	1.51966	0.373213	4922	24618	606	1430	0	0	0	2.16524	2.01467	0	2.89358	1.1088	2.41176
round spermatid	-1.60281	-14.2005	0.620733	0.820938	7.89045	0.626706	4053	26768	456	1210	0	0.317421	0	0.751766	2.26097	1.05358	3.64696	3.05274	4.36095
pachytene spermatocyte	7.55384	-11.8396	0.477077	-4.63338	5.43706	0.472062	4822	24929	534	1246	0	0	0.588998	2.47059	2.47059	0.789944	2.98827	1.33701	3.10269
early spermatocyte	2.02189	12.2716	0.0760255	-6.64911	-7.21065	0.116571	6283	45339	947	2972	0	2.11366	0.743271	1.60344	0.19931	0.365422	1.60344	0.365422	1.46057
pachytene spermatocyte	5.71195	9.58975	0.132914	-6.27725	-3.96854	0.202847	4364	18454	479	1122	0	0.965334	0.433008	2.47129	0	0.734182	2.01526	0.965334	1.77104
elongated spermatid	-5.70064	8.85969	0.968777	3.33387	-5.21274	1	725	3063	55	137	0	0	0	0	0	3.60855	2.01883	1.45039	4.71852
elongated spermatid	-10.1291	9.08295	0.982805	3.87416	-4.80062	1	615	2188	41	113	0	0	0	0	0	3.74084	2.31656	0	4.78607
pachytene spermatocyte	4.06354	-3.07104	0.346772	-5.68057	1.3767	0.364819	4257	16886	441	916	0	0	0.465077	2.40391	2.16307	1.21448	2.99315	0.781283	2.68233
pachytene spermatocyte	8.55254	7.59973	0.17374	-5.21621	-1.58652	0.27732	4153	17426	427	986	0	0	0.453528	2.5239	0.453528	0	2.4274	1.00121	1.49136
round spermatid	-6.78759	-11.0481	0.69401	3.61303	5.2649	0.732328	2142	10206	224	439	0	0	0	0.683004	0.683004	1.7748	3.71777	3.44599	4.75047
round spermatid	1.00461	-15.9834	0.584992	-0.836723	8.24057	0.588466	4946	32657	599	1566	0	0	0	2.2905	2.512	1.14531	3.08291	2.32103	3.94204
pachytene spermatocyte	10.4358	6.7314	0.19876	-3.87869	-2.82885	0.255977	3865	14786	407	871	0	0.516598	0	2.62828	0	0	2.21001	0.516598	2.34836
early spermatocyte	1.97435	12.0085	0.0787516	-6.51996	-6.4034	0.143299	6277	46812	832	2895	0	1.94325	0.726631	1.7772	0	0.355743	1.7404	0.617605	1.7772
elongated spermatid	-7.00755	9.44329	0.978128	3.73472	-5.36934	1	790	2908	70	154	0	0	0	0	1.49038	3.82219	1.49038	2.06402	5.38286
elongated spermatid	-10.4938	8.56907	0.979294	2.53945	-4.20446	1	616	2269	41	76	0	0	0	0	0	3.70537	0	0	6.88243
elongated spermatid	-7.93218	9.26568	0.979023	3.28265	-2.84694	0.99063	1147	6868	109	230	0	0	0	0	0.898545	2.74472	0.898545	0	5.85505
round spermatid	2.1349	-16.107	0.57246	-1.10296	8.60956	0.583617	4634	27429	533	1336	0	0	0	2.11514	2.34928	1.03769	3.11386	1.86688	3.76784
elongated spermatid	-7.66409	7.61017	0.961042	3.0712	-1.67346	0.962781	1154	6466	98	222	0	0	0	0	0	1.97216	0	2.59319	5.70721
pachytene spermatocyte	10.1374	2.80837	0.245787	-2.71208	-1.5415	0.286494	4363	18203	468	1040	0	0	0	2.48359	1.3207	0.437745	2.48359	0.741184	1.78219
early spermatocyte	3.21634	15.1513	0.0409996	-6.64263	-7.47111	0.106358	5512	29369	592	1588	0	2.05539	0.8595	1.86376	0.519383	0.703833	1.40228	0.703833	1.31479
elongating spermatid	-8.92966	3.32378	0.912064	5.93325	-1.48276	0.931864	1858	13565	190	428	0	0.55227	0	0	0.905991	1.69068	1.93116	3.00405	5.3662
elongating spermatid	-9.58796	-0.353032	0.862417	6.05545	2.16253	0.840338	2252	17019	262	637	0	0	0	0.46221	0.46221	2.28378	2.08579	3.55762	5.20063
elongated spermatid	-8.74411	4.65515	0.92673	3.8543	-2.79401	0.982043	1510	8383	130	264	0	0	0	0	0	2.80382	1.52141	2.2354	5.73644
elongating spermatid	-7.40341	4.58683	0.935187	2.34748	-3.48898	1	652	1625	34	51	0	0	0	0	0	0	1.96765	3.78594	4.95961
diplotene spermatocyte	0.507277	-15.6519	0.590676	-0.704247	5.16771	0.576353	1180	2049	120	193	0	0	0	3.41057	4.16582	0	2.74991	1.77163	2.74991
round spermatid	3.15115	-16.286	0.560373	-1.62001	8.38624	0.571323	5749	44019	802	2384	0	0	0.20471	2.16605	2.85395	0.758863	3.30044	1.48332	3.73506
pachytene spermatocyte	4.77023	-16.4141	0.542057	-1.81202	8.20851	0.565401	5477	37347	725	1860	0	0	0	2.10772	2.56872	0.589606	3.28485	1.61271	3.6149
pachytene spermatocyte	3.866	-5.38826	0.372344	-6.92929	2.68102	0.405517	4282	16509	454	881	0	0	0	2.31114	2.03641	0	2.88817	1.23049	2.36947
round spermatid	-0.72743	-14.847	0.608106	-0.11227	8.16704	0.605168	3809	20737	385	939	0	0.393548	0	1.67524	2.45179	0.894736	3.69039	2.98603	4.21283
round spermatid	-6.68318	-8.98943	0.721923	5.09385	5.16222	0.75603	3424	30049	404	1133	0	0	0	0	0.287274	1.38507	3.57263	3.80507	4.77751
pachytene spermatocyte	6.52306	-1.68428	0.315794	-5.34821	0.498237	0.334629	4619	20127	505	1127	0	0	0	2.39214	1.86645	0.689987	2.66826	0	2.07391
elongating spermatid	-9.27415	0.103882	0.865314	5.88279	2.51637	0.830367	2057	14113	204	487	0	0	0	0	0.535655	2.45346	1.8974	3.61461	5.33365
pachytene spermatocyte	10.9956	7.17301	0.197221	-3.76123	-2.32835	0.26766	4206	18266	439	1086	0	0	0.436599	2.22046	0.739492	0	2.52542	0.971652	1.57527
elongating spermatid	-7.41921	0.61982	0.854835	1.24039	-1.30925	0.979566	1095	3259	76	110	0	0	0	0	0	1.96527	3.54826	4.02948	4.56561
elongated spermatid	-8.36474	9.46744	0.982709	3.65082	-2.63813	0.980934	1095	6414	99	198	0	0	0	0	0	2.47768	0	0.939652	5.88929
pachytene spermatocyte	9.1325	0.989152	0.273303	-4.6801	-1.34618	0.285808	4112	15058	426	878	0	0	0.509284	2.56139	1.73142	0	2.659	0.845094	2.03353
elongating spermatid	-6.20248	-2.3953	0.816543	6.02586	3.36116	0.807345	2395	16988	257	654	0	0	0	0.778086	0	2.01159	2.7547	3.94399	4.99033
elongated spermatid	-8.77378	8.51866	0.973518	4.17983	-1.96784	0.957753	1157	6811	108	238	0	0	0	0	0	2.42281	1.68726	2.65422	5.6241
elongated spermatid	-6.34054	3.91531	0.935575	1.45242	-3.03722	1	692	2037	43	62	0	0	0	0	0	2.75541	0	0	5.95042
pachytene spermatocyte	7.87814	9.38444	0.156993	-4.64885	-4.60246	0.213514	4491	21378	462	1165	0	0.660387	0.383745	2.38169	0	0	2.38169	0.876848	2.08151
pachytene spermatocyte	3.00552	9.98842	0.103025	-6.72812	-6.05821	0.151485	5605	33040	727	2112	0	1.23002	0.264411	1.99551	0	0.473327	2.07459	1.1374	1.76518
pachytene spermatocyte	9.02283	1.02048	0.27393	-5.44858	-0.387788	0.309622	4424	17898	446	1047	0	0	0.443846	2.74251	1.59144	0.443846	2.49929	0.443846	2.40301
elongating spermatid	-5.36145	-3.47227	0.802426	3.9378	5.39173	0.734169	2244	15205	266	647	0	0	0	0.505418	0	1.93429	1.59859	3.50334	5.2595
round spermatid	-0.789201	-14.8288	0.608819	0.476024	7.84567	0.618353	3748	20073	401	946	0	0	0	1.94279	2.24803	1.38356	3.4142	2.82978	4.20854
diplotene spermatocyte	-2.04848	-15.0643	0.620247	1.59726	5.08515	0.653649	2566	10829	307	624	0	0	0	0	0	0.654119	4.03259	3.44915	4.22554
pachytene spermatocyte	8.24213	8.16857	0.1657	-5.41563	-3.05927	0.236337	5508	35275	816	2138	0	0.615435	0	2.5128	0	0.615435	2.2215	0.757974	1.80874
round spermatid	-0.470205	-14.7507	0.605962	0.785056	8.00486	0.626545	4866	40330	633	1755	0	0	0	1.60287	2.29519	1.00638	3.42604	2.47738	4.33244
elongating spermatid	-7.38855	1.03801	0.858212	0.92516	-1.21677	0.981234	809	1848	53	79	0	0	0	1.85806	0	1.85806	1.85806	4.18867	4.34065
diplotene spermatocyte	1.82687	-15.3922	0.575504	-1.0814	5.47717	0.565865	1457	2730	123	217	0	0	0	3.13454	4.25699	0	3.72069	2.11938	3.80569
pachytene spermatocyte	3.67766	-3.35026	0.351356	-6.93164	3.05448	0.411449	6247	45690	880	2385	0	0.197913	0.838606	2.404	2.38403	0.363054	2.8943	0.838606	2.34285
pachytene spermatocyte	6.64655	-2.12462	0.317184	-6.57904	2.75597	0.40471	5960	38572	830	2264	0	0	0	2.40781	1.47474	0.230494	2.77477	0.711423	2.25699
pachytene spermatocyte	7.54483	9.71874	0.152428	-5.64191	-2.4439	0.250339	4405	20264	434	1133	0	0	0.686612	2.18558	0	0.686612	2.55285	0.908443	1.86072
elongating spermatid	-9.03469	-1.82326	0.846217	7.82823	1.74188	0.841299	2630	22380	308	834	0	0	0	1.02508	0.369373	2.34021	1.91821	3.37246	5.10856
pachytene spermatocyte	10.6667	3.8559	0.232347	-5.177	-1.08184	0.292696	4289	18585	511	1075	0	0	0.430452	2.317	0	0.430452	2.26252	0.960827	1.66839
pachytene spermatocyte	3.26713	-6.83403	0.389302	-5.76107	4.431	0.436114	4871	23700	574	1202	0	0	0	2.40915	2.04765	0.35196	2.92947	0.611777	2.6741
diplotene spermatocyte	4.26513	-16.3727	0.547739	-1.82296	4.92233	0.540787	1466	2559	125	208	0	0	0	3.69044	4.08755	1.59051	2.81091	0	3.34441
elongated spermatid	-7.26291	9.61089	0.980715	3.98407	-3.5778	0.998304	1106	6045	102	184	0	0	0	0	0	3.03741	1.46059	2.22692	5.76399
elongated spermatid	-7.4389	8.18795	0.966182	6.72565	-2.18498	0.943025	1441	11027	132	314	0	0	0	0	0.645461	2.30943	1.53201	0.645461	5.94035
elongated spermatid	-9.83009	8.30777	0.974454	2.64024	-4.30935	1	857	3324	76	123	0	0	0	0	1.3884	1.94831	1.94831	1.3884	5.67955
elongating spermatid	-4.73715	-5.03364	0.783773	3.99023	1.19339	0.88608	2149	12805	182	439	0	0	0	0	0	1.86665	3.02158	3.8844	4.67478
pachytene spermatocyte	4.64188	-16.3716	0.543541	-3.0078	7.36185	0.532232	4584	24019	518	1200	0	0	0.348062	2.53821	2.35853	0.810468	3.20803	1.98028	3.5231
pachytene spermatocyte	11.1068	1.94901	0.251546	-6.42923	-0.0282845	0.316463	4820	23259	569	1299	0	0	0.620513	1.81796	0.828475	1.00055	2.60034	0.620513	2.38772
elongated spermatid	-9.45273	9.42571	0.984907	3.2853	-4.27026	1	890	4247	72	147	0	0	0	1.21033	0	2.86118	1.21033	1.21033	6.16179
diplotene spermatocyte	5.36208	-16.048	0.536065	-1.69457	5.5952	0.549249	1927	4020	181	306	0	0	0	2.76791	3.03977	1.2492	2.39336	0	3.2533
elongated spermatid	-10.6312	9.30971	0.986513	3.02065	-3.62472	1	533	1477	38	55	0	0	0	0	2.05033	3.05924	2.05033	0	5.78685
pachytene spermatocyte	7.23752	8.30183	0.15311	-4.80716	-4.39895	0.215539	4091	15421	391	888	0	0	0.499845	2.43146	0	0	1.82257	0	2.37276
elongated spermatid	-7.64988	9.30884	0.978631	7.13415	-2.10013	0.937898	1370	9814	140	344	0	0	0	0	0	2.58229	1.40041	1.40041	5.90205
pachytene spermatocyte	10.7895	4.8911	0.220346	-5.36685	-3.3619	0.22994	3910	14355	405	841	0	0	0	2.43793	0.872649	0.528639	2.23639	0	1.12813
elongating spermatid	-7.68776	6.12724	0.945134	5.31693	-1.05801	0.925876	1596	10112	149	336	0	0	0	0	0	1.37795	1.78249	3.28511	5.39159
elongated spermatid	-6.36361	7.41405	0.956629	4.67868	-4.55887	1	971	4896	71	213	0	0	0	1.11267	0	3.57577	1.62629	1.11267	5.66639
diplotene spermatocyte	4.2965	-15.6583	0.548285	-1.46366	5.23628	0.552048	1338	2293	121	212	0	0	0	3.45087	4.66029	1.67917	3.127	2.27441	3.89125
pachytene spermatocyte	7.56435	-1.52708	0.304842	-2.83091	-1.67804	0.284169	3727	11905	337	691	0	0	0	2.83076	1.92853	0	2.66991	0	2.54622
pachytene spermatocyte	10.5147	4.07664	0.229465	-5.626	-1.46378	0.278682	4156	16548	454	1013	0	0.472644	0.472644	2.52416	0.792295	0	2.47453	1.03414	2.24699
pachytene spermatocyte	10.633	3.58746	0.235379	-5.93327	-0.45583	0.307639	5257	29632	660	1706	0	0	0	2.00295	0.854272	0.290739	2.62625	0.515713	1.90748
elongated spermatid	-8.9468	6.65377	0.951447	6.58228	-1.95562	0.938457	1637	11835	155	360	0	0	0	0	0.612453	2.78557	1.65341	2.41049	5.6462
diplotene spermatocyte	-1.3892	-14.7456	0.615612	0.94728	5.98867	0.630352	2196	6431	210	347	0	0	0	0	1.97684	1.41341	3.25345	3.41918	4.12137
early spermatocyte	3.34504	15.3792	0.0381542	-6.67112	-9.47763	0.0512214	5367	26512	549	1362	0	2.05276	1.05985	0.756856	0	0.562113	1.4804	0.320044	1.39066
elongated spermatid	-7.2486	6.969	0.954156	6.35691	-1.75985	0.935325	1544	12212	158	386	0	0	0	0	0.598214	3.06673	1.62813	0.96992	5.93187
pachytene spermatocyte	7.75657	-1.52581	0.303138	-4.49304	1.17456	0.35037	4696	21086	508	1141	0	0	0.884818	2.39405	1.66158	0.666989	2.72297	1.06358	1.56725
pachytene spermatocyte	5.47368	-7.89751	0.417524	-5.30264	2.96558	0.400209	4334	17640	451	913	0	0.449054	0	2.46553	2.30949	1.18397	2.89064	0.757838	2.68129
elongating spermatid	-7.27668	-1.56575	0.831778	4.00021	1.48674	0.880118	1672	8589	152	330	0	0	0	0	0	1.20254	2.33353	3.73169	4.96314
elongated spermatid	-9.27478	9.47	0.984958	3.92295	-3.24687	0.991635	1165	6598	102	205	0	0	0	0	0.922516	2.95425	0	1.39407	5.66105
diplotene spermatocyte	-1.99633	-14.9781	0.620221	1.32047	5.73446	0.640026	1085	2110	121	213	0	0	0	0	0	0	3.66137	3.5315	4.20991
pachytene spermatocyte	9.78874	7.38301	0.188194	-4.35067	-1.6011	0.280636	3958	16091	434	946	0	0.48333	0.48333	2.68596	0.48333	0.48333	2.05874	0.48333	2.05874
elongating spermatid	-5.97307	-3.68573	0.806168	5.4126	3.39537	0.797309	2416	17416	277	667	0	0	0	0	0	1.7216	2.76813	3.87293	5.09678
spermatogonium	5.14133	16.6477	0.0135223	-6.23186	-11.9263	0	5217	20249	399	789	2.66263	0	0	0	0	0	0.401358	0.68698	1.37703
diplotene spermatocyte	5.3981	-10.6337	0.42751	-0.97914	5.14222	0.566237	938	1619	63	96	0	0	0	3.63916	4.47133	0	3.63916	0	2.97195
elongating spermatid	-5.52114	-3.89863	0.800744	7.07967	2.97585	0.823226	2941	26821	353	1038	0	0	0	0.316883	0.316883	1.82774	2.29739	3.75556	5.02143
pachytene spermatocyte	10.6999	3.79144	0.233038	-4.98369	-1.48427	0.280899	4628	21079	504	1190	0	0	0	2.69168	1.06383	0	2.72332	0.667174	1.66189
elongating spermatid	-5.64757	-3.74583	0.80293	6.05351	2.60776	0.826374	2333	15509	235	574	0	0	0	0	0.497611	1.58283	2.80184	3.85914	5.02733
pachytene spermatocyte	7.05143	-14.3402	0.506708	-4.48698	5.45307	0.474956	4694	23489	537	1161	0	0	0	2.62251	2.52519	0	2.89187	1.65952	3.26251
pachytene spermatocyte	4.81846	-7.85559	0.409915	-4.79407	3.24157	0.403139	4049	14953	438	789	0	0	0	2.75441	2.33815	0.512055	2.91162	1.30152	2.45954
elongated spermatid	-7.41344	8.02292	0.964677	4.34228	-2.68005	0.973525	1109	6066	106	186	0	0	0	0.974006	0	0.974006	0	2.02738	5.8307
pachytene spermatocyte	9.46493	8.24002	0.178193	-4.44395	-1.90898	0.272819	4030	16384	441	928	0	0	0	1.96059	0.797824	0.797824	2.71059	0	1.87075
pachytene spermatocyte	8.06896	9.76425	0.157732	-4.93982	-2.37361	0.258159	3924	15449	378	897	0	0.499132	0.499132	2.4298	0	0	1.82105	0.499132	1.71038
round spermatid	-5.1568	-9.09454	0.735918	2.57366	4.82085	0.727257	1090	2868	92	158	0	0	0	1.50113	0	0	3.83574	3.90831	4.75413
early spermatocyte	2.63613	14.3826	0.051636	-6.55233	-7.15241	0.117427	5924	35234	755	2030	0	2.1913	0.249837	1.48292	0.249837	0	1.26817	0.615969	1.54535
pachytene spermatocyte	8.52316	0.362159	0.283846	-3.78492	0.493656	0.333701	4367	17295	505	1107	0	0	0	2.07146	2.20745	0.45618	2.84404	0.45618	1.99584
elongating spermatid	-10.5325	1.76599	0.888163	5.95418	0.55637	0.880137	1704	10128	179	380	0	0	0	0.686808	0	2.87836	1.09015	3.45342	5.26546
elongating spermatid	-8.50672	7.28024	0.958837	4.7303	-3.79796	0.993735	1323	7335	109	229	0	0	0	0	0.86007	2.6833	1.62727	2.5855	5.58668
elongating spermatid	-6.11304	-3.10138	0.811478	6.2561	2.70785	0.825068	2438	17807	265	695	0	0	0	0.445696	0.98758	2.18178	2.59187	3.71044	5.25129
pachytene spermatocyte	6.30707	-15.7243	0.52504	-3.52501	7.16461	0.519285	4415	21192	480	1023	0	0	0.386538	2.25064	1.8965	0.66462	2.88968	1.65763	3.40971
elongated spermatid	-6.2696	3.74091	0.935391	2.18849	-0.686464	0.939995	540	1155	35	42	0	0	0	0	0	2.26779	2.90778	2.90778	4.99847
pachytene spermatocyte	10.3238	1.72763	0.257461	-4.5581	-0.24487	0.314393	4502	20053	496	1160	0	0	0.404567	2.34894	0.914674	0.404567	2.60019	0.6918	1.78951
elongating spermatid	-8.72058	2.69116	0.907104	2.69261	-1.5987	0.964912	1215	4373	102	166	0	0	0	0	0	2.68925	1.71803	3.17252	5.22697
pachytene spermatocyte	3.76268	9.9289	0.110473	-5.87122	-4.19669	0.204321	5408	33544	653	1965	0	0.912498	0.63886	2.60421	0	0.78501	2.23506	1.02555	1.21931
pachytene spermatocyte	10.4028	4.1862	0.2282	-5.11583	-2.73614	0.247485	4442	19877	490	1085	0	0	0.407475	2.49042	0.696161	0	2.53127	1.39081	1.95107
pachytene spermatocyte	8.90541	-0.246443	0.284705	-5.60358	-0.161956	0.314574	4457	17973	491	1055	0	0	0.442349	2.49545	1.46745	0	2.77394	0.981733	2.1735
early spermatocyte	2.11732	13.4322	0.0634455	-6.26563	-7.72742	0.0937803	4629	19906	444	1122	0	1.94995	1.25613	1.38983	0	0.695505	2.01899	1.25613	2.64343
round spermatid	3.85478	-15.646	0.55319	-2.59635	7.45454	0.541939	4799	28801	556	1353	0	0	0.713749	2.23356	2.62805	0.713749	3.13001	1.49786	3.69473
pachytene spermatocyte	10.0044	2.03734	0.255594	-3.94846	-1.50802	0.284169	4394	18657	497	1093	0	0	0.728423	2.54866	0.728423	0.728423	2.83774	1.30278	2.00564
pachytene spermatocyte	11.2294	7.52074	0.194949	-2.76844	-1.59822	0.284885	1863	3733	155	212	0	0	0	2.20126	0	0	1.84965	0	1.84965
spermatogonium	6.52823	16.8971	0	-6.23772	-11.9699	0	3070	5537	400	473	0	0	1.03177	0	0	0	1.03177	0	1.52868
pachytene spermatocyte	11.1821	4.1092	0.229317	-4.07526	-3.12126	0.247839	3982	15231	445	902	0	0	0.504741	2.02361	1.28819	0	2.69379	0.838594	1.72203
elongating spermatid	-10.1555	1.05204	0.879935	5.60653	0.77731	0.878849	1965	12511	190	427	0	0	0	0.587396	1.22315	2.28159	2.00072	3.71271	5.23237
pachytene spermatocyte	9.977	1.01277	0.26637	-4.87978	-0.990335	0.295126	4844	23278	573	1329	0	0.357362	0	2.49884	0.620096	0.357362	2.87653	0	2.34662
pachytene spermatocyte	7.51224	9.10607	0.153811	-5.99701	-3.99898	0.206804	5632	38106	778	2294	0	0.580694	1.04274	2.18299	0.421897	0.233035	2.18299	0.838169	1.35756
pachytene spermatocyte	6.50602	10.0463	0.141082	-6.75767	-5.49384	0.16426	4321	17895	434	1114	0	0.443926	1.17411	2.23882	0	0.443926	2.11198	0.443926	1.88527
pachytene spermatocyte	9.24649	7.02829	0.187669	-5.93498	-1.78222	0.265638	4367	19228	486	1135	0	0.713023	0.41876	2.60134	0.940095	0.713023	2.71085	0.713023	1.82467
elongated spermatid	-8.39269	8.22904	0.969216	3.78346	-1.64737	0.953115	1071	5363	104	212	0	0	0	0	0	2.13517	1.05244	1.88614	5.58965
elongating spermatid	-10.4072	2.38953	0.894835	5.90278	0.72499	0.876794	1768	11025	186	403	0	0	0	0	0.645547	1.53215	2.2152	3.48878	5.32782
elongated spermatid	-9.14824	9.83099	0.988466	2.42791	-2.28029	0.988553	1179	6386	105	196	0	0	0	0.942319	0	1.41873	2.34138	2.48169	5.63384
elongating spermatid	-8.84115	3.74871	0.917947	4.6403	-1.50569	0.941865	1630	10049	172	338	0	0	0	0.690706	0	2.19288	1.60553	2.99109	5.39781
pachytene spermatocyte	4.21959	-3.45812	0.348636	-5.41355	1.5436	0.366641	4785	22999	536	1171	0	0	0.360921	2.35729	1.7546	0	2.75862	1.28313	2.12693
elongated spermatid	-8.56017	2.78391	0.908907	3.02903	-4.74629	1	850	2539	55	133	0	0	0	0	0	4.37916	0	0	4.96136
pachytene spermatocyte	3.35778	-6.08795	0.381865	-6.08594	3.83914	0.424463	4467	18879	476	968	0	0	0	2.88749	2.40361	0.72235	2.76189	0.72235	2.40361
early spermatocyte	3.33237	15.3633	0.0383817	-6.36536	-9.11384	0.061494	5145	23017	580	1313	0	2.64147	0.36079	1.39655	0.36079	0.36079	0.83438	1.00717	1.82673
elongating spermatid	-7.35295	-1.8166	0.830982	6.18559	1.13982	0.864258	2000	11777	191	427	0	0	0	0	0.992594	1.2662	2.15664	3.96643	4.98496
round spermatid	-7.38527	-10.4883	0.702548	1.41795	7.60711	0.641839	3623	31712	450	1443	0	0	0	0.815963	0.274094	3.03814	3.76712	3.55696	4.67239
diplotene spermatocyte	4.64977	-16.3362	0.543497	-1.57786	5.27112	0.549534	1492	2638	142	241	0	0	0	2.51546	4.18118	0	2.78272	2.14961	3.55868
round spermatid	-7.18474	-11.5117	0.691044	3.57497	6.71792	0.701007	4391	49492	588	1962	0	0	0	0.339401	0.473845	1.69473	3.4567	3.97273	4.86528
pachytene spermatocyte	4.50928	9.46044	0.119761	-7.38856	-6.03038	0.146749	6416	54752	915	3184	0	0.436915	0.311362	2.41841	0	0.167751	2.0947	0.739959	1.81058
elongating spermatid	-4.63645	-4.60642	0.78781	5.54504	1.99807	0.849374	2629	19512	296	789	0	0	0	0	0	0.931154	3.30088	4.22898	4.89584
elongating spermatid	-10.0983	1.22879	0.882134	4.61006	-0.463813	0.9165	1763	10615	157	336	0	0	0	0	0.663751	2.02742	1.89497	3.65539	5.42121
early spermatocyte	2.98013	14.8109	0.0456309	-6.74248	-6.85944	0.127693	5438	27261	553	1458	0	2.1637	0.742163	1.45895	0	0	1.36981	0.31249	1.8141
pachytene spermatocyte	3.2155	-4.10873	0.360281	-5.92688	1.39647	0.367356	4497	18532	478	924	0	0	0.731906	2.59592	1.93654	0.431471	2.74516	1.14996	2.14631
diplotene spermatocyte	-1.29468	-15.1747	0.612297	1.32784	5.76444	0.640205	1414	2920	146	241	0	0	1.48719	2.06043	2.68775	2.4225	3.56237	2.8972	3.34629
pachytene spermatocyte	10.634	5.57461	0.212414	-6.18786	-0.976617	0.297079	5460	34178	784	2074	0	0	0.460639	2.27996	0.460639	0.460639	2.54174	0.774807	1.88073
pachytene spermatocyte	6.54199	-8.57642	0.433056	-5.44449	4.63058	0.44281	3962	14699	402	791	0	0	0.858814	2.35352	2.13794	0.518901	2.96346	0.858814	2.9277
pachytene spermatocyte	10.0342	2.34378	0.252311	-6.2405	-1.76813	0.263804	4363	18386	502	1149	0	0	0.434287	2.60334	1.45001	0	2.5194	0.967587	1.86232
pachytene spermatocyte	11.0386	7.10493	0.198121	-3.93175	-1.2733	0.28911	3525	12201	335	675	0	0	0.598619	2.21877	0	0	2.21877	0.598619	1.90765
diplotene spermatocyte	1.92851	-16.512	0.575196	-0.642389	5.71699	0.580672	1516	2806	147	268	0	0	0	3.10829	4.32862	0	2.93486	1.51815	3.25604
pachytene spermatocyte	5.02674	-3.42836	0.341975	-6.04865	2.63031	0.397622	6582	48508	916	2656	0	0	0.345204	2.08053	1.67315	1.6337	2.56156	0.805061	3.84067
pachytene spermatocyte	10.0084	1.7891	0.258617	-5.33703	0.457992	0.33207	4045	14694	448	916	0	0	0	2.4164	0.858971	0.519011	2.28694	0	1.86298
diplotene spermatocyte	5.11646	-3.75355	0.343846	-3.71952	1.88235	0.360719	1597	2907	116	144	0	0	1.49065	2.42656	2.06432	0	2.06432	1.49065	2.90141
round spermatid	-7.04828	-10.9313	0.696387	3.81132	5.08721	0.738858	2488	14260	262	596	0	0	0	0.53137	0.87652	1.65011	3.85616	3.74655	4.53867
early spermatocyte	3.10922	15.0108	0.0429629	-6.55174	-8.68165	0.0750319	5408	26563	645	1538	0	2.2281	0	1.77394	0.319518	0	1.29068	0.319518	1.29068
round spermatid	-7.17931	-11.3675	0.6925	3.25936	6.61187	0.696992	3573	31847	431	1167	0	0	0	0	0.273069	1.56191	3.73335	3.87326	4.80823
elongating spermatid	-9.48984	7.37973	0.961633	4.62751	-1.23757	0.935372	1252	6289	121	216	0	0	0	0	0	1.9961	1.43035	2.1917	5.45169
pachytene spermatocyte	7.41183	8.71239	0.153838	-3.32556	-2.20748	0.27181	4171	17613	443	991	0	0.449649	0.449649	2.12596	0	0	2.46704	0.994469	1.8099
pachytene spermatocyte	10.2517	5.88796	0.207518	-3.59049	-1.39577	0.287545	4756	22328	544	1286	0	0	0.370092	2.20405	0.85169	0.639607	2.50117	0.639607	1.85229
pachytene spermatocyte	9.99817	5.91899	0.206402	-4.83129	-2.42979	0.257562	3936	15299	473	930	0	0	0.502926	2.68952	0.835993	0	2.43859	0	1.82912
pachytene spermatocyte	3.79629	-3.16832	0.348926	-6.87358	2.40644	0.398358	4808	22797	581	1273	0	0	0	2.13493	2.02541	0	2.89624	0.629798	2.1855
pachytene spermatocyte	7.41173	-0.698846	0.301469	-6.93877	2.44076	0.399693	6692	54373	1119	3274	0	0	0.168807	2.40821	1.92927	0.313191	2.64307	0.313191	2.00636
elongating spermatid	-5.46575	-3.89955	0.80026	5.4145	3.014	0.806707	2542	17665	238	660	0	0	0	0	0	1.70991	2.7181	3.79743	5.05412
pachytene spermatocyte	7.44475	-9.78664	0.447865	-3.71015	3.26648	0.393494	3513	11888	315	611	0	0	0	2.24182	2.7277	0	3.1297	1.47343	2.88037
elongating spermatid	-4.9823	-4.89756	0.787632	6.19092	2.92927	0.819102	2384	15348	250	573	0	0	0	0.834257	0	2.17686	2.95717	3.85567	4.77305
round spermatid	4.0162	-16.035	0.550937	-3.64152	6.946	0.514156	3680	14063	371	791	0	0	0	2.67482	2.72266	0	3.04018	2.09314	3.89895
pachytene spermatocyte	11.4112	6.33036	0.20632	-4.93682	-2.91778	0.244954	4074	16847	393	881	0	0.465959	0	2.50775	0	0	2.35106	0	1.21615
spermatogonium	5.58402	16.7827	0.00839421	-6.35801	-11.0797	0.00886081	2315	4007	154	245	2.60107	0	0	0	0	1.25151	0	1.25151	0
elongated spermatid	-10.794	9.69654	0.988647	2.85308	-4.7461	1	558	2008	38	50	0	0	0	0	0	3.70968	0	1.78843	6.81603
round spermatid	-4.12474	-14.2328	0.645896	2.67728	7.21889	0.674992	4400	40845	565	1673	0	0	0	0.79937	0	1.37066	3.73496	3.52067	4.51995
elongating spermatid	-7.86388	-2.53102	0.831491	6.78674	3.15713	0.819838	2815	26017	317	985	0	0	0	0.325241	0	2.06921	2.24665	3.9083	5.23538
elongated spermatid	-7.03135	7.33443	0.956896	4.39317	-4.87293	1	1201	7366	114	268	0	0	0	0	0	3.55362	1.31243	1.31243	6.87622
pachytene spermatocyte	3.86981	10.134	0.110878	-7.44791	-5.3905	0.158032	5684	37299	696	2049	0	0.590179	0.237523	2.17191	0.237523	0	1.89163	0.429317	1.85035
pachytene spermatocyte	11.0678	5.89081	0.209578	-5.41297	-2.20134	0.259029	4141	16763	420	942	0	0	0.785253	2.09897	0.467802	0.785253	2.41056	0	1.94087
round spermatid	1.02929	-16.2109	0.584641	-0.492344	8.38189	0.596247	6202	59398	887	2906	0	0	0	2.18744	2.67192	0.922323	3.21508	1.93038	4.05874
elongated spermatid	-10.6319	10.0368	0.991157	3.87658	-1.73784	0.954488	938	4619	90	147	0	0	0	0	0	2.90798	1.15214	1.15214	5.95116
pachytene spermatocyte	6.75172	-13.6869	0.500238	-3.89659	5.03405	0.481975	2264	5527	188	274	0	0	0	2.84959	2.84959	0	3.337	2.30706	3.45797
elongated spermatid	-9.49271	9.0889	0.981632	4.42495	-2.31077	0.963867	1177	7044	117	227	0	0	0	0	0	2.62299	1.65993	0.883622	5.9661
pachytene spermatocyte	8.95698	8.59809	0.171223	-6.47764	-2.73067	0.231735	3766	14404	404	834	0	0	0	2.60243	0	0.527241	2.65259	1.32893	2.07223
pachytene spermatocyte	3.96845	-3.4353	0.350139	-4.21702	0.882151	0.34212	3905	13628	426	787	0	0	0	2.48527	2.48527	0.550213	2.60058	0	2.42221
early spermatocyte	2.07913	13.3758	0.0641809	-6.43004	-7.66506	0.0980089	4673	22208	423	1157	0	1.1791	0.371762	1.42359	0	0.642157	1.70527	0.642157	1.78392
elongating spermatid	-7.26925	-3.11577	0.822642	3.95139	1.41759	0.88226	2125	13691	214	508	0	0	0	0	0	1.81039	2.35093	3.68164	5.04887
elongating spermatid	-10.3317	3.37585	0.905453	6.40303	-0.0227341	0.88922	1909	13921	212	497	0	0	0	0	0	1.90906	1.79648	3.29065	5.35749
elongated spermatid	-6.39458	9.34377	0.975189	4.20172	-5.30197	1	847	5011	77	151	0	0	0	0	1.60768	3.88967	0	0	7.12309
diplotene spermatocyte	5.79725	-14.596	0.518933	-3.0742	3.24013	0.386009	1215	2147	97	173	0	0	0	2.97709	4.49419	0	1.73301	1.73301	3.36543
elongated spermatid	-7.74714	9.73167	0.984095	4.26982	-3.71366	0.997705	1074	6596	103	197	0	0	0	0.922698	0	2.68407	0.922698	1.3943	5.85272
elongated spermatid	-10.6539	9.91136	0.989767	3.32229	-2.68339	0.986464	920	4621	74	140	0	0	0	0	0	2.46981	1.15185	2.63793	5.15976
pachytene spermatocyte	3.18586	-6.09854	0.381485	-6.11238	3.54593	0.417042	4443	17659	480	960	0	0	0	2.05344	2.46455	0.757266	2.88963	0.757266	2.5565
elongated spermatid	-8.32203	10.6725	0.997479	5.48076	-2.92299	0.967424	1024	6140	104	199	0	0	0	0	0	2.51775	0.966476	0	6.02751
pachytene spermatocyte	3.62595	-7.51991	0.397951	-5.44724	3.05339	0.403456	4959	23153	583	1297	0	0	0.622528	2.66628	2.12117	0.358944	2.72458	1.15028	2.35137
pachytene spermatocyte	8.54014	-0.520492	0.289825	-3.70492	0.0507013	0.323322	3165	10233	349	667	0	0	0	1.7726	1.36907	0.681697	2.54371	1.08332	1.7726
pachytene spermatocyte	3.60941	-4.81613	0.365565	-5.50353	3.05676	0.403964	4477	19385	505	1057	0	0	0.708833	2.33064	2.10673	0.41595	3.07419	0	2.70316
elongating spermatid	-8.67767	2.5723	0.902934	4.11232	-0.15831	0.913412	1658	9168	140	321	0	0	0.737523	0	0	1.45214	2.15585	3.74829	5.26255
elongated spermatid	-9.68171	9.99239	0.990057	4.37681	-2.9881	0.980204	1039	4995	89	170	0	0	0	0	0	2.19811	1.61024	1.09928	5.96971
pachytene spermatocyte	3.86372	-7.62799	0.400257	-5.35742	3.95348	0.425481	4606	19797	503	1030	0	0.408826	0	2.20616	2.31163	0.698185	2.84268	1.39384	2.49412
elongated spermatid	-8.88436	10.3933	0.994041	5.27538	-2.2745	0.955107	1058	6116	102	208	0	0	0	0	0	2.94368	1.45164	0.968904	6.00354
elongating spermatid	-11.1796	2.31465	0.893641	6.32879	1.58103	0.852811	1725	11049	192	415	0	0	0	0	0.644513	1.70934	1.99271	3.45859	5.24785
pachytene spermatocyte	5.94721	-8.48218	0.42631	-4.60733	3.35136	0.404422	3782	13908	369	698	0	0	0.541689	2.40376	2.26456	0	3.14786	1.67024	2.943
elongating spermatid	-7.87682	6.58534	0.950331	5.74645	-0.47437	0.907973	1512	9067	147	322	0	0	0	0	0	1.68855	2.03044	2.57504	5.46348
elongating spermatid	-9.81487	0.31608	0.870244	3.60199	-1.23497	0.942946	1342	6156	121	220	0	0	0	0	0	2.0146	2.0146	3.51121	5.17297
round spermatid	-6.65336	-8.58754	0.724941	6.04259	3.9718	0.795097	3101	25114	367	994	0	0	0	0.335174	0.785978	1.88321	3.4921	3.8709	4.83967
elongating spermatid	-8.99898	2.37391	0.89968	5.26557	1.12016	0.874696	1889	11926	170	381	0	0	0	0	0	2.23912	1.9271	3.35587	5.30946
early spermatocyte	2.87955	14.6722	0.0475039	-6.68582	-8.16072	0.0950039	5694	32603	684	1797	0	1.72291	0.26752	1.47566	0.26752	0.478369	1.66659	0.800602	1.72291
pachytene spermatocyte	9.31973	8.91837	0.172581	-4.13162	-3.63349	0.237271	3970	15610	417	905	0	0	0.824679	2.00226	0.495046	0	2.47568	0.495046	2.29938
early spermatocyte	2.23843	13.622	0.0609941	-6.4831	-7.57742	0.100487	8388	93555	1428	5280	0	1.24081	0.914862	2.08624	1.10885	0.278134	2.12528	0.61794	1.84757
elongated spermatid	-7.89729	8.53777	0.971233	6.74316	-2.02192	0.938888	1378	9171	144	314	0	0	0	0	0	2.64509	1.67926	1.15713	5.90934
pachytene spermatocyte	8.3715	7.97171	0.16972	-7.35389	-5.42881	0.158335	4503	21202	517	1210	0	0.664368	0	2.51116	0.386372	0.386372	2.6863	0.881655	1.21139
round spermatid	-5.83872	-13.3832	0.666281	3.18161	6.56866	0.696304	3149	19626	374	910	0	0	0	1.11124	0	1.51879	4.07034	4.04389	4.65342
pachytene spermatocyte	11.0491	2.68476	0.244667	-5.71053	-0.196291	0.313496	4514	19896	523	1209	0	0	0.407206	2.20186	1.70902	0.695757	2.71292	0.695757	2.084
elongated spermatid	-7.79084	9.18	0.977668	4.29342	-3.25376	0.987175	1243	7590	99	241	0	0	0	0.840499	0	2.82199	2.02652	1.83579	5.79224
elongating spermatid	-8.00811	6.5206	0.949648	5.90426	0.130764	0.89083	1892	15682	201	525	0	0	0	0	0	1.99833	1.43231	2.82979	5.72919
elongating spermatid	-4.55635	-4.69498	0.786474	5.3572	3.17392	0.801021	2614	19510	287	802	0	0	0	0.413802	0.705627	0.931248	3.18076	3.90586	5.00481
round spermatid	-6.79636	-11.9893	0.684391	4.3215	6.30848	0.720248	3192	24551	375	955	0	0	0	0.341684	0.341684	2.01717	3.85934	3.73126	4.72388
pachytene spermatocyte	8.50584	-0.943354	0.292722	-5.3683	1.07531	0.353529	4642	20746	535	1134	0	0	0	2.16461	1.67477	1.22664	2.45126	0.894394	2.04735
elongating spermatid	-10.4074	-0.727736	0.862976	4.67512	0.977282	0.884486	2087	14827	210	499	0	0	0	0.515482	0	2.40845	2.13048	3.80308	5.24265
pachytene spermatocyte	7.19068	-0.864545	0.304663	-5.76151	1.19822	0.361161	4376	18087	493	985	0	0	0.440094	2.03264	2.1679	0.440094	2.69607	0	2.22924
pachytene spermatocyte	7.97459	-10.2245	0.458082	-4.79952	6.76706	0.489149	5971	42589	802	2228	0	0	0.533179	2.38516	2.87183	0.533179	2.97286	0.776524	2.91092
pachytene spermatocyte	2.93586	-5.72523	0.377617	-5.72324	3.62179	0.417964	4588	20476	541	1106	0	0	0.902157	2.46323	2.23014	0	2.92203	1.0829	2.54312
early spermatocyte	1.97166	12.1166	0.0778118	-7.00801	-7.1978	0.119101	6481	49776	852	3032	0	2.10806	0.589776	2.17871	0.183068	0	1.69004	0.790898	1.61302
pachytene spermatocyte	6.8896	-2.12562	0.314862	-4.76829	0.982791	0.346642	4744	21720	513	1174	0	0	0	1.7233	1.7233	0.378641	2.98933	1.19438	2.12403
pachytene spermatocyte	7.54082	9.63013	0.152636	-5.57669	-4.10633	0.21061	3899	15541	410	877	0	0	0	2.23698	0	0.827205	1.43919	0.827205	1.70551
pachytene spermatocyte	5.73086	9.63318	0.133081	-6.91771	-5.4559	0.163131	5592	37273	743	2180	0	0.59049	0.42956	2.4849	0.23767	0	2.3147	0.23767	1.80788
pachytene spermatocyte	7.8454	-9.67855	0.451406	-5.33661	2.36211	0.386205	4414	18884	488	974	0	0	0.424954	2.19085	2.06481	0.424954	2.88729	0.424954	2.40342
pachytene spermatocyte	8.52236	9.19292	0.164052	-5.0116	-2.89541	0.244744	3650	13293	384	768	0	0	0	2.22733	0	0	2.56775	0.560915	1.38857
elongated spermatid	-9.43251	8.58019	0.976186	4.98078	-3.92694	0.99343	1103	6694	108	232	0	0	0	0	0.913838	2.2989	1.38323	0	5.90128
round spermatid	-7.03103	-10.9447	0.696172	4.53731	5.14799	0.747829	2511	14298	262	590	0	0	0	0.530246	0.530246	1.98707	3.26487	3.56298	4.80392
pachytene spermatocyte	10.2018	3.08342	0.242618	-5.58192	-0.406841	0.308969	5920	39342	847	2371	0	0.226457	0.226457	2.58015	1.45953	0.226457	2.63631	1.19008	1.80549
elongated spermatid	-6.60986	9.8076	0.980852	4.51408	-3.45218	0.988882	1021	6164	85	198	0	0	0	0	0	2.84626	1.44566	0.964061	5.99574
pachytene spermatocyte	4.30051	-7.69038	0.404362	-6.30463	5.07474	0.444467	5934	37053	861	2087	0	0.238914	0	2.49028	2.26549	0.59311	2.74553	0.59311	2.81255
elongated spermatid	-6.20983	3.91094	0.935575	0.583769	-1.72014	1	617	1590	37	54	0	0	0	0	0	2.6085	0	3.26413	5.30954
round spermatid	-0.405721	-14.4295	0.606853	-0.718561	8.05911	0.590529	4281	28382	486	1347	0	0	0	2.04049	2.35262	2.53584	3.46591	2.20868	4.61575
elongated spermatid	-8.55206	7.4039	0.960285	6.89793	-1.11463	0.914321	1436	9689	148	300	0	0	0	0	0	2.59415	1.63479	2.42666	5.7518
elongating spermatid	-5.64014	-3.50577	0.804588	5.87006	0.735152	0.876919	2434	17640	275	649	0	0	0	0	0.449095	1.71112	3.08991	3.98381	4.98833
pachytene spermatocyte	4.61509	10.1147	0.119743	-6.54797	-3.69169	0.204443	5505	34577	694	2104	0	0.456424	0	2.17574	0.254029	0.254029	1.99641	0.254029	1.4975
pachytene spermatocyte	11.0671	1.74725	0.253797	-5.86383	-0.342953	0.310261	4544	20010	544	1173	0	0	0	2.25084	1.38592	0.405299	2.60223	0	1.70434
pachytene spermatocyte	7.72142	8.53321	0.158719	-4.24809	-3.31365	0.242393	4064	16644	438	952	0	0	0	2.88048	0	1.22474	2.10533	0.470514	2.17596
diplotene spermatocyte	3.60443	-15.8046	0.555819	-1.47448	5.60548	0.55693	1555	2855	145	255	0	0	0	3.36802	4.04379	0	2.44303	2.0801	2.91848
elongating spermatid	-9.53411	4.65308	0.920199	5.81925	1.57985	0.857681	1763	11368	189	397	0	0	0	0	0.631092	2.28204	1.50821	3.01321	5.28849
pachytene spermatocyte	6.46602	-8.31791	0.431332	-4.67019	4.07311	0.429557	4280	17828	439	937	0	0	0.75225	2.04519	2.24212	0.75225	2.97088	1.17666	2.70952
pachytene spermatocyte	6.73879	-2.2023	0.316754	-4.65954	0.759039	0.340331	4910	24631	587	1269	0	0	0.594405	2.48168	1.53768	1.10852	2.7219	0.340732	1.77015
round spermatid	-4.94283	-4.88272	0.78749	6.21235	3.50181	0.80678	2611	19251	284	712	0	0	0	0.418351	0.939367	1.73608	3.23531	3.9594	4.78712
elongating spermatid	-7.69199	5.71506	0.941548	7.35025	1.18844	0.853634	1911	15611	206	527	0	0	0	0	0.495046	2.23296	1.43577	2.87101	5.62895
round spermatid	-4.62424	-7.27033	0.752063	5.46933	3.83662	0.78893	2552	18280	277	746	0	0	0	0.436328	0.739091	1.8672	3.13029	3.64276	4.85983
elongating spermatid	-9.52363	2.27922	0.896806	4.49021	0.739275	0.891331	1325	5876	132	227	0	0	0	0	0	1.48244	2.55822	3.5564	5.13275
elongating spermatid	-9.72002	2.11459	0.892876	4.11272	-0.321884	0.916727	1487	7259	146	257	0	0	0	0.866092	0.866092	1.63565	1.8734	3.64271	5.28127
pachytene spermatocyte	11.0825	3.34095	0.237723	-6.58234	-1.41267	0.272886	4581	21030	532	1224	0	0.388989	0	2.30601	1.06538	0.388989	2.6939	1.06538	1.4652
elongating spermatid	-9.12525	7.31491	0.960286	2.45581	-2.77256	0.999755	1105	5088	87	172	0	0	0	0	0	2.18173	1.93097	3.11881	5.61383
pachytene spermatocyte	4.47384	-7.95516	0.407796	-4.91066	5.34185	0.465376	4520	20286	539	1111	0	0.400706	0	2.12742	2.38486	0	3.00678	0.400706	2.55171
pachytene spermatocyte	11.3178	5.0994	0.218759	-3.67486	-1.341	0.287836	4230	17423	476	1062	0	0	0.45357	2.20109	0.45357	0.764464	2.73099	0.45357	1.90794
pachytene spermatocyte	4.0615	-2.94604	0.345795	-2.52642	-1.58616	0.28589	4676	20488	551	1116	0	0	0	2.32955	1.68503	0.901867	2.28087	0.901867	1.8514
pachytene spermatocyte	6.72837	8.8691	0.145518	-4.73715	-3.55865	0.232625	4706	21729	548	1307	0	0.652549	0	2.59718	0	0.652549	1.94345	1.04411	2.27666
pachytene spermatocyte	7.24032	-1.8952	0.310073	-5.64059	0.838051	0.346068	4657	20962	547	1135	0	0	0	2.55918	1.75269	0.390019	2.84597	0.390019	2.30888
elongating spermatid	-10.1784	0.841729	0.877702	4.21166	0.144107	0.906101	2101	15730	233	569	0	0	0.820421	0.492088	0	2.22619	2.07857	3.56471	5.18028
pachytene spermatocyte	9.78654	8.45756	0.179082	-4.20382	-2.30012	0.265228	3930	15140	410	904	0	0	0	2.50377	0	0.50712	2.11209	0.50712	1.83801
pachytene spermatocyte	10.6316	6.22039	0.205104	-4.9029	-3.86672	0.224267	4449	19857	489	1147	0	0	0.407863	2.25771	0.696741	0	2.68083	0	1.71062
round spermatid	-4.30545	-6.68972	0.761337	6.38501	4.13658	0.796953	2810	22378	346	879	0	0	0	0	0.369401	1.91829	2.78461	3.93279	5.05026
pachytene spermatocyte	7.79572	-1.4653	0.302405	-4.48113	0.905262	0.343648	4304	17670	464	950	0	0	0.448399	2.55582	1.60153	0	2.46387	0.448399	2.55582
round spermatid	-6.31909	-12.755	0.674576	3.39386	6.0709	0.710518	2745	16426	282	667	0	0	0	0.796417	0	1.76991	3.78927	3.68794	4.63741
elongating spermatid	-9.16507	8.53237	0.974856	5.18017	-1.86439	0.946422	1214	6936	114	222	0	0	0	0	1.35674	2.1052	1.35674	2.26701	5.488
round spermatid	-6.13652	-13.0875	0.670934	4.21638	5.98693	0.725429	3574	28684	415	1183	0	0	0	0.528997	0.528997	1.57583	3.81273	3.69	4.71724
spermatogonium	6.52974	16.9022	0	-6.25186	-11.335	0.00271135	2900	5358	356	432	1.05305	0	0	0	0	0	1.05305	1.05305	2.136
pachytene spermatocyte	3.01666	-6.74719	0.388029	-5.75201	3.19849	0.408707	4441	19027	506	1029	0	0	0	2.39656	2.34753	0.422349	2.81937	0.94648	2.57165
elongating spermatid	-4.97133	-3.97121	0.795736	6.71555	2.10222	0.838279	2255	14429	247	570	0	0	0	1.12465	0	1.64061	2.69874	3.87385	5.00604
diplotene spermatocyte	4.57209	-16.1353	0.544615	-2.59278	5.13671	0.518286	1415	2488	140	260	0	0	0	3.04911	4.17912	0	2.2015	0	3.37194
round spermatid	-4.32554	-5.45409	0.77757	5.1836	3.31028	0.795551	2280	15224	233	622	0	0	0	0.504923	0	1.28852	3.25658	3.93028	4.85539
pachytene spermatocyte	6.63712	-15.276	0.518696	-4.23166	6.55454	0.497179	4461	21867	526	1190	0	0	0.376592	2.62501	2.88594	0	3.22833	1.53869	3.52419
round spermatid	-6.76339	-12.031	0.683795	3.82694	6.63006	0.706592	3904	37245	477	1518	0	0	0.237829	0.429823	0.237829	1.50194	3.63187	3.70052	4.72942
pachytene spermatocyte	10.6684	3.31793	0.23836	-4.54162	-3.90259	0.226958	4399	19182	477	1082	0	0	0	2.11603	0.714219	0	2.67784	0.714219	1.64294
round spermatid	-3.46661	-14.4571	0.637984	3.17311	6.95744	0.68934	4124	33170	496	1380	0	0	0	1.03276	0.263493	1.22722	3.48597	3.31525	4.50907
early spermatocyte	1.95689	11.8878	0.0797161	-6.44968	-6.81421	0.128463	6201	45328	848	2863	0	2.00118	0.507927	2.35008	0	0.199354	1.60363	0.507927	1.46076
pachytene spermatocyte	3.7798	-4.58817	0.362437	-4.3161	2.08133	0.370021	4385	18180	517	1061	0	0	0	2.48475	1.87165	0.438193	2.8301	0	2.33683
pachytene spermatocyte	3.86995	-8.27279	0.405158	-5.66109	3.89377	0.424749	4918	23954	577	1270	0	0	0.60697	2.43675	1.92338	0.348847	2.77431	0.81195	2.77431
elongated spermatid	-6.93316	7.24926	0.955783	5.54352	-3.44201	0.976902	1398	9578	126	307	0	0	0	0	0	2.34147	1.4188	1.64408	5.81131
elongating spermatid	-9.04264	3.6615	0.914704	5.77232	0.0833601	0.893541	1724	11271	164	383	0	0	0	0	0	2.19557	2.0916	3.43932	5.44152
round spermatid	-6.2973	-8.69421	0.727373	6.21877	4.01576	0.796893	3106	27061	361	1020	0	0	0	0	0	1.37528	3.80606	3.82236	4.81171
round spermatid	-6.34127	-12.9571	0.673651	4.20854	6.02832	0.724445	3630	30865	423	1238	0	0.280651	0	0	0.831154	1.71125	3.83641	3.79357	4.66928
diplotene spermatocyte	7.24622	-8.81427	0.441386	-3.24248	3.42854	0.393277	1986	3914	163	250	0	0	0	2.79274	2.9381	0	3.17757	2.15904	3.17757
elongating spermatid	-10.3105	0.62535	0.875688	4.5399	1.00494	0.885337	1923	12336	174	408	0	0	0	0	0	1.23312	1.89829	3.76475	5.2421
diplotene spermatocyte	5.58882	-15.9673	0.533498	-2.74565	4.11886	0.497966	1440	2765	140	226	0	0	0	3.70827	4.69592	0	2.10818	0	2.73868
early spermatocyte	1.96941	12.0467	0.078594	-6.6436	-7.63317	0.103314	6142	44975	879	2846	0	2.06594	0.367896	1.91412	0	0.200772	1.91412	0.511048	1.51678
pachytene spermatocyte	10.3031	2.4911	0.248793	-4.89021	1.40596	0.358555	4553	19163	509	1174	0	0	0.714671	2.43669	1.53736	0.419866	2.81257	1.12721	1.82738
pachytene spermatocyte	5.65235	-2.5955	0.329737	-4.45846	1.06583	0.34765	4310	17175	480	972	0	0	0	2.70614	2.21375	0.458778	2.70614	0	2.38843
elongating spermatid	-8.79944	-0.0364326	0.859123	5.7119	0.77532	0.877733	1799	10703	191	413	0	0	0	0	0	2.24165	2.13707	3.92235	5.21053
pachytene spermatocyte	5.72474	9.64104	0.133004	-5.33134	-3.61007	0.224661	5532	34729	695	2062	0	0.622634	0.622634	2.37863	0	0.253047	2.03113	1.00345	1.72403
elongating spermatid	-9.68147	-0.153455	0.864886	6.01373	1.99028	0.844887	1923	12229	226	513	0	0	0	0	0.597588	1.62701	1.9057	3.63225	5.33699
pachytene spermatocyte	4.17111	-8.40217	0.408637	-6.0661	2.40496	0.393502	5200	27552	613	1464	0	0	0.545733	2.3099	2.11127	0.545733	2.85256	1.26428	2.74197
elongating spermatid	-6.83427	-2.55889	0.821478	5.33399	3.04101	0.805033	2604	22109	301	795	0	0	0	0	0.857327	1.86057	1.70889	3.81383	5.1287
diplotene spermatocyte	1.85167	-16.0112	0.575685	-0.994525	5.08811	0.565504	1450	2485	125	239	0	0	0	2.83888	3.22465	1.61426	3.50234	2.20258	3.37311
elongating spermatid	-10.2934	7.87713	0.970543	3.11031	-3.42729	1	900	3161	76	120	0	0	0	0	0	1.42637	1.99158	2.82244	5.46002
elongating spermatid	-7.69961	-2.36535	0.830941	5.13443	2.1215	0.849876	1988	12536	200	476	0	0	0	0	0	2.43099	2.35825	3.74905	5.24311
pachytene spermatocyte	5.09621	-2.94509	0.337353	-4.94372	2.40998	0.38367	4467	19072	503	1051	0	0	0.421428	2.23924	1.91184	1.13029	3.15861	0	2.18178
pachytene spermatocyte	6.03315	-7.85915	0.425179	-5.79251	5.20813	0.452687	5632	34170	718	1803	0	0.256671	0.630133	2.21848	2.69146	0.256671	2.95191	0.774949	2.49482
early spermatocyte	3.33285	15.3584	0.0384183	-6.32246	-8.99773	0.0643451	4073	14611	388	810	0	1.31846	0	0.862397	0	0.521419	1.48661	0.862397	1.868
round spermatid	-6.56003	-12.4967	0.678294	3.01558	6.93267	0.68637	3909	37552	517	1587	0	0	0	0	0	1.60833	3.7057	3.75674	4.71653
elongating spermatid	-9.16568	3.69862	0.914371	5.62359	0.178024	0.892756	1545	8843	146	309	0	0	0	0.756515	0	1.4799	1.70898	3.3766	5.37985
elongating spermatid	-8.71813	5.01787	0.929534	4.49137	-0.316087	0.91421	1342	7367	138	267	0	0	0	0	0	1.31233	2.05246	3.18121	5.48588
round spermatid	-7.35941	-10.1133	0.706735	4.45746	4.79086	0.754107	3127	24126	367	930	0	0	0	0.603759	0.346769	1.24903	3.75802	3.84147	4.72661
pachytene spermatocyte	2.80596	-5.86035	0.379108	-6.27759	2.15658	0.389378	5134	26554	687	1563	0	0	0.319548	2.47811	2.56865	0.319548	2.82217	0.755896	2.37854
elongated spermatid	-8.93929	9.18549	0.981221	4.19998	-3.1608	0.986252	1292	7943	103	254	0	0	0	0.814909	0	2.28369	1.56379	0.814909	5.64102
round spermatid	-6.58751	-12.474	0.678686	3.3397	6.38688	0.70246	3561	28822	424	1134	0	0	0	0.297839	0	1.70662	3.69399	3.68532	4.80471
pachytene spermatocyte	5.29758	-8.02687	0.416531	-6.67615	3.43028	0.416567	4815	23019	568	1251	0	0.625261	0	2.3567	2.17686	0.360724	2.93434	0.625261	3.02269
elongating spermatid	-8.76231	4.87064	0.928104	4.24147	-0.284969	0.915462	1485	7883	130	257	0	0	0	0	1.26331	2.4113	2.15308	2.70498	5.44621
elongated spermatid	-6.90006	6.2074	0.945776	6.58957	-2.60572	0.952445	1893	15206	187	541	0	0	0	0.505392	0.505392	3.15101	1.45586	2.69533	5.84338
round spermatid	-7.2487	-11.1519	0.695027	4.68397	5.44985	0.743436	3450	29560	394	1175	0	0	0	0.291396	0.291396	1.62128	3.71159	3.79102	4.70599
round spermatid	-5.12969	-9.5801	0.73333	1.29979	-1.00189	0.965181	1281	3854	90	137	0	0	0	0	1.27946	1.27946	3.46999	4.01618	4.29935
elongated spermatid	-8.85518	8.06116	0.968644	3.26527	-2.66106	0.986673	998	4973	85	163	0	0	0	0	0	2.83831	0	1.61377	5.9216
diplotene spermatocyte	-0.0275002	-14.7449	0.599981	0.341674	5.73874	0.611271	881	1448	84	139	0	0	0	2.69545	4.02978	0	2.06763	2.06763	4.14559
elongated spermatid	-8.21126	3.31674	0.920743	2.60328	-3.62907	1	804	2360	62	93	0	0	0	1.65546	0	3.94789	2.61787	2.24823	6.09016
round spermatid	1.06263	-16.2294	0.584261	-0.882433	8.57586	0.589001	4778	29581	581	1540	0	0	0	2.17191	2.67565	0	3.35758	1.80347	4.07423
pachytene spermatocyte	10.183	7.13705	0.193417	-4.33517	-1.64705	0.279539	4113	16857	414	891	0	0	0	2.72375	0.46576	0.46576	2.68404	1.02233	1.37779
pachytene spermatocyte	5.66303	9.4258	0.132536	-7.10752	-4.79385	0.174141	5777	40677	732	2279	0	0.906255	0.399902	2.26222	0.219809	0.399902	2.26222	0.801641	2.12527
pachytene spermatocyte	5.46073	-1.82539	0.326437	-6.7743	1.88069	0.38799	5910	37790	801	2144	0	0	0.424762	2.69191	1.49065	0.424762	2.63663	0.842888	2.35386
pachytene spermatocyte	5.83585	-8.43328	0.424955	-5.96611	3.73769	0.421559	4417	18409	496	968	0	0.433828	0	2.01728	2.47343	0.433828	2.94043	1.31259	2.94043
pachytene spermatocyte	6.30103	-1.93631	0.319393	-6.29748	-0.283392	0.311255	4567	19808	529	1109	0	0.40864	0	2.45102	1.25955	0.921999	2.78149	0.40864	2.53447
elongating spermatid	-9.49257	2.14283	0.89342	5.18881	0.614902	0.886949	1683	9016	166	334	0	0	0	0	0	1.69315	1.69315	3.23479	5.27351
elongating spermatid	-10.8338	1.08581	0.881787	6.4449	2.27944	0.836043	1943	12956	196	464	0	0	0	0.933614	0.933614	1.85675	1.7283	3.61837	5.24349
elongating spermatid	-10.3068	-0.522493	0.864488	5.34511	2.34189	0.835234	2143	15618	218	577	0	0	0	0.494871	0.494871	2.16142	1.9114	3.72178	5.29576
pachytene spermatocyte	6.71152	9.39332	0.144288	-3.65968	-2.29523	0.267685	4252	18274	427	1014	0	0	0.739292	2.60905	0.436463	0	2.56794	0.436463	1.77919
elongated spermatid	-7.8071	9.85634	0.985606	2.21838	-3.57895	1	676	2560	59	97	0	0	0	0	0	3.86859	2.17617	0	6.41407
round spermatid	-5.13271	-13.8151	0.657753	2.92669	7.18743	0.681154	5809	96346	907	3814	0	0	0	0.484126	0.34725	1.57698	3.82738	3.6791	4.68893
elongating spermatid	-10.5734	-0.386027	0.867235	5.70717	1.72402	0.854634	1996	14342	222	518	0	0	0	0	0.529011	2.15984	1.64548	3.41064	5.39651
elongating spermatid	-8.55405	5.50067	0.937351	5.56507	-1.25557	0.928941	1459	9132	144	320	0	0	0	0	0	2.56845	0.739578	2.64905	5.49309
diplotene spermatocyte	-2.68965	-14.42	0.630084	1.49945	5.67386	0.649384	897	1554	82	131	0	0	0	0	0	0	3.67908	3.28616	4.0761
early spermatocyte	1.3064	10.89	0.0883004	-6.87267	-6.28702	0.143957	6724	59902	919	3688	0	1.54173	0.288091	2.23505	0	0.288091	1.79312	0.693965	1.79312
elongated spermatid	-10.222	8.27523	0.975295	4.45874	-4.24952	1	932	4564	76	116	0	0	0	1.16035	0	2.79346	1.68308	1.68308	5.81126
pachytene spermatocyte	3.72548	-6.2266	0.384427	-4.7033	2.25981	0.377868	4171	16926	448	905	0	0	0.464176	2.34672	2.09043	0.779969	3.22759	0	2.75795
elongated spermatid	-8.83987	9.62255	0.985567	4.38605	-1.98163	0.956159	1200	7312	109	234	0	0	0	0	0	2.47997	0.861883	1.86725	5.81323
pachytene spermatocyte	7.66337	-11.4035	0.472058	-4.23096	4.20467	0.438563	4599	21652	538	1140	0	0	0.379704	2.27985	2.23145	0	2.89528	1.54646	3.21953
pachytene spermatocyte	10.6637	1.98413	0.253177	-4.98808	-0.815519	0.300081	4394	19019	488	1077	0	0	0.422458	2.72091	1.42413	0	2.57195	1.13231	1.64975
round spermatid	-5.99334	-8.27938	0.732699	6.04517	4.55603	0.783995	3307	29113	385	1070	0	0	0	0.29527	0.522939	1.4895	3.6034	3.96778	4.79762
pachytene spermatocyte	7.62602	-13.3551	0.493876	-4.65111	6.93431	0.492915	4299	19090	482	984	0	0.421194	0.716648	2.52758	2.23863	0.421194	3.1124	1.12983	3.41219
elongating spermatid	-9.92387	0.71108	0.87561	5.4442	1.24439	0.869839	2002	13530	208	504	0	0	0	0	0.553367	2.21157	1.93337	3.96532	5.27496
pachytene spermatocyte	10.6352	3.10007	0.241265	-3.86707	-0.400321	0.311246	4330	18352	491	1059	0	0	0.434921	2.32848	0.968701	0.737011	2.71905	1.31485	1.31485
elongated spermatid	-6.80339	6.93227	0.953871	6.46375	-1.78732	0.935204	1299	7853	117	263	0	0	0	0	0	1.99701	0.821276	1.26605	5.8467
pachytene spermatocyte	7.94165	9.34259	0.157732	-5.66478	-4.60906	0.198946	5092	28915	596	1645	0	0.29701	0	2.36867	0.29701	0.29701	2.23	0.711718	2.02429
elongating spermatid	-8.79866	4.83535	0.927538	3.93943	-0.175247	0.915216	1059	3965	80	124	0	0	0	0	0	1.79909	2.14782	3.59206	5.34869
pachytene spermatocyte	4.22738	-7.58741	0.402979	-5.46496	3.97317	0.426174	4459	19275	526	1037	0	0	0	2.17262	2.11173	0	2.80715	0.711726	2.55965
pachytene spermatocyte	10.1257	2.2681	0.252677	-3.99603	0.0174986	0.322008	4470	19143	466	1060	0	0	0.942734	2.17871	1.28416	0.420242	2.74889	0.942734	1.90889
elongating spermatid	-5.46114	-3.9724	0.799697	6.0038	0.9641	0.870125	2321	15725	228	584	0	0	0	0	0.492211	2.15538	2.78885	3.81804	4.89716
elongating spermatid	-10.1862	-0.934263	0.861379	7.04828	0.87407	0.861623	2121	15430	229	543	0	0	0	0.499616	0	1.92173	2.17214	3.65297	5.22416
pachytene spermatocyte	8.45729	7.84272	0.171328	-5.00696	-2.97779	0.242838	4152	17629	449	1046	0	0	0.7582	2.12511	0.4493	0	2.46616	0.4493	1.34445
round spermatid	-5.80151	-8.51044	0.733178	6.32953	4.09667	0.796925	2996	23240	316	877	0	0	0	0	0.357866	1.5836	3.59133	3.97956	4.78545
elongated spermatid	-8.49119	9.51409	0.983528	4.94185	-3.38909	0.982558	1077	6365	97	203	0	0	0	0	0.944331	2.60777	1.42122	1.98573	5.95969
elongated spermatid	-7.52877	8.34043	0.968085	6.33735	-2.17488	0.944649	1513	12156	149	377	0	0	0	0	0	2.90556	1.45642	1.63182	5.83837
elongating spermatid	-7.96176	1.68523	0.88985	0.866547	-1.53831	0.99134	664	1387	44	71	0	0	0	0	0	0	4.07207	3.39582	4.75666
elongating spermatid	-7.44289	5.88042	0.943899	5.71551	-1.59409	0.936029	1414	8811	141	320	0	0	0	0	0.758441	2.41721	1.89833	2.31051	5.55541
elongating spermatid	-4.62663	-5.10189	0.782564	6.31228	2.65221	0.826789	2569	18369	269	679	0	0	0.434633	0.736585	0.434633	1.57086	2.99842	3.84437	4.94425
round spermatid	-4.79898	-7.4962	0.748962	5.2398	2.24129	0.842777	2117	12561	212	493	0	0	0	0.585626	0	1.75383	3.2457	3.93486	4.66426
elongating spermatid	-9.19555	0.279035	0.866642	4.70078	0.194903	0.900761	1589	7625	133	294	0	0	0	0.837886	0	2.32046	2.32046	3.3043	5.19668
elongated spermatid	-8.89986	10.6718	0.99704	4.2517	-3.0835	0.983868	775	3284	53	91	0	0	0	0	0	2.57872	1.3975	0	5.8954
elongating spermatid	-7.47608	-2.76749	0.826587	6.87839	2.67884	0.82761	3056	31364	371	1189	0	0	0	0	0	2.12025	1.80852	3.78517	5.17072
round spermatid	-5.77556	-12.9603	0.6685	2.84827	6.34032	0.69146	3239	21633	368	944	0	0	0	0.379981	0.654673	0.654673	3.82513	3.5073	4.5951
elongated spermatid	-9.11767	5.81665	0.939631	4.42536	-0.109867	0.909713	1304	6569	120	234	0	0	0	0	0	2.31588	1.95857	2.1531	5.63329
elongating spermatid	-10.1009	3.62192	0.908361	6.28721	-2.21178	0.945953	1509	8452	139	291	0	0	0	0	0	2.22808	1.51501	3.25216	5.23611
pachytene spermatocyte	4.28814	-2.99114	0.344358	-5.87154	2.29213	0.389065	4791	22303	532	1188	0	0	0.852204	2.10075	1.98455	0.37037	2.98706	0.37037	2.53805
pachytene spermatocyte	7.73034	9.18047	0.155967	-3.82653	-2.10388	0.271509	4198	17712	447	1039	0	0.755736	0	2.18653	0	0	1.59982	0.755736	1.80522
elongated spermatid	-7.02675	7.29061	0.956403	7.32617	-0.852381	0.902424	1799	14722	181	435	0	0	0	0	0	2.63231	0.858031	2.35229	5.60339
elongated spermatid	-6.31742	7.50314	0.957537	7.2046	-1.74384	0.929066	2160	23084	233	700	0	0	0	0.35991	0.35991	2.63877	1.28071	1.00533	6.04722
elongating spermatid	-10.7995	2.11415	0.891783	7.43283	3.4523	0.819503	2325	21053	279	757	0	0	0	0.388652	0.388652	2.30507	1.82856	3.54744	5.42118
pachytene spermatocyte	5.28382	-2.78592	0.33434	-4.10944	1.0727	0.346582	4067	15159	437	834	0	0	0.506595	2.25918	1.72587	0.506595	3.00218	0.506595	2.50256
pachytene spermatocyte	7.0192	-8.46836	0.437851	-6.08185	4.73977	0.442165	4602	20709	498	1130	0	0	0.393972	2.41054	1.58163	0.675857	2.98727	0.675857	2.91142
elongating spermatid	-8.3429	2.70621	0.909376	1.03176	-1.31231	0.98213	1021	3304	73	133	0	0	0	0	0	1.39293	2.57311	3.6975	5.13869
pachytene spermatocyte	11.2817	2.48462	0.246217	-4.13411	-0.335111	0.31287	4723	23872	556	1357	0	0.349882	0.349882	2.23837	1.56237	0.60857	2.60764	0.349882	1.72418
round spermatid	-7.24182	0.657746	0.853884	0.936777	-2.00697	1	870	2006	49	75	0	0	0	0	0	1.78926	3.43109	3.92889	4.94579
round spermatid	-4.19902	-6.18721	0.768378	5.31061	3.21789	0.799401	2569	18242	289	715	0	0	0	0.437084	0	1.86901	3.30736	3.88552	4.91561
elongating spermatid	-7.33636	2.71767	0.925177	1.3349	-1.88127	0.99411	685	1660	40	48	0	0	0	0	0	2.56865	1.94935	2.94824	5.38389
pachytene spermatocyte	2.92769	-6.39283	0.383932	-4.70945	3.05705	0.397259	4756	22460	549	1179	0	0	0	2.03831	1.91505	0	2.69466	1.17121	2.78105
early spermatocyte	2.04903	13.3718	0.0643312	-6.53044	-7.21366	0.112901	5459	30441	713	1940	0	1.97984	0.284054	1.45513	0.284054	0.284054	1.45513	0.685877	1.529
pachytene spermatocyte	10.8355	4.52688	0.224521	-3.7618	-0.88248	0.297206	4493	20540	509	1167	0	0.679891	0	2.32726	0.900362	0	2.89254	0.679891	1.76957
round spermatid	-6.26895	-12.6695	0.674821	3.08757	6.87617	0.688715	3129	22179	359	926	0	0	0	0	0.372168	1.78501	3.56294	3.75961	4.69328
pachytene spermatocyte	9.06451	8.75944	0.171208	-2.39717	-2.15935	0.276449	4163	17515	397	966	0	0	0	2.51916	0	0.451653	2.19641	0.761653	1.7169
elongating spermatid	-8.1039	6.61182	0.950702	6.01365	-2.00816	0.943719	1500	9911	153	323	0	0	0	0	0.697627	2.31063	1.79921	3.40984	5.41158
early spermatocyte	1.42186	11.3462	0.0840098	-6.6587	-6.44728	0.141327	6079	45623	895	2936	0	1.68339	0.629542	2.36502	0.198185	0.363514	2.13445	0.505348	1.40331
early spermatocyte	2.52194	10.0906	0.0980142	-7.49751	-6.35443	0.138315	6680	60863	977	3831	0	1.28889	0	2.12745	0.400717	0.152118	1.66236	0.505125	1.41626
diplotene spermatocyte	4.953	-8.86157	0.41783	-3.25134	2.91095	0.379798	1659	3086	119	143	0	0	0	2.01235	2.84504	0	2.84504	0	3.16476
elongating spermatid	-7.0156	6.09343	0.944601	6.01339	0.145341	0.889348	1612	11546	181	366	0	0	0	1.00511	0.623851	2.35395	1.28046	3.15779	5.3703
elongating spermatid	-8.17622	-1.97161	0.837824	5.14702	1.21692	0.87377	1948	12237	197	465	0	0.597293	0	0	0.597293	1.77549	2.12283	3.84509	5.06713
pachytene spermatocyte	11.217	4.21786	0.22811	-4.36343	-2.27262	0.264767	4657	21859	492	1217	0	0	0.649694	2.40374	0.863916	0.649694	2.93607	1.04024	1.87022
pachytene spermatocyte	3.89483	-3.68937	0.352906	-5.05804	3.95296	0.424686	4530	19025	473	955	0	0.422349	0.718368	2.48793	2.12317	0.718368	2.96496	0.422349	2.34753
elongated spermatid	-8.57026	9.28946	0.981221	6.30769	-2.28935	0.947678	1376	10546	143	378	0	0	0	0	0	2.51598	1.56714	1.34669	5.90282
round spermatid	-5.86745	-13.3472	0.666779	3.69265	5.53726	0.727596	3090	20277	332	827	0	0	0	0.686293	0.400901	1.69351	3.93776	3.55617	4.74426
early spermatocyte	1.50499	10.5833	0.0886846	-6.93234	-7.21489	0.118209	6494	58813	1009	3778	0	1.59142	0.615268	2.55739	0.15703	0.41217	1.93889	0.615268	1.59142
elongating spermatid	-9.38106	0.0327087	0.865165	6.07549	3.37854	0.807633	1840	10883	186	412	0	0	0.651733	0	0.651733	2.22676	1.54233	3.47325	5.22902
elongated spermatid	-7.32319	4.37265	0.933827	2.11349	-4.05419	1	553	1908	32	52	0	0	0	0	0	3.75954	2.8168	0	6.79345
pachytene spermatocyte	11.2013	2.51275	0.246128	-5.32888	-0.263754	0.312478	3991	15060	407	821	0	0	0	2.82939	0.509204	0	2.45303	0.844981	2.39421
elongating spermatid	-6.17896	-2.21704	0.817384	3.52502	0.304801	0.906844	1566	6936	155	296	0	0	0	0	0	2.1052	3.05327	3.96846	4.83971
pachytene spermatocyte	6.83364	-1.41231	0.311239	-5.14734	1.91951	0.373808	4394	17919	466	962	0	0	0	2.35	1.46968	0.443386	2.77666	0.443386	1.88399
diplotene spermatocyte	1.74155	-16.528	0.5773	-0.531042	5.90084	0.5844	1532	2625	157	281	0	0	0	2.99811	2.52	0	2.52	0	2.78736
pachytene spermatocyte	10.5306	1.14151	0.261503	-6.23455	-0.457512	0.307639	4685	21405	558	1288	0	0	0	2.33633	1.64951	0.383328	2.57613	1.20471	1.73547
elongating spermatid	-7.24561	-2.78319	0.824251	7.01294	4.00689	0.806513	3146	33108	387	1254	0	0	0	0.263934	0.263934	1.76347	2.47431	3.86103	5.17836
pachytene spermatocyte	7.70724	-10.4305	0.460269	-5.58918	5.6028	0.46106	4497	19562	528	1041	0	0	0.704177	2.54593	2.62302	0.929512	2.85387	1.40279	3.01659
diplotene spermatocyte	5.23369	-15.6795	0.537392	-2.33672	4.91514	0.525179	1543	3073	166	264	0	0	0	2.37547	4.08659	0	1.4474	1.4474	3.16818
pachytene spermatocyte	4.15943	-3.69069	0.35112	-5.16622	0.653725	0.338355	4330	17469	457	920	0	0	0.452568	1.81663	1.81663	0	2.52147	1.1907	2.06282
pachytene spermatocyte	5.68223	-15.6913	0.532366	-3.52963	7.18091	0.51936	4640	24684	535	1194	0	0	0.340077	2.4796	2.25194	0.593388	3.2148	1.5359	3.49649
pachytene spermatocyte	7.83822	-12.057	0.479121	-3.77308	5.87996	0.498435	4300	18991	479	984	0	0.423002	0	2.05987	2.5734	0	3.06968	1.42533	3.01954
pachytene spermatocyte	8.8699	8.9888	0.168535	-5.95573	-2.78879	0.236372	4467	20770	481	1177	0	0.392984	0.893711	2.26852	0	0	2.10668	0.392984	1.91349
elongated spermatid	-8.60152	6.39947	0.948484	6.05115	-1.5002	0.931437	1316	7909	138	296	0	0	0	0.817302	0	1.8013	0.817302	1.26095	5.72678
elongated spermatid	-9.18781	10.0896	0.990832	2.95892	-3.01835	0.998847	993	5338	70	146	0	0	0	0	0	2.98232	1.89011	1.89011	5.98212
elongating spermatid	-11.0228	0.88865	0.880425	6.79556	1.72318	0.846625	1910	11947	218	488	0	0	0	0.983598	0	2.32311	1.79545	3.51584	5.26103
pachytene spermatocyte	8.00372	-12.8442	0.48729	-4.2871	5.80701	0.485767	3361	10841	353	590	0	0	0	2.41114	2.00915	0.653587	3.28944	0.653587	3.25445
elongated spermatid	-9.05071	9.72484	0.987201	5.05075	-2.61116	0.964505	1190	7462	114	238	0	0	0	0	0.850204	2.20174	1.6135	1.85011	5.72974
round spermatid	2.07145	-15.9074	0.573148	-1.34373	8.29182	0.575958	4571	26591	522	1312	0	0	0	2.00055	2.86488	0.917997	3.27988	2.09744	3.85558
elongating spermatid	-6.84223	3.00653	0.930182	1.01036	-1.46228	0.987842	740	1605	46	60	0	0	0	0	0	1.97831	0	2.5998	5.13123
pachytene spermatocyte	10.6834	7.93882	0.189079	-3.9107	-3.03973	0.250595	4035	16916	413	881	0	0	0.464461	2.50405	0.464461	0	2.79545	0.464461	1.84378
pachytene spermatocyte	3.84203	-8.27407	0.404935	-5.38821	3.71395	0.419443	4649	20639	502	1040	0	0.395091	0	1.91901	2.27432	0.395091	2.77384	1.3628	2.80364
pachytene spermatocyte	11.3563	5.28844	0.216719	-5.30677	-1.42986	0.280901	4582	21922	517	1231	0	0.375805	0	2.40112	0.375805	0.64832	2.74709	0.375805	1.79472
pachytene spermatocyte	9.64262	2.0676	0.257939	-6.34611	-0.132005	0.313961	6369	47661	892	2783	0	0.19046	0	2.26198	1.64791	0	2.52887	0.19046	2.01544
elongating spermatid	-8.47919	-1.81226	0.841555	4.95174	0.0640446	0.90166	1867	11684	183	429	0	0	0	0	0.618354	1.94464	2.16365	3.94151	5.1875
pachytene spermatocyte	8.53381	7.84319	0.172036	-5.80759	-3.4319	0.222225	4043	16482	419	941	0	0	0.474196	2.57524	0	0.474196	2.6636	0	2.03783
elongating spermatid	-8.96756	4.49383	0.923645	6.62819	-1.45982	0.926255	1812	13004	168	420	0	0	0	0.570411	0	1.96739	1.72526	2.84193	5.57884
elongating spermatid	-10.7212	3.12908	0.901584	7.13758	0.692069	0.864984	2158	17061	229	626	0	0	0	0	0	2.49622	2.15405	3.57183	5.32574
elongated spermatid	-9.26719	3.02853	0.907299	3.3269	-5.32082	1	1157	4528	81	214	0	0	0	0	0	4.06767	1.1658	0	5.07524
diplotene spermatocyte	6.90994	-14.8738	0.512814	-2.17125	5.19427	0.531763	1519	2756	143	244	0	0	0	4.01506	4.43621	0	2.47531	1.53222	3.27333
pachytene spermatocyte	7.52436	-9.73201	0.448317	-5.33133	5.75179	0.465524	4762	23647	545	1163	0	0	0.612821	1.99364	2.48434	0	3.05848	1.37617	2.8855
elongating spermatid	-8.84985	4.2384	0.922605	5.6207	-0.99778	0.922071	1471	8332	130	288	0	0	0	0	0	1.75799	2.24085	3.00583	5.41804
round spermatid	-4.40566	-6.55023	0.764471	6.8501	4.48807	0.796845	3494	36126	423	1398	0	0	0	0.440586	0.244364	1.63941	3.0673	3.90079	4.91123
pachytene spermatocyte	7.15105	-1.95154	0.311256	-5.68227	0.148959	0.322693	4572	19989	532	1128	0.405649	0	0.405649	1.94638	2.01538	0	3.15753	1.09898	2.14055
elongating spermatid	-8.98466	0.00318334	0.860797	5.72951	1.90603	0.850035	2094	14042	183	476	0	0	0	0	0	1.66258	2.2561	3.71065	5.21506
elongating spermatid	-10.2964	-0.269285	0.866948	5.97109	0.262105	0.887051	2026	14078	218	514	0	0	0	0	0	1.78713	1.89951	3.47366	5.27259
elongating spermatid	-8.30469	7.14544	0.956995	4.18332	-0.805517	0.927885	1390	8326	132	268	0	0	0	1.2244	0	2.56576	1.75859	2.65406	5.64207
spermatogonium	5.6879	16.8707	0.00692527	-6.32499	-10.8476	0.0149556	3222	6874	203	352	2.64566	0	0	0	0	0	0	0	2.11309
round spermatid	-6.39718	-8.39464	0.728538	6.64844	4.69324	0.791077	3672	38239	479	1443	0	0	0.232306	0.42069	0	1.8294	3.62729	3.85623	4.84866
pachytene spermatocyte	3.8075	-6.46186	0.387214	-4.79422	1.55746	0.361806	4037	14835	410	813	0	0	0	2.27861	2.40796	0.853633	2.98943	0.515265	2.67288
elongating spermatid	-4.75711	-4.33708	0.791023	5.40362	3.2874	0.799395	2421	17458	243	611	0	0	0	0.45286	0	2.13375	2.65144	3.79623	5.01397
elongated spermatid	-9.20263	9.72793	0.987606	2.64565	-2.23297	0.983749	1057	5599	88	158	0	0	0	0	0	2.72709	1.51997	1.84973	5.88608
elongated spermatid	-9.47592	9.24815	0.98302	3.42802	-3.59064	1	761	3223	56	80	0	0	0	0	0	2.59606	1.97483	1.41165	6.26408
early spermatocyte	1.3499	11.2194	0.0851707	-6.49886	-6.81444	0.128522	6289	46730	847	2983	0	1.77866	0.356268	2.30136	0.356268	0.618413	1.88158	0.727537	1.77866
elongating spermatid	-8.33795	6.05554	0.943922	6.52437	-1.20583	0.920435	1634	10879	170	406	0	0	0	0	0	2.00612	1.54262	3.05506	5.54728
elongating spermatid	-9.11641	6.20189	0.946436	1.83769	-2.28283	0.996681	958	3865	81	137	0	0	0	0	0	1.82045	2.63452	2.80481	5.44359
elongating spermatid	-9.18391	-1.65324	0.848727	5.53688	1.58002	0.860585	2084	13013	220	519	0	0	0	0	0	1.96679	2.58742	3.67435	5.07081
elongated spermatid	-9.22867	6.47144	0.949495	3.27247	-5.08231	1	556	1662	29	46	0	0	0	0	1.94831	2.9471	1.94831	0	6.33962
elongating spermatid	-10.8939	3.22018	0.901939	7.60529	1.9377	0.837731	2308	22106	268	757	0	0	0	0	0	2.26124	2.10874	3.06135	5.51157
pachytene spermatocyte	8.46664	-0.898058	0.292799	-5.38723	0.739775	0.340877	4084	15158	443	876	0	0.841286	0	1.93688	1.72593	0.506621	2.55522	0.841286	2.4471
diplotene spermatocyte	0.108253	-14.7319	0.598569	-0.302755	5.9846	0.590569	1249	2236	108	147	0	0	0	0	3.32625	0	3.15108	3.47525	3.15108
elongating spermatid	-6.42623	3.1648	0.930182	-4.19774	-4.18167	0.226028	569	1114	39	41	0	0	0	0	0	0	2.30025	2.94198	5.09117
elongated spermatid	-10.4637	9.82688	0.9887	3.17867	-3.20829	1	631	1958	37	71	0	0	0	0	0	3.73428	1.80948	0	5.44167
pachytene spermatocyte	6.43537	9.1886	0.141502	-5.02847	-2.46682	0.254991	5449	34376	712	2073	0	0	0.458554	2.62461	0	0.458554	2.46496	1.36326	1.87594
diplotene spermatocyte	5.28314	-14.6742	0.53653	-0.841339	5.33773	0.570927	1064	1743	119	235	0	0	0	3.39068	4.2463	0	2.90206	0	3.84797
pachytene spermatocyte	6.17079	-8.43949	0.428567	-5.30408	3.18283	0.405551	4024	15313	423	821	0	0	0.50259	2.49328	2.31668	0	2.85215	1.28426	3.05602
diplotene spermatocyte	7.14477	-12.5493	0.486365	-2.92431	4.22513	0.49542	1714	2943	161	238	0	0	0	2.05358	3.21025	0	1.48113	2.05358	2.68044
diplotene spermatocyte	7.97778	-12.242	0.480811	-2.8848	3.88026	0.485153	1783	3495	175	284	0	0	0	3.48015	4.20155	0	2.25981	1.35077	3.04561
elongating spermatid	-6.65519	-2.50038	0.820055	5.91954	2.69626	0.823373	2512	19802	267	746	0	0	0	0	0	1.7129	2.08815	3.71101	5.13683
pachytene spermatocyte	9.02763	9.05661	0.168998	-4.82761	-4.05953	0.221545	3755	14164	412	878	0	0	1.13721	2.80532	0	0	2.24836	0.880469	1.51074
pachytene spermatocyte	5.8273	-15.7689	0.530333	-3.54258	7.11993	0.518381	4536	22609	523	1158	0	0	0	1.973	2.52572	1.16674	3.26619	1.41004	3.56952
pachytene spermatocyte	11.1809	5.26644	0.21669	-5.51854	-1.56995	0.275095	4220	17701	478	1041	0	0	0	2.71614	0	0	2.5094	0.447807	1.47916
elongating spermatid	-10.4478	0.381371	0.873386	5.55275	1.67623	0.858158	2097	15262	215	561	0	0	0	0.503935	0.503935	1.72036	1.28672	3.62946	5.25235
elongating spermatid	-6.15702	-3.59425	0.808952	6.04303	1.97862	0.845022	2377	16794	242	611	0	0	0	0.467156	0.467156	1.93939	2.46114	3.89653	5.00174
round spermatid	-5.07414	-13.811	0.657182	3.28555	6.18197	0.706547	3622	26118	409	1199	0	0	0	0.324167	0.764832	1.30295	3.77275	3.69973	4.67693
pachytene spermatocyte	4.49871	-3.36743	0.345676	-4.80866	1.84625	0.368929	3949	14234	410	738	0	0	0.532094	2.24389	1.65153	0.532094	2.80062	0	2.24389
pachytene spermatocyte	9.38315	8.91392	0.173198	-5.23338	-3.15714	0.236174	4165	17517	458	1003	0	0	0.451611	2.564	0	0.451611	1.81443	0.451611	2.06053
pachytene spermatocyte	9.30523	1.24787	0.268758	-4.12827	-0.883755	0.297519	4575	20121	532	1244	0	0.403442	0	2.19182	1.24842	0.690111	2.4368	1.09456	2.29711
pachytene spermatocyte	6.52086	8.81624	0.142977	-6.00087	-3.71409	0.21279	4313	18359	422	1041	0	0.434805	0.736841	1.86356	0	0.434805	2.08947	0.434805	2.32818
pachytene spermatocyte	5.78465	9.33106	0.133992	-5.91952	-3.49794	0.219283	4488	20105	469	1183	0	0.690532	0.403723	2.01037	0	0	2.24661	0	1.86737
pachytene spermatocyte	9.19007	0.568648	0.276161	-4.91064	1.40039	0.358552	4987	24781	603	1449	0	0	0.591707	2.20505	1.10449	0.338994	2.68922	1.10449	1.95346
elongating spermatid	-8.52721	5.15194	0.932551	4.356	-1.07585	0.93329	1510	9042	142	272	0	0	0	0	0	2.03283	1.46276	3.23203	5.60157
diplotene spermatocyte	1.19239	-15.6837	0.582984	-0.297975	5.91909	0.59036	1245	2403	128	276	0	0	0	3.7522	4.52777	0	2.60153	2.23248	0
elongating spermatid	-6.74964	3.78483	0.932507	0.681123	-1.88871	1	645	1430	32	37	0	0	0	0	0	3.36633	3.58255	3.91104	4.89685
pachytene spermatocyte	7.41678	-0.602455	0.300845	-6.77456	0.367531	0.329085	5956	36775	788	2047	0	0.240519	0.434259	2.3785	1.23756	0	2.51932	0.736032	2.15333
pachytene spermatocyte	7.52184	-12.6395	0.486343	-4.21184	6.03551	0.490798	4287	18332	466	940	0	0	0	2.56502	2.275	0	3.39823	1.45231	3.26166
elongated spermatid	-6.45214	3.90539	0.935575	1.55809	-2.90787	1	575	1362	41	56	0	0	0	0	0	2.75266	2.75266	2.12132	5.25695
elongating spermatid	-7.68091	-2.60918	0.82929	6.99601	3.34896	0.817464	2580	20893	293	792	0	0	0.391115	0	0	1.47027	2.2123	3.84905	5.14674
pachytene spermatocyte	4.80391	9.85431	0.122306	-6.41116	-3.8441	0.203378	5352	32723	675	1954	0	0.65065	0.266659	2.43276	0.266659	0.476974	2.04422	0.65065	1.60397
diplotene spermatocyte	7.44923	-14.4035	0.50551	-2.11493	4.9761	0.53105	1523	2801	149	238	0	0	0	3.50048	3.60282	1.51955	2.09683	1.51955	3.38646
pachytene spermatocyte	7.22734	-1.43049	0.307543	-5.50525	-0.216696	0.313355	4252	16903	450	972	0	0.780641	0	2.16202	1.74598	0	2.72093	0.464637	1.37553
elongating spermatid	-9.54102	1.00269	0.877788	5.82414	-1.33976	0.929134	1835	10675	199	444	0	0	0	0	0	1.55753	1.73763	3.62525	5.35108
round spermatid	-6.38131	-12.84	0.674435	3.63051	5.74357	0.721841	2887	18051	314	758	0	0	0	0	0.440823	0.979062	3.82587	3.59608	4.74116
early spermatocyte	1.51538	10.6882	0.0883004	-6.76382	-5.46115	0.164919	6521	57057	916	3505	0	1.38115	0.422512	2.39699	0.161492	0	1.80544	0.71861	2.2041
pachytene spermatocyte	7.55024	-14.308	0.504067	-2.58889	5.60218	0.525637	3899	15048	438	891	0	0	0	2.79021	2.86867	0.509549	2.74854	0.509549	3.40916
pachytene spermatocyte	7.29728	-14.6664	0.5089	-4.51863	7.10198	0.49804	5465	33641	674	1751	0	0	0.63747	2.55639	2.32377	0.466535	2.98191	1.30157	3.33391
early spermatocyte	2.2958	13.9922	0.0572676	-6.45326	-8.20901	0.0889527	5727	33512	635	1910	0	1.58498	0.261133	1.45452	0.468002	0.468002	1.80382	0.468002	1.45452
round spermatid	-5.65762	-8.00124	0.73754	6.65957	4.78245	0.789485	3936	46986	524	1914	0	0	0	0.354634	0.192956	1.65948	3.45466	4.0426	4.86734
elongating spermatid	-9.14559	4.47938	0.922039	4.44358	-1.62302	0.946484	1172	5440	111	214	0	0	0	0	0	2.62956	2.12261	2.12261	5.67484
elongating spermatid	-9.54265	-0.152287	0.864173	5.52972	0.721452	0.880991	1666	9526	154	375	0	0	0	0	0	2.12206	1.64847	3.60255	5.27942
early spermatocyte	2.02831	12.9691	0.0684431	-6.52218	-8.69296	0.0745625	6480	45922	824	2817	0	2.33831	0.361528	1.95971	0.197014	0.502762	1.67807	0.925973	1.22241
pachytene spermatocyte	9.55712	8.93219	0.174699	-5.907	-2.74794	0.239373	4053	16707	423	926	0	0	0.469075	2.026	0	0	2.10196	1.38444	1.85421
round spermatid	-6.5287	-8.9854	0.723323	5.457	2.85893	0.813244	2788	19793	289	764	0	0	0	0	0	1.51218	3.77136	3.84963	4.81434
pachytene spermatocyte	11.0945	7.00266	0.199158	-4.79	-1.26099	0.287888	3967	15499	439	923	0	0.497864	0	2.48227	0	0	2.48227	0.828729	2.09152
pachytene spermatocyte	10.2914	2.87498	0.244645	-4.23649	-1.46183	0.284169	4409	18050	514	1105	0	0	0	1.87796	0.745755	0.440843	2.53642	0.745755	1.78945
elongating spermatid	-7.23321	0.803499	0.855076	0.0659534	-1.82486	1	937	1990	53	66	0	0	0	0	0	2.40245	3.0493	2.77729	4.33568
elongated spermatid	-9.01888	10.4989	0.995016	3.69868	-2.56547	0.978711	819	3726	58	93	0	0	0	0	0	3.32642	0	1.30396	6.23623
elongated spermatid	-8.45009	8.02194	0.967118	4.9181	-2.98687	0.974146	1120	6101	95	186	0	0	0	0	0	2.85594	1.77787	2.02238	5.87223
pachytene spermatocyte	8.01802	9.67605	0.157684	-4.88324	-4.39673	0.214485	4296	18609	417	1063	0	0	0.430076	2.07767	0	0	2.31603	0.72984	2.1428
elongated spermatid	-6.87788	8.61014	0.969255	4.56647	-3.28342	0.984646	902	4906	80	154	0	0	0	0	0	3.62939	1.1113	0	5.95117
round spermatid	1.03307	-16.1365	0.584623	-0.520215	8.27623	0.59517	4331	23533	478	1165	0	0	0	2.41577	2.7646	1.48149	3.53061	2.29492	3.85689
early spermatocyte	4.08449	16.2419	0.0259352	-6.56765	-9.32392	0.0551453	4767	18990	422	906	0	2.34934	0	1.13346	0	0	0.423038	0.423038	1.42541
pachytene spermatocyte	5.45326	9.19173	0.130434	-6.33341	-5.27108	0.175053	5625	35968	828	2195	0	0	0.747683	2.37312	0	0.245316	2.42364	0.747683	2.14085
elongated spermatid	-7.38327	7.36193	0.957807	6.18324	-1.0088	0.918142	1700	13866	192	476	0	0	0	0.543015	0.543015	2.01366	1.35706	1.79978	5.78989
elongating spermatid	-7.69329	2.54791	0.911498	1.04159	-1.90818	0.998437	712	1723	35	62	0	0	0	0	0	2.5343	0	3.40184	5.09686
pachytene spermatocyte	5.47233	9.30424	0.130532	-6.26798	-4.65537	0.18875	5017	26482	598	1606	0	0.920466	0	2.23082	0	0	2.00411	0.757457	1.83842
pachytene spermatocyte	3.94577	-3.42525	0.350203	-5.24245	2.03279	0.377399	4222	16800	453	901	0	0	0	2.35353	1.51973	0	2.64573	0.466979	2.55749
elongating spermatid	-11.0799	1.70003	0.886875	7.7549	1.67043	0.84349	2583	25291	311	924	0	0	0	0	0	2.272	1.81485	3.79535	5.36838
pachytene spermatocyte	4.99336	10.408	0.123396	-6.92123	-4.86151	0.174659	5619	37824	751	2315	0	0.42446	0.842391	2.30148	0	0.234584	2.02941	0.42446	1.91933
pachytene spermatocyte	10.3103	2.86389	0.244715	-5.13092	-1.40091	0.282383	4034	14763	407	822	0	0	0	2.34965	1.10917	0	2.80804	0.856352	2.21127
pachytene spermatocyte	2.8677	-5.38665	0.373973	-4.99457	1.10486	0.35178	4277	17234	478	903	0	0.457476	0	2.43724	1.91704	0.457476	3.11187	0.770182	2.4867
pachytene spermatocyte	4.85745	10.4029	0.121901	-6.75608	-5.08464	0.172885	5326	32214	681	1881	0	0.936924	0.48295	2.13419	0.270351	0.270351	2.05788	0.807233	1.88519
pachytene spermatocyte	6.0762	-7.99589	0.426091	-4.54617	3.8213	0.419986	4675	21394	576	1127	0	0	1.20504	2.33675	2.54038	0.383477	3.02674	0.65998	2.70947
elongating spermatid	-10.071	-1.04903	0.859563	7.25692	3.96001	0.810823	2934	31240	372	1140	0	0	0	0	0.673101	2.12374	1.9113	3.69815	5.33497
round spermatid	1.89157	-15.7752	0.575064	-1.51547	8.11444	0.57216	4837	29926	597	1486	0	0	0	2.12244	1.94803	0.84871	3.22125	2.12244	4.04548
elongated spermatid	-8.35384	9.10847	0.978609	5.59795	-3.05516	0.96898	1413	10494	150	328	0	0	0	0	0	2.7879	0.669328	1.35035	5.84356
elongating spermatid	-10.192	3.45953	0.906273	5.90585	-1.25144	0.926365	2069	16325	204	522	0	0	0	0.477821	0	2.19313	1.77503	3.51052	5.49037
pachytene spermatocyte	10.908	4.28457	0.227261	-5.06128	-1.50247	0.280108	4070	15568	435	918	0	0.496124	0.496124	2.23543	1.27239	0.496124	2.42281	0	1.70409
pachytene spermatocyte	3.7152	-5.09807	0.367917	-4.49297	1.95159	0.36886	4095	15735	422	856	0	0	0.49189	2.6633	2.22573	0.49189	2.5207	0.820136	2.2921
pachytene spermatocyte	11.494	5.3323	0.216446	-5.29204	-2.35115	0.255557	4224	17555	483	1056	0	0	0.450742	2.12861	0	0	2.76041	0.760316	1.81243
pachytene spermatocyte	4.79656	-15.9617	0.542331	-3.21768	7.21531	0.525837	4296	20501	486	1012	0	0	0	2.46225	2.17526	0.680853	3.15436	1.58969	3.53132
pachytene spermatocyte	9.99857	6.74627	0.196372	-4.62849	-4.25814	0.219848	4308	19094	470	1072	0	0	0.42114	2.18103	0	0.944331	2.52743	0.42114	1.28606
early spermatocyte	2.97239	10.0598	0.102244	-7.45914	-6.09362	0.145048	7641	94791	1365	5970	0	1.13458	0.191435	2.29927	0.274961	0.191435	1.91723	0.907009	1.67245
round spermatid	-6.17867	-8.54115	0.729475	5.60301	3.94096	0.78903	2717	18975	292	714	0	0	0	0.423311	0	1.748	3.51674	3.75265	4.8521
elongated spermatid	-5.85537	8.76869	0.968207	4.11924	-5.40696	1	1025	5672	95	308	0	0	0	0	0	3.95371	1.83882	1.01633	4.96847
elongating spermatid	-9.05536	3.35286	0.911638	5.79719	-0.799387	0.91549	1697	10057	169	406	0	0	0	0.690309	0	2.07447	1.78703	3.3957	5.32706
diplotene spermatocyte	7.589	-10.0861	0.454405	-3.0203	4.24012	0.4935	1506	2608	134	224	0	0	0	3.17794	3.56942	0	2.15938	0	2.7931
pachytene spermatocyte	10.4536	3.78669	0.233317	-6.21246	-1.62628	0.269678	4665	21988	518	1227	0	0.374836	0.374836	2.31204	1.18594	0.374836	3.02307	1.03639	1.99695
pachytene spermatocyte	4.80688	10.18	0.121747	-6.28278	-3.5167	0.212898	5519	37462	772	2205	0	0.72646	0.588237	2.41087	0.236602	0.588237	2.36177	0.956135	1.80366
elongating spermatid	-9.62725	3.74748	0.912247	4.29267	-0.799714	0.926949	1640	10454	155	361	0	0	0	0.671194	0	2.35761	1.35318	3.59438	5.39388
elongated spermatid	-7.36023	6.58087	0.950113	4.94513	-2.67037	0.966983	1647	12471	152	404	0	0	0	0.58882	0.956941	1.88904	1.22542	1.75978	5.72786
pachytene spermatocyte	10.7118	1.1987	0.260124	-5.3516	-0.753602	0.301732	4244	16798	447	975	0	0	0.466979	2.40855	1.21807	0.784054	2.72681	1.02443	2.76501
elongated spermatid	-5.50734	8.72593	0.966797	4.20048	-5.15942	1	1118	7043	96	300	0	0	0	0.883622	0	3.98019	1.34529	1.89891	4.66395
pachytene spermatocyte	8.08444	8.39779	0.16306	-5.73441	-4.96604	0.190633	4349	19052	482	1126	0	0.717722	0	2.34639	0	0	2.18303	0.945709	1.98768
elongated spermatid	-10.2144	7.84112	0.969937	3.67679	-1.80355	0.958515	1184	6912	108	206	0	0	0	0	0.894764	2.73875	1.67528	0	5.93266
elongating spermatid	-8.68022	4.77854	0.928162	6.30576	-1.06047	0.918496	1583	9376	162	320	0	0	0	0	1.14202	2.00139	1.66131	3.23988	5.60545
elongated spermatid	-7.73778	4.79368	0.934747	4.2565	-3.73996	0.998461	1162	5911	101	191	0	0	0	0	0	2.24695	2.55275	1.80423	5.83696
round spermatid	-7.33257	-10.8449	0.698524	4.76756	5.73548	0.738499	4165	45390	528	1762	0	0	0	0	0.507383	1.55716	3.65515	3.69972	4.75172
pachytene spermatocyte	7.74503	9.66332	0.154758	-3.59319	-3.21173	0.249122	3980	16728	382	931	0	0	0.468628	2.41257	1.02726	0	2.02496	0	1.64569
round spermatid	-1.97505	-14.2757	0.623829	1.17863	5.817	0.636354	2578	10307	247	477	0	0	0	0.678142	1.58532	1.07856	3.75465	3.18986	4.18972
elongating spermatid	-9.93967	4.35913	0.915396	6.36744	-0.657577	0.907444	1707	11295	178	399	0	0	0	0	0.634112	1.97372	1.69134	3.37865	5.54855
elongating spermatid	-10.9668	0.554404	0.876633	5.77905	0.714684	0.878398	2007	13388	210	473	0	0	0	0.557864	0	2.22098	1.82915	3.38044	5.26636
elongating spermatid	-10.1271	3.68795	0.908855	6.05465	0.175341	0.888213	1780	12398	194	436	0	0	0	0.591436	0	1.76464	1.616	3.57467	5.48963
elongating spermatid	-6.51277	3.80517	0.934304	2.04151	-1.25007	0.963399	606	1537	45	56	0	0	0	0	0	2.01573	0	2.63994	5.34328
pachytene spermatocyte	5.14355	-1.90556	0.32985	-5.3849	0.827883	0.344899	4476	18923	533	1083	0	0	0	2.06296	1.54731	0.424222	3.07305	1.13578	2.12795
pachytene spermatocyte	11.2814	3.55581	0.235138	-4.77834	-0.874012	0.298382	4695	21681	555	1304	0	0	0.8686	2.36884	1.32632	0.379252	2.45164	0	1.72489
elongating spermatid	-8.52911	6.59504	0.950653	5.01593	-0.333089	0.910405	1547	9801	141	273	0	0	0	0	0.703248	2.21511	1.62555	2.96349	5.55341
pachytene spermatocyte	6.60749	-15.4277	0.520211	-4.20999	6.42162	0.495912	4062	17398	459	892	0	0	0	2.61333	2.76904	0.454094	3.22443	1.49256	3.29077
elongated spermatid	-7.37396	9.84439	0.984418	3.12432	-3.0447	0.997333	689	2192	48	78	0	0	0	0	0	3.49451	2.31492	1.71597	5.51081
pachytene spermatocyte	8.45308	8.14845	0.169367	-3.9874	-3.45065	0.241729	4206	17222	447	983	0	0	0.457838	2.07541	0.770712	0	2.43814	1.00867	1.91788
pachytene spermatocyte	3.5294	-6.3499	0.385199	-4.42284	1.15212	0.349453	3658	12276	397	725	0	0	0.595791	2.5815	1.77271	1.44877	3.02272	0	2.69772
elongating spermatid	-8.31891	3.19176	0.91685	1.04835	-1.6758	0.993166	1168	4597	96	186	0	0	0	1.15541	0	2.27226	2.01836	3.29968	5.16494
round spermatid	-0.635755	-14.8463	0.60718	0.344797	7.84692	0.614994	4353	27799	495	1231	0	0	0	2.01157	2.43642	1.6008	3.36931	2.73365	4.3284
elongating spermatid	-8.89936	2.52342	0.901625	3.55425	-1.40351	0.948313	1539	8355	149	287	0	0	0	0	0	2.10185	2.10185	3.3509	5.32626
diplotene spermatocyte	4.96344	-10.0772	0.421473	0.361037	5.59126	0.611512	702	1006	55	70	0	0	0	0	2.39246	0	3.03883	0	4.50494
pachytene spermatocyte	4.01378	-3.30246	0.348645	-6.05942	2.68657	0.39908	6036	38968	786	2145	0	0.414193	0.22839	2.60802	2.19208	0.570824	2.68092	1.0282	3.02041
pachytene spermatocyte	8.82568	-0.146219	0.284711	-6.33371	-1.05285	0.293126	4619	20003	517	1134	0	0	0	2.39762	1.25255	0.405365	2.56467	1.09841	2.07918
pachytene spermatocyte	6.35307	-15.7001	0.524459	-3.02265	7.58908	0.53402	5813	40606	827	2287	0	0	0.40047	2.2112	2.33776	0.553189	2.99384	1.54627	3.29968
pachytene spermatocyte	2.88225	-6.26655	0.382432	-4.73438	2.4883	0.383582	4199	16671	442	886	0	0	0.469794	2.65272	2.69411	0.788152	3.19405	0	2.65272
pachytene spermatocyte	3.17403	-4.35689	0.362996	-6.35477	2.94232	0.407164	4839	22594	565	1172	0	0	0.366403	2.37358	1.90998	0.366403	2.74751	0.633967	2.5262
elongating spermatid	-11.1574	1.84337	0.888398	7.66505	2.44643	0.830876	2503	22719	295	819	0	0	0	0	0.364754	2.52125	1.83768	3.90031	5.40843
elongating spermatid	-7.79424	-1.78427	0.835347	5.38641	0.254365	0.893274	2123	14493	242	511	0	0	0	0.524722	0.524722	2.22785	2.06685	3.64439	5.16802
pachytene spermatocyte	6.70386	9.66213	0.143824	-2.73604	-1.83591	0.281567	4175	18204	473	1076	0	0	0	2.22354	0	0.437822	2.28129	0.741299	1.68541
pachytene spermatocyte	11.0303	6.80191	0.200061	-5.16472	-1.47871	0.280269	4190	17911	433	980	0	0.443586	0	2.40235	0.749797	0.443586	2.3505	0.443586	1.33274
elongating spermatid	-8.4008	2.99575	0.911859	0.959893	-1.03649	0.973544	804	2046	47	63	0	0	0	0	0	2.37724	2.37724	3.56142	4.92618
pachytene spermatocyte	9.57868	7.56748	0.18512	-5.10337	-2.73998	0.247517	3937	15230	403	876	0	0	1.08849	2.18371	0	0	2.10688	1.08849	2.18371
pachytene spermatocyte	3.50751	-4.77385	0.365625	-5.30292	3.57276	0.415392	4502	18853	499	969	0	0	0	2.35556	1.92168	0.425413	2.79584	0.425413	2.7289
round spermatid	-3.11487	-13.9972	0.636347	1.12671	7.78723	0.634296	4459	38462	549	1505	0	0	0	1.1249	1.5892	1.8656	3.2958	2.9947	5.02935
round spermatid	-6.55398	-12.6048	0.677306	3.62222	6.20309	0.711659	3334	25409	409	1028	0	0	0	0	0.331863	1.59648	3.79964	3.69774	4.49041
round spermatid	-7.00618	-9.47875	0.715294	4.48597	5.05278	0.749029	2085	10339	201	397	0	0	0	0	0	1.58278	3.65629	3.85908	4.64901
pachytene spermatocyte	11.2708	3.39205	0.236979	-4.56087	-0.32974	0.312215	4136	15386	454	920	0	0	0	2.24588	1.28082	0.500714	2.59137	0	1.71367
elongated spermatid	-8.50492	10.5126	0.995554	4.3552	-1.67576	0.948483	1019	5540	95	187	0	0	0	0	0	2.73699	1.52825	0	5.90652
elongating spermatid	-8.11962	-2.55683	0.833752	6.55138	2.77478	0.825136	2577	22128	308	837	0	0	0.37287	0	0.643847	2.26031	1.78689	3.57784	5.23689
elongating spermatid	-10.381	2.96244	0.901022	6.36159	-1.59015	0.9314	1574	9686	167	369	0	0	0	0.709226	0	2.22563	1.97332	3.32658	5.39305
round spermatid	-0.319532	-14.9247	0.603598	0.407611	7.85282	0.616613	4012	23493	451	1071	0	0	0	1.48277	2.59104	1.14046	3.385	2.55862	4.18506
pachytene spermatocyte	9.80458	8.58673	0.178979	-6.00058	-2.41438	0.246349	4106	16634	434	984	0	0	0	2.17649	0	0.789528	2.17649	0.47074	2.17649
elongated spermatid	-8.38932	10.4144	0.993963	2.82436	-4.06288	1	1006	5443	80	142	0	0	0	0	0	3.28545	1.04283	1.04283	5.98605
elongated spermatid	-7.55985	9.15706	0.976718	7.02798	-1.7184	0.929722	1490	12440	171	429	0	0	0	0	0.589928	3.01026	1.89115	1.76184	6.03404
round spermatid	-6.60629	-12.7092	0.67676	3.77829	6.58401	0.706702	3698	33171	437	1254	0	0	0	0.471837	0.263493	1.38996	3.7935	3.67088	4.80311
elongating spermatid	-8.27535	-2.09337	0.838025	1.91476	-1.59366	0.97569	1439	6346	119	224	0	0	0	1.42349	0	1.42349	1.74526	3.65891	5.31174
early spermatocyte	2.5541	14.2898	0.0529801	-6.67796	-9.03603	0.0643121	5453	29918	698	1858	0	2.48742	0.694517	1.6762	0	0.511921	1.5426	0.848863	1.89945
pachytene spermatocyte	4.59238	9.64867	0.120338	-7.36234	-6.5397	0.135603	5581	36133	791	2199	0	0.604461	0	2.36898	0	0.244322	2.03368	0.745275	1.52558
pachytene spermatocyte	10.1651	2.45273	0.249583	-5.02726	-1.56251	0.278732	4387	18192	497	1089	0	0.437998	0	2.22398	1.45806	0	2.69057	0.437998	2.02752
pachytene spermatocyte	10.1288	1.24769	0.26324	-5.09168	-0.503841	0.307512	4025	14908	425	914	0	0	0	2.57044	1.7395	0	2.66812	0	1.7395
spermatogonium	5.35756	16.6877	0.0111432	-6.25697	-11.0188	0.0107465	3960	9852	240	379	2.31601	0	0	0.70063	0	0	0	0.70063	1.9587
diplotene spermatocyte	4.58413	-8.22009	0.410663	-4.15146	1.52779	0.356669	1995	3752	199	281	0	0	0	3.49599	3.10557	0	2.45625	0	3.10557
diplotene spermatocyte	-1.94936	-15.021	0.619524	1.57397	5.21824	0.652655	1064	1709	105	157	0	0	0	0	1.92445	0	2.92069	2.92069	3.98271
elongated spermatid	-9.92872	7.41683	0.9628	3.04185	-3.62488	1	848	3068	58	101	0	0	0	0	0	2.01742	2.37754	0	6.01232
pachytene spermatocyte	5.55401	-2.63304	0.330878	-4.14555	0.948799	0.34356	4589	19949	513	1083	0	0	0	2.08159	1.94801	0.406283	2.74313	0.406283	1.94801
pachytene spermatocyte	4.14516	-3.25563	0.347335	-5.83137	1.66019	0.373901	4441	17762	495	981	0	0	0	2.18383	2.55103	0.754123	3.08312	0.446526	2.6352
elongating spermatid	-10.134	3.1662	0.904069	5.02517	1.03642	0.879254	1931	13374	193	472	0	0	0	0	0	1.94324	1.82996	3.18543	5.44039
elongating spermatid	-7.93524	5.72214	0.941108	7.55306	1.22972	0.850909	2045	18471	239	658	0	0	0	0	0	2.32274	1.77028	3.33468	5.60667
round spermatid	0.0192418	-15.4061	0.597289	0.0271744	8.06189	0.608349	4727	33828	542	1611	0	0	0	2.127	2.7587	0.780401	3.20465	2.22748	4.16746
elongated spermatid	-6.51925	9.40673	0.976248	2.83503	-3.31827	1	715	3018	54	88	0	0	0	0	1.46174	4.2087	0	1.46174	6.71665
diplotene spermatocyte	-1.53664	-14.6154	0.617773	0.823552	5.84842	0.623805	975	1721	89	149	0	0	0	1.91848	2.53537	0	1.91848	2.91407	3.57972
diplotene spermatocyte	7.70369	-9.23253	0.447167	-3.74214	3.72364	0.409415	2104	4226	190	309	0	0	0	2.86586	3.20531	0	2.86586	1.21382	3.20531
pachytene spermatocyte	7.76216	9.54954	0.155266	-4.92223	-2.98961	0.243397	4151	18632	447	1077	0	0	0.429644	2.20284	0.429644	0.429644	2.41569	1.30388	1.55961
pachytene spermatocyte	3.14337	-7.1584	0.391617	-4.1753	2.96041	0.390217	4193	15938	475	940	0	0	0.813054	2.21442	2.21442	0.813054	2.92138	0.813054	2.92138
round spermatid	-6.93088	-9.45551	0.716009	6.39502	4.53334	0.790134	2770	19942	341	794	0	0	0	0.406434	0	1.50634	3.70413	3.75234	4.7169
round spermatid	-7.2684	-9.30722	0.715071	5.35062	4.93948	0.764964	3167	26140	348	1014	0	0	0	0	0	1.49133	3.5783	3.79799	4.78728
elongating spermatid	-7.47933	5.60034	0.940737	7.61612	1.14175	0.852504	2143	19741	232	638	0	0	0.409829	0	0.409829	1.95709	1.88284	3.08049	5.5946
pachytene spermatocyte	10.4562	6.9498	0.196685	-4.85496	-1.53778	0.280092	4182	17639	482	1034	0	0	0	2.60054	0.449074	0	2.41623	0.757868	1.71107
elongating spermatid	-8.01261	-2.06324	0.835724	4.63581	1.05871	0.883032	1790	9620	167	358	0	0	0	0	0	2.11342	1.82415	3.6212	4.90598
early spermatocyte	2.03086	12.3605	0.0750237	-6.72592	-8.18007	0.0954808	6207	44733	880	2828	0	2.09845	0.638794	1.36255	0	0	1.7395	0.201755	1.6142
pachytene spermatocyte	7.38237	9.73126	0.150629	-5.54823	-3.69594	0.219898	4579	21704	487	1199	0	0	0.6531	2.41022	0	0	2.48972	0.6531	1.7241
diplotene spermatocyte	4.07488	-16.2036	0.550071	-2.32061	4.82225	0.524687	1452	2467	127	202	0	0	0	2.84534	4.35652	0	2.57685	1.61976	3.23125
pachytene spermatocyte	7.93352	-10.1337	0.45647	-5.11222	5.95791	0.473237	4744	22738	565	1182	0	0	0	2.18788	2.08402	0.631051	3.15399	0.364499	2.71293
round spermatid	-6.35788	-12.8922	0.674074	3.12848	7.13567	0.6858	3841	33530	481	1377	0	0	0	0.639072	0.26101	2.02304	3.60519	3.62922	4.62599
pachytene spermatocyte	3.87232	-8.35466	0.405793	-6.2615	2.72174	0.40147	4785	22099	531	1147	0	0	0	2.30747	2.1089	0	2.90104	0.37325	2.8235
round spermatid	-2.18874	-14.188	0.626403	1.17494	7.67634	0.635575	3751	23089	434	1057	0	0	0	1.39417	1.15229	1.58878	3.66642	2.95437	4.43777
elongating spermatid	-7.81729	-0.218713	0.847499	1.47128	-0.760519	0.949454	968	2725	74	106	0	0	0	0	0	2.48567	0	3.13629	5.02031
early spermatocyte	2.22787	13.8958	0.0581206	-6.48996	-8.68155	0.0746412	5606	31693	667	1782	0	2.07209	0.666059	1.89901	0	0.27423	1.98929	0.81628	1.34538
elongated spermatid	-6.90382	8.45519	0.967639	3.95324	-3.87	1	1127	5960	100	185	0	0	0	0.985015	0	2.66881	1.79734	1.47149	5.94509
round spermatid	-6.58474	-12.5707	0.67782	4.03221	6.01657	0.722076	3171	22869	362	939	0	0	0	0.362748	0.362748	1.75958	3.86678	3.65339	4.72687
elongating spermatid	-7.56522	2.89072	0.924421	1.96828	-2.50911	1	868	2262	69	99	0	0	0	0	0	2.28663	1.69026	2.92764	5.18085
elongating spermatid	-9.01178	6.1042	0.943023	4.40393	0.25095	0.902074	1369	7631	137	289	0	0	0	0	0	1.83126	1.28672	3.4385	5.39886
round spermatid	4.11402	-15.6843	0.550287	-2.38307	7.61094	0.548387	4917	29966	572	1412	0	0	0.287957	2.30358	2.36812	0.693698	3.28447	1.54131	4.02046
elongated spermatid	-10.4888	9.47182	0.98794	4.10366	-1.47877	0.945712	1093	6032	95	202	0	0	0	0	0	2.53408	1.46225	0.977508	5.79682
pachytene spermatocyte	10.1445	6.55256	0.20002	-4.10397	-2.11265	0.269687	3984	16035	394	881	0	0.484668	0.484668	2.68921	0	0	2.60067	0.809717	1.78994
pachytene spermatocyte	10.3288	6.54425	0.200678	-4.3617	-2.5749	0.258031	4318	19006	442	991	0	0	0	2.48899	0	0.422748	2.39761	1.28944	1.9151
pachytene spermatocyte	5.48611	-14.9384	0.534335	-1.68772	8.07275	0.56761	6085	41427	832	2182	0	0	0	2.34312	2.36604	0.544723	3.06884	1.22782	3.45489
pachytene spermatocyte	3.25912	-5.82401	0.37818	-5.69346	3.2633	0.409961	4851	22359	560	1181	0	0	0.638889	2.15202	2.15202	0	2.91454	1.02559	2.6368
pachytene spermatocyte	7.37769	-1.65313	0.307364	-5.83195	-0.136162	0.31481	4942	24361	571	1342	0	0	0.599285	2.58868	1.77916	0.343879	2.70497	0	2.30548
elongating spermatid	-7.31198	1.6075	0.889636	1.00648	-1.97221	1	838	1874	59	106	0	0	0	1.84628	0	1.84628	2.83372	3.77711	4.67957
elongating spermatid	-10.1409	-1.13316	0.859342	7.0906	-1.12934	0.91313	2274	17177	252	619	0	0	0	1.01034	0.4588	1.83091	1.73296	3.77273	5.28122
pachytene spermatocyte	8.00301	8.70271	0.160871	-4.16036	-2.87295	0.252518	3846	14980	382	885	0	0	0.51136	2.6162	0	0	2.03804	0.84806	1.94705
elongating spermatid	-6.86087	-2.30879	0.823121	6.4412	4.04729	0.799654	2691	23642	314	859	0	0	0.352738	0	0.990222	2.04993	2.48465	3.64337	5.29938
elongating spermatid	-4.29458	-5.45398	0.777428	6.72539	1.89873	0.843333	2488	17569	260	654	0	0	0	0	0	1.71442	2.46933	4.08809	4.96491
round spermatid	-1.84529	-14.2754	0.622674	0.506554	7.01063	0.617693	3248	15861	377	814	0	0	0	1.68887	1.68887	1.06175	3.60922	3.13839	4.49163
pachytene spermatocyte	10.4908	4.22512	0.227792	-5.55077	-1.75835	0.270195	4392	19674	488	1155	0	0	0	2.36621	0.926153	0	2.45732	0.926153	1.71817
pachytene spermatocyte	7.11561	-14.2149	0.505131	-4.48998	6.00651	0.484642	4643	24033	512	1188	0	0	0.605474	2.53763	2.13878	0	3.06278	1.46522	3.27259
pachytene spermatocyte	5.65066	-2.47072	0.328935	-5.54741	2.56854	0.392871	4142	15918	441	902	0	0	0	2.06818	2.06818	0.487487	2.98803	0	2.34404
elongated spermatid	-9.95506	9.33422	0.985131	4.48306	-5.16097	1	878	4831	66	145	0	0	0	0	0	3.88381	1.63704	1.63704	6.9451
pachytene spermatocyte	9.98815	2.98582	0.244258	-6.31216	-1.02565	0.29383	5489	30361	721	1807	0	0	0	2.25788	0.973309	0.506019	2.67434	0.284681	1.66419
elongated spermatid	-10.003	7.90565	0.970065	4.37658	-2.52923	0.969657	1083	5251	83	149	0	0	0	0	0	1.57045	1.06623	2.8981	5.56797
pachytene spermatocyte	9.61922	8.92607	0.175315	-5.88563	-2.96856	0.233043	4216	18840	431	1098	0	0.425781	0.425781	2.58083	0	0.425781	2.25051	0.425781	2.25051
elongated spermatid	-7.28888	6.90345	0.953707	5.23179	-2.72254	0.965265	1238	7845	114	243	0	0	0	0	0.821847	2.93629	1.57362	1.57362	5.91872
pachytene spermatocyte	9.39082	-0.0465128	0.279412	-5.39506	-0.136233	0.31562	4077	14892	426	892	0	0	0.513695	2.75824	1.61517	0.851395	2.75824	0.851395	2.34184
diplotene spermatocyte	7.81456	-9.57306	0.450196	-3.11489	4.0106	0.482408	2154	4394	181	315	0	0	0	3.16706	3.55838	0	2.51518	1.18594	2.31204
pachytene spermatocyte	9.76747	0.476084	0.272287	-3.91411	-0.666927	0.303127	4476	19289	503	1080	0	0	0.417624	2.47531	1.27864	0.417624	2.67257	0.938071	2.04621
pachytene spermatocyte	7.72271	9.07637	0.15618	-6.22926	-2.35433	0.245508	4306	19356	461	1098	0	0	1.12052	2.22632	0	0.416477	2.10809	0.416477	1.81906
pachytene spermatocyte	3.41012	-6.69441	0.38859	-5.76311	4.08875	0.428832	6017	37539	767	1981	0	0	0.427018	2.19613	2.4325	0.236131	2.96411	1.49569	2.922
pachytene spermatocyte	4.36618	10.0194	0.117161	-6.28778	-5.72447	0.165805	5360	34346	718	2044	0	0.255537	0.772244	2.46579	0	0.458885	1.83111	1.28658	1.50271
pachytene spermatocyte	5.04974	-15.8375	0.539503	-3.28632	7.31548	0.525143	4415	21979	504	1104	0	0	0	2.47814	2.47814	1.31634	3.44942	1.43144	3.59695
round spermatid	-6.0359	-12.7822	0.672036	3.89024	5.7534	0.725487	2867	17256	283	721	0	0	0	0	0.769653	2.14401	3.66989	3.59319	4.53412
elongating spermatid	-6.7413	7.97885	0.963539	3.50205	0.0663303	0.912844	1612	11107	158	349	0	0	0	0	0	2.10446	1.70505	2.79151	5.52303
round spermatid	-6.87797	-11.0448	0.694452	4.73178	4.72234	0.759371	2274	11794	195	464	0	0	0	0.614044	0.614044	1.26516	3.89853	3.86354	4.71156
elongating spermatid	-7.64668	3.96675	0.930182	0.898678	-1.39675	0.987762	639	1326	32	48	0	0	0	0	0	2.14493	2.14493	3.65603	4.91813
pachytene spermatocyte	11.4028	6.58182	0.203582	-5.25257	-2.54519	0.25119	4454	20564	495	1158	0	0	0	1.9908	0.396265	0	2.77721	0.679315	2.27755
pachytene spermatocyte	3.45129	-4.57887	0.363917	-5.2746	1.66701	0.368477	4229	16066	435	855	0	0.483831	0	2.7685	2.39393	0.483831	3.01016	1.24965	2.44917
pachytene spermatocyte	10.8089	8.03477	0.189079	-2.94228	-1.59191	0.284545	3837	14623	382	849	0	0	0	2.35839	0.521085	0.521085	1.96777	0	2.05905
elongated spermatid	-9.31308	8.84021	0.97863	4.78515	-2.19577	0.957559	989	5133	92	195	0	0	0	0	0	2.54074	1.08119	1.58849	5.74527
round spermatid	2.14708	-16.0046	0.572287	-1.57367	8.09804	0.570608	4791	29390	533	1286	0	0	0	1.86315	2.4465	1.40174	3.53645	1.75155	3.89132
elongating spermatid	-4.71031	-4.34007	0.790673	5.1765	-0.71811	0.918518	1982	10643	197	429	0	0	0	0.662428	0	2.02505	2.50748	4.14324	4.85072
pachytene spermatocyte	11.1703	5.96522	0.209476	-4.70608	-1.70824	0.276327	4032	16228	408	901	0	0	0.803094	2.38504	0.803094	0	2.32662	0.480089	1.40637
diplotene spermatocyte	-2.63663	-14.6507	0.628321	1.51377	5.17673	0.651245	1724	4625	144	245	0	0	0	0	0	0	3.7396	3.7396	4.15423
spermatogonium	6.31069	16.8641	0.000592866	-6.19472	-11.8399	0	2925	4884	346	426	0	0	1.11432	0	1.11432	0	1.62826	1.11432	2.58664
round spermatid	1.41577	-16.4495	0.580888	-0.804799	8.63019	0.591229	5621	46974	794	2317	0	0	0	1.99964	2.81858	0.724838	3.46824	2.08256	4.11488
pachytene spermatocyte	5.95866	10.1079	0.135136	-5.34312	-4.98403	0.196099	4290	18748	480	1156	0	0	0.427481	2.36095	0	0.427481	1.84592	1.14217	1.84592
elongating spermatid	-8.06517	5.6176	0.93968	6.41999	-1.68942	0.933421	1728	12503	178	418	0	0	0	0.58768	0.58768	2.87897	1.75766	3.00545	5.58251
pachytene spermatocyte	7.62443	-11.5483	0.473729	-5.1751	6.09873	0.474736	4988	26448	551	1342	0	0	0.320696	2.23194	2.57252	0.563137	3.04636	1.06141	3.09887
pachytene spermatocyte	3.85017	-4.23853	0.358554	-5.05647	3.31786	0.407397	4598	20627	568	1121	0	0	0	2.41411	1.58474	0	2.96634	0	2.11279
diplotene spermatocyte	6.91131	-13.5804	0.498583	-2.17341	4.80618	0.528051	1198	1947	102	175	0	0	0	3.73978	3.60964	0	1.81419	0	3.28393
elongating spermatid	-8.21505	-0.778166	0.846824	5.04391	1.16482	0.87607	1770	10170	177	386	0	0	0	0	0	2.18225	1.93148	3.76772	5.22498
pachytene spermatocyte	10.7181	8.29207	0.186409	-2.44917	-1.85658	0.282265	2392	5841	183	317	0	0	0	1.48706	0.9977	0	2.25761	0.9977	1.81419
pachytene spermatocyte	11.5442	5.91728	0.210027	-3.58559	-2.45495	0.265825	2684	7041	222	382	0	0.883872	0	1.89927	0	0	2.25355	0	1.89927
pachytene spermatocyte	11.5094	2.6104	0.244232	-4.65244	-1.86505	0.272714	2627	6722	228	402	0	0	1.3801	2.4348	0.911339	0	2.66646	0	2.76484
elongated spermatid	-9.08938	8.76229	0.977109	2.59834	-2.95348	1	966	5158	71	144	0	0	0	0	0	2.80396	1.58463	2.16962	5.77713
pachytene spermatocyte	7.25609	-13.9322	0.501263	-4.64993	6.06109	0.482181	3785	14873	367	747	0	0	0	2.84122	2.20479	0	2.80119	1.47288	3.60101
pachytene spermatocyte	11.5823	3.10056	0.239951	-3.1663	-1.36002	0.288259	3442	11461	299	592	0	0	0.627287	2.76209	1.2858	0	2.91509	0	1.8302
pachytene spermatocyte	6.43687	-8.56407	0.43183	-5.46012	3.98283	0.426427	4175	17035	405	809	0	0	0	2.22104	2.63277	0.461797	3.33215	0.776498	2.98475
early spermatocyte	2.11483	10.2085	0.0960405	-7.34018	-5.67572	0.154036	6408	55041	895	3269	0	1.15694	0.73721	2.27427	0	0.435055	2.04411	0.54623	1.60884
pachytene spermatocyte	7.96876	9.84732	0.156664	-3.59695	-2.5916	0.262373	3867	15519	385	851	0	0.497358	0	2.23824	0.828003	0.497358	2.48109	0.828003	1.91683
pachytene spermatocyte	11.3213	2.01184	0.250126	0.555103	-2.09528	1	2318	5394	179	293	0	1.04857	0	2.49497	1.04857	0	2.12993	0	2.76181
pachytene spermatocyte	10.8913	7.13986	0.197017	-3.06916	-2.1487	0.274761	3109	9735	253	515	0	0	1.1166	2.10298	1.1166	0	2.73314	0.706666	1.4065
pachytene spermatocyte	7.72593	-13.4955	0.495066	-3.78812	5.59944	0.494418	3603	13226	377	690	0	0	0.921103	2.38217	2.30979	0.921103	2.62847	1.39231	2.99076
early spermatocyte	4.59687	16.4372	0.0199662	-6.11809	-8.16508	0.0840401	2536	4908	233	350	0	1.11103	0	0	0	0	1.62432	1.62432	2.41479
elongated spermatid	-8.44119	7.02027	0.955842	4.75673	-2.69107	0.969127	1325	8068	136	271	0	0	0	0	0	2.76466	1.78471	1.78471	5.73537
pachytene spermatocyte	4.85135	-9.39835	0.418906	-5.34399	4.51617	0.440471	4485	22330	505	1069	0	0.370065	0	2.20397	2.15328	1.70079	2.53715	1.02651	4.68242
elongated spermatid	-10.0933	7.74723	0.968586	2.62077	-3.15687	1	930	4290	66	117	0	0	0	0	1.20327	2.70712	2.07857	2.07857	5.87954
elongating spermatid	-8.68283	4.9464	0.929332	4.17978	-1.44495	0.944273	1429	8376	131	290	0	0	0	1.52206	0	2.35623	1.22017	2.35623	5.21959
pachytene spermatocyte	4.98458	-2.78746	0.33715	-4.36951	2.01177	0.368863	4338	17677	448	910	0	0	0.756635	2.6396	2.12251	0.448235	2.78931	0.448235	2.59839
pachytene spermatocyte	3.41592	-7.5263	0.396741	-4.24655	3.6058	0.409585	4430	17974	496	959	0.442309	0	0	2.23478	1.88144	0.747917	2.9631	1.17099	2.80798
elongating spermatid	-10.5101	3.46546	0.905453	5.71219	-1.72351	0.939234	1708	11769	176	417	0	0	0	0	0.614979	2.48865	1.48126	2.98019	5.47602
round spermatid	3.08443	-15.7147	0.561698	-1.0584	8.21971	0.582779	4560	25079	544	1210	0	0.33556	0	2.4985	2.4307	0.786716	3.21581	1.99872	3.85549
round spermatid	-4.78098	-7.48313	0.749211	6.51721	4.65731	0.789657	2995	25932	343	969	0	0	0	0.326151	0	1.79394	3.28977	3.8641	4.85703
pachytene spermatocyte	3.3916	-4.46786	0.363078	-6.5975	4.28236	0.432939	4389	18349	503	1000	0	0	0	2.5211	2.0898	0	2.5211	0.73704	2.5211
elongating spermatid	-8.63653	6.42415	0.948772	4.17038	-1.91252	0.956518	1445	9119	146	314	0	0	0	1.16103	0	1.86919	1.45625	3.08354	5.60932
elongating spermatid	-9.93983	0.500395	0.873354	4.32653	0.923207	0.888727	1771	9425	165	384	0	0	0	0	0	1.84135	1.65709	3.61292	5.21218
round spermatid	-7.10414	-11.096	0.694948	4.99218	5.84862	0.739254	3676	33593	441	1332	0	0	0.260579	0	0.467101	1.6424	3.73957	3.98875	4.81258
elongating spermatid	-8.00131	-2.61902	0.832258	5.06763	0.329034	0.894633	2155	14755	228	561	0	0	0	0	0.517445	1.96004	2.35026	3.83748	5.21487
elongating spermatid	-9.63112	4.26001	0.916739	5.88928	0.386207	0.884798	1936	15084	215	517	0	0	0	0.508596	0	2.26368	1.73	3.29046	5.50112
pachytene spermatocyte	9.56957	2.16365	0.256251	-6.68675	0.430247	0.330735	5669	33801	782	2095	0	0	0.46478	2.55204	0.907919	0.259153	2.64024	0.635251	1.89022
elongating spermatid	-10.6831	1.26463	0.883046	5.22284	0.234906	0.895342	1693	9749	160	360	0	0	0	0	0	1.8129	1.11556	3.42568	5.27746
pachytene spermatocyte	6.36817	9.83046	0.139852	-5.53222	-2.9191	0.239028	5031	28085	567	1561	0	0.537735	0.537735	2.36214	0.304585	0	2.36214	0.304585	1.7279
early spermatocyte	2.38237	14.1025	0.0557251	-6.29114	-8.73882	0.071951	5791	33808	787	2074	0	2.59698	0.259119	1.44778	0.259119	0.635181	1.63725	0.464725	1.37571
round spermatid	-6.82848	-11.7603	0.68662	4.26096	6.35416	0.718393	3484	28774	423	1167	0	0	0	0	0.298278	1.41775	3.84004	3.56688	4.64315
pachytene spermatocyte	7.5792	-9.14097	0.445441	-4.5609	6.29592	0.487613	5468	32355	740	1792	0	0	0.481232	2.41574	2.32932	0.481232	3.15953	1.40863	2.83731
pachytene spermatocyte	10.6798	1.53669	0.257341	-4.06125	0.157153	0.325483	4100	15853	435	964	0	0	0	2.07165	1.25927	0	2.69973	0.815998	1.42397
elongating spermatid	-6.97215	6.12571	0.944883	6.111	-1.09151	0.920713	1650	12766	203	451	0	0	0	0	0.578483	2.41442	0.942606	2.90325	5.57076
elongated spermatid	-9.27618	10.6988	0.997061	3.7296	-4.28309	1	670	2943	56	72	0	0	0	0	0	3.45256	1.48113	1.48113	6.39531
pachytene spermatocyte	11.4776	4.64388	0.223418	-3.34499	-1.60865	0.284169	4046	16345	455	990	0	0.477356	0	2.04509	1.04219	0	2.7526	0.477356	1.23757
pachytene spermatocyte	8.34234	8.0012	0.167474	-3.96583	-2.30409	0.26683	4368	19971	490	1175	0	0.405916	0	2.67541	0	0.405916	2.5662	0.405916	2.2525
pachytene spermatocyte	10.3103	4.57731	0.223784	-6.54464	-1.70566	0.263172	5201	28371	686	1701	0	0	0	2.66678	1.13615	0.301925	2.209	0.301925	1.94474
pachytene spermatocyte	10.1866	3.49345	0.23684	-3.29715	-1.37639	0.287606	3940	14410	418	873	0	0	0.527042	2.1556	1.32857	0	2.43438	0	1.64161
pachytene spermatocyte	7.92788	8.60349	0.160536	-4.73225	-4.4851	0.214796	4299	18573	478	1097	0	0	0.430753	2.26329	0.730844	1.30619	2.74324	1.14856	2.20566
early spermatocyte	2.01701	12.1075	0.0778628	-6.91956	-7.63853	0.108012	5594	33461	730	2119	0	2.17134	0.786358	1.80507	0.261477	0.261477	1.80507	1.02714	1.64555
pachytene spermatocyte	11.2538	5.18665	0.21769	-5.32856	-2.04042	0.263601	4115	16460	441	957	0	0.474701	0	2.47953	0	0.474701	2.57647	1.53583	1.39567
elongating spermatid	-4.85859	-4.15034	0.793374	4.69671	3.02465	0.793968	1999	11979	203	482	0	0	0	0	0	1.64364	3.0057	3.67378	4.98535
pachytene spermatocyte	10.4646	6.34994	0.203192	-5.17825	-2.65722	0.249106	4633	22792	519	1291	0	0	0.83995	2.4823	0.363775	0.629942	2.40616	0.83995	1.90267
pachytene spermatocyte	6.65544	10.1245	0.142635	-5.94723	-3.16503	0.227822	4182	17946	435	1083	0	0	0	2.49688	0.442907	0	2.0395	0.442907	1.33135
diplotene spermatocyte	5.407	-14.682	0.535143	-0.990434	4.87539	0.564228	1297	2324	90	122	0	0	0	2.90206	4.11482	1.66826	2.63252	1.66826	3.56737
elongated spermatid	-6.92829	9.23001	0.975585	6.59475	-1.8587	0.935983	1625	13918	169	444	0	0	0	0	0.541448	2.73241	0.541448	0.890763	5.80148
elongated spermatid	-9.11457	7.52449	0.962591	3.69786	-2.82141	0.984885	1277	6975	102	203	0	0	0	0	0	1.66791	1.90728	0.889409	5.78387
elongating spermatid	-9.95962	4.01353	0.912956	5.03471	-0.255532	0.908362	1586	9381	154	319	0	0	0.725607	0	0	1.66088	1.66088	3.49589	5.35689
round spermatid	2.74665	-15.8879	0.565523	-1.68287	8.30173	0.569214	4677	27474	551	1353	0	0	0	2.4781	2.4781	1.03666	3.39291	1.26629	3.96426
spermatogonium	5.66928	16.7401	0.00772029	-6.33514	-10.9809	0.0114525	3330	6598	219	412	2.57451	0	0	0.922516	0	0	0	0	1.39407
pachytene spermatocyte	7.63132	9.6713	0.153501	-4.85603	-1.83966	0.272173	4050	16439	415	900	0	0.795983	0.475184	1.95771	0	0	2.0401	0.475184	1.76925
pachytene spermatocyte	10.8786	1.59945	0.256164	-5.7958	-1.86199	0.264665	4311	18011	446	984	0	0	0	2.44656	1.32865	0	2.77196	0.980413	2.0363
elongating spermatid	-9.83761	3.06346	0.904031	6.97954	1.59803	0.846864	1873	12847	182	436	0	0	0	0.93875	0.575709	1.73525	1.41429	3.54011	5.41342
pachytene spermatocyte	10.5573	4.24733	0.227565	-5.54014	-1.17662	0.288705	4412	18575	492	1125	0	0	0	2.0096	0.961292	0.430716	2.63337	0	1.76562
elongating spermatid	-7.87059	5.98472	0.944137	4.89803	0.144776	0.900199	1412	8740	143	306	0	0	0	0	0.76275	2.19824	0.76275	3.21997	5.53227
elongated spermatid	-7.31022	10.285	0.991828	3.59769	-4.39012	1	724	4104	49	140	0	0	0	0	0	4.0438	1.2345	1.2345	6.91021
pachytene spermatocyte	7.37646	-14.52	0.507038	-4.4614	7.19388	0.50051	6193	50234	867	2610	0	0	0.468248	2.48061	2.69026	0.181542	2.98123	1.27755	3.10458
round spermatid	-7.22182	-9.65717	0.712153	4.82917	5.2252	0.750482	2830	19566	277	730	0	0	0	0	0.412832	1.40279	3.65895	4.02888	4.75795
round spermatid	-4.24688	-4.93214	0.782535	6.39851	3.58398	0.80749	2437	17941	269	728	0	0	0	0	0.442987	1.46882	3.19494	4.00848	4.83506
pachytene spermatocyte	3.9202	-3.25105	0.348823	-4.69599	2.87348	0.392714	4150	16374	453	896	0	0	0	2.2565	2.19042	0	2.89587	0.798126	2.62644
pachytene spermatocyte	10.3942	6.35785	0.20289	-5.83067	-3.03365	0.232176	4322	18865	472	1063	0	0	0.722786	2.7956	1.13794	0	2.24932	1.29484	1.7528
pachytene spermatocyte	6.62896	-15.3216	0.519146	-3.90939	6.72447	0.505492	4970	28317	592	1373	0	0	0.534321	2.3206	2.56548	0.302431	3.19079	1.3416	3.37593
round spermatid	-6.82638	-11.1402	0.69324	4.4352	5.60727	0.736531	3174	24218	349	908	0	0	0	0.602036	0	1.71237	3.7829	3.68422	4.64262
elongated spermatid	-6.98137	10.105	0.986314	3.91819	-3.31324	0.993238	965	5955	91	192	0	0	0	0	0	3.05169	0	1.47213	5.9371
round spermatid	-7.07172	-9.62549	0.713536	4.08228	5.29324	0.738278	2909	20527	316	833	0	0	0	0.39687	0.39687	1.36685	3.71229	3.77007	4.70603
round spermatid	1.84141	-15.8582	0.575687	-0.807783	8.52355	0.590617	4871	30984	596	1524	0	0	0	2.2398	2.74236	0.828984	3.18791	2.13099	3.95113
pachytene spermatocyte	3.08931	-5.18263	0.371344	-6.68135	4.35065	0.434605	6864	58114	1032	3125	0	0.158761	0.295736	1.99689	1.99689	0.523681	2.94791	0.523681	2.41157
pachytene spermatocyte	6.53433	-15.5156	0.521494	-5.19161	5.86238	0.470055	4087	17542	429	892	0	0	0	2.68653	2.19504	0	3.304	1.90215	3.36493
elongated spermatid	-6.1842	3.83212	0.935575	1.04635	-2.55425	1	582	1391	30	43	0	0	0	0	2.1028	3.1165	0	3.1165	5.19699
elongated spermatid	-8.77836	3.96562	0.921094	3.72654	-1.66587	0.954059	1398	7521	119	251	0	0	0	0.845701	0	2.56237	0.845701	2.19474	5.62603
early spermatocyte	2.15734	12.2134	0.0765258	-6.59563	-7.87305	0.0979283	3212	9317	352	652	0	0	0.729145	1.85106	0	0.729145	2.14161	0.729145	1.85106
elongating spermatid	-8.7633	4.737	0.927146	3.93766	-1.70248	0.953102	1444	8157	125	250	0	0	0	0	0.80018	2.75438	1.23892	2.8994	5.48088
round spermatid	-5.84175	-13.4116	0.666121	3.99684	5.50725	0.732517	3500	24842	380	1000	0	0	0	0.338288	0.338288	1.82987	3.70995	3.65943	4.66024
elongating spermatid	-6.26326	4.06651	0.935575	0.936722	-1.84765	0.998418	517	1189	36	45	0	0	0	0	0	0	0	3.54506	4.62424
early spermatocyte	2.35342	13.9425	0.0574734	-6.43612	-8.84565	0.0702165	6828	46508	995	2687	0	1.53794	0.729957	1.94876	0.729957	0.497737	1.97892	0.918284	1.78254
pachytene spermatocyte	11.0753	5.68708	0.211853	-2.63436	-1.76849	0.283707	3782	13609	386	825	0	0	0	2.48661	0.550834	0	2.75328	0.903975	2.28405
elongated spermatid	-8.53068	9.87436	0.987569	3.95628	-4.96017	1	1047	6292	92	172	0	0	0	0	0	2.82691	1.42999	0	5.89102
pachytene spermatocyte	8.98077	-0.377728	0.284953	-3.98172	0.23214	0.326897	3401	9596	342	649	0	0	0.713979	2.23396	2.11562	0.713979	2.23396	0	1.98136
pachytene spermatocyte	4.26896	-2.88014	0.343628	-3.36323	0.0919957	0.324924	4139	15879	412	821	0	0	0	2.2175	2.14649	0.488313	2.60943	1.0608	2.14649
pachytene spermatocyte	7.89655	-10.1639	0.45661	-5.0281	5.4328	0.464981	4092	16245	460	862	0	0	1.04605	2.49141	2.43911	0.47962	2.75818	0.802414	2.96856
elongated spermatid	-10.2879	7.88956	0.970663	2.97229	-3.27888	1	1102	5521	96	165	0	0	0	0	0	2.61585	1.86157	0	5.84919
elongating spermatid	-10.5066	2.93704	0.900305	6.00651	0.737658	0.87534	1710	10289	156	350	0	0	0	0.679004	0	2.7459	1.365	3.23072	5.35614
round spermatid	2.38494	-15.9567	0.569603	-1.67701	8.14702	0.568357	4494	25250	523	1296	0	0	0	2.35185	2.72507	0.9494	3.42436	1.93739	3.9142
pachytene spermatocyte	10.4748	3.9052	0.231973	-6.64109	-1.43171	0.272071	5845	39186	810	2348	0	0	0.227274	2.36993	0.928631	0.41234	2.5037	0.703441	1.84982
round spermatid	-4.4917	-5.95452	0.771203	5.1555	2.12097	0.84971	2453	16289	256	611	0	0.478661	0	0.478661	0	0.801025	3.28781	3.5308	4.93541
pachytene spermatocyte	4.91509	-7.82078	0.411659	-5.53434	3.53495	0.415578	4548	19848	511	1115	0	0	0	2.02134	2.49172	0	2.95148	0.407947	2.81034
diplotene spermatocyte	5.09374	-16.5463	0.539227	-2.0892	5.1663	0.533459	1914	4154	200	376	0	0	1.22593	3.7917	4.35715	1.22593	2.73721	1.22593	2.73721
pachytene spermatocyte	11.516	3.10442	0.239969	-4.42578	0.243911	0.326994	3613	11728	374	731	0	0	0	2.62386	1.26913	0	2.74045	1.48395	2.49185
pachytene spermatocyte	9.72454	0.460831	0.272749	-6.04269	-0.297006	0.31122	4073	15319	407	883	0	0	0	2.01844	2.37861	0.502384	2.73167	0	1.59248
pachytene spermatocyte	3.82107	-4.9548	0.365956	-4.97903	3.19071	0.403288	4537	18624	471	960	0	0	0.429682	2.31501	2.31501	0.729256	2.74037	1.14647	2.77443
elongated spermatid	-9.2495	9.06342	0.980847	2.53235	-3.97555	1	673	2421	35	51	0	0	0	0	0	2.59463	2.22582	0	6.49509
elongated spermatid	-7.10907	9.1105	0.974844	4.39032	-4.33464	1	1020	6499	88	177	0	0	0	0	0	3.50594	1.40546	1.40546	6.47748
elongating spermatid	-10.0343	-1.11814	0.858704	6.08361	2.27183	0.836499	2236	17097	240	665	0	0	0	0	0	1.83483	1.20585	3.67891	5.27695
pachytene spermatocyte	8.40869	8.19466	0.167301	-4.43806	-3.4375	0.237579	3597	12345	364	722	0	0	0	2.37216	0.593351	0	2.37216	1.2326	1.61943
elongated spermatid	-6.99638	3.6271	0.930182	1.66661	-2.37195	1	667	1672	38	45	0	0	0	0	1.94317	2.562	1.94317	0	5.66324
pachytene spermatocyte	6.21438	-7.93494	0.427372	-5.7865	5.82734	0.463071	5684	34430	758	1813	0.254941	0	0.770822	2.46336	2.24296	0.457913	2.86517	0.896874	2.41265
elongating spermatid	-10.054	4.64231	0.917033	5.66101	0.21034	0.891505	1662	10544	186	407	0	0	0	0	0	1.90068	1.34683	3.63727	5.35444
elongated spermatid	-6.4557	3.81653	0.934795	1.61911	-2.24577	0.998631	560	1373	32	44	0	0	0	2.11424	0	2.11424	2.74513	2.74513	5.72652
pachytene spermatocyte	6.02547	9.75929	0.136218	-5.95416	-3.22143	0.225582	5620	38620	747	2147	0.230265	0	0.574814	2.4068	0.230265	0.230265	2.17111	0.710856	1.34762
early spermatocyte	2.46863	10.1143	0.0976263	-4.75979	-4.56027	0.212803	2725	7144	204	402	0	1.88693	0.875375	1.33488	0	0	1.88693	0	2.0793
round spermatid	-5.62001	-8.00766	0.737862	6.36996	4.16084	0.796223	2909	23327	330	875	0	0	0	0	0	1.74319	3.47489	3.97593	4.85118
elongated spermatid	-9.03698	8.93274	0.978789	3.9949	-3.65904	0.999979	878	4150	67	112	0	0	0	0	0	2.73812	1.76118	1.76118	6.16984
elongated spermatid	-6.7637	8.38511	0.966496	3.6353	-5.26966	1	937	5681	77	167	0	0	0	0	0	3.8068	1.01532	1.50862	7.05704
pachytene spermatocyte	10.9533	6.87844	0.199158	-6.34116	-2.40779	0.243133	4399	19990	498	1198	0	0	0.693397	2.56541	1.25312	0.405632	2.60315	1.09895	1.79218
pachytene spermatocyte	6.93548	-1.87777	0.312916	-5.5265	0.841249	0.345743	4555	20153	481	1079	0	0	0	2.51867	1.69848	0	2.7654	0.689319	2.19041
elongated spermatid	-10.4251	9.1317	0.984061	5.50416	-2.89779	0.96659	972	5083	101	168	0	0	0	1.08767	1.08767	2.69269	0	0	6.02621
pachytene spermatocyte	3.04298	-7.09263	0.390388	-5.87478	4.1192	0.429498	4677	21075	582	1209	0	0	0.388255	2.03362	2.35024	0	2.89473	0.388255	2.51655
round spermatid	-4.91389	-5.49881	0.779843	4.66754	2.93104	0.795449	1968	10669	201	405	0	0	0	0	0	1.73809	3.07364	4.01391	4.83358
elongating spermatid	-11.1883	2.40853	0.894629	7.00398	1.6271	0.846625	2095	15948	227	597	0	0	0	0	0.486761	2.14294	0.486761	3.63746	5.34617
pachytene spermatocyte	11.8265	4.47563	0.225418	-4.99082	-2.16808	0.262864	4043	16052	485	1000	0	0	0	2.45008	0	0.80906	2.84464	1.05386	1.78895
pachytene spermatocyte	8.05742	-11.2558	0.469775	-4.08552	4.24297	0.440298	3776	13783	410	757	0	0	0	2.0188	3.0247	0.896479	3.0247	0.896479	3.05934
elongated spermatid	-10.2611	8.7143	0.980155	4.37338	-2.99085	0.980308	984	5516	101	211	0	0	0	0	0	2.74105	0	0	5.66101
elongated spermatid	-6.66012	3.362	0.930182	0.83975	-1.62031	0.994578	646	1615	37	56	0	0	0	0	0	2.59405	1.97296	0	5.29402
elongating spermatid	-5.19725	-9.94059	0.728603	0.880813	-0.864853	0.966261	705	1432	36	60	0	0	0	0	2.07734	0	3.90967	3.36498	3.90967
pachytene spermatocyte	11.1573	2.22296	0.249402	-4.0807	-1.19626	0.290602	4420	19289	459	1091	0	0	0.938166	2.17207	1.41356	0	2.74187	0.71141	1.73446
early spermatocyte	3.15324	15.0825	0.0420399	-6.24019	-8.44088	0.0796933	4465	16425	435	994	0	2.92617	0	1.39727	0.475506	0.475506	0.796451	0.475506	1.39727
pachytene spermatocyte	4.92692	-9.25522	0.418906	-5.35414	5.89729	0.46782	4942	27035	628	1387	0	0.314701	0.553713	2.17098	2.42973	0.908016	2.71166	1.04706	4.27682
pachytene spermatocyte	9.63821	8.36482	0.178979	-4.65376	-3.78692	0.228333	3973	15736	438	897	0	0.49194	0	2.52082	0	0	2.41303	1.06693	2.22585
round spermatid	-5.75808	-8.20729	0.735371	6.64406	3.29466	0.815138	2454	15416	286	625	0	0	0	0	0.499973	1.58761	3.58431	3.82338	4.752
pachytene spermatocyte	7.84388	-12.6783	0.485909	-5.01118	5.38075	0.464325	4638	22668	530	1156	0	0	0.365428	2.23874	2.13998	0.632474	2.87712	0.843029	3.01601
elongated spermatid	-6.99697	4.7517	0.935778	3.34066	-2.61397	0.984094	663	1850	45	64	0	0	0	0	0	1.85714	1.85714	1.85714	5.78482
pachytene spermatocyte	7.52375	-13.322	0.493848	-4.74401	5.64806	0.474017	4457	20632	472	1025	0	0	0	2.45638	2.36961	0.677689	3.06132	1.47993	3.12719
elongated spermatid	-8.25198	7.17019	0.957178	4.82086	-2.73732	0.969475	1260	7503	117	261	0	0	0	0	0	1.29899	1.60912	2.03653	5.67977
pachytene spermatocyte	7.66936	-14.0443	0.501148	-4.72064	5.22141	0.466511	3658	13120	364	686	0	0	0.566527	2.45701	2.73959	0.925954	2.91935	1.57084	3.37414
pachytene spermatocyte	10.6433	3.64143	0.234767	-4.93418	-1.27861	0.2868	4387	18753	461	1053	0	0.427351	0	2.30899	1.43488	0.427351	2.89382	0.427351	1.66118
elongated spermatid	-7.32352	6.68247	0.95124	6.60543	-0.957168	0.912835	1397	9196	152	317	0	0	0	0	0	2.27207	2.15316	3.02401	5.62083
elongated spermatid	-8.32597	9.8517	0.986821	3.77683	-3.61665	1	1001	5549	92	160	0	0	0	0	0	2.84602	1.03038	0	6.05515
round spermatid	-5.17093	-13.7664	0.658377	2.81007	7.12064	0.679142	4391	42217	547	1684	0	0	0	0.212581	0.212581	1.51578	3.81317	3.66703	4.57155
pachytene spermatocyte	11.6675	4.84552	0.221615	-4.59968	-3.86158	0.227236	3582	12373	346	705	0	0	0	2.20624	1.61755	0	2.29148	0.961758	1.76625
elongated spermatid	-9.12963	8.20418	0.970945	5.56231	-1.28512	0.929688	1340	8449	115	268	0	0	0	0	0	2.79645	1.74646	1.21406	5.84476
elongating spermatid	-9.09711	7.40852	0.961276	5.20449	-0.388225	0.910232	1340	8284	130	271	0	0	0	0	0	1.53071	1.22797	3.22458	5.4807
elongating spermatid	-5.58816	-3.3543	0.805227	7.13296	3.92339	0.809955	2790	25254	329	926	0	0	0	0.333572	0.583272	1.74943	2.77546	3.78778	4.99651
elongated spermatid	-9.03776	7.71516	0.965373	3.51321	-2.82319	0.987225	1130	6174	93	204	0	0	0	0	0	2.20811	1.76799	1.44442	5.74812
diplotene spermatocyte	1.68648	-16.4894	0.577888	-1.05564	5.78329	0.568488	1514	2755	144	236	0	0	0	2.11137	3.27368	0	2.95224	2.47564	3.27368
elongated spermatid	-8.69862	8.49007	0.972887	5.29951	-3.23207	0.975526	1320	8702	115	253	0	0	0	0	0	2.83839	1.90892	0	6.02478
elongated spermatid	-8.81476	9.47281	0.983866	5.14068	-3.62801	0.985025	975	4806	84	145	0	0	0	0	0	1.97992	1.64122	1.64122	5.79202
elongating spermatid	-10.9742	1.20456	0.88263	7.81332	2.02607	0.837731	2520	24325	320	840	0	0	0	0.344369	0	2.38567	1.35524	3.54703	5.52361
elongating spermatid	-6.96696	2.91762	0.929803	2.97041	-0.585178	0.931262	942	2515	73	93	0	0	0	0	0	1.60466	2.19191	3.6051	5.19255
pachytene spermatocyte	3.81103	-8.26166	0.404584	-4.65675	3.36611	0.405157	4368	18412	454	969	0	0	0.735311	2.37724	1.77285	1.31247	2.9961	0.966678	2.75129
pachytene spermatocyte	9.43974	7.72167	0.182138	-5.81319	-2.99693	0.23322	3864	15583	426	920	0	0	0	1.70331	0	0.495747	2.57967	0.825687	1.43714
elongating spermatid	-9.95393	1.19276	0.880942	3.68543	-1.06763	0.938213	1389	6065	132	265	0	0	0	0	0	1.78279	1.78279	4.01477	5.11127
pachytene spermatocyte	11.2518	6.81377	0.200616	-6.15783	-3.17005	0.224186	4192	17874	461	1035	0	0.444327	0.750888	2.11296	0	0	2.04294	0.444327	1.4717
pachytene spermatocyte	7.78902	8.18183	0.160972	-6.77003	-4.8954	0.176243	6086	47840	936	2748	0	0.189818	0.486793	2.69436	0	0.34929	2.09273	0.715471	1.86172
elongated spermatid	-8.51876	7.40399	0.960229	4.09009	-2.90134	0.981662	1054	4984	96	178	0	0	0	0	1.10075	1.612	1.10075	2.40081	5.56002
pachytene spermatocyte	3.48996	-7.60127	0.397897	-6.61036	4.42391	0.434998	5957	41170	868	2199	0	0	0.547321	2.30121	2.5189	0	3.10784	0.899035	2.5189
pachytene spermatocyte	6.31493	9.81722	0.139278	-6.79887	-5.60767	0.16119	6488	54349	990	3297	0	0.439537	0.168895	2.22784	0.313344	0	2.28562	0.439537	1.65478
elongating spermatid	-8.30082	4.26422	0.927799	3.38519	-0.799127	0.933521	1166	5466	91	176	0	0	0	0	0	2.48298	2.31722	3.05043	5.49849
elongated spermatid	-10.4271	8.56067	0.979001	2.47434	-4.37807	1	553	1794	47	71	0	0	0	0	1.88314	3.81976	0	0	6.3738
pachytene spermatocyte	2.79851	-6.14089	0.380829	-6.62132	1.84078	0.385773	4911	24352	580	1268	0	0.343986	0	2.34592	1.96829	0	2.78444	0.971626	2.70531
elongated spermatid	-10.7624	9.76008	0.988647	2.90691	-3.95936	1	535	1574	37	45	0	0	0	0	0	3.27385	2.99871	0	6.041
pachytene spermatocyte	4.40104	-3.12686	0.34454	-5.09551	2.09221	0.377468	4794	22678	508	1177	0	0	0.632268	2.32822	2.19018	0	2.8767	0	2.48686
round spermatid	-5.53962	-8.22085	0.737381	4.25243	4.65544	0.75392	2094	11583	219	493	0	0	0	0	0.622327	1.49359	3.70647	3.74801	4.89094
pachytene spermatocyte	7.80645	-9.65581	0.450995	-5.79718	3.976	0.425904	4295	17952	456	932	0	0.442787	0	2.34849	2.0392	0	3.09863	1.58909	3.04707
pachytene spermatocyte	7.85255	-13.6261	0.496065	-5.413	5.6483	0.464325	4625	22594	504	1113	0	0	0	2.08958	2.3737	0	3.19694	1.01899	3.26683
elongating spermatid	-10.2048	2.49628	0.896691	5.64509	-0.506517	0.909572	1780	10936	174	383	0	0	0	0.64941	0	2.31689	1.71776	3.43963	5.23886
round spermatid	-5.98958	-13.2961	0.668224	4.20744	4.90025	0.748142	2476	13397	228	545	0	0	0	0	0	1.55439	3.75655	3.87173	4.70706
pachytene spermatocyte	6.80557	-15.0141	0.515232	-4.48737	5.56696	0.477584	4062	17055	437	919	0	0	0	2.33996	2.67311	0.775928	3.19672	0.775928	3.06901
diplotene spermatocyte	7.09392	-9.24481	0.441106	-3.72123	3.56865	0.403059	2210	4659	209	315	0	0	2.00676	2.89983	3.67971	0	3.11191	1.66634	3.01148
elongating spermatid	-9.46327	4.58001	0.920216	4.75548	-0.321124	0.912208	1692	11559	149	356	0	0	0	0	0	2.43199	1.00439	2.69746	5.47609
elongating spermatid	-6.6555	-3.3309	0.815258	6.60724	3.27734	0.81517	2587	21523	269	763	0	0	0	0.657125	0.381595	2.28521	2.63972	3.84015	5.03906
round spermatid	1.48578	-15.7081	0.579556	-0.782541	8.37224	0.590492	4969	33211	561	1468	0	0	0.263207	2.36416	2.7181	0.91848	3.49396	2.17798	4.01091
elongated spermatid	-8.66186	10.7678	0.998293	4.96201	-1.4745	0.938702	970	5371	95	189	0	0	0	0	0	2.76599	1.05147	1.55259	5.7951
pachytene spermatocyte	6.79937	-13.292	0.49584	-4.19198	4.18596	0.4383	2934	8652	265	464	0	0	0	2.6183	2.07116	0	2.90881	1.19735	2.84371
round spermatid	3.87216	-15.6485	0.552993	-2.48688	7.32005	0.543548	4395	22627	487	1133	0	0.365969	0	2.45151	2.28627	0.633303	3.26534	1.76832	3.73999
elongating spermatid	-9.47934	0.596047	0.871271	4.4888	1.07517	0.884272	1725	10294	165	367	0	0	0	0	0	1.58632	1.36464	3.8003	5.20229
pachytene spermatocyte	10.5054	6.70338	0.199506	-5.95703	-2.54656	0.243649	4105	16470	441	957	0	0	1.03727	1.95609	0.474471	0.474471	2.74547	0.794949	1.95609
elongated spermatid	-8.73315	5.74013	0.939607	6.42478	-1.35346	0.924805	1729	12726	170	450	0	0	0	0	0.579862	2.41728	1.59513	1.986	5.68125
elongating spermatid	-8.6339	1.03516	0.875766	4.3002	0.253187	0.90295	1732	9099	154	330	0	0	0	0.741471	0.741471	1.87105	1.87105	3.67543	5.36181
pachytene spermatocyte	3.54952	-4.23392	0.359949	-4.89456	3.41419	0.408801	4373	17364	485	955	0	0	0.454787	2.20406	2.52707	0.454787	2.84045	1.00339	1.82173
round spermatid	-4.64715	-7.30019	0.751655	6.58444	4.55335	0.792008	3241	29921	395	1152	0	0	0	0.288334	0.288334	1.67609	3.32274	3.88754	4.85721
spermatogonium	6.04423	16.8658	0.0033073	-6.32471	-10.7947	0.0163058	2513	3832	191	423	1.82764	0	0	0	0	0	0	0	2.64248
round spermatid	-5.53175	-8.38391	0.7365	5.28094	3.83864	0.785827	2842	20693	322	851	0	0	0	0.394239	1.22855	1.58228	3.5912	3.84821	4.84521
elongated spermatid	-6.90097	3.94174	0.932871	2.79762	-2.39119	0.986438	901	3178	76	136	0	0	0	0	0	1.98695	1.98695	1.98695	5.61589
pachytene spermatocyte	5.02874	-3.0194	0.33847	-5.56741	2.13417	0.382917	4228	16906	494	949	0	0	0	1.84418	1.74598	0.464637	2.96189	1.0204	2.34784
pachytene spermatocyte	7.75907	8.35173	0.159911	-6.07957	-4.28231	0.199376	5011	26898	594	1652	0	0.316105	0.555923	2.29481	0	0.316105	2.21692	1.37982	2.13245
diplotene spermatocyte	1.61566	-16.5062	0.578693	-0.633779	5.89238	0.58177	1548	2727	172	267	0	0	0	2.12035	2.485	0	2.75163	1.54052	3.28351
round spermatid	-5.80852	-13.3824	0.666013	3.55387	5.92105	0.716985	3311	23502	392	1031	0	0	0	0	0	1.48247	3.53185	3.8122	4.60227
pachytene spermatocyte	9.97107	7.00889	0.19361	-4.74143	-1.3719	0.284976	4053	16238	412	922	0	0	0	2.49197	0.479855	0.479855	2.49197	0	1.24224
pachytene spermatocyte	9.71273	0.354912	0.273679	-4.15942	-1.66277	0.279889	4142	16073	453	926	0	0.483616	0	2.44866	1.24925	0.483616	2.84317	1.05284	2.13572
pachytene spermatocyte	3.69412	-5.58068	0.374763	-6.10039	2.14207	0.38799	4241	16555	449	866	0	0	0.472507	2.4742	2.18066	0	2.7406	1.03391	2.4742
elongating spermatid	-7.79035	-2.69225	0.829822	4.71107	1.17527	0.879499	1946	11667	190	440	0	0	0	0	0	2.0614	2.68879	3.51365	5.20319
elongating spermatid	-10.2626	0.661668	0.875958	7.13325	1.05597	0.85647	2183	17392	237	617	0	0	0	0	0	2.20273	1.72273	3.43072	5.24488
early spermatocyte	3.20379	15.1727	0.0408871	-6.24704	-8.37027	0.0818202	5301	25366	655	1521	0.332341	2.18432	0.332341	1.42403	0.581353	0.332341	1.32431	0.332341	1.87475
pachytene spermatocyte	11.0229	7.2721	0.196372	-4.94681	-4.69244	0.207294	1432	2278	109	153	0	0	0	1.68451	0	0	2.92097	2.2803	2.65109
elongating spermatid	-11.0921	1.72005	0.887086	3.89725	1.19513	0.886834	1645	9107	152	331	0	0	0	0.741011	0	1.87031	1.87031	3.0848	5.42098
elongating spermatid	-7.71177	5.77461	0.942161	3.67423	-1.37475	0.946643	1323	7282	121	258	0	0	0	0	0	2.59221	1.32082	3.19234	5.65341
elongating spermatid	-8.15987	-1.07581	0.844187	4.37102	0.304593	0.901078	1872	11144	174	393	0	0	0	0	0	1.98532	1.8538	3.19175	5.26749
pachytene spermatocyte	2.97464	-6.9461	0.389118	-4.73786	1.87791	0.369035	4407	18245	491	961	0	0	0.437025	2.02514	1.95005	0.437025	2.88987	0	2.56941
pachytene spermatocyte	7.73032	-13.239	0.492295	-4.84753	6.93577	0.489149	5802	41066	785	2083	0	0	0	2.50142	2.55957	0.796324	3.34177	1.30243	3.37564
pachytene spermatocyte	3.35314	-7.51204	0.396226	-6.42635	1.5125	0.375848	5029	26508	584	1354	0	0.320064	0.320064	2.10011	2.05283	0	2.98875	1.29212	2.70518
elongated spermatid	-7.18049	10.2979	0.991891	2.36991	-3.88759	1	571	2008	31	74	0	0	0	0	0	4.25874	1.78843	0	6.56969
pachytene spermatocyte	7.80452	-12.4823	0.483862	-5.04887	6.07341	0.475933	4624	22577	505	1141	0	0	0.366675	2.19419	2.5618	0.366675	2.97568	0.845347	3.06221
elongated spermatid	-9.06112	10.5932	0.996039	4.06512	-3.82592	1	994	5483	89	176	0	0	0	1.03809	0	2.9569	1.53636	1.53636	5.95539
elongated spermatid	-7.74615	9.97796	0.986789	3.70142	-4.70323	1	719	3405	60	132	0	0	0	0	0	3.50572	0	1.37038	7.02626
round spermatid	-7.08915	-11.2528	0.693271	3.77418	6.35164	0.711222	3421	28957	415	1133	0	0	0	0.296638	0.296638	1.32512	3.62713	3.69802	4.78864
diplotene spermatocyte	4.54553	-16.2833	0.544725	-2.12869	4.74259	0.528519	1616	2826	173	250	0	0	0	2.45236	4.05382	0	2.08904	1.51261	3.10151
pachytene spermatocyte	11.4806	5.5591	0.213906	-4.10546	-1.25293	0.28932	4259	18618	440	1023	0	0.429888	0.429888	2.63117	0.429888	0.429888	2.77499	0.959832	2.00755
pachytene spermatocyte	7.10755	-1.23008	0.307554	-5.00925	1.04006	0.349573	4477	18347	456	975	0	0	0.435036	2.64479	1.86411	0.435036	2.47657	1.1569	2.47657
pachytene spermatocyte	7.62273	-9.20598	0.446234	-4.63549	4.96199	0.460853	4283	17864	475	970	0	0	0.751154	2.04338	2.66954	0	3.05164	1.33464	2.93975
pachytene spermatocyte	9.11369	1.01748	0.273229	-6.57796	0.670559	0.345146	5975	39350	864	2451	0	0	0	2.47874	1.39851	0.226416	2.59904	0.701308	2.02901
elongated spermatid	-8.42585	8.57492	0.973071	3.75321	-1.72737	0.95598	1313	7884	119	265	0	0	0	0	0	2.41118	1.80395	2.41118	5.72581
round spermatid	-4.34114	-6.45578	0.76548	3.99914	1.69316	0.875468	2448	17757	256	706	0	0	0	0	0	1.97335	3.49953	3.94515	4.94637
elongated spermatid	-8.95418	8.25462	0.971018	4.84029	-2.4061	0.961842	1205	6775	111	206	0	0	0	0	0.90665	1.37423	1.37423	2.12586	5.49333
pachytene spermatocyte	6.91511	-1.16998	0.309068	-6.14273	1.39958	0.370527	5571	31367	715	1808	0	0.276704	0.276704	2.68835	1.99817	0.493202	2.54903	0.953155	2.47135
pachytene spermatocyte	7.5951	-1.80678	0.306143	-4.59653	0.632812	0.337005	3736	13052	406	778	0	0	0.568645	2.24332	1.8502	0.928909	2.74416	0.928909	2.46149
elongating spermatid	-5.21157	-3.988	0.797433	7.01684	3.70148	0.811738	3078	30305	397	1220	0	0	0	0	0.506792	1.93725	2.74207	3.75904	5.04832
pachytene spermatocyte	8.84681	-0.0195833	0.283646	-5.22167	0.242758	0.326598	4261	17296	457	1032	0	0.456244	0.76838	2.38216	1.00591	0	2.77456	0.76838	2.14192
elongated spermatid	-10.5221	9.01596	0.98303	3.87508	-1.76017	0.955628	1077	5883	83	147	0	0	0	0	0	1.8082	1.8082	0.993183	5.89457
elongated spermatid	-8.39206	10.2833	0.992496	4.05988	-3.51792	0.996005	962	5232	82	180	0	0	0	1.0686	0	2.15701	1.0686	1.0686	5.90801
early spermatocyte	2.644	14.3882	0.0515405	-6.21872	-8.09709	0.0870657	5653	31022	585	1663	0	2.20374	0.676538	1.51422	0.279412	0.676538	1.7071	0.676538	1.64684
elongated spermatid	-9.04901	7.16639	0.958509	4.31718	-1.40172	0.941717	1273	7319	120	241	0	0	0	0	0.86133	2.21897	1.62903	2.05816	5.68615
pachytene spermatocyte	8.11099	8.62958	0.162307	-5.59191	-2.85255	0.240014	4395	19064	449	1111	0	0.421699	0.7174	2.29428	0.7174	0.421699	2.34582	1.13082	2.23994
elongating spermatid	-4.73214	-5.92669	0.771697	4.91318	4.08566	0.774826	2477	16441	265	650	0	0	0	0.475138	0	1.76915	2.04	3.64028	4.97358
elongated spermatid	-6.78802	9.11326	0.973897	5.67982	-2.54751	0.957628	1360	9116	125	305	0	0	0	0.740495	0.740495	2.48238	1.4565	1.16126	5.80929
pachytene spermatocyte	4.89965	-9.18095	0.418906	0.642554	5.73346	0.61897	5004	22454	618	1270	0	0.368286	0.368286	2.53184	2.53184	0.636847	2.78122	1.6109	2.60025
pachytene spermatocyte	6.64363	9.98305	0.142703	-5.3742	-4.25587	0.210368	4877	26771	593	1616	0	0.557944	0	2.33587	0.31739	0.31739	2.17977	0.557944	1.70155
elongated spermatid	-8.86242	9.16869	0.980806	6.33913	-2.10986	0.943719	1275	8152	129	274	0	0	0	0.800517	0.800517	2.83009	1.54331	1.7761	5.71296
elongating spermatid	-6.9553	-3.05615	0.819908	5.3441	2.54353	0.823796	2256	16937	237	650	0	0	0	0	0.463978	1.51344	2.16045	3.74543	5.16573
pachytene spermatocyte	6.96013	9.09389	0.147854	-5.50812	-3.5151	0.224579	4490	20196	489	1170	0	0	0.688283	2.43345	0.688283	0	2.18856	0.688283	0.688283
elongated spermatid	-8.65767	4.58779	0.927002	4.32411	-1.32776	0.939848	1242	6087	110	232	0	0	0	0	0	2.52572	2.22075	2.6492	5.7361
pachytene spermatocyte	8.68274	8.68739	0.167944	-5.32076	-2.87837	0.242086	3858	14986	384	834	0	0	0	2.45759	0	0.511199	2.61583	0.511199	1.73537
elongated spermatid	-6.9498	9.20449	0.975375	5.26188	-2.54382	0.960851	1256	7576	111	247	0	0	0	1.29196	0	2.18827	1.29196	1.29196	5.74464
pachytene spermatocyte	3.71112	-4.21347	0.358966	-4.6099	2.00574	0.370919	4278	16093	463	889	0	0	0.483283	2.5002	1.88593	0.807715	2.80546	1.24863	2.33416
elongated spermatid	-9.43288	10.1784	0.991982	3.99536	-3.66211	1	895	4507	72	124	0	0	0	0	0	2.9312	1.169	1.169	5.88115
pachytene spermatocyte	5.37938	9.68786	0.129098	-4.28367	-3.47612	0.238192	4166	17136	458	1053	0	0	0	2.70842	0	0	2.21593	0.773405	2.39065
pachytene spermatocyte	9.80521	0.372186	0.272805	-2.5078	-1.34652	0.289785	3012	7773	247	431	0	0	0	2.7181	0.827024	0	2.16551	1.8158	1.27341
diplotene spermatocyte	-5.12248	-9.81318	0.732032	2.41551	4.74389	0.724776	614	1011	46	68	0	0	0	0	0	0	2.38795	3.4234	4.86434
pachytene spermatocyte	10.1804	2.65867	0.2473	-4.64428	-0.254656	0.313983	4485	19519	511	1141	0	0	0.930937	2.6252	0.930937	0.705367	2.66163	1.11487	2.10073
pachytene spermatocyte	9.6003	1.68879	0.262814	-5.29216	-0.881229	0.298681	4727	21943	551	1212	0	0	0	2.40017	1.93498	0.375476	2.71643	0.64782	2.11517
pachytene spermatocyte	5.17409	-2.34954	0.33248	-4.03801	0.231065	0.326843	4261	16375	438	824	0	0	0	2.78886	1.6627	0	3.18631	0.797958	2.31821
elongated spermatid	-9.81296	7.78308	0.968216	4.08095	-2.23508	0.965621	1085	6057	106	212	0	0	0	0	0	2.76373	1.45907	1.78389	5.66961
pachytene spermatocyte	10.3682	3.71049	0.234247	-5.30213	-3.78534	0.221223	3430	10689	334	655	0	0	0	2.71017	1.33667	0	2.13814	0	2.24274
elongating spermatid	-9.70567	0.984242	0.878018	5.15102	2.91876	0.805242	1487	6994	148	288	0	0	0	0	1.6657	2.39867	1.35056	3.23106	5.13413
elongating spermatid	-9.05426	-1.50495	0.8487	4.98814	1.14269	0.877198	1773	10550	191	411	0	0	0	1.06324	0.666735	2.03275	2.14978	3.85958	5.13415
elongated spermatid	-7.08389	9.97058	0.985092	4.19855	-3.39819	0.9916	997	5298	88	152	0	0	0	0	0	3.16337	0	1.8965	5.80875
diplotene spermatocyte	1.60326	-16.5163	0.578839	0.128608	5.78986	0.603023	1352	2376	134	233	0	0	0	2.88116	4.28426	0	2.24257	2.24257	3.41646
round spermatid	-6.46877	-12.6887	0.675973	4.13476	6.19194	0.719921	2714	15353	273	618	0	0	0	0.501586	0.501586	1.82627	4.0202	3.86904	4.52382
elongated spermatid	-6.52799	3.1717	0.930182	1.22474	-2.13038	1	534	1089	35	39	0	0	0	0	0	0	2.32069	0	5.21849
pachytene spermatocyte	7.8604	-9.66149	0.4513	-4.74296	4.69506	0.450893	4069	15576	433	844	0	0	1.07361	1.81414	2.58003	0.825904	3.12795	1.07361	2.71624
pachytene spermatocyte	10.61	2.03242	0.252922	-4.44021	-0.671439	0.303315	4413	18137	452	978	0	0	0	2.53194	1.32353	0.439112	2.53194	0.743202	2.28455
pachytene spermatocyte	10.968	7.90729	0.189753	-4.38124	-4.00911	0.226555	4137	17404	452	1000	0	0	0.453968	2.4285	0.765047	0	2.06618	0.453968	1.81985
round spermatid	-4.4403	-6.831	0.759339	6.15917	3.03181	0.816363	2766	21604	306	822	0	0	0	0.655296	0.870694	1.80688	3.20298	3.90399	4.83605
elongating spermatid	-10.4894	3.66124	0.906556	6.11512	0.285782	0.884635	1878	13710	192	429	0	0	0	0	0.547771	2.47997	2.02347	3.30535	5.39942
elongated spermatid	-6.94597	7.67602	0.960535	5.10863	-2.02076	0.950811	1409	9748	130	317	0	0	0	0	0	2.42103	1.40542	2.79644	5.78424
pachytene spermatocyte	2.75931	-6.13123	0.380611	-6.50366	4.3817	0.434998	6849	57236	1039	3142	0	0	0.421392	2.54196	2.2757	0.716943	2.82714	0.798793	2.47072
pachytene spermatocyte	10.3339	7.43836	0.191183	-3.79667	-1.48015	0.284935	4254	18600	472	1062	0	0	0.430245	2.50881	0	0.430245	2.46408	1.14757	1.66791
elongating spermatid	-9.97135	0.141815	0.869331	4.57298	-0.437423	0.916129	1518	7390	151	292	0	0	0	0	0	1.62128	2.47025	4.03389	5.19084
diplotene spermatocyte	7.51528	-13.9328	0.500441	-2.30171	4.64687	0.523484	1911	4152	170	275	0	0	0	3.73634	3.98873	0	2.5682	2.10723	3.00903
round spermatid	-3.21279	-14.525	0.635064	2.43716	7.27728	0.668681	5451	66902	811	2855	0	0	0.139303	0.558107	0.640186	1.61656	3.75776	3.36562	4.54458
diplotene spermatocyte	4.45348	-15.9573	0.54616	-2.0188	5.15535	0.535037	1421	2625	142	262	0	0	0	4.34628	4.56683	0	3.17208	2.15397	3.32023
elongating spermatid	-4.92163	-4.1789	0.793558	4.01419	0.808019	0.893613	2042	11916	193	458	0	0	0	0	0.609335	2.04299	2.82997	3.77962	4.91348
elongating spermatid	-7.63488	5.48688	0.939156	7.34353	2.05017	0.837731	2163	19438	242	645	0	0	0	0.7075	0.415056	2.27683	1.52632	3.28552	5.50902
elongating spermatid	-9.3059	0.214526	0.866578	4.40941	1.18931	0.882501	1802	10503	176	378	0	0	0	0	1.06616	1.90399	2.03663	3.53584	5.12169
pachytene spermatocyte	3.79562	-7.8454	0.401325	-6.4401	3.17857	0.411449	5527	31277	663	1685	0	0	0.277391	2.23128	2.19634	0.277391	2.85093	1.07093	2.93928
round spermatid	-5.86646	-13.396	0.666448	3.011	6.79855	0.688227	3694	29096	461	1235	0	0	0	0	0.708545	1.63396	3.79106	3.7434	4.69372
elongated spermatid	-7.99455	6.54937	0.949967	5.78987	-1.84405	0.941618	1587	11703	151	367	0	0	0	0.617605	0	2.4207	1.48567	1.66249	5.76477
elongated spermatid	-7.26703	9.04601	0.974628	5.6168	-2.35641	0.954249	1196	6760	94	214	0	0	0	0.907972	0	2.66121	1.69339	2.29008	5.68826
pachytene spermatocyte	6.16252	9.70657	0.137737	-4.8376	-4.48197	0.213338	4234	18160	464	1134	0	0.975307	0.742566	2.02919	0.742566	0	2.09907	0.438681	2.16439
elongating spermatid	-10.0713	2.19669	0.893439	6.34003	3.00572	0.818829	1995	13581	210	484	0	0	0	0	0	1.93016	1.16595	3.46341	5.31922
diplotene spermatocyte	5.51228	-15.7981	0.534305	-2.04525	4.89237	0.531924	1421	2611	158	232	0	0	0	3.67121	4.35155	0	3.17721	1.57484	3.67121
diplotene spermatocyte	2.17657	-16.3203	0.57207	-1.29971	5.58884	0.561164	1463	2551	151	249	0	0	0	2.54632	4.15451	0	1.59331	1.59331	3.69387
diplotene spermatocyte	5.08397	-16.153	0.539216	-2.34221	5.03016	0.526132	1578	2861	165	270	0	0	0	3.75954	3.83779	0	2.4408	2.07796	3.08942
diplotene spermatocyte	-3.13491	-13.7523	0.637619	0.944109	5.7367	0.630363	1052	2113	87	143	0	0	0	0	1.74617	0	3.9714	2.99225	4.05684
elongating spermatid	-7.79742	1.04578	0.866952	1.34376	-1.88894	0.994168	861	2160	57	84	0	0	0	0	0	1.72804	1.72804	3.63856	5.06517
elongating spermatid	-7.03962	3.62446	0.930182	1.04213	-2.05287	1	610	1322	28	38	0	0	2.1476	0	2.1476	3.16517	2.1476	2.78059	5.20699
round spermatid	-1.06603	-14.57	0.613448	0.0900738	8.05157	0.609592	4362	30023	499	1320	0	0	0	1.53984	2.36643	1.29873	3.60112	2.53827	4.27127
pachytene spermatocyte	7.683	-9.11426	0.446286	-5.90649	4.97717	0.446087	4416	19008	494	1005	0	0.422657	0	2.68623	2.48875	0	2.78836	1.42457	2.93834
pachytene spermatocyte	6.75091	-15.2394	0.517559	-4.74205	6.18442	0.482172	4634	22862	549	1174	0	0.62851	0	2.40337	2.55023	0.62851	2.86912	1.59669	3.22117
elongated spermatid	-7.26884	4.46972	0.935062	1.77773	-3.43815	1	544	1400	35	60	0	0	0	0	0	3.60317	0	0	5.01728
diplotene spermatocyte	0.339524	-14.6528	0.594724	-1.23934	5.66112	0.563132	1786	4359	195	321	0	0	0	2.96284	4.0665	2.52337	2.32007	3.2671	4.30961
elongated spermatid	-9.22043	6.67642	0.951791	5.13246	-3.00114	0.972069	1251	6685	114	238	0	0	0	0	0	2.13764	1.94356	2.43984	5.51873
pachytene spermatocyte	7.55218	-11.5392	0.473745	-4.97835	6.10365	0.477017	4662	22238	538	1248	0	0	0	2.34584	2.42845	0.371302	2.98992	1.30772	3.26495
round spermatid	-5.73309	-13.3695	0.665414	3.30992	6.20524	0.706488	3012	19290	337	823	0	0	0	0.417659	0	1.41353	3.85308	3.76098	4.61049
pachytene spermatocyte	11.3061	2.51522	0.245818	-3.89457	-1.04158	0.294078	3927	14173	449	883	0	0	0	2.44945	1.13668	0	2.24767	1.13668	1.78142
elongating spermatid	-9.28663	4.21091	0.918771	5.45977	-0.362736	0.907557	1499	8477	139	287	0	0	0	0	1.51261	1.93118	0.779106	2.86296	5.56258
pachytene spermatocyte	3.92229	-3.74794	0.353243	-4.55295	0.947312	0.344973	3707	11861	386	687	0	0	0	2.04695	1.65157	0	2.32955	0.61141	2.54963
elongating spermatid	-6.21353	-2.67037	0.815005	5.87709	3.52578	0.801746	2482	20292	308	725	0	0	0	0.685926	0	1.85955	2.33827	3.86737	5.0885
elongating spermatid	-6.11593	-2.90433	0.812682	4.78716	3.20898	0.790312	2278	15497	243	545	0	0	0	0.497914	0	1.91804	2.6323	3.75989	5.03652
elongating spermatid	-9.61879	1.95856	0.891234	6.49327	1.0274	0.863733	2054	15643	205	536	0	0	0	0	0	2.23113	1.70016	3.70461	5.28125
pachytene spermatocyte	6.3109	-15.3937	0.522064	-3.95735	6.81411	0.505381	4391	21316	540	1215	0	0	0	2.19447	2.50627	0.384671	3.11707	1.33888	3.65145
early spermatocyte	2.40968	14.1539	0.0550728	-6.37443	-8.60753	0.0757471	5717	32817	689	1838	0	2.34625	0.797003	1.47062	0.265989	0.265989	1.60168	0.649279	1.39803
pachytene spermatocyte	4.09568	-4.72146	0.362274	-5.35428	3.02544	0.402068	4516	19007	509	1034	0	0	0.42273	2.05919	1.83437	0.718934	2.99275	0.718934	3.94173
elongated spermatid	-8.63451	5.51197	0.937304	5.95068	0.176579	0.889271	1570	10566	142	293	0	0	0	0	0	2.34797	1.74609	2.9435	5.57994
pachytene spermatocyte	10.2635	5.61009	0.211442	-5.0356	-1.5261	0.279619	4124	16117	427	933	0	0.482688	0.482688	2.33276	0	0	2.44644	0.482688	1.24752
elongating spermatid	-8.08648	-1.58061	0.839888	5.02546	1.66812	0.86378	2231	15517	235	559	0	0	0.497409	0.497409	0.828075	1.70678	1.81737	3.87214	5.15369
round spermatid	2.19717	-16.0863	0.571755	-1.21147	7.93657	0.577502	4201	21082	503	1120	0	0	0	1.90092	2.554	0.885013	3.2265	2.15053	3.81964
pachytene spermatocyte	6.52934	-2.38955	0.319854	-5.16597	1.98888	0.375642	4656	20976	490	1064	0	0	0.389772	2.4818	2.30819	0	2.72781	0	2.03771
elongated spermatid	-10.1097	9.4826	0.987133	2.03876	-3.34411	1	699	3036	35	67	0	0	0	0	0	2.86043	0	0	6.19803
elongating spermatid	-7.65765	-0.505585	0.844049	0.907206	-1.06054	0.974691	1005	2938	72	110	0	0	0	0	0	2.4169	2.4169	3.4542	4.84368
elongating spermatid	-6.60258	-3.43994	0.814104	6.81287	3.65674	0.811476	2410	18102	247	653	0	0	0	0.744244	0.744244	1.9568	2.34096	3.62328	5.15216
diplotene spermatocyte	5.6964	-8.57115	0.423914	-3.37059	3.8469	0.41279	1549	2486	153	220	0	0	0	3.2235	2.56939	0	0	1.61329	3.6156
pachytene spermatocyte	3.85876	10.002	0.111233	-7.32235	-6.35495	0.139414	5865	42535	806	2501	0	0.533742	0.879877	2.17	0	0.533742	2.02588	0.385399	1.89348
elongating spermatid	-4.27368	-4.93271	0.782654	6.31156	3.56082	0.806826	2388	17427	238	640	0	0.453507	0.453507	0	0	2.06507	2.96333	3.98512	4.84156
elongating spermatid	-4.68651	-4.70047	0.787326	3.97937	1.18459	0.886223	1991	10851	194	428	0	0	0	0	0	1.72417	3.41741	4.04683	4.92285
round spermatid	-6.58864	-8.64651	0.725112	6.42974	4.50577	0.791247	3615	35843	431	1319	0	0	0	0.443396	0.246074	1.64575	3.60308	3.80846	4.7483
pachytene spermatocyte	7.72786	-10.2923	0.45873	-5.77681	5.85941	0.463895	4822	23149	562	1226	0	0.359009	0.359009	1.49409	2.53857	0.622628	2.66648	1.15043	2.85719
elongating spermatid	-7.40211	-2.99217	0.824622	6.46927	3.98151	0.801439	2397	18183	306	758	0	0	0	0.438212	0	1.95292	1.8717	3.57363	5.16352
pachytene spermatocyte	4.05235	9.56526	0.114852	-6.00481	-5.33443	0.17871	5676	37345	779	2404	0	1.1449	0.237257	2.13977	0	0.589618	2.00504	0.728063	1.9302
elongated spermatid	-10.1925	9.00974	0.982158	4.01528	-3.87301	1	904	3977	74	121	0	0	0	0	0	1.79657	1.25689	1.79657	6.03644
pachytene spermatocyte	11.1687	6.80188	0.200488	-5.62667	-2.06559	0.260851	3804	13986	383	824	0	0	0	2.33166	0	0	2.46172	1.14581	1.66582
round spermatid	-6.2698	-8.7639	0.72714	6.10508	2.7432	0.823294	2921	22097	314	859	0	0	0	0.373321	0	1.70937	3.50047	4.12865	4.82468
pachytene spermatocyte	10.3787	1.49817	0.259391	-5.50272	-0.286604	0.311779	4649	21535	555	1244	0	0	1.04984	2.28459	1.33125	0	2.45778	0.65679	2.28459
elongated spermatid	-7.99837	9.93905	0.986978	4.09092	-5.16906	1	818	3761	61	93	0	0	0	0	0	3.10328	1.84336	0	6.12176
pachytene spermatocyte	7.48872	-12.8465	0.488688	-5.4048	5.78746	0.464883	4333	18659	502	1015	0	0	0.429139	2.77297	2.07533	1.14541	2.86869	0.958508	3.11073
elongated spermatid	-5.66951	8.32873	0.964141	4.40928	-4.98712	1	916	4165	82	205	0	0	0	0	0	4.22284	1.22406	1.22406	5.07181
elongating spermatid	-10.4387	1.25309	0.882703	3.85515	-1.89638	0.959072	1475	7500	132	260	0	0	0	0.847298	0	1.84583	1.60944	3.80666	5.11399
pachytene spermatocyte	6.22776	-1.69522	0.318686	-3.56787	1.9606	0.361353	4395	17129	455	935	0	0	0.459744	2.58453	1.73507	0.459744	2.62761	1.01197	2.66892
pachytene spermatocyte	3.74142	-4.62727	0.363017	-4.15244	0.89014	0.342093	4099	15531	441	832	0	0	1.07551	1.81656	2.08966	1.07551	2.63021	0.827531	2.48032
elongating spermatid	-6.53698	-2.10404	0.821094	5.60702	2.33763	0.835154	2436	19228	290	750	0	0	0	0	0.41876	2.17488	2.60134	3.99944	5.12053
pachytene spermatocyte	10.0867	1.95533	0.256067	-6.15495	-2.35787	0.24616	4213	16925	440	968	0	0	0.46422	2.45392	0.780033	0.46422	2.71988	0.780033	2.0147
elongated spermatid	-9.14451	9.69976	0.987155	4.47021	-3.44905	0.989358	1048	5968	82	170	0	0	0	0	0.984175	2.5439	1.47045	1.47045	6.00344
pachytene spermatocyte	7.25774	8.53686	0.152663	-6.74127	-2.40291	0.239288	5098	27629	624	1578	0	0.308909	0.544576	2.41003	0	0.308909	2.58821	0.544576	1.67584
elongated spermatid	-9.88646	9.77119	0.988647	3.26999	-5.23616	1	504	1402	31	44	0	0	0	0	0	2.09589	0	0	6.85609
pachytene spermatocyte	7.28789	-14.4656	0.506893	-4.27177	7.2381	0.503969	6087	47105	810	2363	0	0	0.492756	2.45218	2.48809	0.353854	3.21835	1.26618	3.22681
elongated spermatid	-7.47743	9.58781	0.981118	6.66016	-2.76606	0.955042	1599	12333	160	365	0	0	0	0.593787	0.96381	2.63715	1.44535	0.96381	5.9155
pachytene spermatocyte	5.51142	-8.33706	0.420799	-5.26977	4.10275	0.4297	4527	20175	529	1071	0	0	0.40252	2.13225	2.43426	0.40252	2.69978	1.24644	2.98732
pachytene spermatocyte	10.1112	1.2062	0.263731	-5.15995	-0.947897	0.296846	4199	16553	444	902	0	0	0	2.30875	1.39143	0.792196	2.52399	1.03402	2.24683
pachytene spermatocyte	9.28359	8.34808	0.175829	-4.53376	-2.59634	0.256051	4393	20681	483	1188	0	0	0.676546	2.32113	0	0.394428	2.22139	1.22896	1.58274
pachytene spermatocyte	11.8571	4.50826	0.225063	-4.02564	-2.72502	0.257246	4309	18480	453	1064	0	0	0.432494	2.14889	0.733421	0.733421	2.81492	1.44611	2.21008
elongating spermatid	-8.96567	0.9804	0.876038	2.57134	-0.349974	0.928366	1244	5221	112	202	0	1.06999	0	0	1.06999	2.15887	2.35865	3.56886	4.90582
pachytene spermatocyte	4.13705	-2.97991	0.345466	-5.10376	1.50578	0.363136	4892	23300	555	1199	0	0.357104	0.357104	2.34584	2.21425	0.357104	2.63013	0.827483	2.34584
pachytene spermatocyte	4.7385	10.1718	0.121005	-7.43959	-5.58419	0.155139	5519	36640	754	2154	0	0.737979	0.435575	2.33015	0.598164	0	2.21787	0.860621	2.02158
pachytene spermatocyte	10.6094	8.50585	0.18479	-2.59022	-2.04528	0.276886	1372	2321	78	126	1.66931	0	2.26353	2.63372	0	1.66931	2.26353	0	1.66931
diplotene spermatocyte	-1.81762	-14.334	0.622077	1.31188	5.59074	0.639859	1077	1809	99	132	0	0	0	1.87609	0	1.87609	2.86698	3.14034	3.92694
elongating spermatid	-6.47025	-2.73448	0.81706	6.38446	3.17401	0.815321	2717	23476	322	850	0	0	0	0	0.61623	1.81019	2.65359	3.69359	4.95579
pachytene spermatocyte	10.6143	6.51346	0.20189	-4.22453	-1.09928	0.292507	4262	18222	494	1093	0	0.437433	0	2.57047	0	0.437433	2.33489	0.437433	2.02614
early spermatocyte	1.72032	10.4049	0.091706	-6.51534	-7.31945	0.107009	6162	47443	916	3000	0	1.42592	0	2.15037	0.191264	0.351754	1.72938	0.611458	1.69127
pachytene spermatocyte	10.0967	2.36341	0.251828	-3.94191	0.169689	0.325819	3735	12696	381	764	0	0	0	2.66639	1.59689	0	2.81843	0	2.09035
pachytene spermatocyte	6.1636	-7.97348	0.426954	-5.84442	5.19552	0.451875	4871	24498	544	1263	0	0	0	2.48661	2.41628	0	2.80398	0.596816	2.94229
elongated spermatid	-6.42324	9.32534	0.975078	5.70233	-2.86366	0.963751	1182	7047	124	228	0	0	0	0	0	2.09127	0.883372	1.65959	5.87426
pachytene spermatocyte	4.0751	9.95983	0.113683	-7.3216	-5.62165	0.155498	5796	41009	796	2407	0	0.901418	0.680769	2.22903	0.218211	0.218211	1.95956	0.218211	1.53853
elongated spermatid	-6.30904	7.88817	0.96179	5.64237	0.612925	0.882265	1609	12572	167	426	0	0	0	0	0.951981	2.87378	1.60485	1.99651	5.77316
spermatogonium	4.70321	16.4809	0.0186856	-6.21661	-10.8751	0.0145819	972	1254	39	43	2.19439	0	0	0	0	0	0	2.19439	2.19439
early spermatocyte	2.22754	13.7961	0.0591822	-6.57639	-8.39972	0.0874233	5620	30852	645	1806	0	2.17237	0.679243	1.8223	0.499718	0.280754	1.7116	0.280754	1.65128
pachytene spermatocyte	8.42886	-0.54631	0.290985	-5.65109	1.12283	0.356587	4443	17917	511	1052	0	0	0.443446	2.402	1.17318	0.749591	2.58607	0.749591	1.88414
pachytene spermatocyte	10.179	7.7026	0.187999	-4.64622	-3.12941	0.242817	4222	18360	441	958	0	0.434805	0.434805	2.47597	0.434805	1.15646	2.42909	0.434805	1.57124
pachytene spermatocyte	7.53739	-12.7361	0.487355	-5.17698	3.82621	0.421759	4547	21754	535	1087	0	0	0	2.27559	2.32173	0.378207	3.25122	1.19341	3.158
pachytene spermatocyte	8.23588	7.87083	0.166954	-6.19393	-3.97488	0.203986	5391	33889	706	1925	0	0.463825	0.463825	2.67919	0.779458	0	2.40084	0.634043	1.57608
round spermatid	-4.59061	-7.1928	0.752893	6.20248	4.29382	0.791764	3109	26424	351	974	0	0	0	0	0	1.39316	3.51292	4.02311	4.80795
pachytene spermatocyte	8.04917	8.32339	0.163026	-5.71327	-2.23256	0.254855	4548	21369	465	1159	0	0.383834	0	2.46485	0	0.383834	2.64626	0.877012	1.73678
pachytene spermatocyte	7.65739	-11.9227	0.477829	-4.19766	5.28817	0.479663	3849	13512	407	751	0	0	0	2.66176	2.84966	0.553933	3.07834	1.16946	3.17566
spermatogonium	6.18214	16.8815	0.00182565	-6.31002	-10.8126	0.0158922	2963	5143	282	530	1.58694	0	0	0	0	1.0799	0	0	1.58694
diplotene spermatocyte	7.86459	-13.1651	0.49107	-3.18487	4.80278	0.497261	1931	3559	198	294	0	0	0	2.7113	3.54724	1.33757	3.02861	1.89003	1.33757
round spermatid	-4.6967	-5.45641	0.779268	5.57261	2.701	0.818146	2182	12954	231	526	0	0	0.572088	0	0.572088	1.19873	2.9718	3.77179	4.90765
pachytene spermatocyte	7.00338	-14.3529	0.507061	-3.92128	6.59229	0.503969	4058	17596	424	852	0	0	0.449979	2.4185	2.31179	1.18574	3.21357	1.4838	3.11771
elongated spermatid	-7.56492	4.6007	0.934209	3.59642	-3.35736	0.998311	1185	5931	92	198	0	0	0	0	1.47525	2.9728	0.988074	1.47525	5.72965
pachytene spermatocyte	3.47737	-6.10613	0.382407	-4.7299	1.93311	0.370285	4712	20200	488	1048	0	0	0.402127	2.73144	1.9373	0	2.69867	0	2.55568
elongated spermatid	-8.44226	6.08752	0.944052	5.64969	-1.66904	0.938361	1664	13236	158	415	0	0	0	0	0	2.51226	1.83874	1.18373	5.86452
elongating spermatid	-6.04183	-2.58941	0.813859	6.37619	1.88881	0.845472	2053	12175	219	474	0	0	0	0	0.599581	1.63057	3.10706	3.98093	4.93439
elongating spermatid	-4.86202	-4.74169	0.788176	6.21664	4.00147	0.797154	2483	17614	276	660	0	0	0	0	0.758682	1.48305	3.11679	3.94213	4.94231
elongating spermatid	-9.07548	3.90818	0.917656	3.65368	-2.36412	0.97396	1583	9670	150	341	0	0	0	1.12111	0	2.22711	1.41157	3.39971	5.49725
elongated spermatid	-8.1818	9.65812	0.98435	3.75543	-5.03231	1	749	3560	66	144	0	0	0	0	0	4.0462	0	0	5.70897
pachytene spermatocyte	9.96957	8.4281	0.180771	-5.45072	-3.27967	0.23087	4405	19967	487	1080	0	0.406016	0.693973	1.94733	0.406016	0.693973	2.14152	0.406016	2.08089
pachytene spermatocyte	4.92998	-15.6856	0.54119	-2.81546	7.56513	0.537463	5032	30344	596	1419	0	0	0.284844	2.3568	3.00142	0.687463	3.09519	1.09103	3.43365
pachytene spermatocyte	5.87032	-8.32024	0.424952	-6.09103	5.36534	0.453464	4403	19163	491	986	0	0	0.714645	2.60428	2.28944	0.419848	2.9306	0.419848	2.78069
elongating spermatid	-9.01894	-0.520133	0.856541	5.26435	0.269374	0.894116	2124	14762	203	486	0	0	0	0	0	1.95963	2.47137	3.64435	5.2144
pachytene spermatocyte	7.76044	-11.4407	0.472312	-4.48747	5.04573	0.467386	3547	11846	369	638	0	0	0	2.61458	2.5508	0.611989	2.88379	0.611989	3.27044
pachytene spermatocyte	7.70991	-12.27	0.481765	-4.82659	4.68522	0.449834	4335	19242	477	988	0	0	0.712599	2.71007	2.63842	0	2.98098	1.12447	3.10483
diplotene spermatocyte	6.49011	-15.5172	0.521828	-3.26621	4.14241	0.47228	1581	3098	145	261	0	0	0	4.0231	4.0231	0	2.36872	2.36872	2.84138
elongating spermatid	-9.44634	0.607926	0.871217	6.37257	0.131343	0.885376	1889	9989	187	361	0	0.693698	0	0.693698	0	2.0804	1.79268	3.40226	5.27409
round spermatid	-4.80856	-14.016	0.653927	2.9573	7.18028	0.681945	3576	26482	426	1110	0	0	0	0	0.320354	1.06059	3.63775	3.7234	4.64525
pachytene spermatocyte	6.59357	-8.62344	0.433759	-4.79603	4.74949	0.451659	4867	24080	547	1197	0	0	0.604587	2.53583	2.43196	0.604587	3.09908	0.604587	3.00079
elongating spermatid	-8.35676	5.2921	0.934962	5.58249	0.0463875	0.89643	1914	14490	221	511	0	0	0	0.524806	0	2.22803	1.97563	3.46748	5.39572
pachytene spermatocyte	7.65678	-14.0566	0.50132	-5.35051	6.42354	0.475933	4794	24774	567	1240	0	0	0.591761	1.89464	2.33044	0.339029	3.33364	1.69367	3.12648
round spermatid	1.4826	-15.9351	0.579759	-0.837112	7.91883	0.586839	4681	27704	568	1397	0	0	0	2.30498	2.06156	1.03133	3.36016	1.80062	4.03579
elongated spermatid	-7.04691	7.46867	0.958411	7.26596	-1.26614	0.915055	1630	12265	172	392	0	0	0	0	0	2.85109	0.596266	2.37806	5.82946
elongated spermatid	-9.61267	9.94278	0.989458	5.52078	-2.14434	0.950496	974	5274	92	169	0	0	0	0	0	2.65835	0	1.90036	5.93072
elongated spermatid	-7.0724	3.8454	0.930844	1.55887	-2.68804	1	574	1275	37	50	0	0	0	2.17964	0	0	2.17964	2.17964	6.01333
elongated spermatid	-6.63346	9.55508	0.978197	2.90197	-4.57256	1	850	4419	73	167	0	0	0	0	0	4.26481	1.18263	0	6.37905
round spermatid	-4.64807	-5.02509	0.783448	3.93742	1.73743	0.875127	1673	7828	154	328	0	0	0	0.823063	0	1.8099	3.67183	4.15255	4.97917
pachytene spermatocyte	9.58882	8.78891	0.175894	-3.00823	-2.03168	0.276449	3901	14906	370	856	0	0	1.10276	2.40355	0	0	2.34099	0	1.61442
round spermatid	-1.29944	-14.2884	0.617291	0.714051	7.91066	0.624564	4289	31532	518	1436	0	0	0	1.6337	2.46663	1.69377	3.56249	2.91466	4.29466
elongated spermatid	-7.019	2.97156	0.929735	0.777788	-1.52308	0.993196	766	2072	51	69	0	0	0	0	0	1.76237	2.73947	3.39978	5.10651
pachytene spermatocyte	3.26892	-6.50177	0.386095	-5.07452	3.05558	0.400694	4640	20767	527	1149	0	0	0	2.56776	2.53013	0.674437	3.18264	0.674437	2.31726
round spermatid	-1.45309	-14.2349	0.619084	0.470337	7.85708	0.618228	4460	34395	576	1504	0	0	0.255216	1.5016	2.00098	1.11027	3.49594	3.127	4.38667
elongated spermatid	-9.47965	9.96137	0.989581	6.16821	-2.63993	0.955283	1319	8807	142	296	0	0	0	0	0	2.8271	1.89871	1.89871	5.81021
elongating spermatid	-5.57198	-3.86018	0.801458	6.5337	3.91417	0.802179	2706	21457	308	852	0	0	0	0.382571	0.382571	2.18861	2.87795	3.87268	5.11747
pachytene spermatocyte	8.85455	-0.638583	0.287876	-5.50812	0.526819	0.33559	4452	18906	480	1044	0	0	0.424515	2.44902	1.91947	0.424515	2.35321	0.424515	2.53644
round spermatid	-6.24616	-12.7764	0.673981	3.90168	5.96932	0.721131	2940	17944	314	764	0	0	0	0.442947	0.442947	0.982778	3.70297	3.5552	4.54992
round spermatid	-4.85181	-7.59111	0.747842	5.01194	1.68633	0.863491	2278	13778	230	515	0	0	0	0.545688	0	1.53234	3.12561	4.07861	4.84074
pachytene spermatocyte	11.1643	5.02417	0.219355	-4.6677	-2.17013	0.265121	4206	17455	433	953	0	0	0	2.61025	0.45288	0	2.26099	0.763453	1.98804
elongated spermatid	-8.49161	8.67158	0.974311	6.31474	-2.53757	0.952536	1206	7293	114	242	0	0	0	0	0	1.86945	1.31972	2.06126	5.81582
pachytene spermatocyte	4.60763	-8.44556	0.412149	-4.97869	5.62014	0.469335	4558	20694	476	1065	0	0	0	2.32052	2.4112	0.394208	2.88549	1.22848	2.93804
elongating spermatid	-9.10695	3.32812	0.911108	3.35054	0.116037	0.912851	1319	5289	102	192	0	0	0	1.0615	0	2.51319	1.56474	3.55629	5.01308
elongated spermatid	-7.18038	7.41705	0.958069	3.43456	-1.92803	0.965037	1337	8439	120	261	0	0	0	0	0	2.09308	1.2149	2.09308	5.60276
diplotene spermatocyte	3.24185	-16.4193	0.55922	-1.59123	5.31772	0.549577	1629	3076	177	279	0	0	0	3.02071	4.23802	1.44715	3.40979	0	3.51184
pachytene spermatocyte	5.53539	-2.33272	0.32908	-4.89421	2.18132	0.377748	3115	9128	293	477	0	0	0	2.64936	2.27863	0	2.97665	0	2.27863
elongating spermatid	-9.6141	3.05044	0.904688	5.43758	1.57036	0.861835	1781	11685	172	398	0	0	0	0.997537	0	2.34313	1.81398	3.40443	5.30458
pachytene spermatocyte	2.81983	-5.99351	0.380019	-6.65497	4.42839	0.434998	7121	63385	1221	3662	0	0.146469	0.387448	2.3922	2.42064	0.489166	2.9097	0.581485	2.20218
elongating spermatid	-10.1165	0.919093	0.878383	4.5466	-1.11695	0.932919	1831	11363	164	405	0	0	0	0	0	2.08448	2.08448	3.68191	5.24349
round spermatid	-6.93945	-11.2207	0.692924	4.79009	5.6698	0.740225	3506	30217	422	1141	0	0	0	0.285885	0.285885	1.891	3.75416	3.71464	4.71136
pachytene spermatocyte	11.576	2.99553	0.240261	-3.99485	-1.45471	0.285013	4107	16125	449	901	0	0	0.482451	2.54794	0.482451	1.05086	2.54794	1.05086	2.05674
pachytene spermatocyte	7.06385	9.02181	0.149184	-5.82872	-2.82567	0.238306	3932	15220	373	815	0	0.505027	0	2.25564	0	0.505027	2.64905	0.505027	1.83358
elongating spermatid	-8.45585	7.1233	0.95701	5.8531	-1.15312	0.924152	1551	10336	142	320	0	0	0	0	0.67676	2.1679	1.58309	2.74164	5.54303
pachytene spermatocyte	11.136	5.59194	0.213004	-4.87346	-2.75477	0.249329	3860	14104	368	816	0.53589	0.53589	0.53589	2.09059	0.53589	0	2.45398	0.53589	2.09059
round spermatid	-5.9039	-12.633	0.671824	3.40755	5.82287	0.716872	2527	13274	245	528	0	0	0	0	0	1.7084	3.88076	4.02526	4.63184
diplotene spermatocyte	-2.95863	-13.9051	0.635132	1.66159	5.37459	0.654419	740	1130	66	111	0	0	0	0	0	2.28743	3.81215	3.31595	3.31595
pachytene spermatocyte	9.31302	-0.159182	0.280922	-4.0521	0.473027	0.333049	4246	16498	437	914	0	0.47367	0	2.42479	1.39361	0	2.85409	0.47367	1.86453
round spermatid	-4.8405	-13.9868	0.654379	3.30986	5.87548	0.712997	2769	14301	263	628	0	0	0	0.530188	0	0.530188	3.7763	3.50151	4.58697
pachytene spermatocyte	11.2669	3.0006	0.24064	-6.46969	-0.917408	0.298864	4567	20424	512	1151	0	0	0.398505	2.3788	0.903727	1.08464	2.78362	0.903727	2.12154
early spermatocyte	1.48321	11.3894	0.0837216	-6.92308	-7.36713	0.113898	6110	45992	874	2924	0	1.54677	0.502161	2.35772	0	0.361066	1.63533	0.834896	1.44961
elongating spermatid	-10.2676	3.32325	0.905264	5.4494	-2.54394	0.959692	1629	9934	163	331	0	0	0	0	0	1.39126	0.696464	3.4404	5.37257
elongated spermatid	-7.84768	9.32345	0.97939	3.09206	-4.43809	1	638	2276	49	89	0	0	0	0	0	3.80526	0	2.28109	5.0132
pachytene spermatocyte	8.09155	-1.01751	0.29703	-4.7935	0.110196	0.323114	4156	14886	457	924	0	0	0.851549	2.20383	1.30469	0.513803	2.80018	0.851549	2.1268
round spermatid	-6.8862	-8.91534	0.720628	4.5735	4.51739	0.760933	2343	13186	230	525	0	0	0	0	0	1.84186	3.64173	3.68071	4.81292
round spermatid	-4.4028	-7.07443	0.756092	5.28458	4.19851	0.778721	2802	22760	305	863	0	0	0	0.364204	0	2.0269	3.32509	4.07748	5.05609
pachytene spermatocyte	6.89913	-1.60337	0.311699	-6.18616	1.13137	0.363084	4572	19351	504	1079	0	0	0	2.42788	1.81928	0	2.70485	0.709751	2.10832
elongated spermatid	-8.62842	7.32008	0.959488	5.13399	-3.11368	0.974651	1277	7632	106	257	0	0	0	0	0	2.4408	1.5955	2.02173	5.79872
pachytene spermatocyte	9.02993	9.20011	0.168535	-5.12824	-3.52293	0.22897	4012	16805	420	916	0	0	0.466912	2.80164	0	1.02431	2.29515	0.466912	1.84933
round spermatid	1.33389	-15.5538	0.581142	-0.301361	8.27233	0.600724	4631	28684	542	1371	0	0.299087	0	2.03129	2.46873	0.529011	3.4666	2.27374	4.0206
pachytene spermatocyte	11.2984	4.16359	0.228745	-4.53896	-2.91852	0.2482	3472	10913	364	711	0	0.650329	0.650329	2.91274	1.0411	0	2.62658	0.650329	2.00326
elongating spermatid	-9.90625	2.40897	0.896824	4.22349	0.175499	0.905507	1603	9968	162	345	0	0	0	0	0	1.94866	1.79443	3.8098	5.30649
elongating spermatid	-6.72957	-3.29505	0.816175	5.89628	2.4505	0.832048	2508	19195	267	733	0	0.419348	0	0	0	1.73849	2.33963	3.67761	5.07126
elongating spermatid	-8.95718	5.128	0.928242	5.15213	-2.78077	0.967454	1562	9560	149	307	0	0	0	0	0	2.43888	1.6456	2.68091	5.67605
elongated spermatid	-7.4689	9.15963	0.976469	6.92391	-1.91585	0.934936	1554	12489	163	436	0	0	0	0	0	2.50224	1.2244	1.2244	5.7945
pachytene spermatocyte	9.69322	8.65258	0.177721	-3.5185	-2.71255	0.259951	3852	14892	380	827	0	0.851433	0	2.04317	0	0.513722	2.3419	0.513722	2.04317
spermatogonium	5.61522	16.8388	0.00781562	-6.27919	-11.3563	0.00207925	3678	8649	261	378	1.72719	0	0	0	0	0	1.72719	1.19767	1.49708
elongating spermatid	-9.25164	0.203381	0.866184	5.08657	0.0561333	0.900641	1949	12509	209	438	0	0	0	0.587467	0	1.88646	2.19658	3.75115	5.27433
elongating spermatid	-5.43538	-3.16729	0.805251	5.37045	3.29255	0.798781	2253	14246	243	554	0	0	0	0.531747	0.877053	1.88937	2.55973	3.46209	4.8953
elongated spermatid	-7.36582	4.20488	0.932043	2.37916	-0.770045	0.940629	723	2148	55	71	0	0	0	0	0	1.73263	2.33321	1.73263	5.32711
pachytene spermatocyte	9.41768	7.78393	0.18147	-3.09804	-1.96306	0.276806	3880	15221	396	886	0	0	0	2.18423	0.505001	0.838966	2.60141	0.838966	2.02418
elongated spermatid	-5.85564	8.70346	0.967497	3.8041	-4.8971	1	782	2783	61	140	0	0	0	0	0	4.12851	1.52459	1.52459	4.87028
pachytene spermatocyte	9.53516	8.56082	0.176829	-4.37739	-2.08304	0.268849	4077	16018	431	935	0	0	0.810306	2.45213	0	0.485076	2.13907	0.810306	2.06271
round spermatid	-4.27933	-6.51815	0.764735	5.8385	2.84918	0.81738	2781	21176	303	785	0	0	0	0.664987	0	1.82367	3.12336	3.76187	4.88135
pachytene spermatocyte	6.67283	-15.4238	0.519706	-3.89927	6.7375	0.505872	4162	17861	466	961	0	0	0.751213	2.4541	2.81385	0.444548	2.90981	1.47218	3.24378
pachytene spermatocyte	8.61947	-0.472331	0.288792	-4.12568	-0.582219	0.305424	4229	16289	473	987	0	0	0	2.53867	1.23992	0.478614	3.02736	0.800957	2.12418
pachytene spermatocyte	7.83033	-9.57344	0.450318	-5.58331	5.48064	0.458527	4354	18472	478	1014	0	0	0.964697	2.14927	2.32264	0	2.71301	1.15225	3.04591
elongated spermatid	-7.75726	4.91321	0.935575	4.58991	-3.24735	0.983546	1235	6252	112	207	0	0.955315	0	0	0.955315	2.73407	2.36056	1.43484	5.82921
elongating spermatid	-10.556	1.07301	0.881213	6.43568	2.29149	0.83574	2117	16026	218	526	0	0	0	0	0	1.41584	1.9796	3.32616	5.41615
elongated spermatid	-8.60184	5.903	0.94168	3.02079	-4.68908	1	742	3116	59	119	0	0	0	0	0	3.67658	1.43728	0	6.62269
pachytene spermatocyte	7.47288	-12.8281	0.488529	-4.10932	6.4139	0.498031	5003	29178	636	1452	0	0	0.52199	1.96968	2.25834	0.294674	3.0709	1.56226	3.08667
elongating spermatid	-9.05994	-2.05264	0.844763	7.10433	3.07586	0.820873	3088	35611	381	1272	0	0	0	0.247494	0.247494	1.93109	1.59562	3.80861	5.32237
elongated spermatid	-8.31306	8.99201	0.977227	6.03837	-2.66524	0.9571	1081	5959	100	195	0	0	0	0	0	2.40413	1.47162	0.98512	5.80391
elongated spermatid	-8.17951	9.42997	0.981847	6.73582	-2.56227	0.950875	1497	11913	145	353	0	0	0	0	0	2.32568	1.6481	0.985383	5.8169
round spermatid	-2.18974	-14.0452	0.627182	0.703329	7.82213	0.624136	4672	40973	601	1781	0	0	0	0.90194	2.11889	1.81243	3.29104	2.76555	5.01308
pachytene spermatocyte	10.9904	4.10849	0.229263	-4.03707	-1.69709	0.279541	4245	18320	486	1084	0	0	0.73795	2.02153	1.15791	0.435556	2.60667	1.15791	2.21782
early spermatocyte	2.01595	12.5955	0.0724172	-6.63406	-8.03427	0.0960491	6122	43684	840	2718	0	2.3622	0.650055	2.0914	0.522794	0	1.79775	0	1.32094
pachytene spermatocyte	6.39637	-8.5879	0.431474	-4.55202	3.08381	0.396516	3794	13220	380	719	0	0	0.563251	2.38258	2.3102	0	2.95246	0.563251	2.62889
pachytene spermatocyte	11.3439	5.50629	0.214279	-4.34929	-2.28478	0.264567	4023	15951	436	925	0	0	0.812601	1.8934	0.812601	0	2.34211	0.486664	1.8934
elongating spermatid	-6.21887	-2.6285	0.815306	6.29557	2.41487	0.832674	2252	14328	243	557	0	0	0	0	0	2.23807	2.70529	3.80599	5.00837
pachytene spermatocyte	7.15898	-14.4335	0.507162	-4.17733	5.16899	0.476953	4623	22854	494	1089	0	0	0.362894	2.32113	2.51564	0.362894	2.98628	1.28783	3.20373
early spermatocyte	2.65597	11.1041	0.0912557	-5.75148	-7.76192	0.0854491	7417	75723	1200	3921	0	1.74991	0.583528	1.45896	0.124038	1.42777	1.51855	2.95616	4.4866
elongating spermatid	-8.06219	5.5297	0.938718	4.36647	0.766208	0.891618	1538	8856	151	318	0	0	0	0.755736	0	2.18653	1.70778	3.4496	5.42423
elongated spermatid	-10.2328	8.0333	0.972078	4.50659	-3.56151	0.99143	1167	6666	101	240	0	0	0	0	0.916351	2.14015	1.70483	2.30268	5.69215
pachytene spermatocyte	6.20806	9.80724	0.138103	-4.11014	-3.46362	0.240206	4154	16926	433	1031	0	0	1.01972	2.2887	0	0	2.09059	0.780065	1.51399
round spermatid	-5.60136	-8.38523	0.735826	5.12671	3.32865	0.7943	2661	18408	265	695	0	0	0	0.433885	0.433885	1.86135	3.67808	4.06114	4.7827
elongated spermatid	-7.89299	10.039	0.989443	5.03096	-3.41829	0.982156	1027	5536	83	170	0	0	0	0	0	2.73767	1.52882	1.03189	5.85169
elongating spermatid	-10.4035	1.69766	0.88753	5.74136	0.849672	0.875685	1565	8076	141	312	0	0	0	0	0	1.78389	0.805688	3.03552	5.26231
elongated spermatid	-7.0073	8.53411	0.968778	3.38333	-5.29794	1	731	2814	52	100	0	0	0	0	0	3.10557	1.51593	0	6.43437
round spermatid	-7.16255	-11.4759	0.691312	4.39959	5.74424	0.733087	3466	26842	393	1170	0	0	0	0	0.316671	1.62886	3.86998	3.69182	4.80161
pachytene spermatocyte	9.238	6.99302	0.187926	-6.24735	-2.80383	0.232689	4148	16843	409	904	0	0	0	1.74916	0	0	2.45847	1.02287	0
elongated spermatid	-8.44442	10.6252	0.996858	3.62531	-3.33184	0.997374	1065	6015	86	196	0	0	0	0	0	3.04214	1.78968	0	5.79458
pachytene spermatocyte	8.54732	9.48087	0.163035	-3.05213	-2.55254	0.267228	3973	15580	415	943	0	0	1.43728	2.52998	0	0.495823	2.16357	1.43728	1.91348
pachytene spermatocyte	9.86454	1.19975	0.265442	-5.51112	-0.379561	0.309756	5618	33430	765	1974	0	0	0.261669	2.29987	1.4563	0.261669	2.80657	0.914483	2.20559
elongating spermatid	-10.7292	0.145982	0.872883	6.45416	1.45518	0.854794	2078	15390	217	525	0	0	0	0	0	1.58896	2.0146	3.73614	5.22325
early spermatocyte	2.45821	10.1496	0.0976263	-7.6936	-6.63308	0.13231	7703	98681	1543	6385	0	1.59982	0.265444	2.30448	0.184547	0.409911	2.07847	0.648165	1.57914
elongating spermatid	-7.40513	7.03295	0.954199	5.01042	-1.91675	0.949068	1664	11966	191	418	0	0	0	0	0.607427	2.40048	0.607427	2.82603	5.60187
pachytene spermatocyte	8.09828	-11.2923	0.470113	-5.14964	6.21607	0.475933	4382	19737	507	1067	0	0	0	2.81571	2.36327	0.699737	3.14806	1.10739	2.65126
pachytene spermatocyte	4.95713	9.43235	0.124769	-6.44274	-4.31201	0.193086	5661	38194	687	2185	0	0.421104	0.232556	2.21008	0	0.232556	2.21008	0.579678	1.78752
pachytene spermatocyte	9.86557	1.90469	0.258286	-4.3894	-1.15238	0.291098	4301	16944	467	1026	0	0	0.779426	2.22587	1.84229	0.779426	2.59468	0.779426	2.16003
diplotene spermatocyte	7.03094	-12.9524	0.491449	-2.41346	5.04307	0.524553	784	1088	76	137	0	0	0	3.84831	4.02707	0	2.32069	0	4.02707
elongating spermatid	-8.45743	-1.44903	0.844012	6.561	1.24346	0.857954	2329	17585	253	608	0	0.450226	0	0.450226	0	1.98174	1.48433	3.72268	5.35378
pachytene spermatocyte	7.38426	9.19215	0.152178	-4.89853	-4.49342	0.212213	4296	19045	484	1126	0	0	0.71791	2.44247	0.422042	1.1315	2.24083	0.945934	2.39574
round spermatid	-6.49334	-8.49648	0.726986	4.97038	5.32631	0.750446	3270	29523	404	1157	0	0	0	0	0.291713	1.95966	3.47079	3.70451	5.2236
pachytene spermatocyte	3.66479	-4.48906	0.361983	-5.63596	2.51874	0.392451	4684	20697	540	1124	0	0	0.676118	2.16675	2.32035	0	2.80091	0.676118	2.6072
elongating spermatid	-7.96471	-1.42829	0.839957	5.89419	2.2683	0.836726	2129	15532	227	581	0.49703	0	0	0	0.49703	2.23749	1.70599	3.9486	5.2
pachytene spermatocyte	2.84054	-5.42459	0.374439	-6.78167	3.59329	0.42	6189	41873	877	2324	0	0.214134	0.54021	2.23619	2.21034	0.214134	2.87442	0.785701	2.09969
pachytene spermatocyte	3.3025	-6.95794	0.390686	-5.67177	3.31208	0.411044	4948	24429	596	1292	0	0	0	2.30308	1.7052	0.969742	2.61658	0.969742	2.64604
pachytene spermatocyte	9.06831	0.390415	0.278538	-6.777	-1.64293	0.26306	5654	32192	747	1996	0	0.270476	0.483152	2.52507	1.73322	0.483152	2.42031	0.658433	1.83737
pachytene spermatocyte	9.11234	7.14215	0.185741	-5.29035	-1.55455	0.277813	4166	16697	437	1002	0	0.787466	0.469322	2.02657	0	0.469322	2.17314	0.787466	1.85476
early spermatocyte	2.19763	10.2022	0.0966292	-7.30656	-6.54754	0.135556	6725	62790	1079	3875	0	1.01228	0.147783	2.31034	0	0	1.85862	0.492892	1.66772
pachytene spermatocyte	4.60008	-3.24105	0.343869	-5.84123	2.18102	0.386602	4188	16398	464	913	0	0	0	2.37547	1.77122	0.797287	2.53253	1.23519	2.57985
pachytene spermatocyte	7.98867	-11.8997	0.477033	-4.68549	5.33144	0.469177	4190	17323	455	913	0	0	0.455673	2.20621	2.65861	0	3.13266	1.00492	3.15752
pachytene spermatocyte	6.8429	8.8727	0.147209	-5.65686	-2.75299	0.24173	4533	21874	497	1258	0	0.376492	0	2.48256	0	0.376492	2.11802	0.863519	1.79655
pachytene spermatocyte	7.96799	-12.7582	0.486448	-5.42154	6.22494	0.472707	4660	21901	550	1191	0	0	0.376062	2.51878	2.77669	1.03892	3.09108	1.18866	3.0268
elongated spermatid	-10.4091	9.59711	0.988466	3.98067	-3.70229	1	1038	5858	83	166	0	0	0	0	0	2.41969	0.995866	1.81176	5.93559
elongated spermatid	-8.29828	9.61281	0.984138	3.38873	-4.06761	1	920	4455	65	129	0	0	0	0	0	2.81617	1.70281	1.17701	5.70972
round spermatid	-4.81702	-7.44018	0.749187	5.95302	4.2732	0.788118	2895	23561	304	830	0	0	0	0.61455	0.61455	2.10596	3.22651	3.85568	4.85124
pachytene spermatocyte	8.17113	9.8867	0.157732	-2.67295	-2.27049	0.274002	3095	9795	259	543	0	1.40187	0	2.58408	0	0	1.96369	0	1.62604
pachytene spermatocyte	5.33235	-2.29179	0.330661	-4.73164	1.41804	0.357801	4017	14910	431	871	0	0	0.513156	2.46206	2.2739	0	2.40318	0.513156	1.73939
elongated spermatid	-9.21976	8.25381	0.97173	5.57053	-2.92769	0.966612	1245	7393	120	258	0	0	0.855534	0	0	2.46988	0.855534	1.62095	5.74334
pachytene spermatocyte	9.61367	8.3868	0.178652	-6.31757	-1.6869	0.265257	3872	14705	398	812	0	0	0.858696	2.05418	0.518818	0	2.47491	0.518818	1.96296
elongating spermatid	-7.84287	5.87605	0.942999	4.34385	-0.250686	0.913802	1540	10079	140	333	0	0	0	0	0	1.09337	1.60315	3.3597	5.45175
elongating spermatid	-9.01273	-0.294224	0.85844	5.02182	1.02253	0.879613	1938	12118	191	433	0	0	0	0.6017	0.974725	1.91347	2.22486	3.64113	5.13194
elongated spermatid	-7.97394	8.34623	0.969356	2.51053	-4.2609	1	740	3208	49	88	0	0	0	0	0	3.56358	1.97885	0	6.89685
elongated spermatid	-6.83619	3.06101	0.930182	-5.3987	-1.45901	0.279771	556	1160	38	42	0	0	0	0	0	0	2.26392	0	5.59189
elongating spermatid	-7.65882	6.02579	0.944601	5.98665	0.0788243	0.891188	1622	11004	165	360	0	0	0	0	0	2.47697	1.53365	3.16628	5.53947
pachytene spermatocyte	8.0131	-10.8767	0.46541	-5.22155	5.58647	0.464402	4597	20891	502	1083	0	0.391146	0.671592	2.04141	2.21238	0.671592	3.1569	0.890368	3.11531
elongating spermatid	-9.05792	-0.423423	0.857654	6.82668	1.87783	0.843309	2166	15638	246	574	0	0	0	0	0	1.81087	2.29783	3.72054	5.32918
round spermatid	0.195408	-15.8594	0.593997	-0.146387	8.29917	0.60476	4569	28498	536	1309	0	0	0	2.31485	2.53209	0.531689	3.42838	2.31485	4.26028
round spermatid	-4.86756	-5.83221	0.776223	4.5078	0.493739	0.896177	2130	12270	196	445	0	0	0	0	0.596083	1.90285	3.29879	3.98852	4.89668
pachytene spermatocyte	10.4106	6.68854	0.199374	-5.26959	-3.15744	0.235753	4184	17423	448	966	0	0	0.45357	2.06522	0.764464	0	2.56897	0.45357	1.72122
pachytene spermatocyte	9.70147	7.4296	0.187185	-6.47228	-3.2859	0.21505	3920	15987	410	958	0	0	0.811347	2.34008	0.485796	0.811347	1.79238	0	1.41763
elongating spermatid	-8.85959	-2.10783	0.842651	6.41587	1.80702	0.846625	2011	13702	203	463	0	0	0	0	0	1.53667	1.80972	3.89525	5.35964
pachytene spermatocyte	7.9687	9.68654	0.157119	-4.79189	-1.88967	0.271293	4059	16482	414	944	0	0.474196	0.474196	2.57524	0.474196	0.79455	1.95547	0.79455	2.03783
round spermatid	1.58606	-15.359	0.578175	-0.737465	7.95528	0.589531	4602	28574	545	1384	0	0.300081	0	2.16324	2.31245	1.33493	3.25222	2.60999	4.33393
pachytene spermatocyte	10.0716	8.03518	0.184689	-4.66546	-4.54268	0.214542	3920	15345	406	906	0	0	0.501792	2.37724	0	0	2.54398	0.834367	1.44889
elongated spermatid	-7.384	3.79529	0.930182	1.68311	-3.01656	1	595	1351	41	46	0	0	0	0	0	2.12846	0	0	5.40743
pachytene spermatocyte	3.32864	-6.61623	0.387508	-5.89991	2.42193	0.392445	4740	22389	540	1229	0.369153	0	0.638172	2.49837	2.0973	0	2.88855	0.849948	2.96046
elongating spermatid	-9.61618	0.486837	0.870901	4.16251	-1.30002	0.94037	1676	9134	153	344	0	0	0	0	0	2.27814	2.02404	3.45489	5.21997
diplotene spermatocyte	1.27933	-15.2571	0.581532	-1.3709	5.30117	0.557533	1110	1791	118	239	0	0	0	1.88456	4.62008	1.88456	2.49872	1.88456	2.87641
pachytene spermatocyte	7.219	-1.96502	0.310678	-5.99666	-0.465449	0.307639	4497	17895	488	986	0	0	0	2.45241	1.69928	0.443886	2.54426	0.98442	2.29657
pachytene spermatocyte	6.47239	-8.1621	0.430887	-5.12376	4.20907	0.432578	4808	22794	534	1214	0	0	0.363708	2.5181	2.18558	0.363708	2.73926	0.363708	2.82088
pachytene spermatocyte	8.13015	8.78453	0.161819	-4.64944	-4.06429	0.223688	4141	16849	429	967	0	0	0	2.23099	0	0	2.2928	0.465937	2.01871
pachytene spermatocyte	7.85161	-10.3927	0.459911	-4.77803	4.18877	0.432413	4648	22224	514	1115	0	0	0.371483	2.10391	2.30235	0	3.15675	1.02945	3.09759
pachytene spermatocyte	4.376	-3.26182	0.34581	-5.48903	2.04544	0.380062	4681	20907	542	1093	0	0.390899	0.671217	2.1579	2.04074	0.889916	2.73107	0.671217	2.1579
elongated spermatid	-6.96463	9.11719	0.974477	2.04792	-3.4259	1	697	2887	44	64	0	0	0	0	0	3.22869	2.07035	0	6.43136
elongating spermatid	-9.03398	5.10562	0.927416	6.68273	-1.43751	0.924944	1694	11916	175	372	0	0	0	0.609297	0	1.92774	1.64783	2.66905	5.51563
pachytene spermatocyte	7.03556	-2.10704	0.31326	-4.87494	-0.452765	0.308661	4287	18121	519	1034	0	0	0.439406	2.28529	2.03096	0	2.73088	0	1.95581
pachytene spermatocyte	7.35775	-9.63461	0.446152	-4.63905	4.99535	0.461517	4673	21327	521	1154	0	0	0	2.46678	2.0836	0	2.68087	1.3385	3.07413
round spermatid	-7.3138	-10.5087	0.702281	5.68553	4.39513	0.781346	2925	20208	315	783	0	0	0	0	0.402028	1.69629	3.93144	3.86107	4.7127
diplotene spermatocyte	4.83413	-16.535	0.541193	-2.24511	5.09596	0.529072	1384	2423	139	250	0	0	0	3.83686	4.00059	0	1.63421	1.63421	1.63421
pachytene spermatocyte	6.61637	9.58741	0.142956	-5.48819	-3.1817	0.232693	4573	20986	468	1218	0	0	0.38968	2.44088	0	0.38968	2.03746	1.35042	1.97333
early spermatocyte	3.03488	10.0241	0.103044	-7.52046	-6.48371	0.136598	6784	69143	1088	4247	0	0.952008	0.624743	2.31368	0.360386	0.456482	1.95648	0.699325	1.82561
round spermatid	-5.45188	-7.85661	0.740356	7.25767	3.09559	0.821284	3266	29754	394	1137	0	0	0	0.289747	0	1.61603	3.38668	3.84392	5.00088
pachytene spermatocyte	7.22626	8.8212	0.151515	-6.3671	-2.50385	0.240601	4285	18672	450	1016	0	0	0	2.07472	0	0.958079	2.80525	0.958079	1.84934
elongated spermatid	-8.12031	7.70234	0.96285	5.21047	-1.94094	0.948043	1365	8092	137	289	0	0	0	0	0	2.12998	1.78224	1.24461	5.69155
round spermatid	-6.74736	-12.1583	0.682569	3.81816	5.45256	0.73118	2821	19289	270	655	0	0	0	0	0	1.6385	3.73662	3.78486	4.78948
pachytene spermatocyte	8.13359	8.11384	0.164824	-4.61021	-4.43761	0.216156	2965	8408	249	438	0	0	0	2.87078	0	0	2.45994	1.93827	1.51908
elongating spermatid	-10.9984	0.81833	0.879594	5.4883	0.339496	0.89028	1856	12227	214	478	0	0	0	0	0	1.77617	2.02061	3.79204	5.25947
pachytene spermatocyte	5.2289	-2.68359	0.334169	-5.37365	0.788436	0.343855	4221	16330	476	944	0	0.477682	0.477682	2.7534	2.62893	0.477682	2.89841	0.477682	1.87349
pachytene spermatocyte	3.45362	-5.15176	0.370401	-6.59959	2.99442	0.408841	4458	19642	540	1098	0	0	0	1.96119	2.26724	0	2.61919	0	2.21307
pachytene spermatocyte	8.5471	9.54941	0.162729	-3.82098	-3.51409	0.241873	4147	18208	402	963	0	0.437725	0.437725	2.28104	0	0	2.33564	0.97363	1.78215
elongating spermatid	-9.93073	0.00898481	0.8678	5.60941	-0.148284	0.900873	1910	12364	201	458	0	0	0	0	0	2.29221	1.6182	3.40508	5.26106
round spermatid	-3.33421	-14.4068	0.636834	2.59347	7.0005	0.675362	3184	17725	362	856	0	0	0	0.755347	1.18071	1.34048	3.80679	3.2292	4.55022
elongating spermatid	-10.0345	0.368062	0.871907	7.17657	3.3642	0.818954	2627	25958	299	871	0	0	0	0	0	2.32686	1.40656	3.70572	5.31444
pachytene spermatocyte	11.3288	5.50387	0.214283	-4.82671	-2.34162	0.259756	4281	18164	446	1080	0	0	0	2.53047	0	0	2.692	0.975067	1.45924
elongated spermatid	-7.42787	4.76233	0.935575	1.4185	-2.73829	1	577	1532	40	47	0	0	0	0	0	3.51563	0	3.51563	4.97399
elongating spermatid	-8.01192	5.90286	0.942935	2.95735	-1.1114	0.946011	1532	10236	138	331	0	0	0	0	0	1.59082	1.59082	3.06879	5.36128
pachytene spermatocyte	4.73745	-2.92792	0.340279	-6.31692	-0.538388	0.306157	4503	18485	464	998	0	0	0	2.20974	1.76952	0	2.71225	1.1517	2.37361
elongated spermatid	-8.85851	7.97227	0.967686	3.18373	-3.91796	1	735	2677	60	87	0	0	0	0	0	3.54442	0	1.55509	6.52884
pachytene spermatocyte	5.61616	-8.45864	0.422683	-6.01867	4.01752	0.426741	4809	22981	522	1138	0	0.361224	0.361224	2.2723	2.0746	0	3.06568	0	2.57888
elongating spermatid	-9.16029	4.62905	0.923069	5.88758	1.51576	0.858484	1804	12696	189	460	0	0	0	0	0.580902	2.09049	1.42325	3.29556	5.38268
round spermatid	-5.27166	-8.10539	0.74062	5.27247	3.76944	0.787065	2896	22204	295	755	0	0.371818	0	0.642243	0	1.98858	3.42506	3.97486	4.81988
pachytene spermatocyte	5.20687	-1.96977	0.329694	-6.73571	0.55355	0.33803	4482	19048	545	1070	0	0	0.421951	2.12215	1.91313	0	3.09092	0.945773	2.18313
round spermatid	-3.05934	-14.4747	0.633429	1.22218	7.65827	0.636794	4458	36203	530	1534	0	0	0.243903	0.243903	0.867563	1.24875	3.76086	3.35418	4.44555
elongated spermatid	-10.038	9.23622	0.984261	5.40284	-3.08346	0.970935	1078	6493	99	229	0	0	0	0	0	2.32637	1.40616	1.40616	5.97567
pachytene spermatocyte	8.92642	9.0172	0.168535	-4.78908	-4.04677	0.22234	3975	15624	372	847	0	0.494721	0.494721	2.41954	0.494721	0	2.36091	0.494721	1.81162
round spermatid	-6.06042	-13.284	0.668947	2.58627	7.10631	0.674066	4077	36507	495	1492	0	0	0	0	0.242099	1.94965	3.50623	3.41146	5.13585
elongated spermatid	-7.19696	10.1754	0.990528	3.46309	-4.47801	1	786	4074	61	170	0	0	0	0	0	3.5657	1.2397	1.2397	5.90464
elongated spermatid	-6.80647	7.26787	0.955771	7.18207	-1.76986	0.92987	1922	17815	207	561	0	0	0	0.445535	0.445535	2.54849	0.987299	1.59519	5.90837
pachytene spermatocyte	9.8602	0.808087	0.268994	-3.90291	0.335325	0.329582	4790	21871	521	1267	0	0	0.376463	2.11793	1.71761	0	2.55608	0	2.36081
pachytene spermatocyte	8.07358	-11.907	0.476975	-5.48239	6.43229	0.475477	6243	45743	870	2403	0	0.197697	0.362688	2.34176	2.59971	0	2.92885	0.928281	3.04978
elongating spermatid	-9.95741	3.92632	0.912122	5.05555	-0.313953	0.909619	1835	12954	197	462	0	0	0	0.572088	0.572088	1.9707	2.25041	3.43742	5.25982
diplotene spermatocyte	-1.9106	-15.0833	0.618799	1.3561	5.59585	0.645963	974	1619	96	181	0	0	0	0	0	0	1.97083	3.24675	3.78955
elongated spermatid	-7.61927	9.40111	0.979534	5.2077	-2.6237	0.963187	1165	7248	110	241	0	0	0	0	0.866971	2.22766	0	1.32425	5.90432
elongating spermatid	-10.7801	1.9869	0.890381	5.30979	0.55395	0.887115	1807	11655	168	386	0	0	0	0	0	2.16585	1.81613	3.91014	5.30714
pachytene spermatocyte	7.45314	-0.707088	0.301125	-6.73743	0.502989	0.336736	5002	23947	590	1294	0	0	0.348945	2.18985	1.72157	0.348945	2.9421	0.607122	1.79357
elongated spermatid	-8.69031	5.1163	0.931121	1.22372	-1.9558	0.997185	825	2558	58	86	0	0	0	0	0	2.17686	1.59113	2.81164	5.15335
pachytene spermatocyte	5.15389	9.69493	0.126573	-5.99326	-3.71379	0.212907	4745	24142	537	1403	0	0.346575	0.346575	2.03175	0	0.346575	2.39253	0.807657	1.91678
pachytene spermatocyte	7.58943	9.7704	0.152765	-5.63748	-3.92588	0.213557	4912	27067	540	1455	0	0	0	2.3614	0	0	2.28918	0.314412	1.69257
round spermatid	-4.00127	-14.2456	0.644553	2.0664	7.16192	0.660053	3810	27921	440	1165	0	0	0	0.306126	0.540175	1.5973	3.70758	3.34002	4.57086
diplotene spermatocyte	-2.46489	-14.5848	0.626985	1.57884	5.05433	0.653273	973	1533	119	215	0	0	0	0	0	0	2.64236	3.29926	3.69235
pachytene spermatocyte	9.78621	6.78418	0.194905	-5.4503	-1.86225	0.267126	4705	22817	545	1295	0	0	0.629429	2.32275	0.363441	0.629429	2.68009	1.01272	1.16044
elongated spermatid	-8.22958	7.09768	0.956336	6.46521	0.979473	0.865149	1483	9911	156	352	0	0	0	0.697627	0	2.20518	1.79921	2.64736	5.57343
elongated spermatid	-9.30528	8.92571	0.97953	5.16603	-3.41601	0.980489	1192	6559	100	202	0	0	0	0.926092	0	2.95987	1.39853	1.71809	6.13764
pachytene spermatocyte	6.36489	-1.53715	0.31645	-5.46999	1.2771	0.360642	4560	18706	539	1145	0	0	0.428225	2.41198	2.2568	0	2.41198	0.727095	2.31125
elongating spermatid	-9.233	0.0735046	0.864797	4.76731	-0.757049	0.92253	1775	10221	154	356	0	0	0	0	0	2.06034	2.17782	3.02371	5.29637
pachytene spermatocyte	5.01928	-2.8911	0.337612	-6.19331	2.21716	0.390096	4803	22399	558	1231	0	0	0.369097	2.38153	2.09714	0	2.88839	1.0245	2.15052
early spermatocyte	3.72447	15.9116	0.0312022	-6.1948	-7.90294	0.0903632	5232	23245	462	1080	0	2.38827	1.00093	1.58346	0	0.357814	1.00093	0.620792	1.58346
diplotene spermatocyte	-1.96683	-14.4726	0.622708	1.57215	5.15152	0.65281	1048	1805	93	198	0	0	0	0	0	0	2.49158	2.86906	3.68339
pachytene spermatocyte	6.11739	-15.6701	0.526896	-4.72266	6.94792	0.491515	4446	21669	528	1167	0	0	0	2.41156	2.63332	0	3.10124	1.63954	3.41875
elongated spermatid	-9.03527	8.70528	0.976329	4.06739	-4.00231	1	1228	6829	103	233	0	0	0	0	0	2.83953	1.92532	0	5.6579
pachytene spermatocyte	3.72274	-5.15296	0.36997	-4.3451	3.71975	0.414382	4434	18660	497	980	0	0	0.429064	2.46099	1.76171	0.429064	3.13413	0.429064	2.50571
elongating spermatid	-10.0029	-0.166066	0.86644	6.74366	0.336879	0.876517	2276	18247	229	665	0	0	0.436987	0.436987	0	2.09488	1.78041	3.70028	5.29526
round spermatid	-7.25933	-10.7637	0.699396	5.0113	4.70343	0.764241	2939	20950	327	835	0	0.390219	0	0.390219	0	1.90623	3.79402	3.93412	4.74143
elongating spermatid	-10.7099	1.08223	0.881717	6.94657	0.778463	0.86492	2040	14749	215	512	0	0	0	0	0	2.47218	1.47934	3.68001	5.37181
elongating spermatid	-11.0064	1.81223	0.888202	7.16369	0.721074	0.864033	1909	13058	206	449	0	0	0	0.568612	0	1.72185	1.72185	3.67099	5.25985
elongated spermatid	-9.15186	9.05359	0.980444	4.33548	-2.80207	0.976419	1201	8109	116	268	0	0	0	0	0.803434	1.96935	1.54748	1.78049	5.88228
pachytene spermatocyte	7.2536	-2.01455	0.310627	-4.46953	1.34003	0.354125	4391	18145	482	1059	0	0	0.438916	2.33867	1.87338	0	2.48661	0.975719	2.28405
pachytene spermatocyte	7.72603	-10.3246	0.459091	-3.38754	5.35044	0.499984	3653	11949	381	675	0	0	0	2.14375	2.04051	0	3.008	1.6456	2.82729
round spermatid	-4.90981	-5.81454	0.7766	6.06258	1.0574	0.867313	2448	16332	272	657	0	0	0	0	0	1.23814	3.05427	3.79488	5.04928
pachytene spermatocyte	10.1423	2.28805	0.252398	-4.15989	-1.0929	0.292688	4218	16303	441	955	0	0.478334	0	2.48831	1.54336	0	2.63053	0.478334	2.19433
round spermatid	-6.75792	-11.9319	0.684624	4.8423	5.83135	0.737503	3454	27933	420	1151	0	0	0	0.539995	0	1.79376	3.68044	3.89853	4.73418
early spermatocyte	1.49355	10.6302	0.0883004	-7.24472	-6.60062	0.13437	6723	60999	1047	3989	0	1.72102	0.504253	2.27096	0	0	1.90773	0.598664	1.37394
pachytene spermatocyte	8.03708	-12.0848	0.478945	-4.08648	5.12831	0.479506	4877	24390	549	1271	0	0	0.343569	2.4203	2.49066	0.598804	3.12362	1.3532	3.06798
elongating spermatid	-8.83065	-1.29735	0.848301	7.2246	3.65565	0.812583	2459	20524	291	798	0	0	0	0	0.396918	1.92378	2.41876	3.58576	5.17829
pachytene spermatocyte	7.62082	-9.25462	0.446496	-5.81056	4.42718	0.435755	4602	20735	542	1132	0	0	0.393501	2.67418	2.67418	0.393501	2.67418	1.07454	2.64037
pachytene spermatocyte	5.23695	9.48329	0.127718	-4.18218	-3.51727	0.238222	4163	16821	428	1103	0	0.466557	0	2.35251	0	0.78344	2.16659	0.466557	2.09605
pachytene spermatocyte	2.9992	-6.01895	0.380369	-5.78187	1.71545	0.374769	4675	20549	509	1096	0	0	0	2.57746	2.22692	0.396456	2.94456	0.900015	2.37313
elongating spermatid	-9.17326	6.09791	0.94261	3.77848	-1.81122	0.95775	1322	7861	140	279	0	0	0	0	0.820706	1.80639	1.57201	2.52163	5.61958
pachytene spermatocyte	9.54923	1.86562	0.261566	-6.65778	-1.54504	0.269139	5162	26251	603	1410	0	0.322742	0	2.27838	1.06628	0.762079	2.51989	0.566346	1.57051
elongating spermatid	-7.26125	1.42197	0.867887	1.36745	-1.26458	0.974236	1068	2825	67	122	0	0	0	0	0	1.51289	2.45268	3.59452	5.03183
pachytene spermatocyte	6.48988	9.75239	0.141316	-4.63364	-3.24316	0.240247	4514	20172	503	1212	0	0	0.68885	2.39007	0.402602	0.911132	2.18957	1.24662	1.78459
elongating spermatid	-10.7522	1.36123	0.883683	6.51349	-0.122727	0.890411	1795	11627	188	410	0	0	0	0	0.620613	1.66777	1.00068	3.51698	5.40671
pachytene spermatocyte	11.206	3.65937	0.234049	-6.45522	-1.40005	0.273936	4494	19035	507	1169	0	0.422186	0	2.34711	1.13178	0.422186	2.53023	0.718125	1.98836
pachytene spermatocyte	8.54155	-0.0826791	0.286773	-5.11769	0.24602	0.326729	4549	19307	558	1116	0.417323	0	0	2.11027	1.90163	0.417323	2.74091	0.417323	2.33429
elongated spermatid	-7.95893	7.07086	0.955573	4.28499	-2.22854	0.96337	1218	6904	104	215	0	0	0.895449	0	0	2.27116	1.36017	0.895449	5.80285
pachytene spermatocyte	10.7144	7.35639	0.193951	-6.28998	-3.20933	0.220666	3912	15308	381	787	0	0	0.502719	2.10234	0.502719	0	2.17912	1.08506	2.10234
pachytene spermatocyte	5.17133	10.0507	0.126401	-6.17564	-3.36386	0.218803	5637	38528	690	2211	0	0.41812	0.230756	2.43204	0	0	2.04748	0.41812	1.34939
pachytene spermatocyte	6.06916	-2.49835	0.324896	-4.51656	1.9626	0.369024	4166	15508	422	864	0	0	0	1.70694	1.70694	0.497484	2.63128	0.497484	2.00765
elongated spermatid	-9.09151	7.00701	0.956816	4.39303	-1.52368	0.944471	1218	7489	114	253	0	0	0	0.848137	0	2.19853	0.848137	2.03816	5.86793
pachytene spermatocyte	9.2053	1.08603	0.271958	-6.42771	-0.336079	0.309744	5727	34605	775	2097	0	0	0.456011	2.17474	1.19727	0.253777	2.61819	0.624146	1.77682
round spermatid	-7.04486	-9.07175	0.718198	4.77554	4.93106	0.755878	3459	34397	392	1300	0	0	0	0.255203	0.45834	1.4346	3.62783	3.94887	4.92253
spermatogonium	4.35278	16.3362	0.0229101	-6.29658	-10.9226	0.0131299	5379	17063	583	1120	0.461233	0.461233	0.775675	2.00772	1.62967	0	2.85698	0.461233	2.39448
pachytene spermatocyte	10.324	6.16444	0.204759	-5.91813	-4.08186	0.206188	4579	20703	515	1168	0	0	0	2.45306	0.394003	0.895564	2.57052	1.36032	2.10943
round spermatid	-4.49204	-7.06323	0.755593	6.74221	4.47122	0.795538	3086	26633	380	1040	0	0	0	0.318798	0	2.04879	3.34673	3.98092	4.89723
round spermatid	-4.20085	-14.1825	0.646897	2.57156	6.97813	0.675088	3973	30268	445	1257	0	0	0.285466	0.507278	0.285466	1.37963	3.79797	3.62893	4.64197
elongating spermatid	-9.88579	2.02098	0.891663	6.20105	0.915046	0.869074	1952	13622	200	486	0	0	0	0	0.903494	2.20554	1.37027	3.48329	5.31622
pachytene spermatocyte	7.87419	-1.44838	0.301559	-5.28116	0.761036	0.342829	3829	12789	419	777	0	0	0.577624	2.17679	1.59107	0.577624	2.54373	0.577624	2.41264
pachytene spermatocyte	10.6641	6.74332	0.199564	-5.64957	-2.27698	0.254319	4074	16662	438	964	0	0	0	2.36111	0	0	2.73463	0	1.75809
pachytene spermatocyte	7.88633	-10.0529	0.455427	-4.94483	3.6556	0.415717	4479	19679	472	1000	0	0	0.410836	2.41248	2.36589	0.410836	3.25408	0.925938	2.68908
pachytene spermatocyte	8.05624	-0.421017	0.293588	-5.26988	0.113351	0.322437	4639	20935	539	1202	0	0	0.390404	2.44293	1.22021	0	2.66529	0.390404	1.66737
pachytene spermatocyte	10.0844	7.48423	0.189448	-2.67193	-2.26071	0.274253	4208	18614	426	1010	0	0	0.429982	2.31579	0	0.429982	2.46339	0.429982	1.56038
elongating spermatid	-5.31375	-3.96585	0.798473	5.21344	3.06158	0.80113	2447	18851	263	689	0	0	0	0	0.425579	1.75341	3.10095	4.0093	4.91853
round spermatid	1.12606	-15.6739	0.583731	-1.04128	8.18347	0.583028	4773	30838	569	1523	0	0	0	2.13515	2.20903	0.963699	3.26932	2.37288	3.90482
pachytene spermatocyte	10.7877	4.12905	0.228966	-6.47519	-2.56651	0.235536	4669	22016	499	1159	0	0	0	2.16573	1.18506	0.85973	2.3109	1.03556	1.93214
pachytene spermatocyte	8.21909	-0.56287	0.292975	-6.1216	0.974788	0.35604	4519	19214	495	1077	0	0	0	2.11452	1.28149	0.418973	2.60192	0	2.11452
pachytene spermatocyte	5.56409	-7.81569	0.417948	-4.8307	3.22643	0.403044	3860	13403	418	767	0	0.557386	0	2.21998	2.37018	0.557386	2.8135	0.913167	2.97821
elongated spermatid	-8.65729	10.6959	0.997491	4.12518	-3.25954	0.9894	895	4640	62	130	0	0	0	0	0	3.20708	1.66966	0	6.06851
pachytene spermatocyte	3.13854	-5.09818	0.370326	-6.25082	2.95276	0.407059	5935	38328	817	2057	0	0.231787	0.231787	2.4366	2.01774	0.231787	2.48121	0.578047	2.23508
pachytene spermatocyte	5.41944	9.51468	0.129724	-7.30671	-5.74533	0.152755	5501	35273	790	2206	0	0.249593	0.88274	2.36454	0	0.615461	2.19032	0.249593	1.48207
pachytene spermatocyte	9.8249	6.44323	0.200214	-6.8925	-2.9614	0.218058	5451	33098	775	1978	0	0.263983	0.472632	2.63838	0.472632	0	2.33846	0	1.95191
elongating spermatid	-5.18602	-3.86452	0.798099	5.35667	0.428823	0.88956	1970	11544	187	431	0	0	0	0	0	2.17433	2.80895	3.82962	5.13021
round spermatid	-5.82802	-8.23577	0.734536	5.65225	4.26316	0.783427	2724	20011	299	814	0	0	0	0.692847	0.405265	1.50361	3.2381	3.96022	4.91206
pachytene spermatocyte	10.5642	3.91303	0.231803	-5.25155	-0.341143	0.311061	5706	37249	783	2252	0	0	0	1.85146	0.729395	0.729395	2.48547	0.429776	1.44018
pachytene spermatocyte	4.12811	-3.01591	0.345822	-3.7055	2.1382	0.366814	4610	20030	506	1084	0	0	0	1.94458	2.30119	0	2.91631	0.404949	2.48349
elongating spermatid	-10.896	1.95169	0.889872	4.68803	-0.104115	0.907459	1609	9240	136	312	0	0	0	0.73345	0.73345	2.26779	1.44615	3.90603	5.32039
elongating spermatid	-6.79742	-2.01452	0.82413	2.60216	-0.384761	0.928999	1708	8667	138	291	0	0	0	0	0	1.49546	2.90728	3.43395	4.95416
pachytene spermatocyte	8.78536	0.0316693	0.283831	-5.88131	1.14206	0.360798	4517	19122	463	1088	0	0.420636	0	2.17973	1.285	0.715819	2.43874	0.420636	2.43874
pachytene spermatocyte	7.89421	-13.1507	0.490822	-4.43815	6.86878	0.496752	4704	24471	573	1262	0	0	0.59733	2.30157	2.41732	0.342618	3.00596	0.968701	3.17318
pachytene spermatocyte	3.16343	-7.34661	0.393516	-5.53656	4.33486	0.434998	4638	19652	616	1207	0	0.701885	0	3.0611	2.7243	0	2.58102	0.701885	2.50087
elongated spermatid	-10.5971	10.0012	0.990737	2.92782	-3.42364	1	849	3847	74	136	0	0	0	0	1.28077	3.19437	0	1.28077	5.9817
elongated spermatid	-10.4708	9.88092	0.98931	2.21638	-2.96792	1	816	3723	53	92	0	0	0	0	0	2.20365	1.30454	1.85192	5.61667
elongating spermatid	-8.66054	7.0443	0.956487	3.13305	-1.01992	0.941154	1169	5284	103	163	0	0	0	0	0	2.3478	1.89875	3.55721	5.08675
elongating spermatid	-8.72205	4.79797	0.927937	3.77955	-1.05163	0.937118	1521	8051	135	251	0	0	0	1.24823	1.24823	1.78647	1.78647	3.50538	5.41421
elongated spermatid	-10.3929	8.07304	0.972945	2.55904	-2.95673	1	1088	5168	82	169	0	0	0	1.0767	1.0767	2.3679	1.58309	0	5.85592
diplotene spermatocyte	3.99907	-5.16115	0.367195	-3.33489	2.30129	0.367679	2009	3759	168	236	0	1.29735	0	3.49393	2.66011	0	2.83071	0	2.9764
elongating spermatid	-10.2693	2.059	0.891701	4.62309	0.0672397	0.904529	1708	10727	176	383	0	0	0	0	0	2.50035	2.13509	3.7381	5.38117
elongated spermatid	-7.30592	2.08276	0.909167	-3.43576	2.9748	0.383052	904	2636	51	90	0	0	1.56729	0	2.15028	0	2.15028	2.51615	5.48063
pachytene spermatocyte	7.67871	9.77122	0.153732	-4.7006	-3.95249	0.224875	2444	5804	196	324	0	1.00172	0	2.2633	0	0	2.2633	1.49198	2.06582
pachytene spermatocyte	10.3867	5.45632	0.213342	-5.81687	-1.73632	0.26921	5484	33038	778	2045	0	0	0.921603	2.59594	0.921603	0.264411	2.66146	0.921603	1.31479
early spermatocyte	2.16032	10.1938	0.0964672	-7.64067	-6.55463	0.134458	6676	61398	1124	3991	0	1.74454	0.681697	2.28188	0.397846	0.397846	1.74454	0.150893	1.28258
elongated spermatid	-7.0496	6.02413	0.944601	6.98784	-1.99522	0.93641	1818	14347	185	482	0	0	0	0	0	2.30868	1.6452	1.7714	5.81374
elongated spermatid	-9.6742	7.37253	0.961871	3.54387	-3.65994	1	1109	6122	88	184	0	0	0	0.968296	0.968296	0.968296	1.45089	1.77501	5.8688
pachytene spermatocyte	6.7323	-1.53404	0.312913	-5.63995	1.09748	0.355884	4573	18788	552	1160	0	0	0.426666	2.62259	2.13416	0.426666	2.73228	0.426666	2.13416
round spermatid	-6.97696	-9.08378	0.718668	5.17468	4.24604	0.775975	2782	19365	295	754	0	0	0	0	0	2.10773	3.54286	3.88174	4.75937
elongating spermatid	-6.6014	-2.63379	0.818792	6.65459	2.83206	0.824313	2440	18788	292	745	0	0	0	0	0.724893	1.99973	2.6607	3.87889	5.19205
pachytene spermatocyte	7.93562	-10.9367	0.466047	-5.59441	5.91534	0.464325	4502	21338	525	1121	0	0	0.384312	2.46622	2.19347	0	3.095	1.05585	3.02923
pachytene spermatocyte	10.7074	2.28332	0.249961	-4.22536	-1.4933	0.2839	3809	13564	400	795	0	0	0	2.03277	0.552301	0.552301	2.28716	0.906035	1.69074
pachytene spermatocyte	5.95107	-15.6634	0.528645	-3.6408	6.92735	0.513965	5009	29264	591	1495	0	0	0.293933	2.35778	2.77474	0.520808	3.03583	1.40493	3.44715
elongating spermatid	-9.07321	-0.870319	0.853919	4.65264	1.57729	0.870906	1984	12691	220	491	0	0	0	0	0	2.09083	2.09083	3.48181	5.10531
pachytene spermatocyte	10.5322	1.22781	0.260715	-5.00671	-0.943138	0.296824	4181	16329	423	898	0	0	0.477682	1.96337	1.54201	0.799606	2.3793	0.477682	2.25891
elongating spermatid	-5.29672	-3.31575	0.802991	4.30041	1.8351	0.868841	2057	11659	206	455	0	0	0	0.998944	0.998944	1.94647	3.14847	3.81992	4.91645
elongating spermatid	-4.53993	-4.55126	0.78763	5.32016	3.28429	0.79818	2242	14560	204	529	0	0	0.522841	0	0	2.14651	2.97267	3.97402	4.99706
elongated spermatid	-6.43785	9.55433	0.977594	4.72845	-3.96386	0.99746	1171	8579	99	232	0	0	0	0	0	2.97809	0.772715	0.772715	6.17152
elongating spermatid	-6.68669	-3.33508	0.815529	6.38406	3.07852	0.817566	2531	20591	279	796	0	0	0	0	0	2.17134	2.17134	4.10647	5.07392
pachytene spermatocyte	7.81507	-13.1899	0.491495	-4.22592	5.01081	0.471377	4432	20047	499	1018	0	0	0	2.39567	2.39567	0.40465	2.91546	1.38446	3.44762
elongated spermatid	-7.17608	6.36328	0.947613	7.62355	0.875221	0.856004	1954	18839	235	622	0.425799	0	0	0	0.425799	2.58088	1.5509	1.65756	5.66355
pachytene spermatocyte	11.4398	2.60944	0.244431	-5.19839	-0.537949	0.306595	4417	18853	473	1111	0	0	0	2.40472	0.951981	0.42545	2.40472	1.13819	1.65675
elongating spermatid	-7.03769	3.30699	0.930182	1.08197	-2.07138	1	605	1397	31	38	0	0	0	2.09902	0	0	2.09902	4.06501	5.34036
pachytene spermatocyte	5.07553	-9.77968	0.421473	-4.94403	5.734	0.472064	4673	25504	529	1212	0	0	0.578965	2.51534	1.87016	2.7663	2.74133	1.08535	5.1653
pachytene spermatocyte	6.42389	9.25344	0.141283	-5.43826	-5.203	0.190356	4315	18808	451	1050	0	0.724344	0.426371	2.13341	0	0.426371	2.30645	0.724344	2.19448
pachytene spermatocyte	10.2312	2.67566	0.246978	-5.33809	-0.127991	0.315937	4392	18221	491	1041	0	0	0	2.57047	1.57714	0.740724	2.89096	0.437433	1.57714
round spermatid	-6.57279	-12.5786	0.677667	3.70252	6.60276	0.705088	3491	27406	406	1101	0	0	0	0	0.547987	1.26813	3.76876	3.76876	4.67452
elongating spermatid	-8.35882	6.17871	0.945929	4.90429	-0.797355	0.922497	1354	7630	138	271	0	0	0	0	0	2.44104	1.59571	2.73546	5.48414
round spermatid	-5.74652	-8.62724	0.733019	5.04177	3.6699	0.785292	2553	16039	252	613	0	0	0	0	0	0.809509	3.49023	3.9045	4.83374
pachytene spermatocyte	7.14994	-8.73939	0.440114	-4.72893	4.97782	0.459868	4873	23549	562	1208	0	0	0.353886	2.25043	2.15671	1.13878	2.62015	0.821442	2.97971
pachytene spermatocyte	7.59533	-9.64346	0.44849	-5.56889	3.2278	0.408309	4473	20027	475	1065	0	0	0	2.24986	2.34993	0.404932	2.9689	0.915332	2.83171
pachytene spermatocyte	5.32963	9.16861	0.129077	-5.37161	-3.30044	0.231298	4293	18089	459	1018	0	0	0	2.44266	0	0.440074	2.22919	0.744622	1.78765
elongating spermatid	-9.10375	-1.75041	0.847336	7.28508	3.41421	0.818887	2493	21209	279	762	0	0	0	0.664231	0	1.3426	2.14523	3.59353	5.30053
round spermatid	-4.3135	-6.9513	0.757798	6.13357	4.8737	0.779408	3016	26974	348	1043	0	0	0	0.315331	0.315331	1.76118	3.4585	4.00284	5.11179
elongating spermatid	-10.3565	-0.549375	0.864481	6.09606	0.543148	0.878878	2104	14587	225	513	0	0	0	0.522059	0	2.22202	1.86933	3.77278	5.28347
elongated spermatid	-5.57381	8.79313	0.967709	4.81226	-4.68861	1	1297	9925	121	365	0	0	0	0	0	3.93911	1.79795	0.696868	6.53829
elongating spermatid	-7.01825	-2.28564	0.824785	6.35541	2.80853	0.823137	2203	15116	227	575	0	0	0	0.507751	0.507751	1.93931	2.11349	3.50903	5.227
pachytene spermatocyte	3.91204	-3.04449	0.347096	-6.51399	1.32277	0.372109	4524	18966	492	967	0	0	0.423402	2.24436	0.948349	0.423402	2.82224	0	2.24436
pachytene spermatocyte	10.339	3.06422	0.242456	-4.98242	-1.79905	0.272459	4792	23011	544	1316	0	0	0	1.89446	1.15458	0.360842	2.67212	0.834478	1.82688
elongating spermatid	-10.6444	3.34301	0.904133	5.98099	0.947927	0.870753	1697	10568	177	418	0	0	0	0	0	1.74594	1.34515	3.65971	5.33409
pachytene spermatocyte	4.68039	-8.3515	0.412333	-4.76534	3.70062	0.417476	4363	18055	461	928	0	0	0.440685	2.10402	2.34316	0	2.73424	1.16785	2.6596
pachytene spermatocyte	5.85716	-8.45075	0.425241	-5.73719	5.14003	0.451619	4676	21269	543	1158	0	0	0	2.3862	2.342	0.385331	3.11904	0.662793	2.93725
elongating spermatid	-10.1309	4.32605	0.915023	5.27234	-0.364801	0.909115	1648	10912	171	405	0	0	0	0	0	2.4052	2.0035	2.96158	5.51886
elongated spermatid	-8.38074	7.36984	0.959613	4.34975	-3.14178	0.98402	1305	8395	112	254	0	0	0	0	0	2.64639	1.52029	1.75176	5.66735
round spermatid	-5.28761	-8.48102	0.738265	5.7836	4.08169	0.789169	2176	12118	213	458	0	0	0	0	0	0.6017	3.74386	3.72414	4.76521
elongating spermatid	-7.33724	-2.82412	0.824919	6.05788	3.13778	0.81283	2912	26860	353	991	0	0	0	0	0.55651	1.88469	2.08858	3.70953	5.13152
elongated spermatid	-6.41213	7.9738	0.962916	7.40995	-1.7179	0.926937	1955	20174	233	611	0	0	0	0.402586	0.911102	2.51776	0.911102	0.402586	6.1215
round spermatid	1.54076	-15.596	0.578857	-0.817363	8.06718	0.588082	4143	21329	486	1073	0	0	0	1.8176	2.29331	1.05615	3.4189	2.19389	3.86875
elongating spermatid	-5.55986	-3.4518	0.804283	6.44395	3.5883	0.808007	2768	21749	320	816	0	0	0	0.378279	0	1.80129	3.15822	3.70229	4.8655
pachytene spermatocyte	8.61962	0.113754	0.284721	-5.5237	0.186708	0.323913	4890	23302	585	1332	0	0	0	2.06248	1.48902	0.35704	2.74657	0.827362	1.58142
round spermatid	-3.23043	-14.5489	0.635142	2.61264	7.32399	0.672362	4425	38346	571	1674	0	0	0	0.714471	0.419732	1.47935	3.65875	3.25942	4.48142
elongated spermatid	-6.66121	9.9698	0.984052	2.96504	-3.71455	1	715	3018	43	70	0	0	0	0	0	3.4282	0	1.46174	6.14179
round spermatid	1.56202	-16.061	0.578964	-1.15612	8.51761	0.581817	4481	25236	538	1279	0	0.333785	0	1.99332	2.80054	0.949716	3.46283	1.4279	3.84091
pachytene spermatocyte	7.72891	-9.27301	0.447643	-5.26338	6.02634	0.471826	6022	40097	791	2091	0	0	0.222645	2.50323	2.19501	0.404634	2.98078	0.809544	2.85985
pachytene spermatocyte	7.37347	-9.74914	0.446963	-5.47086	4.80121	0.446219	4097	16152	439	827	0	0	0.805654	2.49679	1.55064	0	3.00526	0.805654	2.76367
elongated spermatid	-7.27398	9.34142	0.977839	7.247	-1.27234	0.916673	1631	14400	192	492	0	0	0	0	0	2.65285	1.64223	1.12601	5.87649
elongating spermatid	-11.074	2.06192	0.890924	4.7892	0.593099	0.891618	1778	11388	172	405	0	0	0	0.63027	0	2.28046	1.96667	3.67977	5.30871
elongating spermatid	-8.25757	-1.10629	0.8448	5.44512	2.07858	0.848273	2228	15950	251	602	0	0	0	0.486713	0	2.21381	2.40074	3.6207	5.23556
round spermatid	-4.81537	-5.13677	0.783083	3.87759	1.19054	0.887147	1961	10372	184	433	0	0	0	0	1.35903	1.76142	3.43037	4.09121	4.8158
round spermatid	-3.08295	-14.5507	0.633252	1.71106	7.36897	0.649678	4135	30775	499	1293	0	0	0	0.500701	0.964965	1.44678	3.66402	3.46164	4.45967
round spermatid	-1.52799	-14.2279	0.619852	0.33661	7.83214	0.614759	3977	24525	452	1124	0	0	0	0.96736	2.07087	0.798966	3.56249	2.75232	4.4426
pachytene spermatocyte	5.57415	-8.42721	0.422129	-4.39543	3.16674	0.398291	4232	16421	431	864	0	0	0	2.31563	2.25366	0.796384	2.57833	0.47546	2.89287
round spermatid	-0.154528	-15.2896	0.599537	-0.125028	8.31525	0.605359	4388	27805	495	1268	0	0	0	1.67068	2.52643	0.541914	3.45221	2.40425	4.25436
elongating spermatid	-4.6078	-4.58114	0.787835	3.6552	1.10139	0.891561	2196	14139	209	484	0	0	0	0	0.534892	1.34262	3.03512	3.96329	4.98836
pachytene spermatocyte	3.05481	-5.35486	0.373312	-5.03007	0.84274	0.344013	4911	22646	557	1194	0	0.365699	0.365699	2.14075	1.76759	0.632888	2.90248	0.843532	2.65645
pachytene spermatocyte	7.664	9.5784	0.154119	-4.04913	-3.26429	0.245532	4346	19151	483	1141	0	0.420134	0.420134	2.23587	0	0	2.0526	0.942542	1.90863
pachytene spermatocyte	4.70674	-7.92512	0.409508	-5.84956	5.69313	0.459304	6049	41111	859	2221	0	0.217714	0.547946	2.32658	2.53964	0.217714	2.79261	0.899914	2.71519
pachytene spermatocyte	7.17619	9.04863	0.150327	-3.28563	-1.90297	0.277528	4289	17566	425	993	0	0.450618	0.760134	2.31338	0	0	1.90103	0.760134	1.98267
pachytene spermatocyte	5.9712	8.92229	0.136711	-2.9745	-1.9196	0.278432	1949	4193	181	319	0	1.75265	0	0	0	0	1.75265	0	3.11193
round spermatid	-2.4495	-14.1645	0.629096	0.602087	7.93565	0.621738	4773	42972	568	1772	0	0	0.20921	1.50198	1.95307	1.81148	3.28953	2.92775	4.88466
elongating spermatid	-10.6572	0.720179	0.87763	7.13775	1.38207	0.850751	2007	13953	201	536	0	0	0	0	0	2.33379	2.18421	3.92102	5.35858
pachytene spermatocyte	10.9772	4.35933	0.226446	-3.52166	-2.24579	0.269719	4225	17665	472	1096	0	0.448542	0	2.46424	0.757086	0	2.55619	0.448542	2.25028
pachytene spermatocyte	2.86529	-4.96851	0.369338	-6.69594	2.29426	0.396389	6376	44073	932	2435	0	0	0.37414	2.33231	2.11141	0.37414	2.94037	0.519158	2.21565
pachytene spermatocyte	7.31483	9.84992	0.14956	-4.90905	-2.86214	0.246547	4116	18242	489	1086	0	0	0.437084	2.43497	0	0.437084	2.43497	0.972503	1.78064
pachytene spermatocyte	11.07	1.53981	0.255916	-3.74581	-1.17397	0.290719	3874	14888	398	892	0	0	0	2.80025	0.851587	0.51383	2.91581	0	2.20389
elongated spermatid	-7.33924	6.89641	0.953644	5.93776	0.786884	0.874962	1328	8439	129	259	0	0	0	0.781604	0	2.34945	1.74744	2.99371	5.73364
elongating spermatid	-10.1662	1.99663	0.891108	5.95964	1.02427	0.869222	1903	12733	185	439	0	0	0	0	0.579621	2.71711	1.21077	3.23263	5.32012
pachytene spermatocyte	7.09088	-1.69115	0.310349	-5.08579	2.2706	0.381669	4395	17635	500	1077	0	0	0.449095	2.64181	1.89746	0	2.68139	0	1.89746
elongated spermatid	-8.49438	7.5683	0.962008	4.08374	-3.25415	0.989796	1297	7555	103	237	0	0	0	0.843129	0.843129	2.19073	1.6036	2.03053	5.60219
pachytene spermatocyte	4.71695	-2.6834	0.338665	-4.6176	1.18606	0.35129	4132	16106	471	925	0	0	0	2.54908	2.05782	0	2.59646	0.482926	2.44701
pachytene spermatocyte	7.55315	-1.66559	0.305741	-5.3544	-1.07287	0.292878	4405	17600	465	1038	0	0	0.449876	2.46761	1.89929	0.449876	2.64381	0.994862	1.81043
elongating spermatid	-9.93917	2.13866	0.892924	5.87583	-1.47774	0.932157	1726	10340	163	374	0	0	0	0	0.67657	2.05025	1.36132	3.43336	5.28974
pachytene spermatocyte	11.0031	6.67959	0.201296	-4.45335	-1.45649	0.283861	3958	15506	394	857	0	0.497636	0	2.72039	1.07653	0	2.42633	0.497636	1.27517
elongated spermatid	-9.45705	3.78545	0.913573	0.875496	-2.52304	1	768	2596	45	65	0	0	0	1.57941	0	3.18273	3.00867	1.57941	6.06943
round spermatid	-5.76308	-8.53953	0.733375	5.34466	4.29673	0.777776	2529	15755	258	608	0	0	0	0.491471	0.491471	1.69434	3.581	3.90949	4.81625
elongated spermatid	-6.95866	4.79675	0.936413	2.6403	-0.713072	0.937284	906	3295	71	110	0	0	0	0	0	1.39498	1.95583	2.78344	5.57987
elongating spermatid	-9.47276	3.30787	0.908852	4.68099	-0.345466	0.913401	1692	10935	148	362	0	0	0	0	0	2.55633	1.53858	3.13323	5.4755
elongating spermatid	-10.7668	1.3723	0.883683	5.93461	1.07698	0.868278	1863	12660	170	403	0	0	0	0	0	2.09298	1.74734	3.72048	5.30644
pachytene spermatocyte	6.13514	9.94226	0.137101	-6.95746	-5.44827	0.16281	5869	41553	810	2462	0	0.392929	0	2.26837	0	0.215641	1.91335	0.674283	1.87719
elongated spermatid	-8.19927	9.10591	0.978111	4.65929	-2.49395	0.965769	1070	6082	98	193	0	0	0	0.972367	0	2.94896	2.02509	2.22148	5.79361
elongating spermatid	-9.18051	2.02401	0.892407	5.74422	0.0729576	0.894064	1788	9456	163	318	0	0	0	0	0	2.5363	2.12855	3.7181	5.30792
pachytene spermatocyte	5.21455	-8.30424	0.417269	-5.04474	4.16635	0.431563	4087	15951	435	876	0	0	0	2.45573	2.40046	0.812496	2.73538	1.05789	2.55789
pachytene spermatocyte	4.37686	-8.05717	0.407755	-6.50942	3.94443	0.425821	6069	41875	822	2106	0	0.214116	0.54017	2.18372	2.03933	0.54017	2.93956	0.785649	2.80456
elongating spermatid	-6.47746	4.38033	0.935575	0.931758	-1.4621	0.988817	585	1548	33	45	0	2.00955	0	2.00955	0	2.00955	0	2.00955	5.12965
pachytene spermatocyte	3.72158	-8.17298	0.403172	-5.575	3.97218	0.426035	4250	17006	463	938	0	0	0.462428	2.34246	2.22256	0	2.92519	0	2.89313
elongated spermatid	-9.13106	7.00813	0.956896	6.28006	-2.17655	0.945152	1160	6683	108	201	0	0	0	0	0.914823	2.44011	1.38446	1.38446	5.79514
elongating spermatid	-10.0135	4.37287	0.91535	6.09526	2.42596	0.832534	2074	17718	240	639	0	0	0	0.447501	0	2.4616	1.34077	3.25167	5.4436
pachytene spermatocyte	4.74973	-9.14001	0.417403	-5.44077	6.44785	0.475933	7390	80193	1214	3928	0	0	0.404634	2.26213	2.36095	1.17693	2.7545	0.809544	4.32991
early spermatocyte	2.79922	14.5289	0.0493452	-6.4126	-8.82775	0.070512	5865	33970	660	2042	0	2.158	1.0175	1.63341	0.25803	0.462951	1.57421	0.462951	1.7925
elongating spermatid	-7.59351	1.67082	0.890059	0.913803	-1.05503	0.974489	566	1219	34	72	0	0	0	0	0	0	2.21958	2.85687	3.91643
elongated spermatid	-9.27368	6.20956	0.946574	3.98708	-1.84364	0.95658	1494	8920	128	291	0	0	0	0.751924	0	2.18014	1.17624	2.59016	5.61101
pachytene spermatocyte	8.53313	-0.0394955	0.286547	-5.79691	0.735834	0.344025	4543	19708	520	1146	0	0	0.410392	2.02766	1.95853	0.410392	2.31583	0.410392	2.41127
pachytene spermatocyte	10.9264	1.50806	0.256888	-5.5251	-2.05617	0.261809	4206	16477	436	963	0	0	0.474288	2.74502	1.53498	0	2.42629	1.23183	2.03804
elongated spermatid	-8.59453	5.20891	0.932599	5.55782	-1.23903	0.928586	1470	9367	139	330	0	0	0	0	0	2.54501	2.13689	2.76921	5.53319
pachytene spermatocyte	6.01382	-7.82907	0.424873	-6.07827	4.33782	0.434897	6455	42881	897	2355	0	0	0	2.33485	1.81325	0.53039	2.91722	1.39416	3.06905
elongating spermatid	-7.02206	2.76143	0.928215	0.400984	-1.95381	1	640	1123	38	48	0	0	0	0	0	2.29301	0	2.29301	4.76013
spermatogonium	4.82896	16.5375	0.0172154	-6.23874	-10.8232	0.0158386	2749	5998	181	276	2.03717	0	0	0.981038	0	0	2.3982	2.03717	2.3982
round spermatid	-6.19343	-13.1504	0.671035	1.43319	7.52979	0.642259	3628	30176	417	1196	0	0	0	0.286223	0	1.66923	3.93908	3.51083	4.76488
elongated spermatid	-9.94906	9.56709	0.987666	3.36769	-4.58208	1	904	4534	87	152	0	0	0	1.16489	0	2.65559	1.16489	1.16489	6.04562
elongated spermatid	-6.48985	7.9899	0.963229	6.34761	-0.89316	0.913348	1469	11198	145	363	0	0	0	0.638172	0.638172	2.93706	1.02462	1.30265	5.88608
pachytene spermatocyte	5.37471	-2.84191	0.333879	-5.45772	2.35641	0.387203	4167	15873	429	856	0	0	0.488556	2.89087	1.56439	0.81533	2.99066	0	2.34655
pachytene spermatocyte	3.33035	-7.36426	0.394693	-6.01567	3.76358	0.422349	5122	26969	630	1389	0	0	0.554768	2.21451	1.69547	0.315372	2.91377	0.74778	2.63741
elongated spermatid	-8.75645	9.17984	0.980604	5.48753	-3.69749	0.98304	1127	6791	101	200	0	0	0	0.905157	0	2.54777	0.905157	0.905157	5.93076
early spermatocyte	3.79019	15.9916	0.0300772	-6.32981	-8.79917	0.0706959	5356	25613	590	1363	0	2.44595	0.775317	1.20674	0.329611	0.577093	1.31721	0.577093	1.66671
elongated spermatid	-10.362	9.64671	0.988466	3.7018	-2.14029	0.967286	1101	5999	95	225	0	0	0	0	0	2.39805	0	2.23374	5.8704
pachytene spermatocyte	6.25378	9.80814	0.13861	-2.45824	-2.25268	0.275688	2087	4691	154	276	0	0	0	1.66079	0	0	2.45605	1.14159	2.00083
pachytene spermatocyte	11.6662	3.88734	0.231079	-3.85592	-1.34407	0.287545	4210	17677	434	987	0	0	0	2.3077	0.992185	0	2.78957	0.448337	1.7094
early spermatocyte	2.32604	13.9957	0.0570793	-4.00477	-3.75508	0.236493	1722	3005	111	191	0	3.31862	2.03543	0	0	1.46506	1.46506	0	1.46506
early spermatocyte	4.05076	16.2138	0.0262466	-6.63191	-9.45907	0.0516893	5016	21121	510	1104	0	2.43503	0.883928	1.21411	0.666251	0	0.883928	1.06259	1.74652
pachytene spermatocyte	8.61826	0.762514	0.279191	-7.15999	-5.46562	0.15991	6932	51835	982	2927	0	0.768928	0.32629	2.30923	1.30853	0.32629	2.50051	0.456618	2.14282
elongated spermatid	-9.17004	7.03407	0.957251	4.46989	-2.66904	0.971838	1159	6135	91	168	0	0	0	0	0	2.01756	0.966981	2.21375	5.75444
elongating spermatid	-9.78418	4.35255	0.916448	6.38099	-0.0584623	0.890288	2205	20930	229	716	0	0	0	0.390543	0.390543	2.03979	1.06854	3.27042	5.4901
pachytene spermatocyte	5.12192	-8.07771	0.415104	-5.20279	4.64744	0.445223	4903	23123	565	1212	0	0	0.831709	2.12239	2.17287	0	2.93007	0.831709	2.83317
pachytene spermatocyte	8.46789	8.49124	0.166598	-3.44826	-3.24943	0.249439	3999	16465	420	989	0	0	0.474586	2.11483	0	0.795116	1.6585	0.474586	1.6585
pachytene spermatocyte	11.4376	2.28008	0.248022	-4.96452	-0.829892	0.29969	4377	18318	449	1038	0	0.435594	0.435594	2.60678	1.57302	0.435594	2.72083	1.31625	2.3302
round spermatid	-0.227222	-15.1996	0.600614	-0.0940046	8.30576	0.606115	5355	43688	677	1986	0	0	0	1.90544	2.40437	0.864313	3.47688	2.67448	4.25356
elongating spermatid	-6.13824	-2.62117	0.814584	6.29141	2.83425	0.822117	2480	18599	298	735	0	0	0	0	0.730091	2.36813	2.36813	3.79658	4.98838
pachytene spermatocyte	10.5625	1.25835	0.260237	-4.43106	-0.356214	0.311684	4189	17014	455	1026	0	0	0.77726	2.49875	1.74082	0	2.54593	0.77726	2.01026
round spermatid	3.02915	-15.7981	0.562324	-1.81643	8.20924	0.565296	4734	28078	538	1383	0	0.30465	0	2.32824	2.51744	1.25078	3.37197	1.90187	3.78633
pachytene spermatocyte	3.14424	-5.77233	0.377796	-4.41053	2.91242	0.391135	4405	18167	487	982	0	0	0	2.28307	2.164	0.438525	2.72856	0.742336	2.33767
pachytene spermatocyte	3.10157	-7.14962	0.391281	-5.98958	2.41815	0.393145	4242	16864	426	886	0	0	0.465584	2.29194	1.93578	0.465584	2.90117	0	2.64225
round spermatid	3.05816	-15.5993	0.562037	-1.54841	8.30714	0.57259	4360	22577	495	1128	0	0	0	2.52702	2.5618	0	3.1608	1.77023	3.7934
elongated spermatid	-9.22466	10.9253	0.999634	5.02602	-2.4961	0.962051	989	6235	95	190	0	0	0	0.956991	0	2.36303	0	1.43692	6.00431
round spermatid	-5.18067	-7.8753	0.742974	5.89014	2.8654	0.817526	2818	21610	319	873	0	0	0	0.380303	0.380303	1.94812	3.49433	4.12842	4.86117
pachytene spermatocyte	7.78429	-11.7718	0.475947	-3.99514	6.02646	0.49546	4308	19008	469	944	0	0	0	2.6118	2.24238	0.718799	3.16198	1.28921	2.9925
pachytene spermatocyte	11.608	4.22271	0.228183	-5.5166	-2.00586	0.26311	4316	18389	479	1098	0	0	0.736018	2.1533	1.44993	0.434249	2.81961	1.15537	1.31346
elongating spermatid	-8.30815	-1.18283	0.844674	5.53373	3.60215	0.794908	2125	15192	234	555	0	0	0	0.505758	0	1.59928	2.50062	3.73316	5.17846
pachytene spermatocyte	2.96256	-5.89481	0.379108	-4.95033	3.70299	0.418019	5285	27820	663	1512	0	0	0.731524	2.73285	2.40366	0	2.77854	0.891038	2.33648
pachytene spermatocyte	8.70444	8.28081	0.170871	-5.26496	-3.35254	0.231321	5163	29477	584	1561	0	0.292082	0.701928	2.63118	0.292082	0	2.21278	0.701928	1.47981
elongating spermatid	-9.5976	-1.00811	0.856508	5.78346	2.15084	0.842104	2188	15193	214	569	0	0	0	0	0	2.10902	1.83507	3.63387	5.17467
round spermatid	-4.39147	-6.81307	0.759711	6.36607	4.4039	0.792008	2712	19426	291	757	0	0	0	0.415266	0	2.10497	3.09584	3.74199	4.92675
elongating spermatid	-6.95175	-2.0918	0.825209	6.4653	1.23598	0.859115	2165	14021	221	526	0	0	0	0.538372	0.886422	2.39653	2.57449	3.82718	5.08434
elongated spermatid	-6.76925	6.55697	0.949652	6.98689	0.112354	0.87904	1868	16397	190	516	0	0	0	0	0	2.58002	1.87008	2.43078	5.77957
diplotene spermatocyte	-1.04813	-15.4345	0.608531	0.742144	6.20217	0.622331	1948	4769	218	409	0	0	0	2.44099	4.05379	1.98659	2.75227	3.413	3.85294
pachytene spermatocyte	4.96769	-8.2163	0.414376	-5.16892	4.69543	0.446694	4417	18686	488	991	0	0	0.72762	2.50443	1.76056	0.428579	2.77147	1.30165	3.10919
pachytene spermatocyte	9.55091	2.09804	0.258153	-6.54854	-1.62264	0.265192	5690	35580	771	2070	0	0	0.247667	2.52752	1.40888	0.247667	2.54971	0.611449	1.80148
diplotene spermatocyte	-0.947958	-14.8299	0.610423	0.51152	5.94042	0.615971	2015	5486	185	314	0	0	0	1.53593	3.20667	0	3.80104	3.40669	3.75945
pachytene spermatocyte	8.41827	-0.189369	0.2886	-5.44887	0.830108	0.345183	5366	30281	692	1764	0	0	0.285335	2.58155	1.53305	0.285335	2.84376	0.507067	1.88912
diplotene spermatocyte	5.01802	-9.90331	0.421473	-4.25528	6.0245	0.489695	4867	36989	571	1620	0	0	0	1.67242	1.81417	1.97647	2.65643	2.7118	4.84817
elongating spermatid	-10.9192	3.25015	0.902168	6.84974	0.660762	0.867771	1759	11928	181	416	0	0	0	0	0	2.14538	1.64708	3.49219	5.32165
elongating spermatid	-9.19362	6.89352	0.955734	4.17859	-1.91031	0.956388	1309	7968	125	266	0	0	0	0	0	2.6064	1.25563	2.50921	5.45181
diplotene spermatocyte	7.99217	-13.1192	0.490317	-2.18729	5.06604	0.530171	2460	5717	234	368	0	0	1.0113	3.0077	2.70761	1.0113	2.91732	1.83218	2.91732
elongating spermatid	-7.34469	1.59223	0.889432	0.824738	-1.14446	0.980792	748	1525	46	72	0	0	0	0	0	0	0	3.02879	5.02269
pachytene spermatocyte	4.70398	10.0242	0.120891	-5.53442	-3.76267	0.218618	5655	39345	728	2333	0	0.410999	0.410999	2.31746	0	0	2.0939	0.226468	1.88579
elongating spermatid	-7.85486	5.72693	0.941332	6.6209	-1.1023	0.91717	1641	10451	183	387	0	0	0	0	0	2.44455	0	3.32474	5.31269
pachytene spermatocyte	10.7368	6.83903	0.199158	-2.79126	-2.14739	0.276399	4058	16786	430	982	0	0	0	2.23428	0.467312	0	2.51108	0	1.93975
pachytene spermatocyte	8.17842	8.56533	0.163287	-5.26332	-2.69962	0.24689	4117	17324	407	928	0	0	0.767544	2.48219	0	0	2.38075	0.767544	1.99464
elongating spermatid	-5.59646	-3.72318	0.802652	7.01128	1.60969	0.846625	2553	19124	278	732	0	0	0	0.420618	0	1.82922	2.64423	3.93571	5.03832
elongated spermatid	-10.6074	9.51157	0.988466	2.30111	-3.99674	1	784	3491	46	84	0	0	0	1.35183	0	2.90071	0	1.90643	6.17248
early spermatocyte	3.83869	16.0419	0.0293044	-6.32936	-8.20341	0.0869335	5532	28049	554	1422	0	1.90275	0.886275	1.43715	0.304922	1.02338	1.25151	0.727335	1.7903
pachytene spermatocyte	6.8395	8.59512	0.147959	-5.6653	-3.27685	0.228479	4670	21395	528	1238	0	0	1.20504	2.54038	0.65998	0	2.29053	1.05414	1.81501
diplotene spermatocyte	2.66172	-15.9425	0.566495	-1.21257	5.58008	0.563273	1567	2900	136	232	0	0	0	3.07684	4.50706	1.49252	2.42876	1.49252	3.22438
pachytene spermatocyte	7.99639	-10.262	0.458513	-5.1225	5.8747	0.47151	4627	22012	549	1149	0	0	0	2.35508	2.16585	0.374481	2.92934	1.18515	2.77195
pachytene spermatocyte	6.85472	-2.28151	0.316107	-5.323	0.341351	0.329082	4818	22311	538	1240	0.370328	0	0.639967	2.15403	2.04422	0.852127	2.63892	0.370328	2.38514
elongating spermatid	-8.79255	5.22943	0.931431	4.37759	-2.01336	0.956997	1727	11466	151	376	0	0	0	0.627084	0	2.18034	1.50154	3.04734	5.66878
elongating spermatid	-4.28657	-5.5373	0.776539	6.00698	2.44343	0.83215	2290	14763	256	563	0	0	0	0	0.517227	2.05075	2.72292	3.76113	4.96457
pachytene spermatocyte	7.4788	-10.9976	0.467855	-4.83552	4.44066	0.441277	4220	18215	465	969	0	0	0.437589	2.6515	2.38706	0	3.1095	1.45717	2.89137
elongated spermatid	-6.31311	3.3763	0.931848	0.794284	-1.19571	0.982321	529	1051	28	36	0	0	0	0	0	2.35278	2.99721	2.99721	4.96788
pachytene spermatocyte	9.38641	0.257288	0.277051	-5.02963	-0.951681	0.296626	4553	19544	543	1212	0	0.413143	0.413143	2.37208	1.5219	0.930069	2.58607	0.704642	1.89118
pachytene spermatocyte	6.35874	10.0612	0.139422	-6.5735	-5.35546	0.169667	5176	31460	665	1910	0	0.820421	0.276012	2.29255	0	0.276012	2.44143	0.276012	1.99569
pachytene spermatocyte	7.62269	-11.1383	0.469182	-3.52707	4.08806	0.439376	2803	7608	268	428	0	0	0	2.44355	2.44355	0.839078	2.73803	0.839078	2.96524
elongating spermatid	-8.23684	2.50989	0.908069	2.50276	-0.997516	0.946905	1145	4133	97	156	0	0	0	0	0	1.22951	2.11126	3.74082	5.35423
pachytene spermatocyte	4.29127	-3.56838	0.349133	-4.05752	1.42082	0.353392	3662	12220	399	711	0	0	0.597735	2.38102	2.12369	0.96926	2.5855	0.96926	2.52188
elongating spermatid	-8.5865	5.39877	0.934344	5.0554	-0.0776702	0.90414	1553	9951	155	358	0	0	0	0	0	1.38998	1.10189	3.64237	5.38479
elongated spermatid	-9.06721	5.21411	0.927899	6.54783	-2.41115	0.948709	1484	9281	132	294	0	0	0	0.731151	0	2.90359	1.14897	1.85432	5.79469
round spermatid	0.477034	-15.6196	0.591026	0.00658216	7.97097	0.607509	4458	26922	494	1235	0	0	0	1.88277	2.66528	0.315864	3.57078	2.13166	4.1015
diplotene spermatocyte	-2.69913	-14.3585	0.630509	1.28873	5.6965	0.639226	923	1523	79	126	0	0	0	0	0	0	2.02366	3.52135	4.53178
pachytene spermatocyte	7.68497	-9.50209	0.448539	-5.25863	5.19527	0.457018	4512	20401	526	1078	0	0	0	2.62059	2.33339	0	2.72224	1.23859	2.75394
pachytene spermatocyte	3.85137	-3.57572	0.352188	-5.81532	2.23073	0.387548	4935	23129	573	1275	0	0	0	2.5045	1.39264	0.359217	2.57275	0.622948	2.26635
pachytene spermatocyte	8.19418	8.33442	0.164472	-5.79886	-3.32576	0.225186	4259	18627	482	1050	0	0.729339	0.959567	2.59134	0.429738	0.429738	2.31516	0.429738	2.46275
elongated spermatid	-8.13895	10.8986	1	2.60745	-4.00664	1	621	2713	56	84	0	0	0	0	0	3.63388	1.54457	0	6.64816
pachytene spermatocyte	9.15254	7.09842	0.186405	-5.43202	-4.20437	0.210624	4061	16807	427	987	0	0	0.466868	2.46043	0.466868	0.783893	2.40828	0.466868	1.75092
round spermatid	-5.01711	-7.60744	0.746264	6.30061	3.42733	0.809597	3091	27434	365	1044	0	0	0	0.310796	0.310796	1.36509	3.46522	3.97949	4.79214
diplotene spermatocyte	6.85061	-13.7424	0.500518	-2.72842	4.92942	0.51284	1783	3284	181	277	0	0	0	3.23319	3.10528	0	1.9587	1.3975	3.84323
pachytene spermatocyte	6.00193	-2.51864	0.32605	-5.65647	0.148876	0.322732	4696	21158	539	1172	0	0	0	2.43326	1.21275	0	2.80904	0.88279	2.51293
diplotene spermatocyte	6.59686	-15.487	0.520797	-2.25279	4.91763	0.527206	1537	2673	141	223	0	0	0	3.43097	3.64762	0	1.55568	0	2.98019
elongating spermatid	-8.52136	-0.920894	0.8484	5.81528	0.441745	0.884327	2300	17429	235	598	0	0	0	0	0	1.9077	1.72099	3.37122	5.35996
pachytene spermatocyte	9.91677	6.13596	0.203811	-4.09343	-2.56493	0.259486	3643	12127	349	687	0	0	0.601364	2.38833	0.601364	0.974262	2.38833	0	1.91283
elongated spermatid	-8.17603	5.86297	0.942146	5.55086	-1.40346	0.932686	1545	9623	190	378	0	0	0	0	0	2.67479	1.1244	2.9267	5.59511
early spermatocyte	2.14129	13.541	0.0622025	-6.50121	-7.56199	0.101098	3996	13253	423	920	0	2.38039	1.39083	1.18284	0	0.56221	1.39083	0	1.39083
elongating spermatid	-8.17491	-2.0664	0.837239	7.3527	2.48821	0.830029	2429	18058	251	648	0	0	0	0.745523	0	2.44423	2.49117	3.77598	5.13847
diplotene spermatocyte	8.11848	-11.4936	0.472314	-3.12859	3.37419	0.390961	1552	2886	163	257	0	0	0	3.66617	4.20189	0	2.43286	1.496	3.22869
diplotene spermatocyte	-2.54445	-14.5398	0.628011	1.57834	5.07732	0.653191	1171	2389	106	172	0	0	0	0	0	2.23769	3.08782	2.87601	4.08769
pachytene spermatocyte	6.56834	-15.3566	0.519885	-3.62862	7.00041	0.51506	4674	24273	529	1208	0	0	0.344969	2.30885	1.97119	0	3.14609	1.24464	3.44948
round spermatid	3.23805	-16.1973	0.559496	-2.8373	7.44435	0.537082	4036	17760	443	902	0	0	0	2.24559	2.71314	0.446647	3.41046	2.04856	3.87738
elongated spermatid	-6.35665	7.37626	0.956198	3.41808	-5.35142	1	760	3036	58	132	0	0	0	0	0	4.29679	2.02652	1.45717	4.96028
round spermatid	-7.38986	-10.1456	0.706389	3.78598	5.78417	0.723296	3012	21788	346	886	0	0	0	0.37773	0	1.94113	3.73405	3.91421	4.7394
round spermatid	-3.52865	-14.3914	0.63891	2.11514	7.194	0.661079	4144	32948	505	1348	0	0	0	0.647364	0.474368	1.59848	3.87208	3.47384	4.59543
pachytene spermatocyte	10.2711	5.92127	0.207219	-6.07582	-2.23075	0.251822	3896	14563	423	898	0	0	0	2.59214	0.86422	0	2.06252	0.522701	1.32077
pachytene spermatocyte	5.36984	9.19561	0.129499	-7.42805	-6.63642	0.132953	5667	36476	805	2174	0	0.437161	0.437161	2.30728	0.242282	0.242282	2.1917	1.16103	2.25116
elongated spermatid	-6.74791	4.77852	0.936595	4.32214	-2.56813	0.971167	865	3461	76	137	0	0	0	0	0	2.26882	1.35824	1.91378	5.74636
pachytene spermatocyte	3.3971	-6.04402	0.381502	-4.57958	1.73307	0.364277	4194	15799	436	857	0	0	0	2.56684	2.40928	0.49034	2.89522	0.817903	2.4646
pachytene spermatocyte	7.58186	-12.4491	0.484035	-4.59446	5.27483	0.469741	4252	17624	464	932	0	0	1.18456	2.51335	2.46631	0.449362	3.18882	0.993968	3.23453
round spermatid	-7.02269	-11.4096	0.691361	4.62064	5.90102	0.732826	3029	21866	359	875	0	0	0	0	0	2.00184	3.55084	3.95549	4.79052
elongating spermatid	-9.67706	4.56013	0.919009	5.64018	0.336007	0.888775	1734	11862	184	425	0	0	0	0	0.61141	2.24393	1.65157	3.57134	5.45032
pachytene spermatocyte	7.39763	9.07698	0.15265	-4.86651	-3.58007	0.230652	4092	17082	443	988	0	0	1.01387	2.21874	0	0.460844	2.00681	1.01387	1.83557
pachytene spermatocyte	11.5647	3.18844	0.238985	-4.42262	-0.372526	0.311276	3733	13010	393	839	0	0	0.570211	2.16176	1.19571	0.570211	2.06911	0.570211	1.96699
diplotene spermatocyte	-1.03713	-15.302	0.609057	1.48578	5.58476	0.649303	1129	1992	115	216	0	0	0	0	3.71748	0	1.7951	3.43787	3.26195
pachytene spermatocyte	4.39376	-8.02656	0.407666	-6.28461	3.71483	0.421807	4528	19620	515	1042	0	0	0	2.21429	2.09625	0	2.98862	0.927845	2.5025
pachytene spermatocyte	11.1546	3.81992	0.232302	-4.11663	-2.70623	0.256929	4217	17280	443	1004	0	0	0	2.57663	1.1984	0.456604	2.66097	0.456604	1.99684
elongating spermatid	-10.5693	3.92862	0.9087	5.68989	1.62925	0.857851	1663	10334	167	357	0	0	0	0	0	2.05075	0.676855	3.36946	5.36093
pachytene spermatocyte	7.22623	-8.81773	0.441182	-3.63388	3.31516	0.393995	3589	11371	334	599	0	0	0	2.9223	2.9223	0	3.05502	1.01465	2.87383
pachytene spermatocyte	3.35318	-3.85897	0.358101	-5.54081	1.6183	0.370218	4617	19774	519	1070	0	0	1.10614	2.49524	2.02467	0.409234	2.90101	1.39475	2.15001
elongated spermatid	-7.97487	7.99775	0.965566	5.33417	-2.06373	0.950037	1464	8924	130	294	0	0	0	0	0.751687	2.81469	1.70152	2.50191	5.71186
diplotene spermatocyte	4.66988	-16.6151	0.542923	-2.33907	5.10953	0.526956	2456	5508	303	543	0	1.03504	1.03504	2.4758	3.46131	1.53265	3.04297	1.53265	3.12599
elongating spermatid	-8.30079	5.26497	0.935102	6.05131	1.52247	0.85664	1501	9251	163	343	0	0	0	0	0.732831	2.37292	0.732831	3.21009	5.45279
elongating spermatid	-6.69811	2.94378	0.930182	0.513445	-1.50246	0.996094	615	1013	42	45	0	0	0	0	0	2.38616	3.03223	3.03223	4.24995
round spermatid	1.50818	-15.7399	0.579329	-0.665049	8.29082	0.591749	4911	32408	595	1535	0	0	0	2.29738	2.59094	1.24371	3.33765	1.97006	3.97883
pachytene spermatocyte	9.88077	6.87846	0.194449	-5.96856	-3.14465	0.228046	3976	16006	435	895	0	0	0	2.27682	1.05573	0.485316	2.60223	0	1.68135
pachytene spermatocyte	9.00047	1.11724	0.273345	-6.71798	0.0863852	0.31944	5966	40228	852	2282	0	0	0.221999	2.21951	1.31755	0	2.82782	0.403558	1.78698
pachytene spermatocyte	7.29676	-2.00981	0.310183	-4.42162	0.482976	0.333134	4641	19845	506	1138	0	0	0	1.8783	1.61559	0.696994	2.77979	0.696994	2.40488
elongated spermatid	-9.73471	7.30815	0.961261	2.36417	-4.16956	1	785	2579	57	106	0	0	0	0	1.58463	3.46635	0	0	5.96293
pachytene spermatocyte	7.65396	-1.27253	0.302598	-6.11048	1.68249	0.377009	4528	19699	517	1075	0	0	0	2.36483	1.95866	0.700605	2.72193	0.700605	1.88439
elongating spermatid	-5.67383	-3.25393	0.806686	5.44423	3.22354	0.801333	2448	17547	260	661	0	0	0	0.451011	0.451011	1.486	3.06881	3.79126	5.02028
elongating spermatid	-9.99693	4.68017	0.917767	7.77331	1.57075	0.845892	2557	28731	290	994	0	0	0	0	0.528339	2.07457	1.64416	3.2604	5.49836
pachytene spermatocyte	5.17927	-2.17239	0.331273	-4.291	1.19367	0.349838	4517	19002	510	1037	0	0	0	2.48909	1.54403	0	2.57282	0.422784	2.18527
pachytene spermatocyte	3.80498	9.69803	0.111748	-7.16807	-6.87816	0.12778	5609	35501	741	2120	0	0.754585	0.44684	2.30397	0.248173	0.248173	1.59808	0.989576	2.04903
pachytene spermatocyte	10.9719	4.08614	0.229507	-5.04592	-1.67957	0.275082	4395	18904	481	1107	0	0	0	1.65478	1.13654	0	2.57769	0.424606	1.75109
pachytene spermatocyte	5.31372	-10.4531	0.426011	-2.62669	7.38362	0.540637	5843	57218	779	2450	0	0.161065	0	1.80304	1.77382	2.05613	2.81711	2.74117	4.7905
pachytene spermatocyte	3.91375	10.1411	0.11132	-6.83957	-5.35371	0.165939	5421	33154	722	2081	0	1.22759	0.644413	2.17953	0	0	1.99253	0.263612	1.70916
round spermatid	0.347959	-14.5242	0.594878	-0.909017	8.04526	0.585664	5240	47016	700	1976	0	0	0	1.57453	2.20633	1.87641	3.01333	2.73846	4.84853
pachytene spermatocyte	6.82506	-8.97611	0.437364	-5.17191	4.6788	0.446271	4189	18311	490	1047	0	0	0	2.72098	2.15682	0.435652	2.75628	1.45298	2.94534
elongated spermatid	-5.46849	8.61891	0.965527	4.42969	-5.08927	1	1209	8035	121	343	0	0	0	0.808438	0	4.08575	1.78802	1.24956	5.62494
elongating spermatid	-9.5109	-0.616942	0.859249	3.62771	0.24019	0.907594	1841	11327	177	375	0	0	0	1.01729	0	2.08726	1.84009	3.48989	5.23731
elongating spermatid	-10.1206	4.34813	0.915295	7.62953	1.03926	0.854873	2507	26925	294	918	0	0	0	0.748679	0.315834	2.29391	1.04978	3.02938	5.54432
elongating spermatid	-8.76484	7.0409	0.956629	4.234	-0.796298	0.92729	1506	9770	133	319	0	0	0	0.704849	0	1.11418	1.96589	3.01785	5.50381
diplotene spermatocyte	7.37125	-10.5219	0.46114	-2.8124	4.80874	0.509554	1469	2668	130	209	0	0	0	2.77177	4.46791	1.55745	0	1.55745	3.43314
pachytene spermatocyte	6.67587	-8.24074	0.433438	-4.79572	4.94488	0.458216	4411	19046	510	1025	0	0	0.717856	2.34663	2.39565	0.422006	2.99075	1.42313	2.52975
pachytene spermatocyte	4.42983	9.94884	0.117994	-6.18737	-4.51095	0.192957	5251	30725	660	1858	0	0.681279	0.501342	2.54293	0.281765	0.681279	2.17603	0.681279	1.18732
elongated spermatid	-7.95888	5.93857	0.943441	7.06904	-1.48938	0.923334	1715	12634	179	404	0	0	0	0.583062	0	1.99226	1.21626	2.18775	5.62488
pachytene spermatocyte	5.07805	-8.15958	0.415134	-4.38087	3.30422	0.401554	4415	19564	479	987	0	0.412832	0	1.8904	1.8904	0.412832	3.0413	0.704177	2.82398
round spermatid	-5.12148	-9.97268	0.731106	0.933697	-1.08253	0.974901	885	1514	40	46	0	0	0	2.65395	0	2.02881	3.85514	2.65395	4.29939
round spermatid	-7.413	-10.2429	0.705312	5.00385	5.59495	0.744854	3926	41301	456	1584	0	0	0	0.394909	0.394909	1.6324	3.63877	3.87062	4.78652
round spermatid	1.43155	-15.6799	0.580142	-0.886142	8.33868	0.587715	4781	32084	602	1558	0	0	0	2.17385	2.57685	0.660131	3.52749	2.33703	4.06645
pachytene spermatocyte	10.7931	2.88469	0.243183	-5.04901	-0.863459	0.298908	4480	19763	499	1216	0	0	0	2.31327	0.92343	0	2.84439	0.6991	2.08984
elongating spermatid	-9.25762	0.353792	0.867708	4.12817	-0.918277	0.931063	1715	9279	155	333	0	0	0	0	0	2.55371	2.14522	3.76191	5.2043
pachytene spermatocyte	10.9861	4.40082	0.225983	-5.31355	-0.509229	0.307289	4452	20780	511	1210	0	0	0.893426	2.217	1.22548	0	2.98393	1.07317	1.67344
round spermatid	-4.04293	-14.2757	0.644867	2.29912	7.04748	0.666547	3497	23720	382	972	0	0	0	0.351773	0	0.98818	3.48489	3.58328	4.61429
elongating spermatid	-9.60203	-0.903215	0.857442	5.86316	2.09902	0.842973	1925	12275	207	428	0	0	0	0	0	1.9025	2.01721	3.35685	5.40166
round spermatid	-7.22094	-10.0554	0.707311	3.96742	4.63946	0.750043	1754	6774	151	264	0	0	0	0.906738	1.37434	1.93224	3.93558	3.99165	4.71597
elongating spermatid	-6.14222	-2.45564	0.815611	5.37585	0.173516	0.895295	2233	14583	227	565	0	0	0	1.1175	0.863506	2.14512	2.8197	3.72468	5.00932
pachytene spermatocyte	9.08173	-0.364732	0.283973	-4.42843	-0.0446032	0.319728	4377	17838	470	1044	0	0	0.445071	2.50242	1.7993	0	2.81522	0.445071	2.18024
pachytene spermatocyte	8.26672	7.91164	0.167091	-2.30213	-1.97009	0.280017	3238	10053	312	599	0	0.690508	0.690508	2.48006	1.09509	0	2.29783	0.690508	2.19253
pachytene spermatocyte	10.604	5.93499	0.208097	-2.7601	-2.32015	0.272256	3506	11481	332	664	0	0	0	2.35899	0	0.626435	2.43809	1.28448	1.82867
pachytene spermatocyte	9.46995	0.136902	0.277335	-6.44223	0.348681	0.328754	4550	20048	506	1150	0	0	0	2.30038	0.914823	0.40465	2.67187	1.25102	1.38446
elongating spermatid	-5.89246	-3.582	0.806217	6.48873	3.28791	0.813707	2886	26070	336	960	0	0	0	0.324676	0.324676	1.7233	2.39545	3.63294	4.97565
elongating spermatid	-9.65857	4.42908	0.918007	4.08854	-2.23671	0.965581	1442	7778	130	267	0	0	0	0	0	2.16494	0	3.07134	5.48655
elongating spermatid	-7.66743	-1.67704	0.834797	5.57342	0.436316	0.88712	2117	12960	208	475	0	0	0	0.571886	0.571886	1.72804	2.16517	3.48541	5.15368
elongating spermatid	-7.42282	1.41768	0.868688	2.56877	-1.97847	0.978886	1835	7602	167	324	0	0	0	0	1.28948	2.32318	2.02515	3.48341	5.24232
elongated spermatid	-8.43264	9.33837	0.981331	3.57668	-4.70815	1	812	3612	69	161	0	0	0	0	0	4.29022	1.32669	1.32669	5.36681
elongating spermatid	-9.07589	-2.03725	0.845011	7.02533	1.83723	0.843253	2230	17208	257	641	0	0	0	0	0.771149	1.91858	1.73148	3.68726	5.25242
elongating spermatid	-10.2496	0.549639	0.874702	4.95163	1.06846	0.879322	1655	9233	144	291	0	0	0	0	0	2.14961	2.14961	3.51131	5.29974
elongating spermatid	-7.3313	2.4099	0.912197	0.953186	-1.05601	0.97407	688	1521	46	70	0	0	0	0	0	0	2.64966	3.98149	4.4598
pachytene spermatocyte	10.1739	2.08786	0.254313	-5.9231	-0.405251	0.308591	3760	13047	425	806	0	0	0	1.96448	0.929326	0	3.04101	0.568944	1.96448
elongated spermatid	-7.92885	9.92052	0.986606	2.46088	-3.17583	1	636	2040	45	111	0	0	0	1.77528	0	3.91242	1.77528	0	4.37489
elongating spermatid	-10.1395	2.63366	0.898384	5.95294	-0.749069	0.91301	1817	11315	166	386	0	0	0	0.633282	0	2.19211	1.84098	3.70795	5.30198
pachytene spermatocyte	4.2403	-7.78105	0.404543	-6.04029	3.91901	0.425821	6043	38821	781	2103	0	0	0	2.2513	2.07376	0.229189	2.83144	0.41552	2.53299
pachytene spermatocyte	7.47291	-12.6876	0.486998	-4.23454	6.29146	0.49366	4635	23471	544	1207	0	0	0.354914	2.49134	2.41818	0.616328	3.17835	1.14113	3.31111
elongated spermatid	-9.39493	6.69666	0.952074	4.26925	-1.89102	0.954763	1348	8162	125	267	0	0	0	0	0	2.89882	1.54235	2.37969	5.71578
pachytene spermatocyte	8.68413	0.0927879	0.284298	-5.96902	2.23213	0.388478	5634	32628	697	1875	0	0	0.478031	2.22722	1.72218	0.267312	2.8294	0	2.00625
pachytene spermatocyte	4.39341	-8.45053	0.410532	-4.78862	3.81442	0.420443	4387	18603	492	998	0	0	0	2.55148	1.66778	0.430189	3.16027	0.730007	3.01317
elongated spermatid	-5.53852	8.58229	0.965318	4.88087	-4.70039	1	1548	12470	146	438	0	0	0	0	0	4.0731	0.956991	0.588855	5.64643
elongating spermatid	-7.16135	1.95367	0.90175	1.24496	-1.48701	0.98355	656	1090	50	63	0	0	0	2.31987	0	0	3.62959	0	4.42567
elongated spermatid	-8.43477	5.77428	0.940618	5.54065	-1.83594	0.943274	1309	7668	117	236	0	0	0	0	0.834699	2.4365	2.01765	1.28322	5.71557
pachytene spermatocyte	10.9575	4.02698	0.230166	-4.99394	-1.16551	0.289968	3910	14144	413	809	0	0	0	1.78318	0.534716	0	2.76293	0.534716	2.17209
round spermatid	-4.2809	-5.68228	0.775033	3.69605	1.00253	0.892123	2062	11502	175	419	0	0.625625	0	0	1.00753	1.8272	3.26626	3.88809	4.99085
spermatogonium	5.47517	16.743	0.00968531	-6.14767	-11.7997	0	2915	5661	180	269	2.4509	0	0	0	0	0	1.51137	0	2.28568
pachytene spermatocyte	7.99674	-11.1203	0.46837	-4.6808	6.9061	0.491889	5926	39943	774	2092	0	0.223404	0.560174	2.70926	2.11136	0.405899	3.0576	1.17956	2.93243
pachytene spermatocyte	11.0598	6.73775	0.200844	-5.08724	-0.64925	0.304258	4415	20192	491	1154	0	0	0	2.38921	0.402291	0	2.38921	0.402291	1.69694
round spermatid	-4.93348	-5.29966	0.781968	5.05626	3.17816	0.796319	2448	16666	244	669	0	0	0	0.469996	0	1.85628	3.31052	3.85437	4.95581
early spermatocyte	3.92668	16.1252	0.0279563	-6.31652	-8.60684	0.0753954	5508	27655	546	1361	0	2.44116	0.73467	0.308659	0	0	1.35913	0.73467	1.8021
elongated spermatid	-7.63229	4.72594	0.934864	2.69643	-3.70727	1	719	2296	38	51	0	0	0	0	0	2.91352	1.67811	1.67811	6.09864
pachytene spermatocyte	6.26167	-8.06043	0.428292	-4.84027	4.37611	0.43963	4016	15144	454	874	0	0	1.09208	1.83757	2.11163	0	3.15467	1.29215	2.38897
elongating spermatid	-9.81	-1.29716	0.85555	7.11524	1.98673	0.839014	2228	16195	251	611	0	0	0	0.480866	0	2.05313	2.2664	3.3599	5.18299
elongating spermatid	-8.80997	2.82053	0.907856	2.66937	-0.242924	0.925384	1141	4271	87	155	0	0	0	0	0	2.33848	2.33848	3.58686	5.21291
pachytene spermatocyte	5.48289	-1.74321	0.325697	-5.68712	1.98972	0.380585	5628	32113	731	1855	0	0.271059	0.271059	2.39455	2.02001	0.271059	2.59928	0.659619	2.13682
pachytene spermatocyte	9.29943	8.25283	0.176575	-5.45606	-2.10403	0.261121	4138	17462	442	1101	0	0	0.452755	2.3735	0.452755	0.763269	2.06327	1.19106	1.90604
elongating spermatid	-8.14047	-2.15829	0.836358	7.1364	2.72715	0.827349	2192	15756	262	612	0	0	0	0	0	1.99421	2.51959	3.75855	5.19981
diplotene spermatocyte	5.81063	-15.0377	0.527957	-1.84565	4.97238	0.540629	1179	1769	109	177	0	0	0	1.89505	3.37638	0	1.89505	1.89505	3.83348
elongating spermatid	-9.65958	-0.630207	0.860205	5.75251	-0.160731	0.899889	2019	12871	207	454	0	0	0	0	0	2.3344	2.25616	3.5383	5.30554
round spermatid	-5.72077	-13.4636	0.664874	3.04551	6.26954	0.699043	3122	20368	349	864	0	0	0	0.684072	0	1.68986	3.81081	3.68352	4.55667
elongated spermatid	-9.28048	8.05238	0.969702	1.96284	-3.72636	1	566	1800	35	65	0	0	0	0	0	3.14511	2.49412	2.49412	6.11147
elongated spermatid	-7.16318	7.44459	0.958344	7.49127	-0.443752	0.887725	1923	17943	222	548	0	0	0	0	0.442967	2.17503	1.58949	2.40078	5.64152
pachytene spermatocyte	7.20893	9.08709	0.150573	-4.53389	-2.36285	0.261324	4255	18673	428	985	0	0.428877	0	2.4605	0.728063	0.428877	1.9302	0.428877	2.20088
early spermatocyte	3.39667	15.4586	0.0371069	-6.69352	-9.45986	0.0516825	5490	27442	595	1456	0	2.50932	0.738701	1.45387	0	0	1.26718	0.310718	1.97337
pachytene spermatocyte	7.41589	9.41069	0.151902	-4.67712	-3.38509	0.237271	4351	18692	450	1045	0	0.428523	0.727537	2.45957	0	0.727537	1.92933	0.957419	2.13887
elongating spermatid	-9.18872	2.94382	0.906919	4.3938	-1.70956	0.948995	1646	8327	155	303	0	0	0	0	0	1.94656	1.94656	3.50929	5.42394
pachytene spermatocyte	7.22946	-13.185	0.493314	-4.04751	6.33319	0.498334	4755	23644	508	1117	0	0	0	2.15315	2.55263	0	3.01812	0.990116	3.0783
pachytene spermatocyte	7.66732	8.96058	0.155907	-5.85101	-3.32047	0.224652	4393	19749	501	1168	0	0	0.409693	2.20846	0	0.699482	2.36281	1.10705	1.71509
pachytene spermatocyte	3.47359	-7.47525	0.396608	-4.73089	3.42945	0.408173	4283	16967	441	914	0	0	0.463278	2.0125	2.22461	0	2.71751	0.77866	2.8953
pachytene spermatocyte	8.7217	9.33619	0.165472	-3.5419	-1.99391	0.275903	3891	15537	359	848	0	0	0	1.81629	0	0	2.23721	0	1.81629
diplotene spermatocyte	-1.0838	-15.161	0.610207	0.570805	5.88818	0.617399	1164	2029	105	208	0	0	0	0	1.77978	0	3.24426	2.7591	3.42006
diplotene spermatocyte	4.82509	-16.6191	0.541188	-1.47263	5.28592	0.552222	1451	2470	144	245	0	0	0	2.2076	3.72496	0	2.57572	2.2076	3.23008
round spermatid	-7.01376	-9.59023	0.714242	4.93	4.29795	0.770922	2700	17587	292	726	0	0	0	0.759498	0.450185	1.81114	3.54234	4.01793	4.8768
pachytene spermatocyte	10.6463	6.48087	0.20234	-6.70843	-2.74587	0.228744	5362	32636	615	1747	0	0.477961	0	2.15869	0.477961	0.267269	2.60728	0.651895	1.47483
elongating spermatid	-5.9235	-2.72055	0.811952	6.70107	3.10828	0.820111	2060	12602	216	491	0	0	0	0	0	0.584183	2.95757	3.58116	4.99587
pachytene spermatocyte	10.1608	8.24801	0.183717	-6.10773	-4.16308	0.201411	3876	15118	400	844	0	0	0.84279	2.32824	0.507672	0.507672	2.39071	0.84279	2.1902
elongated spermatid	-7.11575	8.2772	0.966277	5.48148	-3.44706	0.977422	1232	8037	112	266	0	0	0	0	0.8083	1.97692	0.8083	1.24938	5.75102
diplotene spermatocyte	-2.70695	-14.4378	0.630159	1.58516	5.2362	0.652886	1237	2424	104	196	0	0	0	0	0	1.63421	3.52646	3.07395	4.14125
pachytene spermatocyte	11.1285	4.2721	0.227473	-5.31426	-2.56315	0.250231	4364	18889	455	1009	0	0.424863	0.424863	2.19061	0.424863	0	2.72741	1.13704	1.65538
round spermatid	-7.35057	-10.7012	0.700144	6.04654	4.98244	0.775833	3760	34087	443	1285	0	0.257249	0	0.461678	0.257249	1.96861	3.61319	3.72532	4.71492
pachytene spermatocyte	5.44693	-15.3893	0.534912	-2.82672	7.4395	0.537289	4749	25870	526	1290	0	0.326817	0	2.40245	2.12159	0	3.24801	1.85812	3.45117
elongating spermatid	-9.28004	-0.646636	0.857332	3.38474	-0.0789546	0.916195	1851	10529	170	387	0	0	0	0.667659	0	1.56834	2.94674	3.16935	5.3285
pachytene spermatocyte	9.13095	1.05502	0.272795	-6.612	-0.944518	0.298303	4660	20007	532	1196	0	0	0	2.39758	1.09838	0	2.67382	0	2.19691
pachytene spermatocyte	8.36745	-0.894103	0.293694	-5.68729	1.46	0.366898	4355	17587	483	984	0	0	1.18602	2.12711	1.34613	0	2.56022	0.450123	1.98149
elongating spermatid	-8.95773	-0.326512	0.857766	6.92794	1.02367	0.859344	2276	17726	261	651	0	0	0	0	0.447338	2.2473	1.70714	3.5181	5.29338
pachytene spermatocyte	10.9287	3.25881	0.238782	-4.50412	-3.95469	0.226555	4277	17649	448	1006	0	0.44889	0	2.36384	0.44889	0	2.12411	0.757597	2.05398
pachytene spermatocyte	10.5348	7.76144	0.189079	-3.20914	-2.0396	0.276449	2438	6146	233	391	0	0	0	2.21215	0.965871	0.965871	1.77176	0.965871	0.965871
diplotene spermatocyte	-2.90307	-13.9513	0.634535	1.67814	5.31235	0.661366	822	1303	72	106	0	0	0	0	0	0	0	3.67308	3.17904
elongating spermatid	-5.25332	-3.6122	0.800489	3.8621	0.595119	0.89865	2104	12549	195	483	0	0	0	0	0	1.75462	3.1826	3.85479	4.93346
pachytene spermatocyte	9.2521	7.98473	0.17782	-3.87236	-1.16849	0.290825	4348	19771	452	1086	0	0	0.409319	2.45287	0.409319	0.409319	2.3618	0.698922	2.02489
elongated spermatid	-7.26897	6.85513	0.953158	6.03978	0.34198	0.884163	1733	13874	194	454	0	0	0	0	0	2.58417	1.52684	2.58417	5.70171
pachytene spermatocyte	10.0923	8.85394	0.178979	1.48393	-3.40244	1	4314	18802	459	1139	0	0	0.724509	2.58269	0	1.43298	1.65915	0.953808	2.40742
elongating spermatid	-7.84492	6.06558	0.944601	4.50238	-3.05477	0.980217	1434	8834	121	281	0	0	0	0.757056	0	2.30816	1.18295	3.25439	5.53063
pachytene spermatocyte	3.75709	-4.50462	0.361698	-3.55899	2.45281	0.371942	3373	9673	327	552	0	0	0	2.51495	1.97403	0	2.42769	1.12055	2.5952
round spermatid	-4.29268	-6.74643	0.760785	6.95722	4.20818	0.802179	3671	42764	490	1649	0	0	0.210133	0	0.383685	1.69433	3.07168	3.7848	5.00095
elongated spermatid	-8.91113	9.64436	0.985979	4.81221	-3.31159	0.982347	1070	5685	84	170	0	1.01487	0	0	1.01487	2.28188	1.01487	1.01487	5.95642
early spermatocyte	3.63972	15.7958	0.032479	-6.64601	-9.44659	0.0520128	5814	29630	585	1514	0	2.71964	0.699371	1.4759	0	0.515808	1.1069	0.515808	1.55021
elongating spermatid	-10.6752	-0.179748	0.869814	7.80659	2.27	0.835302	2780	29360	361	1133	0	0	0	0	0	2.38669	1.31501	3.51743	5.44935
elongating spermatid	-8.94368	-1.34023	0.848954	5.58927	1.35145	0.865421	1908	12118	190	465	0	0	0	0	0	1.78361	2.3103	4.27623	5.21152
early spermatocyte	1.33786	11.2008	0.085337	-6.382	-4.93299	0.181333	5971	41884	790	2526	0	1.97514	0.54015	1.94145	0	0.54015	1.57279	0.54015	1.46847
elongated spermatid	-7.24127	9.45057	0.978918	4.72595	-2.48813	0.964947	1184	6811	95	198	0	0	0	0.903494	0	2.65422	2.54519	1.37027	5.75785
round spermatid	-5.4062	-7.96921	0.740132	5.38048	3.3907	0.796913	2809	20134	291	711	0	0	0	0.912289	0	1.6041	3.59082	4.13656	4.85705
round spermatid	-5.37983	-13.4852	0.661863	2.73892	7.15557	0.677107	3614	27473	437	1227	0	0	0	0.546957	0	1.86561	3.79133	3.59202	4.67889
diplotene spermatocyte	-1.80928	-14.5077	0.621027	1.45896	5.48492	0.64892	865	1336	112	237	0	0	0	0	2.77072	2.1383	2.1383	3.15509	3.15509
pachytene spermatocyte	11.3747	6.74482	0.201738	-5.0017	-1.70366	0.274735	3615	13098	395	793	0	0	0	2.31863	0.567286	0	2.63756	0.567286	1.84756
elongating spermatid	-4.70262	-4.35056	0.790527	6.25455	3.42824	0.808957	2414	17366	250	595	0	0	0	0	0	1.91078	3.13034	3.95603	5.00388
elongating spermatid	-7.7899	-1.81674	0.83511	5.22186	2.92273	0.806109	2083	13626	215	509	0	0	0	0.903276	0.550337	1.54098	2.12087	3.92988	4.96539
pachytene spermatocyte	7.74513	8.83878	0.157097	-5.69533	-1.87064	0.265169	4238	18740	463	1065	0	0	0.42763	2.80184	0	0.726212	2.30971	0.42763	2.00194
diplotene spermatocyte	-2.05183	-14.6944	0.622344	1.55076	5.22774	0.652035	1151	2126	105	158	0	0	0	0	0	1.74111	3.19942	3.87197	4.27047
early spermatocyte	2.7016	14.4611	0.0505186	-6.37211	-6.67186	0.134945	6046	36957	678	2109	0	2.29549	0.239477	1.62112	0	0.239477	1.50798	0.432542	1.93915
elongating spermatid	-6.71876	-2.31523	0.821699	5.72901	2.5028	0.830827	2345	16718	260	619	0	0	0	0	0	1.75531	2.10143	3.70077	5.04552
elongating spermatid	-7.64089	2.73065	0.920902	0.722928	-1.32459	0.98833	631	1290	36	62	0	0	0	0	0	2.16928	2.8036	3.86097	4.76456
elongated spermatid	-8.05848	8.63128	0.972688	3.09894	-4.89669	1	1036	6392	76	194	0	0	0	0	0	3.90193	0.941746	0.941746	7.07245
elongating spermatid	-10.29	3.34229	0.905387	5.03756	-0.686228	0.918772	1688	10847	180	403	0	0	0	0	0	2.22972	1.54493	3.21767	5.47585
elongated spermatid	-7.15781	6.73543	0.95178	7.47469	-1.18838	0.91148	2159	22931	237	704	0	0	0	0.361912	0	2.40059	1.59425	2.02037	5.78114
pachytene spermatocyte	7.83313	-13.3116	0.492746	-4.30945	6.28319	0.491899	4628	22286	553	1188	0	0	0.370661	2.84217	2.81566	0.370661	3.26296	0.852744	3.19179
elongated spermatid	-6.46476	9.08265	0.973277	5.076	-4.68015	1	1122	7687	101	237	0	0	0	0	0	3.84013	0	1.28143	6.73967
pachytene spermatocyte	4.73285	-2.15159	0.335201	-6.86786	2.56965	0.40232	6363	45042	899	2520	0	0.200473	0.36739	2.31265	1.77216	0.51039	2.84518	0.937607	2.3765
elongated spermatid	-8.91168	9.19728	0.981264	5.42882	-3.53316	0.980008	1163	7258	108	217	0	0	0	0	0.866171	2.36505	0.866171	0.866171	5.90295
pachytene spermatocyte	10.1795	5.13263	0.216615	-3.82239	-3.10035	0.249876	4152	16507	465	944	0	0	1.03582	2.42468	0	0	2.36958	0.473624	1.39352
elongating spermatid	-9.90591	-0.44829	0.863131	6.3037	2.64297	0.82697	1942	12345	202	443	0	0	0	0	0	2.01228	1.89767	3.72575	5.29967
elongating spermatid	-6.04673	-2.72174	0.813115	5.25681	2.69033	0.815164	2443	18055	250	666	0	0	0	0	0	1.95899	2.53611	3.73728	5.12878
elongating spermatid	-9.50756	1.0707	0.878442	4.55291	0.210568	0.90171	1467	6848	124	244	0	0	0	0	0	2.11642	1.68284	3.62453	5.1551
round spermatid	-7.40465	-9.84337	0.709492	5.59054	4.02664	0.787125	2696	18181	288	688	0	0	0	0.438271	0.974588	1.68644	3.40623	4.14556	4.74367
elongating spermatid	-6.5512	-1.78296	0.823009	1.54808	-1.25387	0.97196	936	2430	66	125	0	0	0	0	0	2.22251	3.24615	3.74129	4.85649
pachytene spermatocyte	10.8872	1.42136	0.25731	-4.92185	-0.192646	0.315055	5114	28801	646	1538	0	0	0.527312	2.15618	1.23265	1.23265	2.62799	0.870768	4.38833
pachytene spermatocyte	8.07623	-11.9177	0.47709	-4.38984	6.28702	0.490176	6214	46274	868	2526	0	0.359204	0.831416	2.60517	2.53917	0.195645	3.01791	1.08006	2.96362
pachytene spermatocyte	11.0224	7.60012	0.193097	-3.29286	-2.41872	0.26766	4353	19882	461	1132	0	0	0	2.40328	0	0.407441	2.74638	1.25699	1.79669
elongating spermatid	-8.50887	-2.08199	0.839845	6.38998	2.52511	0.829777	2218	16146	249	609	0	0	0	0	1.05014	1.7842	1.55098	3.77815	5.23006
round spermatid	-4.98727	-7.79616	0.745232	3.61742	0.562762	0.901622	2212	12486	199	491	0	0	0	0	0	1.43594	3.39559	3.80776	4.90935
elongating spermatid	-8.33945	7.352	0.959344	6.17735	-1.65737	0.934392	1521	9908	154	312	0	0	0	0	0	2.49338	1.61684	2.08753	5.55828
pachytene spermatocyte	6.53015	-1.29972	0.313525	-6.83131	2.11634	0.393292	6201	41649	825	2281	0	0	0.392156	2.46842	1.62559	0.542472	2.76539	0.21518	2.10444
pachytene spermatocyte	5.07961	-15.6785	0.539119	-2.94378	4.31024	0.496109	3730	13887	370	751	0	0	0.542381	2.10425	3.0857	0.542381	3.23802	1.15066	3.57135
elongating spermatid	-10.7831	3.49111	0.905215	6.19708	-0.871017	0.914019	1641	10799	167	322	0	0	1.04803	0	1.04803	1.88039	1.72812	3.0178	5.48027
pachytene spermatocyte	11.0061	6.95547	0.199158	-3.26163	-2.61846	0.264106	3850	15017	355	801	0	0	0	2.61391	0.846651	0	2.33435	0.510373	1.94494
pachytene spermatocyte	4.31615	-3.70901	0.350219	-5.38139	2.97337	0.400995	4377	17965	477	937	0	0.442508	0.442508	2.77436	2.1739	0.442508	2.58365	0.442508	2.1739
elongating spermatid	-8.10952	5.05114	0.934503	4.18645	-0.986827	0.932328	1304	6576	122	226	0	0	0	0	0	1.71597	1.71597	3.23203	5.10736
pachytene spermatocyte	8.13303	-0.338434	0.292147	-5.41449	0.752507	0.343087	3915	13441	438	825	0	0	0.556113	2.85448	1.69805	0	2.85448	1.55168	2.04056
pachytene spermatocyte	10.8192	2.99028	0.241963	-6.24569	-1.40284	0.275076	4475	19770	493	1143	0	0	0.698871	2.49538	0.698871	0.698871	2.36171	1.10624	1.61858
round spermatid	-6.83051	-11.2601	0.692028	4.11727	5.74173	0.729172	2773	18064	305	743	0	0	0	0.440567	0	1.95861	3.62532	3.84904	4.67552
elongating spermatid	-10.3656	-0.700833	0.863025	7.35682	3.65208	0.814021	3280	43312	441	1528	0	0	0	0.207732	0.379645	2.01019	1.44276	4.00782	5.30761
elongated spermatid	-9.21999	10.8281	0.99855	2.48188	-4.53997	1	677	2924	44	76	0	0	0	0	0	2.68648	0	1.48613	6.40178
early spermatocyte	2.04508	10.2299	0.0953969	-7.45244	-5.63251	0.153872	6533	57791	986	3517	0	1.57004	0	2.46201	0	0.418126	1.92909	0.938966	1.6054
pachytene spermatocyte	7.79299	-0.996982	0.299632	-6.76032	1.13206	0.367896	5776	34492	769	2016	0	0	0	2.62133	1.62099	0.457252	2.62133	0.457252	2.1098
pachytene spermatocyte	4.25205	-8.14167	0.407352	-5.1538	3.2258	0.40547	4802	23022	540	1142	0	0	0	2.43575	2.35666	0	2.91093	1.28262	2.83737
pachytene spermatocyte	3.45923	-4.44402	0.362512	-4.35626	3.27101	0.400553	3778	12645	422	762	0	0	0	2.67028	2.55431	0.582677	3.1417	1.60022	2.61398
pachytene spermatocyte	8.62892	7.45365	0.175367	-3.79374	-2.12773	0.271101	4196	17004	432	893	0	0	0.462536	2.22282	0.462536	0.462536	2.71564	0	2.15701
early spermatocyte	1.4711	11.4571	0.0829531	-7.43157	-6.30656	0.139925	6469	50416	917	3095	0	1.84931	0.334112	2.21182	0.180945	0.466905	1.51958	0.689013	1.56206
round spermatid	-6.72244	-12.139	0.682563	3.86196	6.28373	0.714003	3208	22951	370	983	0	0	0	0	0	1.67842	3.83544	3.70499	4.63431
elongated spermatid	-9.02982	10.7932	0.998301	2.65287	-4.00948	1	537	2157	44	96	0	0	0	0	0	3.18554	2.32944	2.32944	6.37975
elongating spermatid	-9.91614	2.55373	0.898329	4.6774	-0.103806	0.907537	1649	10467	140	345	0	0	0	0	0	2.2616	1.35226	3.42155	5.37951
round spermatid	-4.53908	-6.64195	0.760969	5.07817	2.25791	0.843235	2768	22184	319	841	0	0	0	0	0.372098	1.70616	3.58797	3.78017	4.86693
diplotene spermatocyte	7.39368	-10.4853	0.46074	-3.1568	4.19623	0.484388	1269	2333	122	212	0	0	0	3.67783	4.24207	0	3.28492	1.66478	2.62854
elongating spermatid	-6.17725	-2.38862	0.816343	4.5812	-0.176735	0.910089	1834	9670	171	341	0	0	0	0	0	1.41157	3.1231	3.96474	4.98915
elongating spermatid	-8.68056	4.37707	0.925305	5.69605	0.446717	0.885527	1672	10705	158	327	0	0	0	0.659664	0	1.73532	1.05371	3.62251	5.41281
elongating spermatid	-5.62991	-4.00571	0.800913	6.77413	3.82348	0.807309	2958	28905	367	1034	0	0	0	0	0	1.70429	2.49079	3.8281	5.06082
pachytene spermatocyte	8.19368	8.62633	0.163174	-4.72761	-2.81042	0.249218	4052	16580	402	923	0	0	0.471962	2.10871	0	1.03297	2.30728	0	0.791304
diplotene spermatocyte	-2.97891	-13.8693	0.635497	1.63215	5.32294	0.653824	895	1344	75	99	0	0	0	0	0	0	3.14937	3.14937	3.97186
elongating spermatid	-9.86161	2.00329	0.89149	5.19578	0.203659	0.896177	1914	11938	214	473	0	0	0	0	0.608494	2.04139	2.23822	3.83371	5.20365
elongated spermatid	-8.64022	7.84206	0.965676	4.11754	-3.32677	0.991005	1244	7688	106	230	0	0	0	0	0	1.82502	1.28134	0	5.67354
round spermatid	-6.27817	-12.6161	0.675306	2.93812	6.99735	0.68379	3450	26765	399	1070	0	0	0.317451	0.55804	0.317451	1.82949	3.74885	3.74001	4.63472
early spermatocyte	1.57433	10.527	0.089647	-7.16828	-6.9901	0.12491	6445	55852	967	3490	0	1.76374	0.42992	2.12116	0.164704	0.164704	1.85181	0.729608	1.48202
pachytene spermatocyte	6.10665	-8.08649	0.426716	-5.83335	5.56144	0.456714	4793	23069	570	1259	0	0	0	2.39501	2.07122	0	3.02059	1.00563	2.86045
pachytene spermatocyte	10.0376	2.21124	0.253658	-6.34536	-1.0041	0.294374	5658	33136	763	2095	0	0.263717	0	2.14523	1.39068	0.644628	2.59317	0.644628	1.81318
pachytene spermatocyte	9.53713	1.11275	0.268419	-5.47785	-0.00424076	0.319092	3870	13237	420	839	0	0	0.562697	2.05395	1.39168	0	2.91095	0	2.05395
pachytene spermatocyte	4.80656	9.8222	0.122394	-4.00804	-3.8285	0.234768	1531	2661	93	147	0	0	0	2.14194	0	0	1.55982	0	2.77458
elongated spermatid	-8.54191	8.22228	0.969548	3.9507	-3.03232	0.986472	1073	5246	89	161	0	0	0	0	0	1.5712	1.06685	2.15465	5.79566
elongated spermatid	-10.7618	9.8033	0.988647	1.29654	-2.69105	1	664	2434	38	55	0	0	0	0	0	3.07002	2.58967	2.22104	5.92658
pachytene spermatocyte	7.83029	-11.1301	0.468752	-5.52121	5.91447	0.465176	4496	20282	499	1053	0	0	0.686146	2.33867	2.33867	0.907884	2.93113	0.686146	3.31866
round spermatid	-1.53581	-14.1819	0.620185	0.947912	7.76335	0.629714	4607	37863	551	1625	0	0	0	1.04689	2.02851	1.13555	3.5723	2.80835	4.37168
elongating spermatid	-9.20237	2.72027	0.902641	4.88473	-1.04318	0.928648	1636	9499	142	305	0	0	0	0.719177	0	2.24304	2.24304	3.22736	5.33435
round spermatid	-7.10594	-11.1754	0.694141	3.27349	6.34452	0.701973	3454	28838	395	1101	0	0	0	0	0	1.23179	3.70207	3.8453	4.87548
elongated spermatid	-6.5359	9.8527	0.982464	3.80233	-4.90318	1	577	2034	54	100	0	0	0	0	0	3.56713	1.77773	1.77773	4.93202
pachytene spermatocyte	3.60886	-6.3854	0.385813	-4.31078	-0.0616261	0.319479	4044	14728	434	828	0	0	0	2.85045	1.7497	0	2.63193	1.31263	2.41455
pachytene spermatocyte	9.81386	6.87208	0.19417	-5.43014	-3.04091	0.236593	4530	20786	527	1194	0	0	0	2.56705	0.39278	0.39278	2.67212	0	1.07308
elongating spermatid	-5.58558	-3.67998	0.802868	7.16744	4.02486	0.8082	3321	36814	402	1268	0	0	0	0.240304	0.596034	1.77316	2.89663	3.81279	5.25587
pachytene spermatocyte	8.67554	0.0352612	0.284774	-5.8808	-0.457017	0.307639	4580	20072	494	1115	0	0	0	2.39463	1.50128	0	2.7047	0.914136	1.50128
early spermatocyte	3.22681	15.1737	0.0407269	-6.70027	-9.49111	0.0508816	5391	25529	592	1461	0	2.22202	0.578534	1.31961	0	0.578534	0.77709	0	1.31961
round spermatid	-5.10922	-7.75697	0.74442	6.10243	4.28615	0.79029	2643	19757	268	691	0	0	0	0.409557	0.409557	1.5136	3.55283	3.77314	4.86416
elongating spermatid	-10.5038	0.632495	0.876272	7.16756	1.16721	0.855703	2132	16046	239	567	0	0	0	0	0	2.20846	2.13753	3.7408	5.18523
pachytene spermatocyte	5.13775	-8.22878	0.4161	-4.87061	3.35613	0.406528	4570	20870	513	1134	0	0	0.391395	2.21307	1.90932	0	2.79296	1.07027	2.87731
round spermatid	-2.0245	-14.1914	0.624769	2.16021	6.94201	0.663705	3785	23664	447	1043	0	0.352462	0	0.989638	1.65358	1.87078	3.53755	3.25545	4.52933
pachytene spermatocyte	7.59439	-11.363	0.471721	-5.13113	5.81773	0.470299	4759	23909	588	1264	0	0	0.607826	2.57477	2.40127	0	2.72257	0.983153	2.92129
diplotene spermatocyte	5.43672	-15.423	0.535037	-2.02915	5.09408	0.534212	1419	2453	160	245	0	0	0	2.85109	4.25281	1.62465	3.06261	1.62465	3.2371
pachytene spermatocyte	4.74634	-7.71065	0.408225	-5.77276	5.75035	0.461617	5870	38011	811	2082	0	0	0	2.05912	2.29691	0.422703	2.95229	0.581724	2.64986
pachytene spermatocyte	9.47262	0.376099	0.275426	-4.31914	0.567691	0.334939	4024	14713	382	818	0	0	0	2.28572	1.1113	0	2.68025	0.51846	1.48097
early spermatocyte	2.05016	12.4701	0.0737795	-6.63403	-8.5696	0.0851677	5933	39754	766	2460	0	2.08484	0.22438	2.28281	0.22438	0	1.7098	0.919997	1.50888
elongating spermatid	-9.09122	-0.391707	0.858166	6.7855	1.11148	0.858746	2269	16257	238	587	0	0	0	0.802109	0.802109	2.32501	1.04569	3.71315	5.27178
diplotene spermatocyte	0.383789	-15.5425	0.592525	-0.594651	5.77075	0.582144	1115	1716	109	203	0	0	0	0	2.91683	0	2.53805	2.91683	0
diplotene spermatocyte	7.89734	-13.0538	0.489857	-2.92151	4.92249	0.508295	1941	3658	195	304	0	1.31721	0	2.68546	2.85635	0	3.12956	1.31721	3.00226
elongating spermatid	-8.32118	2.99474	0.912298	5.76453	-0.901349	0.918628	1601	8784	154	324	0	0	0	0	0	2.82956	2.05804	2.19378	5.49037
elongating spermatid	-10.3766	0.553851	0.875081	5.15613	-0.888979	0.922868	1774	11027	170	400	0	0	0	0	0	2.21496	1.03445	3.73302	5.38737
pachytene spermatocyte	3.27992	-7.3501	0.394254	-5.396	2.96253	0.400839	4562	20339	507	1072	0	0	0	2.12512	2.23613	0	2.92838	0.684705	2.78744
elongating spermatid	-9.9548	0.269944	0.870516	4.28606	0.141645	0.90576	1701	9604	175	364	0	0	0.713554	0	0	2.33902	1.98064	3.88971	5.20497
pachytene spermatocyte	10.2854	6.74428	0.197861	-4.7382	-2.87312	0.247839	4346	18908	489	1112	0	0.72156	0.72156	2.30158	0	0	2.35316	0.950291	1.83868
pachytene spermatocyte	4.14697	-7.65887	0.402847	-6.84115	3.94313	0.425821	6139	42471	878	2317	0	0	0.777997	2.27322	2.19771	0.534307	2.88761	0.385836	2.40903
pachytene spermatocyte	8.7327	8.32239	0.170872	-5.82961	-3.28565	0.225701	4486	21473	502	1245	0	0.658246	0.382334	2.46054	0	0	2.64188	0.382334	1.7329
pachytene spermatocyte	11.5973	5.23366	0.217703	-2.86867	-2.00228	0.276789	3223	10376	293	572	0	0	0	1.91411	1.57979	0	2.60456	0	1.91411
elongating spermatid	-6.13323	-2.97934	0.812398	5.14619	2.33643	0.840896	2175	14822	226	527	0	0	0	0	0	1.619	2.34616	3.77286	5.16901
pachytene spermatocyte	3.75646	-8.2546	0.404076	-3.5806	2.47945	0.372779	2798	6844	234	378	0	0	0.900535	3.06586	3.3589	0.900535	2.64959	0.900535	2.64959
pachytene spermatocyte	7.11896	-8.69143	0.439629	-5.90794	2.6477	0.397622	3920	14590	370	724	0	0	0.863189	2.2935	1.96965	0	3.34689	1.11713	3.07087
elongating spermatid	-9.78031	0.752268	0.875683	5.80702	1.76701	0.852744	1846	11513	196	445	0	0	0	0	0	1.49829	1.6757	3.71239	5.09094
elongated spermatid	-9.09471	9.59676	0.985906	2.74482	-3.3346	1	860	4161	67	141	0	0	0	0	0	2.10533	1.22474	1.22474	6.13649
elongating spermatid	-8.9852	6.05795	0.94257	3.60436	-2.26377	0.972197	1322	7007	103	241	0	0	0	0	0	2.62787	0	3.33633	5.53013
pachytene spermatocyte	4.17693	-3.01622	0.345438	-6.51606	-0.210175	0.311779	4263	16536	479	950	0	0	0.792758	2.74173	2.18173	0.792758	2.88663	0.472962	2.61736
elongating spermatid	-5.88812	-3.74897	0.804982	7.39411	3.55987	0.816574	3112	30703	378	1086	0	0	0	0	0.281941	1.6552	2.28176	3.99664	5.13794
pachytene spermatocyte	4.42772	-7.72555	0.405685	-5.39069	4.16187	0.431092	4789	21961	553	1182	0	0	0.375234	2.21877	1.99805	0.647451	2.71571	0.861199	2.80223
round spermatid	-4.59159	-7.18887	0.752912	4.05551	1.76038	0.873286	2510	15870	226	615	0	0	0	0	0	1.56454	3.37942	3.80901	4.77233
round spermatid	-6.33527	-8.83367	0.72608	5.23153	3.99401	0.781936	3107	25464	325	961	0	0	0	0.331252	0.579655	1.74266	3.77075	3.92936	4.85082
pachytene spermatocyte	4.34573	10.0554	0.116869	-7.19758	-4.75304	0.173741	5494	34781	706	2151	0	0.891	0	2.54851	0.252713	0.765493	1.90958	0.765493	1.42615
elongated spermatid	-9.65291	9.14191	0.982288	3.60642	-2.39097	0.975111	1044	5577	86	181	0	0	0	0	0	2.46457	1.02714	2.10075	5.69928
pachytene spermatocyte	10.8088	4.09785	0.229323	-4.49314	-1.03419	0.294105	4332	17742	491	1084	0	0	0	2.11948	0	0	2.71404	1.33973	2.0494
diplotene spermatocyte	7.27225	-14.4431	0.506735	-2.97279	4.74422	0.50117	1576	2654	158	248	0	0	0	2.7767	3.1612	0	2.50955	1.56161	3.30928
round spermatid	-2.81461	-13.8985	0.633899	4.01792	2.33184	0.797829	2595	10032	214	399	0	0	0	0	1.60688	1.60688	3.4309	2.83021	4.46275
elongated spermatid	-7.22909	10.0702	0.986537	3.88792	-5.22689	1	927	5372	88	229	0	0	0	0	0	3.36462	1.05135	0	6.75378
early spermatocyte	1.30333	10.9293	0.0881753	-7.39301	-6.76959	0.12995	6714	61000	1001	3724	0	1.778	0.598656	2.10573	0.151806	0.504247	1.66057	0.504247	1.52748
pachytene spermatocyte	10.2306	3.07366	0.242647	-6.66744	-1.11488	0.285985	4271	16221	452	974	0	0	0.803264	2.63509	1.78024	0.480207	2.71981	0.803264	1.78024
pachytene spermatocyte	10.0546	1.69284	0.259297	-3.962	-0.597917	0.304926	4197	16157	448	990	0	0	0	2.59348	1.67367	0	2.6387	0.805414	1.97243
diplotene spermatocyte	4.8155	-9.24745	0.418642	-3.11533	3.87296	0.409276	2336	5656	207	328	0	0	1.0178	3.54313	3.10032	1.51165	2.286	1.0178	4.22171
pachytene spermatocyte	5.26073	-1.76747	0.327879	-5.86547	1.91701	0.380517	5820	36448	764	1973	0	0.242417	0.600471	2.41144	2.22243	0.242417	2.77807	0.437385	2.36099
elongated spermatid	-8.02137	10.1712	0.991005	4.48747	-3.08627	0.981111	1040	6107	90	197	0	0	0	0	0	2.75603	0.969818	1.77705	5.8573
elongated spermatid	-6.86241	3.55348	0.930182	1.11048	-2.18446	1	592	1387	30	47	0	0	0	0	0	2.73564	3.11925	3.39582	5.19985
elongating spermatid	-6.91695	4.59309	0.935575	0.322942	-1.97811	1	741	1997	44	62	0	0	0	0	0	0	2.39926	3.9333	4.95025
elongated spermatid	-10.6248	8.92379	0.982272	1.15525	-1.9437	0.997785	623	1993	44	61	0	0	0	0	0	3.04786	0	2.77588	5.77494
pachytene spermatocyte	5.36793	-2.15627	0.329449	-4.84922	-0.00270327	0.320132	4225	16128	416	870	0	0	0.482403	2.6837	1.97403	0.806443	2.72518	1.05078	1.78502
elongated spermatid	-10.2426	8.71344	0.980089	3.48599	-1.68078	0.957358	804	3538	55	85	0	0	0	1.89505	1.34194	2.51007	1.34194	1.34194	6.26667
early spermatocyte	1.39408	10.7613	0.0883004	-7.38402	-6.45275	0.137763	6145	49135	934	3093	0	1.23613	0.476584	2.21275	0.185251	0.476584	2.04332	0.701911	1.44841
round spermatid	-7.40912	-10.3986	0.703565	4.90404	5.85813	0.737803	3788	37466	492	1519	0	0	0	0.236574	0.236574	1.71151	3.72736	3.996	4.74696
diplotene spermatocyte	-3.22182	-13.8098	0.638268	1.78133	5.44967	0.663125	953	1764	70	107	0	0	0	0	1.89746	1.89746	2.89075	4.14881	3.7058
elongated spermatid	-8.48491	9.41867	0.982468	4.75922	-2.48343	0.964495	1114	5910	100	182	0	0	0	0.990302	0.990302	3.20634	2.05004	1.47798	6.02553
pachytene spermatocyte	3.89225	-3.25346	0.349034	-6.41085	-0.0126676	0.316897	4611	19019	497	1013	0	0	0	2.29636	2.24201	0.718583	3.01814	0.718583	2.61141
pachytene spermatocyte	4.14537	-3.49284	0.34945	-6.48313	3.06066	0.409775	4778	22488	560	1257	0	0	0	2.29177	2.14693	0.636177	3.08636	1.02191	2.41826
elongating spermatid	-10.3239	-0.822811	0.861898	7.70185	1.94223	0.837731	2818	28553	341	1093	0	0	0	0.530894	0.300272	2.27785	1.71433	3.72028	5.27313
pachytene spermatocyte	2.80128	-5.73514	0.377949	-6.1117	3.92126	0.425821	5646	33466	762	1911	0	0	0	2.20458	2.2684	0.261408	2.74977	1.12859	2.10049
elongating spermatid	-7.39329	6.31867	0.947184	6.52104	-0.743986	0.908316	1559	11274	156	352	0.634986	0	0	0	0	1.69286	1.02029	2.88217	5.63939
elongating spermatid	-5.61926	-3.56582	0.803977	4.93125	2.09817	0.852169	2349	16219	242	613	0	0	0	0	0.480301	1.87932	2.90492	3.75948	5.04433
pachytene spermatocyte	10.5974	3.64487	0.23477	-3.85125	-1.09578	0.292698	4642	21103	524	1262	0	0.387874	0	2.58926	0.8844	0	2.65799	0.387874	2.03259
pachytene spermatocyte	8.69135	9.04846	0.166434	-5.57893	-3.65126	0.220468	4459	20685	472	1118	0	0	0.676451	2.22121	0.394365	0	2.45408	0.676451	1.22882
round spermatid	-4.1886	-5.64466	0.774989	4.75421	2.09534	0.853744	2284	14511	224	512	0	0.524215	0	0	0	1.63604	3.60645	3.96433	4.92325
elongated spermatid	-8.28821	9.771	0.985846	2.79181	-4.31969	1	962	5271	81	155	0	0	0	0	1.56744	2.15045	1.56744	1.90084	5.98998
elongating spermatid	-10.5599	2.85563	0.899249	2.74614	-1.49715	0.961972	1436	6630	105	211	0	0	0	1.39043	0	1.39043	1.70926	3.57489	5.21224
pachytene spermatocyte	4.68792	-8.33775	0.41233	-5.3421	4.20577	0.432268	4663	21466	533	1116	0	0	0.382378	2.18807	2.07775	0.382378	2.97709	0.658314	2.67465
pachytene spermatocyte	4.11443	-8.01596	0.405261	-6.1754	3.50575	0.416567	4440	19891	517	1038	0	0.407273	0.407273	2.53071	2.40282	0.407273	3.00088	0.695858	2.7131
round spermatid	-4.86854	-13.979	0.654512	3.08303	6.46461	0.696301	3671	26850	436	1140	0	0	0	0.75015	0	1.82683	3.67278	3.55226	4.45337
elongating spermatid	-10.5474	1.42553	0.884344	5.67673	0.544982	0.883461	1973	13744	208	480	0	0	0	0.546728	0	2.19761	1.80716	3.6961	5.24794
spermatogonium	5.92189	16.9057	0.00437235	-6.2237	-11.4967	0	2223	3624	152	198	0	0	0	0	0	0	0	0	1.87468
pachytene spermatocyte	3.091	9.96681	0.103935	-6.45776	-6.42976	0.143038	6863	66582	1111	4149	0	0.371958	0.47048	2.362	0.139928	0.47048	2.20941	0.262658	1.64969
round spermatid	-5.80456	-11.8044	0.679042	-3.86994	6.0622	0.498692	3182	21577	365	883	0	0	0.380801	1.19915	2.23454	1.64309	3.46735	3.89588	4.77284
pachytene spermatocyte	5.05878	10.1834	0.124529	-3.85021	-3.60333	0.239469	4203	17863	436	996	0	0.444548	0	2.29823	0	0	2.35293	1.47218	1.593
pachytene spermatocyte	11.7432	4.3584	0.226706	-5.91621	-1.19809	0.286026	4470	19803	494	1148	0	0	0	2.68323	0.922151	0	2.20589	0.408725	1.71273
round spermatid	-7.37532	-10.4901	0.702522	4.85343	5.28929	0.749495	2829	19641	313	791	0	0	0	0	0	1.96146	3.7789	3.74337	4.68138
elongated spermatid	-9.20709	7.58988	0.963475	4.23288	-5.20439	1	1117	5978	78	224	0	0	0	0	0	3.83224	1.46916	0	6.61392
pachytene spermatocyte	11.7788	4.2384	0.228063	-4.0519	-1.16423	0.290886	4298	18181	490	1085	0	0	0	2.16336	1.16318	0.438271	2.65328	0	1.16318
round spermatid	-7.065	-11.4588	0.691047	4.27643	6.27102	0.720365	3125	23935	373	948	0	0	0	0	0.349093	1.92409	3.82215	3.68521	4.73445
pachytene spermatocyte	10.1775	5.95113	0.206608	-5.01268	-1.60812	0.277639	4580	21629	544	1290	0	0	0	2.23239	0	0	2.97009	0.380039	1.64115
pachytene spermatocyte	6.61983	-15.2375	0.518491	-4.04664	6.88205	0.504071	4209	18525	464	971	0	0	0.732102	2.5552	2.20782	0.732102	2.81253	2.01179	3.47519
round spermatid	-4.89566	-5.81671	0.776512	4.32406	1.77502	0.86997	2221	12741	207	484	0	0	0	0.579344	0	2.08739	2.71652	3.98129	4.80295
elongating spermatid	-9.82335	3.14475	0.904946	4.53584	-1.43919	0.941009	1751	11560	168	389	0	0	0	0	0.623289	2.57343	2.1731	2.69738	5.59854
elongated spermatid	-7.20111	8.23841	0.966086	3.63179	-1.47831	0.94951	1282	7721	110	248	0	0	0	1.27825	0.830806	1.58627	2.01168	1.82143	5.70007
elongating spermatid	-10.6958	3.2508	0.902969	7.58494	2.41856	0.831649	2515	25737	302	884	0	0	0.328257	0.328257	0.328257	2.44154	1.73387	3.61455	5.42383
early spermatocyte	3.88457	16.0787	0.0286456	-6.41229	-7.53747	0.0997264	4995	21342	470	1031	0	2.13971	0.661202	1.20681	0	0.384282	1.45393	0.661202	1.81713
elongating spermatid	-8.2132	-1.67556	0.840279	6.04321	2.93831	0.817377	2357	18163	263	690	0	0	0	0	0	2.02905	2.57357	3.92299	5.21976
pachytene spermatocyte	5.43925	-15.7966	0.535123	-2.86199	7.22489	0.534422	4348	21395	488	1021	0	0	0.660003	2.24211	2.50288	0	2.74015	1.81505	3.43119
pachytene spermatocyte	10.8355	1.79761	0.254321	-4.06476	0.141592	0.325079	3741	13340	447	869	0	0	0.559402	2.56449	1.38592	0.559402	3.01995	0.915991	1.83216
pachytene spermatocyte	7.65982	-12.159	0.480669	-4.86967	4.27835	0.437018	4082	16353	437	866	0	0	0.798798	2.31959	2.31959	0	2.99345	1.0418	3.21269
pachytene spermatocyte	7.73729	9.9495	0.153862	-4.77177	-4.50433	0.213816	4075	16190	426	917	0	0	0	2.49469	0	0.804389	2.63698	0.804389	1.67216
pachytene spermatocyte	11.275	4.22823	0.228013	-5.57757	-0.559888	0.305966	4282	17571	468	1003	0	0	0.450473	2.19353	0	0	2.79511	0.450473	1.18669
pachytene spermatocyte	7.10739	9.93345	0.147072	-4.7208	-4.31142	0.217447	4067	16737	409	996	0	0.468427	0.468427	2.17102	0	0.468427	1.75437	1.64526	1.52276
pachytene spermatocyte	9.20946	0.188972	0.279001	-6.31125	-0.652778	0.304874	4579	19611	524	1115	0	0	0	2.36916	0.928122	0	2.72639	0.928122	2.26888
pachytene spermatocyte	10.9307	4.40987	0.225864	-6.364	-1.66256	0.265525	4381	19117	482	1067	0	0	0.420726	2.64452	0.420726	1.12891	2.43898	1.82948	2.05411
pachytene spermatocyte	8.22952	8.17834	0.165527	-5.84588	-1.55329	0.273621	4122	17127	444	1002	0	0.459873	0	2.44319	0.459873	1.01219	2.2781	0	2.00453
pachytene spermatocyte	4.16114	9.67399	0.11562	-6.6687	-5.27962	0.169944	5617	37029	716	2215	0	0.593424	0.593424	2.49092	0.239063	0	2.32062	0.593424	1.37893
round spermatid	-5.02767	-13.8534	0.656505	2.91298	7.03808	0.682425	4065	36257	527	1454	0	0	0	0.602909	0.439298	1.73849	3.8277	3.65805	4.66422
pachytene spermatocyte	9.05966	0.917017	0.274453	-5.23907	-2.33547	0.256386	4484	18118	486	1106	0	0.439484	0	2.22771	1.78627	0	2.28549	0.439484	1.956
elongating spermatid	-7.57402	3.68904	0.930018	1.57495	-1.95766	0.991933	855	2355	55	74	0	0	0	0	0	2.88955	2.62023	3.10151	5.0081
elongated spermatid	-5.70026	8.77996	0.967908	4.33369	-5.14019	1	901	5135	64	148	0	0	0	0	0	3.86573	0	1.08093	6.84344
elongating spermatid	-6.82527	-3.287	0.817132	5.61243	1.86464	0.852033	2420	18334	235	618	0	0	0	0	0	1.86475	2.97271	3.92463	4.94226
elongated spermatid	-10.8126	9.724	0.988647	2.8638	-3.44347	1	702	2975	62	99	0	0	0	0	0	3.54424	1.47278	1.47278	5.95115
elongating spermatid	-7.10464	-2.07663	0.826784	4.8436	0.272323	0.897618	1814	9650	168	353	0	0	0	0	0	1.1225	2.51761	3.72363	5.04603
elongating spermatid	-7.30669	5.75092	0.942763	6.61332	1.24717	0.857327	1816	13281	195	473	0	0	0	0	0.561303	2.05112	1.70797	3.38819	5.49492
pachytene spermatocyte	7.82264	-11.9757	0.478147	-4.66755	5.30773	0.469055	4605	22343	511	1195	0	0.369871	0	2.15273	2.69961	0.369871	3.20761	1.70028	3.09262
pachytene spermatocyte	3.7688	-7.62701	0.399616	-6.25587	4.86486	0.444268	5006	23991	600	1313	0	0.348392	0.348392	2.09006	2.03714	0	2.96211	0.606268	2.50579
elongated spermatid	-7.7335	9.62322	0.982874	4.58485	-4.28034	1	982	5447	78	156	0	0	0	0	0	2.96314	1.04235	0	6.09043
early spermatocyte	2.0479	12.3769	0.0748223	-6.49356	-7.84302	0.0963985	6129	40829	796	2492	0	1.8921	0.550876	1.688	0	0.682943	1.77469	0.550876	1.59306
round spermatid	-4.56318	-5.32849	0.779955	5.47539	2.20511	0.84241	2783	20107	295	804	0	0	0.40369	0	0	0.913093	3.57833	3.94601	4.81095
elongated spermatid	-7.44636	6.49746	0.949206	5.38797	-1.01665	0.924273	1482	9403	130	272	0	0	0	0.724399	1.14007	2.69634	0	2.69634	5.63348
pachytene spermatocyte	3.76985	-8.30635	0.404577	-3.65845	2.6489	0.377558	2257	4563	197	300	0	0	0	3.03108	3.38384	1.68308	2.48117	0	2.48117
diplotene spermatocyte	5.20766	-14.7511	0.5374	-0.940321	5.62354	0.570319	1016	1643	97	164	0	0	0	3.77517	4.21878	0	3.44783	1.95818	2.95799
pachytene spermatocyte	7.46086	-12.8393	0.488683	-4.55046	6.2805	0.487592	4383	19581	507	1026	0	0	0.412521	2.62217	2.15864	0	3.17713	0.928955	3.04043
elongating spermatid	-8.66941	4.62819	0.927187	4.31258	-0.295018	0.915135	1502	8846	137	305	0	0	0	0.756335	0	2.59786	1.18201	3.45069	5.42036
early spermatocyte	2.5082	11.3148	0.0875375	-5.86325	-7.86365	0.0854242	6750	53118	853	2883	0	1.89429	0.755916	1.29079	0.663358	1.05869	1.74161	2.41288	3.98715
elongated spermatid	-6.70741	7.42724	0.957367	6.99681	-1.83935	0.932927	1856	14943	184	507	0	0	0	0	0	2.56846	1.84903	2.20061	5.73714
pachytene spermatocyte	6.67291	-15.4405	0.519849	-3.35988	7.39838	0.524168	4792	22649	594	1292	0	0.365671	0	2.45062	2.68689	0	2.94973	1.01738	3.2644
pachytene spermatocyte	6.7118	-8.27285	0.433926	-4.42394	3.62708	0.412435	3777	13288	388	763	0	0.560948	0	2.0504	2.56782	0.560948	3.05932	0.918155	2.72748
elongating spermatid	-9.92363	4.26259	0.91535	3.66617	-2.60817	0.98007	1430	7726	132	292	0	0	0	0	0	2.53758	1.82089	3.61742	5.23316
pachytene spermatocyte	4.32599	-8.13863	0.407945	-6.30038	4.94834	0.444268	4487	19536	519	1034	0	0	0.930348	2.27218	2.09988	0.704875	2.91241	0.704875	2.85518
diplotene spermatocyte	-3.35325	-14.4551	0.63682	1.92242	5.54121	0.675237	1381	3210	103	221	0	0	0	1.4147	0	1.97831	3.79804	2.80798	3.92877
pachytene spermatocyte	7.62325	-13.6963	0.497553	-4.44102	6.51952	0.492101	5127	30382	631	1486	0	0	0.284518	2.69618	2.18593	0.505758	3.20667	1.37677	3.42168
elongating spermatid	-7.45706	3.42823	0.929179	2.13188	-2.36244	0.994719	769	1821	51	76	0	0	0	1.87049	0	2.86074	3.34841	3.34841	5.00576
early spermatocyte	3.09926	14.9524	0.0435764	-6.68039	-8.96996	0.0660057	5930	34202	676	1831	0	2.1174	0.256486	0.900935	0	0.460434	1.28963	0.256486	1.62793
pachytene spermatocyte	10.5832	1.09475	0.26157	-4.14223	-0.630937	0.304183	4080	15014	445	887	0	0	0	2.33447	1.60864	0.510426	2.66166	1.29856	2.45582
pachytene spermatocyte	5.43643	-3.01242	0.334434	-4.36483	1.02787	0.346352	4015	14489	425	834	0	0	0	2.36655	1.87492	0	3.04505	0.867131	2.54401
pachytene spermatocyte	9.57161	7.88837	0.18187	-5.40674	-4.42798	0.206247	4250	18222	463	998	0	0.740753	0.437453	2.52764	0.437453	0.437453	2.28035	1.1616	1.57718
round spermatid	2.21006	-16.0867	0.57161	-1.19659	8.16556	0.579028	4669	26933	567	1348	0	0	0	2.36586	2.40012	0.910318	3.14745	1.98948	4.00433
elongated spermatid	-8.58518	9.09172	0.979132	3.83228	-3.7065	1	1057	5987	83	177	0	0	0	0	0	2.87373	0.982185	1.46801	5.87709
early spermatocyte	2.20528	10.2253	0.0964652	-6.53038	-6.73552	0.132886	6136	50681	874	3299	0	1.59863	0.18008	2.29042	0.332626	0.332626	1.9054	0.464952	1.51548
pachytene spermatocyte	3.60154	-4.77614	0.365197	-3.61416	3.14963	0.38983	2090	4033	188	265	0	0	0	3.82012	2.90953	0	3.03623	0	2.38998
elongated spermatid	-8.30198	10.8114	0.999049	3.83705	-3.58978	1	928	5031	81	144	0	0	0	0	0	2.93858	1.6045	1.6045	6.24958
spermatogonium	5.43824	16.7394	0.0100761	-6.21496	-11.7592	0	3682	8953	255	370	2.99513	0	0	0	0	0	0.749974	0.749974	1.17369
elongated spermatid	-7.24674	6.84937	0.953086	5.91627	-2.4711	0.954407	1392	9109	140	287	0	0	0	0	0	2.38696	1.68478	2.2806	5.83604
pachytene spermatocyte	10.5331	6.65087	0.200157	-5.80647	-1.11208	0.291748	4114	16495	477	1016	0	0.473853	0	2.52711	0.473853	0	2.47747	0.473853	1.86494
pachytene spermatocyte	6.46735	-1.57221	0.315673	-7.00971	2.27199	0.397622	5998	37587	841	2138	0	0	0.426602	2.35866	1.49476	0.235879	2.89178	0.724687	2.134
elongating spermatid	-8.44768	4.43172	0.927715	3.07132	-1.63438	0.96186	943	3268	78	110	0	0	0	0	0	1.9629	1.9629	3.23789	5.34271
pachytene spermatocyte	11.451	3.38223	0.236923	-3.58541	-1.18685	0.290602	4416	19039	467	1108	0	0	0	2.05772	0.946126	0.42215	2.44276	0.946126	2.05772
diplotene spermatocyte	6.816	-12.9666	0.492288	-2.91559	4.61936	0.500792	1497	2480	112	193	0	0	0	3.37466	1.61555	1.61555	3.2262	0	3.50391
pachytene spermatocyte	6.56452	-8.14495	0.431818	-4.84013	3.00051	0.397048	4835	23201	543	1145	0	0.358372	0.358372	2.34965	2.26384	0.829858	2.9721	1.0021	2.77788
pachytene spermatocyte	11.488	5.37905	0.215918	-5.65301	-0.688596	0.303575	3701	12744	397	792	0	0	0.579241	2.18006	0.579241	0.579241	2.54712	0.943659	2.60675
pachytene spermatocyte	11.2592	4.65896	0.223178	-6.14344	-3.15976	0.224597	4472	19120	494	1099	0	0	0.42069	2.11892	0.715899	0.42069	2.84569	0.42069	1.91001
spermatogonium	5.84298	16.9109	0.00515464	-6.33666	-11.0416	0.00990224	1869	3017	141	214	2.03197	0	0	0	0	0	1.46199	1.46199	2.03197
elongated spermatid	-7.55895	9.07273	0.975805	5.35686	-2.09158	0.950533	1331	8672	131	305	0	0	0	0	0	2.77201	1.91186	2.20519	5.82561
elongating spermatid	-9.73552	2.36117	0.896924	5.58101	1.46973	0.862724	1632	9711	186	398	0	0	0	0	0	1.9711	1.11826	3.42956	5.28667
elongated spermatid	-10.1027	9.70251	0.988466	5.32137	-3.58917	0.982565	1014	6090	95	204	0	0	0	0	0	2.64875	0	1.4549	5.67552
pachytene spermatocyte	6.1409	9.81743	0.137341	-6.49811	-4.35555	0.191337	5476	35746	689	2059	0	0.444367	0.444367	2.29778	0	0.246666	2.5455	0.60936	1.70038
pachytene spermatocyte	3.48782	9.94348	0.107549	-7.5067	-5.90289	0.147957	6977	69571	1165	4248	0	1.00242	0.134302	2.27911	0.358523	0.252684	2.21845	0.765423	1.55544
elongating spermatid	-9.18212	2.69151	0.902407	4.01446	-1.13924	0.937522	1486	7692	140	278	0	0	0	0	0	2.31245	2.54152	3.1945	5.2443
pachytene spermatocyte	7.76126	-13.596	0.496034	-4.57054	6.6714	0.491239	5936	41034	793	2162	0	0	0.218072	2.25431	2.50218	0.548716	2.98382	1.16099	3.07789
pachytene spermatocyte	6.47522	-8.06711	0.430604	-5.84251	5.10227	0.449684	5880	37154	802	2043	0	0	0.238342	2.29069	2.00948	0	3.06595	0.85259	2.53156
pachytene spermatocyte	8.56214	7.50134	0.174447	-6.33516	-3.47784	0.212964	4723	24307	541	1317	0	0	0	1.70933	0.344573	0.344573	2.26583	0.60036	1.24367
pachytene spermatocyte	6.05667	-7.84543	0.425386	-5.08493	5.60048	0.467086	5456	30746	723	1753	0	0	0	2.48958	2.61609	0.28155	3.06742	0.833226	2.84834
round spermatid	-5.91351	-8.17647	0.734066	5.90934	4.1095	0.790661	2838	22300	314	847	0	0	0	0	0	1.42046	3.59528	4.02815	4.91906
elongated spermatid	-8.37365	8.93619	0.976809	3.82667	-3.46627	0.997815	1117	6363	108	217	0	0	0	0.944523	0	2.71762	1.42146	0.944523	6.01904
elongating spermatid	-6.98373	-2.86972	0.821217	7.09728	2.16244	0.837731	2224	14626	233	566	0	0	0	0	0.521002	2.29135	2.47985	4.19925	5.02004
elongating spermatid	-8.21618	-1.0572	0.844803	3.98782	0.894917	0.891811	2096	13359	220	510	0	0	0	0	0	1.70317	2.44059	3.94936	4.98512
pachytene spermatocyte	5.62407	-15.8842	0.533077	-2.91944	7.26083	0.533389	4274	20077	463	959	0	0	0.404186	2.43884	2.3944	1.25002	3.21519	1.70161	3.50782
pachytene spermatocyte	7.02087	8.6287	0.149832	-4.96915	-3.00778	0.242502	4076	15958	405	934	0	0	0	2.55771	0	0	2.34177	1.05777	1.79395
pachytene spermatocyte	4.94867	10.338	0.123029	-6.771	-5.5433	0.162983	5287	31006	690	1926	0	0.279538	0.279538	2.36796	0	0.279538	2.0913	1.07674	0.960342
elongating spermatid	-8.69976	4.81315	0.928238	2.93778	-0.95519	0.941018	1269	5730	98	211	0	0	0	0	0	2.43984	1.83028	3.53102	5.17765
early spermatocyte	2.05811	13.2574	0.065515	-6.64139	-8.87591	0.0707705	5843	35384	744	2201	0	1.89496	1.09135	1.75862	0.448031	0	1.65617	0.2489	1.93656
pachytene spermatocyte	3.20855	-5.15499	0.370841	-5.04503	2.81339	0.394344	4585	20494	516	1076	0	0	0.397398	2.37574	1.58997	0	2.86734	0.901722	2.65145
pachytene spermatocyte	3.35955	-4.64763	0.365055	-4.96479	3.15826	0.402385	4533	18889	500	1046	0	0.424881	0	2.49466	2.12963	0	2.76149	0.424881	2.40322
elongating spermatid	-6.74087	3.75917	0.932338	1.58502	-0.885848	0.953899	539	1261	48	68	0	0	0	0	0	0	2.18944	3.70503	4.56604
elongating spermatid	-9.23448	-0.571721	0.857649	5.60737	2.21943	0.841336	2096	14497	221	544	0	0	0	0.524609	0	2.06661	1.76277	3.73045	5.1479
pachytene spermatocyte	9.64048	8.70729	0.176887	-5.5496	-4.48242	0.203318	3786	14491	398	871	0	0.524778	0	2.647	0.524778	0	2.48835	0	2.06697
round spermatid	-4.69902	-7.38973	0.75058	6.48887	4.81329	0.786097	3522	38871	485	1570	0	0	0	0	0	1.72823	3.48563	4.04451	4.92626
elongating spermatid	-8.52067	-1.22892	0.846153	4.60227	-1.23156	0.935412	2160	14943	211	525	0	0	0	0	0.51235	1.94917	2.12361	3.47979	5.18744
pachytene spermatocyte	11.3932	5.51167	0.214297	-4.37981	-0.885364	0.297715	4483	20991	491	1176	0	0	0.669259	2.39828	0.887555	0.389603	2.6292	0.389603	1.75162
elongating spermatid	-9.11971	3.35806	0.911326	5.77773	0.455735	0.884416	1662	10575	176	377	0	0	0	1.06169	1.06169	1.74539	1.74539	3.50108	5.38242
pachytene spermatocyte	3.41904	-5.45981	0.373875	-5.26043	3.34858	0.409419	4563	19886	529	1062	0	0	0.407307	2.40291	2.14493	0.407307	2.8674	0.695909	2.6078
elongating spermatid	-7.17539	2.23668	0.911395	1.17332	-1.718	0.991554	741	1595	53	66	0	0	0	0	0	0	2.98613	3.26111	4.61822
elongating spermatid	-9.93136	4.75843	0.918912	7.3905	-0.788296	0.900305	2191	20951	243	682	0	0	0	0.390219	0.390219	2.26087	2.15604	2.7291	5.57593
diplotene spermatocyte	0.333482	-14.4441	0.597109	1.7065	5.39714	0.661569	1182	1867	84	127	0	0	0	0	0	2.83724	1.84943	2.46065	3.99934
pachytene spermatocyte	10.6729	7.83193	0.189079	-4.88452	-1.56179	0.279358	4231	18532	445	1075	0	0	0	2.01156	0	0.962691	2.3714	0.431508	1.67084
pachytene spermatocyte	4.93267	-8.11156	0.413451	-4.41675	4.04652	0.429136	4488	19349	468	964	0	0	0	2.42788	2.16918	0.416565	3.05178	0.709751	2.92151
early spermatocyte	3.47627	15.5625	0.0356457	-6.65554	-9.43331	0.0523559	5059	21965	543	1237	0	2.26697	0.86112	1.18673	0	0	1.43196	0.375191	2.16786
elongating spermatid	-10.7387	0.806523	0.878785	5.81167	0.860139	0.874663	1824	11296	174	406	0	0	0	0	0.634071	2.1936	1.84239	3.3163	5.19689
pachytene spermatocyte	7.75861	9.14871	0.156364	-5.90985	-3.61224	0.216905	3951	15798	405	882	0	0	0.490414	2.22234	0	0	2.07479	0	1.26185
pachytene spermatocyte	10.9252	7.17244	0.196866	-3.83077	-0.93585	0.295967	4346	19712	489	1136	0	0.410289	0.410289	2.7215	0	0	2.26419	0.410289	1.62098
elongating spermatid	-5.72571	-2.94551	0.80873	3.82755	0.758294	0.896177	2175	14724	225	564	0	0	0	0	0	1.86149	2.35216	3.79473	5.12844
round spermatid	-0.11567	-15.3725	0.598846	-0.311025	8.41079	0.60096	4445	28510	539	1369	0	0	0	2.03655	2.27917	1.01295	3.45045	2.38147	4.13885
[truncated: 3,601 more rows]

## Sheet: Fig E1e
Cell types	BLAST labeled uTARs	uTAR ID	ln(UP10K+1)	% of cells
T cell (CD4- CD8+ CCL5+)	LSP1	NC-033664.1-10262999-10265849-+-28165-0	1.68751	73.7589
T cell (CD4- CD8+ CCL5+)	RPLP1	NC-033676.1-46824199-46824649---23213-0	7.9322	98.5816
T cell (CD4- CD8+ CCL5+)	RPS17	NC-033680.1-25967899-25969649-+-31918-0	5.02968	97.1631
T cell (CD4- CD8+ CCL5+)	RPL14	NC-033663.1-7944849-7945799---9442-0	2.36835	84.3972
T cell (CD4- CD8+ CCL5+)	PTMA	NC-033667.1-8465249-8468099---12575-0	4.09731	95.7447
T cell (CD4- CD8+ CCL5+)	PTMA	NC-033667.1-8459149-8461949---79087-0	5.84157	97.8723
T cell (CD4- CD8+ CCL5+)	NKC	NC-033665.1-946199-946699-+-900-0	1.62343	31.9149
T cell (CD4- CD8+ CCL5+)	RPL36	NC-033687.1-1473699-1476399-+-14351-0	1.14386	68.7943
T cell (CD4- CD8+ CCL5+)	LDHA	NC-033662.1-96736949-96737849-+-50728-0	1.03375	61.7021
T cell (CD4- CD8+ CCL5+)	VLDLR	NC-033663.1-8099299-8108099---9199-0	1.10906	53.1915
T cell (CD4- CD8+ CCL5+)	NKC	NC-033678.1-31160699-31163149---2629-0	0.00599104
T cell (CD4- CD8+ CCL5+)	TENM4	NC-033676.1-33163349-33168149---240-0	0.0180738	2.12766
T cell (CD4- CD8+ CCL5+)	CALD1	NC-033684.1-6185649-6190749---748-0	0.032108	2.83688
T cell (CD4- CD8+ CCL5+)	ABHD15	NC-033660.1-85415099-85418999---282-0	0.0295319	2.83688
T cell (CD4- CD8+ CCL5+)	NKC	NC-033681.1-1822949-1836549---3284-0	0.0475303	3.5461
T cell (CD4- CD8+ CCL5+)	RFP2	NC-033672.1-63975299-63989599-+-3610-0	0.0618096	5.67376
T cell (CD4- CD8+ CCL5+)	TYW1	NC-033667.1-1646949-1648449-+-302-0	0.00313329
T cell (CD4- CD8+ CCL5+)	ARSG	NC-033660.1-88153049-88154299---20-0	0
T cell (CD4- CD8+ CCL5+)	NKC	NC-033662.1-21940849-21942599-+-79-0	0
T cell (CD4- CD8+ CCL5+)	FRMPD4	NC-033664.1-87131749-87140149---997-0	0
T cell (CD4- CD8+ CCL5+)	NFIC	NC-033683.1-12141699-12152949-+-7703-0	0.0960707	10.6383
T cell (CD4- CD8+ CCL5+)	SSR4	NC-033661.1-101121299-101121499---3497-0	0.574591	43.9716
T cell (CD4- CD8+ CCL5+)	MRPL23	NC-033664.1-10320349-10329999-+-32787-0	0.515841	41.844
T cell (CD4- CD8+ CCL5+)	GOLGA7	NC-033666.1-59711549-59713949-+-2057-0	0.121134	12.0567
T cell (CD4- CD8+ CCL5+)	PRR13	NC-033666.1-57516299-57519349---16921-0	0.290621	26.9504
T cell (CD4- CD8+ CCL5+)	NKC	NC-033675.1-1003749-1006899-+-117-0	0
T cell (CD4- CD8+ CCL5+)	NKC	NC-033663.1-33258399-33262699---156-0	0.00690709
T cell (CD4- CD8+ CCL5+)	NKC	NC-033670.1-83953699-83954049---133-0	0.0311014	3.5461
T cell (CD4- CD8+ CCL5+)	OPCML	NC-033679.1-33642349-33647349---237-0	0.0127954	1.41844
T cell (CD4- CD8+ CCL5+)	CDKL2	NC-033685.1-12937649-12940949-+-345-0	0.0269865	2.83688
T cell (CD4- CD8+ CCL5+)	GSTA11P	NC-033663.1-33263249-33267649---364-0	0.0692238	4.25532
enterocyte	LSP1	NC-033664.1-10262999-10265849-+-28165-0	0.00341121
enterocyte	RPLP1	NC-033676.1-46824199-46824649---23213-0	0.817062	37.5494
enterocyte	RPS17	NC-033680.1-25967899-25969649-+-31918-0	0.538768	32.4111
enterocyte	RPL14	NC-033663.1-7944849-7945799---9442-0	0.136811	11.4625
enterocyte	PTMA	NC-033667.1-8465249-8468099---12575-0	0.958703	48.2213
enterocyte	PTMA	NC-033667.1-8459149-8461949---79087-0	1.46358	62.0553
enterocyte	NKC	NC-033665.1-946199-946699-+-900-0	0
enterocyte	RPL36	NC-033687.1-1473699-1476399-+-14351-0	0.244559	18.5771
enterocyte	LDHA	NC-033662.1-96736949-96737849-+-50728-0	0.137079	13.4387
enterocyte	VLDLR	NC-033663.1-8099299-8108099---9199-0	0.136059	11.8577
enterocyte	NKC	NC-033678.1-31160699-31163149---2629-0	0.545108	21.7391
enterocyte	TENM4	NC-033676.1-33163349-33168149---240-0	0.139242	9.09091
enterocyte	CALD1	NC-033684.1-6185649-6190749---748-0	0.279356	15.8103
enterocyte	ABHD15	NC-033660.1-85415099-85418999---282-0	1.41724	27.2727
enterocyte	NKC	NC-033681.1-1822949-1836549---3284-0	2.97657	58.1028
enterocyte	RFP2	NC-033672.1-63975299-63989599-+-3610-0	0.233411	16.6008
enterocyte	TYW1	NC-033667.1-1646949-1648449-+-302-0	1.12677	41.502
enterocyte	ARSG	NC-033660.1-88153049-88154299---20-0	0.447266	12.6482
enterocyte	NKC	NC-033662.1-21940849-21942599-+-79-0	0
enterocyte	FRMPD4	NC-033664.1-87131749-87140149---997-0	0
enterocyte	NFIC	NC-033683.1-12141699-12152949-+-7703-0	0.0361697	3.16206
enterocyte	SSR4	NC-033661.1-101121299-101121499---3497-0	0.0989438	10.6719
enterocyte	MRPL23	NC-033664.1-10320349-10329999-+-32787-0	0.328798	24.9012
enterocyte	GOLGA7	NC-033666.1-59711549-59713949-+-2057-0	0.037998	5.92885
enterocyte	PRR13	NC-033666.1-57516299-57519349---16921-0	0.984551	45.4545
enterocyte	NKC	NC-033675.1-1003749-1006899-+-117-0	0.0129215	1.58103
enterocyte	NKC	NC-033663.1-33258399-33262699---156-0	0.122486	10.2767
enterocyte	NKC	NC-033670.1-83953699-83954049---133-0	0.0491317	5.92885
enterocyte	OPCML	NC-033679.1-33642349-33647349---237-0	0.033213	3.55731
enterocyte	CDKL2	NC-033685.1-12937649-12940949-+-345-0	0.0781364	4.34783
enterocyte	GSTA11P	NC-033663.1-33263249-33267649---364-0	0.227365	15.0198
enterocyte progenitor cell	LSP1	NC-033664.1-10262999-10265849-+-28165-0	0.0339313	2.43902
enterocyte progenitor cell	RPLP1	NC-033676.1-46824199-46824649---23213-0	0.389468	35.7724
enterocyte progenitor cell	RPS17	NC-033680.1-25967899-25969649-+-31918-0	0.27304	26.8293
enterocyte progenitor cell	RPL14	NC-033663.1-7944849-7945799---9442-0	0.0627579	9.7561
enterocyte progenitor cell	PTMA	NC-033667.1-8465249-8468099---12575-0	0.624212	50.4065
enterocyte progenitor cell	PTMA	NC-033667.1-8459149-8461949---79087-0	1.9826	85.3659
enterocyte progenitor cell	NKC	NC-033665.1-946199-946699-+-900-0	0
enterocyte progenitor cell	RPL36	NC-033687.1-1473699-1476399-+-14351-0	0.0983176	15.4472
enterocyte progenitor cell	LDHA	NC-033662.1-96736949-96737849-+-50728-0	0.15696	16.2602
enterocyte progenitor cell	VLDLR	NC-033663.1-8099299-8108099---9199-0	0.147523	17.8862
enterocyte progenitor cell	NKC	NC-033678.1-31160699-31163149---2629-0	2.81718	84.5528
enterocyte progenitor cell	TENM4	NC-033676.1-33163349-33168149---240-0	1.30376	63.4146
enterocyte progenitor cell	CALD1	NC-033684.1-6185649-6190749---748-0	1.31797	65.0407
enterocyte progenitor cell	ABHD15	NC-033660.1-85415099-85418999---282-0	3.45825	72.3577
enterocyte progenitor cell	NKC	NC-033681.1-1822949-1836549---3284-0	5.64585	88.6179
enterocyte progenitor cell	RFP2	NC-033672.1-63975299-63989599-+-3610-0	0.963232	56.0976
enterocyte progenitor cell	TYW1	NC-033667.1-1646949-1648449-+-302-0	1.91308	71.5447
enterocyte progenitor cell	ARSG	NC-033660.1-88153049-88154299---20-0	1.67196	33.3333
enterocyte progenitor cell	NKC	NC-033662.1-21940849-21942599-+-79-0	0
enterocyte progenitor cell	FRMPD4	NC-033664.1-87131749-87140149---997-0	0
enterocyte progenitor cell	NFIC	NC-033683.1-12141699-12152949-+-7703-0	0.0476988	8.13008
enterocyte progenitor cell	SSR4	NC-033661.1-101121299-101121499---3497-0	0.0393226	4.06504
enterocyte progenitor cell	MRPL23	NC-033664.1-10320349-10329999-+-32787-0	0.170536	20.3252
enterocyte progenitor cell	GOLGA7	NC-033666.1-59711549-59713949-+-2057-0	0.0460389	5.69106
enterocyte progenitor cell	PRR13	NC-033666.1-57516299-57519349---16921-0	0.29366	29.2683
enterocyte progenitor cell	NKC	NC-033675.1-1003749-1006899-+-117-0	0.0767122	12.1951
enterocyte progenitor cell	NKC	NC-033663.1-33258399-33262699---156-0	0.417289	32.5203
enterocyte progenitor cell	NKC	NC-033670.1-83953699-83954049---133-0	0.101271	12.1951
enterocyte progenitor cell	OPCML	NC-033679.1-33642349-33647349---237-0	0.169193	20.3252
enterocyte progenitor cell	CDKL2	NC-033685.1-12937649-12940949-+-345-0	0.285644	21.9512
enterocyte progenitor cell	GSTA11P	NC-033663.1-33263249-33267649---364-0	0.559718	41.4634
mesothelial cell	LSP1	NC-033664.1-10262999-10265849-+-28165-0	0.0795418	14.2857
mesothelial cell	RPLP1	NC-033676.1-46824199-46824649---23213-0	4.25004	100
mesothelial cell	RPS17	NC-033680.1-25967899-25969649-+-31918-0	4.8045	100
mesothelial cell	RPL14	NC-033663.1-7944849-7945799---9442-0	1.4177	85.7143
mesothelial cell	PTMA	NC-033667.1-8465249-8468099---12575-0	3.44223	100
mesothelial cell	PTMA	NC-033667.1-8459149-8461949---79087-0	5.25634	100
mesothelial cell	NKC	NC-033665.1-946199-946699-+-900-0	0
mesothelial cell	RPL36	NC-033687.1-1473699-1476399-+-14351-0	0.769981	71.4286
mesothelial cell	LDHA	NC-033662.1-96736949-96737849-+-50728-0	1.18488	85.7143
mesothelial cell	VLDLR	NC-033663.1-8099299-8108099---9199-0	0.104506	28.5714
mesothelial cell	NKC	NC-033678.1-31160699-31163149---2629-0	0
mesothelial cell	TENM4	NC-033676.1-33163349-33168149---240-0	0
mesothelial cell	CALD1	NC-033684.1-6185649-6190749---748-0	0
mesothelial cell	ABHD15	NC-033660.1-85415099-85418999---282-0	0.0695033	14.2857
mesothelial cell	NKC	NC-033681.1-1822949-1836549---3284-0	0
mesothelial cell	RFP2	NC-033672.1-63975299-63989599-+-3610-0	0.533378	42.8571
mesothelial cell	TYW1	NC-033667.1-1646949-1648449-+-302-0	0
mesothelial cell	ARSG	NC-033660.1-88153049-88154299---20-0	0
mesothelial cell	NKC	NC-033662.1-21940849-21942599-+-79-0	1.51198	85.7143
mesothelial cell	FRMPD4	NC-033664.1-87131749-87140149---997-0	0.662502	42.8571
mesothelial cell	NFIC	NC-033683.1-12141699-12152949-+-7703-0	1.20561	85.7143
mesothelial cell	SSR4	NC-033661.1-101121299-101121499---3497-0	1.18343	100
mesothelial cell	MRPL23	NC-033664.1-10320349-10329999-+-32787-0	1.29039	85.7143
mesothelial cell	GOLGA7	NC-033666.1-59711549-59713949-+-2057-0	0.319794	42.8571
mesothelial cell	PRR13	NC-033666.1-57516299-57519349---16921-0	0.114545	28.5714
mesothelial cell	NKC	NC-033675.1-1003749-1006899-+-117-0	0
mesothelial cell	NKC	NC-033663.1-33258399-33262699---156-0	0
mesothelial cell	NKC	NC-033670.1-83953699-83954049---133-0	0
mesothelial cell	OPCML	NC-033679.1-33642349-33647349---237-0	0
mesothelial cell	CDKL2	NC-033685.1-12937649-12940949-+-345-0	0
mesothelial cell	GSTA11P	NC-033663.1-33263249-33267649---364-0	0
enterocyte goblet cell	LSP1	NC-033664.1-10262999-10265849-+-28165-0	0
enterocyte goblet cell	RPLP1	NC-033676.1-46824199-46824649---23213-0	2.91764	60
enterocyte goblet cell	RPS17	NC-033680.1-25967899-25969649-+-31918-0	1.60324	33.3333
enterocyte goblet cell	RPL14	NC-033663.1-7944849-7945799---9442-0	0.377249	20
enterocyte goblet cell	PTMA	NC-033667.1-8465249-8468099---12575-0	1.94758	60
enterocyte goblet cell	PTMA	NC-033667.1-8459149-8461949---79087-0	3.18164	80
enterocyte goblet cell	NKC	NC-033665.1-946199-946699-+-900-0	0
enterocyte goblet cell	RPL36	NC-033687.1-1473699-1476399-+-14351-0	0.822592	33.3333
enterocyte goblet cell	LDHA	NC-033662.1-96736949-96737849-+-50728-0	0.47255	26.6667
enterocyte goblet cell	VLDLR	NC-033663.1-8099299-8108099---9199-0	0.0898594	6.66667
enterocyte goblet cell	NKC	NC-033678.1-31160699-31163149---2629-0	0
enterocyte goblet cell	TENM4	NC-033676.1-33163349-33168149---240-0	0
enterocyte goblet cell	CALD1	NC-033684.1-6185649-6190749---748-0	0.0442468	6.66667
enterocyte goblet cell	ABHD15	NC-033660.1-85415099-85418999---282-0	0
enterocyte goblet cell	NKC	NC-033681.1-1822949-1836549---3284-0	0.0442468	6.66667
enterocyte goblet cell	RFP2	NC-033672.1-63975299-63989599-+-3610-0	0
enterocyte goblet cell	TYW1	NC-033667.1-1646949-1648449-+-302-0	0.119732	6.66667
enterocyte goblet cell	ARSG	NC-033660.1-88153049-88154299---20-0	0
enterocyte goblet cell	NKC	NC-033662.1-21940849-21942599-+-79-0	0
enterocyte goblet cell	FRMPD4	NC-033664.1-87131749-87140149---997-0	0
enterocyte goblet cell	NFIC	NC-033683.1-12141699-12152949-+-7703-0	0.117765	6.66667
enterocyte goblet cell	SSR4	NC-033661.1-101121299-101121499---3497-0	0.749326	20
enterocyte goblet cell	MRPL23	NC-033664.1-10320349-10329999-+-32787-0	0.259252	6.66667
enterocyte goblet cell	GOLGA7	NC-033666.1-59711549-59713949-+-2057-0	0.897801	46.6667
enterocyte goblet cell	PRR13	NC-033666.1-57516299-57519349---16921-0	2.84312	66.6667
enterocyte goblet cell	NKC	NC-033675.1-1003749-1006899-+-117-0	0
enterocyte goblet cell	NKC	NC-033663.1-33258399-33262699---156-0	0
enterocyte goblet cell	NKC	NC-033670.1-83953699-83954049---133-0	0
enterocyte goblet cell	OPCML	NC-033679.1-33642349-33647349---237-0	0
enterocyte goblet cell	CDKL2	NC-033685.1-12937649-12940949-+-345-0	0
enterocyte goblet cell	GSTA11P	NC-033663.1-33263249-33267649---364-0	0
fibroblast	LSP1	NC-033664.1-10262999-10265849-+-28165-0	0
fibroblast	RPLP1	NC-033676.1-46824199-46824649---23213-0	2.38652	100
fibroblast	RPS17	NC-033680.1-25967899-25969649-+-31918-0	1.42854	100
fibroblast	RPL14	NC-033663.1-7944849-7945799---9442-0	0
fibroblast	PTMA	NC-033667.1-8465249-8468099---12575-0	2.06719	100
fibroblast	PTMA	NC-033667.1-8459149-8461949---79087-0	1.74787	100
fibroblast	NKC	NC-033665.1-946199-946699-+-900-0	0
fibroblast	RPL36	NC-033687.1-1473699-1476399-+-14351-0	1.57978	50
fibroblast	LDHA	NC-033662.1-96736949-96737849-+-50728-0	0
fibroblast	VLDLR	NC-033663.1-8099299-8108099---9199-0	0.319326	50
fibroblast	NKC	NC-033678.1-31160699-31163149---2629-0	2.70584	100
fibroblast	TENM4	NC-033676.1-33163349-33168149---240-0	0
fibroblast	CALD1	NC-033684.1-6185649-6190749---748-0	1.59663	50
fibroblast	ABHD15	NC-033660.1-85415099-85418999---282-0	0.957977	50
fibroblast	NKC	NC-033681.1-1822949-1836549---3284-0	1.59663	50
fibroblast	RFP2	NC-033672.1-63975299-63989599-+-3610-0	0.319326	50
fibroblast	TYW1	NC-033667.1-1646949-1648449-+-302-0	0.319326	50
fibroblast	ARSG	NC-033660.1-88153049-88154299---20-0	0
fibroblast	NKC	NC-033662.1-21940849-21942599-+-79-0	0
fibroblast	FRMPD4	NC-033664.1-87131749-87140149---997-0	0
fibroblast	NFIC	NC-033683.1-12141699-12152949-+-7703-0	0
fibroblast	SSR4	NC-033661.1-101121299-101121499---3497-0	0.638651	50
fibroblast	MRPL23	NC-033664.1-10320349-10329999-+-32787-0	0.319326	50
fibroblast	GOLGA7	NC-033666.1-59711549-59713949-+-2057-0	0
fibroblast	PRR13	NC-033666.1-57516299-57519349---16921-0	0
fibroblast	NKC	NC-033675.1-1003749-1006899-+-117-0	0.319326	50
fibroblast	NKC	NC-033663.1-33258399-33262699---156-0	0
fibroblast	NKC	NC-033670.1-83953699-83954049---133-0	0
fibroblast	OPCML	NC-033679.1-33642349-33647349---237-0	0
fibroblast	CDKL2	NC-033685.1-12937649-12940949-+-345-0	0
fibroblast	GSTA11P	NC-033663.1-33263249-33267649---364-0	0
doublets epithelial erythroid-megakaryocyte	LSP1	NC-033664.1-10262999-10265849-+-28165-0	0
doublets epithelial erythroid-megakaryocyte	RPLP1	NC-033676.1-46824199-46824649---23213-0	0.279652	50
doublets epithelial erythroid-megakaryocyte	RPS17	NC-033680.1-25967899-25969649-+-31918-0	0.153421	25
doublets epithelial erythroid-megakaryocyte	RPL14	NC-033663.1-7944849-7945799---9442-0	0.153421	25
doublets epithelial erythroid-megakaryocyte	PTMA	NC-033667.1-8465249-8468099---12575-0	0.880802	75
doublets epithelial erythroid-megakaryocyte	PTMA	NC-033667.1-8459149-8461949---79087-0	2.13278	100
doublets epithelial erythroid-megakaryocyte	NKC	NC-033665.1-946199-946699-+-900-0	0
doublets epithelial erythroid-megakaryocyte	RPL36	NC-033687.1-1473699-1476399-+-14351-0	0.252461	25
doublets epithelial erythroid-megakaryocyte	LDHA	NC-033662.1-96736949-96737849-+-50728-0	0
doublets epithelial erythroid-megakaryocyte	VLDLR	NC-033663.1-8099299-8108099---9199-0	0
doublets epithelial erythroid-megakaryocyte	NKC	NC-033678.1-31160699-31163149---2629-0	3.00379	100
doublets epithelial erythroid-megakaryocyte	TENM4	NC-033676.1-33163349-33168149---240-0	0.126231	25
doublets epithelial erythroid-megakaryocyte	CALD1	NC-033684.1-6185649-6190749---748-0	1.76397	100
doublets epithelial erythroid-megakaryocyte	ABHD15	NC-033660.1-85415099-85418999---282-0	1.30706	75
doublets epithelial erythroid-megakaryocyte	NKC	NC-033681.1-1822949-1836549---3284-0	5.40312	100
doublets epithelial erythroid-megakaryocyte	RFP2	NC-033672.1-63975299-63989599-+-3610-0	1.40642	100
doublets epithelial erythroid-megakaryocyte	TYW1	NC-033667.1-1646949-1648449-+-302-0	1.52168	75
doublets epithelial erythroid-megakaryocyte	ARSG	NC-033660.1-88153049-88154299---20-0	0.504923	25
doublets epithelial erythroid-megakaryocyte	NKC	NC-033662.1-21940849-21942599-+-79-0	0
doublets epithelial erythroid-megakaryocyte	FRMPD4	NC-033664.1-87131749-87140149---997-0	0
doublets epithelial erythroid-megakaryocyte	NFIC	NC-033683.1-12141699-12152949-+-7703-0	0
doublets epithelial erythroid-megakaryocyte	SSR4	NC-033661.1-101121299-101121499---3497-0	0
doublets epithelial erythroid-megakaryocyte	MRPL23	NC-033664.1-10320349-10329999-+-32787-0	0.279652	50
doublets epithelial erythroid-megakaryocyte	GOLGA7	NC-033666.1-59711549-59713949-+-2057-0	0
doublets epithelial erythroid-megakaryocyte	PRR13	NC-033666.1-57516299-57519349---16921-0	0.306843	25
doublets epithelial erythroid-megakaryocyte	NKC	NC-033675.1-1003749-1006899-+-117-0	0.798458	50
doublets epithelial erythroid-megakaryocyte	NKC	NC-033663.1-33258399-33262699---156-0	1.32273	75
doublets epithelial erythroid-megakaryocyte	NKC	NC-033670.1-83953699-83954049---133-0	1.08179	50
doublets epithelial erythroid-megakaryocyte	OPCML	NC-033679.1-33642349-33647349---237-0	0.79062	50
doublets epithelial erythroid-megakaryocyte	CDKL2	NC-033685.1-12937649-12940949-+-345-0	0.86247	50
doublets epithelial erythroid-megakaryocyte	GSTA11P	NC-033663.1-33263249-33267649---364-0	1.17715	75
macrophage monocyte	LSP1	NC-033664.1-10262999-10265849-+-28165-0	6.03556	100
macrophage monocyte	RPLP1	NC-033676.1-46824199-46824649---23213-0	6.28687	100
macrophage monocyte	RPS17	NC-033680.1-25967899-25969649-+-31918-0	2.98982	100
macrophage monocyte	RPL14	NC-033663.1-7944849-7945799---9442-0	1.97693	100
macrophage monocyte	PTMA	NC-033667.1-8465249-8468099---12575-0	7.40452	100
macrophage monocyte	PTMA	NC-033667.1-8459149-8461949---79087-0	11.987	100
macrophage monocyte	NKC	NC-033665.1-946199-946699-+-900-0	0
macrophage monocyte	RPL36	NC-033687.1-1473699-1476399-+-14351-0	1.54376	100
macrophage monocyte	LDHA	NC-033662.1-96736949-96737849-+-50728-0	3.62545	100
macrophage monocyte	VLDLR	NC-033663.1-8099299-8108099---9199-0	6.03556	100
macrophage monocyte	NKC	NC-033678.1-31160699-31163149---2629-0	0
macrophage monocyte	TENM4	NC-033676.1-33163349-33168149---240-0	0
macrophage monocyte	CALD1	NC-033684.1-6185649-6190749---748-0	0
macrophage monocyte	ABHD15	NC-033660.1-85415099-85418999---282-0	0
macrophage monocyte	NKC	NC-033681.1-1822949-1836549---3284-0	1.0688	100
macrophage monocyte	RFP2	NC-033672.1-63975299-63989599-+-3610-0	0.160674	50
macrophage monocyte	TYW1	NC-033667.1-1646949-1648449-+-302-0	0
macrophage monocyte	ARSG	NC-033660.1-88153049-88154299---20-0	0.160674	50
macrophage monocyte	NKC	NC-033662.1-21940849-21942599-+-79-0	0
macrophage monocyte	FRMPD4	NC-033664.1-87131749-87140149---997-0	0
macrophage monocyte	NFIC	NC-033683.1-12141699-12152949-+-7703-0	0
macrophage monocyte	SSR4	NC-033661.1-101121299-101121499---3497-0	0.586782	100
macrophage monocyte	MRPL23	NC-033664.1-10320349-10329999-+-32787-0	1.27833	100
macrophage monocyte	GOLGA7	NC-033666.1-59711549-59713949-+-2057-0	0.160674	50
macrophage monocyte	PRR13	NC-033666.1-57516299-57519349---16921-0	0.53087	50
macrophage monocyte	NKC	NC-033675.1-1003749-1006899-+-117-0	0
macrophage monocyte	NKC	NC-033663.1-33258399-33262699---156-0	0
macrophage monocyte	NKC	NC-033670.1-83953699-83954049---133-0	0
macrophage monocyte	OPCML	NC-033679.1-33642349-33647349---237-0	0.160674	50
macrophage monocyte	CDKL2	NC-033685.1-12937649-12940949-+-345-0	0
macrophage monocyte	GSTA11P	NC-033663.1-33263249-33267649---364-0	0
enteroendocrine cell	LSP1	NC-033664.1-10262999-10265849-+-28165-0	0
enteroendocrine cell	RPLP1	NC-033676.1-46824199-46824649---23213-0	3.09858	100
enteroendocrine cell	RPS17	NC-033680.1-25967899-25969649-+-31918-0	2.89029	100
enteroendocrine cell	RPL14	NC-033663.1-7944849-7945799---9442-0	0.643121	100
enteroendocrine cell	PTMA	NC-033667.1-8465249-8468099---12575-0	3.08032	100
enteroendocrine cell	PTMA	NC-033667.1-8459149-8461949---79087-0	5.59053	100
enteroendocrine cell	NKC	NC-033665.1-946199-946699-+-900-0	0
enteroendocrine cell	RPL36	NC-033687.1-1473699-1476399-+-14351-0	0.453083	50
enteroendocrine cell	LDHA	NC-033662.1-96736949-96737849-+-50728-0	1.32275	100
enteroendocrine cell	VLDLR	NC-033663.1-8099299-8108099---9199-0	0
enteroendocrine cell	NKC	NC-033678.1-31160699-31163149---2629-0	0
enteroendocrine cell	TENM4	NC-033676.1-33163349-33168149---240-0	0.83316	50
enteroendocrine cell	CALD1	NC-033684.1-6185649-6190749---748-0	0.434832	100
enteroendocrine cell	ABHD15	NC-033660.1-85415099-85418999---282-0	0.41658	50
enteroendocrine cell	NKC	NC-033681.1-1822949-1836549---3284-0	0.41658	50
enteroendocrine cell	RFP2	NC-033672.1-63975299-63989599-+-3610-0	0.851411	100
enteroendocrine cell	TYW1	NC-033667.1-1646949-1648449-+-302-0	0
enteroendocrine cell	ARSG	NC-033660.1-88153049-88154299---20-0	0
enteroendocrine cell	NKC	NC-033662.1-21940849-21942599-+-79-0	0
enteroendocrine cell	FRMPD4	NC-033664.1-87131749-87140149---997-0	0
enteroendocrine cell	NFIC	NC-033683.1-12141699-12152949-+-7703-0	0.661373	100
enteroendocrine cell	SSR4	NC-033661.1-101121299-101121499---3497-0	0.661373	100
enteroendocrine cell	MRPL23	NC-033664.1-10320349-10329999-+-32787-0	0.643121	100
enteroendocrine cell	GOLGA7	NC-033666.1-59711549-59713949-+-2057-0	0.226542	50
enteroendocrine cell	PRR13	NC-033666.1-57516299-57519349---16921-0	0.434832	100
enteroendocrine cell	NKC	NC-033675.1-1003749-1006899-+-117-0	0.62487	50
enteroendocrine cell	NKC	NC-033663.1-33258399-33262699---156-0	0
enteroendocrine cell	NKC	NC-033670.1-83953699-83954049---133-0	0
enteroendocrine cell	OPCML	NC-033679.1-33642349-33647349---237-0	0.20829	50
enteroendocrine cell	CDKL2	NC-033685.1-12937649-12940949-+-345-0	0
enteroendocrine cell	GSTA11P	NC-033663.1-33263249-33267649---364-0	0.20829	50

## Sheet: Fig E1f
Filtering threshold	Geneset category	% covered by TARs
0	PSG	88.2904
0.5	PSG	56.9087
0.55	PSG	52.6932
0.6	PSG	46.8384
0.65	PSG	41.9204
0.7	PSG	38.6417
0.75	PSG	35.1288
0.8	PSG	31.8501
0.85	PSG	28.8056
0.9	PSG	26.4637
0.95	PSG	24.5902
1	PSG	24.1218
1.05	PSG	22.4824
1.1	PSG	21.3115
1.15	PSG	19.9063
1.2	PSG	18.7354
1.25	PSG	17.7986
1.3	PSG	17.5644
1.35	PSG	16.8618
1.4	PSG	15.4567
1.45	PSG	14.7541
1.5	PSG	14.5199
1.55	PSG	13.8173
1.6	PSG	12.8806
1.65	PSG	12.4122
1.7	PSG	11.4754
1.75	PSG	10.7728
1.8	PSG	10.5386
1.85	PSG	9.60187
1.9	PSG	9.13349
1.95	PSG	8.66511
2	PSG	8.19672
0	Ensembl not NCBI	44.2623
0.5	Ensembl not NCBI	13.5502
0.55	Ensembl not NCBI	11.9877
0.6	Ensembl not NCBI	10.6557
0.65	Ensembl not NCBI	9.73361
0.7	Ensembl not NCBI	8.17111
0.75	Ensembl not NCBI	6.96721
0.8	Ensembl not NCBI	6.19877
0.85	Ensembl not NCBI	5.40471
0.9	Ensembl not NCBI	5.02049
0.95	Ensembl not NCBI	4.76434
1	Ensembl not NCBI	4.25205
1.05	Ensembl not NCBI	3.94467
1.1	Ensembl not NCBI	3.6373
1.15	Ensembl not NCBI	3.27869
1.2	Ensembl not NCBI	3.20184
1.25	Ensembl not NCBI	2.99693
1.3	Ensembl not NCBI	2.63832
1.35	Ensembl not NCBI	2.48463
1.4	Ensembl not NCBI	2.35656
1.45	Ensembl not NCBI	2.20287
1.5	Ensembl not NCBI	2.0748
1.55	Ensembl not NCBI	1.97234
1.6	Ensembl not NCBI	1.86988
1.65	Ensembl not NCBI	1.66496
1.7	Ensembl not NCBI	1.61373
1.75	Ensembl not NCBI	1.48566
1.8	Ensembl not NCBI	1.22951
1.85	Ensembl not NCBI	1.20389
1.9	Ensembl not NCBI	1.20389
1.95	Ensembl not NCBI	1.15266
2	Ensembl not NCBI	1.10143
0	All genes	88.4971
0.5	All genes	62.3792
0.55	All genes	59.1844
0.6	All genes	54.6681
0.65	All genes	50.7038
0.7	All genes	45.9805
0.75	All genes	41.5022
0.8	All genes	38.1383
0.85	All genes	34.3396
0.9	All genes	31.5829
0.95	All genes	29.0126
1	All genes	26.6285
1.05	All genes	24.5032
1.1	All genes	22.4952
1.15	All genes	20.8977
1.2	All genes	19.5798
1.25	All genes	18.3032
1.3	All genes	17.0715
1.35	All genes	16.0985
1.4	All genes	15.1256
1.45	All genes	14.1906
1.5	All genes	13.2935
1.55	All genes	12.5414
1.6	All genes	11.8307
1.65	All genes	10.9854
1.7	All genes	10.1746
1.75	All genes	9.46729
1.8	All genes	8.691
1.85	All genes	8.02167
1.9	All genes	7.25573
1.95	All genes	6.61399
2	All genes	6.22067
0	Variable genes (5000)	97.68
0.5	Variable genes (5000)	81.42
0.55	Variable genes (5000)	78.84
0.6	Variable genes (5000)	75.62
0.65	Variable genes (5000)	72.48
0.7	Variable genes (5000)	69
0.75	Variable genes (5000)	65.24
0.8	Variable genes (5000)	62.1
0.85	Variable genes (5000)	59.06
0.9	Variable genes (5000)	56.04
0.95	Variable genes (5000)	53.56
1	Variable genes (5000)	51.02
1.05	Variable genes (5000)	48.4
1.1	Variable genes (5000)	46.04
1.15	Variable genes (5000)	43.86
1.2	Variable genes (5000)	42.02
1.25	Variable genes (5000)	40.16
1.3	Variable genes (5000)	38.5
1.35	Variable genes (5000)	37
1.4	Variable genes (5000)	35.14
1.45	Variable genes (5000)	33.52
1.5	Variable genes (5000)	31.98
1.55	Variable genes (5000)	30.58
1.6	Variable genes (5000)	29.38
1.65	Variable genes (5000)	28.04
1.7	Variable genes (5000)	26.66
1.75	Variable genes (5000)	25.24
1.8	Variable genes (5000)	24.08
1.85	Variable genes (5000)	22.98
1.9	Variable genes (5000)	21.82
1.95	Variable genes (5000)	20.88
2	Variable genes (5000)	19.96
0	Variable genes (2000)	99.4
0.5	Variable genes (2000)	90.85
0.55	Variable genes (2000)	88.6
0.6	Variable genes (2000)	86.3
0.65	Variable genes (2000)	84.15
0.7	Variable genes (2000)	82
0.75	Variable genes (2000)	79.2
0.8	Variable genes (2000)	76.4
0.85	Variable genes (2000)	73.6
0.9	Variable genes (2000)	70.6
0.95	Variable genes (2000)	67.95
1	Variable genes (2000)	65.7
1.05	Variable genes (2000)	63.15
1.1	Variable genes (2000)	60.9
1.15	Variable genes (2000)	58.85
1.2	Variable genes (2000)	57.15
1.25	Variable genes (2000)	55.1
1.3	Variable genes (2000)	53.05
1.35	Variable genes (2000)	51.75
1.4	Variable genes (2000)	50.2
1.45	Variable genes (2000)	48.6
1.5	Variable genes (2000)	47.1
1.55	Variable genes (2000)	45.85
1.6	Variable genes (2000)	44.55
1.65	Variable genes (2000)	42.95
1.7	Variable genes (2000)	41.45
1.75	Variable genes (2000)	40.15
1.8	Variable genes (2000)	38.95
1.85	Variable genes (2000)	37.75
1.9	Variable genes (2000)	36.35
1.95	Variable genes (2000)	35.4
2	Variable genes (2000)	34.35
0	Variable genes (100)	100
0.5	Variable genes (100)	100
0.55	Variable genes (100)	100
0.6	Variable genes (100)	100
0.65	Variable genes (100)	100
0.7	Variable genes (100)	100
0.75	Variable genes (100)	100
0.8	Variable genes (100)	100
0.85	Variable genes (100)	100
0.9	Variable genes (100)	100
0.95	Variable genes (100)	100
1	Variable genes (100)	100
1.05	Variable genes (100)	100
1.1	Variable genes (100)	100
1.15	Variable genes (100)	99
1.2	Variable genes (100)	98
1.25	Variable genes (100)	98
1.3	Variable genes (100)	98
1.35	Variable genes (100)	98
1.4	Variable genes (100)	98
1.45	Variable genes (100)	98
1.5	Variable genes (100)	98
1.55	Variable genes (100)	98
1.6	Variable genes (100)	97
1.65	Variable genes (100)	97
1.7	Variable genes (100)	94
1.75	Variable genes (100)	94
1.8	Variable genes (100)	93
1.85	Variable genes (100)	93
1.9	Variable genes (100)	93
1.95	Variable genes (100)	93
2	Variable genes (100)	93

## Sheet: Fig E1i
	VH family usage fraction
	V1	V2	V3	V4	V7	unassigned
L2	0.146982	0	0.535433	0.0209974	0.0393701	0.257218
L4	0.0625	0.00223214	0.633929	0.0491071	0.0200893	0.232143
	Light chain isotype fraction
	K	L	unassigned
L2	0.215223	0.766404	0.0183727
L4	0.408482	0.546875	0.0446429
	Heavy chain isotype fraction
	A	E	G	M	unassigned
	Bone
L2	NaN	NaN	NaN	NaN	NaN
L4	0.1034	0	0.6552	0.2299	0.0115
	Bone_marrow
L2	0	0	0.1579	0.7719	0.0702
L4	0.0833	0	0.8333	0.0833	0
	Kidney
L2	0.0427	0.0085	0.3761	0.4701	0.1026
L4	0.1176	0	0.4118	0.4118	0.0588
	Pancreas
L2	0.4	0	0.6	0	0
L4	0.2126	0	0.2047	0.3465	0.2362
	Small_intestine
L2	NaN	NaN	NaN	NaN	NaN
L4	0.5733	0	0.1067	0.3067	0.0133
	Spleen
L2	0.0102	0	0.2284	0.6853	0.0761
L4	0.0462	0	0.2692	0.6462	0.0385
	All
L2	0.0236	0.0026	0.2782	0.6142	0.0814
L4	0.1964	0	0.3192	0.3996	0.0848

## Sheet: Fig E1j
frequency for each CDRH3 length	Human	Lemur_L2	Lemur_L4	Mouse
0	1	0	0	0
1	94	0	0	5
2	123	0	0	19
3	124	0	0	54
4	1049	0	3	1587
5	21126	3	5	14271
6	46929	14	8	21510
7	56682	12	11	29110
8	125049	5	20	41192
9	239494	18	21	59958
10	363740	21	28	79107
11	581371	33	44	105877
12	749198	41	40	104384
13	891206	35	29	87945
14	1000722	24	37	63259
15	967770	12	18	42600
16	856454	10	12	25918
17	755409	7	8	11713
18	646353	2	1	4614
19	544884	1	2	1730
20	447638	0	2	545
21	351215	0	0	151
22	248475	0	0	37
23	166821	0	0	19
24	109551	0	0	4
25	68765	0	0	2
26	40546	0	0	0
27	23124	0	0	0
28	13098	0	0	0
29	7539	0	0	0
30	4300	0	0	0
31	2269	0	0	0
32	1392	0	0	0
33	814	0	0	1
34	414	0	0	0
35	251	0	0	0
36	162	0	0	0
37	61	0	0	0
38	52	0	0	0
39	22	0	0	0
40	8	0	0	0
41	4	0	0	0
42	1	0	0	0

## Sheet: Fig E1k
ID1	ID2	Organ1	Organ2	Indvidual1	Individual2	IGH_1	IGH2	IGL1	IGL2	CDRH3_1	CDRH3_2	CDRL3_1	CDRL3_2	HC_similarity	LC_similarity	LCCDR3_size_difference
MAA001607_B108951_D12_S84	MAA001607_B108951_A5_S5	Spleen	Spleen	L4	L4	IGHGS	IGHGSECRETED	IGKC*01	IGKC*01	AREVVRLLY	AREVVRLLY	MQGSYYPWT	MQGSYYPWT	1	1	0
MAA001607_B108951_O7_S343	MAA001607_B108951_A5_S5	Spleen	Spleen	L4	L4	IGHGS	IGHGSECRETED	IGKC*01	IGKC*01	AREVVRLLF	AREVVRLLY	MQGSYYPWT	MQGSYYPWT	0.888889	1	0
MAA001607_B108951_O7_S343	MAA001607_B108951_D12_S84	Spleen	Spleen	L4	L4	IGHGS	IGHGS	IGKC*01	IGKC*01	AREVVRLLF	AREVVRLLY	MQGSYYPWT	MQGSYYPWT	0.888889	1	0
J4_B000380_B009047_S220	I12_B003661_S60	Spleen	Bone_marrow	L2	L2	IGHMMEMBRANE	IGHMM	IGKC*01	IGKC*01	ASHNYGVFEY	ASHNYGVFEY	QQGNTFPHT	QQGNTFPHT	1	1	0
MAA001478_B108971_D11_S83	MAA001400_B109012_L2_S266	Bone_marrow	Bone	L4	L4	IGHGS	IGHGS	IGLC*01	IGLC*01	TKTGGRYLEY	TKTGGRYLEY	GVDYSIGGSYGWYI	GVDYSIGGSYGWYI	1	1	0
MAA001641_B109005_H16_S184	MAA001524_B109011_P6_S366	Pancreas	Spleen	L4	L4	IGHGM	IGHGS	IGLC*01	IGLC*01	ASGPYLEY	ASGPYLEY	GAGYNIGGSYGFV	GAGYNIGGSYGFA	1	0.923077	0
MAA001641_B109005_I9_S201	B001494_B112528_C9_S57	Pancreas	Small_intestine	L4	L4	IGHGS	IGHGS	IGLC*01	IGLC*01	AREEFTRGRWGTHAGVGMDY	AREDFTRGRWGTHAGVGMDY	SAWDSGLNTGV	SAWDSSLNTGV	0.95	0.909091	0
MAA001524_B109011_P20_S380	MAA001524_B109011_N17_S329	Spleen	Spleen	L4	L4	IGHGS	IGHGS	IGKC*01	IGKC*01	ARNPVMGTAAPWWLDL	ARNPVMGTAAPWWLDL	QQGHSYPWT	QQGHTYPWT	1	0.888889	0
MAA001478_B108971_A7_S7	MAA001400_B109012_G18_S162	Bone_marrow	Bone	L4	L4	IGHGS	IGHA|	IGKC*01	IGKC*01	VRDHNSWSSPPDY	VRDHNSWNSPPDY	MQSIQMWA	MQSIQMWA	0.923077	1	0
MAA001664_B108961_L23_S287	MAA001524_B109011_B19_S43	Kidney	Spleen	L4	L4	IGHGS	IGHMM	IGKC*01	IGKC*01	ANGYGYYDAYDV	ANGYGYYDAYDV	HQYNSNPHT	HQYNSNPHT	1	1	0
