# Supplementary material for: Mouse lemur cell atlas informs primate genes, physiology and disease
Source: Nature. 2025 Jul 30;644(8075):185–96. doi: 10.1038/s41586-025-09114-8 (PMC12328237; doi:10.1038/s41586-025-09114-8)
Supplement: Supplementary file 16 — Source Data Extended Data Fig. 2 [file 41586_2025_9114_MOESM16_ESM.xlsx]

## Sheet: Fig E2
		MYL6
		Splice isoform 1	Splice isoform 2
Skin 1	epithelial	0.534667	0.465333
Skin 2	epithelial	0.652255	0.347745
Skin 3	epithelial	0.597601	0.402399
Skin 4	epithelial	0.750368	0.249632
Skin 5	epithelial	0.696055	0.303945
Skin 6	epithelial	0.632813	0.367187
Skin 7	epithelial	0.643729	0.356271
Skin 8	epithelial	0.679918	0.320082
Skin 9	epithelial	0.765787	0.234213
Skin 10	epithelial	0.485214	0.514786
Skin 11	epithelial	0.932292	0.0677083
Skin 12	epithelial	0.650255	0.349745
Fat 15	epithelial	0.167224	0.832776
Trachea 17	epithelial	0.440046	0.559954
Trachea 20	epithelial	0.175595	0.824405
Lung 23	epithelial	0.138706	0.861294
Bone marrow 24	epithelial	0.000929368	0.999071
Lung 24	epithelial	0.0310434	0.968957
Lung 25	epithelial	0.027611	0.972389
Tongue 26	epithelial	0.536731	0.463269
Tongue 27	epithelial	0.624759	0.375241
Tongue 28	epithelial	0.52251	0.47749
Tongue 29	epithelial	0.520576	0.479424
Tongue 30	epithelial	0.459242	0.540758
Tongue 31	epithelial	0.500869	0.499131
Tongue 32	epithelial	0.627539	0.372461
Tongue 33	epithelial	0.322388	0.677612
Small intestine 34	epithelial	0.0241692	0.975831
Colon 34	epithelial	0.00718391	0.992816
Small intestine 35	epithelial	0.122013	0.877987
Colon 35	epithelial	0.0121324	0.987868
Small intestine 37	epithelial	0.0221187	0.977881
Colon 37	epithelial	0.0354839	0.964516
Small intestine 39	epithelial	0.233645	0.766355
Small intestine 40	epithelial	0.010948	0.989052
Small intestine 41	epithelial	0.622453	0.377547
Liver 43	epithelial	0.0665658	0.933434
Pancreas 45	epithelial	0.0180879	0.981912
Pancreas 48	epithelial	0.150215	0.849785
Pancreas 49	epithelial	0.0262258	0.973774
Pancreas 50	epithelial	0.581767	0.418233
Pancreas 51	epithelial	0.876035	0.123965
Kidney 54	epithelial	0.71382	0.28618
Kidney 55	epithelial	0.0692586	0.930741
Kidney 56	epithelial	0.117504	0.882496
Kidney M1	epithelial	0.000363884	0.999636
Kidney 57	epithelial	0.207222	0.792778
Kidney 58	epithelial	0.4877	0.5123
Kidney 59	epithelial	0.356043	0.643957
Kidney 60	epithelial	0.368727	0.631273
Kidney 62	epithelial	0.693394	0.306606
Kidney 63	epithelial	0.190929	0.809071
Kidney 64	epithelial	0.160316	0.839684
Kidney 65	epithelial	0.143224	0.856776
Kidney 66	epithelial	0.171337	0.828663
Kidney 67	epithelial	0.0966505	0.90335
Kidney 68	epithelial	0.480189	0.519811
Kidney H5	epithelial	0.328467	0.671533
Fat 69	epithelial	0.122538	0.877462
Bladder M2	epithelial	0.177246	0.822754
Bladder 70	epithelial	0.480931	0.519069
Bladder 71	epithelial	0.274165	0.725835
Bladder 72	epithelial	0.281665	0.718335
Uterus 73	epithelial	0.0918033	0.908197
Uterus 74	epithelial	0.0738832	0.926117
Uterus 75	epithelial	0.0843116	0.915688
Fat 77	endothelial	0.741703	0.258297
Bladder 77	endothelial	0.558909	0.441091
Brain cortex 78	endothelial	0.354592	0.645408
Fat 78	endothelial	0.472628	0.527372
Mammary gland 78	endothelial	0.325234	0.674766
Limb muscle 78	endothelial	0.635057	0.364943
Lung 78	endothelial	0.449772	0.550228
Bladder 78	endothelial	0.308974	0.691026
Kidney 79	endothelial	0.703234	0.296766
Kidney 80	endothelial	0.659806	0.340194
Kidney 81	endothelial	0.300526	0.699474
Kidney 82	endothelial	0.365792	0.634208
Brain cortex 83	endothelial	0.395695	0.604305
Brainstem 83	endothelial	0.321681	0.678319
Hypothalamus Pituitary 83	endothelial	0.772251	0.227749
Blood 83	endothelial	0.245033	0.754967
Lung 83	endothelial	0.502239	0.497761
Small intestine 84	endothelial	0.314394	0.685606
Bladder 84	endothelial	0.4327	0.5673
Limb muscle 85	endothelial	0.673377	0.326623
Diaphragm 85	endothelial	0.716081	0.283919
Tongue 85	endothelial	0.630793	0.369207
Bladder 85	endothelial	0.69969	0.30031
Fat 86	endothelial	0.633098	0.366902
Limb muscle 86	endothelial	0.38558	0.61442
Thymus 86	endothelial	0.892023	0.107977
Heart 86	endothelial	0.491717	0.508283
Aorta 86	endothelial	0.389671	0.610329
Pancreas 86	endothelial	0.330381	0.669619
Kidney 86	endothelial	0.348868	0.651132
Bladder 86	endothelial	0.53937	0.46063
Fat 87	endothelial	0.43662	0.56338
Lung 88	endothelial	0.849706	0.150294
Liver 90	endothelial	0.338493	0.661507
Kidney 91	endothelial	0.733445	0.266555
Bone M3	endothelial	0.673759	0.326241
Lung M3	endothelial	0.188	0.812
Uterus M3	endothelial	0.305152	0.694848
Fat 92	endothelial	0.177143	0.822857
Limb muscle 92	endothelial	0.131682	0.868318
Lung 92	endothelial	0.45634	0.54366
Tongue 92	endothelial	0.396534	0.603466
Small intestine 92	endothelial	0.333333	0.666667
Pancreas 92	endothelial	0.507431	0.492569
Kidney 92	endothelial	0.355978	0.644022
Bladder 92	endothelial	0.0951475	0.904853
Fat 93	endothelial	0.378282	0.621718
Pancreas 94	endothelial	0.705755	0.294245
Bone 96	stromal	0.879233	0.120767
Bone 97	stromal	0.963176	0.0368239
Limb muscle 98	stromal	0.854554	0.145446
Tongue 98	stromal	0.98234	0.01766
Limb muscle 99	stromal	0.818492	0.181508
Tongue 99	stromal	0.813243	0.186757
Limb muscle 100	stromal	0.44563	0.55437
Heart 103	stromal	0.754582	0.245418
Small intestine 108	stromal	0.0320513	0.967949
Bladder 108	stromal	0.0380184	0.961982
Uterus 108	stromal	0.195238	0.804762
Brain cortex 109	stromal	0.102931	0.897069
Brainstem 109	stromal	0.0785903	0.92141
Fat 109	stromal	0.265191	0.734809
Limb muscle 109	stromal	0.267263	0.732737
Bone 109	stromal	0.626645	0.373355
Heart 109	stromal	0.230769	0.769231
Aorta 109	stromal	0.131343	0.868657
Tongue 109	stromal	0.26071	0.73929
Pancreas 109	stromal	0.100514	0.899486
Kidney 109	stromal	0.410266	0.589734
Bladder 109	stromal	0.384043	0.615957
Limb muscle 110	stromal	0.476928	0.523072
Diaphragm 110	stromal	0.624719	0.375281
Fat 111	stromal	0.285218	0.714782
Bone 111	stromal	0.741457	0.258543
Heart 111	stromal	0.0282244	0.971776
Trachea 111	stromal	0.607104	0.392896
Tongue 111	stromal	0.649771	0.350229
Small intestine 111	stromal	0.433007	0.566993
Kidney 111	stromal	0.0494263	0.950574
Bladder 111	stromal	0.522833	0.477167
Fat 112	stromal	0.404372	0.595628
Fat 113	stromal	0.476493	0.523507
Fat 114	stromal	0.450943	0.549057
Lung 115	stromal	0.651242	0.348758
Lung 116	stromal	0.635852	0.364148
Tongue 118	stromal	0.886159	0.113841
Small intestine 120	stromal	0.0783699	0.92163
Small intestine 121	stromal	0.52924	0.47076
Pancreas 122	stromal	0.513225	0.486775
Pancreas 123	stromal	0.380779	0.619221
Bladder 123	stromal	0.760284	0.239716
Bladder 126	stromal	0.80708	0.19292
Bladder 127	stromal	0.308989	0.691011
Fat 128	stromal	0.249258	0.750742
Kidney 128	stromal	0.198021	0.801979
Bladder 128	stromal	0.745816	0.254184
Uterus 128	stromal	0.304206	0.695794
Lung 129	stromal	0.432432	0.567568
Brain cortex 130	stromal	0.134074	0.865926
Brainstem 130	stromal	0.168677	0.831323
Fat 130	stromal	0.354633	0.645367
Limb muscle 130	stromal	0.377945	0.622055
Diaphragm 130	stromal	0.339264	0.660736
Heart 130	stromal	0.417121	0.582879
Lung 130	stromal	0.623978	0.376022
Tongue 130	stromal	0.779937	0.220063
Bladder 130	stromal	0.238095	0.761905
Fat 133	stromal	0.177451	0.822549
Small intestine 134	stromal	0.108974	0.891026
Colon 134	stromal	0.154709	0.845291
Bladder 134	stromal	0.774691	0.225309
Fat 135	stromal	0.0665281	0.933472
Fat 136	stromal	0.13189	0.86811
Pancreas 136	stromal	0.134243	0.865757
Fat 137	stromal	0.248768	0.751232
Brain cortex 139	stromal	0.658768	0.341232
Brainstem 139	stromal	0.78437	0.21563
Kidney 140	stromal	0.616457	0.383543
Tongue 142	stromal	0.520422	0.479578
Fat 144	lymphoid	0.0313112	0.968689
Mammary gland 144	lymphoid	0.0105448	0.989455
Limb muscle 144	lymphoid	0.00237906	0.997621
Bone 144	lymphoid	0.00171929	0.998281
Bone marrow 144	lymphoid	0.00178026	0.99822
Blood 144	lymphoid	0.00548847	0.994512
Spleen 144	lymphoid	0.00169595	0.998304
Lung 144	lymphoid	0.025	0.975
Small intestine 144	lymphoid	0.000533974	0.999466
Pancreas 144	lymphoid	0.00381264	0.996187
Kidney 144	lymphoid	0.000770311	0.99923
Bone 145	lymphoid	0	1
Spleen 145	lymphoid	0.00684346	0.993157
Pancreas 145	lymphoid	0.00304288	0.996957
Pancreas 146	lymphoid	0.0183246	0.981675
Mammary gland 147	lymphoid	0.012024	0.987976
Bone 147	lymphoid	0.00456482	0.995435
Bone marrow 147	lymphoid	0.0271903	0.97281
Spleen 147	lymphoid	0.00946611	0.990534
Small intestine 147	lymphoid	0.0239767	0.976023
Liver 147	lymphoid	0.0345528	0.965447
Pancreas 147	lymphoid	0.0165094	0.983491
Spleen 148	lymphoid	0	1
Small intestine 149	lymphoid	0.021978	0.978022
Kidney 149	lymphoid	0	1
Bone marrow 150	lymphoid	0.000600601	0.999399
Blood 150	lymphoid	0.00212465	0.997875
Spleen 150	lymphoid	8.70777e-05	0.999913
Small intestine 150	lymphoid	0.00852878	0.991471
Liver 150	lymphoid	0.00118099	0.998819
Kidney 150	lymphoid	0.000157035	0.999843
Lung M6	lymphoid	0	1
Lung 151	lymphoid	0.0251397	0.97486
Lung 152	lymphoid	0.0222064	0.977794
Lung 153	lymphoid	0.015445	0.984555
Pancreas 154	lymphoid	0	1
Kidney 154	lymphoid	0.00335796	0.996642
Bone 155	lymphoid	0.285097	0.714903
Bone marrow 155	lymphoid	0	1
Spleen 155	lymphoid	0.0041311	0.995869
Lung 155	lymphoid	0.0140281	0.985972
Small intestine 155	lymphoid	0	1
Liver 155	lymphoid	0.00850547	0.991495
Kidney 155	lymphoid	0.000604047	0.999396
Spleen H6	lymphoid	0.104558	0.895442
Lung H6	lymphoid	0.021164	0.978836
Trachea H6	lymphoid	0.0177515	0.982249
Bladder H6	lymphoid	0.00272315	0.997277
Bone marrow H7	lymphoid	0.0027972	0.997203
Spleen H7	lymphoid	0.0110985	0.988901
Liver H7	lymphoid	0.0145251	0.985475
Lung 156	lymphoid	0.0256024	0.974398
Small intestine 156	lymphoid	0.0039086	0.996091
Fat 157	lymphoid	0.0199629	0.980037
Mammary gland 157	lymphoid	0.0197474	0.980253
Limb muscle 157	lymphoid	0.694077	0.305923
Bone 157	lymphoid	0	1
Bone marrow 157	lymphoid	0.000574768	0.999425
Blood 157	lymphoid	0.00976562	0.990234
Spleen 157	lymphoid	0.00685623	0.993144
Lung 157	lymphoid	0.0201573	0.979843
Small intestine 157	lymphoid	0.0249377	0.975062
Liver 157	lymphoid	0.0805763	0.919424
Pancreas 157	lymphoid	0.00424328	0.995757
Kidney 157	lymphoid	0.00498129	0.995019
Bladder 157	lymphoid	0.136994	0.863006
Fat 158	lymphoid	0.00723589	0.992764
Fat 159	lymphoid	0.0361174	0.963883
Mammary gland 159	lymphoid	0.0137112	0.986289
Fat 160	lymphoid	0.0208333	0.979167
Mammary gland 160	lymphoid	0.0163551	0.983645
Bone 160	lymphoid	9.88142e-05	0.999901
Bone marrow 160	lymphoid	0.0299871	0.970013
Blood 160	lymphoid	0.0313253	0.968675
Spleen 160	lymphoid	0.00536276	0.994637
Lung 160	lymphoid	0.0173833	0.982617
Small intestine 160	lymphoid	0.0235181	0.976482
Colon 160	lymphoid	0.0118901	0.98811
Liver 160	lymphoid	0.00175829	0.998242
Pancreas 160	lymphoid	0.00645682	0.993543
Kidney 160	lymphoid	0.000417636	0.999582
Uterus 160	lymphoid	0	1
Skin 161	lymphoid	0.00506009	0.99494
Fat 161	lymphoid	0.00782779	0.992172
Limb muscle 161	lymphoid	0.0075188	0.992481
Spleen 162	lymphoid	0.00309076	0.996909
Lung 162	lymphoid	0.0256046	0.974395
Kidney 162	lymphoid	0.0100223	0.989978
Small intestine 164	lymphoid	0	1
Small intestine 165	lymphoid	0.00233699	0.997663
Small intestine 166	lymphoid	0.00364668	0.996353
Fat 168	lymphoid	0.0350515	0.964948
Mammary gland 168	lymphoid	0.0357143	0.964286
Lung 168	lymphoid	0.0306166	0.969383
Pancreas 168	lymphoid	0.00613497	0.993865
Tongue M7	lymphoid	0.0425567	0.957443
Bone 169	hematopoietic	0.0201695	0.97983
Bone marrow 169	hematopoietic	0.0388769	0.961123
Blood 169	hematopoietic	0.00898204	0.991018
Spleen 169	hematopoietic	0.00772727	0.992273
Bone 170	megakaryocyte-erythroid	0.0265974	0.973403
Bone marrow 170	megakaryocyte-erythroid	0.0233074	0.976693
Blood 170	megakaryocyte-erythroid	0.0157618	0.984238
Blood 171	megakaryocyte-erythroid	0.0163043	0.983696
Hypothalamus Pituitary 172	megakaryocyte-erythroid	0.0691964	0.930804
Bone 172	megakaryocyte-erythroid	0.030202	0.969798
Bone marrow 172	megakaryocyte-erythroid	0.0401754	0.959825
Spleen 172	megakaryocyte-erythroid	0.100204	0.899796
Bone marrow 173	megakaryocyte-erythroid	0.0261011	0.973899
Spleen 173	megakaryocyte-erythroid	0	1
Hypothalamus Pituitary 174	megakaryocyte-erythroid	0.0803571	0.919643
Bone 174	megakaryocyte-erythroid	0.0252546	0.974745
Bone marrow 174	megakaryocyte-erythroid	0.0930039	0.906996
Spleen 174	megakaryocyte-erythroid	0.473312	0.526688
Brain cortex 175	myeloid	0.0501754	0.949825
Brainstem 175	myeloid	0.0270614	0.972939
Hypothalamus Pituitary 175	myeloid	0.0112644	0.988736
Fat 175	myeloid	0.0227538	0.977246
Limb muscle 175	myeloid	0.0160142	0.983986
Bone 175	myeloid	0.00561506	0.994385
Bone marrow 175	myeloid	0.0106063	0.989394
Blood 175	myeloid	0.00850494	0.991495
Spleen 175	myeloid	0.011577	0.988423
Heart 175	myeloid	0	1
Aorta 175	myeloid	0.0177976	0.982202
Lung 175	myeloid	0.00932388	0.990676
Trachea 175	myeloid	0.0156951	0.984305
Small intestine 175	myeloid	0.0312989	0.968701
Liver 175	myeloid	0.0272309	0.972769
Pancreas 175	myeloid	0	1
Kidney 175	myeloid	0.00319795	0.996802
Bladder 175	myeloid	0.0108824	0.989118
Hypothalamus Pituitary 176	myeloid	0.0132042	0.986796
Bone 176	myeloid	0.0157068	0.984293
Bone marrow 176	myeloid	0.0119587	0.988041
Blood 176	myeloid	0.00461775	0.995382
Spleen 176	myeloid	0.0211106	0.978889
Heart 176	myeloid	0	1
Lung 176	myeloid	0.0170622	0.982938
Kidney 176	myeloid	0.00087184	0.999128
Lung 177	myeloid	0.00543109	0.994569
Fat 178	myeloid	0.0669344	0.933066
Lung 178	myeloid	0.0157556	0.984244
Kidney 178	myeloid	0	1
Bladder 178	myeloid	0.0372856	0.962714
Bone marrow 179	myeloid	0	1
Tongue 179	myeloid	0.0180412	0.981959
Bone 181	myeloid	0.050859	0.949141
Bone marrow 181	myeloid	0.0394477	0.960552
Fat 182	myeloid	0.0327674	0.967233
Bone 182	myeloid	0.00266735	0.997333
Bone marrow 182	myeloid	0.0111984	0.988802
Blood 182	myeloid	0.00914676	0.990853
Spleen 182	myeloid	0.0105862	0.989414
Lung 182	myeloid	0.00869037	0.99131
Liver 182	myeloid	0.0364261	0.963574
Kidney 182	myeloid	0.00495985	0.99504
Bladder 182	myeloid	0.0570659	0.942934
Bone 183	myeloid	0.0356759	0.964324
Bone marrow 183	myeloid	0.0139457	0.986054
Blood 183	myeloid	0.0018018	0.998198
Lung 183	myeloid	0.0178174	0.982183
Blood H8	myeloid	0.00660939	0.993391
Spleen H8	myeloid	0.0156122	0.984388
Heart H8	myeloid	0.0013772	0.998623
Trachea H8	myeloid	0.0539957	0.946004
Small intestine H8	myeloid	0.00685801	0.993142
Bone H9	myeloid	0.00780959	0.99219
Bone marrow H9	myeloid	0.0087146	0.991285
Fat 184	myeloid	0.0254777	0.974522
Limb muscle 184	myeloid	0.0746546	0.925345
Diaphragm 184	myeloid	0.127864	0.872136
Spleen 184	myeloid	0.0117074	0.988293
Thymus 184	myeloid	0.0162882	0.983712
Tongue 184	myeloid	0.0131181	0.986882
Small intestine 184	myeloid	0.0114524	0.988548
Pancreas 184	myeloid	0.00522778	0.994772
Kidney 184	myeloid	0.0351944	0.964806
Bladder 184	myeloid	0.0188629	0.981137
Brain cortex 186	myeloid	0.0308527	0.969147
Brainstem 186	myeloid	0.0358176	0.964182
Hypothalamus Pituitary 186	myeloid	0.0684932	0.931507
Bone 187	myeloid	0.212931	0.787069
Lung 188	myeloid	0.0418818	0.958118
Lung 189	myeloid	0.0515763	0.948424
Lung 191	myeloid	0.0375576	0.962442
Lung 192	myeloid	0.0817601	0.91824
Lung 193	myeloid	0.0130293	0.986971
Lung 194	myeloid	0.212871	0.787129
Liver 195	myeloid	0.0343766	0.965623
Liver 196	myeloid	0.103774	0.896226
Liver 197	myeloid	0.0324881	0.967512
Liver 198	myeloid	0.048286	0.951714
Liver 199	myeloid	0.0872939	0.912706
Fat 200	myeloid	0.0284382	0.971562
Pancreas 200	myeloid	0.00493827	0.995062
Kidney 200	myeloid	0.00514734	0.994853
Mammary gland 201	myeloid	0.0354331	0.964567
Pancreas 201	myeloid	0.1	0.9
Spleen 202	myeloid	0.0265356	0.973464
Kidney 202	myeloid	0.00435005	0.99565
Tongue 204	myeloid	0.0406852	0.959315
Small intestine 205	myeloid	0.0105158	0.989484
Kidney 206	myeloid	0.0311748	0.968825
Kidney 207	myeloid	0.0809061	0.919094
Uterus 209	myeloid	0.0209468	0.979053
Uterus 210	myeloid	0.06875	0.93125
Bone 211	myeloid	0.00609013	0.99391
Spleen 211	myeloid	0.00993125	0.990069
Lung 211	myeloid	0.0202404	0.97976
Liver 211	myeloid	0.00818452	0.991815
Pancreas 211	myeloid	0.00722892	0.992771
Kidney 211	myeloid	0	1
Bladder 211	myeloid	0.0444444	0.955556
Bone 212	myeloid	0.00562324	0.994377
Bone marrow 212	myeloid	0.0159509	0.984049
Spleen 212	myeloid	0.00204082	0.997959
Liver 212	myeloid	0.0169903	0.98301
Fat 213	myeloid	0.0139276	0.986072
Mammary gland 213	myeloid	0.0183221	0.981678
Spleen 213	myeloid	0.00437254	0.995627
Lung 213	myeloid	0.0374037	0.962596
Liver 213	myeloid	0.0138889	0.986111
Pancreas 213	myeloid	0.0205066	0.979493
Bladder 213	myeloid	0.169177	0.830823
Bone marrow 214	myeloid	0.0080429	0.991957
Spleen 214	myeloid	0.0147409	0.985259
Lung 214	myeloid	0.019469	0.980531
Small intestine 214	myeloid	0.00403226	0.995968
Liver 214	myeloid	0.0317757	0.968224
Pancreas 214	myeloid	0.00910596	0.990894
Skin 216	myeloid	0.0619658	0.938034
Liver 217	myeloid	0.0402145	0.959786
Brain cortex 218	neural	0.0297723	0.970228
Brain cortex 219	neural	0.242379	0.757621
Brain cortex 220	neural	0.0461911	0.953809
Brainstem 222	neural	0.313781	0.686219
Brain cortex H10	neural	0.291953	0.708047
Brainstem H10	neural	0.648855	0.351145
Brain cortex 223	neural	0.102996	0.897004
Brainstem 224	neural	0.636762	0.363238
Brainstem 225	neural	0.959578	0.0404218
Brainstem 226	neural	0.607894	0.392106
Eye retina 228	neural	0.937907	0.0620934
Eye retina 230	neural	0.926395	0.0736049
Brain cortex 238	neural	0.878613	0.121387
Brainstem 239	neural	0.798174	0.201826
Brain cortex 242	neural	0.0925645	0.907436
Brainstem 242	neural	0.255354	0.744646
Brain cortex 243	neural	0.672065	0.327935
Brainstem 243	neural	0.540719	0.459281
Hypothalamus Pituitary 243	neural	0.887097	0.112903
Brain cortex 244	neural	0.137175	0.862825
Brainstem 244	neural	0.708045	0.291955
Brainstem 246	neural	0.619808	0.380192
Tongue 248	neural	0.949123	0.0508772
Brain cortex 249	neural	0.318658	0.681342
Testes 250	germ	0.0288115	0.971188
Testes 251	germ	0.00184106	0.998159
Testes 252	germ	0.000615591	0.999384
Testes 254	germ	0.000277162	0.999723
Testes 255	germ	0.000380518	0.999619
Testes 256	germ	0.000237079	0.999763
