# Supplementary material for: Mouse lemur cell atlas informs primate genes, physiology and disease
Source: Nature. 2025 Jul 30;644(8075):185–96. doi: 10.1038/s41586-025-09114-8 (PMC12328237; doi:10.1038/s41586-025-09114-8)
Supplement: Supplementary file 17 — Source Data Extended Data Fig. 4 [file 41586_2025_9114_MOESM17_ESM.xlsx]

## Sheet: Fig E4f
	free_annotation_v1	compartment_v1	tissue	individual	MHC_group	mean_expression	color
1	capillary cell (FABP5+ RBP7-)	endothelial	Bladder	L4	All classical Class I	4.77257	grey
2	capillary cell (FABP5+ RBP7lo)	endothelial	Bladder	L4	All classical Class I	4.17734	grey
3	artery cell	endothelial	Bladder	L4	All classical Class I	4.54489	grey
4	lymphatic cell (CCL21+)	endothelial	Bladder	L4	All classical Class I	3.86765	grey
5	vein cell	endothelial	Bladder	L4	All classical Class I	4.55611	grey
6	vein cell (LQ)	endothelial	Bladder	L4	All classical Class I	3.3094	grey
7	basal urothelial cell	epithelial	Bladder	L4	All classical Class I	1.79269	grey
8	intermediate urothelial cell	epithelial	Bladder	L4	All classical Class I	1.97168	grey
9	luminal urothelial cell	epithelial	Bladder	L4	All classical Class I	2.66681	grey
10	B cell	lymphoid	Bladder	L4	All classical Class I	3.51781	grey
11	T cell (CD4+ CD8- CCL5-)	lymphoid	Bladder	L4	All classical Class I	4.06553	grey
12	innate lymphoid cell	lymphoid	Bladder	L4	All classical Class I	3.3939	grey
13	natural killer cell_T cell	lymphoid	Bladder	L4	All classical Class I	4.00972	grey
14	plasma cell	lymphoid	Bladder	L4	All classical Class I	3.7003	grey
15	basophil	myeloid	Bladder	L4	All classical Class I	3.92845	grey
16	conventional dendritic cell	myeloid	Bladder	L4	All classical Class I	3.47671	green
17	dendritic cell (FLT3+ IGSF6+)	myeloid	Bladder	L4	All classical Class I	3.32298	green
18	mature dendritic cell	myeloid	Bladder	L4	All classical Class I	4.57527	green
19	macrophage	myeloid	Bladder	L4	All classical Class I	2.99177	grey
20	neutrophil	myeloid	Bladder	L4	All classical Class I	4.37078	grey
21	plasmacytoid dendritic cell	myeloid	Bladder	L4	All classical Class I	4.06542	green
22	myelinating Schwann cell	neural	Bladder	L4	All classical Class I	0.813972	grey
23	non-myelinating Schwann cell	neural	Bladder	L4	All classical Class I	3.00747	grey
24	fibroblast	stromal	Bladder	L4	All classical Class I	3.02191	grey
25	fibroblast (ENPP2+)	stromal	Bladder	L4	All classical Class I	3.40096	grey
26	fibroblast (LQ)	stromal	Bladder	L4	All classical Class I	1.18995	grey
27	fibroblast (LY6H+)	stromal	Bladder	L4	All classical Class I	2.674	grey
28	fibroblast (PTN+)	stromal	Bladder	L4	All classical Class I	2.34231	grey
29	mesothelial cell	stromal	Bladder	L4	All classical Class I	2.57571	grey
30	myofibroblast	stromal	Bladder	L4	All classical Class I	2.86587	grey
31	pericyte	stromal	Bladder	L4	All classical Class I	2.88578	grey
32	smooth muscle cell	stromal	Bladder	L4	All classical Class I	1.81357	grey
33	vascular associated smooth muscle cell	stromal	Bladder	L4	All classical Class I	1.72913	grey
34	B cell	lymphoid	Blood	L4	All classical Class I	3.67604	grey
35	T cell (CD4+ CD8- CCL5-)	lymphoid	Blood	L4	All classical Class I	3.91433	grey
36	T cell (CD4- CD8+ CCL5+)	lymphoid	Blood	L4	All classical Class I	4.77361	grey
37	natural killer T cell	lymphoid	Blood	L4	All classical Class I	4.87173	grey
38	natural killer cell	lymphoid	Blood	L4	All classical Class I	4.40665	grey
39	plasma cell	lymphoid	Blood	L4	All classical Class I	2.46867	grey
40	monocyte	myeloid	Blood	L4	All classical Class I	4.01689	grey
41	neutrophil	myeloid	Blood	L4	All classical Class I	5.05843	grey
42	capillary cell (FABP5+ RBP7+)	endothelial	Bone	L4	All classical Class I	4.03203	grey
43	endothelial cell	endothelial	Bone	L4	All classical Class I	4.06969	grey
44	sinusoid cell (MAFB+)	endothelial	Bone	L4	All classical Class I	4.33231	grey
45	hematopoietic precursor cell	hematopoietic	Bone	L4	All classical Class I	3.4634	grey
46	B cell	lymphoid	Bone	L4	All classical Class I	3.91962	grey
47	B cell (PF)	lymphoid	Bone	L4	All classical Class I	3.24971	grey
48	T cell (CD4+ CD8- CCL5-)	lymphoid	Bone	L4	All classical Class I	3.71923	grey
49	T cell (CD4- CD8+ CCL5+)	lymphoid	Bone	L4	All classical Class I	4.37382	grey
50	natural killer cell_T cell (PF)	lymphoid	Bone	L4	All classical Class I	4.04728	grey
51	natural killer T cell	lymphoid	Bone	L4	All classical Class I	4.24415	grey
52	plasma cell	lymphoid	Bone	L4	All classical Class I	3.20277	grey
53	erythroid lineage cell	megakaryocyte-erythroid	Bone	L4	All classical Class I	1.87617	grey
54	erythroid lineage cell (PF)	megakaryocyte-erythroid	Bone	L4	All classical Class I	2.37444	grey
55	erythroid progenitor cell	megakaryocyte-erythroid	Bone	L4	All classical Class I	1.93187	grey
56	megakaryocyte progenitor cell	megakaryocyte-erythroid	Bone	L4	All classical Class I	2.85345	grey
57	conventional dendritic cell	myeloid	Bone	L4	All classical Class I	3.3051	green
58	granulocyte monocyte progenitor cell	myeloid	Bone	L4	All classical Class I	2.87938	grey
59	macrophage (osteoclast)	myeloid	Bone	L4	All classical Class I	3.28698	grey
60	monocyte	myeloid	Bone	L4	All classical Class I	3.70275	grey
61	monocyte (PF)	myeloid	Bone	L4	All classical Class I	3.24245	grey
62	macrophage_monocyte (PF)	myeloid	Bone	L4	All classical Class I	3.12017	grey
63	neutrophil	myeloid	Bone	L4	All classical Class I	3.62055	grey
64	neutrophil (PF)	myeloid	Bone	L4	All classical Class I	3.05306	grey
65	plasmacytoid dendritic cell	myeloid	Bone	L4	All classical Class I	3.78329	green
66	myelinating Schwann cell	neural	Bone	L4	All classical Class I	0.234889	grey
67	non-myelinating Schwann cell	neural	Bone	L4	All classical Class I	2.31331	grey
68	chondrocyte	stromal	Bone	L4	All classical Class I	1.93727	grey
69	adipocyte (UCP1lo)	stromal	Bone	L4	All classical Class I	2.75335	grey
70	fibroblast	stromal	Bone	L4	All classical Class I	2.67596	grey
71	osteoblast	stromal	Bone	L4	All classical Class I	2.65276	grey
72	osteo-CAR cell	stromal	Bone	L4	All classical Class I	3.77986	grey
73	unknown_Bone_stromal_G1 (NGFR+ TNNT2+)	stromal	Bone	L4	All classical Class I	2.05874	grey
74	tendon cell	stromal	Bone	L4	All classical Class I	2.05301	grey
75	vascular associated smooth muscle cell	stromal	Bone	L4	All classical Class I	1.46392	grey
76	sinusoid cell (MAFB+)	endothelial	Bone_marrow	L4	All classical Class I	4.51697	grey
77	hematopoietic precursor cell	hematopoietic	Bone_marrow	L4	All classical Class I	3.46386	grey
78	B cell	lymphoid	Bone_marrow	L4	All classical Class I	3.60757	grey
79	T cell (CD4+ CD8- CCL5-)	lymphoid	Bone_marrow	L4	All classical Class I	3.84087	grey
80	T cell (CD4- CD8+ CCL5+)	lymphoid	Bone_marrow	L4	All classical Class I	4.15541	grey
81	natural killer cell_T cell (PF)	lymphoid	Bone_marrow	L4	All classical Class I	4.19401	grey
82	natural killer T cell	lymphoid	Bone_marrow	L4	All classical Class I	4.28611	grey
83	natural killer cell	lymphoid	Bone_marrow	L4	All classical Class I	4.0641	grey
84	plasma cell	lymphoid	Bone_marrow	L4	All classical Class I	3.82907	grey
85	plasma cell (PF)	lymphoid	Bone_marrow	L4	All classical Class I	3.95285	grey
86	T cell (CD4+ CD8+ CCL5+)	lymphoid	Bone_marrow	L4	All classical Class I	4.39518	grey
87	erythroid lineage cell	megakaryocyte-erythroid	Bone_marrow	L4	All classical Class I	1.56443	grey
88	erythroid lineage cell (PF)	megakaryocyte-erythroid	Bone_marrow	L4	All classical Class I	1.78915	grey
89	erythroid progenitor cell	megakaryocyte-erythroid	Bone_marrow	L4	All classical Class I	1.81083	grey
90	megakaryocyte progenitor cell	megakaryocyte-erythroid	Bone_marrow	L4	All classical Class I	2.18175	grey
91	basophil	myeloid	Bone_marrow	L4	All classical Class I	2.82546	grey
92	conventional dendritic cell	myeloid	Bone_marrow	L4	All classical Class I	3.48584	green
93	eosinophil	myeloid	Bone_marrow	L4	All classical Class I	3.07341	grey
94	granulocyte monocyte progenitor cell	myeloid	Bone_marrow	L4	All classical Class I	2.7098	grey
95	macrophage	myeloid	Bone_marrow	L4	All classical Class I	3.12003	grey
96	macrophage (CD5L+)	myeloid	Bone_marrow	L4	All classical Class I	3.00863	grey
97	monocyte	myeloid	Bone_marrow	L4	All classical Class I	3.43906	grey
98	monocyte (PF)	myeloid	Bone_marrow	L4	All classical Class I	3.39868	grey
99	macrophage_monocyte (PF)	myeloid	Bone_marrow	L4	All classical Class I	2.73493	grey
100	neutrophil	myeloid	Bone_marrow	L4	All classical Class I	3.49918	grey
101	neutrophil (PF)	myeloid	Bone_marrow	L4	All classical Class I	2.68707	grey
102	plasmacytoid dendritic cell	myeloid	Bone_marrow	L4	All classical Class I	4.17954	green
103	fibroblast	stromal	Bone_marrow	L4	All classical Class I	3.41341	grey
104	osteoblast	stromal	Bone_marrow	L4	All classical Class I	2.87403	grey
105	osteo-CAR cell	stromal	Bone_marrow	L4	All classical Class I	4.07184	grey
106	capillary cell (FABP5- RBP7-)	endothelial	Brain_cortex	L4	All classical Class I	3.58437	grey
107	B cell	lymphoid	Brain_cortex	L4	All classical Class I	3.85582	grey
108	natural killer cell_T cell	lymphoid	Brain_cortex	L4	All classical Class I	3.74606	grey
109	erythroid lineage cell	megakaryocyte-erythroid	Brain_cortex	L4	All classical Class I	3.87782	grey
110	macrophage (microglial cell)	myeloid	Brain_cortex	L4	All classical Class I	3.48475	grey
111	astrocyte (LHX2+ SLC7A10-)	neural	Brain_cortex	L4	All classical Class I	1.43506	grey
112	ependymal cell	neural	Brain_cortex	L4	All classical Class I	0.998179	grey
113	GABAergic neuron (LQ RBP1+)	neural	Brain_cortex	L4	All classical Class I	0	grey
114	glutamatergic neuron (NPTX1+)	neural	Brain_cortex	L4	All classical Class I	0.753559	grey
115	oligodendrocyte	neural	Brain_cortex	L4	All classical Class I	1.08194	grey
116	leptomeningeal cell	stromal	Brain_cortex	L4	All classical Class I	2.21136	grey
117	pericyte	stromal	Brain_cortex	L4	All classical Class I	2.63252	grey
118	vascular associated smooth muscle cell	stromal	Brain_cortex	L4	All classical Class I	1.59876	grey
119	capillary cell (FABP5- RBP7-)	endothelial	Brainstem	L4	All classical Class I	3.60831	grey
120	B cell	lymphoid	Brainstem	L4	All classical Class I	4.01314	grey
121	natural killer cell_T cell	lymphoid	Brainstem	L4	All classical Class I	3.48199	grey
122	erythroid lineage cell (PF)	megakaryocyte-erythroid	Brainstem	L4	All classical Class I	0.747911	grey
123	macrophage (microglial cell)	myeloid	Brainstem	L4	All classical Class I	3.83927	grey
124	neutrophil	myeloid	Brainstem	L4	All classical Class I	2.35926	grey
125	astrocyte (LHX2- SLC7A10+)	neural	Brainstem	L4	All classical Class I	3.01659	grey
126	astrocyte (S100B+)	neural	Brainstem	L4	All classical Class I	0.983265	grey
127	choroid plexus epithelial cell	neural	Brainstem	L4	All classical Class I	2.06423	grey
128	ependymal cell	neural	Brainstem	L4	All classical Class I	1.11792	grey
129	GABAergic neuron (OTX2+)	neural	Brainstem	L4	All classical Class I	0.440234	grey
130	glutamatergic neuron (CBLN1+)	neural	Brainstem	L4	All classical Class I	0.114624	grey
131	myelinating Schwann cell	neural	Brainstem	L4	All classical Class I	1.01613	grey
132	oligodendrocyte	neural	Brainstem	L4	All classical Class I	0.841998	grey
133	oligodendrocyte precursor cell	neural	Brainstem	L4	All classical Class I	1.61157	grey
134	leptomeningeal cell	stromal	Brainstem	L4	All classical Class I	2.01883	grey
135	pericyte	stromal	Brainstem	L4	All classical Class I	2.48827	grey
136	vascular associated smooth muscle cell	stromal	Brainstem	L4	All classical Class I	1.37076	grey
137	enterocyte	epithelial	Colon	L4	All classical Class I	1.30639	grey
138	enterocyte progenitor cell	epithelial	Colon	L4	All classical Class I	0.701178	grey
139	enterocyte_goblet cell	epithelial	Colon	L4	All classical Class I	0.50729	grey
140	enteroendocrine cell	epithelial	Colon	L4	All classical Class I	2.07014	grey
141	T cell (CD4- CD8+ CCL5+)	lymphoid	Colon	L4	All classical Class I	4.32487	grey
142	macrophage_monocyte	myeloid	Colon	L4	All classical Class I	4.16267	grey
143	fibroblast	stromal	Colon	L4	All classical Class I	3.17055	grey
144	mesothelial cell	stromal	Colon	L4	All classical Class I	3.11253	grey
145	erythroid lineage cell	megakaryocyte-erythroid	Eye_retina	L4	All classical Class I	1.36206	grey
146	macrophage (microglial cell)	myeloid	Eye_retina	L4	All classical Class I	4.75222	grey
147	neutrophil	myeloid	Eye_retina	L4	All classical Class I	4.43643	grey
148	Muller cell	neural	Eye_retina	L4	All classical Class I	2.91024	grey
149	OFF-bipolar cell	neural	Eye_retina	L4	All classical Class I	0.464799	grey
150	ON-bipolar cell	neural	Eye_retina	L4	All classical Class I	0.310989	grey
151	horizontal cell	neural	Eye_retina	L4	All classical Class I	2.32928	grey
152	bipolar cell	neural	Eye_retina	L4	All classical Class I	3.23953	grey
153	cone cell	neural	Eye_retina	L4	All classical Class I	0.545773	grey
154	rod cell	neural	Eye_retina	L4	All classical Class I	1.34065	grey
155	capillary cell (FABP5+ RBP7+)	endothelial	Fat	L4	All classical Class I	4.24593	grey
156	capillary cell (LQ FABP5+ RBP7+)	endothelial	Fat	L4	All classical Class I	3.32404	grey
157	artery cell	endothelial	Fat	L4	All classical Class I	4.19754	grey
158	lymphatic cell (ACKR4- CCDC80+)	endothelial	Fat	L4	All classical Class I	4.36234	grey
159	lymphatic cell (CCL21+)	endothelial	Fat	L4	All classical Class I	2.77434	grey
160	vein cell	endothelial	Fat	L4	All classical Class I	4.25269	grey
161	B cell	lymphoid	Fat	L4	All classical Class I	3.93317	grey
162	T cell (CD4+ CD8- CCL5- CCR10+)	lymphoid	Fat	L4	All classical Class I	4.08052	grey
163	T cell (CD4+ CD8- CCL5-)	lymphoid	Fat	L4	All classical Class I	4.17942	grey
164	T cell (CD4- CD8+ CCL5+)	lymphoid	Fat	L4	All classical Class I	4.54575	grey
165	natural killer T cell	lymphoid	Fat	L4	All classical Class I	4.615	grey
166	natural killer cell	lymphoid	Fat	L4	All classical Class I	4.71508	grey
167	plasma cell	lymphoid	Fat	L4	All classical Class I	3.88188	grey
168	T cell (PF)	lymphoid	Fat	L4	All classical Class I	4.56308	grey
169	erythroid lineage cell	megakaryocyte-erythroid	Fat	L4	All classical Class I	2.09821	grey
170	basophil	myeloid	Fat	L4	All classical Class I	4.53508	grey
171	conventional dendritic cell	myeloid	Fat	L4	All classical Class I	3.46683	green
172	macrophage	myeloid	Fat	L4	All classical Class I	3.97254	grey
173	macrophage (MRC1+)	myeloid	Fat	L4	All classical Class I	3.65634	grey
174	macrophage (PF)	myeloid	Fat	L4	All classical Class I	4.58563	grey
175	neutrophil	myeloid	Fat	L4	All classical Class I	4.94763	grey
176	non-myelinating Schwann cell	neural	Fat	L4	All classical Class I	3.03813	grey
177	adipocyte (UCP1hi)	stromal	Fat	L4	All classical Class I	0.892975	grey
178	adipocyte (UCP1lo)	stromal	Fat	L4	All classical Class I	1.15853	grey
179	fibroblast	stromal	Fat	L4	All classical Class I	2.43356	grey
180	fibroblast (ACKR2+)	stromal	Fat	L4	All classical Class I	2.62848	grey
181	fibroblast (ITIH5+)	stromal	Fat	L4	All classical Class I	2.1582	grey
182	mesothelial cell (CXCL10- PRG4+)	stromal	Fat	L4	All classical Class I	1.529	grey
183	mesothelial cell (SBSN+)	stromal	Fat	L4	All classical Class I	3.13129	grey
184	pericyte	stromal	Fat	L4	All classical Class I	2.14477	grey
185	vascular associated smooth muscle cell	stromal	Fat	L4	All classical Class I	1.75502	grey
186	endothelial cell (FABP5+ RBP7+)	endothelial	Heart	L4	All classical Class I	1.96124	grey
187	lymphatic cell	endothelial	Heart	L4	All classical Class I	0.761138	grey
188	T cell	lymphoid	Heart	L4	All classical Class I	0	grey
189	erythroid lineage cell	megakaryocyte-erythroid	Heart	L4	All classical Class I	0.465891	grey
190	macrophage_monocyte	myeloid	Heart	L4	All classical Class I	1.62053	grey
191	neutrophil	myeloid	Heart	L4	All classical Class I	1.43695	grey
192	cardiomyocyte	stromal	Heart	L4	All classical Class I	0.997725	grey
193	fibroblast	stromal	Heart	L4	All classical Class I	0.456034	grey
194	ventricular cardiomyocyte	stromal	Heart	L4	All classical Class I	5.18173	grey
195	vascular associated smooth muscle cell	stromal	Heart	L4	All classical Class I	0.477579	grey
196	capillary cell (FABP5- RBP7-)	endothelial	Hypothalamus_Pituitary	L4	All classical Class I	3.63406	grey
197	sinusoid cell (MAFB+)	endothelial	Hypothalamus_Pituitary	L4	All classical Class I	3.9794	grey
198	hematopoietic precursor cell	hematopoietic	Hypothalamus_Pituitary	L4	All classical Class I	3.38367	grey
199	B cell	lymphoid	Hypothalamus_Pituitary	L4	All classical Class I	3.21606	grey
200	natural killer cell_T cell	lymphoid	Hypothalamus_Pituitary	L4	All classical Class I	3.69971	grey
201	plasma cell	lymphoid	Hypothalamus_Pituitary	L4	All classical Class I	3.38683	grey
202	erythroid lineage cell	megakaryocyte-erythroid	Hypothalamus_Pituitary	L4	All classical Class I	1.2159	grey
203	erythroid lineage cell (PF)	megakaryocyte-erythroid	Hypothalamus_Pituitary	L4	All classical Class I	1.5739	grey
204	erythroid progenitor cell	megakaryocyte-erythroid	Hypothalamus_Pituitary	L4	All classical Class I	1.65329	grey
205	megakaryocyte progenitor cell	megakaryocyte-erythroid	Hypothalamus_Pituitary	L4	All classical Class I	2.20678	grey
206	basophil	myeloid	Hypothalamus_Pituitary	L4	All classical Class I	3.3237	grey
207	conventional dendritic cell	myeloid	Hypothalamus_Pituitary	L4	All classical Class I	3.24593	green
208	granulocyte monocyte progenitor cell	myeloid	Hypothalamus_Pituitary	L4	All classical Class I	2.78951	grey
209	macrophage (microglial cell)	myeloid	Hypothalamus_Pituitary	L4	All classical Class I	3.56339	grey
210	monocyte	myeloid	Hypothalamus_Pituitary	L4	All classical Class I	3.475	grey
211	monocyte (PF)	myeloid	Hypothalamus_Pituitary	L4	All classical Class I	3.0139	grey
212	neutrophil	myeloid	Hypothalamus_Pituitary	L4	All classical Class I	3.60953	grey
213	neutrophil (PF)	myeloid	Hypothalamus_Pituitary	L4	All classical Class I	2.90503	grey
214	plasmacytoid dendritic cell	myeloid	Hypothalamus_Pituitary	L4	All classical Class I	4.05044	green
215	astrocyte (LHX2+ SLC7A10+)	neural	Hypothalamus_Pituitary	L4	All classical Class I	1.94381	grey
216	corticotroph	neural	Hypothalamus_Pituitary	L4	All classical Class I	0.739892	grey
217	ependymal cell	neural	Hypothalamus_Pituitary	L4	All classical Class I	2.03767	grey
218	GABAergic neuron	neural	Hypothalamus_Pituitary	L4	All classical Class I	1.09569	grey
219	gonadotroph	neural	Hypothalamus_Pituitary	L4	All classical Class I	1.50217	grey
220	lactotroph	neural	Hypothalamus_Pituitary	L4	All classical Class I	1.19296	grey
221	neuroendocrine cell	neural	Hypothalamus_Pituitary	L4	All classical Class I	0.606386	grey
222	oligodendrocyte	neural	Hypothalamus_Pituitary	L4	All classical Class I	1.64613	grey
223	oligodendrocyte precursor cell	neural	Hypothalamus_Pituitary	L4	All classical Class I	1.35772	grey
224	somatotroph	neural	Hypothalamus_Pituitary	L4	All classical Class I	0.734966	grey
225	thyrotroph	neural	Hypothalamus_Pituitary	L4	All classical Class I	1.80086	grey
226	fibroblast	stromal	Hypothalamus_Pituitary	L4	All classical Class I	1.78273	grey
227	leptomeningeal cell	stromal	Hypothalamus_Pituitary	L4	All classical Class I	2.38601	grey
228	pericyte	stromal	Hypothalamus_Pituitary	L4	All classical Class I	2.89735	grey
229	vascular associated smooth muscle cell	stromal	Hypothalamus_Pituitary	L4	All classical Class I	0	grey
230	capillary cell (FABP5- RBP7-)	endothelial	Kidney	L4	All classical Class I	5.24617	grey
231	capillary cell (FABP5+ RBP7+)	endothelial	Kidney	L4	All classical Class I	4.03245	grey
232	lymphatic cell (CCL21+)	endothelial	Kidney	L4	All classical Class I	4.9524	grey
233	glomerular endothelial cell	endothelial	Kidney	L4	All classical Class I	5.36009	grey
234	vasa recta ascending limb cell (IGF1+)	endothelial	Kidney	L4	All classical Class I	5.41753	grey
235	vasa recta ascending limb cell (IGFBP5+)	endothelial	Kidney	L4	All classical Class I	5.21917	grey
236	vasa recta descending limb cell (MGP+)	endothelial	Kidney	L4	All classical Class I	4.6039	grey
237	vasa recta descending limb cell (SLC14A1+)	endothelial	Kidney	L4	All classical Class I	4.5069	grey
238	intercalated cell_principal cell	epithelial	Kidney	L4	All classical Class I	2.42745	grey
239	distal convoluted tubule epithelial cell	epithelial	Kidney	L4	All classical Class I	1.82614	grey
240	loop of Henle thick ascending limb epithelial cell	epithelial	Kidney	L4	All classical Class I	1.73769	grey
241	loop of Henle thin ascending limb epithelial cell	epithelial	Kidney	L4	All classical Class I	3.28579	grey
242	loop of Henle thin ascending limb epithelial cell (SLC14A2+)	epithelial	Kidney	L4	All classical Class I	3.25039	grey
243	loop of Henle thin descending limb epithelial cell	epithelial	Kidney	L4	All classical Class I	2.95773	grey
244	proximal convoluted tubule epithelial cell	epithelial	Kidney	L4	All classical Class I	1.62808	grey
245	proximal straight tubule epithelial cell	epithelial	Kidney	L4	All classical Class I	2.14956	grey
246	macula densa epithelial cell	epithelial	Kidney	L4	All classical Class I	2.78768	grey
247	podocyte	epithelial	Kidney	L4	All classical Class I	2.55166	grey
248	alpha-intercalated cell	epithelial	Kidney	L4	All classical Class I	2.84521	grey
249	beta-intercalated cell	epithelial	Kidney	L4	All classical Class I	2.14704	grey
250	principal cell	epithelial	Kidney	L4	All classical Class I	2.35217	grey
251	principal cell (FXYD4+)	epithelial	Kidney	L4	All classical Class I	2.28863	grey
252	principal cell (KCNE1+)	epithelial	Kidney	L4	All classical Class I	1.56278	grey
253	urothelial cell	epithelial	Kidney	L4	All classical Class I	2.64785	grey
254	B cell	lymphoid	Kidney	L4	All classical Class I	3.67517	grey
255	B cell (PF)	lymphoid	Kidney	L4	All classical Class I	3.45735	grey
256	T cell (CD4+ CD8- CCL5-)	lymphoid	Kidney	L4	All classical Class I	4.01253	grey
257	T cell (CD4- CD8+ CCL5+)	lymphoid	Kidney	L4	All classical Class I	4.17954	grey
258	innate lymphoid cell	lymphoid	Kidney	L4	All classical Class I	4.21652	grey
259	natural killer cell_T cell (PF)	lymphoid	Kidney	L4	All classical Class I	4.6514	grey
260	natural killer T cell	lymphoid	Kidney	L4	All classical Class I	4.22848	grey
261	natural killer cell	lymphoid	Kidney	L4	All classical Class I	4.26881	grey
262	natural killer cell (CHN1+)	lymphoid	Kidney	L4	All classical Class I	4.36768	grey
263	plasma cell	lymphoid	Kidney	L4	All classical Class I	3.81303	grey
264	plasma cell (PF)	lymphoid	Kidney	L4	All classical Class I	2.75613	grey
265	T cell (CD4+ CD8+ CCL5+)	lymphoid	Kidney	L4	All classical Class I	4.65955	grey
266	conventional dendritic cell	myeloid	Kidney	L4	All classical Class I	3.57316	green
267	dendritic cell (FLT3+ IGSF6+)	myeloid	Kidney	L4	All classical Class I	3.59495	green
268	mature dendritic cell	myeloid	Kidney	L4	All classical Class I	5.05731	green
269	macrophage	myeloid	Kidney	L4	All classical Class I	3.80259	grey
270	macrophage (ABCG1+)	myeloid	Kidney	L4	All classical Class I	4.09924	grey
271	macrophage (EPCAM+)	myeloid	Kidney	L4	All classical Class I	3.53169	grey
272	macrophage (MRC1+)	myeloid	Kidney	L4	All classical Class I	3.61999	grey
273	monocyte	myeloid	Kidney	L4	All classical Class I	3.90813	grey
274	monocyte (PF)	myeloid	Kidney	L4	All classical Class I	3.50819	grey
275	neutrophil	myeloid	Kidney	L4	All classical Class I	4.64781	grey
276	neutrophil (PF)	myeloid	Kidney	L4	All classical Class I	1.7928	grey
277	plasmacytoid dendritic cell	myeloid	Kidney	L4	All classical Class I	4.47704	green
278	fibroblast	stromal	Kidney	L4	All classical Class I	3.19258	grey
279	fibroblast (ASPN+)	stromal	Kidney	L4	All classical Class I	3.22984	grey
280	myofibroblast	stromal	Kidney	L4	All classical Class I	2.57093	grey
281	unknown_Kidney_stromal_G1 (ST6GAL2+)	stromal	Kidney	L4	All classical Class I	3.02168	grey
282	vascular associated smooth muscle cell	stromal	Kidney	L4	All classical Class I	1.5523	grey
283	endothelial cell	endothelial	Liver	L4	All classical Class I	4.34071	grey
284	hepatic sinusoid cell	endothelial	Liver	L4	All classical Class I	4.50766	grey
285	hepatocyte (APOB+)	epithelial	Liver	L4	All classical Class I	1.93231	grey
286	hepatocyte (PHYH+)	epithelial	Liver	L4	All classical Class I	0.381969	grey
287	cholangiocyte	epithelial	Liver	L4	All classical Class I	3.18343	grey
288	B cell	lymphoid	Liver	L4	All classical Class I	3.70225	grey
289	T cell (CD4+ CD8- CCL5-)	lymphoid	Liver	L4	All classical Class I	3.95683	grey
290	T cell (CD4- CD8+ CCL5+)	lymphoid	Liver	L4	All classical Class I	4.1411	grey
291	natural killer cell_T cell (PF)	lymphoid	Liver	L4	All classical Class I	4.08839	grey
292	natural killer T cell	lymphoid	Liver	L4	All classical Class I	4.27647	grey
293	natural killer cell	lymphoid	Liver	L4	All classical Class I	4.04662	grey
294	plasma cell	lymphoid	Liver	L4	All classical Class I	3.76778	grey
295	plasma cell (PF)	lymphoid	Liver	L4	All classical Class I	3.73868	grey
296	conventional dendritic cell	myeloid	Liver	L4	All classical Class I	4.16819	green
297	dendritic cell (FLT3+ IGSF6+)	myeloid	Liver	L4	All classical Class I	3.50532	green
298	dendritic cell (PF)	myeloid	Liver	L4	All classical Class I	3.36515	green
299	mature dendritic cell	myeloid	Liver	L4	All classical Class I	4.60204	green
300	macrophage (Kupffer cell CD5L- MARCO+)	myeloid	Liver	L4	All classical Class I	4.30739	grey
301	macrophage (Kupffer cell CD5L+ MARCO+)	myeloid	Liver	L4	All classical Class I	4.30453	grey
302	macrophage (Kupffer cell MS4A7+)	myeloid	Liver	L4	All classical Class I	3.83288	grey
303	macrophage (Kupffer cell PF)	myeloid	Liver	L4	All classical Class I	3.57754	grey
304	macrophage (Kupffer cell)	myeloid	Liver	L4	All classical Class I	4.07488	grey
305	monocyte	myeloid	Liver	L4	All classical Class I	3.65471	grey
306	neutrophil	myeloid	Liver	L4	All classical Class I	3.71104	grey
307	neutrophil (PF)	myeloid	Liver	L4	All classical Class I	2.70525	grey
308	plasmacytoid dendritic cell	myeloid	Liver	L4	All classical Class I	4.43369	green
309	fibroblast	stromal	Liver	L4	All classical Class I	3.62567	grey
310	mesothelial cell	stromal	Liver	L4	All classical Class I	3.02961	grey
311	capillary aerocyte cell	endothelial	Lung	L4	All classical Class I	5.7868	blue
312	capillary cell (CXCL10+)	endothelial	Lung	L4	All classical Class I	5.89921	red
313	capillary cell (FABP5- RBP7-)	endothelial	Lung	L4	All classical Class I	5.43005	grey
314	artery cell	endothelial	Lung	L4	All classical Class I	5.20536	grey
315	lymphatic cell (CCL21+)	endothelial	Lung	L4	All classical Class I	4.9384	grey
316	vein cell	endothelial	Lung	L4	All classical Class I	5.1395	grey
317	respiratory basal cell	epithelial	Lung	L4	All classical Class I	3.64975	grey
318	tuft cell	epithelial	Lung	L4	All classical Class I	4.66485	grey
319	club cell	epithelial	Lung	L4	All classical Class I	3.27988	grey
320	ciliated cell	epithelial	Lung	L4	All classical Class I	4.18702	grey
321	alveolar epithelial cell type 1	epithelial	Lung	L4	All classical Class I	4.59933	grey
322	alveolar epithelial cell type 2	epithelial	Lung	L4	All classical Class I	3.45114	grey
323	B cell	lymphoid	Lung	L4	All classical Class I	3.91971	grey
324	T cell (CD4+ CD8- CCL5-)	lymphoid	Lung	L4	All classical Class I	4.0465	grey
325	T cell (CD4+ CD8- CCL5+)	lymphoid	Lung	L4	All classical Class I	4.29047	grey
326	T cell (CD4- CD8+ CCL5+)	lymphoid	Lung	L4	All classical Class I	4.90517	grey
327	innate lymphoid cell	lymphoid	Lung	L4	All classical Class I	4.39138	grey
328	natural killer cell_T cell	lymphoid	Lung	L4	All classical Class I	4.47358	grey
329	natural killer T cell	lymphoid	Lung	L4	All classical Class I	4.55342	grey
330	natural killer cell (GZMB+)	lymphoid	Lung	L4	All classical Class I	4.62637	grey
331	natural killer cell (KLRD1+)	lymphoid	Lung	L4	All classical Class I	4.55388	grey
332	natural killer cell (PF)	lymphoid	Lung	L4	All classical Class I	4.65828	grey
333	plasma cell	lymphoid	Lung	L4	All classical Class I	3.66897	grey
334	T cell (CD4+ CD8+ CCL5+)	lymphoid	Lung	L4	All classical Class I	4.66475	grey
335	T cell (PF)	lymphoid	Lung	L4	All classical Class I	4.49794	grey
336	alveolar macrophage	myeloid	Lung	L4	All classical Class I	3.90975	grey
337	alveolar macrophage (CXCL10+)	myeloid	Lung	L4	All classical Class I	4.33893	grey
338	alveolar macrophage (LPL+)	myeloid	Lung	L4	All classical Class I	5.14895	grey
339	alveolar macrophage (PF)	myeloid	Lung	L4	All classical Class I	3.76271	grey
340	basophil	myeloid	Lung	L4	All classical Class I	4.29234	grey
341	conventional dendritic cell	myeloid	Lung	L4	All classical Class I	3.87533	green
342	dendritic cell (FLT3+ IGSF6+)	myeloid	Lung	L4	All classical Class I	3.88845	green
343	mature dendritic cell	myeloid	Lung	L4	All classical Class I	4.81762	green
344	interstitial macrophage	myeloid	Lung	L4	All classical Class I	4.56502	grey
345	interstitial macrophage (ABCA8+)	myeloid	Lung	L4	All classical Class I	4.72122	grey
346	interstitial macrophage (CXCL10+)	myeloid	Lung	L4	All classical Class I	4.67192	grey
347	monocyte	myeloid	Lung	L4	All classical Class I	3.97336	grey
348	monocyte (PF)	myeloid	Lung	L4	All classical Class I	4.2511	grey
349	neutrophil	myeloid	Lung	L4	All classical Class I	4.92453	grey
350	neutrophil (PF)	myeloid	Lung	L4	All classical Class I	3.67174	grey
351	plasmacytoid dendritic cell	myeloid	Lung	L4	All classical Class I	4.55237	green
352	adventitial fibroblast	stromal	Lung	L4	All classical Class I	3.46248	grey
353	fibroblast (NNAT+)	stromal	Lung	L4	All classical Class I	3.50959	grey
354	alveolar fibroblast	stromal	Lung	L4	All classical Class I	3.28224	grey
355	fibromyocyte	stromal	Lung	L4	All classical Class I	3.4038	grey
356	pericyte	stromal	Lung	L4	All classical Class I	3.82365	grey
357	vascular associated smooth muscle cell	stromal	Lung	L4	All classical Class I	3.1958	grey
358	capillary cell (FABP5+ RBP7-)	endothelial	Pancreas	L4	All classical Class I	4.4247	grey
359	capillary cell (FABP5+ RBP7+)	endothelial	Pancreas	L4	All classical Class I	4.18878	grey
360	capillary cell (LQ FABP5+ RBP7+)	endothelial	Pancreas	L4	All classical Class I	3.40563	grey
361	lymphatic cell (ACKR4+ CCDC80+)	endothelial	Pancreas	L4	All classical Class I	4.66907	grey
362	lymphatic cell (CCL21+)	endothelial	Pancreas	L4	All classical Class I	3.51711	grey
363	vein cell	endothelial	Pancreas	L4	All classical Class I	4.96384	grey
364	alpha cell	epithelial	Pancreas	L4	All classical Class I	2.06596	grey
365	acinar cell	epithelial	Pancreas	L4	All classical Class I	0.906185	grey
366	acinar cell (FDX1+)	epithelial	Pancreas	L4	All classical Class I	1.38189	grey
367	beta cell	epithelial	Pancreas	L4	All classical Class I	1.32636	grey
368	delta cell	epithelial	Pancreas	L4	All classical Class I	2.03579	grey
369	ductal cell (SPOCK3+)	epithelial	Pancreas	L4	All classical Class I	2.67626	grey
370	ductal cell (UPK1A+)	epithelial	Pancreas	L4	All classical Class I	2.94067	grey
371	alpha cell_beta cell	epithelial	Pancreas	L4	All classical Class I	1.61862	grey
372	B cell	lymphoid	Pancreas	L4	All classical Class I	3.48691	grey
373	B cell (PF)	lymphoid	Pancreas	L4	All classical Class I	2.51287	grey
374	B cell (SOX5+)	lymphoid	Pancreas	L4	All classical Class I	4.20794	grey
375	T cell (CD4+ CD8- CCL5-)	lymphoid	Pancreas	L4	All classical Class I	3.83708	grey
376	T cell (CD4- CD8+ CCL5+)	lymphoid	Pancreas	L4	All classical Class I	4.14399	grey
377	natural killer cell_T cell	lymphoid	Pancreas	L4	All classical Class I	3.9785	grey
378	natural killer T cell	lymphoid	Pancreas	L4	All classical Class I	4.0796	grey
379	natural killer cell	lymphoid	Pancreas	L4	All classical Class I	3.47554	grey
380	natural killer cell (CHN1+)	lymphoid	Pancreas	L4	All classical Class I	4.50566	grey
381	plasma cell	lymphoid	Pancreas	L4	All classical Class I	3.4903	grey
382	plasma cell (PF)	lymphoid	Pancreas	L4	All classical Class I	3.25111	grey
383	T cell (PF)	lymphoid	Pancreas	L4	All classical Class I	3.4747	grey
384	conventional dendritic cell	myeloid	Pancreas	L4	All classical Class I	3.76579	green
385	dendritic cell (FLT3+ IGSF6+)	myeloid	Pancreas	L4	All classical Class I	3.57916	green
386	mature dendritic cell	myeloid	Pancreas	L4	All classical Class I	4.38472	green
387	macrophage	myeloid	Pancreas	L4	All classical Class I	3.61722	grey
388	macrophage (ENPP2+)	myeloid	Pancreas	L4	All classical Class I	4.16456	grey
389	macrophage (MRC1+)	myeloid	Pancreas	L4	All classical Class I	3.18286	grey
390	neutrophil	myeloid	Pancreas	L4	All classical Class I	4.84745	grey
391	neutrophil (PF)	myeloid	Pancreas	L4	All classical Class I	2.48786	grey
392	plasmacytoid dendritic cell	myeloid	Pancreas	L4	All classical Class I	4.27358	green
393	non-myelinating Schwann cell	neural	Pancreas	L4	All classical Class I	3.47231	grey
394	adipocyte (UCP1lo)	stromal	Pancreas	L4	All classical Class I	2.61068	grey
395	fibroblast (PI16+)	stromal	Pancreas	L4	All classical Class I	2.69112	grey
396	fibroblast (PTN+)	stromal	Pancreas	L4	All classical Class I	2.58467	grey
397	mesothelial cell (CXCL10- PRG4+)	stromal	Pancreas	L4	All classical Class I	3.40445	grey
398	mesothelial cell (CXCL10+ PRG4+)	stromal	Pancreas	L4	All classical Class I	4.1475	grey
399	pericyte	stromal	Pancreas	L4	All classical Class I	2.29015	grey
400	reticular cell	stromal	Pancreas	L4	All classical Class I	2.73821	grey
401	unknown_Pancreas_stromal_G1 (NGFR+ TNNT2+)	stromal	Pancreas	L4	All classical Class I	2.46582	grey
402	vascular associated smooth muscle cell	stromal	Pancreas	L4	All classical Class I	1.34295	grey
403	endothelial cell	endothelial	Skin	L4	All classical Class I	4.264	grey
404	artery cell	endothelial	Skin	L4	All classical Class I	4.66831	grey
405	vein cell	endothelial	Skin	L4	All classical Class I	4.1878	grey
406	interfollicular basal cell	epithelial	Skin	L4	All classical Class I	3.68094	grey
407	interfollicular basal cell (APOE+)	epithelial	Skin	L4	All classical Class I	3.43143	grey
408	channel cell (MMP7+)	epithelial	Skin	L4	All classical Class I	2.21651	grey
409	channel cell (TPM1+)	epithelial	Skin	L4	All classical Class I	2.33859	grey
410	interfollicular cell (PF)	epithelial	Skin	L4	All classical Class I	3.50685	grey
411	interfollicular differentiated suprabasal cell	epithelial	Skin	L4	All classical Class I	3.44415	grey
412	interfollicular suprabasal cell	epithelial	Skin	L4	All classical Class I	2.98077	grey
413	interfollicular suprabasal cell (APOE+)	epithelial	Skin	L4	All classical Class I	2.99762	grey
414	sweat gland cell	epithelial	Skin	L4	All classical Class I	1.89701	grey
415	inner bulge cell	epithelial	Skin	L4	All classical Class I	2.40806	grey
416	outer bulge cell	epithelial	Skin	L4	All classical Class I	2.38819	grey
417	upper hair follicle cell	epithelial	Skin	L4	All classical Class I	3.14902	grey
418	melanocyte	epithelial	Skin	L4	All classical Class I	1.89266	grey
419	T cell (CD4- CD8+ CCL5-)	lymphoid	Skin	L4	All classical Class I	4.51829	grey
420	innate lymphoid cell	lymphoid	Skin	L4	All classical Class I	4.37026	grey
421	dendritic cell (Langerhans cell)	myeloid	Skin	L4	All classical Class I	4.32822	green
422	capillary cell (FABP5+ RBP7-)	endothelial	Small_intestine	L4	All classical Class I	4.47183	grey
423	capillary cell (FABP5+ RBP7+)	endothelial	Small_intestine	L4	All classical Class I	5.02655	grey
424	artery cell	endothelial	Small_intestine	L4	All classical Class I	4.10767	grey
425	lymphatic cell (CCL21+)	endothelial	Small_intestine	L4	All classical Class I	4.48079	grey
426	vein cell	endothelial	Small_intestine	L4	All classical Class I	5.21991	grey
427	enterocyte	epithelial	Small_intestine	L4	All classical Class I	4.00528	grey
428	enterocyte (CA2+)	epithelial	Small_intestine	L4	All classical Class I	2.17454	grey
429	enterocyte progenitor cell	epithelial	Small_intestine	L4	All classical Class I	1.95414	grey
430	enterocyte_goblet cell	epithelial	Small_intestine	L4	All classical Class I	3.39557	grey
431	enteroendocrine cell	epithelial	Small_intestine	L4	All classical Class I	2.54732	grey
432	tuft cell	epithelial	Small_intestine	L4	All classical Class I	3.55278	grey
433	M cell of gut	epithelial	Small_intestine	L4	All classical Class I	3.04728	grey
434	goblet cell	epithelial	Small_intestine	L4	All classical Class I	2.84811	grey
435	goblet cell (PF)	epithelial	Small_intestine	L4	All classical Class I	2.05212	grey
436	B cell	lymphoid	Small_intestine	L4	All classical Class I	3.73179	grey
437	T cell (CD4+ CD8- CCL5-)	lymphoid	Small_intestine	L4	All classical Class I	4.07222	grey
438	T cell (CD4+ CD8- CCL5+)	lymphoid	Small_intestine	L4	All classical Class I	4.32606	grey
439	T cell (CD4- CD8+ CCL5+)	lymphoid	Small_intestine	L4	All classical Class I	3.93322	grey
440	innate lymphoid cell	lymphoid	Small_intestine	L4	All classical Class I	3.52034	grey
441	natural killer cell_T cell (PF)	lymphoid	Small_intestine	L4	All classical Class I	3.95197	grey
442	natural killer T cell	lymphoid	Small_intestine	L4	All classical Class I	4.00924	grey
443	natural killer cell	lymphoid	Small_intestine	L4	All classical Class I	3.45841	grey
444	plasma cell	lymphoid	Small_intestine	L4	All classical Class I	3.42693	grey
445	T cell (CD4- CD8- CCL5+ GZMB- LYG1+)	lymphoid	Small_intestine	L4	All classical Class I	3.85302	grey
446	T cell (CD4- CD8- CCL5+ GZMB+ LYG1-)	lymphoid	Small_intestine	L4	All classical Class I	3.81568	grey
447	T cell (CD4- CD8- CCL5+ GZMB+ LYG1+)	lymphoid	Small_intestine	L4	All classical Class I	4.2699	grey
448	T cell (CD4- CD8- CCL5+ GZMK+)	lymphoid	Small_intestine	L4	All classical Class I	3.99	grey
449	basophil	myeloid	Small_intestine	L4	All classical Class I	5.30448	grey
450	conventional dendritic cell	myeloid	Small_intestine	L4	All classical Class I	3.75534	green
451	dendritic cell (FLT3- IGSF6+ TCF4+)	myeloid	Small_intestine	L4	All classical Class I	4.09028	green
452	dendritic cell (FLT3+ IGSF6+)	myeloid	Small_intestine	L4	All classical Class I	3.40909	green
453	eosinophil	myeloid	Small_intestine	L4	All classical Class I	3.05695	grey
454	macrophage	myeloid	Small_intestine	L4	All classical Class I	3.40535	grey
455	macrophage (MS4A7+)	myeloid	Small_intestine	L4	All classical Class I	3.75867	grey
456	macrophage_monocyte	myeloid	Small_intestine	L4	All classical Class I	3.53669	grey
457	non-myelinating Schwann cell	neural	Small_intestine	L4	All classical Class I	2.65438	grey
458	fibroblast	stromal	Small_intestine	L4	All classical Class I	2.89586	grey
459	fibroblast (CHODL+)	stromal	Small_intestine	L4	All classical Class I	3.45157	grey
460	fibroblast (GGT5+)	stromal	Small_intestine	L4	All classical Class I	3.48089	grey
461	fibroblast (KCNN3+)	stromal	Small_intestine	L4	All classical Class I	3.02252	grey
462	mesothelial cell	stromal	Small_intestine	L4	All classical Class I	3.23512	grey
463	smooth muscle cell	stromal	Small_intestine	L4	All classical Class I	2.22702	grey
464	vascular associated smooth muscle cell	stromal	Small_intestine	L4	All classical Class I	2.75541	grey
465	endothelial cell	endothelial	Spleen	L4	All classical Class I	6.15883	grey
466	hematopoietic precursor cell	hematopoietic	Spleen	L4	All classical Class I	3.69116	grey
467	B cell	lymphoid	Spleen	L4	All classical Class I	3.86437	grey
468	B cell (PF)	lymphoid	Spleen	L4	All classical Class I	3.33413	grey
469	T cell (CD4+ CD8- CCL5-)	lymphoid	Spleen	L4	All classical Class I	4.38981	grey
470	T cell (CD4- CD8+ CCL5+)	lymphoid	Spleen	L4	All classical Class I	4.69901	grey
471	natural killer cell_T cell	lymphoid	Spleen	L4	All classical Class I	4.20165	grey
472	natural killer cell_T cell (PF)	lymphoid	Spleen	L4	All classical Class I	4.18744	grey
473	natural killer T cell	lymphoid	Spleen	L4	All classical Class I	4.63289	grey
474	natural killer cell	lymphoid	Spleen	L4	All classical Class I	4.56006	grey
475	plasma cell	lymphoid	Spleen	L4	All classical Class I	4.21553	grey
476	plasma cell (PF)	lymphoid	Spleen	L4	All classical Class I	3.78789	grey
477	T cell (CD4+ CD8+ CCL5+)	lymphoid	Spleen	L4	All classical Class I	4.81384	grey
478	erythroid lineage cell	megakaryocyte-erythroid	Spleen	L4	All classical Class I	4.10384	grey
479	erythroid lineage cell (PF)	megakaryocyte-erythroid	Spleen	L4	All classical Class I	2.76226	grey
480	conventional dendritic cell	myeloid	Spleen	L4	All classical Class I	4.30307	green
481	dendritic cell (FLT3+ IGSF6+)	myeloid	Spleen	L4	All classical Class I	4.219	green
482	mature dendritic cell	myeloid	Spleen	L4	All classical Class I	5.11208	green
483	macrophage	myeloid	Spleen	L4	All classical Class I	4.25139	grey
484	macrophage (MARCO+)	myeloid	Spleen	L4	All classical Class I	4.85043	grey
485	monocyte	myeloid	Spleen	L4	All classical Class I	4.04447	grey
486	monocyte (PF)	myeloid	Spleen	L4	All classical Class I	4.01558	grey
487	macrophage_monocyte	myeloid	Spleen	L4	All classical Class I	4.22814	grey
488	neutrophil	myeloid	Spleen	L4	All classical Class I	4.96368	grey
489	neutrophil (PF)	myeloid	Spleen	L4	All classical Class I	3.61521	grey
490	plasmacytoid dendritic cell	myeloid	Spleen	L4	All classical Class I	4.70949	green
491	capillary cell (FABP5- RBP7-)	endothelial	Testes	L4	All classical Class I	4.42381	grey
492	elongated spermatid	germ	Testes	L4	All classical Class I	0.0285447	grey
493	elongating spermatid	germ	Testes	L4	All classical Class I	0.0258093	grey
494	round spermatid	germ	Testes	L4	All classical Class I	0.0531925	grey
495	spermatid (LQ)	germ	Testes	L4	All classical Class I	0.14732	grey
496	diplotene spermatocyte	germ	Testes	L4	All classical Class I	0.0999977	grey
497	early spermatocyte	germ	Testes	L4	All classical Class I	0.984145	grey
498	pachytene spermatocyte	germ	Testes	L4	All classical Class I	0.374426	grey
499	spermatocyte (LQ)	germ	Testes	L4	All classical Class I	0.264046	grey
500	spermatogonium	germ	Testes	L4	All classical Class I	1.15211	grey
501	natural killer cell_T cell	lymphoid	Testes	L4	All classical Class I	4.38943	grey
502	macrophage	myeloid	Testes	L4	All classical Class I	3.36415	grey
503	mesothelial cell	stromal	Testes	L4	All classical Class I	2.67886	grey
504	stromal cell	stromal	Testes	L4	All classical Class I	2.86433	grey
505	capillary cell (FABP5+ RBP7lo)	endothelial	Tongue	L4	All classical Class I	3.93447	grey
506	artery cell	endothelial	Tongue	L4	All classical Class I	4.05862	grey
507	lymphatic cell (CCL21+)	endothelial	Tongue	L4	All classical Class I	2.34986	grey
508	vein cell	endothelial	Tongue	L4	All classical Class I	4.00251	grey
509	basal cell	epithelial	Tongue	L4	All classical Class I	1.18166	grey
510	basal cell (WIF1+)	epithelial	Tongue	L4	All classical Class I	1.14721	grey
511	filiform papilla	epithelial	Tongue	L4	All classical Class I	0.516759	grey
512	suprabasal cell	epithelial	Tongue	L4	All classical Class I	1.40432	grey
513	suprabasal cell (KRT4+)	epithelial	Tongue	L4	All classical Class I	1.68519	grey
514	suprabasal cell (PF WIF1+)	epithelial	Tongue	L4	All classical Class I	1.29061	grey
515	suprabasal cell (PF)	epithelial	Tongue	L4	All classical Class I	1.42031	grey
516	suprabasal cell (WIF1+)	epithelial	Tongue	L4	All classical Class I	1.31366	grey
517	T cell	lymphoid	Tongue	L4	All classical Class I	3.87274	grey
518	basophil	myeloid	Tongue	L4	All classical Class I	3.32677	grey
519	mature dendritic cell	myeloid	Tongue	L4	All classical Class I	3.34801	green
520	macrophage	myeloid	Tongue	L4	All classical Class I	2.8222	grey
521	macrophage (CTSD+)	myeloid	Tongue	L4	All classical Class I	2.4841	grey
522	myelinating Schwann cell	neural	Tongue	L4	All classical Class I	1.15638	grey
523	non-myelinating Schwann cell	neural	Tongue	L4	All classical Class I	1.83159	grey
524	fast muscle cell	stromal	Tongue	L4	All classical Class I	0	grey
525	fibroblast	stromal	Tongue	L4	All classical Class I	1.76886	grey
526	fibroblast (WIF1+)	stromal	Tongue	L4	All classical Class I	2.10453	grey
527	pericyte	stromal	Tongue	L4	All classical Class I	2.39634	grey
528	skeletal muscle satellite stem cell	stromal	Tongue	L4	All classical Class I	1.27968	grey
529	unknown_Tongue_stromal_G1 (COL15A1+ PTGDS+)	stromal	Tongue	L4	All classical Class I	2.23224	grey
530	unknown_Tongue_stromal_G2 (NGFR+ TNNT2+)	stromal	Tongue	L4	All classical Class I	2.04819	grey
531	tendon cell	stromal	Tongue	L4	All classical Class I	2.06992	grey
532	vascular associated smooth muscle cell	stromal	Tongue	L4	All classical Class I	1.01503	grey
533	endothelial cell	endothelial	Trachea	L4	All classical Class I	4.94927	grey
534	lymphatic cell	endothelial	Trachea	L4	All classical Class I	4.17906	grey
535	respiratory basal cell	epithelial	Trachea	L4	All classical Class I	2.69551	grey
536	respiratory basal cell (PF)	epithelial	Trachea	L4	All classical Class I	2.8262	grey
537	tuft cell	epithelial	Trachea	L4	All classical Class I	4.78338	grey
538	ciliated cell	epithelial	Trachea	L4	All classical Class I	2.91876	grey
539	pulmonary neuroendocrine cell	epithelial	Trachea	L4	All classical Class I	3.8407	grey
540	secretory cell	epithelial	Trachea	L4	All classical Class I	3.3763	grey
541	natural killer cell_T cell	lymphoid	Trachea	L4	All classical Class I	4.46484	grey
542	macrophage_monocyte	myeloid	Trachea	L4	All classical Class I	3.99747	grey
543	neutrophil	myeloid	Trachea	L4	All classical Class I	5.21124	grey
544	plasmacytoid dendritic cell	myeloid	Trachea	L4	All classical Class I	4.3007	green
545	chondrocyte	stromal	Trachea	L4	All classical Class I	2.17291	grey
546	fibroblast	stromal	Trachea	L4	All classical Class I	2.78038	grey
547	vascular associated smooth muscle cell	stromal	Trachea	L4	All classical Class I	2.61317	grey
548	capillary cell (FABP5- RBP7-)	endothelial	Blood	L1	All classical Class I	3.93504	grey
549	hematopoietic precursor cell	hematopoietic	Blood	L1	All classical Class I	2.51267	grey
550	B cell	lymphoid	Blood	L1	All classical Class I	3.37637	grey
551	T cell (CD4+ CD8- CCL5- CCR10+)	lymphoid	Blood	L1	All classical Class I	3.70143	grey
552	T cell (CD4+ CD8- CCL5-)	lymphoid	Blood	L1	All classical Class I	3.37274	grey
553	T cell (CD4- CD8+ CCL5+)	lymphoid	Blood	L1	All classical Class I	3.93327	grey
554	natural killer T cell	lymphoid	Blood	L1	All classical Class I	3.9492	grey
555	natural killer cell	lymphoid	Blood	L1	All classical Class I	4.17977	grey
556	plasma cell	lymphoid	Blood	L1	All classical Class I	4.12296	grey
557	erythroid lineage cell	megakaryocyte-erythroid	Blood	L1	All classical Class I	1.78108	grey
558	erythroid lineage cell (PF)	megakaryocyte-erythroid	Blood	L1	All classical Class I	1.84231	grey
559	erythroid progenitor cell	megakaryocyte-erythroid	Blood	L1	All classical Class I	1.78926	grey
560	megakaryocyte progenitor cell	megakaryocyte-erythroid	Blood	L1	All classical Class I	2.42247	grey
561	platelet	megakaryocyte-erythroid	Blood	L1	All classical Class I	3.00349	grey
562	basophil	myeloid	Blood	L1	All classical Class I	3.51592	grey
563	conventional dendritic cell	myeloid	Blood	L1	All classical Class I	3.01077	green
564	monocyte	myeloid	Blood	L1	All classical Class I	3.5031	grey
565	monocyte (PF)	myeloid	Blood	L1	All classical Class I	3.04064	grey
566	macrophage_monocyte	myeloid	Blood	L1	All classical Class I	4.36718	grey
567	neutrophil	myeloid	Blood	L1	All classical Class I	3.24018	grey
568	neutrophil (PF)	myeloid	Blood	L1	All classical Class I	2.28017	grey
569	capillary cell (FABP5- RBP7-)	endothelial	Brain_cortex	L1	All classical Class I	2.43927	grey
570	vein cell	endothelial	Brain_cortex	L1	All classical Class I	3.18999	grey
571	natural killer cell_T cell	lymphoid	Brain_cortex	L1	All classical Class I	3.04743	grey
572	erythroid lineage cell	megakaryocyte-erythroid	Brain_cortex	L1	All classical Class I	0.677579	grey
573	erythroid lineage cell (PF)	megakaryocyte-erythroid	Brain_cortex	L1	All classical Class I	1.31631	grey
574	macrophage (microglial cell)	myeloid	Brain_cortex	L1	All classical Class I	3.22263	grey
575	neutrophil	myeloid	Brain_cortex	L1	All classical Class I	3.41752	grey
576	neutrophil (PF)	myeloid	Brain_cortex	L1	All classical Class I	2.10487	grey
577	astrocyte (LHX2+ SLC7A10-)	neural	Brain_cortex	L1	All classical Class I	0.495205	grey
578	ependymal cell	neural	Brain_cortex	L1	All classical Class I	0.417155	grey
579	GABAergic neuron (GIRK1- MEIS2+ NECAB1-)	neural	Brain_cortex	L1	All classical Class I	0.368188	grey
580	GABAergic neuron (GIRK1- MEIS2+ NECAB1+)	neural	Brain_cortex	L1	All classical Class I	0.204042	grey
581	GABAergic neuron (GRIK1+ MEIS2+ NECAB1-)	neural	Brain_cortex	L1	All classical Class I	0.212232	grey
582	GABAergic neuron (LQ RBP1+)	neural	Brain_cortex	L1	All classical Class I	0.186443	grey
583	GABAergic neuron (PPP1R1B+)	neural	Brain_cortex	L1	All classical Class I	0.507766	grey
584	glutamatergic neuron (NPTX1+)	neural	Brain_cortex	L1	All classical Class I	0.502638	grey
585	neuron	neural	Brain_cortex	L1	All classical Class I	0.427702	grey
586	non-myelinating Schwann cell	neural	Brain_cortex	L1	All classical Class I	2.35119	grey
587	oligodendrocyte	neural	Brain_cortex	L1	All classical Class I	0.405826	grey
588	oligodendrocyte precursor cell	neural	Brain_cortex	L1	All classical Class I	0.899028	grey
589	leptomeningeal cell	stromal	Brain_cortex	L1	All classical Class I	1.48866	grey
590	pericyte	stromal	Brain_cortex	L1	All classical Class I	1.71947	grey
591	vascular associated smooth muscle cell	stromal	Brain_cortex	L1	All classical Class I	0.951459	grey
592	capillary aerocyte cell	endothelial	Lung	L1	All classical Class I	5.31177	blue
593	capillary cell (FABP5+ RBP7-)	endothelial	Lung	L1	All classical Class I	3.80103	grey
594	endothelial cell	endothelial	Lung	L1	All classical Class I	4.62511	grey
595	lymphatic cell (CCL21+)	endothelial	Lung	L1	All classical Class I	4.11821	grey
596	vein cell	endothelial	Lung	L1	All classical Class I	4.26288	grey
597	tuft cell	epithelial	Lung	L1	All classical Class I	0	grey
598	club cell	epithelial	Lung	L1	All classical Class I	0.845649	grey
599	ciliated cell	epithelial	Lung	L1	All classical Class I	1.74467	grey
600	alveolar epithelial cell type 1	epithelial	Lung	L1	All classical Class I	2.7829	grey
601	alveolar epithelial cell type 2	epithelial	Lung	L1	All classical Class I	2.07864	grey
602	hematopoietic precursor cell	hematopoietic	Lung	L1	All classical Class I	2.83885	grey
603	B cell	lymphoid	Lung	L1	All classical Class I	3.45049	grey
604	T cell (CD4+ CD8- CCL5-)	lymphoid	Lung	L1	All classical Class I	3.68592	grey
605	T cell (CD4- CD8+ CCL5+)	lymphoid	Lung	L1	All classical Class I	4.01127	grey
606	natural killer T cell	lymphoid	Lung	L1	All classical Class I	3.86587	grey
607	natural killer cell	lymphoid	Lung	L1	All classical Class I	4.30562	grey
608	natural killer cell (GZMB+)	lymphoid	Lung	L1	All classical Class I	4.37441	grey
609	natural killer cell (KLRD1+)	lymphoid	Lung	L1	All classical Class I	4.6843	grey
610	natural killer cell (PF)	lymphoid	Lung	L1	All classical Class I	4.58438	grey
611	plasma cell	lymphoid	Lung	L1	All classical Class I	3.45175	grey
612	T cell (PF)	lymphoid	Lung	L1	All classical Class I	3.68409	grey
613	erythroid lineage cell	megakaryocyte-erythroid	Lung	L1	All classical Class I	1.6125	grey
614	erythroid lineage cell (PF)	megakaryocyte-erythroid	Lung	L1	All classical Class I	1.16583	grey
615	erythroid progenitor cell	megakaryocyte-erythroid	Lung	L1	All classical Class I	1.82591	grey
616	megakaryocyte progenitor cell	megakaryocyte-erythroid	Lung	L1	All classical Class I	2.95684	grey
617	platelet	megakaryocyte-erythroid	Lung	L1	All classical Class I	3.14138	grey
618	alveolar macrophage	myeloid	Lung	L1	All classical Class I	2.0151	grey
619	alveolar macrophage (PF)	myeloid	Lung	L1	All classical Class I	1.8507	grey
620	basophil	myeloid	Lung	L1	All classical Class I	2.77562	grey
621	conventional dendritic cell	myeloid	Lung	L1	All classical Class I	2.95446	green
622	dendritic cell (FLT3+ IGSF6+)	myeloid	Lung	L1	All classical Class I	3.16355	green
623	mature dendritic cell	myeloid	Lung	L1	All classical Class I	3.4543	green
624	eosinophil	myeloid	Lung	L1	All classical Class I	2.90713	grey
625	granulocyte monocyte progenitor cell	myeloid	Lung	L1	All classical Class I	2.03381	grey
626	interstitial macrophage	myeloid	Lung	L1	All classical Class I	3.19688	grey
627	interstitial macrophage (ABCA8+)	myeloid	Lung	L1	All classical Class I	3.33624	grey
628	monocyte	myeloid	Lung	L1	All classical Class I	3.56768	grey
629	monocyte (PF)	myeloid	Lung	L1	All classical Class I	3.1266	grey
630	neutrophil	myeloid	Lung	L1	All classical Class I	3.60886	grey
631	neutrophil (CCL13+)	myeloid	Lung	L1	All classical Class I	4.11007	grey
632	neutrophil (IL18BP+)	myeloid	Lung	L1	All classical Class I	4.17156	grey
633	neutrophil (PF)	myeloid	Lung	L1	All classical Class I	1.98726	grey
634	myelinating Schwann cell	neural	Lung	L1	All classical Class I	2.90461	grey
635	non-myelinating Schwann cell	neural	Lung	L1	All classical Class I	3.28981	grey
636	fibroblast	stromal	Lung	L1	All classical Class I	2.27016	grey
637	alveolar fibroblast	stromal	Lung	L1	All classical Class I	2.0346	grey
638	mesothelial cell	stromal	Lung	L1	All classical Class I	3.31352	grey
639	fibromyocyte	stromal	Lung	L1	All classical Class I	2.38437	grey
640	pericyte	stromal	Lung	L1	All classical Class I	2.52279	grey
641	vascular associated smooth muscle cell	stromal	Lung	L1	All classical Class I	0	grey
642	hematopoietic precursor cell	hematopoietic	Blood	L3	All classical Class I	3.24142	grey
643	B cell	lymphoid	Blood	L3	All classical Class I	3.91817	grey
644	T cell (CD4+ CD8- CCL5- CCR10+)	lymphoid	Blood	L3	All classical Class I	4.19207	grey
645	T cell (CD4+ CD8- CCL5-)	lymphoid	Blood	L3	All classical Class I	3.61249	grey
646	T cell (CD4- CD8+ CCL5+)	lymphoid	Blood	L3	All classical Class I	4.14565	grey
647	natural killer T cell	lymphoid	Blood	L3	All classical Class I	5.06173	grey
648	natural killer cell	lymphoid	Blood	L3	All classical Class I	4.3221	grey
649	plasma cell	lymphoid	Blood	L3	All classical Class I	4.2083	grey
650	conventional dendritic cell	myeloid	Blood	L3	All classical Class I	3.97588	green
651	monocyte	myeloid	Blood	L3	All classical Class I	3.78265	grey
652	monocyte (PF)	myeloid	Blood	L3	All classical Class I	3.92125	grey
653	macrophage_monocyte	myeloid	Blood	L3	All classical Class I	3.80542	grey
654	neutrophil	myeloid	Blood	L3	All classical Class I	4.33038	grey
655	neutrophil (PF)	myeloid	Blood	L3	All classical Class I	3.99736	grey
656	mesothelial cell	stromal	Blood	L3	All classical Class I	3.90787	grey
657	sinusoid cell (MAFB+)	endothelial	Bone_marrow	L3	All classical Class I	4.40538	grey
658	hematopoietic precursor cell	hematopoietic	Bone_marrow	L3	All classical Class I	3.53914	grey
659	B cell	lymphoid	Bone_marrow	L3	All classical Class I	4.25694	grey
660	T cell (CD4+ CD8- CCL5-)	lymphoid	Bone_marrow	L3	All classical Class I	4.10981	grey
661	T cell (CD4- CD8+ CCL5+)	lymphoid	Bone_marrow	L3	All classical Class I	4.378	grey
662	natural killer cell_T cell (PF)	lymphoid	Bone_marrow	L3	All classical Class I	4.20305	grey
663	natural killer T cell	lymphoid	Bone_marrow	L3	All classical Class I	4.48249	grey
664	natural killer cell	lymphoid	Bone_marrow	L3	All classical Class I	4.38052	grey
665	plasma cell	lymphoid	Bone_marrow	L3	All classical Class I	3.58449	grey
666	plasma cell (PF)	lymphoid	Bone_marrow	L3	All classical Class I	4.21022	grey
667	T cell (CD4+ CD8+ CCL5+)	lymphoid	Bone_marrow	L3	All classical Class I	4.41404	grey
668	erythroid progenitor cell	megakaryocyte-erythroid	Bone_marrow	L3	All classical Class I	2.79569	grey
669	megakaryocyte progenitor cell	megakaryocyte-erythroid	Bone_marrow	L3	All classical Class I	3.26471	grey
670	basophil	myeloid	Bone_marrow	L3	All classical Class I	4.31422	grey
671	conventional dendritic cell	myeloid	Bone_marrow	L3	All classical Class I	3.42426	green
672	dendritic cell (FLT3+ IGSF6+)	myeloid	Bone_marrow	L3	All classical Class I	3.50443	green
673	eosinophil	myeloid	Bone_marrow	L3	All classical Class I	3.38486	grey
674	granulocyte monocyte progenitor cell	myeloid	Bone_marrow	L3	All classical Class I	2.34429	grey
675	macrophage	myeloid	Bone_marrow	L3	All classical Class I	3.97086	grey
676	macrophage (CD5L+)	myeloid	Bone_marrow	L3	All classical Class I	3.72938	grey
677	monocyte	myeloid	Bone_marrow	L3	All classical Class I	3.85382	grey
678	monocyte (PF)	myeloid	Bone_marrow	L3	All classical Class I	3.35778	grey
679	macrophage_monocyte (PF)	myeloid	Bone_marrow	L3	All classical Class I	2.86556	grey
680	neutrophil	myeloid	Bone_marrow	L3	All classical Class I	3.68314	grey
681	neutrophil (PF)	myeloid	Bone_marrow	L3	All classical Class I	2.91531	grey
682	plasmacytoid dendritic cell	myeloid	Bone_marrow	L3	All classical Class I	3.6489	green
683	fibroblast	stromal	Bone_marrow	L3	All classical Class I	0	grey
684	osteo-CAR cell	stromal	Bone_marrow	L3	All classical Class I	3.66162	grey
685	endothelial cell (FABP5+ RBP7+)	endothelial	Heart	L3	All classical Class I	2.18128	grey
686	lymphatic cell	endothelial	Heart	L3	All classical Class I	1.45142	grey
687	plasma cell	lymphoid	Heart	L3	All classical Class I	1.87074	grey
688	erythroid lineage cell	megakaryocyte-erythroid	Heart	L3	All classical Class I	0.838677	grey
689	macrophage_monocyte	myeloid	Heart	L3	All classical Class I	2.03098	grey
690	neutrophil	myeloid	Heart	L3	All classical Class I	2.22348	grey
691	cardiomyocyte	stromal	Heart	L3	All classical Class I	2.32486	grey
692	fibroblast	stromal	Heart	L3	All classical Class I	0.601222	grey
693	mesothelial cell	stromal	Heart	L3	All classical Class I	2.72159	grey
694	vascular associated smooth muscle cell	stromal	Heart	L3	All classical Class I	0.521042	grey
695	capillary cell (FABP5+ RBP7+)	endothelial	Kidney	L3	All classical Class I	4.13462	grey
696	lymphatic cell (ACKR4- CCDC80+)	endothelial	Kidney	L3	All classical Class I	4.25935	grey
697	lymphatic cell (CCL21+)	endothelial	Kidney	L3	All classical Class I	5.06639	grey
698	glomerular endothelial cell	endothelial	Kidney	L3	All classical Class I	5.1447	grey
699	vasa recta ascending limb cell (IGF1+)	endothelial	Kidney	L3	All classical Class I	5.00723	grey
700	vasa recta ascending limb cell (IGFBP5+)	endothelial	Kidney	L3	All classical Class I	5.0116	grey
701	vasa recta descending limb cell (MGP+)	endothelial	Kidney	L3	All classical Class I	4.37048	grey
702	vasa recta descending limb cell (SLC14A1+)	endothelial	Kidney	L3	All classical Class I	4.32381	grey
703	intercalated cell_principal cell	epithelial	Kidney	L3	All classical Class I	2.28169	grey
704	distal convoluted tubule epithelial cell	epithelial	Kidney	L3	All classical Class I	1.95644	grey
705	loop of Henle epithelial cell (AKR1B1+)	epithelial	Kidney	L3	All classical Class I	3.11524	grey
706	loop of Henle thick ascending limb epithelial cell	epithelial	Kidney	L3	All classical Class I	1.67401	grey
707	loop of Henle thin ascending limb epithelial cell	epithelial	Kidney	L3	All classical Class I	3.46123	grey
708	loop of Henle thin ascending limb epithelial cell (SLC14A2+)	epithelial	Kidney	L3	All classical Class I	3.53362	grey
709	loop of Henle thin descending limb epithelial cell	epithelial	Kidney	L3	All classical Class I	3.47959	grey
710	proximal convoluted tubule epithelial cell	epithelial	Kidney	L3	All classical Class I	1.50252	grey
711	proximal straight tubule epithelial cell	epithelial	Kidney	L3	All classical Class I	1.46668	grey
712	macula densa epithelial cell	epithelial	Kidney	L3	All classical Class I	2.70623	grey
713	podocyte	epithelial	Kidney	L3	All classical Class I	2.65961	grey
714	alpha-intercalated cell	epithelial	Kidney	L3	All classical Class I	2.5354	grey
715	beta-intercalated cell	epithelial	Kidney	L3	All classical Class I	2.39068	grey
716	intercalated cell (LQ)	epithelial	Kidney	L3	All classical Class I	1.73248	grey
717	principal cell	epithelial	Kidney	L3	All classical Class I	2.50429	grey
718	principal cell (FXYD4+)	epithelial	Kidney	L3	All classical Class I	2.6654	grey
719	principal cell (KCNE1+)	epithelial	Kidney	L3	All classical Class I	1.73301	grey
720	urothelial cell	epithelial	Kidney	L3	All classical Class I	2.7202	grey
721	B cell	lymphoid	Kidney	L3	All classical Class I	3.6821	grey
722	B cell (PF)	lymphoid	Kidney	L3	All classical Class I	3.24174	grey
723	T cell (CD4+ CD8- CCL5-)	lymphoid	Kidney	L3	All classical Class I	3.97331	grey
724	T cell (CD4- CD8+ CCL5+)	lymphoid	Kidney	L3	All classical Class I	4.27576	grey
725	innate lymphoid cell	lymphoid	Kidney	L3	All classical Class I	4.12721	grey
726	natural killer cell_T cell (PF)	lymphoid	Kidney	L3	All classical Class I	4.33487	grey
727	natural killer T cell	lymphoid	Kidney	L3	All classical Class I	4.30945	grey
728	natural killer cell	lymphoid	Kidney	L3	All classical Class I	4.27185	grey
729	plasma cell	lymphoid	Kidney	L3	All classical Class I	3.80534	grey
730	basophil	myeloid	Kidney	L3	All classical Class I	3.49858	grey
731	conventional dendritic cell	myeloid	Kidney	L3	All classical Class I	3.47759	green
732	dendritic cell (FLT3+ IGSF6+)	myeloid	Kidney	L3	All classical Class I	3.40799	green
733	mature dendritic cell	myeloid	Kidney	L3	All classical Class I	4.75484	green
734	macrophage	myeloid	Kidney	L3	All classical Class I	4.07703	grey
735	macrophage (EPCAM+)	myeloid	Kidney	L3	All classical Class I	4.07354	grey
736	macrophage (MRC1+)	myeloid	Kidney	L3	All classical Class I	4.59999	grey
737	monocyte	myeloid	Kidney	L3	All classical Class I	3.72233	grey
738	neutrophil	myeloid	Kidney	L3	All classical Class I	4.1129	grey
739	plasmacytoid dendritic cell	myeloid	Kidney	L3	All classical Class I	4.00568	green
740	non-myelinating Schwann cell	neural	Kidney	L3	All classical Class I	3.88317	grey
741	fibroblast	stromal	Kidney	L3	All classical Class I	3.2249	grey
742	fibroblast (TNC+)	stromal	Kidney	L3	All classical Class I	3.10715	grey
743	mesothelial cell	stromal	Kidney	L3	All classical Class I	2.90715	grey
744	myofibroblast	stromal	Kidney	L3	All classical Class I	3.16843	grey
745	unknown_Kidney_stromal_G1 (ST6GAL2+)	stromal	Kidney	L3	All classical Class I	3.02409	grey
746	vascular associated smooth muscle cell	stromal	Kidney	L3	All classical Class I	1.65598	grey
747	endothelial cell	endothelial	Liver	L3	All classical Class I	4.84353	grey
748	hepatic sinusoid cell	endothelial	Liver	L3	All classical Class I	4.64904	grey
749	hepatocyte (APOB+)	epithelial	Liver	L3	All classical Class I	2.987	grey
750	cholangiocyte	epithelial	Liver	L3	All classical Class I	3.52131	grey
751	hematopoietic precursor cell	hematopoietic	Liver	L3	All classical Class I	4.05007	grey
752	B cell	lymphoid	Liver	L3	All classical Class I	4.01567	grey
753	B cell (PF)	lymphoid	Liver	L3	All classical Class I	3.30085	grey
754	T cell (CD4+ CD8- CCL5-)	lymphoid	Liver	L3	All classical Class I	4.32766	grey
755	T cell (CD4- CD8+ CCL5+)	lymphoid	Liver	L3	All classical Class I	4.37917	grey
756	natural killer cell_T cell (PF)	lymphoid	Liver	L3	All classical Class I	4.35624	grey
757	natural killer T cell	lymphoid	Liver	L3	All classical Class I	4.45477	grey
758	natural killer cell	lymphoid	Liver	L3	All classical Class I	4.30195	grey
759	plasma cell	lymphoid	Liver	L3	All classical Class I	3.77814	grey
760	plasma cell (PF)	lymphoid	Liver	L3	All classical Class I	3.87881	grey
761	erythroid lineage cell (PF)	megakaryocyte-erythroid	Liver	L3	All classical Class I	3.03685	grey
762	basophil	myeloid	Liver	L3	All classical Class I	4.14256	grey
763	conventional dendritic cell	myeloid	Liver	L3	All classical Class I	3.61422	green
764	dendritic cell (FLT3+ IGSF6+)	myeloid	Liver	L3	All classical Class I	3.55325	green
765	dendritic cell (PF)	myeloid	Liver	L3	All classical Class I	3.27726	green
766	mature dendritic cell	myeloid	Liver	L3	All classical Class I	4.65714	green
767	macrophage (Kupffer cell CD5L- MARCO+)	myeloid	Liver	L3	All classical Class I	4.43829	grey
768	macrophage (Kupffer cell CD5L+ MARCO+)	myeloid	Liver	L3	All classical Class I	4.64074	grey
769	macrophage (Kupffer cell MS4A7+)	myeloid	Liver	L3	All classical Class I	3.77351	grey
770	macrophage (Kupffer cell PF)	myeloid	Liver	L3	All classical Class I	3.7046	grey
771	macrophage (Kupffer cell)	myeloid	Liver	L3	All classical Class I	4.29858	grey
772	monocyte	myeloid	Liver	L3	All classical Class I	3.86648	grey
773	neutrophil	myeloid	Liver	L3	All classical Class I	4.30249	grey
774	neutrophil (PF)	myeloid	Liver	L3	All classical Class I	3.16118	grey
775	plasmacytoid dendritic cell	myeloid	Liver	L3	All classical Class I	4.29205	green
776	fibroblast	stromal	Liver	L3	All classical Class I	3.34682	grey
777	mesothelial cell	stromal	Liver	L3	All classical Class I	3.969	grey
778	capillary aerocyte cell	endothelial	Lung	L3	All classical Class I	5.65315	blue
779	capillary cell (FABP5- RBP7-)	endothelial	Lung	L3	All classical Class I	5.06879	grey
780	lymphatic cell (CCL21+)	endothelial	Lung	L3	All classical Class I	4.94275	grey
781	vein cell	endothelial	Lung	L3	All classical Class I	4.71514	grey
782	club cell	epithelial	Lung	L3	All classical Class I	2.18355	grey
783	ciliated cell	epithelial	Lung	L3	All classical Class I	0.565694	grey
784	alveolar epithelial cell type 1	epithelial	Lung	L3	All classical Class I	2.74063	grey
785	alveolar epithelial cell type 2	epithelial	Lung	L3	All classical Class I	2.44374	grey
786	B cell	lymphoid	Lung	L3	All classical Class I	3.92247	grey
787	T cell (CD4+ CD8- CCL5-)	lymphoid	Lung	L3	All classical Class I	4.09547	grey
788	T cell (CD4- CD8+ CCL5+)	lymphoid	Lung	L3	All classical Class I	4.58544	grey
789	natural killer T cell	lymphoid	Lung	L3	All classical Class I	4.3706	grey
790	natural killer cell	lymphoid	Lung	L3	All classical Class I	4.55104	grey
791	natural killer cell (GZMB+)	lymphoid	Lung	L3	All classical Class I	4.30487	grey
792	natural killer cell (KLRD1+)	lymphoid	Lung	L3	All classical Class I	4.59932	grey
793	natural killer cell (PF)	lymphoid	Lung	L3	All classical Class I	4.27245	grey
794	plasma cell	lymphoid	Lung	L3	All classical Class I	3.75308	grey
795	T cell (PF)	lymphoid	Lung	L3	All classical Class I	4.99469	grey
796	platelet	megakaryocyte-erythroid	Lung	L3	All classical Class I	3.76241	grey
797	alveolar macrophage	myeloid	Lung	L3	All classical Class I	2.53663	grey
798	alveolar macrophage (PF)	myeloid	Lung	L3	All classical Class I	2.64351	grey
799	conventional dendritic cell	myeloid	Lung	L3	All classical Class I	3.63163	green
800	interstitial macrophage	myeloid	Lung	L3	All classical Class I	3.8317	grey
801	interstitial macrophage (ABCA8+)	myeloid	Lung	L3	All classical Class I	3.85523	grey
802	monocyte	myeloid	Lung	L3	All classical Class I	3.73628	grey
803	neutrophil	myeloid	Lung	L3	All classical Class I	4.4611	grey
804	neutrophil (PF)	myeloid	Lung	L3	All classical Class I	1.94587	grey
805	adventitial fibroblast	stromal	Lung	L3	All classical Class I	2.52041	grey
806	alveolar fibroblast	stromal	Lung	L3	All classical Class I	2.66126	grey
807	mesothelial cell	stromal	Lung	L3	All classical Class I	4.37436	grey
808	fibromyocyte	stromal	Lung	L3	All classical Class I	1.93438	grey
809	pericyte	stromal	Lung	L3	All classical Class I	1.89461	grey
810	vascular associated smooth muscle cell	stromal	Lung	L3	All classical Class I	2.27934	grey
811	capillary cell (FABP5+ RBP7lo)	endothelial	Mammary_gland	L3	All classical Class I	4.80468	grey
812	artery cell	endothelial	Mammary_gland	L3	All classical Class I	4.40277	grey
813	lymphatic cell (ACKR4- CCDC80+)	endothelial	Mammary_gland	L3	All classical Class I	4.13069	grey
814	vein cell	endothelial	Mammary_gland	L3	All classical Class I	4.70977	grey
815	B cell	lymphoid	Mammary_gland	L3	All classical Class I	3.76428	grey
816	B cell (PF)	lymphoid	Mammary_gland	L3	All classical Class I	2.59422	grey
817	T cell (CD4+ CD8- CCL5- CLDN1+)	lymphoid	Mammary_gland	L3	All classical Class I	4.38553	grey
818	T cell (CD4+ CD8- CCL5-)	lymphoid	Mammary_gland	L3	All classical Class I	4.03984	grey
819	T cell (CD4- CD8+ CCL5+)	lymphoid	Mammary_gland	L3	All classical Class I	4.16205	grey
820	natural killer T cell	lymphoid	Mammary_gland	L3	All classical Class I	4.26217	grey
821	natural killer cell	lymphoid	Mammary_gland	L3	All classical Class I	4.21483	grey
822	plasma cell	lymphoid	Mammary_gland	L3	All classical Class I	3.68552	grey
823	T cell (PF)	lymphoid	Mammary_gland	L3	All classical Class I	4.00129	grey
824	conventional dendritic cell	myeloid	Mammary_gland	L3	All classical Class I	3.75862	green
825	dendritic cell (FLT3+ IGSF6+)	myeloid	Mammary_gland	L3	All classical Class I	4.28489	green
826	mature dendritic cell	myeloid	Mammary_gland	L3	All classical Class I	4.65107	green
827	macrophage	myeloid	Mammary_gland	L3	All classical Class I	4.56311	grey
828	macrophage (ENPP2+)	myeloid	Mammary_gland	L3	All classical Class I	5.01981	grey
829	monocyte	myeloid	Mammary_gland	L3	All classical Class I	4.06908	grey
830	monocyte (PF)	myeloid	Mammary_gland	L3	All classical Class I	3.5348	grey
831	neutrophil	myeloid	Mammary_gland	L3	All classical Class I	3.79002	grey
832	neutrophil (PF)	myeloid	Mammary_gland	L3	All classical Class I	3.40282	grey
833	fibroblast	stromal	Mammary_gland	L3	All classical Class I	2.63236	grey
834	unknown_Mammary_gland_stromal_G1 (NGFR+ TNNT2+)	stromal	Mammary_gland	L3	All classical Class I	2.22491	grey
835	vascular associated smooth muscle cell	stromal	Mammary_gland	L3	All classical Class I	2.70034	grey
836	hematopoietic precursor cell	hematopoietic	Spleen	L3	All classical Class I	3.57591	grey
837	B cell	lymphoid	Spleen	L3	All classical Class I	3.83528	grey
838	B cell (PF)	lymphoid	Spleen	L3	All classical Class I	2.64194	grey
839	T cell (CD4+ CD8- CCL5-)	lymphoid	Spleen	L3	All classical Class I	3.95063	grey
840	T cell (CD4- CD8+ CCL5+)	lymphoid	Spleen	L3	All classical Class I	4.46482	grey
841	natural killer cell_T cell	lymphoid	Spleen	L3	All classical Class I	4.27978	grey
842	natural killer cell_T cell (PF)	lymphoid	Spleen	L3	All classical Class I	4.40659	grey
843	natural killer T cell	lymphoid	Spleen	L3	All classical Class I	4.21192	grey
844	natural killer cell	lymphoid	Spleen	L3	All classical Class I	4.43726	grey
845	plasma cell	lymphoid	Spleen	L3	All classical Class I	3.48936	grey
846	plasma cell (PF)	lymphoid	Spleen	L3	All classical Class I	3.70066	grey
847	T cell (CD4+ CD8+ CCL5+)	lymphoid	Spleen	L3	All classical Class I	4.04887	grey
848	erythroid lineage cell	megakaryocyte-erythroid	Spleen	L3	All classical Class I	1.76751	grey
849	erythroid lineage cell (PF)	megakaryocyte-erythroid	Spleen	L3	All classical Class I	2.42767	grey
850	erythroid progenitor cell	megakaryocyte-erythroid	Spleen	L3	All classical Class I	2.33614	grey
851	platelet	megakaryocyte-erythroid	Spleen	L3	All classical Class I	3.20063	grey
852	conventional dendritic cell	myeloid	Spleen	L3	All classical Class I	4.002	green
853	dendritic cell (FLT3+ IGSF6+)	myeloid	Spleen	L3	All classical Class I	4.17032	green
854	mature dendritic cell	myeloid	Spleen	L3	All classical Class I	5.03698	green
855	granulocyte monocyte progenitor cell	myeloid	Spleen	L3	All classical Class I	3.04202	grey
856	macrophage	myeloid	Spleen	L3	All classical Class I	3.92912	grey
857	macrophage (MARCO+)	myeloid	Spleen	L3	All classical Class I	4.62525	grey
858	monocyte	myeloid	Spleen	L3	All classical Class I	3.95809	grey
859	macrophage_monocyte	myeloid	Spleen	L3	All classical Class I	4.20137	grey
860	neutrophil	myeloid	Spleen	L3	All classical Class I	4.51304	grey
861	neutrophil (PF)	myeloid	Spleen	L3	All classical Class I	2.80962	grey
862	plasmacytoid dendritic cell	myeloid	Spleen	L3	All classical Class I	4.31191	green
863	endothelial cell	endothelial	Trachea	L3	All classical Class I	4.75248	grey
864	ciliated cell	epithelial	Trachea	L3	All classical Class I	2.23359	grey
865	secretory cell	epithelial	Trachea	L3	All classical Class I	2.64117	grey
866	natural killer cell_T cell	lymphoid	Trachea	L3	All classical Class I	3.05433	grey
867	neutrophil	myeloid	Trachea	L3	All classical Class I	0	grey
868	endothelial cell	endothelial	Uterus	L3	All classical Class I	4.20283	grey
869	artery cell	endothelial	Uterus	L3	All classical Class I	4.11695	grey
870	lymphatic cell	endothelial	Uterus	L3	All classical Class I	3.32007	grey
871	vein cell	endothelial	Uterus	L3	All classical Class I	4.10386	grey
872	ciliated epithelial cell of uterus	epithelial	Uterus	L3	All classical Class I	2.5916	grey
873	non-ciliated epithelial cell of uterus (FXYD4+ MUC16-)	epithelial	Uterus	L3	All classical Class I	1.83175	grey
874	non-ciliated epithelial cell of uterus (FXYD4+ MUC16+)	epithelial	Uterus	L3	All classical Class I	2.52726	grey
875	non-ciliated epithelial cell of uterus (IGFBP1+)	epithelial	Uterus	L3	All classical Class I	3.47384	grey
876	T cell (CD4- CD8+ CCL5+)	lymphoid	Uterus	L3	All classical Class I	4.26894	grey
877	natural killer T cell	lymphoid	Uterus	L3	All classical Class I	4.36961	grey
878	natural killer cell	lymphoid	Uterus	L3	All classical Class I	3.07113	grey
879	macrophage (LTC4S+)	myeloid	Uterus	L3	All classical Class I	3.44345	grey
880	macrophage (MGST1+)	myeloid	Uterus	L3	All classical Class I	3.07493	grey
881	neutrophil	myeloid	Uterus	L3	All classical Class I	4.57055	grey
882	neutrophil (IL18BP+)	myeloid	Uterus	L3	All classical Class I	4.90725	grey
883	fibroblast	stromal	Uterus	L3	All classical Class I	2.21281	grey
884	myofibroblast	stromal	Uterus	L3	All classical Class I	1.9652	grey
885	pericyte	stromal	Uterus	L3	All classical Class I	2.19004	grey
886	smooth muscle cell	stromal	Uterus	L3	All classical Class I	1.62926	grey
887	vascular associated smooth muscle cell	stromal	Uterus	L3	All classical Class I	1.16885	grey
888	endothelial cell	endothelial	Aorta	L2	All classical Class I	3.48324	grey
889	endothelial cell (FABP5+ RBP7+)	endothelial	Aorta	L2	All classical Class I	4.16771	grey
890	lymphatic cell	endothelial	Aorta	L2	All classical Class I	4.15115	grey
891	T cell (CD4- CD8+ CCL5+)	lymphoid	Aorta	L2	All classical Class I	3.72577	grey
892	macrophage_monocyte	myeloid	Aorta	L2	All classical Class I	3.38944	grey
893	neutrophil	myeloid	Aorta	L2	All classical Class I	3.94514	grey
894	adipocyte (UCP1lo)	stromal	Aorta	L2	All classical Class I	1.40034	grey
895	fibroblast	stromal	Aorta	L2	All classical Class I	2.24352	grey
896	vascular associated smooth muscle cell	stromal	Aorta	L2	All classical Class I	1.45086	grey
897	capillary cell (FABP5+ RBP7-)	endothelial	Bladder	L2	All classical Class I	4.64063	grey
898	capillary cell (FABP5+ RBP7+)	endothelial	Bladder	L2	All classical Class I	4.35112	grey
899	artery cell	endothelial	Bladder	L2	All classical Class I	3.97465	grey
900	lymphatic cell (CCL21+)	endothelial	Bladder	L2	All classical Class I	3.9724	grey
901	vein cell	endothelial	Bladder	L2	All classical Class I	3.85789	grey
902	vein cell (LQ)	endothelial	Bladder	L2	All classical Class I	2.94851	grey
903	urothelial cell	epithelial	Bladder	L2	All classical Class I	1.59044	grey
904	B cell	lymphoid	Bladder	L2	All classical Class I	4.08724	grey
905	T cell (CD4+ CD8- CCL5-)	lymphoid	Bladder	L2	All classical Class I	4.05683	grey
906	innate lymphoid cell	lymphoid	Bladder	L2	All classical Class I	4.61414	grey
907	natural killer cell_T cell	lymphoid	Bladder	L2	All classical Class I	4.18642	grey
908	plasma cell	lymphoid	Bladder	L2	All classical Class I	3.39425	grey
909	basophil	myeloid	Bladder	L2	All classical Class I	3.76991	grey
910	dendritic cell (FLT3+ IGSF6+)	myeloid	Bladder	L2	All classical Class I	2.22633	green
911	mature dendritic cell	myeloid	Bladder	L2	All classical Class I	4.49274	green
912	macrophage	myeloid	Bladder	L2	All classical Class I	3.5309	grey
913	monocyte	myeloid	Bladder	L2	All classical Class I	3.43938	grey
914	neutrophil	myeloid	Bladder	L2	All classical Class I	3.47964	grey
915	neutrophil (IL18BP+)	myeloid	Bladder	L2	All classical Class I	3.64618	grey
916	plasmacytoid dendritic cell	myeloid	Bladder	L2	All classical Class I	3.76744	green
917	adipocyte (UCP1lo)	stromal	Bladder	L2	All classical Class I	2.75967	grey
918	fibroblast	stromal	Bladder	L2	All classical Class I	2.84598	grey
919	fibroblast (LQ)	stromal	Bladder	L2	All classical Class I	1.11382	grey
920	mesothelial cell	stromal	Bladder	L2	All classical Class I	3.00448	grey
921	pericyte	stromal	Bladder	L2	All classical Class I	2.97584	grey
922	vascular associated smooth muscle cell	stromal	Bladder	L2	All classical Class I	1.9764	grey
923	B cell	lymphoid	Blood	L2	All classical Class I	4.31061	grey
924	T cell (CD4+ CD8- CCL5-)	lymphoid	Blood	L2	All classical Class I	3.8723	grey
925	T cell (CD4- CD8+ CCL5+)	lymphoid	Blood	L2	All classical Class I	4.60885	grey
926	natural killer cell	lymphoid	Blood	L2	All classical Class I	4.56969	grey
927	plasma cell	lymphoid	Blood	L2	All classical Class I	4.36438	grey
928	erythroid lineage cell	megakaryocyte-erythroid	Blood	L2	All classical Class I	1.96822	grey
929	platelet	megakaryocyte-erythroid	Blood	L2	All classical Class I	3.46477	grey
930	monocyte	myeloid	Blood	L2	All classical Class I	3.75055	grey
931	monocyte (PF)	myeloid	Blood	L2	All classical Class I	3.5354	grey
932	macrophage_monocyte	myeloid	Blood	L2	All classical Class I	4.28879	grey
933	neutrophil	myeloid	Blood	L2	All classical Class I	3.43999	grey
934	neutrophil (PF)	myeloid	Blood	L2	All classical Class I	2.11674	grey
935	mesothelial cell	stromal	Blood	L2	All classical Class I	3.89272	grey
936	endothelial cell	endothelial	Bone	L2	All classical Class I	4.54437	grey
937	lymphatic cell	endothelial	Bone	L2	All classical Class I	4.65885	grey
938	sinusoid cell (MAFB+)	endothelial	Bone	L2	All classical Class I	4.97797	grey
939	hematopoietic precursor cell	hematopoietic	Bone	L2	All classical Class I	3.3266	grey
940	B cell	lymphoid	Bone	L2	All classical Class I	4.23637	grey
941	T cell (CD4+ CD8- CCL5-)	lymphoid	Bone	L2	All classical Class I	4.08204	grey
942	T cell (CD4- CD8+ CCL5+)	lymphoid	Bone	L2	All classical Class I	4.4566	grey
943	natural killer cell_T cell (PF)	lymphoid	Bone	L2	All classical Class I	4.27014	grey
944	natural killer T cell	lymphoid	Bone	L2	All classical Class I	4.46095	grey
945	plasma cell	lymphoid	Bone	L2	All classical Class I	4.24862	grey
946	erythroid lineage cell	megakaryocyte-erythroid	Bone	L2	All classical Class I	2.509	grey
947	erythroid lineage cell (PF)	megakaryocyte-erythroid	Bone	L2	All classical Class I	2.55481	grey
948	erythroid progenitor cell	megakaryocyte-erythroid	Bone	L2	All classical Class I	2.46871	grey
949	megakaryocyte progenitor cell	megakaryocyte-erythroid	Bone	L2	All classical Class I	2.88988	grey
950	basophil	myeloid	Bone	L2	All classical Class I	3.80804	grey
951	conventional dendritic cell	myeloid	Bone	L2	All classical Class I	3.59656	green
952	dendritic cell (FLT3+ IGSF6+)	myeloid	Bone	L2	All classical Class I	3.07718	green
953	granulocyte monocyte progenitor cell	myeloid	Bone	L2	All classical Class I	2.46815	grey
954	macrophage (osteoclast)	myeloid	Bone	L2	All classical Class I	3.70324	grey
955	monocyte	myeloid	Bone	L2	All classical Class I	3.72511	grey
956	monocyte (PF)	myeloid	Bone	L2	All classical Class I	3.28139	grey
957	macrophage_monocyte (PF)	myeloid	Bone	L2	All classical Class I	2.78262	grey
958	neutrophil	myeloid	Bone	L2	All classical Class I	2.96835	grey
959	neutrophil (PF)	myeloid	Bone	L2	All classical Class I	2.3406	grey
960	plasmacytoid dendritic cell	myeloid	Bone	L2	All classical Class I	4.54633	green
961	adipo-CAR cell	stromal	Bone	L2	All classical Class I	3.6289	grey
962	adipocyte (UCP1lo)	stromal	Bone	L2	All classical Class I	2.25639	grey
963	fibroblast	stromal	Bone	L2	All classical Class I	2.45643	grey
964	osteoblast	stromal	Bone	L2	All classical Class I	3.96569	grey
965	vascular associated smooth muscle cell	stromal	Bone	L2	All classical Class I	2.38327	grey
966	sinusoid cell (MAFB+)	endothelial	Bone_marrow	L2	All classical Class I	5.14472	grey
967	hematopoietic precursor cell	hematopoietic	Bone_marrow	L2	All classical Class I	3.5809	grey
968	B cell	lymphoid	Bone_marrow	L2	All classical Class I	4.13143	grey
969	T cell (CD4+ CD8- CCL5-)	lymphoid	Bone_marrow	L2	All classical Class I	3.89813	grey
970	T cell (CD4- CD8+ CCL5+)	lymphoid	Bone_marrow	L2	All classical Class I	4.29302	grey
971	natural killer cell_T cell (PF)	lymphoid	Bone_marrow	L2	All classical Class I	4.12703	grey
972	natural killer T cell	lymphoid	Bone_marrow	L2	All classical Class I	4.27802	grey
973	natural killer cell	lymphoid	Bone_marrow	L2	All classical Class I	4.25923	grey
974	plasma cell	lymphoid	Bone_marrow	L2	All classical Class I	4.42012	grey
975	T cell (CD4+ CD8+ CCL5+)	lymphoid	Bone_marrow	L2	All classical Class I	4.85833	grey
976	erythroid lineage cell	megakaryocyte-erythroid	Bone_marrow	L2	All classical Class I	2.65053	grey
977	erythroid lineage cell (PF)	megakaryocyte-erythroid	Bone_marrow	L2	All classical Class I	2.63824	grey
978	erythroid progenitor cell	megakaryocyte-erythroid	Bone_marrow	L2	All classical Class I	2.53558	grey
979	megakaryocyte progenitor cell	megakaryocyte-erythroid	Bone_marrow	L2	All classical Class I	2.87524	grey
980	basophil	myeloid	Bone_marrow	L2	All classical Class I	3.0146	grey
981	conventional dendritic cell	myeloid	Bone_marrow	L2	All classical Class I	3.32924	green
982	dendritic cell (FLT3+ IGSF6+)	myeloid	Bone_marrow	L2	All classical Class I	3.34062	green
983	granulocyte monocyte progenitor cell	myeloid	Bone_marrow	L2	All classical Class I	2.59961	grey
984	macrophage	myeloid	Bone_marrow	L2	All classical Class I	4.58442	grey
985	macrophage (CD5L+)	myeloid	Bone_marrow	L2	All classical Class I	4.52531	grey
986	monocyte	myeloid	Bone_marrow	L2	All classical Class I	3.66088	grey
987	monocyte (PF)	myeloid	Bone_marrow	L2	All classical Class I	3.28773	grey
988	macrophage_monocyte (PF)	myeloid	Bone_marrow	L2	All classical Class I	2.93537	grey
989	neutrophil	myeloid	Bone_marrow	L2	All classical Class I	3.11238	grey
990	neutrophil (PF)	myeloid	Bone_marrow	L2	All classical Class I	2.63534	grey
991	plasmacytoid dendritic cell	myeloid	Bone_marrow	L2	All classical Class I	4.01445	green
992	adipo-CAR cell	stromal	Bone_marrow	L2	All classical Class I	4.11914	grey
993	fibroblast	stromal	Bone_marrow	L2	All classical Class I	3.18465	grey
994	capillary cell (FABP5- RBP7-)	endothelial	Brain_cortex	L2	All classical Class I	3.50948	grey
995	vein cell	endothelial	Brain_cortex	L2	All classical Class I	4.04435	grey
996	B cell	lymphoid	Brain_cortex	L2	All classical Class I	1.46655	grey
997	erythroid lineage cell	megakaryocyte-erythroid	Brain_cortex	L2	All classical Class I	1.29273	grey
998	macrophage (microglial cell)	myeloid	Brain_cortex	L2	All classical Class I	3.02988	grey
999	neutrophil	myeloid	Brain_cortex	L2	All classical Class I	2.65054	grey
1000	astrocyte (LHX2+ SLC7A10-)	neural	Brain_cortex	L2	All classical Class I	0.803506	grey
1001	ependymal cell	neural	Brain_cortex	L2	All classical Class I	1.01429	grey
1002	GABAergic neuron (GIRK1- MEIS2+ NECAB1-)	neural	Brain_cortex	L2	All classical Class I	0.417099	grey
1003	GABAergic neuron (GIRK1- MEIS2+ NECAB1+)	neural	Brain_cortex	L2	All classical Class I	0.557512	grey
1004	GABAergic neuron (GRIK1+ MEIS2+ NECAB1-)	neural	Brain_cortex	L2	All classical Class I	0.378203	grey
1005	GABAergic neuron (LQ RBP1+)	neural	Brain_cortex	L2	All classical Class I	0.229061	grey
1006	GABAergic neuron (PPP1R1B+)	neural	Brain_cortex	L2	All classical Class I	0.226264	grey
1007	glutamatergic neuron (NPTX1+)	neural	Brain_cortex	L2	All classical Class I	0.498697	grey
1008	neuron	neural	Brain_cortex	L2	All classical Class I	0.85787	grey
1009	non-myelinating Schwann cell	neural	Brain_cortex	L2	All classical Class I	2.3152	grey
1010	oligodendrocyte	neural	Brain_cortex	L2	All classical Class I	0.748563	grey
1011	oligodendrocyte precursor cell	neural	Brain_cortex	L2	All classical Class I	1.11226	grey
1012	leptomeningeal cell	stromal	Brain_cortex	L2	All classical Class I	1.77616	grey
1013	pericyte	stromal	Brain_cortex	L2	All classical Class I	2.26344	grey
1014	vascular associated smooth muscle cell	stromal	Brain_cortex	L2	All classical Class I	1.08878	grey
1015	capillary cell (FABP5- RBP7-)	endothelial	Brainstem	L2	All classical Class I	3.89953	grey
1016	vein cell	endothelial	Brainstem	L2	All classical Class I	4.38445	grey
1017	natural killer cell_T cell	lymphoid	Brainstem	L2	All classical Class I	3.40841	grey
1018	erythroid lineage cell	megakaryocyte-erythroid	Brainstem	L2	All classical Class I	1.0667	grey
1019	macrophage (microglial cell)	myeloid	Brainstem	L2	All classical Class I	3.3654	grey
1020	neutrophil	myeloid	Brainstem	L2	All classical Class I	2.27596	grey
1021	astrocyte (LHX2- SLC7A10+)	neural	Brainstem	L2	All classical Class I	1.819	grey
1022	choroid plexus epithelial cell	neural	Brainstem	L2	All classical Class I	2.19558	grey
1023	ependymal cell	neural	Brainstem	L2	All classical Class I	1.44887	grey
1024	ependymal cell (NPY+)	neural	Brainstem	L2	All classical Class I	1.23742	grey
1025	GABAergic neuron (OTX2+)	neural	Brainstem	L2	All classical Class I	0.641097	grey
1026	glutamatergic neuron (CBLN1+)	neural	Brainstem	L2	All classical Class I	0.57545	grey
1027	glutamatergic neuron (NEFH+)	neural	Brainstem	L2	All classical Class I	0.759526	grey
1028	glutamatergic neuron (ROM1+)	neural	Brainstem	L2	All classical Class I	1.76889	grey
1029	myelinating Schwann cell	neural	Brainstem	L2	All classical Class I	2.6613	grey
1030	neuron	neural	Brainstem	L2	All classical Class I	0.487923	grey
1031	non-myelinating Schwann cell	neural	Brainstem	L2	All classical Class I	3.68691	grey
1032	oligodendrocyte	neural	Brainstem	L2	All classical Class I	0.888548	grey
1033	oligodendrocyte precursor cell	neural	Brainstem	L2	All classical Class I	0	grey
1034	leptomeningeal cell	stromal	Brainstem	L2	All classical Class I	1.81378	grey
1035	pericyte	stromal	Brainstem	L2	All classical Class I	2.48907	grey
1036	vascular associated smooth muscle cell	stromal	Brainstem	L2	All classical Class I	1.00295	grey
1037	enterocyte	epithelial	Colon	L2	All classical Class I	1.98619	grey
1038	enterocyte progenitor cell	epithelial	Colon	L2	All classical Class I	0.991664	grey
1039	enterocyte_goblet cell	epithelial	Colon	L2	All classical Class I	1.6344	grey
1040	enteroendocrine cell	epithelial	Colon	L2	All classical Class I	2.19583	grey
1041	goblet cell	epithelial	Colon	L2	All classical Class I	1.52483	grey
1042	T cell (CD4- CD8+ CCL5+)	lymphoid	Colon	L2	All classical Class I	3.58723	grey
1043	macrophage_monocyte	myeloid	Colon	L2	All classical Class I	4.2831	grey
1044	neutrophil	myeloid	Colon	L2	All classical Class I	3.62543	grey
1045	fibroblast	stromal	Colon	L2	All classical Class I	3.49404	grey
1046	mesothelial cell	stromal	Colon	L2	All classical Class I	3.44426	grey
1047	capillary cell (FABP5+ RBP7lo)	endothelial	Diaphragm	L2	All classical Class I	4.78552	grey
1048	natural killer cell_T cell	lymphoid	Diaphragm	L2	All classical Class I	3.77687	grey
1049	erythroid lineage cell	megakaryocyte-erythroid	Diaphragm	L2	All classical Class I	2.08516	grey
1050	macrophage	myeloid	Diaphragm	L2	All classical Class I	4.17443	grey
1051	neutrophil	myeloid	Diaphragm	L2	All classical Class I	2.70366	grey
1052	fibroadipogenic progenitor cell	stromal	Diaphragm	L2	All classical Class I	2.54287	grey
1053	pericyte	stromal	Diaphragm	L2	All classical Class I	3.77407	grey
1054	skeletal muscle satellite stem cell	stromal	Diaphragm	L2	All classical Class I	2.65789	grey
1055	capillary cell (CXCL10+)	endothelial	Fat	L2	All classical Class I	5.43208	red
1056	capillary cell (FABP5+ RBP7+)	endothelial	Fat	L2	All classical Class I	4.90017	grey
1057	capillary cell (LQ FABP5+ RBP7+)	endothelial	Fat	L2	All classical Class I	4.58832	grey
1058	endothelial cell	endothelial	Fat	L2	All classical Class I	4.46933	grey
1059	artery cell	endothelial	Fat	L2	All classical Class I	4.78949	grey
1060	lymphatic cell (ACKR4- CCDC80+)	endothelial	Fat	L2	All classical Class I	4.51004	grey
1061	lymphatic cell (CCL21+)	endothelial	Fat	L2	All classical Class I	3.59344	grey
1062	vein cell	endothelial	Fat	L2	All classical Class I	4.44969	grey
1063	epithelial cell (LQ KLF5+)	epithelial	Fat	L2	All classical Class I	0.21383	grey
1064	unknown_Fat_GAT_epithelial_G1 (CRISP3+)	epithelial	Fat	L2	All classical Class I	3.09952	grey
1065	granulosa cell	epithelial	Fat	L2	All classical Class I	3.05695	grey
1066	acinar cell	epithelial	Fat	L2	All classical Class I	1.10511	grey
1067	urothelial cell	epithelial	Fat	L2	All classical Class I	2.06861	grey
1068	B cell	lymphoid	Fat	L2	All classical Class I	4.32786	grey
1069	B cell (PF)	lymphoid	Fat	L2	All classical Class I	3.79669	grey
1070	T cell (CD4+ CD8- CCL5- CCR10+)	lymphoid	Fat	L2	All classical Class I	4.149	grey
1071	T cell (CD4+ CD8- CCL5- CLDN1+)	lymphoid	Fat	L2	All classical Class I	4.8813	grey
1072	T cell (CD4+ CD8- CCL5-)	lymphoid	Fat	L2	All classical Class I	4.12408	grey
1073	T cell (CD4- CD8+ CCL5-)	lymphoid	Fat	L2	All classical Class I	4.58046	grey
1074	T cell (CD4- CD8+ CCL5+)	lymphoid	Fat	L2	All classical Class I	4.39852	grey
1075	natural killer T cell	lymphoid	Fat	L2	All classical Class I	4.27491	grey
1076	natural killer cell	lymphoid	Fat	L2	All classical Class I	4.65446	grey
1077	plasma cell	lymphoid	Fat	L2	All classical Class I	4.25547	grey
1078	plasma cell (PF)	lymphoid	Fat	L2	All classical Class I	3.39061	grey
1079	T cell (CD4- CD8- CCL5-)	lymphoid	Fat	L2	All classical Class I	4.58404	grey
1080	T cell (PF)	lymphoid	Fat	L2	All classical Class I	4.28122	grey
1081	erythroid lineage cell	megakaryocyte-erythroid	Fat	L2	All classical Class I	1.99234	grey
1082	basophil	myeloid	Fat	L2	All classical Class I	4.37604	grey
1083	conventional dendritic cell	myeloid	Fat	L2	All classical Class I	3.78057	green
1084	mature dendritic cell	myeloid	Fat	L2	All classical Class I	4.88743	green
1085	macrophage	myeloid	Fat	L2	All classical Class I	4.39049	grey
1086	macrophage (MRC1+)	myeloid	Fat	L2	All classical Class I	4.54917	grey
1087	macrophage (PF)	myeloid	Fat	L2	All classical Class I	3.24289	grey
1088	monocyte	myeloid	Fat	L2	All classical Class I	3.62712	grey
1089	neutrophil	myeloid	Fat	L2	All classical Class I	3.4513	grey
1090	neutrophil (IL18BP+)	myeloid	Fat	L2	All classical Class I	3.93152	grey
1091	neutrophil (PF)	myeloid	Fat	L2	All classical Class I	2.63614	grey
1092	non-myelinating Schwann cell	neural	Fat	L2	All classical Class I	4.75157	grey
1093	adipocyte (UCP1hi)	stromal	Fat	L2	All classical Class I	2.76436	grey
1094	adipocyte (UCP1lo)	stromal	Fat	L2	All classical Class I	2.93522	grey
1095	fibroblast	stromal	Fat	L2	All classical Class I	3.24069	grey
1096	fibroblast (ACKR2+)	stromal	Fat	L2	All classical Class I	3.88841	grey
1097	fibroblast (LCN2+)	stromal	Fat	L2	All classical Class I	2.72014	grey
1098	mesothelial cell (CXCL10- PRG4+)	stromal	Fat	L2	All classical Class I	3.47552	grey
1099	mesothelial cell (CXCL10+ PRG4+)	stromal	Fat	L2	All classical Class I	4.05016	grey
1100	mesothelial cell (SBSN+)	stromal	Fat	L2	All classical Class I	3.23287	grey
1101	myofibroblast	stromal	Fat	L2	All classical Class I	1.73703	grey
1102	pericyte	stromal	Fat	L2	All classical Class I	2.9493	grey
1103	reticular cell	stromal	Fat	L2	All classical Class I	3.21302	grey
1104	smooth muscle cell	stromal	Fat	L2	All classical Class I	1.85209	grey
1105	tendon cell	stromal	Fat	L2	All classical Class I	2.31009	grey
1106	vascular associated smooth muscle cell	stromal	Fat	L2	All classical Class I	1.8153	grey
1107	endothelial cell (FABP5+ RBP7+)	endothelial	Heart	L2	All classical Class I	4.18052	grey
1108	erythroid lineage cell	megakaryocyte-erythroid	Heart	L2	All classical Class I	1.33238	grey
1109	macrophage_monocyte	myeloid	Heart	L2	All classical Class I	2.91904	grey
1110	neutrophil	myeloid	Heart	L2	All classical Class I	2.93685	grey
1111	cardiomyocyte	stromal	Heart	L2	All classical Class I	0.238095	grey
1112	fibroblast	stromal	Heart	L2	All classical Class I	0.628061	grey
1113	pericyte	stromal	Heart	L2	All classical Class I	1.79858	grey
1114	atrial cardiomyocyte	stromal	Heart	L2	All classical Class I	0	grey
1115	ventricular cardiomyocyte	stromal	Heart	L2	All classical Class I	0.0832321	grey
1116	vascular associated smooth muscle cell	stromal	Heart	L2	All classical Class I	0.825116	grey
1117	capillary cell (CXCL10+)	endothelial	Kidney	L2	All classical Class I	5.35166	red
1118	capillary cell (FABP5+ RBP7+)	endothelial	Kidney	L2	All classical Class I	5.03621	grey
1119	lymphatic cell (ACKR4- CCDC80+)	endothelial	Kidney	L2	All classical Class I	3.15232	grey
1120	lymphatic cell (CCL21+)	endothelial	Kidney	L2	All classical Class I	5.00074	grey
1121	glomerular endothelial cell	endothelial	Kidney	L2	All classical Class I	5.30374	grey
1122	vasa recta ascending limb cell (IGF1+)	endothelial	Kidney	L2	All classical Class I	4.86275	grey
1123	vasa recta ascending limb cell (IGFBP5+)	endothelial	Kidney	L2	All classical Class I	4.90509	grey
1124	vasa recta descending limb cell (MGP+)	endothelial	Kidney	L2	All classical Class I	4.38338	grey
1125	proximal convoluted_straight tubule epithelial cell	epithelial	Kidney	L2	All classical Class I	1.03285	grey
1126	intercalated cell_principal cell	epithelial	Kidney	L2	All classical Class I	3.32088	grey
1127	distal convoluted tubule epithelial cell	epithelial	Kidney	L2	All classical Class I	2.59323	grey
1128	loop of Henle thick ascending limb epithelial cell	epithelial	Kidney	L2	All classical Class I	2.48676	grey
1129	loop of Henle thin ascending limb epithelial cell	epithelial	Kidney	L2	All classical Class I	2.93828	grey
1130	loop of Henle thin descending limb epithelial cell	epithelial	Kidney	L2	All classical Class I	2.76517	grey
1131	proximal convoluted tubule epithelial cell	epithelial	Kidney	L2	All classical Class I	2.2063	grey
1132	podocyte	epithelial	Kidney	L2	All classical Class I	3.42652	grey
1133	alpha-intercalated cell	epithelial	Kidney	L2	All classical Class I	3.48678	grey
1134	beta-intercalated cell	epithelial	Kidney	L2	All classical Class I	2.47369	grey
1135	principal cell	epithelial	Kidney	L2	All classical Class I	2.88716	grey
1136	principal cell (FXYD4+)	epithelial	Kidney	L2	All classical Class I	2.55123	grey
1137	principal cell (KCNE1+)	epithelial	Kidney	L2	All classical Class I	2.63491	grey
1138	urothelial cell	epithelial	Kidney	L2	All classical Class I	2.59844	grey
1139	B cell	lymphoid	Kidney	L2	All classical Class I	3.88549	grey
1140	B cell (PF)	lymphoid	Kidney	L2	All classical Class I	3.75119	grey
1141	T cell (CD4+ CD8- CCL5-)	lymphoid	Kidney	L2	All classical Class I	3.8912	grey
1142	T cell (CD4- CD8+ CCL5+)	lymphoid	Kidney	L2	All classical Class I	4.21891	grey
1143	innate lymphoid cell	lymphoid	Kidney	L2	All classical Class I	3.8553	grey
1144	natural killer cell_T cell (PF)	lymphoid	Kidney	L2	All classical Class I	4.20672	grey
1145	natural killer T cell	lymphoid	Kidney	L2	All classical Class I	4.21828	grey
1146	natural killer cell	lymphoid	Kidney	L2	All classical Class I	4.32472	grey
1147	natural killer cell (CHN1+)	lymphoid	Kidney	L2	All classical Class I	4.36112	grey
1148	plasma cell	lymphoid	Kidney	L2	All classical Class I	3.85665	grey
1149	plasma cell (PF)	lymphoid	Kidney	L2	All classical Class I	3.74253	grey
1150	erythroid progenitor cell	megakaryocyte-erythroid	Kidney	L2	All classical Class I	2.90483	grey
1151	conventional dendritic cell	myeloid	Kidney	L2	All classical Class I	2.76413	green
1152	dendritic cell (FLT3+ IGSF6+)	myeloid	Kidney	L2	All classical Class I	3.92612	green
1153	granulocyte monocyte progenitor cell	myeloid	Kidney	L2	All classical Class I	4.26809	grey
1154	macrophage	myeloid	Kidney	L2	All classical Class I	3.97683	grey
1155	macrophage (EPCAM+)	myeloid	Kidney	L2	All classical Class I	3.68256	grey
1156	macrophage (MARCO+)	myeloid	Kidney	L2	All classical Class I	4.53353	grey
1157	macrophage (MRC1+)	myeloid	Kidney	L2	All classical Class I	4.13237	grey
1158	macrophage (PF)	myeloid	Kidney	L2	All classical Class I	2.83979	grey
1159	monocyte	myeloid	Kidney	L2	All classical Class I	3.71751	grey
1160	neutrophil	myeloid	Kidney	L2	All classical Class I	3.48533	grey
1161	neutrophil (CCL13+)	myeloid	Kidney	L2	All classical Class I	4.48908	grey
1162	neutrophil (IL18BP+)	myeloid	Kidney	L2	All classical Class I	4.15233	grey
1163	neutrophil (PF)	myeloid	Kidney	L2	All classical Class I	2.4238	grey
1164	plasmacytoid dendritic cell	myeloid	Kidney	L2	All classical Class I	4.04299	green
1165	non-myelinating Schwann cell	neural	Kidney	L2	All classical Class I	4.87395	grey
1166	adipocyte (UCP1hi)	stromal	Kidney	L2	All classical Class I	2.27095	grey
1167	adipocyte (UCP1lo)	stromal	Kidney	L2	All classical Class I	3.60688	grey
1168	fibroblast	stromal	Kidney	L2	All classical Class I	3.59343	grey
1169	myofibroblast	stromal	Kidney	L2	All classical Class I	2.66157	grey
1170	pericyte	stromal	Kidney	L2	All classical Class I	2.97762	grey
1171	reticular cell	stromal	Kidney	L2	All classical Class I	2.99058	grey
1172	unknown_Kidney_stromal_G1 (ST6GAL2+)	stromal	Kidney	L2	All classical Class I	2.78129	grey
1173	vascular associated smooth muscle cell	stromal	Kidney	L2	All classical Class I	1.62168	grey
1174	capillary cell (CXCL10+)	endothelial	Limb_muscle	L2	All classical Class I	5.29088	red
1175	capillary cell (FABP5+ RBP7+)	endothelial	Limb_muscle	L2	All classical Class I	4.41993	grey
1176	capillary cell (FABP5+ RBP7lo)	endothelial	Limb_muscle	L2	All classical Class I	4.29925	grey
1177	artery cell	endothelial	Limb_muscle	L2	All classical Class I	4.34766	grey
1178	lymphatic cell (ACKR4- CCDC80+)	endothelial	Limb_muscle	L2	All classical Class I	3.52035	grey
1179	lymphatic cell (CCL21+)	endothelial	Limb_muscle	L2	All classical Class I	3.26607	grey
1180	vein cell	endothelial	Limb_muscle	L2	All classical Class I	3.72911	grey
1181	B cell	lymphoid	Limb_muscle	L2	All classical Class I	3.87175	grey
1182	B cell (PF)	lymphoid	Limb_muscle	L2	All classical Class I	3.26048	grey
1183	T cell (CD4+ CD8- CCL5- CLDN1+)	lymphoid	Limb_muscle	L2	All classical Class I	4.46375	grey
1184	T cell (CD4+ CD8- CCL5-)	lymphoid	Limb_muscle	L2	All classical Class I	3.87767	grey
1185	T cell (CD4- CD8+ CCL5-)	lymphoid	Limb_muscle	L2	All classical Class I	4.14842	grey
1186	T cell (CD4- CD8+ CCL5+)	lymphoid	Limb_muscle	L2	All classical Class I	4.21184	grey
1187	natural killer cell_T cell (PF)	lymphoid	Limb_muscle	L2	All classical Class I	3.79239	grey
1188	natural killer T cell	lymphoid	Limb_muscle	L2	All classical Class I	3.94048	grey
1189	plasma cell	lymphoid	Limb_muscle	L2	All classical Class I	3.98476	grey
1190	plasma cell (PF)	lymphoid	Limb_muscle	L2	All classical Class I	2.89662	grey
1191	erythroid lineage cell	megakaryocyte-erythroid	Limb_muscle	L2	All classical Class I	3.40625	grey
1192	basophil	myeloid	Limb_muscle	L2	All classical Class I	3.04611	grey
1193	macrophage	myeloid	Limb_muscle	L2	All classical Class I	4.0733	grey
1194	neutrophil	myeloid	Limb_muscle	L2	All classical Class I	2.75036	grey
1195	fast muscle cell	stromal	Limb_muscle	L2	All classical Class I	1.21046	grey
1196	adipocyte (UCP1lo)	stromal	Limb_muscle	L2	All classical Class I	2.52497	grey
1197	fibroadipogenic progenitor cell	stromal	Limb_muscle	L2	All classical Class I	2.18375	grey
1198	pericyte	stromal	Limb_muscle	L2	All classical Class I	1.80127	grey
1199	reticular cell	stromal	Limb_muscle	L2	All classical Class I	2.40622	grey
1200	skeletal muscle satellite stem cell	stromal	Limb_muscle	L2	All classical Class I	1.74754	grey
1201	slow muscle cell	stromal	Limb_muscle	L2	All classical Class I	1.18429	grey
1202	tendon cell	stromal	Limb_muscle	L2	All classical Class I	1.5661	grey
1203	vascular associated smooth muscle cell	stromal	Limb_muscle	L2	All classical Class I	1.73564	grey
1204	endothelial cell	endothelial	Liver	L2	All classical Class I	4.15265	grey
1205	hepatic sinusoid cell	endothelial	Liver	L2	All classical Class I	4.43189	grey
1206	hepatocyte (APOB+)	epithelial	Liver	L2	All classical Class I	3.25821	grey
1207	hepatocyte (PHYH+)	epithelial	Liver	L2	All classical Class I	1.08446	grey
1208	cholangiocyte	epithelial	Liver	L2	All classical Class I	1.72217	grey
1209	B cell	lymphoid	Liver	L2	All classical Class I	3.67939	grey
1210	T cell (CD4+ CD8- CCL5-)	lymphoid	Liver	L2	All classical Class I	3.80327	grey
1211	T cell (CD4- CD8+ CCL5+)	lymphoid	Liver	L2	All classical Class I	3.94258	grey
1212	natural killer cell_T cell (PF)	lymphoid	Liver	L2	All classical Class I	3.66895	grey
1213	natural killer T cell	lymphoid	Liver	L2	All classical Class I	3.82001	grey
1214	natural killer cell	lymphoid	Liver	L2	All classical Class I	3.83914	grey
1215	plasma cell	lymphoid	Liver	L2	All classical Class I	3.89593	grey
1216	plasma cell (PF)	lymphoid	Liver	L2	All classical Class I	3.95853	grey
1217	erythroid lineage cell (PF)	megakaryocyte-erythroid	Liver	L2	All classical Class I	2.77368	grey
1218	basophil	myeloid	Liver	L2	All classical Class I	4.97717	grey
1219	conventional dendritic cell	myeloid	Liver	L2	All classical Class I	2.71108	green
1220	dendritic cell (FLT3+ IGSF6+)	myeloid	Liver	L2	All classical Class I	2.9352	green
1221	macrophage (Kupffer cell CD5L- MARCO+)	myeloid	Liver	L2	All classical Class I	4.2264	grey
1222	macrophage (Kupffer cell CD5L+ MARCO+)	myeloid	Liver	L2	All classical Class I	4.61606	grey
1223	macrophage (Kupffer cell MS4A7+)	myeloid	Liver	L2	All classical Class I	3.80677	grey
1224	macrophage (Kupffer cell PF)	myeloid	Liver	L2	All classical Class I	3.41728	grey
1225	macrophage (Kupffer cell)	myeloid	Liver	L2	All classical Class I	4.04809	grey
1226	monocyte	myeloid	Liver	L2	All classical Class I	3.35097	grey
1227	neutrophil	myeloid	Liver	L2	All classical Class I	3.06903	grey
1228	neutrophil (PF)	myeloid	Liver	L2	All classical Class I	2.30404	grey
1229	plasmacytoid dendritic cell	myeloid	Liver	L2	All classical Class I	4.07912	green
1230	mesothelial cell	stromal	Liver	L2	All classical Class I	3.26688	grey
1231	capillary aerocyte cell	endothelial	Lung	L2	All classical Class I	5.70875	blue
1232	capillary cell (CXCL10+)	endothelial	Lung	L2	All classical Class I	6.38537	red
1233	capillary cell (FABP5- RBP7-)	endothelial	Lung	L2	All classical Class I	4.55496	grey
1234	lymphatic cell (CCL21+)	endothelial	Lung	L2	All classical Class I	4.09413	grey
1235	vein cell	endothelial	Lung	L2	All classical Class I	5.44677	grey
1236	respiratory basal cell	epithelial	Lung	L2	All classical Class I	2.48611	grey
1237	tuft cell	epithelial	Lung	L2	All classical Class I	4.3203	grey
1238	alveolar epithelial cell type 2_uterine metastasis cell	epithelial	Lung	L2	All classical Class I	1.73769	grey
1239	uterine metastasis cell	epithelial	Lung	L2	All classical Class I	1.58074	grey
1240	ciliated cell	epithelial	Lung	L2	All classical Class I	2.83106	grey
1241	alveolar epithelial cell type 1	epithelial	Lung	L2	All classical Class I	3.54557	grey
1242	alveolar epithelial cell type 2	epithelial	Lung	L2	All classical Class I	1.80115	grey
1243	B cell	lymphoid	Lung	L2	All classical Class I	3.72843	grey
1244	T cell (CD4+ CD8- CCL5-)	lymphoid	Lung	L2	All classical Class I	4.15306	grey
1245	T cell (CD4- CD8+ CCL5+)	lymphoid	Lung	L2	All classical Class I	4.15194	grey
1246	natural killer cell_T cell	lymphoid	Lung	L2	All classical Class I	3.7322	grey
1247	natural killer T cell	lymphoid	Lung	L2	All classical Class I	3.99739	grey
1248	natural killer cell	lymphoid	Lung	L2	All classical Class I	4.16654	grey
1249	natural killer cell (GZMB+)	lymphoid	Lung	L2	All classical Class I	4.13724	grey
1250	natural killer cell (PF)	lymphoid	Lung	L2	All classical Class I	4.13867	grey
1251	T cell (PF)	lymphoid	Lung	L2	All classical Class I	3.92553	grey
1252	alveolar macrophage	myeloid	Lung	L2	All classical Class I	2.13807	grey
1253	alveolar macrophage (CXCL10+)	myeloid	Lung	L2	All classical Class I	2.62565	grey
1254	alveolar macrophage (LPL+)	myeloid	Lung	L2	All classical Class I	3.61951	grey
1255	alveolar macrophage (PF)	myeloid	Lung	L2	All classical Class I	2.11747	grey
1256	conventional dendritic cell	myeloid	Lung	L2	All classical Class I	3.18725	green
1257	interstitial macrophage	myeloid	Lung	L2	All classical Class I	3.66078	grey
1258	interstitial macrophage (ABCA8+)	myeloid	Lung	L2	All classical Class I	3.61996	grey
1259	interstitial macrophage (CXCL10+)	myeloid	Lung	L2	All classical Class I	4.48077	grey
1260	monocyte	myeloid	Lung	L2	All classical Class I	3.69449	grey
1261	monocyte (PF)	myeloid	Lung	L2	All classical Class I	3.32696	grey
1262	neutrophil	myeloid	Lung	L2	All classical Class I	3.25846	grey
1263	neutrophil (CCL13+)	myeloid	Lung	L2	All classical Class I	4.37296	grey
1264	neutrophil (IL18BP+)	myeloid	Lung	L2	All classical Class I	4.13879	grey
1265	neutrophil (PF)	myeloid	Lung	L2	All classical Class I	2.85379	grey
1266	adventitial fibroblast	stromal	Lung	L2	All classical Class I	3.30535	grey
1267	fibroblast	stromal	Lung	L2	All classical Class I	2.15467	grey
1268	alveolar fibroblast	stromal	Lung	L2	All classical Class I	2.26964	grey
1269	mesothelial cell	stromal	Lung	L2	All classical Class I	3.70216	grey
1270	pericyte	stromal	Lung	L2	All classical Class I	3.23047	grey
1271	vascular associated smooth muscle cell	stromal	Lung	L2	All classical Class I	1.56472	grey
1272	capillary cell (FABP5+ RBP7-)	endothelial	Pancreas	L2	All classical Class I	4.79268	grey
1273	capillary cell (FABP5+ RBP7+)	endothelial	Pancreas	L2	All classical Class I	4.69281	grey
1274	capillary cell (LQ FABP5+ RBP7+)	endothelial	Pancreas	L2	All classical Class I	4.24584	grey
1275	artery cell	endothelial	Pancreas	L2	All classical Class I	4.75705	grey
1276	lymphatic cell (ACKR4- CCDC80+)	endothelial	Pancreas	L2	All classical Class I	4.79355	grey
1277	lymphatic cell (CCL21+)	endothelial	Pancreas	L2	All classical Class I	3.74138	grey
1278	vein cell	endothelial	Pancreas	L2	All classical Class I	4.74673	grey
1279	acinar cell_ductal cell	epithelial	Pancreas	L2	All classical Class I	1.77796	grey
1280	alpha cell	epithelial	Pancreas	L2	All classical Class I	2.67504	grey
1281	acinar cell	epithelial	Pancreas	L2	All classical Class I	1.10285	grey
1282	acinar cell (FDX1+)	epithelial	Pancreas	L2	All classical Class I	1.34208	grey
1283	acinar cell (PNISR+)	epithelial	Pancreas	L2	All classical Class I	1.55386	grey
1284	beta cell	epithelial	Pancreas	L2	All classical Class I	1.8677	grey
1285	delta cell	epithelial	Pancreas	L2	All classical Class I	3.21646	grey
1286	ductal cell (SPOCK3+)	epithelial	Pancreas	L2	All classical Class I	3.14932	grey
1287	ductal cell (UPK1A+)	epithelial	Pancreas	L2	All classical Class I	3.32305	grey
1288	alpha cell_beta cell	epithelial	Pancreas	L2	All classical Class I	2.20516	grey
1289	PP cell	epithelial	Pancreas	L2	All classical Class I	3.39513	grey
1290	B cell	lymphoid	Pancreas	L2	All classical Class I	3.86469	grey
1291	B cell (PF)	lymphoid	Pancreas	L2	All classical Class I	2.28504	grey
1292	T cell (CD4+ CD8- CCL5-)	lymphoid	Pancreas	L2	All classical Class I	3.72783	grey
1293	T cell (CD4- CD8+ CCL5+)	lymphoid	Pancreas	L2	All classical Class I	3.94436	grey
1294	natural killer T cell	lymphoid	Pancreas	L2	All classical Class I	4.17513	grey
1295	plasma cell	lymphoid	Pancreas	L2	All classical Class I	3.4233	grey
1296	conventional dendritic cell	myeloid	Pancreas	L2	All classical Class I	3.99593	green
1297	macrophage	myeloid	Pancreas	L2	All classical Class I	4.13643	grey
1298	macrophage (MARCO+)	myeloid	Pancreas	L2	All classical Class I	4.28189	grey
1299	macrophage (MRC1+)	myeloid	Pancreas	L2	All classical Class I	3.60969	grey
1300	monocyte	myeloid	Pancreas	L2	All classical Class I	3.57252	grey
1301	neutrophil	myeloid	Pancreas	L2	All classical Class I	3.49223	grey
1302	neutrophil (PF)	myeloid	Pancreas	L2	All classical Class I	2.98383	grey
1303	non-myelinating Schwann cell	neural	Pancreas	L2	All classical Class I	4.52785	grey
1304	adipocyte (UCP1hi)	stromal	Pancreas	L2	All classical Class I	2.31159	grey
1305	adipocyte (UCP1lo)	stromal	Pancreas	L2	All classical Class I	3.03856	grey
1306	fibroblast (PI16+)	stromal	Pancreas	L2	All classical Class I	3.21406	grey
1307	fibroblast (PTN+)	stromal	Pancreas	L2	All classical Class I	2.71826	grey
1308	mesothelial cell (CXCL10- PRG4+)	stromal	Pancreas	L2	All classical Class I	3.48445	grey
1309	mesothelial cell (CXCL10+ PRG4+)	stromal	Pancreas	L2	All classical Class I	4.38484	grey
1310	mesothelial cell (SBSN+)	stromal	Pancreas	L2	All classical Class I	3.35397	grey
1311	pericyte	stromal	Pancreas	L2	All classical Class I	2.59095	grey
1312	stromal cell (LQ)	stromal	Pancreas	L2	All classical Class I	1.93507	grey
1313	vascular associated smooth muscle cell	stromal	Pancreas	L2	All classical Class I	2.26995	grey
1314	artery cell	endothelial	Skin	L2	All classical Class I	4.85534	grey
1315	lymphatic cell	endothelial	Skin	L2	All classical Class I	2.84237	grey
1316	vein cell	endothelial	Skin	L2	All classical Class I	4.4144	grey
1317	interfollicular basal cell	epithelial	Skin	L2	All classical Class I	3.47436	grey
1318	interfollicular basal cell (APOE+)	epithelial	Skin	L2	All classical Class I	3.00032	grey
1319	channel cell (MMP7+)	epithelial	Skin	L2	All classical Class I	1.51068	grey
1320	interfollicular cell (PF)	epithelial	Skin	L2	All classical Class I	3.2077	grey
1321	interfollicular differentiated suprabasal cell	epithelial	Skin	L2	All classical Class I	3.49897	grey
1322	interfollicular suprabasal cell	epithelial	Skin	L2	All classical Class I	3.15772	grey
1323	interfollicular suprabasal cell (APOE+)	epithelial	Skin	L2	All classical Class I	2.00323	grey
1324	sweat gland cell	epithelial	Skin	L2	All classical Class I	1.90001	grey
1325	inner bulge cell	epithelial	Skin	L2	All classical Class I	2.02502	grey
1326	outer bulge cell	epithelial	Skin	L2	All classical Class I	2.29533	grey
1327	upper hair follicle cell	epithelial	Skin	L2	All classical Class I	2.8858	grey
1328	melanocyte	epithelial	Skin	L2	All classical Class I	1.57339	grey
1329	T cell (CD4- CD8+ CCL5-)	lymphoid	Skin	L2	All classical Class I	3.9471	grey
1330	dendritic cell (Langerhans cell)	myeloid	Skin	L2	All classical Class I	4.34174	green
1331	capillary cell (FABP5+ RBP7-)	endothelial	Small_intestine	L2	All classical Class I	4.90172	grey
1332	capillary cell (FABP5+ RBP7+)	endothelial	Small_intestine	L2	All classical Class I	3.3772	grey
1333	artery cell	endothelial	Small_intestine	L2	All classical Class I	4.69506	grey
1334	lymphatic cell (CCL21+)	endothelial	Small_intestine	L2	All classical Class I	4.73176	grey
1335	vein cell	endothelial	Small_intestine	L2	All classical Class I	4.44588	grey
1336	enterocyte	epithelial	Small_intestine	L2	All classical Class I	3.78256	grey
1337	enterocyte progenitor cell	epithelial	Small_intestine	L2	All classical Class I	2.19678	grey
1338	enterocyte_goblet cell	epithelial	Small_intestine	L2	All classical Class I	3.47029	grey
1339	enteroendocrine cell	epithelial	Small_intestine	L2	All classical Class I	3.23536	grey
1340	tuft cell	epithelial	Small_intestine	L2	All classical Class I	4.49788	grey
1341	M cell of gut	epithelial	Small_intestine	L2	All classical Class I	3.06104	grey
1342	goblet cell	epithelial	Small_intestine	L2	All classical Class I	2.76779	grey
1343	goblet cell (PF)	epithelial	Small_intestine	L2	All classical Class I	2.11612	grey
1344	B cell	lymphoid	Small_intestine	L2	All classical Class I	3.89809	grey
1345	T cell (CD4+ CD8- CCL5-)	lymphoid	Small_intestine	L2	All classical Class I	4.00413	grey
1346	T cell (CD4+ CD8- CCL5+)	lymphoid	Small_intestine	L2	All classical Class I	4.09569	grey
1347	T cell (CD4- CD8+ CCL5+)	lymphoid	Small_intestine	L2	All classical Class I	3.52048	grey
1348	innate lymphoid cell	lymphoid	Small_intestine	L2	All classical Class I	2.73276	grey
1349	natural killer cell_T cell (PF)	lymphoid	Small_intestine	L2	All classical Class I	3.52084	grey
1350	natural killer T cell	lymphoid	Small_intestine	L2	All classical Class I	3.64102	grey
1351	natural killer cell	lymphoid	Small_intestine	L2	All classical Class I	2.85053	grey
1352	plasma cell	lymphoid	Small_intestine	L2	All classical Class I	3.99541	grey
1353	T cell (CD4- CD8- CCL5+ GZMB- LYG1+)	lymphoid	Small_intestine	L2	All classical Class I	3.09091	grey
1354	basophil	myeloid	Small_intestine	L2	All classical Class I	4.54429	grey
1355	conventional dendritic cell	myeloid	Small_intestine	L2	All classical Class I	3.34764	green
1356	dendritic cell (FLT3+ IGSF6+)	myeloid	Small_intestine	L2	All classical Class I	0	green
1357	eosinophil	myeloid	Small_intestine	L2	All classical Class I	3.69213	grey
1358	macrophage	myeloid	Small_intestine	L2	All classical Class I	2.9927	grey
1359	macrophage (MS4A7+)	myeloid	Small_intestine	L2	All classical Class I	3.78877	grey
1360	macrophage_monocyte	myeloid	Small_intestine	L2	All classical Class I	3.94014	grey
1361	neutrophil	myeloid	Small_intestine	L2	All classical Class I	3.69922	grey
1362	interstitial cell of Cajal	neural	Small_intestine	L2	All classical Class I	1.8198	grey
1363	non-myelinating Schwann cell	neural	Small_intestine	L2	All classical Class I	4.23825	grey
1364	fibroblast	stromal	Small_intestine	L2	All classical Class I	2.87066	grey
1365	fibroblast (CHODL+)	stromal	Small_intestine	L2	All classical Class I	2.54036	grey
1366	fibroblast (GGT5+)	stromal	Small_intestine	L2	All classical Class I	2.71898	grey
1367	fibroblast (KCNN3+)	stromal	Small_intestine	L2	All classical Class I	2.62656	grey
1368	mesothelial cell	stromal	Small_intestine	L2	All classical Class I	3.79413	grey
1369	pericyte	stromal	Small_intestine	L2	All classical Class I	3.34071	grey
1370	smooth muscle cell	stromal	Small_intestine	L2	All classical Class I	2.40386	grey
1371	vascular associated smooth muscle cell	stromal	Small_intestine	L2	All classical Class I	1.59476	grey
1372	hematopoietic precursor cell	hematopoietic	Spleen	L2	All classical Class I	3.57252	grey
1373	B cell	lymphoid	Spleen	L2	All classical Class I	3.81114	grey
1374	T cell (CD4+ CD8- CCL5-)	lymphoid	Spleen	L2	All classical Class I	3.89041	grey
1375	T cell (CD4- CD8+ CCL5+)	lymphoid	Spleen	L2	All classical Class I	4.47842	grey
1376	natural killer cell_T cell	lymphoid	Spleen	L2	All classical Class I	4.03687	grey
1377	natural killer cell_T cell (PF)	lymphoid	Spleen	L2	All classical Class I	3.91538	grey
1378	natural killer T cell	lymphoid	Spleen	L2	All classical Class I	4.41079	grey
1379	natural killer cell	lymphoid	Spleen	L2	All classical Class I	4.26472	grey
1380	plasma cell	lymphoid	Spleen	L2	All classical Class I	3.97015	grey
1381	plasma cell (PF)	lymphoid	Spleen	L2	All classical Class I	3.49247	grey
1382	T cell (CD4+ CD8+ CCL5+)	lymphoid	Spleen	L2	All classical Class I	4.63076	grey
1383	erythroid lineage cell	megakaryocyte-erythroid	Spleen	L2	All classical Class I	3.19638	grey
1384	erythroid lineage cell (PF)	megakaryocyte-erythroid	Spleen	L2	All classical Class I	3.22609	grey
1385	erythroid progenitor cell	megakaryocyte-erythroid	Spleen	L2	All classical Class I	2.82649	grey
1386	conventional dendritic cell	myeloid	Spleen	L2	All classical Class I	3.97919	green
1387	dendritic cell (FLT3+ IGSF6+)	myeloid	Spleen	L2	All classical Class I	3.10544	green
1388	mature dendritic cell	myeloid	Spleen	L2	All classical Class I	3.92856	green
1389	macrophage	myeloid	Spleen	L2	All classical Class I	3.9325	grey
1390	macrophage (MARCO+)	myeloid	Spleen	L2	All classical Class I	4.52563	grey
1391	monocyte	myeloid	Spleen	L2	All classical Class I	3.41875	grey
1392	neutrophil	myeloid	Spleen	L2	All classical Class I	3.1676	grey
1393	neutrophil (PF)	myeloid	Spleen	L2	All classical Class I	2.57644	grey
1394	plasmacytoid dendritic cell	myeloid	Spleen	L2	All classical Class I	4.29165	green
1395	mesothelial cell	stromal	Spleen	L2	All classical Class I	2.9307	grey
1396	basal cell	epithelial	Tongue	L2	All classical Class I	2.04075	grey
1397	basal cell (WIF1+)	epithelial	Tongue	L2	All classical Class I	2.63183	grey
1398	filiform papilla	epithelial	Tongue	L2	All classical Class I	2.29841	grey
1399	suprabasal cell	epithelial	Tongue	L2	All classical Class I	1.84949	grey
1400	suprabasal cell (KRT4+)	epithelial	Tongue	L2	All classical Class I	1.94483	grey
1401	suprabasal cell (PF WIF1+)	epithelial	Tongue	L2	All classical Class I	1.7219	grey
1402	suprabasal cell (PF)	epithelial	Tongue	L2	All classical Class I	1.73436	grey
1403	suprabasal cell (WIF1+)	epithelial	Tongue	L2	All classical Class I	1.59762	grey
1404	T cell	lymphoid	Tongue	L2	All classical Class I	4.1412	grey
1405	basophil	myeloid	Tongue	L2	All classical Class I	3.21982	grey
1406	mature dendritic cell	myeloid	Tongue	L2	All classical Class I	3.67788	green
1407	macrophage	myeloid	Tongue	L2	All classical Class I	3.98342	grey
1408	fibroblast (WIF1+)	stromal	Tongue	L2	All classical Class I	2.75345	grey
1409	respiratory basal cell	epithelial	Trachea	L2	All classical Class I	1.6026	grey
1410	tuft cell	epithelial	Trachea	L2	All classical Class I	2.75923	grey
1411	ciliated cell	epithelial	Trachea	L2	All classical Class I	0	grey
1412	secretory cell	epithelial	Trachea	L2	All classical Class I	2.33025	grey
1413	natural killer cell_T cell	lymphoid	Trachea	L2	All classical Class I	3.81452	grey
1414	T cell	lymphoid	Trachea	L2	All classical Class I	2.78951	grey
1415	macrophage_monocyte	myeloid	Trachea	L2	All classical Class I	3.15016	grey
1416	neutrophil	myeloid	Trachea	L2	All classical Class I	3.96458	grey
1417	chondrocyte	stromal	Trachea	L2	All classical Class I	1.62622	grey
1418	fibroblast	stromal	Trachea	L2	All classical Class I	2.06559	grey
1419	capillary cell (FABP5+ RBP7-)	endothelial	Bladder	L4	All non-classical Class I	2.89599	grey
1420	capillary cell (FABP5+ RBP7lo)	endothelial	Bladder	L4	All non-classical Class I	2.33199	grey
1421	artery cell	endothelial	Bladder	L4	All non-classical Class I	2.23256	grey
1422	lymphatic cell (CCL21+)	endothelial	Bladder	L4	All non-classical Class I	1.81582	grey
1423	vein cell	endothelial	Bladder	L4	All non-classical Class I	2.74683	grey
1424	vein cell (LQ)	endothelial	Bladder	L4	All non-classical Class I	1.11162	grey
1425	basal urothelial cell	epithelial	Bladder	L4	All non-classical Class I	0.958729	grey
1426	intermediate urothelial cell	epithelial	Bladder	L4	All non-classical Class I	0.998842	grey
1427	luminal urothelial cell	epithelial	Bladder	L4	All non-classical Class I	1.2496	grey
1428	B cell	lymphoid	Bladder	L4	All non-classical Class I	1.45299	grey
1429	T cell (CD4+ CD8- CCL5-)	lymphoid	Bladder	L4	All non-classical Class I	2.14458	grey
1430	innate lymphoid cell	lymphoid	Bladder	L4	All non-classical Class I	2.11226	grey
1431	natural killer cell_T cell	lymphoid	Bladder	L4	All non-classical Class I	2.11344	grey
1432	plasma cell	lymphoid	Bladder	L4	All non-classical Class I	2.23339	grey
1433	basophil	myeloid	Bladder	L4	All non-classical Class I	1.8871	grey
1434	conventional dendritic cell	myeloid	Bladder	L4	All non-classical Class I	1.73395	green
1435	dendritic cell (FLT3+ IGSF6+)	myeloid	Bladder	L4	All non-classical Class I	1.51547	green
1436	mature dendritic cell	myeloid	Bladder	L4	All non-classical Class I	2.18855	green
1437	macrophage	myeloid	Bladder	L4	All non-classical Class I	1.30367	grey
1438	neutrophil	myeloid	Bladder	L4	All non-classical Class I	2.77963	grey
1439	plasmacytoid dendritic cell	myeloid	Bladder	L4	All non-classical Class I	2.32366	green
1440	myelinating Schwann cell	neural	Bladder	L4	All non-classical Class I	0	grey
1441	non-myelinating Schwann cell	neural	Bladder	L4	All non-classical Class I	1.62277	grey
1442	fibroblast	stromal	Bladder	L4	All non-classical Class I	1.5403	grey
1443	fibroblast (ENPP2+)	stromal	Bladder	L4	All non-classical Class I	1.83082	grey
1444	fibroblast (LQ)	stromal	Bladder	L4	All non-classical Class I	2.1487	grey
1445	fibroblast (LY6H+)	stromal	Bladder	L4	All non-classical Class I	1.48441	grey
1446	fibroblast (PTN+)	stromal	Bladder	L4	All non-classical Class I	1.37814	grey
1447	mesothelial cell	stromal	Bladder	L4	All non-classical Class I	1.44	grey
1448	myofibroblast	stromal	Bladder	L4	All non-classical Class I	1.61662	grey
1449	pericyte	stromal	Bladder	L4	All non-classical Class I	2.04499	grey
1450	smooth muscle cell	stromal	Bladder	L4	All non-classical Class I	0.801791	grey
1451	vascular associated smooth muscle cell	stromal	Bladder	L4	All non-classical Class I	0.810115	grey
1452	B cell	lymphoid	Blood	L4	All non-classical Class I	3.06178	grey
1453	T cell (CD4+ CD8- CCL5-)	lymphoid	Blood	L4	All non-classical Class I	2.36953	grey
1454	T cell (CD4- CD8+ CCL5+)	lymphoid	Blood	L4	All non-classical Class I	3.05385	grey
1455	natural killer T cell	lymphoid	Blood	L4	All non-classical Class I	2.79861	grey
1456	natural killer cell	lymphoid	Blood	L4	All non-classical Class I	2.56476	grey
1457	plasma cell	lymphoid	Blood	L4	All non-classical Class I	1.28461	grey
1458	monocyte	myeloid	Blood	L4	All non-classical Class I	1.88705	grey
1459	neutrophil	myeloid	Blood	L4	All non-classical Class I	3.01057	grey
1460	capillary cell (FABP5+ RBP7+)	endothelial	Bone	L4	All non-classical Class I	2.07656	grey
1461	endothelial cell	endothelial	Bone	L4	All non-classical Class I	2.26712	grey
1462	sinusoid cell (MAFB+)	endothelial	Bone	L4	All non-classical Class I	2.80872	grey
1463	hematopoietic precursor cell	hematopoietic	Bone	L4	All non-classical Class I	1.76167	grey
1464	B cell	lymphoid	Bone	L4	All non-classical Class I	2.24156	grey
1465	B cell (PF)	lymphoid	Bone	L4	All non-classical Class I	1.47421	grey
1466	T cell (CD4+ CD8- CCL5-)	lymphoid	Bone	L4	All non-classical Class I	2.16693	grey
1467	T cell (CD4- CD8+ CCL5+)	lymphoid	Bone	L4	All non-classical Class I	2.45185	grey
1468	natural killer cell_T cell (PF)	lymphoid	Bone	L4	All non-classical Class I	2.01102	grey
1469	natural killer T cell	lymphoid	Bone	L4	All non-classical Class I	2.46525	grey
1470	plasma cell	lymphoid	Bone	L4	All non-classical Class I	1.84222	grey
1471	erythroid lineage cell	megakaryocyte-erythroid	Bone	L4	All non-classical Class I	0.288254	grey
1472	erythroid lineage cell (PF)	megakaryocyte-erythroid	Bone	L4	All non-classical Class I	0.71874	grey
1473	erythroid progenitor cell	megakaryocyte-erythroid	Bone	L4	All non-classical Class I	0.673897	grey
1474	megakaryocyte progenitor cell	megakaryocyte-erythroid	Bone	L4	All non-classical Class I	1.06402	grey
1475	conventional dendritic cell	myeloid	Bone	L4	All non-classical Class I	1.73343	green
1476	granulocyte monocyte progenitor cell	myeloid	Bone	L4	All non-classical Class I	1.26815	grey
1477	macrophage (osteoclast)	myeloid	Bone	L4	All non-classical Class I	1.38305	grey
1478	monocyte	myeloid	Bone	L4	All non-classical Class I	1.70415	grey
1479	monocyte (PF)	myeloid	Bone	L4	All non-classical Class I	1.41533	grey
1480	macrophage_monocyte (PF)	myeloid	Bone	L4	All non-classical Class I	1.70604	grey
1481	neutrophil	myeloid	Bone	L4	All non-classical Class I	1.63796	grey
1482	neutrophil (PF)	myeloid	Bone	L4	All non-classical Class I	1.38832	grey
1483	plasmacytoid dendritic cell	myeloid	Bone	L4	All non-classical Class I	2.18341	green
1484	myelinating Schwann cell	neural	Bone	L4	All non-classical Class I	0	grey
1485	non-myelinating Schwann cell	neural	Bone	L4	All non-classical Class I	1.15534	grey
1486	chondrocyte	stromal	Bone	L4	All non-classical Class I	1.34161	grey
1487	adipocyte (UCP1lo)	stromal	Bone	L4	All non-classical Class I	0	grey
1488	fibroblast	stromal	Bone	L4	All non-classical Class I	1.44591	grey
1489	osteoblast	stromal	Bone	L4	All non-classical Class I	1.76029	grey
1490	osteo-CAR cell	stromal	Bone	L4	All non-classical Class I	2.19153	grey
1491	unknown_Bone_stromal_G1 (NGFR+ TNNT2+)	stromal	Bone	L4	All non-classical Class I	1.76066	grey
1492	tendon cell	stromal	Bone	L4	All non-classical Class I	0.997183	grey
1493	vascular associated smooth muscle cell	stromal	Bone	L4	All non-classical Class I	1.02681	grey
1494	sinusoid cell (MAFB+)	endothelial	Bone_marrow	L4	All non-classical Class I	2.51912	grey
1495	hematopoietic precursor cell	hematopoietic	Bone_marrow	L4	All non-classical Class I	1.79236	grey
1496	B cell	lymphoid	Bone_marrow	L4	All non-classical Class I	2.14061	grey
1497	T cell (CD4+ CD8- CCL5-)	lymphoid	Bone_marrow	L4	All non-classical Class I	1.90655	grey
1498	T cell (CD4- CD8+ CCL5+)	lymphoid	Bone_marrow	L4	All non-classical Class I	2.25928	grey
1499	natural killer cell_T cell (PF)	lymphoid	Bone_marrow	L4	All non-classical Class I	2.35905	grey
1500	natural killer T cell	lymphoid	Bone_marrow	L4	All non-classical Class I	2.16062	grey
1501	natural killer cell	lymphoid	Bone_marrow	L4	All non-classical Class I	2.23337	grey
1502	plasma cell	lymphoid	Bone_marrow	L4	All non-classical Class I	2.25676	grey
1503	plasma cell (PF)	lymphoid	Bone_marrow	L4	All non-classical Class I	1.96106	grey
1504	T cell (CD4+ CD8+ CCL5+)	lymphoid	Bone_marrow	L4	All non-classical Class I	2.48217	grey
1505	erythroid lineage cell	megakaryocyte-erythroid	Bone_marrow	L4	All non-classical Class I	0.261018	grey
1506	erythroid lineage cell (PF)	megakaryocyte-erythroid	Bone_marrow	L4	All non-classical Class I	0.401647	grey
1507	erythroid progenitor cell	megakaryocyte-erythroid	Bone_marrow	L4	All non-classical Class I	0.573257	grey
1508	megakaryocyte progenitor cell	megakaryocyte-erythroid	Bone_marrow	L4	All non-classical Class I	0.916879	grey
1509	basophil	myeloid	Bone_marrow	L4	All non-classical Class I	1.07834	grey
1510	conventional dendritic cell	myeloid	Bone_marrow	L4	All non-classical Class I	1.51069	green
1511	eosinophil	myeloid	Bone_marrow	L4	All non-classical Class I	1.07114	grey
1512	granulocyte monocyte progenitor cell	myeloid	Bone_marrow	L4	All non-classical Class I	1.16536	grey
1513	macrophage	myeloid	Bone_marrow	L4	All non-classical Class I	1.34117	grey
1514	macrophage (CD5L+)	myeloid	Bone_marrow	L4	All non-classical Class I	1.12943	grey
1515	monocyte	myeloid	Bone_marrow	L4	All non-classical Class I	1.28116	grey
1516	monocyte (PF)	myeloid	Bone_marrow	L4	All non-classical Class I	1.17819	grey
1517	macrophage_monocyte (PF)	myeloid	Bone_marrow	L4	All non-classical Class I	1.20022	grey
1518	neutrophil	myeloid	Bone_marrow	L4	All non-classical Class I	1.47823	grey
1519	neutrophil (PF)	myeloid	Bone_marrow	L4	All non-classical Class I	1.1385	grey
1520	plasmacytoid dendritic cell	myeloid	Bone_marrow	L4	All non-classical Class I	2.2686	green
1521	fibroblast	stromal	Bone_marrow	L4	All non-classical Class I	2.12132	grey
1522	osteoblast	stromal	Bone_marrow	L4	All non-classical Class I	0.74674	grey
1523	osteo-CAR cell	stromal	Bone_marrow	L4	All non-classical Class I	2.30389	grey
1524	capillary cell (FABP5- RBP7-)	endothelial	Brain_cortex	L4	All non-classical Class I	2.10625	grey
1525	B cell	lymphoid	Brain_cortex	L4	All non-classical Class I	2.42431	grey
1526	natural killer cell_T cell	lymphoid	Brain_cortex	L4	All non-classical Class I	1.31401	grey
1527	erythroid lineage cell	megakaryocyte-erythroid	Brain_cortex	L4	All non-classical Class I	2.44367	grey
1528	macrophage (microglial cell)	myeloid	Brain_cortex	L4	All non-classical Class I	1.54419	grey
1529	astrocyte (LHX2+ SLC7A10-)	neural	Brain_cortex	L4	All non-classical Class I	0.937463	grey
1530	ependymal cell	neural	Brain_cortex	L4	All non-classical Class I	0.792868	grey
1531	GABAergic neuron (LQ RBP1+)	neural	Brain_cortex	L4	All non-classical Class I	0	grey
1532	glutamatergic neuron (NPTX1+)	neural	Brain_cortex	L4	All non-classical Class I	0.507045	grey
1533	oligodendrocyte	neural	Brain_cortex	L4	All non-classical Class I	0.483162	grey
1534	leptomeningeal cell	stromal	Brain_cortex	L4	All non-classical Class I	1.54266	grey
1535	pericyte	stromal	Brain_cortex	L4	All non-classical Class I	0.742944	grey
1536	vascular associated smooth muscle cell	stromal	Brain_cortex	L4	All non-classical Class I	0.63889	grey
1537	capillary cell (FABP5- RBP7-)	endothelial	Brainstem	L4	All non-classical Class I	1.75784	grey
1538	B cell	lymphoid	Brainstem	L4	All non-classical Class I	1.45324	grey
1539	natural killer cell_T cell	lymphoid	Brainstem	L4	All non-classical Class I	1.9636	grey
1540	erythroid lineage cell (PF)	megakaryocyte-erythroid	Brainstem	L4	All non-classical Class I	0	grey
1541	macrophage (microglial cell)	myeloid	Brainstem	L4	All non-classical Class I	1.85246	grey
1542	neutrophil	myeloid	Brainstem	L4	All non-classical Class I	0	grey
1543	astrocyte (LHX2- SLC7A10+)	neural	Brainstem	L4	All non-classical Class I	1.96948	grey
1544	astrocyte (S100B+)	neural	Brainstem	L4	All non-classical Class I	0.654441	grey
1545	choroid plexus epithelial cell	neural	Brainstem	L4	All non-classical Class I	1.14567	grey
1546	ependymal cell	neural	Brainstem	L4	All non-classical Class I	0.508682	grey
1547	GABAergic neuron (OTX2+)	neural	Brainstem	L4	All non-classical Class I	0	grey
1548	glutamatergic neuron (CBLN1+)	neural	Brainstem	L4	All non-classical Class I	0.545095	grey
1549	myelinating Schwann cell	neural	Brainstem	L4	All non-classical Class I	0	grey
1550	oligodendrocyte	neural	Brainstem	L4	All non-classical Class I	0.689859	grey
1551	oligodendrocyte precursor cell	neural	Brainstem	L4	All non-classical Class I	0.939256	grey
1552	leptomeningeal cell	stromal	Brainstem	L4	All non-classical Class I	1.40718	grey
1553	pericyte	stromal	Brainstem	L4	All non-classical Class I	1.40109	grey
1554	vascular associated smooth muscle cell	stromal	Brainstem	L4	All non-classical Class I	0.889776	grey
1555	enterocyte	epithelial	Colon	L4	All non-classical Class I	0.830625	grey
1556	enterocyte progenitor cell	epithelial	Colon	L4	All non-classical Class I	0.631767	grey
1557	enterocyte_goblet cell	epithelial	Colon	L4	All non-classical Class I	0.550392	grey
1558	enteroendocrine cell	epithelial	Colon	L4	All non-classical Class I	1.06264	grey
1559	T cell (CD4- CD8+ CCL5+)	lymphoid	Colon	L4	All non-classical Class I	2.54267	grey
1560	macrophage_monocyte	myeloid	Colon	L4	All non-classical Class I	2.21615	grey
1561	fibroblast	stromal	Colon	L4	All non-classical Class I	1.01193	grey
1562	mesothelial cell	stromal	Colon	L4	All non-classical Class I	1.78734	grey
1563	erythroid lineage cell	megakaryocyte-erythroid	Eye_retina	L4	All non-classical Class I	0	grey
1564	macrophage (microglial cell)	myeloid	Eye_retina	L4	All non-classical Class I	2.72565	grey
1565	neutrophil	myeloid	Eye_retina	L4	All non-classical Class I	3.93346	grey
1566	Muller cell	neural	Eye_retina	L4	All non-classical Class I	0.951002	grey
1567	OFF-bipolar cell	neural	Eye_retina	L4	All non-classical Class I	0.388847	grey
1568	ON-bipolar cell	neural	Eye_retina	L4	All non-classical Class I	0.245815	grey
1569	horizontal cell	neural	Eye_retina	L4	All non-classical Class I	1.46835	grey
1570	bipolar cell	neural	Eye_retina	L4	All non-classical Class I	0	grey
1571	cone cell	neural	Eye_retina	L4	All non-classical Class I	0.522166	grey
1572	rod cell	neural	Eye_retina	L4	All non-classical Class I	0.857144	grey
1573	capillary cell (FABP5+ RBP7+)	endothelial	Fat	L4	All non-classical Class I	2.3972	grey
1574	capillary cell (LQ FABP5+ RBP7+)	endothelial	Fat	L4	All non-classical Class I	1.31051	grey
1575	artery cell	endothelial	Fat	L4	All non-classical Class I	2.52862	grey
1576	lymphatic cell (ACKR4- CCDC80+)	endothelial	Fat	L4	All non-classical Class I	2.61704	grey
1577	lymphatic cell (CCL21+)	endothelial	Fat	L4	All non-classical Class I	1.59564	grey
1578	vein cell	endothelial	Fat	L4	All non-classical Class I	2.53568	grey
1579	B cell	lymphoid	Fat	L4	All non-classical Class I	2.92184	grey
1580	T cell (CD4+ CD8- CCL5- CCR10+)	lymphoid	Fat	L4	All non-classical Class I	2.02854	grey
1581	T cell (CD4+ CD8- CCL5-)	lymphoid	Fat	L4	All non-classical Class I	2.28736	grey
1582	T cell (CD4- CD8+ CCL5+)	lymphoid	Fat	L4	All non-classical Class I	2.53456	grey
1583	natural killer T cell	lymphoid	Fat	L4	All non-classical Class I	2.5734	grey
1584	natural killer cell	lymphoid	Fat	L4	All non-classical Class I	2.74658	grey
1585	plasma cell	lymphoid	Fat	L4	All non-classical Class I	1.67334	grey
1586	T cell (PF)	lymphoid	Fat	L4	All non-classical Class I	3.01777	grey
1587	erythroid lineage cell	megakaryocyte-erythroid	Fat	L4	All non-classical Class I	0.459485	grey
1588	basophil	myeloid	Fat	L4	All non-classical Class I	2.8461	grey
1589	conventional dendritic cell	myeloid	Fat	L4	All non-classical Class I	1.90942	green
1590	macrophage	myeloid	Fat	L4	All non-classical Class I	1.92099	grey
1591	macrophage (MRC1+)	myeloid	Fat	L4	All non-classical Class I	1.74622	grey
1592	macrophage (PF)	myeloid	Fat	L4	All non-classical Class I	2.36308	grey
1593	neutrophil	myeloid	Fat	L4	All non-classical Class I	2.45457	grey
1594	non-myelinating Schwann cell	neural	Fat	L4	All non-classical Class I	1.62256	grey
1595	adipocyte (UCP1hi)	stromal	Fat	L4	All non-classical Class I	0.892975	grey
1596	adipocyte (UCP1lo)	stromal	Fat	L4	All non-classical Class I	0.424576	grey
1597	fibroblast	stromal	Fat	L4	All non-classical Class I	1.2418	grey
1598	fibroblast (ACKR2+)	stromal	Fat	L4	All non-classical Class I	1.64378	grey
1599	fibroblast (ITIH5+)	stromal	Fat	L4	All non-classical Class I	1.31477	grey
1600	mesothelial cell (CXCL10- PRG4+)	stromal	Fat	L4	All non-classical Class I	1.59244	grey
1601	mesothelial cell (SBSN+)	stromal	Fat	L4	All non-classical Class I	0.680564	grey
1602	pericyte	stromal	Fat	L4	All non-classical Class I	1.14351	grey
1603	vascular associated smooth muscle cell	stromal	Fat	L4	All non-classical Class I	0.839682	grey
1604	endothelial cell (FABP5+ RBP7+)	endothelial	Heart	L4	All non-classical Class I	0.844221	grey
1605	lymphatic cell	endothelial	Heart	L4	All non-classical Class I	0	grey
1606	T cell	lymphoid	Heart	L4	All non-classical Class I	0	grey
1607	erythroid lineage cell	megakaryocyte-erythroid	Heart	L4	All non-classical Class I	0.559587	grey
1608	macrophage_monocyte	myeloid	Heart	L4	All non-classical Class I	0.679178	grey
1609	neutrophil	myeloid	Heart	L4	All non-classical Class I	0	grey
1610	cardiomyocyte	stromal	Heart	L4	All non-classical Class I	0.44598	grey
1611	fibroblast	stromal	Heart	L4	All non-classical Class I	0.125561	grey
1612	ventricular cardiomyocyte	stromal	Heart	L4	All non-classical Class I	0	grey
1613	vascular associated smooth muscle cell	stromal	Heart	L4	All non-classical Class I	0.0477747	grey
1614	capillary cell (FABP5- RBP7-)	endothelial	Hypothalamus_Pituitary	L4	All non-classical Class I	1.62181	grey
1615	sinusoid cell (MAFB+)	endothelial	Hypothalamus_Pituitary	L4	All non-classical Class I	2.23068	grey
1616	hematopoietic precursor cell	hematopoietic	Hypothalamus_Pituitary	L4	All non-classical Class I	1.56215	grey
1617	B cell	lymphoid	Hypothalamus_Pituitary	L4	All non-classical Class I	1.93657	grey
1618	natural killer cell_T cell	lymphoid	Hypothalamus_Pituitary	L4	All non-classical Class I	1.86501	grey
1619	plasma cell	lymphoid	Hypothalamus_Pituitary	L4	All non-classical Class I	2.02904	grey
1620	erythroid lineage cell	megakaryocyte-erythroid	Hypothalamus_Pituitary	L4	All non-classical Class I	0.204159	grey
1621	erythroid lineage cell (PF)	megakaryocyte-erythroid	Hypothalamus_Pituitary	L4	All non-classical Class I	0.29857	grey
1622	erythroid progenitor cell	megakaryocyte-erythroid	Hypothalamus_Pituitary	L4	All non-classical Class I	0.553221	grey
1623	megakaryocyte progenitor cell	megakaryocyte-erythroid	Hypothalamus_Pituitary	L4	All non-classical Class I	1.0541	grey
1624	basophil	myeloid	Hypothalamus_Pituitary	L4	All non-classical Class I	2.20043	grey
1625	conventional dendritic cell	myeloid	Hypothalamus_Pituitary	L4	All non-classical Class I	0.854293	green
1626	granulocyte monocyte progenitor cell	myeloid	Hypothalamus_Pituitary	L4	All non-classical Class I	0.658188	grey
1627	macrophage (microglial cell)	myeloid	Hypothalamus_Pituitary	L4	All non-classical Class I	1.62374	grey
1628	monocyte	myeloid	Hypothalamus_Pituitary	L4	All non-classical Class I	1.72324	grey
1629	monocyte (PF)	myeloid	Hypothalamus_Pituitary	L4	All non-classical Class I	1.10193	grey
1630	neutrophil	myeloid	Hypothalamus_Pituitary	L4	All non-classical Class I	1.63473	grey
1631	neutrophil (PF)	myeloid	Hypothalamus_Pituitary	L4	All non-classical Class I	1.17906	grey
1632	plasmacytoid dendritic cell	myeloid	Hypothalamus_Pituitary	L4	All non-classical Class I	2.30848	green
1633	astrocyte (LHX2+ SLC7A10+)	neural	Hypothalamus_Pituitary	L4	All non-classical Class I	0.825362	grey
1634	corticotroph	neural	Hypothalamus_Pituitary	L4	All non-classical Class I	0.793515	grey
1635	ependymal cell	neural	Hypothalamus_Pituitary	L4	All non-classical Class I	0.95661	grey
1636	GABAergic neuron	neural	Hypothalamus_Pituitary	L4	All non-classical Class I	1.60593	grey
1637	gonadotroph	neural	Hypothalamus_Pituitary	L4	All non-classical Class I	0.53025	grey
1638	lactotroph	neural	Hypothalamus_Pituitary	L4	All non-classical Class I	0.440956	grey
1639	neuroendocrine cell	neural	Hypothalamus_Pituitary	L4	All non-classical Class I	0.34292	grey
1640	oligodendrocyte	neural	Hypothalamus_Pituitary	L4	All non-classical Class I	0.637265	grey
1641	oligodendrocyte precursor cell	neural	Hypothalamus_Pituitary	L4	All non-classical Class I	0.904471	grey
1642	somatotroph	neural	Hypothalamus_Pituitary	L4	All non-classical Class I	0.389569	grey
1643	thyrotroph	neural	Hypothalamus_Pituitary	L4	All non-classical Class I	1.27155	grey
1644	fibroblast	stromal	Hypothalamus_Pituitary	L4	All non-classical Class I	1.46518	grey
1645	leptomeningeal cell	stromal	Hypothalamus_Pituitary	L4	All non-classical Class I	1.23771	grey
1646	pericyte	stromal	Hypothalamus_Pituitary	L4	All non-classical Class I	1.05686	grey
1647	vascular associated smooth muscle cell	stromal	Hypothalamus_Pituitary	L4	All non-classical Class I	1.53708	grey
1648	capillary cell (FABP5- RBP7-)	endothelial	Kidney	L4	All non-classical Class I	3.54535	grey
1649	capillary cell (FABP5+ RBP7+)	endothelial	Kidney	L4	All non-classical Class I	1.9546	grey
1650	lymphatic cell (CCL21+)	endothelial	Kidney	L4	All non-classical Class I	2.22415	grey
1651	glomerular endothelial cell	endothelial	Kidney	L4	All non-classical Class I	3.36547	grey
1652	vasa recta ascending limb cell (IGF1+)	endothelial	Kidney	L4	All non-classical Class I	3.34621	grey
1653	vasa recta ascending limb cell (IGFBP5+)	endothelial	Kidney	L4	All non-classical Class I	3.32808	grey
1654	vasa recta descending limb cell (MGP+)	endothelial	Kidney	L4	All non-classical Class I	2.84449	grey
1655	vasa recta descending limb cell (SLC14A1+)	endothelial	Kidney	L4	All non-classical Class I	2.60264	grey
1656	intercalated cell_principal cell	epithelial	Kidney	L4	All non-classical Class I	1.33343	grey
1657	distal convoluted tubule epithelial cell	epithelial	Kidney	L4	All non-classical Class I	0.725453	grey
1658	loop of Henle thick ascending limb epithelial cell	epithelial	Kidney	L4	All non-classical Class I	0.829223	grey
1659	loop of Henle thin ascending limb epithelial cell	epithelial	Kidney	L4	All non-classical Class I	1.77296	grey
1660	loop of Henle thin ascending limb epithelial cell (SLC14A2+)	epithelial	Kidney	L4	All non-classical Class I	1.51929	grey
1661	loop of Henle thin descending limb epithelial cell	epithelial	Kidney	L4	All non-classical Class I	1.54433	grey
1662	proximal convoluted tubule epithelial cell	epithelial	Kidney	L4	All non-classical Class I	0.730256	grey
1663	proximal straight tubule epithelial cell	epithelial	Kidney	L4	All non-classical Class I	0.91338	grey
1664	macula densa epithelial cell	epithelial	Kidney	L4	All non-classical Class I	1.36703	grey
1665	podocyte	epithelial	Kidney	L4	All non-classical Class I	1.54963	grey
1666	alpha-intercalated cell	epithelial	Kidney	L4	All non-classical Class I	1.42553	grey
1667	beta-intercalated cell	epithelial	Kidney	L4	All non-classical Class I	1.22573	grey
1668	principal cell	epithelial	Kidney	L4	All non-classical Class I	1.19143	grey
1669	principal cell (FXYD4+)	epithelial	Kidney	L4	All non-classical Class I	1.23453	grey
1670	principal cell (KCNE1+)	epithelial	Kidney	L4	All non-classical Class I	0.801482	grey
1671	urothelial cell	epithelial	Kidney	L4	All non-classical Class I	1.46082	grey
1672	B cell	lymphoid	Kidney	L4	All non-classical Class I	2.12233	grey
1673	B cell (PF)	lymphoid	Kidney	L4	All non-classical Class I	2.41906	grey
1674	T cell (CD4+ CD8- CCL5-)	lymphoid	Kidney	L4	All non-classical Class I	2.39583	grey
1675	T cell (CD4- CD8+ CCL5+)	lymphoid	Kidney	L4	All non-classical Class I	2.42194	grey
1676	innate lymphoid cell	lymphoid	Kidney	L4	All non-classical Class I	2.56469	grey
1677	natural killer cell_T cell (PF)	lymphoid	Kidney	L4	All non-classical Class I	2.80396	grey
1678	natural killer T cell	lymphoid	Kidney	L4	All non-classical Class I	2.66755	grey
1679	natural killer cell	lymphoid	Kidney	L4	All non-classical Class I	2.56644	grey
1680	natural killer cell (CHN1+)	lymphoid	Kidney	L4	All non-classical Class I	2.4618	grey
1681	plasma cell	lymphoid	Kidney	L4	All non-classical Class I	2.41701	grey
1682	plasma cell (PF)	lymphoid	Kidney	L4	All non-classical Class I	1.12331	grey
1683	T cell (CD4+ CD8+ CCL5+)	lymphoid	Kidney	L4	All non-classical Class I	2.79785	grey
1684	conventional dendritic cell	myeloid	Kidney	L4	All non-classical Class I	1.96744	green
1685	dendritic cell (FLT3+ IGSF6+)	myeloid	Kidney	L4	All non-classical Class I	1.65356	green
1686	mature dendritic cell	myeloid	Kidney	L4	All non-classical Class I	2.65567	green
1687	macrophage	myeloid	Kidney	L4	All non-classical Class I	1.72914	grey
1688	macrophage (ABCG1+)	myeloid	Kidney	L4	All non-classical Class I	2.16683	grey
1689	macrophage (EPCAM+)	myeloid	Kidney	L4	All non-classical Class I	1.8781	grey
1690	macrophage (MRC1+)	myeloid	Kidney	L4	All non-classical Class I	1.17526	grey
1691	monocyte	myeloid	Kidney	L4	All non-classical Class I	2.01866	grey
1692	monocyte (PF)	myeloid	Kidney	L4	All non-classical Class I	2.30624	grey
1693	neutrophil	myeloid	Kidney	L4	All non-classical Class I	2.56355	grey
1694	neutrophil (PF)	myeloid	Kidney	L4	All non-classical Class I	0.606705	grey
1695	plasmacytoid dendritic cell	myeloid	Kidney	L4	All non-classical Class I	2.77926	green
1696	fibroblast	stromal	Kidney	L4	All non-classical Class I	1.82502	grey
1697	fibroblast (ASPN+)	stromal	Kidney	L4	All non-classical Class I	1.48959	grey
1698	myofibroblast	stromal	Kidney	L4	All non-classical Class I	1.15995	grey
1699	unknown_Kidney_stromal_G1 (ST6GAL2+)	stromal	Kidney	L4	All non-classical Class I	1.13985	grey
1700	vascular associated smooth muscle cell	stromal	Kidney	L4	All non-classical Class I	0.38353	grey
1701	endothelial cell	endothelial	Liver	L4	All non-classical Class I	3.02946	grey
1702	hepatic sinusoid cell	endothelial	Liver	L4	All non-classical Class I	2.42478	grey
1703	hepatocyte (APOB+)	epithelial	Liver	L4	All non-classical Class I	0.752519	grey
1704	hepatocyte (PHYH+)	epithelial	Liver	L4	All non-classical Class I	0.164002	grey
1705	cholangiocyte	epithelial	Liver	L4	All non-classical Class I	1.77734	grey
1706	B cell	lymphoid	Liver	L4	All non-classical Class I	1.77795	grey
1707	T cell (CD4+ CD8- CCL5-)	lymphoid	Liver	L4	All non-classical Class I	2.18273	grey
1708	T cell (CD4- CD8+ CCL5+)	lymphoid	Liver	L4	All non-classical Class I	2.25951	grey
1709	natural killer cell_T cell (PF)	lymphoid	Liver	L4	All non-classical Class I	2.14482	grey
1710	natural killer T cell	lymphoid	Liver	L4	All non-classical Class I	2.27045	grey
1711	natural killer cell	lymphoid	Liver	L4	All non-classical Class I	2.29586	grey
1712	plasma cell	lymphoid	Liver	L4	All non-classical Class I	2.223	grey
1713	plasma cell (PF)	lymphoid	Liver	L4	All non-classical Class I	2.15216	grey
1714	conventional dendritic cell	myeloid	Liver	L4	All non-classical Class I	2.10607	green
1715	dendritic cell (FLT3+ IGSF6+)	myeloid	Liver	L4	All non-classical Class I	1.53787	green
1716	dendritic cell (PF)	myeloid	Liver	L4	All non-classical Class I	1.64454	green
1717	mature dendritic cell	myeloid	Liver	L4	All non-classical Class I	2.30406	green
1718	macrophage (Kupffer cell CD5L- MARCO+)	myeloid	Liver	L4	All non-classical Class I	2.13584	grey
1719	macrophage (Kupffer cell CD5L+ MARCO+)	myeloid	Liver	L4	All non-classical Class I	1.90661	grey
1720	macrophage (Kupffer cell MS4A7+)	myeloid	Liver	L4	All non-classical Class I	1.71828	grey
1721	macrophage (Kupffer cell PF)	myeloid	Liver	L4	All non-classical Class I	1.68471	grey
1722	macrophage (Kupffer cell)	myeloid	Liver	L4	All non-classical Class I	1.8257	grey
1723	monocyte	myeloid	Liver	L4	All non-classical Class I	1.55466	grey
1724	neutrophil	myeloid	Liver	L4	All non-classical Class I	1.29189	grey
1725	neutrophil (PF)	myeloid	Liver	L4	All non-classical Class I	1.21639	grey
1726	plasmacytoid dendritic cell	myeloid	Liver	L4	All non-classical Class I	2.55145	green
1727	fibroblast	stromal	Liver	L4	All non-classical Class I	2.10848	grey
1728	mesothelial cell	stromal	Liver	L4	All non-classical Class I	1.02337	grey
1729	capillary aerocyte cell	endothelial	Lung	L4	All non-classical Class I	3.75791	blue
1730	capillary cell (CXCL10+)	endothelial	Lung	L4	All non-classical Class I	4.09026	red
1731	capillary cell (FABP5- RBP7-)	endothelial	Lung	L4	All non-classical Class I	3.55485	grey
1732	artery cell	endothelial	Lung	L4	All non-classical Class I	3.29959	grey
1733	lymphatic cell (CCL21+)	endothelial	Lung	L4	All non-classical Class I	2.84993	grey
1734	vein cell	endothelial	Lung	L4	All non-classical Class I	3.32646	grey
1735	respiratory basal cell	epithelial	Lung	L4	All non-classical Class I	2.81003	grey
1736	tuft cell	epithelial	Lung	L4	All non-classical Class I	2.91842	grey
1737	club cell	epithelial	Lung	L4	All non-classical Class I	1.4035	grey
1738	ciliated cell	epithelial	Lung	L4	All non-classical Class I	2.44716	grey
1739	alveolar epithelial cell type 1	epithelial	Lung	L4	All non-classical Class I	2.51517	grey
1740	alveolar epithelial cell type 2	epithelial	Lung	L4	All non-classical Class I	1.6712	grey
1741	B cell	lymphoid	Lung	L4	All non-classical Class I	2.40291	grey
1742	T cell (CD4+ CD8- CCL5-)	lymphoid	Lung	L4	All non-classical Class I	2.30344	grey
1743	T cell (CD4+ CD8- CCL5+)	lymphoid	Lung	L4	All non-classical Class I	2.52745	grey
1744	T cell (CD4- CD8+ CCL5+)	lymphoid	Lung	L4	All non-classical Class I	3.05249	grey
1745	innate lymphoid cell	lymphoid	Lung	L4	All non-classical Class I	2.69725	grey
1746	natural killer cell_T cell	lymphoid	Lung	L4	All non-classical Class I	2.68138	grey
1747	natural killer T cell	lymphoid	Lung	L4	All non-classical Class I	2.76757	grey
1748	natural killer cell (GZMB+)	lymphoid	Lung	L4	All non-classical Class I	2.74526	grey
1749	natural killer cell (KLRD1+)	lymphoid	Lung	L4	All non-classical Class I	2.72404	grey
1750	natural killer cell (PF)	lymphoid	Lung	L4	All non-classical Class I	2.78357	grey
1751	plasma cell	lymphoid	Lung	L4	All non-classical Class I	2.12786	grey
1752	T cell (CD4+ CD8+ CCL5+)	lymphoid	Lung	L4	All non-classical Class I	2.87099	grey
1753	T cell (PF)	lymphoid	Lung	L4	All non-classical Class I	2.62973	grey
1754	alveolar macrophage	myeloid	Lung	L4	All non-classical Class I	1.95619	grey
1755	alveolar macrophage (CXCL10+)	myeloid	Lung	L4	All non-classical Class I	2.40545	grey
1756	alveolar macrophage (LPL+)	myeloid	Lung	L4	All non-classical Class I	2.71955	grey
1757	alveolar macrophage (PF)	myeloid	Lung	L4	All non-classical Class I	1.95855	grey
1758	basophil	myeloid	Lung	L4	All non-classical Class I	3.33404	grey
1759	conventional dendritic cell	myeloid	Lung	L4	All non-classical Class I	2.09487	green
1760	dendritic cell (FLT3+ IGSF6+)	myeloid	Lung	L4	All non-classical Class I	2.09928	green
1761	mature dendritic cell	myeloid	Lung	L4	All non-classical Class I	3.00575	green
1762	interstitial macrophage	myeloid	Lung	L4	All non-classical Class I	2.43147	grey
1763	interstitial macrophage (ABCA8+)	myeloid	Lung	L4	All non-classical Class I	2.57282	grey
1764	interstitial macrophage (CXCL10+)	myeloid	Lung	L4	All non-classical Class I	2.67015	grey
1765	monocyte	myeloid	Lung	L4	All non-classical Class I	1.90219	grey
1766	monocyte (PF)	myeloid	Lung	L4	All non-classical Class I	2.21294	grey
1767	neutrophil	myeloid	Lung	L4	All non-classical Class I	2.78593	grey
1768	neutrophil (PF)	myeloid	Lung	L4	All non-classical Class I	2.22078	grey
1769	plasmacytoid dendritic cell	myeloid	Lung	L4	All non-classical Class I	2.52545	green
1770	adventitial fibroblast	stromal	Lung	L4	All non-classical Class I	1.92602	grey
1771	fibroblast (NNAT+)	stromal	Lung	L4	All non-classical Class I	1.79236	grey
1772	alveolar fibroblast	stromal	Lung	L4	All non-classical Class I	1.71432	grey
1773	fibromyocyte	stromal	Lung	L4	All non-classical Class I	2.05576	grey
1774	pericyte	stromal	Lung	L4	All non-classical Class I	1.97763	grey
1775	vascular associated smooth muscle cell	stromal	Lung	L4	All non-classical Class I	1.65383	grey
1776	capillary cell (FABP5+ RBP7-)	endothelial	Pancreas	L4	All non-classical Class I	2.5831	grey
1777	capillary cell (FABP5+ RBP7+)	endothelial	Pancreas	L4	All non-classical Class I	2.50482	grey
1778	capillary cell (LQ FABP5+ RBP7+)	endothelial	Pancreas	L4	All non-classical Class I	0	grey
1779	lymphatic cell (ACKR4+ CCDC80+)	endothelial	Pancreas	L4	All non-classical Class I	2.5757	grey
1780	lymphatic cell (CCL21+)	endothelial	Pancreas	L4	All non-classical Class I	2.01355	grey
1781	vein cell	endothelial	Pancreas	L4	All non-classical Class I	3.0893	grey
1782	alpha cell	epithelial	Pancreas	L4	All non-classical Class I	0.935429	grey
1783	acinar cell	epithelial	Pancreas	L4	All non-classical Class I	0.343532	grey
1784	acinar cell (FDX1+)	epithelial	Pancreas	L4	All non-classical Class I	0.69021	grey
1785	beta cell	epithelial	Pancreas	L4	All non-classical Class I	0.820856	grey
1786	delta cell	epithelial	Pancreas	L4	All non-classical Class I	1.37466	grey
1787	ductal cell (SPOCK3+)	epithelial	Pancreas	L4	All non-classical Class I	1.27939	grey
1788	ductal cell (UPK1A+)	epithelial	Pancreas	L4	All non-classical Class I	1.13181	grey
1789	alpha cell_beta cell	epithelial	Pancreas	L4	All non-classical Class I	0.951042	grey
1790	B cell	lymphoid	Pancreas	L4	All non-classical Class I	2.05406	grey
1791	B cell (PF)	lymphoid	Pancreas	L4	All non-classical Class I	1.24862	grey
1792	B cell (SOX5+)	lymphoid	Pancreas	L4	All non-classical Class I	2.69524	grey
1793	T cell (CD4+ CD8- CCL5-)	lymphoid	Pancreas	L4	All non-classical Class I	2.22865	grey
1794	T cell (CD4- CD8+ CCL5+)	lymphoid	Pancreas	L4	All non-classical Class I	2.50113	grey
1795	natural killer cell_T cell	lymphoid	Pancreas	L4	All non-classical Class I	2.36813	grey
1796	natural killer T cell	lymphoid	Pancreas	L4	All non-classical Class I	2.35991	grey
1797	natural killer cell	lymphoid	Pancreas	L4	All non-classical Class I	1.73016	grey
1798	natural killer cell (CHN1+)	lymphoid	Pancreas	L4	All non-classical Class I	2.64032	grey
1799	plasma cell	lymphoid	Pancreas	L4	All non-classical Class I	1.87104	grey
1800	plasma cell (PF)	lymphoid	Pancreas	L4	All non-classical Class I	1.21879	grey
1801	T cell (PF)	lymphoid	Pancreas	L4	All non-classical Class I	1.91364	grey
1802	conventional dendritic cell	myeloid	Pancreas	L4	All non-classical Class I	2.13543	green
1803	dendritic cell (FLT3+ IGSF6+)	myeloid	Pancreas	L4	All non-classical Class I	1.81777	green
1804	mature dendritic cell	myeloid	Pancreas	L4	All non-classical Class I	2.5508	green
1805	macrophage	myeloid	Pancreas	L4	All non-classical Class I	1.67255	grey
1806	macrophage (ENPP2+)	myeloid	Pancreas	L4	All non-classical Class I	1.93682	grey
1807	macrophage (MRC1+)	myeloid	Pancreas	L4	All non-classical Class I	1.10728	grey
1808	neutrophil	myeloid	Pancreas	L4	All non-classical Class I	3.00225	grey
1809	neutrophil (PF)	myeloid	Pancreas	L4	All non-classical Class I	1.254	grey
1810	plasmacytoid dendritic cell	myeloid	Pancreas	L4	All non-classical Class I	2.49159	green
1811	non-myelinating Schwann cell	neural	Pancreas	L4	All non-classical Class I	2.50733	grey
1812	adipocyte (UCP1lo)	stromal	Pancreas	L4	All non-classical Class I	2.00055	grey
1813	fibroblast (PI16+)	stromal	Pancreas	L4	All non-classical Class I	1.51712	grey
1814	fibroblast (PTN+)	stromal	Pancreas	L4	All non-classical Class I	1.24202	grey
1815	mesothelial cell (CXCL10- PRG4+)	stromal	Pancreas	L4	All non-classical Class I	1.66281	grey
1816	mesothelial cell (CXCL10+ PRG4+)	stromal	Pancreas	L4	All non-classical Class I	2.8895	grey
1817	pericyte	stromal	Pancreas	L4	All non-classical Class I	0.440747	grey
1818	reticular cell	stromal	Pancreas	L4	All non-classical Class I	1.64369	grey
1819	unknown_Pancreas_stromal_G1 (NGFR+ TNNT2+)	stromal	Pancreas	L4	All non-classical Class I	1.06206	grey
1820	vascular associated smooth muscle cell	stromal	Pancreas	L4	All non-classical Class I	0.954513	grey
1821	endothelial cell	endothelial	Skin	L4	All non-classical Class I	2.76931	grey
1822	artery cell	endothelial	Skin	L4	All non-classical Class I	2.64467	grey
1823	vein cell	endothelial	Skin	L4	All non-classical Class I	1.37411	grey
1824	interfollicular basal cell	epithelial	Skin	L4	All non-classical Class I	1.73468	grey
1825	interfollicular basal cell (APOE+)	epithelial	Skin	L4	All non-classical Class I	1.51992	grey
1826	channel cell (MMP7+)	epithelial	Skin	L4	All non-classical Class I	1.20546	grey
1827	channel cell (TPM1+)	epithelial	Skin	L4	All non-classical Class I	0.911623	grey
1828	interfollicular cell (PF)	epithelial	Skin	L4	All non-classical Class I	1.68268	grey
1829	interfollicular differentiated suprabasal cell	epithelial	Skin	L4	All non-classical Class I	1.55603	grey
1830	interfollicular suprabasal cell	epithelial	Skin	L4	All non-classical Class I	1.36017	grey
1831	interfollicular suprabasal cell (APOE+)	epithelial	Skin	L4	All non-classical Class I	1.41804	grey
1832	sweat gland cell	epithelial	Skin	L4	All non-classical Class I	1.05736	grey
1833	inner bulge cell	epithelial	Skin	L4	All non-classical Class I	0.914724	grey
1834	outer bulge cell	epithelial	Skin	L4	All non-classical Class I	1.0614	grey
1835	upper hair follicle cell	epithelial	Skin	L4	All non-classical Class I	1.47595	grey
1836	melanocyte	epithelial	Skin	L4	All non-classical Class I	0.85219	grey
1837	T cell (CD4- CD8+ CCL5-)	lymphoid	Skin	L4	All non-classical Class I	2.09776	grey
1838	innate lymphoid cell	lymphoid	Skin	L4	All non-classical Class I	2.17548	grey
1839	dendritic cell (Langerhans cell)	myeloid	Skin	L4	All non-classical Class I	2.44001	green
1840	capillary cell (FABP5+ RBP7-)	endothelial	Small_intestine	L4	All non-classical Class I	3.14874	grey
1841	capillary cell (FABP5+ RBP7+)	endothelial	Small_intestine	L4	All non-classical Class I	2.99738	grey
1842	artery cell	endothelial	Small_intestine	L4	All non-classical Class I	2.23622	grey
1843	lymphatic cell (CCL21+)	endothelial	Small_intestine	L4	All non-classical Class I	2.41	grey
1844	vein cell	endothelial	Small_intestine	L4	All non-classical Class I	3.43205	grey
1845	enterocyte	epithelial	Small_intestine	L4	All non-classical Class I	1.9819	grey
1846	enterocyte (CA2+)	epithelial	Small_intestine	L4	All non-classical Class I	1.22762	grey
1847	enterocyte progenitor cell	epithelial	Small_intestine	L4	All non-classical Class I	1.02401	grey
1848	enterocyte_goblet cell	epithelial	Small_intestine	L4	All non-classical Class I	1.49684	grey
1849	enteroendocrine cell	epithelial	Small_intestine	L4	All non-classical Class I	1.60236	grey
1850	tuft cell	epithelial	Small_intestine	L4	All non-classical Class I	1.65452	grey
1851	M cell of gut	epithelial	Small_intestine	L4	All non-classical Class I	1.85356	grey
1852	goblet cell	epithelial	Small_intestine	L4	All non-classical Class I	1.68317	grey
1853	goblet cell (PF)	epithelial	Small_intestine	L4	All non-classical Class I	1.43331	grey
1854	B cell	lymphoid	Small_intestine	L4	All non-classical Class I	2.19786	grey
1855	T cell (CD4+ CD8- CCL5-)	lymphoid	Small_intestine	L4	All non-classical Class I	2.31387	grey
1856	T cell (CD4+ CD8- CCL5+)	lymphoid	Small_intestine	L4	All non-classical Class I	2.41533	grey
1857	T cell (CD4- CD8+ CCL5+)	lymphoid	Small_intestine	L4	All non-classical Class I	2.168	grey
1858	innate lymphoid cell	lymphoid	Small_intestine	L4	All non-classical Class I	1.86237	grey
1859	natural killer cell_T cell (PF)	lymphoid	Small_intestine	L4	All non-classical Class I	2.16985	grey
1860	natural killer T cell	lymphoid	Small_intestine	L4	All non-classical Class I	2.20638	grey
1861	natural killer cell	lymphoid	Small_intestine	L4	All non-classical Class I	1.46744	grey
1862	plasma cell	lymphoid	Small_intestine	L4	All non-classical Class I	2.05375	grey
1863	T cell (CD4- CD8- CCL5+ GZMB- LYG1+)	lymphoid	Small_intestine	L4	All non-classical Class I	2.11697	grey
1864	T cell (CD4- CD8- CCL5+ GZMB+ LYG1-)	lymphoid	Small_intestine	L4	All non-classical Class I	1.82689	grey
1865	T cell (CD4- CD8- CCL5+ GZMB+ LYG1+)	lymphoid	Small_intestine	L4	All non-classical Class I	2.54343	grey
1866	T cell (CD4- CD8- CCL5+ GZMK+)	lymphoid	Small_intestine	L4	All non-classical Class I	2.1891	grey
1867	basophil	myeloid	Small_intestine	L4	All non-classical Class I	3.41597	grey
1868	conventional dendritic cell	myeloid	Small_intestine	L4	All non-classical Class I	2.03838	green
1869	dendritic cell (FLT3- IGSF6+ TCF4+)	myeloid	Small_intestine	L4	All non-classical Class I	1.67857	green
1870	dendritic cell (FLT3+ IGSF6+)	myeloid	Small_intestine	L4	All non-classical Class I	1.81468	green
1871	eosinophil	myeloid	Small_intestine	L4	All non-classical Class I	1.51345	grey
1872	macrophage	myeloid	Small_intestine	L4	All non-classical Class I	1.59269	grey
1873	macrophage (MS4A7+)	myeloid	Small_intestine	L4	All non-classical Class I	2.08537	grey
1874	macrophage_monocyte	myeloid	Small_intestine	L4	All non-classical Class I	1.63083	grey
1875	non-myelinating Schwann cell	neural	Small_intestine	L4	All non-classical Class I	0.776326	grey
1876	fibroblast	stromal	Small_intestine	L4	All non-classical Class I	1.54265	grey
1877	fibroblast (CHODL+)	stromal	Small_intestine	L4	All non-classical Class I	2.0527	grey
1878	fibroblast (GGT5+)	stromal	Small_intestine	L4	All non-classical Class I	1.97728	grey
1879	fibroblast (KCNN3+)	stromal	Small_intestine	L4	All non-classical Class I	1.58587	grey
1880	mesothelial cell	stromal	Small_intestine	L4	All non-classical Class I	1.4101	grey
1881	smooth muscle cell	stromal	Small_intestine	L4	All non-classical Class I	0.510432	grey
1882	vascular associated smooth muscle cell	stromal	Small_intestine	L4	All non-classical Class I	0	grey
1883	endothelial cell	endothelial	Spleen	L4	All non-classical Class I	3.91916	grey
1884	hematopoietic precursor cell	hematopoietic	Spleen	L4	All non-classical Class I	2.32762	grey
1885	B cell	lymphoid	Spleen	L4	All non-classical Class I	2.23568	grey
1886	B cell (PF)	lymphoid	Spleen	L4	All non-classical Class I	1.71746	grey
1887	T cell (CD4+ CD8- CCL5-)	lymphoid	Spleen	L4	All non-classical Class I	2.65826	grey
1888	T cell (CD4- CD8+ CCL5+)	lymphoid	Spleen	L4	All non-classical Class I	2.81076	grey
1889	natural killer cell_T cell	lymphoid	Spleen	L4	All non-classical Class I	2.3087	grey
1890	natural killer cell_T cell (PF)	lymphoid	Spleen	L4	All non-classical Class I	2.13084	grey
1891	natural killer T cell	lymphoid	Spleen	L4	All non-classical Class I	2.88386	grey
1892	natural killer cell	lymphoid	Spleen	L4	All non-classical Class I	2.61784	grey
1893	plasma cell	lymphoid	Spleen	L4	All non-classical Class I	2.47406	grey
1894	plasma cell (PF)	lymphoid	Spleen	L4	All non-classical Class I	1.67144	grey
1895	T cell (CD4+ CD8+ CCL5+)	lymphoid	Spleen	L4	All non-classical Class I	2.95041	grey
1896	erythroid lineage cell	megakaryocyte-erythroid	Spleen	L4	All non-classical Class I	1.96889	grey
1897	erythroid lineage cell (PF)	megakaryocyte-erythroid	Spleen	L4	All non-classical Class I	1.26504	grey
1898	conventional dendritic cell	myeloid	Spleen	L4	All non-classical Class I	2.36439	green
1899	dendritic cell (FLT3+ IGSF6+)	myeloid	Spleen	L4	All non-classical Class I	2.1652	green
1900	mature dendritic cell	myeloid	Spleen	L4	All non-classical Class I	3.24913	green
1901	macrophage	myeloid	Spleen	L4	All non-classical Class I	1.83919	grey
1902	macrophage (MARCO+)	myeloid	Spleen	L4	All non-classical Class I	2.44679	grey
1903	monocyte	myeloid	Spleen	L4	All non-classical Class I	1.91339	grey
1904	monocyte (PF)	myeloid	Spleen	L4	All non-classical Class I	2.36905	grey
1905	macrophage_monocyte	myeloid	Spleen	L4	All non-classical Class I	2.11934	grey
1906	neutrophil	myeloid	Spleen	L4	All non-classical Class I	2.8357	grey
1907	neutrophil (PF)	myeloid	Spleen	L4	All non-classical Class I	2.03849	grey
1908	plasmacytoid dendritic cell	myeloid	Spleen	L4	All non-classical Class I	2.69434	green
1909	capillary cell (FABP5- RBP7-)	endothelial	Testes	L4	All non-classical Class I	2.63171	grey
1910	elongated spermatid	germ	Testes	L4	All non-classical Class I	0.025225	grey
1911	elongating spermatid	germ	Testes	L4	All non-classical Class I	0.0393391	grey
1912	round spermatid	germ	Testes	L4	All non-classical Class I	0.118531	grey
1913	spermatid (LQ)	germ	Testes	L4	All non-classical Class I	0.13946	grey
1914	diplotene spermatocyte	germ	Testes	L4	All non-classical Class I	0.179137	grey
1915	early spermatocyte	germ	Testes	L4	All non-classical Class I	0.922348	grey
1916	pachytene spermatocyte	germ	Testes	L4	All non-classical Class I	0.521337	grey
1917	spermatocyte (LQ)	germ	Testes	L4	All non-classical Class I	0.396275	grey
1918	spermatogonium	germ	Testes	L4	All non-classical Class I	0.978059	grey
1919	natural killer cell_T cell	lymphoid	Testes	L4	All non-classical Class I	2.57794	grey
1920	macrophage	myeloid	Testes	L4	All non-classical Class I	1.78946	grey
1921	mesothelial cell	stromal	Testes	L4	All non-classical Class I	2.88818	grey
1922	stromal cell	stromal	Testes	L4	All non-classical Class I	1.09754	grey
1923	capillary cell (FABP5+ RBP7lo)	endothelial	Tongue	L4	All non-classical Class I	2.15967	grey
1924	artery cell	endothelial	Tongue	L4	All non-classical Class I	1.61997	grey
1925	lymphatic cell (CCL21+)	endothelial	Tongue	L4	All non-classical Class I	1.01748	grey
1926	vein cell	endothelial	Tongue	L4	All non-classical Class I	2.18828	grey
1927	basal cell	epithelial	Tongue	L4	All non-classical Class I	0.676343	grey
1928	basal cell (WIF1+)	epithelial	Tongue	L4	All non-classical Class I	0.744587	grey
1929	filiform papilla	epithelial	Tongue	L4	All non-classical Class I	1.43058	grey
1930	suprabasal cell	epithelial	Tongue	L4	All non-classical Class I	0.855809	grey
1931	suprabasal cell (KRT4+)	epithelial	Tongue	L4	All non-classical Class I	1.01947	grey
1932	suprabasal cell (PF WIF1+)	epithelial	Tongue	L4	All non-classical Class I	0.894582	grey
1933	suprabasal cell (PF)	epithelial	Tongue	L4	All non-classical Class I	0.892996	grey
1934	suprabasal cell (WIF1+)	epithelial	Tongue	L4	All non-classical Class I	0.76794	grey
1935	T cell	lymphoid	Tongue	L4	All non-classical Class I	1.94123	grey
1936	basophil	myeloid	Tongue	L4	All non-classical Class I	1.11313	grey
1937	mature dendritic cell	myeloid	Tongue	L4	All non-classical Class I	1.84666	green
1938	macrophage	myeloid	Tongue	L4	All non-classical Class I	1.01457	grey
1939	macrophage (CTSD+)	myeloid	Tongue	L4	All non-classical Class I	1.00157	grey
1940	myelinating Schwann cell	neural	Tongue	L4	All non-classical Class I	0.564466	grey
1941	non-myelinating Schwann cell	neural	Tongue	L4	All non-classical Class I	0.535429	grey
1942	fast muscle cell	stromal	Tongue	L4	All non-classical Class I	0	grey
1943	fibroblast	stromal	Tongue	L4	All non-classical Class I	0.817458	grey
1944	fibroblast (WIF1+)	stromal	Tongue	L4	All non-classical Class I	1.06201	grey
1945	pericyte	stromal	Tongue	L4	All non-classical Class I	0.859082	grey
1946	skeletal muscle satellite stem cell	stromal	Tongue	L4	All non-classical Class I	0.97999	grey
1947	unknown_Tongue_stromal_G1 (COL15A1+ PTGDS+)	stromal	Tongue	L4	All non-classical Class I	1.34507	grey
1948	unknown_Tongue_stromal_G2 (NGFR+ TNNT2+)	stromal	Tongue	L4	All non-classical Class I	1.19835	grey
1949	tendon cell	stromal	Tongue	L4	All non-classical Class I	0.782593	grey
1950	vascular associated smooth muscle cell	stromal	Tongue	L4	All non-classical Class I	0.505617	grey
1951	endothelial cell	endothelial	Trachea	L4	All non-classical Class I	3.04448	grey
1952	lymphatic cell	endothelial	Trachea	L4	All non-classical Class I	2.83066	grey
1953	respiratory basal cell	epithelial	Trachea	L4	All non-classical Class I	1.42825	grey
1954	respiratory basal cell (PF)	epithelial	Trachea	L4	All non-classical Class I	1.579	grey
1955	tuft cell	epithelial	Trachea	L4	All non-classical Class I	3.38956	grey
1956	ciliated cell	epithelial	Trachea	L4	All non-classical Class I	2.11617	grey
1957	pulmonary neuroendocrine cell	epithelial	Trachea	L4	All non-classical Class I	3.03215	grey
1958	secretory cell	epithelial	Trachea	L4	All non-classical Class I	1.76112	grey
1959	natural killer cell_T cell	lymphoid	Trachea	L4	All non-classical Class I	2.84456	grey
1960	macrophage_monocyte	myeloid	Trachea	L4	All non-classical Class I	1.99434	grey
1961	neutrophil	myeloid	Trachea	L4	All non-classical Class I	3.09883	grey
1962	plasmacytoid dendritic cell	myeloid	Trachea	L4	All non-classical Class I	3.22884	green
1963	chondrocyte	stromal	Trachea	L4	All non-classical Class I	1.88718	grey
1964	fibroblast	stromal	Trachea	L4	All non-classical Class I	1.84566	grey
1965	vascular associated smooth muscle cell	stromal	Trachea	L4	All non-classical Class I	0	grey
1966	capillary cell (FABP5- RBP7-)	endothelial	Blood	L1	All non-classical Class I	1.2575	grey
1967	hematopoietic precursor cell	hematopoietic	Blood	L1	All non-classical Class I	0.293166	grey
1968	B cell	lymphoid	Blood	L1	All non-classical Class I	0.470553	grey
1969	T cell (CD4+ CD8- CCL5- CCR10+)	lymphoid	Blood	L1	All non-classical Class I	0.641641	grey
1970	T cell (CD4+ CD8- CCL5-)	lymphoid	Blood	L1	All non-classical Class I	0.585404	grey
1971	T cell (CD4- CD8+ CCL5+)	lymphoid	Blood	L1	All non-classical Class I	0.835763	grey
1972	natural killer T cell	lymphoid	Blood	L1	All non-classical Class I	0.962316	grey
1973	natural killer cell	lymphoid	Blood	L1	All non-classical Class I	0.690285	grey
1974	plasma cell	lymphoid	Blood	L1	All non-classical Class I	0	grey
1975	erythroid lineage cell	megakaryocyte-erythroid	Blood	L1	All non-classical Class I	0.0961045	grey
1976	erythroid lineage cell (PF)	megakaryocyte-erythroid	Blood	L1	All non-classical Class I	0.185147	grey
1977	erythroid progenitor cell	megakaryocyte-erythroid	Blood	L1	All non-classical Class I	0.0528029	grey
1978	megakaryocyte progenitor cell	megakaryocyte-erythroid	Blood	L1	All non-classical Class I	0.219332	grey
1979	platelet	megakaryocyte-erythroid	Blood	L1	All non-classical Class I	0.270819	grey
1980	basophil	myeloid	Blood	L1	All non-classical Class I	0.740694	grey
1981	conventional dendritic cell	myeloid	Blood	L1	All non-classical Class I	0.944498	green
1982	monocyte	myeloid	Blood	L1	All non-classical Class I	0.441895	grey
1983	monocyte (PF)	myeloid	Blood	L1	All non-classical Class I	0.321895	grey
1984	macrophage_monocyte	myeloid	Blood	L1	All non-classical Class I	1.19054	grey
1985	neutrophil	myeloid	Blood	L1	All non-classical Class I	0.431232	grey
1986	neutrophil (PF)	myeloid	Blood	L1	All non-classical Class I	0.268085	grey
1987	capillary cell (FABP5- RBP7-)	endothelial	Brain_cortex	L1	All non-classical Class I	0.683466	grey
1988	vein cell	endothelial	Brain_cortex	L1	All non-classical Class I	0.79425	grey
1989	natural killer cell_T cell	lymphoid	Brain_cortex	L1	All non-classical Class I	0.672142	grey
1990	erythroid lineage cell	megakaryocyte-erythroid	Brain_cortex	L1	All non-classical Class I	0.397378	grey
1991	erythroid lineage cell (PF)	megakaryocyte-erythroid	Brain_cortex	L1	All non-classical Class I	0	grey
1992	macrophage (microglial cell)	myeloid	Brain_cortex	L1	All non-classical Class I	0.719072	grey
1993	neutrophil	myeloid	Brain_cortex	L1	All non-classical Class I	0.383777	grey
1994	neutrophil (PF)	myeloid	Brain_cortex	L1	All non-classical Class I	1.08852	grey
1995	astrocyte (LHX2+ SLC7A10-)	neural	Brain_cortex	L1	All non-classical Class I	0.196489	grey
1996	ependymal cell	neural	Brain_cortex	L1	All non-classical Class I	0.0392415	grey
1997	GABAergic neuron (GIRK1- MEIS2+ NECAB1-)	neural	Brain_cortex	L1	All non-classical Class I	0.275746	grey
1998	GABAergic neuron (GIRK1- MEIS2+ NECAB1+)	neural	Brain_cortex	L1	All non-classical Class I	0.306705	grey
1999	GABAergic neuron (GRIK1+ MEIS2+ NECAB1-)	neural	Brain_cortex	L1	All non-classical Class I	0	grey
[truncated: 2,255 more rows]

## Sheet: Fig E4g
	MHC_NC_C_I_ratio	free_annotation_v1	compartment_v1
Limb_muscle__lymphatic cell (CCL21+)	0.251574	lymphatic cell (CCL21+)	endothelial
Tongue__lymphatic cell (CCL21+)	0.24281	lymphatic cell (CCL21+)	endothelial
Tongue__capillary cell (FABP5+ RBP7lo)	0.229357	capillary cell (FABP5+ RBP7lo)	endothelial
Uterus__artery cell	0.207521	artery cell	endothelial
Kidney__capillary cell (FABP5- RBP7-)	0.193149	capillary cell (FABP5- RBP7-)	endothelial
Brain_cortex__capillary cell (FABP5- RBP7-)	0.189784	capillary cell (FABP5- RBP7-)	endothelial
Pancreas__lymphatic cell (CCL21+)	0.187299	lymphatic cell (CCL21+)	endothelial
Fat__lymphatic cell (CCL21+)	0.186006	lymphatic cell (CCL21+)	endothelial
Tongue__vein cell	0.184961	vein cell	endothelial
Bone__sinusoid cell (MAFB+)	0.179015	sinusoid cell (MAFB+)	endothelial
Bladder__capillary cell (FABP5+ RBP7lo)	0.178327	capillary cell (FABP5+ RBP7lo)	endothelial
Uterus__vein cell	0.171158	vein cell	endothelial
Bladder__vein cell	0.168842	vein cell	endothelial
Lung__capillary cell (CXCL10+)	0.165194	capillary cell (CXCL10+)	endothelial
Limb_muscle__lymphatic cell (ACKR4- CCDC80+)	0.164924	lymphatic cell (ACKR4- CCDC80+)	endothelial
Hypothalamus_Pituitary__capillary cell (FABP5- RBP7-)	0.162614	capillary cell (FABP5- RBP7-)	endothelial
Lung__artery cell	0.162139	artery cell	endothelial
Brainstem__capillary cell (FABP5- RBP7-)	0.159952	capillary cell (FABP5- RBP7-)	endothelial
Lung__capillary cell (FABP5- RBP7-)	0.15877	capillary cell (FABP5- RBP7-)	endothelial
Aorta__endothelial cell (FABP5+ RBP7+)	0.153303	endothelial cell (FABP5+ RBP7+)	endothelial
Lung__vein cell	0.151746	vein cell	endothelial
Fat__capillary cell (FABP5+ RBP7+)	0.147775	capillary cell (FABP5+ RBP7+)	endothelial
Pancreas__vein cell	0.145358	vein cell	endothelial
Fat__capillary cell (CXCL10+)	0.145091	capillary cell (CXCL10+)	endothelial
Bone__capillary cell (FABP5+ RBP7+)	0.14433	capillary cell (FABP5+ RBP7+)	endothelial
Fat__artery cell	0.144136	artery cell	endothelial
Kidney__vasa recta descending limb cell (SLC14A1+)	0.143754	vasa recta descending limb cell (SLC14A1+)	endothelial
Diaphragm__capillary cell (FABP5+ RBP7lo)	0.140615	capillary cell (FABP5+ RBP7lo)	endothelial
Bladder__capillary cell (FABP5+ RBP7-)	0.138159	capillary cell (FABP5+ RBP7-)	endothelial
Pancreas__capillary cell (FABP5+ RBP7-)	0.138009	capillary cell (FABP5+ RBP7-)	endothelial
Bladder__lymphatic cell (CCL21+)	0.137885	lymphatic cell (CCL21+)	endothelial
Pancreas__capillary cell (FABP5+ RBP7+)	0.136536	capillary cell (FABP5+ RBP7+)	endothelial
Lung__lymphatic cell (CCL21+)	0.136388	lymphatic cell (CCL21+)	endothelial
Bone_marrow__sinusoid cell (MAFB+)	0.135701	sinusoid cell (MAFB+)	endothelial
Bladder__capillary cell (FABP5+ RBP7+)	0.13552	capillary cell (FABP5+ RBP7+)	endothelial
Lung__capillary aerocyte cell	0.135166	capillary aerocyte cell	endothelial
Kidney__vasa recta ascending limb cell (IGFBP5+)	0.131682	vasa recta ascending limb cell (IGFBP5+)	endothelial
Small_intestine__lymphatic cell (CCL21+)	0.131135	lymphatic cell (CCL21+)	endothelial
Mammary_gland__vein cell	0.129987	vein cell	endothelial
Fat__vein cell	0.129964	vein cell	endothelial
Kidney__glomerular endothelial cell	0.129615	glomerular endothelial cell	endothelial
Kidney__vasa recta descending limb cell (MGP+)	0.128566	vasa recta descending limb cell (MGP+)	endothelial
Limb_muscle__vein cell	0.128151	vein cell	endothelial
Limb_muscle__capillary cell (CXCL10+)	0.12399	capillary cell (CXCL10+)	endothelial
Fat__lymphatic cell (ACKR4- CCDC80+)	0.123754	lymphatic cell (ACKR4- CCDC80+)	endothelial
Pancreas__artery cell	0.122103	artery cell	endothelial
Limb_muscle__capillary cell (FABP5+ RBP7lo)	0.121708	capillary cell (FABP5+ RBP7lo)	endothelial
Mammary_gland__capillary cell (FABP5+ RBP7lo)	0.120538	capillary cell (FABP5+ RBP7lo)	endothelial
Liver__hepatic sinusoid cell	0.118383	hepatic sinusoid cell	endothelial
Bladder__artery cell	0.117936	artery cell	endothelial
Kidney__vasa recta ascending limb cell (IGF1+)	0.117852	vasa recta ascending limb cell (IGF1+)	endothelial
Pancreas__lymphatic cell (ACKR4+ CCDC80+)	0.115658	lymphatic cell (ACKR4+ CCDC80+)	endothelial
Kidney__lymphatic cell (ACKR4- CCDC80+)	0.112597	lymphatic cell (ACKR4- CCDC80+)	endothelial
Small_intestine__artery cell	0.112556	artery cell	endothelial
Brain_cortex__vein cell	0.112239	vein cell	endothelial
Small_intestine__capillary cell (FABP5+ RBP7-)	0.110911	capillary cell (FABP5+ RBP7-)	endothelial
Pancreas__lymphatic cell (ACKR4- CCDC80+)	0.107559	lymphatic cell (ACKR4- CCDC80+)	endothelial
Limb_muscle__capillary cell (FABP5+ RBP7+)	0.106437	capillary cell (FABP5+ RBP7+)	endothelial
Kidney__lymphatic cell (CCL21+)	0.106194	lymphatic cell (CCL21+)	endothelial
Skin__vein cell	0.105784	vein cell	endothelial
Brainstem__vein cell	0.103102	vein cell	endothelial
Mammary_gland__lymphatic cell (ACKR4- CCDC80+)	0.101641	lymphatic cell (ACKR4- CCDC80+)	endothelial
Heart__endothelial cell (FABP5+ RBP7+)	0.0982129	endothelial cell (FABP5+ RBP7+)	endothelial
Tongue__artery cell	0.0970113	artery cell	endothelial
Kidney__capillary cell (FABP5+ RBP7+)	0.0936087	capillary cell (FABP5+ RBP7+)	endothelial
Lung__capillary cell (FABP5+ RBP7-)	0.0838268	capillary cell (FABP5+ RBP7-)	endothelial
Trachea__ciliated cell	2.56225	ciliated cell	epithelial
Colon__enterocyte progenitor cell	0.806736	enterocyte progenitor cell	epithelial
Uterus__ciliated epithelial cell of uterus	0.606973	ciliated epithelial cell of uterus	epithelial
Tongue__suprabasal cell (PF WIF1+)	0.586752	suprabasal cell (PF WIF1+)	epithelial
Skin__sweat gland cell	0.534087	sweat gland cell	epithelial
Tongue__basal cell (WIF1+)	0.522992	basal cell (WIF1+)	epithelial
Lung__uterine metastasis cell	0.500239	uterine metastasis cell	epithelial
Lung__alveolar epithelial cell type 2_uterine metastasis cell	0.480288	alveolar epithelial cell type 2_uterine metastasis cell	epithelial
Tongue__suprabasal cell (PF)	0.468278	suprabasal cell (PF)	epithelial
Tongue__suprabasal cell (WIF1+)	0.431482	suprabasal cell (WIF1+)	epithelial
Kidney__beta-intercalated cell	0.410504	beta-intercalated cell	epithelial
Tongue__basal cell	0.406561	basal cell	epithelial
Tongue__suprabasal cell (KRT4+)	0.402888	suprabasal cell (KRT4+)	epithelial
Tongue__suprabasal cell	0.393972	suprabasal cell	epithelial
Small_intestine__goblet cell (PF)	0.391951	goblet cell (PF)	epithelial
Small_intestine__enterocyte (CA2+)	0.387957	enterocyte (CA2+)	epithelial
Colon__goblet cell	0.375746	goblet cell	epithelial
Kidney__principal cell (KCNE1+)	0.354212	principal cell (KCNE1+)	epithelial
Bladder__basal urothelial cell	0.331574	basal urothelial cell	epithelial
Trachea__tuft cell	0.327478	tuft cell	epithelial
Colon__enteroendocrine cell	0.327245	enteroendocrine cell	epithelial
Bladder__intermediate urothelial cell	0.32152	intermediate urothelial cell	epithelial
Pancreas__alpha cell_beta cell	0.321245	alpha cell_beta cell	epithelial
Kidney__distal convoluted tubule epithelial cell	0.314818	distal convoluted tubule epithelial cell	epithelial
Skin__melanocyte	0.305484	melanocyte	epithelial
Skin__channel cell (MMP7+)	0.301711	channel cell (MMP7+)	epithelial
Trachea__respiratory basal cell (PF)	0.299444	respiratory basal cell (PF)	epithelial
Kidney__loop of Henle thick ascending limb epithelial cell	0.292908	loop of Henle thick ascending limb epithelial cell	epithelial
Trachea__respiratory basal cell	0.290548	respiratory basal cell	epithelial
Uterus__non-ciliated epithelial cell of uterus (FXYD4+ MUC16-)	0.289535	non-ciliated epithelial cell of uterus (FXYD4+ MUC16-)	epithelial
Pancreas__acinar cell	0.28942	acinar cell	epithelial
Pancreas__delta cell	0.288218	delta cell	epithelial
Kidney__intercalated cell_principal cell	0.272672	intercalated cell_principal cell	epithelial
Pancreas__beta cell	0.269926	beta cell	epithelial
Kidney__proximal convoluted tubule epithelial cell	0.263503	proximal convoluted tubule epithelial cell	epithelial
Kidney__alpha-intercalated cell	0.261626	alpha-intercalated cell	epithelial
Lung__club cell	0.260032	club cell	epithelial
Kidney__principal cell (FXYD4+)	0.259798	principal cell (FXYD4+)	epithelial
Kidney__urothelial cell	0.254801	urothelial cell	epithelial
Colon__enterocyte	0.253311	enterocyte	epithelial
Colon__enterocyte_goblet cell	0.247706	enterocyte_goblet cell	epithelial
Small_intestine__goblet cell	0.245928	goblet cell	epithelial
Tongue__filiform papilla	0.244001	filiform papilla	epithelial
Uterus__non-ciliated epithelial cell of uterus (FXYD4+ MUC16+)	0.239362	non-ciliated epithelial cell of uterus (FXYD4+ MUC16+)	epithelial
Small_intestine__enteroendocrine cell	0.238902	enteroendocrine cell	epithelial
Skin__outer bulge cell	0.23747	outer bulge cell	epithelial
Kidney__podocyte	0.236924	podocyte	epithelial
Kidney__proximal straight tubule epithelial cell	0.235424	proximal straight tubule epithelial cell	epithelial
Pancreas__acinar cell_ductal cell	0.232458	acinar cell_ductal cell	epithelial
Kidney__principal cell	0.2269	principal cell	epithelial
Fat__urothelial cell	0.226645	urothelial cell	epithelial
Small_intestine__M cell of gut	0.223621	M cell of gut	epithelial
Liver__cholangiocyte	0.221384	cholangiocyte	epithelial
Skin__channel cell (TPM1+)	0.218329	channel cell (TPM1+)	epithelial
Trachea__secretory cell	0.217786	secretory cell	epithelial
Lung__ciliated cell	0.21562	ciliated cell	epithelial
Pancreas__ductal cell (SPOCK3+)	0.209424	ductal cell (SPOCK3+)	epithelial
Pancreas__ductal cell (UPK1A+)	0.209048	ductal cell (UPK1A+)	epithelial
Uterus__non-ciliated epithelial cell of uterus (IGFBP1+)	0.205637	non-ciliated epithelial cell of uterus (IGFBP1+)	epithelial
Bladder__luminal urothelial cell	0.20465	luminal urothelial cell	epithelial
Pancreas__alpha cell	0.199315	alpha cell	epithelial
Skin__inner bulge cell	0.19476	inner bulge cell	epithelial
Pancreas__acinar cell (FDX1+)	0.190183	acinar cell (FDX1+)	epithelial
Skin__interfollicular suprabasal cell (APOE+)	0.189969	interfollicular suprabasal cell (APOE+)	epithelial
Kidney__macula densa epithelial cell	0.186057	macula densa epithelial cell	epithelial
Fat__unknown_Fat_GAT_epithelial_G1 (CRISP3+)	0.185242	unknown_Fat_GAT_epithelial_G1 (CRISP3+)	epithelial
Kidney__loop of Henle thin ascending limb epithelial cell	0.183985	loop of Henle thin ascending limb epithelial cell	epithelial
Kidney__loop of Henle epithelial cell (AKR1B1+)	0.181412	loop of Henle epithelial cell (AKR1B1+)	epithelial
Skin__interfollicular suprabasal cell	0.18088	interfollicular suprabasal cell	epithelial
Skin__upper hair follicle cell	0.178819	upper hair follicle cell	epithelial
Lung__tuft cell	0.176237	tuft cell	epithelial
Pancreas__acinar cell (PNISR+)	0.173166	acinar cell (PNISR+)	epithelial
Lung__alveolar epithelial cell type 1	0.168916	alveolar epithelial cell type 1	epithelial
Kidney__loop of Henle thin ascending limb epithelial cell (SLC14A2+)	0.168878	loop of Henle thin ascending limb epithelial cell (SLC14A2+)	epithelial
Liver__hepatocyte (PHYH+)	0.167199	hepatocyte (PHYH+)	epithelial
Skin__interfollicular basal cell (APOE+)	0.160776	interfollicular basal cell (APOE+)	epithelial
Skin__interfollicular cell (PF)	0.1601	interfollicular cell (PF)	epithelial
Kidney__loop of Henle thin descending limb epithelial cell	0.159997	loop of Henle thin descending limb epithelial cell	epithelial
Skin__interfollicular basal cell	0.159569	interfollicular basal cell	epithelial
Lung__alveolar epithelial cell type 2	0.157867	alveolar epithelial cell type 2	epithelial
Fat__acinar cell	0.15448	acinar cell	epithelial
Liver__hepatocyte (APOB+)	0.152261	hepatocyte (APOB+)	epithelial
Fat__granulosa cell	0.146857	granulosa cell	epithelial
Skin__interfollicular differentiated suprabasal cell	0.139022	interfollicular differentiated suprabasal cell	epithelial
Small_intestine__enterocyte progenitor cell	0.131281	enterocyte progenitor cell	epithelial
Small_intestine__tuft cell	0.130135	tuft cell	epithelial
Small_intestine__enterocyte	0.118505	enterocyte	epithelial
Small_intestine__enterocyte_goblet cell	0.098896	enterocyte_goblet cell	epithelial
Uterus__pericyte	0.732942	pericyte	stromal
Aorta__vascular associated smooth muscle cell	0.689849	vascular associated smooth muscle cell	stromal
Brainstem__leptomeningeal cell	0.673938	leptomeningeal cell	stromal
Tongue__skeletal muscle satellite stem cell	0.654354	skeletal muscle satellite stem cell	stromal
Trachea__chondrocyte	0.648769	chondrocyte	stromal
Uterus__vascular associated smooth muscle cell	0.628478	vascular associated smooth muscle cell	stromal
Bone__unknown_Bone_stromal_G1 (NGFR+ TNNT2+)	0.622793	unknown_Bone_stromal_G1 (NGFR+ TNNT2+)	stromal
Small_intestine__vascular associated smooth muscle cell	0.586884	vascular associated smooth muscle cell	stromal
Small_intestine__fibroblast (CHODL+)	0.514053	fibroblast (CHODL+)	stromal
Bone__chondrocyte	0.47407	chondrocyte	stromal
Brain_cortex__vascular associated smooth muscle cell	0.45598	vascular associated smooth muscle cell	stromal
Tongue__unknown_Tongue_stromal_G1 (COL15A1+ PTGDS+)	0.45534	unknown_Tongue_stromal_G1 (COL15A1+ PTGDS+)	stromal
Kidney__pericyte	0.448711	pericyte	stromal
Mammary_gland__unknown_Mammary_gland_stromal_G1 (NGFR+ TNNT2+)	0.433581	unknown_Mammary_gland_stromal_G1 (NGFR+ TNNT2+)	stromal
Bone__vascular associated smooth muscle cell	0.43081	vascular associated smooth muscle cell	stromal
Brainstem__vascular associated smooth muscle cell	0.428199	vascular associated smooth muscle cell	stromal
Tongue__vascular associated smooth muscle cell	0.422549	vascular associated smooth muscle cell	stromal
Pancreas__vascular associated smooth muscle cell	0.389468	vascular associated smooth muscle cell	stromal
Bone__fibroblast	0.380961	fibroblast	stromal
Colon__mesothelial cell	0.380272	mesothelial cell	stromal
Bladder__mesothelial cell	0.378052	mesothelial cell	stromal
Fat__fibroblast (ITIH5+)	0.367604	fibroblast (ITIH5+)	stromal
Tongue__unknown_Tongue_stromal_G2 (NGFR+ TNNT2+)	0.364956	unknown_Tongue_stromal_G2 (NGFR+ TNNT2+)	stromal
Kidney__vascular associated smooth muscle cell	0.364938	vascular associated smooth muscle cell	stromal
Pancreas__pericyte	0.363103	pericyte	stromal
Limb_muscle__skeletal muscle satellite stem cell	0.356261	skeletal muscle satellite stem cell	stromal
Brainstem__pericyte	0.350069	pericyte	stromal
Brain_cortex__pericyte	0.348039	pericyte	stromal
Bladder__fibroblast (PTN+)	0.346523	fibroblast (PTN+)	stromal
Kidney__fibroblast (TNC+)	0.346071	fibroblast (TNC+)	stromal
Uterus__fibroblast	0.344451	fibroblast	stromal
Bladder__vascular associated smooth muscle cell	0.340788	vascular associated smooth muscle cell	stromal
Uterus__smooth muscle cell	0.338663	smooth muscle cell	stromal
Fat__mesothelial cell (CXCL10- PRG4+)	0.336299	mesothelial cell (CXCL10- PRG4+)	stromal
Fat__vascular associated smooth muscle cell	0.329941	vascular associated smooth muscle cell	stromal
Tongue__fibroblast	0.329225	fibroblast	stromal
Bone__adipocyte (UCP1lo)	0.32922	adipocyte (UCP1lo)	stromal
Fat__myofibroblast	0.329063	myofibroblast	stromal
Tongue__pericyte	0.328168	pericyte	stromal
Kidney__myofibroblast	0.32126	myofibroblast	stromal
Small_intestine__fibroblast (KCNN3+)	0.320537	fibroblast (KCNN3+)	stromal
Fat__mesothelial cell (SBSN+)	0.318458	mesothelial cell (SBSN+)	stromal
Small_intestine__smooth muscle cell	0.317241	smooth muscle cell	stromal
Tongue__fibroblast (WIF1+)	0.316743	fibroblast (WIF1+)	stromal
Bladder__pericyte	0.316233	pericyte	stromal
Heart__cardiomyocyte	0.314245	cardiomyocyte	stromal
Bladder__smooth muscle cell	0.309123	smooth muscle cell	stromal
Limb_muscle__vascular associated smooth muscle cell	0.307073	vascular associated smooth muscle cell	stromal
Fat__fibroblast (LCN2+)	0.30287	fibroblast (LCN2+)	stromal
Pancreas__reticular cell	0.299319	reticular cell	stromal
Pancreas__mesothelial cell (CXCL10- PRG4+)	0.29885	mesothelial cell (CXCL10- PRG4+)	stromal
Trachea__fibroblast	0.295823	fibroblast	stromal
Pancreas__mesothelial cell (SBSN+)	0.293509	mesothelial cell (SBSN+)	stromal
Small_intestine__mesothelial cell	0.293083	mesothelial cell	stromal
Limb_muscle__pericyte	0.289898	pericyte	stromal
Uterus__myofibroblast	0.284779	myofibroblast	stromal
Bladder__fibroblast (LY6H+)	0.280948	fibroblast (LY6H+)	stromal
Liver__fibroblast	0.280443	fibroblast	stromal
Hypothalamus_Pituitary__leptomeningeal cell	0.277844	leptomeningeal cell	stromal
Fat__mesothelial cell (CXCL10+ PRG4+)	0.276712	mesothelial cell (CXCL10+ PRG4+)	stromal
Lung__vascular associated smooth muscle cell	0.267123	vascular associated smooth muscle cell	stromal
Brain_cortex__leptomeningeal cell	0.260883	leptomeningeal cell	stromal
Bladder__myofibroblast	0.26005	myofibroblast	stromal
Kidney__reticular cell	0.259161	reticular cell	stromal
Tongue__tendon cell	0.255534	tendon cell	stromal
Lung__fibromyocyte	0.254779	fibromyocyte	stromal
Small_intestine__fibroblast (GGT5+)	0.252855	fibroblast (GGT5+)	stromal
Fat__pericyte	0.252254	pericyte	stromal
Pancreas__mesothelial cell (CXCL10+ PRG4+)	0.251685	mesothelial cell (CXCL10+ PRG4+)	stromal
Bladder__fibroblast	0.247675	fibroblast	stromal
Limb_muscle__tendon cell	0.244494	tendon cell	stromal
Liver__mesothelial cell	0.242865	mesothelial cell	stromal
Hypothalamus_Pituitary__pericyte	0.237469	pericyte	stromal
Bone__osteo-CAR cell	0.234266	osteo-CAR cell	stromal
Limb_muscle__adipocyte (UCP1lo)	0.232867	adipocyte (UCP1lo)	stromal
Limb_muscle__fibroadipogenic progenitor cell	0.232038	fibroadipogenic progenitor cell	stromal
Small_intestine__fibroblast	0.227217	fibroblast	stromal
Pancreas__adipocyte (UCP1hi)	0.22421	adipocyte (UCP1hi)	stromal
Lung__alveolar fibroblast	0.22308	alveolar fibroblast	stromal
Kidney__mesothelial cell	0.22265	mesothelial cell	stromal
Pancreas__unknown_Pancreas_stromal_G1 (NGFR+ TNNT2+)	0.221559	unknown_Pancreas_stromal_G1 (NGFR+ TNNT2+)	stromal
Pancreas__fibroblast (PTN+)	0.214117	fibroblast (PTN+)	stromal
Heart__pericyte	0.211696	pericyte	stromal
Lung__adventitial fibroblast	0.211015	adventitial fibroblast	stromal
Bladder__fibroblast (ENPP2+)	0.208781	fibroblast (ENPP2+)	stromal
Kidney__unknown_Kidney_stromal_G1 (ST6GAL2+)	0.204587	unknown_Kidney_stromal_G1 (ST6GAL2+)	stromal
Limb_muscle__reticular cell	0.200966	reticular cell	stromal
Lung__mesothelial cell	0.200074	mesothelial cell	stromal
Kidney__fibroblast (ASPN+)	0.196175	fibroblast (ASPN+)	stromal
Lung__fibroblast (NNAT+)	0.193494	fibroblast (NNAT+)	stromal
Kidney__adipocyte (UCP1hi)	0.190615	adipocyte (UCP1hi)	stromal
Pancreas__fibroblast (PI16+)	0.18998	fibroblast (PI16+)	stromal
Colon__fibroblast	0.188272	fibroblast	stromal
Heart__fibroblast	0.186653	fibroblast	stromal
Lung__fibroblast	0.183671	fibroblast	stromal
Bone_marrow__osteo-CAR cell	0.182141	osteo-CAR cell	stromal
Fat__smooth muscle cell	0.181014	smooth muscle cell	stromal
Lung__pericyte	0.178752	pericyte	stromal
Fat__fibroblast	0.173478	fibroblast	stromal
Kidney__fibroblast	0.165282	fibroblast	stromal
Fat__adipocyte (UCP1lo)	0.162028	adipocyte (UCP1lo)	stromal
Heart__vascular associated smooth muscle cell	0.160949	vascular associated smooth muscle cell	stromal
Bone__osteoblast	0.159009	osteoblast	stromal
Fat__adipocyte (UCP1hi)	0.157237	adipocyte (UCP1hi)	stromal
Bone__adipo-CAR cell	0.148908	adipo-CAR cell	stromal
Pancreas__adipocyte (UCP1lo)	0.143731	adipocyte (UCP1lo)	stromal
Fat__fibroblast (ACKR2+)	0.143407	fibroblast (ACKR2+)	stromal
Limb_muscle__slow muscle cell	0.133969	slow muscle cell	stromal
Fat__reticular cell	0.131973	reticular cell	stromal
Bone_marrow__osteoblast	0.126499	osteoblast	stromal
Mammary_gland__fibroblast	0.109193	fibroblast	stromal
Kidney__adipocyte (UCP1lo)	0.104498	adipocyte (UCP1lo)	stromal
Limb_muscle__fast muscle cell	0.0754577	fast muscle cell	stromal
Bladder__adipocyte (UCP1lo)	0.0723511	adipocyte (UCP1lo)	stromal
Heart__ventricular cardiomyocyte	0	ventricular cardiomyocyte	stromal
Hypothalamus_Pituitary__B cell	0.314244	B cell	lymphoid
Spleen__B cell (PF)	0.27072	B cell (PF)	lymphoid
Pancreas__B cell	0.259422	B cell	lymphoid
Brainstem__natural killer cell_T cell	0.243245	natural killer cell_T cell	lymphoid
Small_intestine__B cell	0.237196	B cell	lymphoid
Pancreas__B cell (SOX5+)	0.235145	B cell (SOX5+)	lymphoid
Pancreas__natural killer cell_T cell	0.228967	natural killer cell_T cell	lymphoid
Hypothalamus_Pituitary__plasma cell	0.22807	plasma cell	lymphoid
Bone__T cell (CD4+ CD8- CCL5-)	0.224082	T cell (CD4+ CD8- CCL5-)	lymphoid
Bone__B cell	0.222597	B cell	lymphoid
Pancreas__T cell (CD4+ CD8- CCL5-)	0.222146	T cell (CD4+ CD8- CCL5-)	lymphoid
Hypothalamus_Pituitary__natural killer cell_T cell	0.217189	natural killer cell_T cell	lymphoid
Lung__B cell	0.216361	B cell	lymphoid
Pancreas__B cell (PF)	0.209187	B cell (PF)	lymphoid
Bone__natural killer T cell	0.207815	natural killer T cell	lymphoid
Spleen__B cell	0.202514	B cell	lymphoid
Pancreas__natural killer T cell	0.200853	natural killer T cell	lymphoid
Lung__innate lymphoid cell	0.199889	innate lymphoid cell	lymphoid
Pancreas__T cell (CD4- CD8+ CCL5+)	0.195418	T cell (CD4- CD8+ CCL5+)	lymphoid
Small_intestine__T cell (CD4- CD8- CCL5+ GZMB- LYG1+)	0.193573	T cell (CD4- CD8- CCL5+ GZMB- LYG1+)	lymphoid
Lung__T cell (CD4+ CD8+ CCL5+)	0.186658	T cell (CD4+ CD8+ CCL5+)	lymphoid
Small_intestine__T cell (CD4- CD8- CCL5+ GZMB+ LYG1+)	0.186583	T cell (CD4- CD8- CCL5+ GZMB+ LYG1+)	lymphoid
Lung__T cell (CD4+ CD8- CCL5+)	0.186526	T cell (CD4+ CD8- CCL5+)	lymphoid
Lung__natural killer cell_T cell	0.1856	natural killer cell_T cell	lymphoid
Small_intestine__T cell (CD4- CD8- CCL5+ GZMK+)	0.185087	T cell (CD4- CD8- CCL5+ GZMK+)	lymphoid
Lung__plasma cell	0.181621	plasma cell	lymphoid
Trachea__natural killer cell_T cell	0.178692	natural killer cell_T cell	lymphoid
Lung__natural killer T cell	0.1781	natural killer T cell	lymphoid
Fat__natural killer cell	0.177559	natural killer cell	lymphoid
Spleen__T cell (CD4+ CD8- CCL5-)	0.1774	T cell (CD4+ CD8- CCL5-)	lymphoid
Pancreas__natural killer cell (CHN1+)	0.176706	natural killer cell (CHN1+)	lymphoid
Uterus__natural killer cell	0.176472	natural killer cell	lymphoid
Kidney__T cell (CD4+ CD8+ CCL5+)	0.174701	T cell (CD4+ CD8+ CCL5+)	lymphoid
Fat__B cell (PF)	0.174503	B cell (PF)	lymphoid
Spleen__plasma cell	0.174098	plasma cell	lymphoid
Uterus__T cell (CD4- CD8+ CCL5+)	0.173242	T cell (CD4- CD8+ CCL5+)	lymphoid
Pancreas__natural killer cell	0.172384	natural killer cell	lymphoid
Small_intestine__natural killer cell	0.171875	natural killer cell	lymphoid
Spleen__T cell (CD4- CD8+ CCL5+)	0.17181	T cell (CD4- CD8+ CCL5+)	lymphoid
Spleen__natural killer cell	0.170194	natural killer cell	lymphoid
Bone_marrow__plasma cell	0.16851	plasma cell	lymphoid
Small_intestine__T cell (CD4- CD8- CCL5+ GZMB+ LYG1-)	0.168423	T cell (CD4- CD8- CCL5+ GZMB+ LYG1-)	lymphoid
Kidney__B cell	0.167908	B cell	lymphoid
Small_intestine__innate lymphoid cell	0.167908	innate lymphoid cell	lymphoid
Mammary_gland__B cell	0.167095	B cell	lymphoid
Small_intestine__natural killer T cell	0.167047	natural killer T cell	lymphoid
Lung__natural killer cell (KLRD1+)	0.166858	natural killer cell (KLRD1+)	lymphoid
Spleen__natural killer T cell	0.166554	natural killer T cell	lymphoid
Lung__T cell (CD4+ CD8- CCL5-)	0.165658	T cell (CD4+ CD8- CCL5-)	lymphoid
Spleen__T cell (CD4+ CD8+ CCL5+)	0.164873	T cell (CD4+ CD8+ CCL5+)	lymphoid
Mammary_gland__natural killer cell	0.16359	natural killer cell	lymphoid
Fat__B cell	0.162635	B cell	lymphoid
Mammary_gland__T cell (CD4- CD8+ CCL5+)	0.162031	T cell (CD4- CD8+ CCL5+)	lymphoid
Bone__T cell (CD4- CD8+ CCL5+)	0.161726	T cell (CD4- CD8+ CCL5+)	lymphoid
Kidney__natural killer cell	0.161503	natural killer cell	lymphoid
Fat__natural killer T cell	0.161408	natural killer T cell	lymphoid
Bone_marrow__T cell (CD4+ CD8+ CCL5+)	0.161227	T cell (CD4+ CD8+ CCL5+)	lymphoid
Bone__B cell (PF)	0.160698	B cell (PF)	lymphoid
Lung__natural killer cell (GZMB+)	0.160198	natural killer cell (GZMB+)	lymphoid
Kidney__natural killer cell_T cell (PF)	0.159819	natural killer cell_T cell (PF)	lymphoid
Spleen__natural killer cell_T cell	0.158095	natural killer cell_T cell	lymphoid
Pancreas__T cell (PF)	0.157494	T cell (PF)	lymphoid
Colon__T cell (CD4- CD8+ CCL5+)	0.157308	T cell (CD4- CD8+ CCL5+)	lymphoid
Kidney__natural killer T cell	0.156263	natural killer T cell	lymphoid
Pancreas__plasma cell	0.15626	plasma cell	lymphoid
Lung__T cell (CD4- CD8+ CCL5+)	0.15615	T cell (CD4- CD8+ CCL5+)	lymphoid
Small_intestine__T cell (CD4+ CD8- CCL5-)	0.15471	T cell (CD4+ CD8- CCL5-)	lymphoid
Bone_marrow__natural killer cell_T cell (PF)	0.154489	natural killer cell_T cell (PF)	lymphoid
Liver__natural killer cell	0.153522	natural killer cell	lymphoid
Fat__T cell (PF)	0.153242	T cell (PF)	lymphoid
Mammary_gland__T cell (CD4+ CD8- CCL5- CLDN1+)	0.153102	T cell (CD4+ CD8- CCL5- CLDN1+)	lymphoid
Lung__natural killer cell (PF)	0.152169	natural killer cell (PF)	lymphoid
Testes__natural killer cell_T cell	0.151237	natural killer cell_T cell	lymphoid
Lung__T cell (PF)	0.149838	T cell (PF)	lymphoid
Kidney__B cell (PF)	0.149755	B cell (PF)	lymphoid
Bladder__B cell	0.149696	B cell	lymphoid
Mammary_gland__T cell (PF)	0.14909	T cell (PF)	lymphoid
Small_intestine__T cell (CD4+ CD8- CCL5+)	0.148533	T cell (CD4+ CD8- CCL5+)	lymphoid
Mammary_gland__natural killer T cell	0.147627	natural killer T cell	lymphoid
Fat__T cell (CD4- CD8+ CCL5+)	0.147384	T cell (CD4- CD8+ CCL5+)	lymphoid
Small_intestine__T cell (CD4- CD8+ CCL5+)	0.146972	T cell (CD4- CD8+ CCL5+)	lymphoid
Mammary_gland__T cell (CD4+ CD8- CCL5-)	0.145147	T cell (CD4+ CD8- CCL5-)	lymphoid
Kidney__natural killer cell (CHN1+)	0.144987	natural killer cell (CHN1+)	lymphoid
Fat__T cell (CD4+ CD8- CCL5- CCR10+)	0.144482	T cell (CD4+ CD8- CCL5- CCR10+)	lymphoid
Bladder__natural killer cell_T cell	0.144288	natural killer cell_T cell	lymphoid
Kidney__T cell (CD4+ CD8- CCL5-)	0.143296	T cell (CD4+ CD8- CCL5-)	lymphoid
Fat__T cell (CD4+ CD8- CCL5-)	0.142849	T cell (CD4+ CD8- CCL5-)	lymphoid
Fat__T cell (CD4- CD8- CCL5-)	0.142705	T cell (CD4- CD8- CCL5-)	lymphoid
Bone_marrow__B cell	0.142273	B cell	lymphoid
Small_intestine__natural killer cell_T cell (PF)	0.141749	natural killer cell_T cell (PF)	lymphoid
Bladder__T cell (CD4+ CD8- CCL5-)	0.139418	T cell (CD4+ CD8- CCL5-)	lymphoid
Liver__B cell	0.137741	B cell	lymphoid
Mammary_gland__B cell (PF)	0.137131	B cell (PF)	lymphoid
Kidney__T cell (CD4- CD8+ CCL5+)	0.136991	T cell (CD4- CD8+ CCL5+)	lymphoid
Spleen__natural killer cell_T cell (PF)	0.135571	natural killer cell_T cell (PF)	lymphoid
Bone_marrow__T cell (CD4+ CD8- CCL5-)	0.13411	T cell (CD4+ CD8- CCL5-)	lymphoid
Liver__T cell (CD4+ CD8- CCL5-)	0.132467	T cell (CD4+ CD8- CCL5-)	lymphoid
Fat__T cell (CD4+ CD8- CCL5- CLDN1+)	0.132431	T cell (CD4+ CD8- CCL5- CLDN1+)	lymphoid
Limb_muscle__B cell (PF)	0.130923	B cell (PF)	lymphoid
Fat__plasma cell (PF)	0.130845	plasma cell (PF)	lymphoid
Bone_marrow__natural killer cell	0.130813	natural killer cell	lymphoid
Liver__T cell (CD4- CD8+ CCL5+)	0.130783	T cell (CD4- CD8+ CCL5+)	lymphoid
Fat__T cell (CD4- CD8+ CCL5-)	0.130531	T cell (CD4- CD8+ CCL5-)	lymphoid
Spleen__plasma cell (PF)	0.127479	plasma cell (PF)	lymphoid
Kidney__innate lymphoid cell	0.127055	innate lymphoid cell	lymphoid
Bone_marrow__T cell (CD4- CD8+ CCL5+)	0.126678	T cell (CD4- CD8+ CCL5+)	lymphoid
Blood__T cell (CD4- CD8+ CCL5+)	0.12565	T cell (CD4- CD8+ CCL5+)	lymphoid
Liver__natural killer T cell	0.123826	natural killer T cell	lymphoid
Kidney__plasma cell	0.123049	plasma cell	lymphoid
Limb_muscle__B cell	0.121284	B cell	lymphoid
Limb_muscle__natural killer cell_T cell (PF)	0.121143	natural killer cell_T cell (PF)	lymphoid
Mammary_gland__plasma cell	0.120999	plasma cell	lymphoid
Skin__T cell (CD4- CD8+ CCL5-)	0.120484	T cell (CD4- CD8+ CCL5-)	lymphoid
Blood__natural killer cell	0.119062	natural killer cell	lymphoid
Liver__natural killer cell_T cell (PF)	0.118732	natural killer cell_T cell (PF)	lymphoid
Bone_marrow__plasma cell (PF)	0.118681	plasma cell (PF)	lymphoid
Pancreas__plasma cell (PF)	0.117929	plasma cell (PF)	lymphoid
Bone_marrow__natural killer T cell	0.115549	natural killer T cell	lymphoid
Limb_muscle__T cell (CD4+ CD8- CCL5-)	0.11322	T cell (CD4+ CD8- CCL5-)	lymphoid
Small_intestine__plasma cell	0.112624	plasma cell	lymphoid
Limb_muscle__T cell (CD4+ CD8- CCL5- CLDN1+)	0.112316	T cell (CD4+ CD8- CCL5- CLDN1+)	lymphoid
Bladder__plasma cell	0.110787	plasma cell	lymphoid
Liver__plasma cell	0.109764	plasma cell	lymphoid
Limb_muscle__T cell (CD4- CD8+ CCL5-)	0.106129	T cell (CD4- CD8+ CCL5-)	lymphoid
Blood__natural killer T cell	0.10497	natural killer T cell	lymphoid
Kidney__plasma cell (PF)	0.10328	plasma cell (PF)	lymphoid
Brain_cortex__natural killer cell_T cell	0.101487	natural killer cell_T cell	lymphoid
Limb_muscle__T cell (CD4- CD8+ CCL5+)	0.101111	T cell (CD4- CD8+ CCL5+)	lymphoid
Blood__T cell (CD4+ CD8- CCL5-)	0.0993201	T cell (CD4+ CD8- CCL5-)	lymphoid
Bladder__innate lymphoid cell	0.0944445	innate lymphoid cell	lymphoid
Fat__plasma cell	0.0924505	plasma cell	lymphoid
Blood__plasma cell	0.0900547	plasma cell	lymphoid
Bone__plasma cell	0.089002	plasma cell	lymphoid
Bone__natural killer cell_T cell (PF)	0.0845063	natural killer cell_T cell (PF)	lymphoid
Uterus__natural killer T cell	0.0840596	natural killer T cell	lymphoid
Limb_muscle__natural killer T cell	0.0751394	natural killer T cell	lymphoid
Liver__plasma cell (PF)	0.0748851	plasma cell (PF)	lymphoid
Limb_muscle__plasma cell	0.0729257	plasma cell	lymphoid
Blood__B cell	0.0718993	B cell	lymphoid
Blood__T cell (CD4+ CD8- CCL5- CCR10+)	0.0526719	T cell (CD4+ CD8- CCL5- CCR10+)	lymphoid
Heart__plasma cell	0	plasma cell	lymphoid
Spleen__hematopoietic precursor cell	0.282888	hematopoietic precursor cell	hematopoietic
Hypothalamus_Pituitary__hematopoietic precursor cell	0.151439	hematopoietic precursor cell	hematopoietic
Bone__hematopoietic precursor cell	0.129655	hematopoietic precursor cell	hematopoietic
Bone_marrow__hematopoietic precursor cell	0.11631	hematopoietic precursor cell	hematopoietic
Lung__hematopoietic precursor cell	0.0506901	hematopoietic precursor cell	hematopoietic
Blood__hematopoietic precursor cell	0.0424122	hematopoietic precursor cell	hematopoietic
Uterus__macrophage (LTC4S+)	0.392048	macrophage (LTC4S+)	myeloid
Uterus__macrophage (MGST1+)	0.302844	macrophage (MGST1+)	myeloid
Kidney__neutrophil (PF)	0.263921	neutrophil (PF)	myeloid
Pancreas__neutrophil (PF)	0.2586	neutrophil (PF)	myeloid
Tongue__mature dendritic cell	0.236245	mature dendritic cell	myeloid
Small_intestine__macrophage	0.228741	macrophage	myeloid
Tongue__macrophage (CTSD+)	0.228069	macrophage (CTSD+)	myeloid
Bone__macrophage_monocyte (PF)	0.222737	macrophage_monocyte (PF)	myeloid
Testes__macrophage	0.21984	macrophage	myeloid
Liver__neutrophil (PF)	0.214779	neutrophil (PF)	myeloid
Pancreas__monocyte	0.212437	monocyte	myeloid
Mammary_gland__conventional dendritic cell	0.20367	conventional dendritic cell	myeloid
Bone_marrow__granulocyte monocyte progenitor cell	0.203602	granulocyte monocyte progenitor cell	myeloid
Small_intestine__conventional dendritic cell	0.198655	conventional dendritic cell	myeloid
Spleen__neutrophil (PF)	0.198272	neutrophil (PF)	myeloid
Limb_muscle__neutrophil	0.198092	neutrophil	myeloid
Fat__mature dendritic cell	0.197806	mature dendritic cell	myeloid
Kidney__conventional dendritic cell	0.196654	conventional dendritic cell	myeloid
Bone_marrow__macrophage_monocyte (PF)	0.193934	macrophage_monocyte (PF)	myeloid
Hypothalamus_Pituitary__monocyte	0.193077	monocyte	myeloid
Fat__monocyte	0.190334	monocyte	myeloid
Skin__dendritic cell (Langerhans cell)	0.187221	dendritic cell (Langerhans cell)	myeloid
Spleen__conventional dendritic cell	0.186144	conventional dendritic cell	myeloid
Small_intestine__macrophage (MS4A7+)	0.185482	macrophage (MS4A7+)	myeloid
Bone_marrow__dendritic cell (FLT3+ IGSF6+)	0.184928	dendritic cell (FLT3+ IGSF6+)	myeloid
Bladder__basophil	0.184016	basophil	myeloid
Small_intestine__dendritic cell (FLT3+ IGSF6+)	0.183376	dendritic cell (FLT3+ IGSF6+)	myeloid
Tongue__macrophage	0.183329	macrophage	myeloid
Bone__neutrophil (PF)	0.183089	neutrophil (PF)	myeloid
Pancreas__plasmacytoid dendritic cell	0.180382	plasmacytoid dendritic cell	myeloid
Uterus__neutrophil	0.179477	neutrophil	myeloid
Pancreas__dendritic cell (FLT3+ IGSF6+)	0.177501	dendritic cell (FLT3+ IGSF6+)	myeloid
Hypothalamus_Pituitary__neutrophil	0.177181	neutrophil	myeloid
Tongue__basophil	0.17672	basophil	myeloid
Bone__conventional dendritic cell	0.176483	conventional dendritic cell	myeloid
Spleen__mature dendritic cell	0.175603	mature dendritic cell	myeloid
Liver__macrophage (Kupffer cell MS4A7+)	0.174636	macrophage (Kupffer cell MS4A7+)	myeloid
Hypothalamus_Pituitary__neutrophil (PF)	0.174558	neutrophil (PF)	myeloid
Liver__dendritic cell (PF)	0.173504	dendritic cell (PF)	myeloid
Bladder__conventional dendritic cell	0.172852	conventional dendritic cell	myeloid
Bone__granulocyte monocyte progenitor cell	0.172674	granulocyte monocyte progenitor cell	myeloid
Pancreas__conventional dendritic cell	0.172277	conventional dendritic cell	myeloid
Eye_retina__macrophage (microglial cell)	0.172094	macrophage (microglial cell)	myeloid
Fat__macrophage (PF)	0.171408	macrophage (PF)	myeloid
Lung__alveolar macrophage (PF)	0.171234	alveolar macrophage (PF)	myeloid
Blood__monocyte	0.171039	monocyte	myeloid
Colon__macrophage_monocyte	0.170714	macrophage_monocyte	myeloid
Bone_marrow__macrophage (CD5L+)	0.170244	macrophage (CD5L+)	myeloid
Spleen__monocyte (PF)	0.169563	monocyte (PF)	myeloid
Mammary_gland__mature dendritic cell	0.169413	mature dendritic cell	myeloid
Bone_marrow__monocyte (PF)	0.169365	monocyte (PF)	myeloid
Fat__conventional dendritic cell	0.167818	conventional dendritic cell	myeloid
Blood__macrophage_monocyte	0.167119	macrophage_monocyte	myeloid
Heart__macrophage_monocyte	0.1666	macrophage_monocyte	myeloid
Bladder__mature dendritic cell	0.165587	mature dendritic cell	myeloid
Bladder__macrophage	0.165346	macrophage	myeloid
Lung__dendritic cell (FLT3+ IGSF6+)	0.164984	dendritic cell (FLT3+ IGSF6+)	myeloid
Liver__dendritic cell (FLT3+ IGSF6+)	0.16443	dendritic cell (FLT3+ IGSF6+)	myeloid
Brainstem__macrophage (microglial cell)	0.162347	macrophage (microglial cell)	myeloid
Lung__mature dendritic cell	0.160893	mature dendritic cell	myeloid
Pancreas__mature dendritic cell	0.160564	mature dendritic cell	myeloid
Aorta__macrophage_monocyte	0.160248	macrophage_monocyte	myeloid
Hypothalamus_Pituitary__macrophage (microglial cell)	0.15814	macrophage (microglial cell)	myeloid
Bone_marrow__neutrophil (PF)	0.157642	neutrophil (PF)	myeloid
Bone__monocyte (PF)	0.155879	monocyte (PF)	myeloid
Hypothalamus_Pituitary__plasmacytoid dendritic cell	0.155651	plasmacytoid dendritic cell	myeloid
Fat__macrophage	0.154663	macrophage	myeloid
Bone__plasmacytoid dendritic cell	0.154225	plasmacytoid dendritic cell	myeloid
Fat__basophil	0.152822	basophil	myeloid
Lung__conventional dendritic cell	0.152526	conventional dendritic cell	myeloid
Lung__plasmacytoid dendritic cell	0.15251	plasmacytoid dendritic cell	myeloid
Pancreas__macrophage	0.151626	macrophage	myeloid
Bladder__dendritic cell (FLT3+ IGSF6+)	0.151341	dendritic cell (FLT3+ IGSF6+)	myeloid
Brain_cortex__macrophage (microglial cell)	0.149627	macrophage (microglial cell)	myeloid
Spleen__monocyte	0.148763	monocyte	myeloid
Spleen__neutrophil	0.148539	neutrophil	myeloid
Kidney__plasmacytoid dendritic cell	0.147095	plasmacytoid dendritic cell	myeloid
Kidney__macrophage (ABCG1+)	0.146784	macrophage (ABCG1+)	myeloid
Bone_marrow__plasmacytoid dendritic cell	0.146532	plasmacytoid dendritic cell	myeloid
Spleen__plasmacytoid dendritic cell	0.145659	plasmacytoid dendritic cell	myeloid
Bone_marrow__monocyte	0.1453	monocyte	myeloid
Bladder__plasmacytoid dendritic cell	0.144176	plasmacytoid dendritic cell	myeloid
Kidney__monocyte	0.143439	monocyte	myeloid
Trachea__macrophage_monocyte	0.14302	macrophage_monocyte	myeloid
Mammary_gland__dendritic cell (FLT3+ IGSF6+)	0.142972	dendritic cell (FLT3+ IGSF6+)	myeloid
Liver__conventional dendritic cell	0.141538	conventional dendritic cell	myeloid
Bladder__monocyte	0.140869	monocyte	myeloid
Diaphragm__neutrophil	0.140711	neutrophil	myeloid
Uterus__neutrophil (IL18BP+)	0.140087	neutrophil (IL18BP+)	myeloid
Small_intestine__macrophage_monocyte	0.139981	macrophage_monocyte	myeloid
Liver__monocyte	0.13951	monocyte	myeloid
Fat__neutrophil (IL18BP+)	0.138748	neutrophil (IL18BP+)	myeloid
Liver__plasmacytoid dendritic cell	0.138628	plasmacytoid dendritic cell	myeloid
Pancreas__neutrophil	0.138465	neutrophil	myeloid
Kidney__dendritic cell (FLT3+ IGSF6+)	0.137802	dendritic cell (FLT3+ IGSF6+)	myeloid
Lung__interstitial macrophage (CXCL10+)	0.137325	interstitial macrophage (CXCL10+)	myeloid
Pancreas__macrophage (MARCO+)	0.137126	macrophage (MARCO+)	myeloid
Spleen__dendritic cell (FLT3+ IGSF6+)	0.136983	dendritic cell (FLT3+ IGSF6+)	myeloid
Bone__monocyte	0.136518	monocyte	myeloid
Liver__macrophage (Kupffer cell PF)	0.135936	macrophage (Kupffer cell PF)	myeloid
Aorta__neutrophil	0.13591	neutrophil	myeloid
Bone__macrophage (osteoclast)	0.134479	macrophage (osteoclast)	myeloid
Lung__alveolar macrophage (CXCL10+)	0.134104	alveolar macrophage (CXCL10+)	myeloid
Trachea__neutrophil	0.133097	neutrophil	myeloid
Lung__alveolar macrophage	0.13283	alveolar macrophage	myeloid
Bladder__neutrophil (IL18BP+)	0.132466	neutrophil (IL18BP+)	myeloid
Fat__neutrophil	0.131604	neutrophil	myeloid
Kidney__neutrophil	0.131338	neutrophil	myeloid
Hypothalamus_Pituitary__monocyte (PF)	0.13124	monocyte (PF)	myeloid
Kidney__macrophage (EPCAM+)	0.131092	macrophage (EPCAM+)	myeloid
Mammary_gland__macrophage	0.129053	macrophage	myeloid
Bone__dendritic cell (FLT3+ IGSF6+)	0.126417	dendritic cell (FLT3+ IGSF6+)	myeloid
Spleen__macrophage_monocyte	0.125199	macrophage_monocyte	myeloid
Kidney__macrophage	0.123988	macrophage	myeloid
Mammary_gland__monocyte	0.123001	monocyte	myeloid
Lung__neutrophil	0.122375	neutrophil	myeloid
Fat__macrophage (MRC1+)	0.122363	macrophage (MRC1+)	myeloid
Bone__neutrophil	0.121718	neutrophil	myeloid
Spleen__macrophage	0.12089	macrophage	myeloid
Spleen__macrophage (MARCO+)	0.119786	macrophage (MARCO+)	myeloid
Kidney__macrophage (MARCO+)	0.119533	macrophage (MARCO+)	myeloid
Liver__macrophage (Kupffer cell)	0.119308	macrophage (Kupffer cell)	myeloid
Liver__mature dendritic cell	0.118556	mature dendritic cell	myeloid
Pancreas__macrophage (MRC1+)	0.118429	macrophage (MRC1+)	myeloid
Lung__interstitial macrophage (ABCA8+)	0.117779	interstitial macrophage (ABCA8+)	myeloid
Bone_marrow__neutrophil	0.116898	neutrophil	myeloid
Liver__macrophage (Kupffer cell CD5L- MARCO+)	0.115342	macrophage (Kupffer cell CD5L- MARCO+)	myeloid
Lung__monocyte	0.113199	monocyte	myeloid
Lung__alveolar macrophage (LPL+)	0.112777	alveolar macrophage (LPL+)	myeloid
Bladder__neutrophil	0.112457	neutrophil	myeloid
Liver__macrophage (Kupffer cell CD5L+ MARCO+)	0.110902	macrophage (Kupffer cell CD5L+ MARCO+)	myeloid
Bone_marrow__macrophage	0.108557	macrophage	myeloid
Pancreas__macrophage (ENPP2+)	0.108102	macrophage (ENPP2+)	myeloid
Blood__monocyte (PF)	0.108073	monocyte (PF)	myeloid
Lung__interstitial macrophage	0.107593	interstitial macrophage	myeloid
Liver__neutrophil	0.107297	neutrophil	myeloid
Lung__neutrophil (PF)	0.105382	neutrophil (PF)	myeloid
Blood__neutrophil	0.104953	neutrophil	myeloid
Limb_muscle__macrophage	0.104853	macrophage	myeloid
Bone_marrow__conventional dendritic cell	0.104404	conventional dendritic cell	myeloid
Mammary_gland__macrophage (ENPP2+)	0.102799	macrophage (ENPP2+)	myeloid
Kidney__macrophage (MRC1+)	0.100112	macrophage (MRC1+)	myeloid
Small_intestine__dendritic cell (FLT3- IGSF6+ TCF4+)	0.0952508	dendritic cell (FLT3- IGSF6+ TCF4+)	myeloid
Small_intestine__neutrophil	0.0944244	neutrophil	myeloid
Kidney__neutrophil (IL18BP+)	0.0879742	neutrophil (IL18BP+)	myeloid
Lung__neutrophil (IL18BP+)	0.0878772	neutrophil (IL18BP+)	myeloid
Hypothalamus_Pituitary__granulocyte monocyte progenitor cell	0.0844532	granulocyte monocyte progenitor cell	myeloid
Brainstem__neutrophil	0.0799467	neutrophil	myeloid
Mammary_gland__neutrophil	0.0774029	neutrophil	myeloid
Bone_marrow__basophil	0.075747	basophil	myeloid
Lung__granulocyte monocyte progenitor cell	0.0676011	granulocyte monocyte progenitor cell	myeloid
Lung__monocyte (PF)	0.0675937	monocyte (PF)	myeloid
Brain_cortex__neutrophil	0.0653227	neutrophil	myeloid
Limb_muscle__basophil	0.0651378	basophil	myeloid
Small_intestine__eosinophil	0.0621074	eosinophil	myeloid
Kidney__neutrophil (CCL13+)	0.0540576	neutrophil (CCL13+)	myeloid
Heart__neutrophil	0.0480488	neutrophil	myeloid
Blood__neutrophil (PF)	0.0478045	neutrophil (PF)	myeloid
Lung__neutrophil (CCL13+)	0.0343229	neutrophil (CCL13+)	myeloid
Lung__eosinophil	0.0224829	eosinophil	myeloid
Heart__erythroid lineage cell	0.335502	erythroid lineage cell	megakaryocyte-erythroid
Lung__erythroid lineage cell (PF)	0.246051	erythroid lineage cell (PF)	megakaryocyte-erythroid
Hypothalamus_Pituitary__megakaryocyte progenitor cell	0.24173	megakaryocyte progenitor cell	megakaryocyte-erythroid
Brain_cortex__erythroid lineage cell	0.209608	erythroid lineage cell	megakaryocyte-erythroid
Spleen__erythroid progenitor cell	0.195845	erythroid progenitor cell	megakaryocyte-erythroid
Hypothalamus_Pituitary__erythroid progenitor cell	0.189502	erythroid progenitor cell	megakaryocyte-erythroid
Liver__erythroid lineage cell (PF)	0.174525	erythroid lineage cell (PF)	megakaryocyte-erythroid
Bone_marrow__megakaryocyte progenitor cell	0.16039	megakaryocyte progenitor cell	megakaryocyte-erythroid
Bone__erythroid progenitor cell	0.13655	erythroid progenitor cell	megakaryocyte-erythroid
Bone_marrow__erythroid progenitor cell	0.135656	erythroid progenitor cell	megakaryocyte-erythroid
Spleen__erythroid lineage cell (PF)	0.130132	erythroid lineage cell (PF)	megakaryocyte-erythroid
Bone_marrow__erythroid lineage cell (PF)	0.121311	erythroid lineage cell (PF)	megakaryocyte-erythroid
Bone__megakaryocyte progenitor cell	0.119993	megakaryocyte progenitor cell	megakaryocyte-erythroid
Fat__erythroid lineage cell	0.118196	erythroid lineage cell	megakaryocyte-erythroid
Kidney__erythroid progenitor cell	0.114035	erythroid progenitor cell	megakaryocyte-erythroid
Spleen__erythroid lineage cell	0.105479	erythroid lineage cell	megakaryocyte-erythroid
Bone__erythroid lineage cell (PF)	0.105409	erythroid lineage cell (PF)	megakaryocyte-erythroid
Hypothalamus_Pituitary__erythroid lineage cell	0.103474	erythroid lineage cell	megakaryocyte-erythroid
Hypothalamus_Pituitary__erythroid lineage cell (PF)	0.10222	erythroid lineage cell (PF)	megakaryocyte-erythroid
Bone_marrow__erythroid lineage cell	0.0838706	erythroid lineage cell	megakaryocyte-erythroid
Lung__erythroid progenitor cell	0.0684547	erythroid progenitor cell	megakaryocyte-erythroid
Brainstem__erythroid lineage cell	0.0623402	erythroid lineage cell	megakaryocyte-erythroid
Bone__erythroid lineage cell	0.0556138	erythroid lineage cell	megakaryocyte-erythroid
Limb_muscle__erythroid lineage cell	0.0542511	erythroid lineage cell	megakaryocyte-erythroid
Blood__erythroid lineage cell (PF)	0.0533496	erythroid lineage cell (PF)	megakaryocyte-erythroid
Blood__megakaryocyte progenitor cell	0.0513509	megakaryocyte progenitor cell	megakaryocyte-erythroid
Blood__platelet	0.0445026	platelet	megakaryocyte-erythroid
Blood__erythroid lineage cell	0.0270382	erythroid lineage cell	megakaryocyte-erythroid
Blood__erythroid progenitor cell	0.0106356	erythroid progenitor cell	megakaryocyte-erythroid
Lung__erythroid lineage cell	0	erythroid lineage cell	megakaryocyte-erythroid
Brainstem__glutamatergic neuron (CBLN1+)	2.11582	glutamatergic neuron (CBLN1+)	neural
Eye_retina__cone cell	1.91117	cone cell	neural
Brainstem__neuron	1.46828	neuron	neural
Brain_cortex__GABAergic neuron (GRIK1+ MEIS2+ NECAB1-)	1.28021	GABAergic neuron (GRIK1+ MEIS2+ NECAB1-)	neural
Brain_cortex__glutamatergic neuron (NPTX1+)	1.12058	glutamatergic neuron (NPTX1+)	neural
Brain_cortex__GABAergic neuron (GIRK1- MEIS2+ NECAB1+)	1.07958	GABAergic neuron (GIRK1- MEIS2+ NECAB1+)	neural
Brainstem__glutamatergic neuron (NEFH+)	0.967896	glutamatergic neuron (NEFH+)	neural
Hypothalamus_Pituitary__corticotroph	0.912886	corticotroph	neural
Brain_cortex__oligodendrocyte	0.864061	oligodendrocyte	neural
Brain_cortex__GABAergic neuron (GIRK1- MEIS2+ NECAB1-)	0.79016	GABAergic neuron (GIRK1- MEIS2+ NECAB1-)	neural
Eye_retina__ON-bipolar cell	0.733937	ON-bipolar cell	neural
Brainstem__GABAergic neuron (OTX2+)	0.659865	GABAergic neuron (OTX2+)	neural
Brain_cortex__GABAergic neuron (PPP1R1B+)	0.62387	GABAergic neuron (PPP1R1B+)	neural
Brain_cortex__oligodendrocyte precursor cell	0.612293	oligodendrocyte precursor cell	neural
Brainstem__oligodendrocyte	0.587979	oligodendrocyte	neural
Brain_cortex__astrocyte (LHX2+ SLC7A10-)	0.572848	astrocyte (LHX2+ SLC7A10-)	neural
Brainstem__astrocyte (S100B+)	0.557586	astrocyte (S100B+)	neural
Hypothalamus_Pituitary__somatotroph	0.482962	somatotroph	neural
Brain_cortex__ependymal cell	0.478725	ependymal cell	neural
Brainstem__oligodendrocyte precursor cell	0.435367	oligodendrocyte precursor cell	neural
Hypothalamus_Pituitary__oligodendrocyte precursor cell	0.415459	oligodendrocyte precursor cell	neural
Brain_cortex__non-myelinating Schwann cell	0.408395	non-myelinating Schwann cell	neural
Hypothalamus_Pituitary__thyrotroph	0.407548	thyrotroph	neural
Brainstem__astrocyte (LHX2- SLC7A10+)	0.390072	astrocyte (LHX2- SLC7A10+)	neural
Tongue__myelinating Schwann cell	0.382102	myelinating Schwann cell	neural
Eye_retina__rod cell	0.377399	rod cell	neural
Brainstem__ependymal cell	0.349638	ependymal cell	neural
Brainstem__choroid plexus epithelial cell	0.345404	choroid plexus epithelial cell	neural
Brainstem__glutamatergic neuron (ROM1+)	0.345206	glutamatergic neuron (ROM1+)	neural
Hypothalamus_Pituitary__neuroendocrine cell	0.311167	neuroendocrine cell	neural
Brain_cortex__neuron	0.297352	neuron	neural
Hypothalamus_Pituitary__astrocyte (LHX2+ SLC7A10+)	0.261912	astrocyte (LHX2+ SLC7A10+)	neural
Hypothalamus_Pituitary__lactotroph	0.243218	lactotroph	neural
Tongue__non-myelinating Schwann cell	0.224303	non-myelinating Schwann cell	neural
Bladder__non-myelinating Schwann cell	0.217597	non-myelinating Schwann cell	neural
Brainstem__ependymal cell (NPY+)	0.214743	ependymal cell (NPY+)	neural
Hypothalamus_Pituitary__oligodendrocyte	0.213714	oligodendrocyte	neural
Pancreas__non-myelinating Schwann cell	0.178519	non-myelinating Schwann cell	neural
Small_intestine__non-myelinating Schwann cell	0.173179	non-myelinating Schwann cell	neural
Fat__non-myelinating Schwann cell	0.143188	non-myelinating Schwann cell	neural
Lung__non-myelinating Schwann cell	0.123891	non-myelinating Schwann cell	neural
Bladder__myelinating Schwann cell	0	myelinating Schwann cell	neural
Fat__tendon cell	0	tendon cell	stromal
Testes__early spermatid	2.36817	early spermatid	germ
Testes__diplotene_secondary spermatocyte	2.04925	diplotene_secondary spermatocyte	germ
Testes__mid spermatid	1.67723	mid spermatid	germ
Testes__pachytene spermatocyte	1.45373	pachytene spermatocyte	germ
Testes__early spermatocyte	0.842818	early spermatocyte	germ
Testes__spermatogonium	0.817106	spermatogonium	germ
Testes__late spermatid	0.797031	late spermatid	germ

## Sheet: Fig E4h
	compartment	tissue	order__compartment_freeannotation_tissue	dendrogram_annotation_number	Mimu_168_mean_expression	Mimu_W03_mean_expression	Mimu_W04_mean_expression	Mimu_249_mean_expression	Mimu_180ps_mean_expression	Mimu_191_mean_expression	Mimu_202_mean_expression	Mimu_208_mean_expression	Mimu_218_mean_expression	Mimu_229ps_mean_expression	Mimu_239ps_mean_expression	Mimu_DRA_mean_expression	Mimu_DRB_mean_expression	Mimu_DQA_mean_expression	Mimu_DQB_mean_expression	Mimu_DMA_mean_expression	Mimu_DMB_mean_expression	Mimu_DPA_mean_expression	Mimu_DPB_mean_expression	Mimu_168_percent_expressed	Mimu_W03_percent_expressed	Mimu_W04_percent_expressed	Mimu_249_percent_expressed	Mimu_180ps_percent_expressed	Mimu_191_percent_expressed	Mimu_202_percent_expressed	Mimu_208_percent_expressed	Mimu_218_percent_expressed	Mimu_229ps_percent_expressed	Mimu_239ps_percent_expressed	Mimu_DRA_percent_expressed	Mimu_DRB_percent_expressed	Mimu_DQA_percent_expressed	Mimu_DQB_percent_expressed	Mimu_DMA_percent_expressed	Mimu_DMB_percent_expressed	Mimu_DPA_percent_expressed	Mimu_DPB_percent_expressed
Skin__interfollicular basal cell	epithelial	Skin	1	1	2.19352	2.50376	1.33562	3.08079	0.492537	1.0368	0.580017	1.05181	0.236401	0.689783	0.378255	0.106562	0.129622	0.0966081	0.193811	0.164203	0.135025	0	0	88.1843	93.7439	34.0909	97.9106	21.7009	39.9682	25.6598	38.6241	7.68573	24.218	20.5523	3.64125	4.88759	3.39687	6.53715	6.32942	4.82649	0	0
Skin__interfollicular basal cell (APOE+)	epithelial	Skin	2	2	1.95781	2.32299	1.00848	2.99038	0.339882	1.00476	0.428765	1.00046	0.20785	0.575606	0.318923	0.210254	0.224481	0.226815	0.590067	0.278142	0.249506	0	0.0560264	70.8333	83.0592	26.8092	93.0921	11.1294	34.8684	15.4057	34.2105	5.64693	18.8048	13.0482	4.93421	6.08553	5.59211	12.6645	8.38816	7.56579	0	1.48026
Skin__interfollicular suprabasal cell	epithelial	Skin	3	3	1.67698	2.03092	0.665433	2.48607	0.187507	0.803777	0.316491	0.800544	0.201193	0.528035	0.173799	0.0907084	0.11211	0.0855854	0.107075	0.115559	0.128864	0	0.0349221	80.5859	89.8162	22.1362	94.7768	9.5067	43.2085	17.2309	41.7991	10.9714	28.0779	11.7452	4.54608	6.23186	4.57372	5.94169	6.23186	6.86749	0	1.47851
Skin__interfollicular suprabasal cell (APOE+)	epithelial	Skin	4	4	1.73864	2.11475	0.340047	2.61682	0.0629947	0.981366	0.213614	0.974111	0.24752	0.561224	0.103976	0.130757	0.148675	0.111784	0.2269	0.224238	0.192973	0	0.107971	72.9825	82.3392	14.6199	90.2924	2.92398	44.0936	9.00585	43.9766	10.6433	24.9123	5.1462	4.5614	5.38012	4.5614	7.83626	8.65497	8.30409	0	4.09357
Skin__interfollicular differentiated suprabasal cell	epithelial	Skin	5	5	1.98043	2.47373	0.905313	2.76673	0.247167	0.940059	0.450632	0.715074	0.272867	0.529482	0.174084	0.0828008	0.112863	0.139384	0.122139	0.0569989	0.105459	0	0.0115269	95.4614	98.7897	39.4856	99.0923	11.649	65.3555	29.5008	53.7065	22.9955	40.8472	13.9183	6.35401	9.98487	9.37973	11.0439	5.14372	9.07716	0	1.059
Skin__interfollicular cell (PF)	epithelial	Skin	6	6	2.00752	2.44214	0.819033	2.99796	0.242967	1.09945	0.348329	1.05178	0.137398	0.669252	0.268169	0.128581	0.144113	0.120466	0.298462	0.193683	0.179568	0	0.0354398	87.2677	93.7732	25.4647	98.2342	11.2454	53.5316	16.3569	51.0223	7.0632	32.9926	15.9851	4.73978	6.22677	4.73978	10.5948	9.75836	8.92193	0	1.48699
Skin__upper hair follicle cell	epithelial	Skin	7	7	1.79179	2.13923	0.905291	2.71385	0.335523	0.902442	0.447014	0.895568	0.197251	0.509456	0.228987	0.104801	0.136444	0.0756097	0.22428	0.193303	0.15335	0	0.0817179	75.6308	82.8685	29.3493	93.7583	14.409	39.907	21.1155	39.8406	8.63214	21.5139	12.8818	4.18327	6.1089	3.78486	8.56574	9.16335	7.76892	0	2.98805
Skin__inner bulge cell	epithelial	Skin	8	8	1.19203	1.48266	1.19853	2.00339	0.381019	0.44061	0.608309	0.381015	0	0.219938	0.199144	0.0289287	0.0537127	0.0710802	0.136051	0.194803	0.143322	0	0.277257	36.3057	46.4968	25.4777	59.8726	12.1019	12.7389	18.4713	10.1911	0	5.73248	7.00637	1.27389	1.27389	1.27389	3.82166	4.4586	3.18471	0	5.73248
Skin__outer bulge cell	epithelial	Skin	9	9	1.16745	1.47009	1.21448	2.11709	0.599329	0.490848	0.591786	0.536818	0.0390477	0.22381	0.304358	0	0.11228	0.0556739	0.232883	0.154146	0.129231	0	0.132386	36.2784	45.8501	35.4083	70.5489	19.6787	13.253	20.0803	13.6546	1.20482	6.29183	9.83936	0	2.94511	1.33869	6.09103	4.35074	3.21285	0	3.34672
Skin__melanocyte	epithelial	Skin	10	10	1.02455	1.05336	0.974882	1.6879	0.414273	0.439652	0.615258	0.378018	0	0.339788	0.171652	0	0.0981228	0	0.349676	0.0656238	0.24575	0	0.0683571	20.3947	25	17.1053	43.4211	7.23684	8.55263	11.1842	7.23684	0	4.60526	2.63158	0	1.31579	0	5.92105	1.31579	5.26316	0	1.31579
Skin__channel cell (MMP7+)	epithelial	Skin	11	11	1.11078	1.41822	0.300399	1.80017	0	0.746127	0.136332	0.643629	0.18237	0.403165	0.287795	0.0905608	0.15035	0.222485	0.274728	0.269544	0.0618014	0	0.222266	68.1818	72.7273	18.1818	81.8182	0	40.9091	4.54545	40.9091	18.1818	31.8182	22.7273	9.09091	18.1818	18.1818	18.1818	18.1818	4.54545	0	22.7273
Skin__channel cell (TPM1+)	epithelial	Skin	12	12	1.43224	1.59293	0.0745969	1.7032	0	0.647948	0.211588	0.69654	0.0821885	0.259452	0.0130026	0.0955745	0.0842234	0.0303189	0.486875	0.400767	0.292293	0	0.1692	69.2308	73.0769	3.84615	73.0769	0	34.6154	7.69231	34.6154	3.84615	11.5385	3.84615	3.84615	3.84615	7.69231	11.5385	19.2308	7.69231	0	11.5385
Skin__sweat gland cell	epithelial	Skin	13	13	1.14378	0.856372	0.186352	1.20617	0.0765197	1.14851	0.161662	0.42117	0	0.123856	0.149394	0.0756836	0.299188	0	0.65049	0.29897	0	0	0.0250099	84.6154	61.5385	15.3846	69.2308	7.69231	46.1538	7.69231	30.7692	0	7.69231	15.3846	7.69231	23.0769	0	23.0769	30.7692	0	0	7.69231
Fat__granulosa cell	epithelial	Fat	14	14	1.11672	2.02301	2.29714	2.12265	0.741442	0	0.966244	0	0	0	0.658501	0.57123	0.0882017	0.0904358	0.485008	0.028028	0.146369	0	0	61.1111	77.7778	88.8889	83.3333	50	0	66.6667	0	0	0	22.2222	27.7778	5.55556	5.55556	16.6667	5.55556	11.1111	0	0
Fat__unknown_Fat_GAT_epithelial_G1 (CRISP3+)	epithelial	Fat	15	15	1.16649	1.83612	2.32834	2.42188	1.10659	0.155608	1.04554	0	0	0	0.676106	1.04654	1.01128	0.235842	1.34437	0.456624	0.266524	0	0.145091	65.5462	87.8151	94.958	93.6975	71.8487	10.9244	67.2269	0	0	0	39.4958	49.5798	53.7815	14.7059	73.1092	30.6723	20.5882	0	8.82353
Lung__respiratory basal cell	epithelial	Lung	17	17	0.713288	1.97882	0.713288	2.53063	1.11888	0	1.12214	1.12538	0	1.12538	0	0.7365	0	0	0	0.713288	0.713288	0	0	33.3333	66.6667	33.3333	100	33.3333	0	66.6667	33.3333	0	33.3333	0	33.3333	0	0	0	33.3333	33.3333	0	0
Trachea__respiratory basal cell	epithelial	Trachea	18	17	1.4398	1.58975	0.529019	1.97261	0.307751	0.657163	0.454256	0.803863	0.346837	0.335284	0.147157	0.343829	0.342082	0.198928	0.792701	0.146257	0.218257	0	0.173451	69.7842	77.6978	35.2518	87.7698	18.705	40.2878	33.0935	41.0072	23.0216	17.2662	10.7914	24.4604	20.1439	20.1439	49.6403	10.0719	16.5468	0	13.6691
Trachea__respiratory basal cell (PF)	epithelial	Trachea	19	18	1.62371	2.20786	0.470738	1.66429	0	0.869185	0.167615	1.16141	0.614472	0	0.402346	0.383468	0.657714	0.154246	1.15366	0.250668	0.68736	0	0.303297	100	100	40	80	0	40	20	80	80	0	40	60	80	20	80	40	60	0	20
Lung__ciliated cell	epithelial	Lung	20	19	2.18963	2.77357	1.03333	3.1782	0.903253	1.2002	0.717823	1.50636	0.547675	0.524328	0.426007	2.41713	2.62694	1.80797	2.03047	1.37731	1.04411	0.113925	0.5984	51.5152	78.7879	33.3333	81.8182	36.3636	36.3636	33.3333	36.3636	24.2424	18.1818	15.1515	66.6667	69.697	48.4848	60.6061	51.5152	30.303	6.06061	21.2121
Trachea__ciliated cell	epithelial	Trachea	21	19	1.4858	0.629095	0	0.629095	1.70307	1.17884	1.70307	0.459916	0.256169	0	0.760619	1.43786	1.36602	1.36602	1.28078	0.256169	0.629095	0	0	40	20	0	20	40	40	40	20	20	0	20	20	20	20	40	20	20	0	0
Lung__club cell	epithelial	Lung	22	20	1.14815	1.09111	0.850826	1.93703	0.797669	0.271353	0.669034	0.252929	0	0.177843	0	0.270374	0.671688	0	0.0966581	0.208723	0.340702	0	0.181085	63.6364	45.4545	45.4545	90.9091	45.4545	18.1818	45.4545	18.1818	0	18.1818	0	27.2727	36.3636	0	9.09091	18.1818	9.09091	0	18.1818
Trachea__secretory cell	epithelial	Trachea	23	20	1.74907	2.15148	1.39578	2.29411	0.69213	0.694985	0.799528	0.73551	0.270763	0.276912	0.299807	0.710763	1.18087	0.595066	1.85638	0.511784	0.324447	0	0.162039	64.5833	77.0833	52.0833	85.4167	25	43.75	45.8333	45.8333	35.4167	29.1667	29.1667	41.6667	54.1667	43.75	72.9167	35.4167	27.0833	0	18.75
Lung__tuft cell	epithelial	Lung	24	21	3.18174	3.59581	0.792483	3.87628	0	1.35696	0.824838	2.40924	0.904757	1.1457	0.666664	0.972958	0.412703	0	0.804977	0.434808	0.476266	0	0.746544	84.6154	84.6154	23.0769	92.3077	0	23.0769	30.7692	84.6154	23.0769	53.8462	23.0769	23.0769	15.3846	0	23.0769	15.3846	15.3846	0	23.0769
Trachea__tuft cell	epithelial	Trachea	25	21	2.07246	2.56247	1.63136	2.81231	1.58708	0.312068	1.59623	0.871715	0.452082	0.439148	1.08516	0.0731427	0	0	0.354677	0.269813	0	0	0.0917401	60	75	60	85	65	15	75	10	10	10	45	5	0	0	20	15	0	0	5
Trachea__pulmonary neuroendocrine cell	epithelial	Trachea	26	22	2.95612	2.78415	0	2.57633	0	0	0	2.68563	1.71484	0.923704	0	0	0.923704	0.923704	0	0	0	0	0	100	100	0	100	0	0	0	100	100	100	0	0	100	100	0	0	0	0	0
Lung__alveolar epithelial cell type 1	epithelial	Lung	27	23	2.29358	2.67668	1.35044	3.3081	1.08602	1.02779	1.2476	0.884052	0.285014	0.358452	0.263781	0.416717	0.449803	0.408149	0.725031	0.457949	0.380469	0	0.144465	60.3687	62.6728	47.4654	93.0876	43.318	36.4055	45.6221	28.1106	13.8249	15.2074	12.9032	19.3548	20.2765	21.659	32.2581	21.659	18.894	0	6.45161
Lung__alveolar epithelial cell type 2	epithelial	Lung	30	24	1.77045	2.16776	0.785874	2.58581	0.359299	0.709049	0.393371	0.79328	0.232963	0.406971	0.178716	2.13295	2.00896	1.23326	2.38078	0.883365	0.97451	0.0382139	0.768759	73.7119	80.021	41.9558	94.8475	23.3438	48.265	26.2881	48.7907	19.0326	32.8076	16.7192	75.2892	78.8644	61.3039	82.2292	62.4606	60.8833	3.47003	57.7287
Lung__uterine metastasis cell	epithelial	Lung	31	25	0.0969634	0.736775	0.910733	1.25934	0.780594	0.0113963	0.87197	0	0	0	0.0153952	0.094266	0.0589093	0.116097	0.0712046	0.0591268	0.0783635	0	0.0140309	20	67.1429	81.4286	84.2857	80	2.85714	84.2857	0	0	0	2.85714	11.4286	11.4286	14.2857	10	12.8571	10	0	2.85714
Lung__alveolar epithelial cell type 2_uterine metastasis cell	epithelial	Lung	32	H1	0.134286	0.892191	0.456191	1.37569	0.857778	0	0.742502	0	0	0	0	0.231592	0.367727	0.0701353	0.252655	0.335659	0	0	0	20	100	40	100	80	0	80	0	0	0	0	40	60	20	20	80	0	0	0
Tongue__basal cell	epithelial	Tongue	33	26	0.666667	0.633049	0.358717	1.16455	0.142806	0.326382	0.292059	0.31572	0.115277	0.246989	0.151775	0.0342099	0.076663	0.0398431	0.109473	0.0737185	0.0671943	0	0	29.8	28.9	12.5	50.4	7.5	12.5	13.5	13.6	4.2	10.7	7.4	1.6	3.3	1.3	4.2	3.3	2.9	0	0
Tongue__basal cell (WIF1+)	epithelial	Tongue	34	27	0.631442	0.637234	0.203756	0.979728	0.106229	0.396101	0.311911	0.297226	0.123918	0.308955	0.104948	0	0	0	0.0410271	0.0450931	0.0182474	0	0	31.1321	25.4717	7.54717	44.3396	4.71698	16.9811	13.2075	13.2075	4.71698	14.1509	5.66038	0	0	0	1.88679	2.83019	1.88679	0	0
Tongue__suprabasal cell	epithelial	Tongue	35	28	0.709375	0.79338	0.620259	1.28871	0.304523	0.292288	0.451226	0.327617	0.161532	0.204139	0.18461	0.0593676	0.0740835	0.0565366	0.117566	0.0725777	0.0734799	0	0	42.2594	48.3031	29.4747	65.9228	22.1757	15.7601	30.8694	16.318	7.57787	9.298	13.2032	2.09205	4.04463	2.3245	3.99814	5.25337	4.23059	0	0
Tongue__suprabasal cell (PF)	epithelial	Tongue	36	29	0.773153	0.707944	0.368405	1.1505	0.189781	0.346539	0.457476	0.314547	0.198241	0.235507	0.174638	0	0.0880196	0.0338139	0.0611564	0.0506878	0.0495174	0	0	47.7583	43.4698	21.4425	64.7173	16.3743	18.7135	29.8246	15.5945	9.35673	12.0858	12.6706	0	3.89864	1.55945	1.94932	4.09357	3.50877	0	0
Tongue__suprabasal cell (KRT4+)	epithelial	Tongue	37	30	0.909285	0.838883	0.296188	1.24034	0.133777	0.343349	0.366026	0.432275	0.286322	0.178498	0.17631	0.0398411	0.0526404	0.0344326	0.0412544	0.0429032	0.0533026	0	0.0491963	72.5203	68.9431	19.6748	85.0407	10.0813	35.7724	36.9106	40.6504	27.9675	18.0488	18.6992	2.76423	4.06504	2.76423	3.41463	3.57724	6.17886	0	6.82927
Tongue__suprabasal cell (WIF1+)	epithelial	Tongue	38	31	0.583126	0.661436	0.506086	1.0215	0.28324	0.275136	0.403045	0.226728	0.104667	0.160769	0.111115	0	0.0223424	0.00582272	0.0173963	0.0424101	0.0811234	0	0.0771915	46.9388	55.3936	37.6093	72.8863	27.9883	22.449	37.9009	18.6589	7.87172	8.74636	12.828	0	1.74927	1.16618	2.33236	4.66472	7.58017	0	8.45481
Tongue__suprabasal cell (PF WIF1+)	epithelial	Tongue	39	32	0.547986	0.67576	0.309118	1.01169	0.278902	0.475002	0.421168	0.250883	0.0683027	0.263269	0.116675	0.033165	0.0222579	0.00780782	0.02057	0.052194	0.0778504	0	0.0908409	47.5248	53.4653	25.7426	72.2772	18.8119	30.6931	29.703	16.8317	6.93069	10.8911	9.90099	2.9703	1.9802	1.9802	2.9703	3.9604	5.94059	0	7.92079
Tongue__filiform papilla	epithelial	Tongue	40	33	1.11249	0.942465	1.70603	1.6397	0.562876	0.270864	0.729609	0.0876125	0	0	0.565865	0	0	0.0108047	0	0.0261484	0.0567331	0	0	68.4211	73.6842	89.4737	89.4737	63.1579	21.0526	68.4211	5.26316	0	0	42.1053	0	0	5.26316	0	5.26316	10.5263	0	0
Small_intestine__enterocyte progenitor cell	epithelial	Small_intestine	41	34	0.694176	1.17734	1.47995	1.63584	0.352107	0.0478748	0.431971	0.0743344	0	0.0646094	0.226831	0.0368291	0.0516207	0.090602	0.281638	0.10691	0.0629368	0	0.124293	42.1429	72.8571	75	85	28.5714	5.71429	36.4286	4.28571	0	1.42857	14.2857	3.57143	5.71429	3.57143	16.4286	5.71429	2.14286	0	10
Colon__enterocyte progenitor cell	epithelial	Colon	42	34	0.748853	0.385031	0.160897	0.516419	0.0259148	0.161691	0.101588	0.412219	0.605984	0.244791	0.0344002	0	0.0400469	0	0.245701	0.0197447	0.0660505	0	0	26.7717	14.1732	4.72441	18.1102	1.5748	5.51181	4.72441	10.2362	18.8976	7.87402	1.5748	0	1.5748	0	7.08661	1.5748	2.3622	0	0
Small_intestine__enterocyte	epithelial	Small_intestine	43	35	2.47699	3.04894	2.35697	3.38015	0.817271	0.570731	0.996697	0.828252	0.618985	0.573512	0.918223	0.219732	0.170889	0.185036	0.39907	0.0777399	0.114794	0	0.0736017	82.5503	89.9329	65.8677	93.768	34.7076	30.9684	42.0901	38.3509	30.5849	29.6261	46.5005	7.67018	9.87536	9.49185	22.9147	4.79386	8.53308	0	5.27325
Colon__enterocyte	epithelial	Colon	44	35	1.11994	1.18155	1.32228	1.5792	0.460487	0.0842217	0.540792	0.308479	0.429408	0.120713	0.301501	0	0	0	0.135277	0.023708	0.0258185	0	0	32.5434	33.4913	32.8594	43.6019	14.06	3.00158	15.1659	9.16272	9.00474	2.8436	7.74092	0	0	0	4.10742	1.10585	1.26382	0	0
Small_intestine__enterocyte (CA2+)	epithelial	Small_intestine	45	36	1.63357	1.41857	0.135358	1.71332	0	0.599883	0.258471	0.802039	0.992671	0.463116	0	0.677527	0.318096	0.394682	0.97613	0.0953966	0.0630444	0	0.0696563	72.4138	44.8276	3.44828	75.8621	0	20.6897	6.89655	27.5862	37.931	10.3448	0	20.6897	10.3448	10.3448	31.0345	3.44828	3.44828	0	3.44828
Small_intestine__goblet cell	epithelial	Small_intestine	46	37	1.52821	2.07318	1.7911	2.56307	1.05252	0.61734	1.10435	0.558541	0.276735	0.278322	0.498845	0.542021	0.216946	0.602651	0.577734	0.119412	0.0909664	0	0.358365	59.4937	79.7468	65.8228	83.5443	53.1646	27.8481	54.4304	22.7848	15.1899	12.6582	25.3165	8.86076	8.86076	11.3924	15.1899	12.6582	3.79747	0	26.5823
Colon__goblet cell	epithelial	Colon	47	37	0.195989	0.610056	0.926902	1.0911	0.539323	0	0.606514	0	0	0	0.152729	0	0.031279	0	0.0285543	0.235317	0.0126485	0	0.0564659	14.5455	60	74.5455	76.3636	52.7273	0	58.1818	0	0	0	10.9091	0	3.63636	0	3.63636	30.9091	1.81818	0	5.45455
Small_intestine__goblet cell (PF)	epithelial	Small_intestine	48	38	0.630531	0.78178	1.03398	1.56273	0.713743	0.0773482	0.793187	0.313625	0.0668922	0.129589	0.0855002	0.0476258	0.0773482	0.0773482	0	0.111504	0.139413	0	0.164262	50	60	70	100	50	10	50	20	10	10	10	10	10	10	0	20	20	0	10
Small_intestine__enterocyte_goblet cell	epithelial	Small_intestine	49	H2	2.18474	2.62056	2.59921	3.317	1.11157	0.470083	0.854703	0.475407	0.284543	0.1962	0.562948	0	0.0237398	0.473756	0.172454	0.134087	0.0185672	0	0.109287	69.5652	73.913	60.8696	78.2609	43.4783	30.4348	39.1304	21.7391	21.7391	13.0435	21.7391	0	4.34783	13.0435	17.3913	8.69565	4.34783	0	13.0435
Colon__enterocyte_goblet cell	epithelial	Colon	50	H2	0.781006	0.726962	1.28551	1.42295	0.56621	0	0.564451	0.093848	0.113733	0	0.19918	0	0	0	0.0966248	0	0	0	0	18.3333	17.5	32.5	40.8333	15	0	14.1667	1.66667	2.5	0	6.66667	0	0	0	1.66667	0	0	0	0
Small_intestine__enteroendocrine cell	epithelial	Small_intestine	51	39	1.44334	2.07394	1.82079	2.39006	1.09186	0.183328	1.05375	0.64288	0.136114	0.163657	0.568096	0.0279516	0.181333	0.0659736	0.49789	0.233993	0.195592	0	0.112809	75.8621	93.1034	65.5172	93.1034	51.7241	17.2414	44.8276	37.931	13.7931	13.7931	44.8276	3.44828	17.2414	6.89655	34.4828	31.0345	17.2414	0	10.3448
Colon__enteroendocrine cell	epithelial	Colon	52	39	0.825858	1.18398	1.43745	1.64125	1.02584	0	0.907172	0	0.057539	0.107526	0.126586	0	0.109855	0	0.072082	0.309762	0.111345	0	0	43.4783	69.5652	82.6087	86.9565	65.2174	0	56.5217	0	4.34783	8.69565	8.69565	0	8.69565	0	4.34783	21.7391	8.69565	0	0
Small_intestine__M cell of gut	epithelial	Small_intestine	53	40	1.70285	1.90396	1.85527	2.23607	0.822279	0.471004	0.884266	0.468531	0.37913	0.314539	0.488186	0.169526	0.152933	0.153139	0.117816	0.11521	0.135747	0	0.166695	78.0822	89.0411	69.863	94.5205	49.3151	26.0274	53.4247	19.1781	13.6986	16.4384	31.5068	9.58904	10.9589	9.58904	6.84932	9.58904	10.9589	0	10.9589
Small_intestine__tuft cell	epithelial	Small_intestine	54	41	2.51778	3.2473	3.54675	3.72187	1.72038	0.278876	1.72232	0.485395	0.0595343	0.225904	1.58734	0	0.0678695	0.145529	0.0925667	0.0386196	0.247156	0	0.0386196	88.4615	92.3077	84.6154	100	76.9231	23.0769	76.9231	11.5385	3.84615	11.5385	73.0769	0	7.69231	11.5385	3.84615	3.84615	15.3846	0	3.84615
Liver__hepatocyte (APOB+)	epithelial	Liver	55	42	1.11445	1.31188	0.983059	2.04116	0.258082	0.312813	0.285551	0.463657	0.096391	0.135523	0.158078	0.12687	0.155394	0.12016	0.218619	0.0656233	0.0240926	0	0	60.6635	67.7725	24.1706	80.5687	8.05687	21.327	8.53081	28.91	7.58294	12.3223	11.3744	6.63507	11.8483	7.58294	9.95261	4.73934	2.36967	0	0
Liver__hepatocyte (PHYH+)	epithelial	Liver	56	43	0.262052	0.754049	0.714304	1.00876	0.250063	0	0.283798	0	0	0	0.0642473	0.0832621	0.109002	0.0256476	0.0621889	0.0184498	0	0	0	7.69231	21.8623	23.4818	34.413	9.7166	0	10.5263	0	0	0	2.42915	3.23887	3.23887	1.21457	2.42915	1.61943	0	0	0
Liver__cholangiocyte	epithelial	Liver	57	44	1.78469	1.78146	0.842599	2.75121	0.464861	0.401589	0.432993	1.14883	0.461531	0.731763	0.248322	0.633899	0.821608	0.75107	1.152	0.23749	0.352085	0	0.16715	74.0741	74.0741	29.6296	96.2963	11.1111	18.5185	18.5185	55.5556	22.2222	33.3333	11.1111	11.1111	18.5185	11.1111	11.1111	11.1111	18.5185	0	7.40741
Fat__acinar cell	epithelial	Fat	58	45	0.275834	0.531259	0.404228	0.74732	0.171136	0	0.157978	0	0	0	0.0470818	0.118822	0.159344	0.0431853	0.0821924	0.0718576	0.0702578	0	0.0586455	27.7778	66.6667	55.5556	83.3333	33.3333	0	33.3333	0	0	0	11.1111	11.1111	22.2222	11.1111	16.6667	16.6667	16.6667	0	11.1111
Pancreas__acinar cell	epithelial	Pancreas	59	45	0.224923	0.500559	0.504526	0.80953	0.301811	0.0321485	0.270245	0.0370683	0	0.0149838	0.0521245	0.249317	0.23527	0.177901	0.272496	0.137864	0.0498647	0	0.119451	17.122	34.7905	36.612	53.3698	19.1257	4.18944	17.6685	1.82149	0	2.18579	3.64299	20.4007	18.9435	15.3005	18.7614	12.204	3.64299	0	9.47177
Pancreas__acinar cell (FDX1+)	epithelial	Pancreas	60	46	0.17568	0.4943	0.684701	0.887949	0.248498	0.0143501	0.25576	0	0	0	0.0286822	0.180842	0.178703	0.112005	0.230108	0.135351	0.0549458	0	0.0480043	46.77	79.3282	86.5633	93.0233	56.0724	5.94315	57.8811	0	0	0	10.8527	44.7028	43.6693	33.8501	50.9044	39.5349	13.4367	0	16.2791
Pancreas__acinar cell (PNISR+)	epithelial	Pancreas	61	47	0.364113	0.954165	1.03385	1.34207	0.359143	0.0505669	0.478298	0	0	0	0.0568684	0.45558	0.486265	0.488692	0.538708	0.294485	0.136171	0	0.0859636	10	32.5	36.25	47.5	13.75	1.25	15	0	0	0	2.5	13.75	12.5	10	17.5	6.25	2.5	0	1.25
Pancreas__ductal cell (SPOCK3+)	epithelial	Pancreas	62	48	1.39099	1.90137	2.11686	2.6173	1.03321	0.394869	1.20737	0.404573	0.056926	0.179856	0.482996	0.211813	0.383997	0.1623	0.387678	0.361985	0.0521852	0	0.109352	70.9677	77.4194	62.9032	88.7097	40.3226	29.0323	43.5484	24.1935	4.83871	14.5161	27.4194	22.5806	27.4194	17.7419	25.8065	20.9677	6.45161	0	9.67742
Pancreas__ductal cell (UPK1A+)	epithelial	Pancreas	63	49	1.45886	1.86484	1.86337	2.59117	0.799008	0.490286	0.91286	0.873399	0.0912226	0.199919	0.398871	0.47089	0.786415	0.495975	0.892564	0.357405	0.170599	0	0.320561	62.1429	77.1429	46.4286	90.7143	35.7143	17.1429	37.1429	24.2857	2.14286	5.71429	23.5714	19.2857	30	16.4286	40	24.2857	9.28571	0	10.7143
Pancreas__acinar cell_ductal cell	epithelial	Pancreas	64	H3	0.518273	0.641963	1.36655	1.2449	0.442989	0	0.631336	0	0	0	0.16858	0.479191	0.152276	0.0955555	0.599618	0.113846	0.0408771	0	0.0278217	56.8182	75	86.3636	84.0909	54.5455	0	65.9091	0	0	0	25	54.5455	29.5455	29.5455	59.0909	38.6364	9.09091	0	18.1818
Pancreas__alpha cell	epithelial	Pancreas	65	50	0.576933	1.70874	1.56812	1.88564	0.764674	0.124354	0.838786	0.0940823	0.0166247	0.0241532	0.177284	0.237208	0.21636	0.0943681	0.194538	0.214139	0.0683661	0	0.0645193	51.087	93.4783	82.6087	92.3913	60.8696	15.2174	61.9565	6.52174	2.17391	2.17391	27.1739	22.8261	29.3478	15.2174	28.2609	28.2609	10.8696	0	6.52174
Pancreas__beta cell	epithelial	Pancreas	66	51	0.391306	0.870509	1.06244	1.23482	0.47167	0.0763429	0.524986	0.0715205	0.0455713	0.0840743	0.0881468	0.289387	0.277016	0.136159	0.312437	0.196956	0.10732	0	0.0539725	71.9008	86.7769	77.686	88.4298	66.1157	19.0083	68.595	6.61157	3.30579	3.30579	26.4463	62.8099	61.157	41.3223	62.8099	50.4132	33.0579	0	12.3967
Pancreas__alpha cell_beta cell	epithelial	Pancreas	67	H4	0.492736	1.02857	1.19083	1.40219	0.69112	0.0596919	0.688437	0.11485	0.0690599	0.100675	0.143751	0.304195	0.267994	0.154447	0.158019	0.226544	0.0449217	0	0.0312973	78.9474	100	84.2105	100	84.2105	21.0526	78.9474	15.7895	15.7895	15.7895	42.1053	78.9474	73.6842	63.1579	68.4211	73.6842	21.0526	0	21.0526
Pancreas__delta cell	epithelial	Pancreas	68	52	0.862223	1.77424	1.51048	2.06063	0.629442	0.323768	1.21766	0.504663	0.177886	0.179718	0.105211	0.149285	0.630035	0.240519	0.491326	0.700508	0.100971	0	0	66.6667	100	66.6667	100	50	50	66.6667	50	33.3333	33.3333	33.3333	33.3333	66.6667	16.6667	83.3333	50	16.6667	0	0
Pancreas__PP cell	epithelial	Pancreas	69	53	0	2.44056	2.1815	2.44056	1.5953	0	2.0215	0	0	0	0	0.837217	0	0	0	1.28643	0	0	0	0	100	100	100	100	0	100	0	0	0	0	100	0	0	0	100	0	0	0
Kidney__podocyte	epithelial	Kidney	70	54	1.54666	1.70065	1.56638	2.56236	0.888066	0.487096	1.00262	0.765511	0.213669	0.314716	0.120203	0.559584	0.375331	0.362634	0.582983	0.315251	0.387295	0	0.0258573	80.9524	61.9048	52.381	90.4762	42.8571	33.3333	47.619	38.0952	14.2857	14.2857	9.52381	33.3333	19.0476	19.0476	33.3333	33.3333	23.8095	0	4.7619
Kidney__proximal convoluted tubule epithelial cell	epithelial	Kidney	71	55	1.13418	0.820995	0.787452	1.31766	0.267132	0.318466	0.343895	0.424418	0.109986	0.0831905	0.0988046	0.368326	0.399672	0.200453	0.489825	0.0844939	0.0413854	0	0	39.5622	24.2377	22.8303	45.5043	8.67866	10.3987	11.0242	13.5262	4.14386	3.04926	3.04926	10.7115	12.6661	5.70758	15.7936	2.73651	1.72009	0	0
Kidney__proximal straight tubule epithelial cell	epithelial	Kidney	72	56	1.29623	1.04955	0.854357	1.55718	0.307301	0.309941	0.393086	0.461928	0.156256	0.159176	0.120717	0.265345	0.335121	0.120852	0.487293	0.0834096	0.127745	0	0	50.5547	39.7781	25.6735	58.7956	9.66719	16.4818	12.6783	22.0285	8.24089	7.60697	5.54675	8.71632	12.9952	4.91284	18.225	3.80349	4.59588	0	0
Kidney__loop of Henle thin descending limb epithelial cell	epithelial	Kidney	73	57	2.08231	1.42534	2.48035	2.76379	1.06693	0.360039	1.15482	0.377394	0.153245	0.214926	0.322629	0.615739	0.593839	0.401857	1.13812	0.241537	0.174777	0	0.0797812	79.0838	44.771	79.8617	94.1227	55.6612	21.2619	59.9827	16.9404	11.6681	14.866	25.1513	30.7692	34.14	22.2126	55.0562	18.669	14.866	0	6.39585
Kidney__loop of Henle thin ascending limb epithelial cell	epithelial	Kidney	74	58	1.91579	1.88285	2.30181	2.75902	1.07779	0.477174	1.14658	0.554073	0.255399	0.207984	0.409324	0.847008	0.840143	0.56171	1.4252	0.35356	0.235776	0	0.108855	74.359	59.5442	77.7778	95.1567	56.1254	27.0655	58.9744	21.0826	17.9487	15.3846	31.339	35.0427	41.8803	27.0655	55.8405	23.9316	13.3903	0	8.26211
Kidney__loop of Henle thin ascending limb epithelial cell (SLC14A2+)	epithelial	Kidney	75	59	2.30453	1.17972	2.55488	2.97589	1.12657	0.524571	1.30321	0.434951	0.186198	0.287698	0.41332	0.456774	0.583779	0.0949572	0.980399	0.283859	0.110792	0	0.132443	89.7727	19.3182	70.4545	97.7273	59.0909	32.9545	63.6364	14.7727	17.0455	17.0455	28.4091	23.8636	34.0909	10.2273	44.3182	20.4545	5.68182	0	10.2273
Kidney__loop of Henle thick ascending limb epithelial cell	epithelial	Kidney	76	60	1.0954	0.592214	1.23218	1.70117	0.568944	0.344699	0.584488	0.245662	0.11089	0.126541	0.293192	0.281604	0.351095	0.180793	0.459792	0.21003	0.0604588	0	0	31.1081	15.4873	29.239	52.737	14.8198	10.2804	15.6208	7.61015	3.60481	4.6729	9.07877	6.80908	10.6809	4.53939	13.3511	5.34045	2.00267	0	0
Kidney__loop of Henle epithelial cell (AKR1B1+)	epithelial	Kidney	77	61	1.82912	0	2.54577	2.60105	1.23556	0.17608	1.19055	0	0.272679	0.103514	0	0.398048	0.551995	0.139224	0.982043	0.334086	0.456314	0	0	66.6667	0	94.4444	88.8889	50	11.1111	38.8889	0	16.6667	5.55556	0	11.1111	22.2222	11.1111	38.8889	16.6667	11.1111	0	0
Kidney__macula densa epithelial cell	epithelial	Kidney	78	62	1.77001	1.2539	2.02065	2.48245	0.853334	0.351054	0.980636	0.487767	0.134458	0.233161	0.149595	0.207478	0.308804	0.116742	0.480147	0.358802	0.0296814	0	0.295427	60.8696	29.3478	54.3478	76.087	29.3478	15.2174	34.7826	18.4783	7.6087	9.78261	7.6087	10.8696	15.2174	5.43478	17.3913	15.2174	1.08696	0	8.69565
Kidney__distal convoluted tubule epithelial cell	epithelial	Kidney	79	63	1.11807	0.989324	1.20125	1.76453	0.625015	0.408006	0.808753	0.148063	0.051361	0.153913	0.364116	0.657875	0.425289	0.280364	0.505744	0.278441	0.0677339	0	0.0284966	38.4615	33.5664	33.5664	60.1399	20.2797	13.2867	23.7762	8.39161	2.7972	6.29371	13.986	14.6853	14.6853	6.99301	18.1818	9.09091	2.7972	0	2.7972
Kidney__principal cell	epithelial	Kidney	80	64	1.13742	1.36513	1.7525	2.30242	0.793297	0.30012	0.875971	0.358503	0.167297	0.192922	0.390883	0.351759	0.651292	0.245203	0.902781	0.297044	0.179032	0	0.179261	63.8889	61.1111	61.1111	87.5	40.2778	11.1111	41.6667	18.0556	8.33333	11.1111	30.5556	13.8889	44.4444	16.6667	44.4444	22.2222	12.5	0	12.5
Kidney__principal cell (FXYD4+)	epithelial	Kidney	81	65	1.17816	1.02455	1.23543	2.1438	0.437436	0.432224	0.474429	0.596374	0.175015	0.219767	0.524503	0.860879	0.934716	0.657351	1.54309	0.547763	0.0773473	0	0	61.5385	44.2308	44.2308	86.5385	23.0769	28.8462	21.1538	30.7692	9.61538	15.3846	25	36.5385	46.1538	28.8462	50	19.2308	5.76923	0	0
Kidney__principal cell (KCNE1+)	epithelial	Kidney	82	66	1.06924	0.452754	1.08014	1.46671	0.317233	0.282895	0.460709	0.422722	0.0520198	0	0.634332	0.0684636	0.511065	0.124099	0.394145	0.0807528	0.286893	0	0	33.3333	14.2857	30.9524	45.2381	7.14286	7.14286	11.9048	16.6667	2.38095	0	19.0476	2.38095	14.2857	2.38095	14.2857	2.38095	9.52381	0	0
Kidney__alpha-intercalated cell	epithelial	Kidney	83	67	1.37086	0.496904	1.91599	2.28991	0.952244	0.219349	1.11192	0.125031	0.150338	0.214437	0.309794	0.658119	0.633966	0.369983	1.10207	0.303992	0.111055	0	0	40.1961	10.3922	58.2353	75.098	27.451	7.05882	32.549	4.31373	4.5098	6.07843	9.01961	14.3137	16.0784	8.62745	29.6078	7.45098	3.33333	0	0
Kidney__beta-intercalated cell	epithelial	Kidney	84	68	0.938515	0.763589	1.44102	1.98548	0.731305	0.247054	0.953633	0.338798	0.0775542	0.17166	0.870364	0.0861043	0.427623	0.0864731	0.592044	0.0259558	0.0309381	0	0.110728	40.9091	28.7879	46.9697	74.2424	22.7273	12.1212	31.8182	16.6667	4.54545	7.57576	31.8182	1.51515	16.6667	1.51515	22.7273	1.51515	1.51515	0	1.51515
Kidney__intercalated cell_principal cell	epithelial	Kidney	85	H5	1.23926	0.634102	1.68654	2.15246	0.776496	0.19281	1.00599	0.223872	0.14849	0.240947	0.32183	1.02969	0.699065	0.385614	1.2225	0.440517	0.0931319	0	0.0260502	63.2353	26.4706	60.2941	80.8824	38.2353	13.2353	44.1176	13.2353	7.35294	13.2353	20.5882	41.1765	30.8824	16.1765	48.5294	22.0588	7.35294	0	1.47059
Fat__urothelial cell	epithelial	Fat	86	69	0.195106	0.999212	1.05063	1.54839	0.496473	0	0.701209	0	0	0	0.0388115	0.253877	0.131528	0.0985086	0.457567	0.154085	0.202961	0	0.0483796	29.4118	76.4706	88.2353	94.1176	64.7059	0	70.5882	0	0	0	5.88235	23.5294	17.6471	11.7647	58.8235	17.6471	35.2941	0	5.88235
Kidney__urothelial cell	epithelial	Kidney	87	69	1.69273	2.01683	1.60642	2.7894	0.848077	0.90791	1.15398	1.07523	0.213026	0.336758	0.133395	1.20959	0.821028	0.987853	1.41081	0.432017	0.25742	0	0.205007	73.3333	60	53.3333	100	33.3333	20	40	26.6667	6.66667	6.66667	20	40	40	33.3333	46.6667	33.3333	6.66667	0	13.3333
Bladder__basal urothelial cell	epithelial	Bladder	88	70	1.05542	1.08284	0.167374	1.00104	0.0102346	0.401498	0.14482	0.571681	0.215968	0.191026	0.0166501	0.115479	0.200911	0.138037	0.166374	0.0374966	0.117997	0	0.0310878	86.5385	89.4231	19.2308	85.0962	1.44231	48.5577	20.6731	66.3462	27.8846	25.4808	2.40385	15.3846	23.5577	16.8269	19.2308	5.28846	16.8269	0	4.32692
Bladder__intermediate urothelial cell	epithelial	Bladder	89	71	1.27545	1.40742	0.161658	1.4852	0	0.582648	0.272398	0.671087	0.364329	0.36024	0.0263255	0.302856	0.147339	0.206777	0.242744	0.041105	0.166979	0	0.0154679	82.3529	81.3725	17.6471	83.3333	0	45.098	7.84314	59.8039	25.4902	26.4706	4.90196	15.6863	16.6667	20.5882	24.5098	4.90196	8.82353	0	2.94118
Bladder__luminal urothelial cell	epithelial	Bladder	90	72	1.81723	1.84482	0.183817	1.93508	0.0111155	0.524771	0.249572	0.813232	0.430074	0.44012	0.0664078	0.0972749	0.162946	0.154643	0.147579	0.0645656	0.104591	0	0	91.0714	89.2857	23.2143	92.8571	1.78571	50	23.2143	62.5	33.9286	48.2143	8.92857	14.2857	16.0714	14.2857	16.0714	8.92857	14.2857	0	0
Uterus__non-ciliated epithelial cell of uterus (FXYD4+ MUC16+)	epithelial	Uterus	91	73	1.7252	0	2.19486	2.35017	1.12365	0.297566	1.23186	0	0	0.217151	0.175877	0.602213	0.173303	0.349356	0.152407	0	0	0	0	69.2308	0	73.0769	80.7692	61.5385	11.5385	61.5385	0	0	11.5385	15.3846	23.0769	15.3846	7.69231	11.5385	0	0	0	0
Uterus__non-ciliated epithelial cell of uterus (FXYD4+ MUC16-)	epithelial	Uterus	92	74	1.34889	0	2.13452	1.86302	1.06936	0.374285	1.0923	0	0	0.00750566	0.185522	0.179348	0.167631	0.0501348	0.440537	0.13956	0.0345642	0	0	41.4634	0	53.6585	56.0976	39.0244	17.0732	41.4634	0	0	2.43902	4.87805	7.31707	4.87805	2.43902	12.1951	9.7561	4.87805	0	0
Uterus__non-ciliated epithelial cell of uterus (IGFBP1+)	epithelial	Uterus	93	75	2.46895	0	2.95348	2.80852	1.50671	0.860961	1.40226	0	0.21372	0.523381	0.260147	0.329606	0.441087	0.251503	0.62767	0.120468	0.208579	0	0.0499111	85.9649	0	90.3509	88.5965	71.9298	47.3684	70.1754	0	14.9123	29.8246	23.6842	17.5439	20.1754	12.2807	27.193	11.4035	11.4035	0	3.50877
Uterus__ciliated epithelial cell of uterus	epithelial	Uterus	94	76	1.50509	0	1.15954	2.21236	1.24634	0.547037	1.42445	0	0.311969	0	0.981036	0	0	0	0.458628	1.13242	0.903818	0	0	57.1429	0	42.8571	100	57.1429	28.5714	71.4286	0	14.2857	0	42.8571	0	0	0	14.2857	42.8571	42.8571	0	0
Skin__artery cell	endothelial	Skin	95	77	2.82039	3.25939	2.56478	4.20214	1.04617	0.377585	1.72472	1.43777	0.865533	0.377585	1.75324	2.1786	2.45085	2.00768	3.37118	1.44054	0.377585	0	0	100	100	66.6667	100	33.3333	33.3333	66.6667	33.3333	33.3333	33.3333	66.6667	66.6667	66.6667	66.6667	66.6667	66.6667	33.3333	0	0
Fat__artery cell	endothelial	Fat	96	77	2.72552	3.23669	3.29289	3.84006	1.5137	0.780867	1.52859	1.01926	0.631952	0.522841	1.64877	2.29141	1.82245	1.56857	2.66848	1.03284	0.887732	0	0.0947256	96.2264	100	71.6981	100	54.717	33.9623	64.1509	28.3019	18.8679	18.8679	67.9245	67.9245	62.2642	52.8302	83.0189	56.6038	47.1698	0	1.88679
Mammary_gland__artery cell	endothelial	Mammary_gland	97	77	3.2583	0	3.16574	3.57783	2.34177	0.698388	1.95722	0	0	0	0	1.3962	0.548326	0	1.8061	0.548326	1.35985	0	0	100	0	100	100	75	25	50	0	0	0	0	50	25	0	75	25	75	0	0
Limb_muscle__artery cell	endothelial	Limb_muscle	98	77	2.43485	3.03116	3.0708	3.95002	1.92329	0	1.35965	0	0	0	0	1.88693	2.63598	1.54307	2.94812	0	1.60484	0	0	66.6667	100	100	100	100	0	66.6667	0	0	0	0	33.3333	66.6667	66.6667	100	0	66.6667	0	0
Lung__artery cell	endothelial	Lung	100	77	3.86033	3.97333	1.46125	4.57203	0.272344	2.33351	1.04755	2.44669	1.68619	1.7879	0.500947	3.84471	3.52381	3.4307	4.36795	2.08636	2.26386	0.202896	0.939485	100	98.6014	37.7622	100	5.59441	71.3287	24.4755	74.1259	46.1538	49.6503	9.79021	96.5035	93.7063	90.2098	100	60.8392	61.5385	2.7972	20.2797
Tongue__artery cell	endothelial	Tongue	101	77	2.74043	3.01415	0	3.22226	0	0.528553	0.799573	1.27157	0.498497	0.397462	0	1.59009	0	0.397462	0.936211	0	0	0	0	100	100	0	100	0	16.6667	16.6667	50	16.6667	16.6667	0	50	0	16.6667	33.3333	0	0	0	0
Small_intestine__artery cell	endothelial	Small_intestine	102	77	2.47672	2.97708	3.15057	3.91535	1.44034	0.373443	1.52171	0.775382	0.554172	0.119211	1.12498	1.73812	1.13417	1.4544	2.07777	0.68735	0.596614	0	0	100	100	75	100	66.6667	25	75	25	16.6667	8.33333	66.6667	41.6667	33.3333	33.3333	83.3333	33.3333	33.3333	0	0
Pancreas__artery cell	endothelial	Pancreas	103	77	2.40589	3.09406	3.69439	3.93387	1.71479	0.514642	1.65751	0	0	0	1.83037	2.6481	2.32587	2.51133	2.95074	1.58646	1.39621	0	0	100	100	100	100	92.3077	61.5385	92.3077	0	0	0	84.6154	84.6154	100	84.6154	92.3077	84.6154	46.1538	0	0
Bladder__artery cell	endothelial	Bladder	104	77	2.76234	3.22497	2.24742	3.68607	0.771333	1.00964	0.974079	1.29761	0.85424	0.540335	0.641825	1.23062	1.01291	0.798873	1.97164	0.585781	0.385381	0	0.0172005	94.5055	97.8022	56.044	100	35.1648	37.3626	39.5604	39.5604	25.2747	17.5824	30.7692	38.4615	34.0659	27.4725	67.033	27.4725	19.7802	0	1.0989
Uterus__artery cell	endothelial	Uterus	105	77	3.1412	0	3.1852	3.08154	1.81943	1.15585	1.38	0	0.238262	0.773834	1.08491	0.347238	0.101735	0.0962178	1.09245	0.639719	0.288077	0	0	100	0	100	100	81.8182	63.6364	54.5455	0	9.09091	45.4545	45.4545	18.1818	9.09091	9.09091	45.4545	27.2727	18.1818	0	0
Brain_cortex__vein cell	endothelial	Brain_cortex	106	78	1.67111	2.67746	2.7053	3.31323	1.28888	0.277835	1.13749	0	0	0	0.906436	0.399664	0.536035	0.12223	0.493925	0.053665	0	0	0.317543	45	90	67.5	95	42.5	15	40	0	0	0	32.5	12.5	17.5	10	22.5	7.5	0	0	5
Brainstem__vein cell	endothelial	Brainstem	107	78	2.25821	3.13437	3.1021	3.51979	1.48851	0.109081	1.16204	0	0	0	1.38036	0.629399	0.48612	0.296957	0.695401	0	0.150906	0	0	100	100	100	100	50	16.6667	50	0	0	0	66.6667	33.3333	33.3333	16.6667	50	0	16.6667	0	0
Skin__vein cell	endothelial	Skin	108	78	2.54875	2.95182	2.29481	3.63586	1.17044	0.504195	1.21663	0.840667	0	0.750386	0.282667	2.37421	1.67213	1.03975	3.0288	1.05824	0.928915	0	0.163036	91.6667	91.6667	33.3333	100	33.3333	8.33333	41.6667	25	0	8.33333	16.6667	75	58.3333	41.6667	100	41.6667	41.6667	0	8.33333
Fat__vein cell	endothelial	Fat	109	78	2.52894	2.99875	3.00011	3.75711	1.3652	0.868681	1.29285	0.866552	0.141453	0.530025	1.3138	2.02835	1.77538	1.41046	2.439	1.14054	0.957571	0	0.29637	93.617	100	85.1064	100	59.5745	40.4255	61.7021	23.4043	8.51064	17.0213	65.9574	72.3404	78.7234	57.4468	87.234	55.3191	44.6809	0	10.6383
Mammary_gland__vein cell	endothelial	Mammary_gland	110	78	3.54677	0	3.78922	3.73311	1.86464	0.659662	1.85305	0	0.482028	0.815096	0.977497	3.11552	2.31554	2.63041	3.11927	1.06517	0.932529	0	0.257808	100	0	100	100	87.8049	34.1463	87.8049	0	19.5122	43.9024	48.7805	100	92.6829	97.561	100	56.0976	43.9024	0	9.7561
Limb_muscle__vein cell	endothelial	Limb_muscle	111	78	1.70278	2.2734	2.71701	3.06662	1.24574	0	1.30401	0	0	0	0.676413	1.65145	1.00122	1.20901	2.20968	0.978696	0.647998	0	0.471422	70.2128	89.3617	93.617	97.8723	53.1915	0	46.8085	0	0	0	27.6596	65.9574	44.6809	44.6809	82.9787	29.7872	25.5319	0	4.25532
Lung__vein cell	endothelial	Lung	113	78	3.63349	3.87712	2.5782	4.39333	1.07466	1.90078	1.35022	2.20838	1.46152	1.54483	0.770318	3.59573	3.33245	3.26426	3.67788	1.70536	1.79205	0	0.667408	85.9259	91.1111	50.3704	100	22.2222	61.4815	38.5185	62.2222	46.6667	45.1852	23.7037	88.8889	86.6667	85.9259	92.5926	60	50.3704	0	15.5556
Tongue__vein cell	endothelial	Tongue	114	78	2.68107	2.60557	0.889561	3.49049	0	1.13851	1.05752	1.40965	1.07534	1.08361	0	1.2021	0.512163	1.01971	2.04143	0.288518	0.288518	0	0	90	90	40	100	0	40	30	60	30	30	0	30	10	20	70	10	10	0	0
Small_intestine__vein cell	endothelial	Small_intestine	115	78	2.95229	3.29643	3.11293	4.06223	1.51161	0.727206	1.36666	1.72875	0	0.886128	1.51161	3.02827	2.43786	2.57155	2.95666	1.31515	1.63851	0	0	100	75	75	100	75	25	100	25	0	25	75	75	75	100	75	75	75	0	0
Pancreas__vein cell	endothelial	Pancreas	116	78	2.58357	3.25822	3.54981	4.03226	1.9008	1.11539	1.76379	0.680644	0.0946489	0.393303	1.65758	2.49391	2.08355	2.08983	2.58782	1.30077	0.912337	0	0.253236	100	97.2973	86.4865	100	83.7838	64.8649	81.0811	10.8108	2.7027	10.8108	83.7838	97.2973	78.3784	86.4865	100	89.1892	70.2703	0	24.3243
Bladder__vein cell	endothelial	Bladder	117	78	2.2982	2.76491	2.6168	3.42593	1.35315	0.761354	1.57511	0.870297	0.327638	0.374951	0.750512	1.49402	1.21158	1.53883	1.94924	0.721801	0.666717	0	0.0226809	92.6316	96.3158	88.4211	98.9474	68.4211	26.3158	82.1053	18.9474	11.5789	12.1053	59.4737	72.6316	62.6316	75.7895	90	50	44.2105	0	2.10526
Uterus__vein cell	endothelial	Uterus	118	78	3.0072	0	3.00377	3.30017	1.27951	1.23415	1.37474	0	0.447501	0.736928	0.876721	1.95691	0.698105	0.831002	1.64248	1.30192	0	0	0	100	0	100	100	66.6667	50	50	0	16.6667	50	66.6667	66.6667	33.3333	33.3333	50	66.6667	0	0	0
Kidney__vasa recta descending limb cell (SLC14A1+)	endothelial	Kidney	119	79	3.11042	2.70052	2.84294	3.6674	1.19291	1.14075	1.12763	1.37143	0.817865	0.893006	0.543535	2.03457	1.61139	1.05335	2.49961	0.646527	0.707403	0	0	99.1525	46.6102	69.4915	99.1525	45.7627	43.2203	50.8475	38.9831	34.7458	44.9153	32.2034	76.2712	66.9492	40.678	92.3729	29.661	32.2034	0	0
Kidney__vasa recta descending limb cell (MGP+)	endothelial	Kidney	120	80	2.99865	2.7755	3.02533	3.74787	1.25715	1.03627	1.22132	1.2236	0.6724	0.819566	0.630116	2.26655	1.50205	1.18139	2.25036	0.830379	0.763085	0	0.0484964	95.2703	59.7973	75.3378	99.6622	51.0135	36.4865	52.3649	29.0541	23.9865	30.0676	31.7568	76.6892	61.1486	44.5946	84.1216	37.5	33.4459	0	2.02703
Kidney__vasa recta ascending limb cell (IGFBP5+)	endothelial	Kidney	121	81	3.71417	2.73854	3.78059	4.25026	1.99227	1.2955	1.98371	1.17819	0.800687	0.917318	0.988152	3.24684	2.44746	2.72625	3.19984	1.50913	1.29441	0.025349	0.388643	99.1833	33.5753	89.7459	99.9093	73.5027	42.7405	73.5027	15.1543	28.2214	31.0345	40.9256	95.5535	85.5717	87.6588	96.461	62.2505	50.9074	1.08893	13.0672
Kidney__vasa recta ascending limb cell (IGF1+)	endothelial	Kidney	122	82	3.51872	3.22047	3.76749	4.23291	1.86055	1.23219	1.91329	1.11592	0.730937	0.759398	1.02247	3.03359	2.36562	2.60876	3.12168	1.27678	1.10435	0	0.450035	96.6777	62.1262	93.0233	100	72.7575	31.5615	77.0764	16.6113	20.598	25.5814	47.1761	96.6777	83.7209	86.711	95.3488	56.1462	46.8439	0	18.2724
Brain_cortex__capillary cell (FABP5- RBP7-)	endothelial	Brain_cortex	123	83	1.21953	2.22999	1.67466	2.6191	1.01675	0.434158	0.950604	0.282471	0.0987864	0.0808381	0.618506	0.0857073	0.204395	0.0621493	0.827289	0.190304	0.0994919	0	0	28.8488	75.5895	33.2871	80.0277	34.3967	13.3148	30.5132	3.7448	1.66436	1.24827	19.1401	2.77393	5.82524	1.66436	24.2718	5.68655	3.19001	0	0
Brainstem__capillary cell (FABP5- RBP7-)	endothelial	Brainstem	124	83	2.18091	2.51339	2.38927	3.14711	1.01154	0.499774	0.986303	0.809352	0.559106	0.533247	0.891203	0.465585	0.341473	0.191918	1.54646	0.384229	0.253156	0	0	83.3333	90	61.6667	93.8889	37.7778	13.3333	36.1111	19.4444	9.44444	8.33333	38.3333	15	11.6667	2.77778	51.6667	16.1111	7.77778	0	0
Hypothalamus_Pituitary__capillary cell (FABP5- RBP7-)	endothelial	Hypothalamus_Pituitary	125	83	2.43994	2.60973	0.506024	2.87042	0	0.572782	0.190193	1.25074	0.843764	0.883045	0.297045	0.495702	0.176513	0.0623643	1.44788	0.119515	0	0	0	85.7143	92.8571	21.4286	100	0	21.4286	7.14286	50	21.4286	32.1429	14.2857	10.7143	3.57143	3.57143	53.5714	7.14286	0	0	0
Blood__capillary cell (FABP5- RBP7-)	endothelial	Blood	126	83	0	3.32591	0	3.83868	1.52825	0	0	0	0	0	0	1.76142	3.15298	2.05988	2.8536	1.3067	1.12264	0	0	0	100	0	100	75	0	0	0	0	0	0	50	75	50	100	25	25	0	0
Lung__capillary cell (FABP5- RBP7-)	endothelial	Lung	127	83	4.03403	3.98777	2.57312	4.69526	1.01623	2.34678	1.36263	2.4235	1.82301	1.79443	1.00742	3.7749	3.66225	3.35402	4.19137	1.95432	2.12782	0.188182	0.750074	98.5137	82.9964	50.4162	99.7622	18.9655	69.7979	34.6611	66.9441	49.346	50.8323	23.7218	96.849	95.6599	91.6766	99.346	56.1237	62.3068	3.21046	14.6849
Kidney__capillary cell (FABP5- RBP7-)	endothelial	Kidney	128	83	3.94319	4.01701	1.35611	4.55944	0.730462	2.28119	0.93847	2.61627	2.36474	1.67906	0.698879	3.6163	3.70512	3.53324	4.27193	1.65808	2.15657	0.300879	1.163	100	100	40	100	11.4286	68.5714	20	80	71.4286	48.5714	17.1429	100	100	97.1429	97.1429	51.4286	62.8571	5.71429	20
Testes__capillary cell (FABP5- RBP7-)	endothelial	Testes	129	83	2.89283	3.30745	1.30906	4.11117	0	2.13385	0.531255	1.81007	0	1.3792	0.85499	1.63019	0	0	2.19111	0.531255	0	0	0	100	100	25	100	0	100	25	75	0	50	25	50	0	0	75	25	0	0	0
Lung__capillary cell (FABP5+ RBP7-)	endothelial	Lung	130	84	0	3.33611	0	3.29782	1.69681	0	0	0	0	0	0	0	0.440646	0.509628	0.928276	0.509628	0.242258	0	0	0	93.3333	0	93.3333	40	0	0	0	0	0	0	0	6.66667	6.66667	20	6.66667	6.66667	0	0
Small_intestine__capillary cell (FABP5+ RBP7-)	endothelial	Small_intestine	131	84	2.57346	3.22166	3.78039	4.09273	1.73669	0.742861	1.68691	0.340351	0.12236	0.19311	1.67985	2.3731	1.65309	1.81465	2.31086	1.14083	0.632753	0	0.0427519	96.4286	100	100	100	75	23.2143	76.7857	5.35714	3.57143	3.57143	80.3571	76.7857	66.0714	67.8571	75	51.7857	30.3571	0	3.57143
Pancreas__capillary cell (FABP5+ RBP7-)	endothelial	Pancreas	132	84	2.78987	3.28149	3.61699	4.11512	1.79393	0.735625	1.77114	0.7402	0.237304	0.356894	1.97257	2.51487	1.92918	1.95821	2.57638	1.5052	1.05822	0	0.167446	95.8333	98.4375	88.0208	100	75	31.7708	76.5625	11.4583	6.77083	7.8125	75.5208	85.9375	73.4375	73.4375	89.0625	67.7083	48.4375	0	7.8125
Bladder__capillary cell (FABP5+ RBP7-)	endothelial	Bladder	133	84	3.10196	3.45979	3.05573	3.99232	1.34753	1.16572	1.51408	1.73049	0.821487	0.675308	1.04777	0.557622	0.574885	0.766268	1.31232	0.62758	0.435516	0	0.0940326	95.5056	98.8764	65.1685	100	48.3146	35.9551	59.5506	46.0674	24.7191	20.2247	46.0674	20.2247	28.0899	21.3483	53.9326	28.0899	16.8539	0	3.37079
Mammary_gland__capillary cell (FABP5+ RBP7lo)	endothelial	Mammary_gland	134	85	3.71609	0	3.88501	3.84299	1.90043	0.899264	1.8764	0	0.576759	0.935078	0.732315	2.71357	2.01137	2.16556	2.4918	1.23573	0.85721	0	0	100	0	95.122	100	70.7317	26.8293	73.1707	0	19.5122	34.1463	21.9512	80.4878	70.7317	63.4146	85.3659	39.0244	24.3902	0	0
Limb_muscle__capillary cell (FABP5+ RBP7lo)	endothelial	Limb_muscle	135	85	2.28217	2.85417	3.26635	3.63538	1.63595	0.181915	1.62041	0	0	0	1.17399	2.02295	1.75549	1.23439	2.61281	1.26429	1.10005	0	0	70.3601	83.6565	91.4127	97.2299	49.3075	3.60111	47.3684	0	0	0	30.7479	50.4155	42.3823	28.5319	75.3463	31.3019	24.6537	0	0
Diaphragm__capillary cell (FABP5+ RBP7lo)	endothelial	Diaphragm	136	85	2.77854	3.31758	3.70818	4.24844	1.99325	0.704271	2.03846	0	0	0	2.09396	2.63605	2.13106	1.82033	2.99596	1.50523	1.14278	0	0.141298	87.2727	98.1818	94.5455	100	74.5455	32.7273	67.2727	0	0	0	80	67.2727	58.1818	49.0909	81.8182	47.2727	40	0	1.81818
Tongue__capillary cell (FABP5+ RBP7lo)	endothelial	Tongue	137	85	2.58547	3.03385	0.880945	3.2526	0	1.17236	0.858969	1.929	0.963759	1.06571	0.284934	1.66594	0.619417	0.790893	2.20138	0.648965	0.466645	0	0	77.0492	90.1639	17.2131	95.082	0	26.2295	17.2131	55.7377	18.8525	26.2295	4.91803	31.1475	10.6557	12.2951	56.5574	11.4754	8.19672	0	0
Bladder__capillary cell (FABP5+ RBP7lo)	endothelial	Bladder	138	85	2.87846	3.24753	0.558135	3.37519	0	1.2433	0.676433	1.84842	1.2931	0.640678	0.219063	0.81014	0.601519	0.728284	1.40496	0.635473	0.123003	0	0	94.5946	100	24.3243	100	0	48.6486	21.6216	75.6757	45.9459	27.027	8.10811	27.027	18.9189	27.027	48.6486	27.027	5.40541	0	0
Fat__capillary cell (FABP5+ RBP7+)	endothelial	Fat	139	86	2.86079	3.33378	3.36452	3.99504	1.65923	0.992988	1.60338	0.933981	0.456076	0.505375	1.90703	2.48138	1.75884	1.58275	2.66891	1.17876	1.07429	0	0.0664995	96.4889	98.6996	77.8067	99.2198	58.4309	40.9623	60.9883	23.277	14.8678	15.0845	65.6697	75.9428	60.9883	53.0126	84.5254	46.9441	43.303	0	2.55743
Limb_muscle__capillary cell (FABP5+ RBP7+)	endothelial	Limb_muscle	140	86	2.55847	2.92985	3.24198	3.77645	1.56747	0.0921997	1.43804	0	0	0	1.43716	1.64083	1.34104	0.893158	2.21695	1.1373	0.971248	0	0.0266519	88.5714	90	90	100	60	2.85714	54.2857	0	0	0	52.8571	41.4286	34.2857	25.7143	58.5714	35.7143	30	0	1.42857
Bone__capillary cell (FABP5+ RBP7+)	endothelial	Bone	141	86	2.89437	3.02599	0.356885	3.28565	0	0.918902	0.550275	1.44673	0.766422	1.23211	0	2.39125	1.19118	1.50697	2.16927	0	1.37625	0	0	100	100	14.2857	100	0	42.8571	14.2857	57.1429	28.5714	42.8571	0	85.7143	57.1429	28.5714	85.7143	0	42.8571	0	0
Heart__endothelial cell (FABP5+ RBP7+)	endothelial	Heart	143	86	2.56841	2.84763	3.17572	3.71566	1.31888	0	1.17871	0.784476	0	0.653433	0.702265	2.37508	1.84708	1.80313	2.37268	1.2514	0.955911	0	0	33.391	40.6574	48.6159	57.9585	14.1869	0	11.9377	1.55709	0	1.03806	6.05536	29.9308	21.1073	20.5882	30.4498	9.86159	10.3806	0	0
Aorta__endothelial cell (FABP5+ RBP7+)	endothelial	Aorta	144	86	2.2249	2.84658	2.96168	3.53066	1.65818	0.273696	1.48099	0	0	0	1.54388	1.4715	1.20985	1.12067	2.0712	0.993853	0.833005	0.0322	0.0197293	87.037	96.2963	94.4444	100	79.6296	12.963	74.0741	0	0	0	68.5185	61.1111	46.2963	53.7037	85.1852	48.1481	33.3333	1.85185	1.85185
Small_intestine__capillary cell (FABP5+ RBP7+)	endothelial	Small_intestine	145	86	3.28649	3.56325	1.59517	3.86811	0	1.27625	0.474265	1.59994	1.63092	1.44372	1.37731	0.184218	0.44495	0	0.184218	0.184218	0	0	0	100	100	100	100	0	66.6667	33.3333	66.6667	66.6667	33.3333	66.6667	33.3333	33.3333	0	33.3333	33.3333	0	0	0
Pancreas__capillary cell (FABP5+ RBP7+)	endothelial	Pancreas	146	86	2.64256	3.24855	3.51579	4.02303	1.71706	0.70749	1.67373	0.439612	0.18799	0.284383	1.95912	2.26984	1.77532	1.49206	2.40338	1.07486	0.988576	0	0.0874485	94.5355	97.8142	91.8033	99.4536	73.7705	40.4372	74.3169	9.83607	6.55738	7.10383	79.7814	76.5027	61.7486	56.2842	83.6066	51.9126	46.9945	0	4.37158
Kidney__capillary cell (FABP5+ RBP7+)	endothelial	Kidney	147	86	2.92202	3.51044	3.8224	4.29815	1.92739	0.211904	1.99005	0.198432	0.0125924	0.0522545	1.37453	2.7506	2.23057	1.92015	2.75086	1.27639	1.20055	0	0.0967512	95.4545	96.0227	96.5909	100	72.1591	6.25	77.2727	3.40909	1.13636	2.27273	57.3864	80.6818	69.3182	61.9318	87.5	48.8636	39.2045	0	2.84091
Bladder__capillary cell (FABP5+ RBP7+)	endothelial	Bladder	148	86	2.35899	2.70542	3.23527	3.57625	1.57879	0.099847	1.6667	0	0	0	1.37571	0.607117	0.553647	0.236321	1.29724	0.62924	0.437468	0	0.0587632	96.4286	100	100	100	89.2857	14.2857	89.2857	0	0	0	82.1429	46.4286	42.8571	21.4286	82.1429	57.1429	39.2857	0	7.14286
Fat__capillary cell (CXCL10+)	endothelial	Fat	149	87	3.2708	4.00913	4.16058	4.57946	2.38624	0.739286	2.44519	0	0	0	2.65165	2.95086	2.4932	2.30928	2.84337	1.03389	1.34351	0	0.16601	100	100	100	100	94.5455	40	94.5455	0	0	0	94.5455	96.3636	94.5455	89.0909	94.5455	49.0909	65.4545	0	10.9091
Limb_muscle__capillary cell (CXCL10+)	endothelial	Limb_muscle	150	87	3.09918	3.76125	3.98295	4.51094	2.04612	0.729868	2.49882	0	0	0	2.0208	2.4654	2.70171	1.85154	3.43527	0.262235	1.1115	0	0	100	100	100	100	75	12.5	87.5	0	0	0	75	87.5	62.5	62.5	100	12.5	25	0	0
Lung__capillary cell (CXCL10+)	endothelial	Lung	151	87	4.49782	4.59855	2.39892	5.21995	0.832269	2.71869	2.2629	2.79344	2.54052	2.10128	1.73786	4.24768	4.25295	4.29427	4.55325	2.15852	2.46098	0.293113	1.27116	100	100	73.8095	100	16.6667	92.8571	66.6667	97.619	92.8571	76.1905	54.7619	100	100	100	100	73.8095	88.0952	7.14286	33.3333
Kidney__capillary cell (CXCL10+)	endothelial	Kidney	152	87	2.99161	3.78526	3.80466	4.66832	1.65074	0	2.14933	0	0	0	1.83846	2.62236	2.61907	2.3483	2.88194	0	0.344525	0	0	100	100	100	100	50	0	75	0	0	0	100	100	100	100	100	0	25	0	0
Lung__capillary aerocyte cell	endothelial	Lung	153	88	4.40611	4.4921	2.05812	5.07716	0.515437	2.59744	1.61387	2.72671	1.94061	1.96001	1.05252	4.16917	4.15909	4.19979	4.92634	2.10534	2.7585	0.355776	1.54646	98.1111	97.8889	62.5556	100	9.22222	88.2222	49.7778	88.8889	69.3333	68.2222	31.3333	99.5556	99.5556	99.6667	99.8889	72.7778	91	9.22222	47.2222
Hypothalamus_Pituitary__sinusoid cell (MAFB+)	endothelial	Hypothalamus_Pituitary	154	89	3.27886	3.11965	0	2.49649	0	0	0	1.83248	0	1.45064	0	0	0	0	1.28776	0	0	0	0	100	100	0	100	0	0	0	50	0	50	0	0	0	0	50	0	0	0	0
Bone__sinusoid cell (MAFB+)	endothelial	Bone	155	89	3.16758	3.28404	1.92175	3.59303	0.188669	1.43157	0.459294	1.87508	1.42363	1.18627	0.750189	1.13373	0.81389	1.04527	1.26881	0.533665	0.216079	0	0	100	100	40	100	5	45	15	70	60	50	35	45	30	20	45	20	15	0	0
Bone_marrow__sinusoid cell (MAFB+)	endothelial	Bone_marrow	156	89	3.19398	3.11084	2.49639	3.90701	0.665717	1.64834	1.07786	1.50676	0.409549	1.25684	0.466624	0.948574	0.894836	0.464535	1.11625	0.326279	0.604859	0	0	100	75	43.75	100	18.75	50	25	56.25	12.5	31.25	12.5	25	25	25	31.25	6.25	18.75	0	0
Liver__hepatic sinusoid cell	endothelial	Liver	157	90	3.07333	3.10702	2.80467	3.82258	0.990811	1.2409	1.16873	1.43704	0.526252	0.775507	0.505321	1.86692	1.4702	1.50866	2.06492	0.538884	0.603809	0	0	93.3333	76.6667	55.4167	98.75	28.75	33.3333	35.8333	39.1667	14.5833	19.1667	17.5	59.5833	45.8333	45	67.9167	15.4167	18.75	0	0
Kidney__glomerular endothelial cell	endothelial	Kidney	158	91	3.8672	3.48401	3.61103	4.47758	1.754	1.74733	1.77184	1.79328	1.00363	1.38013	1.09737	3.47546	2.73292	2.97133	3.44109	1.55632	1.57123	0	0.31091	100	56.8702	76.7176	100	55.7252	53.8168	61.8321	34.7328	35.4962	45.8015	44.6565	98.4733	89.6947	91.6031	98.855	62.5954	62.9771	0	11.8321
Fat__lymphatic cell (CCL21+)	endothelial	Fat	159	92	1.67192	2.22953	2.63565	3.01443	1.43672	0.362356	1.3292	0.0802547	0.129397	0.0544955	0.978796	1.12818	0.64206	0.176046	0.826582	0.226346	0.262691	0	0.0333636	74.1379	84.4828	93.1034	98.2759	67.2414	17.2414	63.7931	3.44828	3.44828	3.44828	48.2759	34.4828	36.2069	8.62069	43.1034	13.7931	15.5172	0	1.72414
Limb_muscle__lymphatic cell (CCL21+)	endothelial	Limb_muscle	160	92	1.22898	1.96675	2.2318	2.37562	0.895168	0	1.71974	0	0	0	0.513399	0.35049	0.513399	0.513399	0.676094	0	0	0	0	33.3333	77.7778	77.7778	88.8889	33.3333	0	55.5556	0	0	0	11.1111	11.1111	11.1111	11.1111	11.1111	0	0	0	0
Lung__lymphatic cell (CCL21+)	endothelial	Lung	161	92	3.55678	3.72784	2.0271	4.22377	0.52052	1.78937	0.798804	2.12777	1.26239	1.29207	0.584916	2.23711	1.2303	0.863331	2.00808	0.570233	0.759315	0	0.110379	98.062	93.7984	46.8992	100	9.68992	62.4031	22.8682	68.9922	37.2093	41.4729	16.6667	62.0155	32.9457	19.7674	53.1008	14.3411	18.2171	0	2.71318
Tongue__lymphatic cell (CCL21+)	endothelial	Tongue	162	92	1.41985	1.64426	0.566779	2.03988	0	0.749354	0.364096	0.715557	0.464645	0.235074	0.121059	1.90904	0.475128	0	0.758395	0.021779	0.343049	0	0.0558225	52.0833	66.6667	25	68.75	0	22.9167	6.25	25	8.33333	10.4167	4.16667	64.5833	12.5	0	25	2.08333	10.4167	0	4.16667
Small_intestine__lymphatic cell (CCL21+)	endothelial	Small_intestine	163	92	2.7575	3.29529	3.54513	3.8058	1.6755	0.500845	1.71505	0.612668	0.21276	0.140394	1.74714	1.91742	0.534019	0.184181	1.17989	0.475912	0.137689	0	0.0399553	96.8254	96.8254	95.2381	100	77.7778	12.6984	73.0159	9.52381	4.7619	3.1746	79.3651	58.7302	33.3333	9.52381	58.7302	25.3968	7.93651	0	3.1746
Pancreas__lymphatic cell (CCL21+)	endothelial	Pancreas	164	92	2.07138	2.3233	2.07929	2.92148	0.817552	0.821203	0.738483	1.18392	0.0908866	0.53687	0.653121	2.30422	0.761161	0.455636	1.32454	0.163644	0.329491	0	0.187721	86.6667	96.6667	76.6667	100	33.3333	53.3333	40	53.3333	13.3333	33.3333	33.3333	73.3333	46.6667	26.6667	60	13.3333	30	0	6.66667
Kidney__lymphatic cell (CCL21+)	endothelial	Kidney	165	92	3.1	3.39463	3.76895	4.11464	1.89516	0.693544	2.08558	0.735621	0.219086	0.191	0.670808	1.62567	0.0698213	0.331748	0.948315	0.352793	0.382415	0	0	100	84.6154	100	100	69.2308	38.4615	69.2308	15.3846	7.69231	7.69231	46.1538	84.6154	7.69231	7.69231	38.4615	15.3846	23.0769	0	0
Bladder__lymphatic cell (CCL21+)	endothelial	Bladder	166	92	2.52763	2.79782	1.22057	3.26444	0.263676	1.08383	0.825247	1.35563	0.161128	0.552183	0.166966	2.20331	0.724857	0.331465	0.722486	0.0209335	0.573522	0	0	94.7368	94.7368	36.8421	100	5.26316	39.4737	26.3158	63.1579	7.89474	23.6842	10.5263	76.3158	31.5789	10.5263	23.6842	2.63158	18.4211	0	0
Fat__lymphatic cell (ACKR4- CCDC80+)	endothelial	Fat	167	93	2.36811	3.2756	3.55747	3.79197	1.69951	0.459707	1.71265	0.0482774	0	0.0163528	1.66102	1.60576	0.936159	0.659921	1.6145	0.781945	0.629988	0	0.0963286	85.7143	94.8052	98.7013	100	83.1169	19.4805	83.1169	1.2987	0	1.2987	75.3247	59.7403	45.4545	33.7662	68.8312	38.961	32.4675	0	7.79221
Mammary_gland__lymphatic cell (ACKR4- CCDC80+)	endothelial	Mammary_gland	168	93	2.97877	0	3.18538	3.22324	1.10115	0.743817	1.17025	0	0.258348	0.471782	0.386056	1.94098	1.07944	1.04663	1.86123	0.582151	0.598881	0	0.222512	95	0	100	100	45	25	45	0	10	15	15	60	30	25	70	15	20	0	10
Limb_muscle__lymphatic cell (ACKR4- CCDC80+)	endothelial	Limb_muscle	169	93	1.92448	2.80599	3.12754	3.33835	1.71481	0	1.97265	0	0	0	0.62217	1.58155	0.717158	0.765004	1.33674	0	0.21273	0	0	63.6364	54.5455	81.8182	90.9091	63.6364	0	63.6364	0	0	0	18.1818	36.3636	18.1818	18.1818	54.5455	0	9.09091	0	0
Pancreas__lymphatic cell (ACKR4- CCDC80+)	endothelial	Pancreas	170	93	2.45444	3.38689	3.62579	3.89232	1.44032	0.577486	1.71995	0	0	0	1.74523	2.51445	0.648023	0.855798	1.97853	1.34528	1.17661	0	0	100	100	100	100	80	40	80	0	0	0	100	100	60	40	60	60	40	0	0
Kidney__lymphatic cell (ACKR4- CCDC80+)	endothelial	Kidney	171	93	3.01417	1.13974	3.17431	3.27052	1.37809	0.916284	1.33765	0	0	0	0.453887	2.82213	1.09199	0.130638	2.12963	0.438833	0.658139	0	0	87.5	25	100	100	62.5	25	75	0	0	0	25	62.5	37.5	12.5	75	37.5	25	0	0
Pancreas__lymphatic cell (ACKR4+ CCDC80+)	endothelial	Pancreas	172	94	3.25977	3.58608	0.961474	4.02039	0.0228859	1.56894	0.309431	1.8134	0.921895	1.22926	0.198751	2.84504	1.14618	1.05913	1.90366	0.793192	0.943807	0	0.114204	100	100	71.4286	100	7.14286	92.8571	42.8571	100	71.4286	92.8571	21.4286	100	85.7143	71.4286	92.8571	71.4286	71.4286	0	14.2857
Bone__osteo-CAR cell	stromal	Bone	173	95	2.81852	2.78957	0.347703	3.18114	0.210017	1.48074	0.347703	1.76481	0.56796	1.19091	0.604485	2.52615	1.61498	1.74906	2.61975	0.692329	1.11499	0	0	90	90	20	90	10	50	20	60	20	50	20	70	50	40	70	20	50	0	0
Bone_marrow__osteo-CAR cell	stromal	Bone_marrow	174	95	2.90564	2.72588	1.46625	3.77478	0.552635	1.50226	1.16957	1.66607	0.325711	1.21944	0.468862	2.96997	2.98249	2.65998	3.26103	1.3007	1.3899	0	0	89.4737	78.9474	21.0526	94.7368	5.26316	47.3684	36.8421	57.8947	5.26316	31.5789	15.7895	89.4737	89.4737	89.4737	100	36.8421	42.1053	0	0
Bone__osteoblast	stromal	Bone	175	96	1.63674	2.10186	2.71783	2.78815	0.884404	0.840726	0.794432	1.05594	0.281333	0.212857	0.0815785	0.585257	0.700861	0.871198	2.1503	1.40252	0.735617	0	0.0951251	69.2308	80.7692	57.6923	88.4615	26.9231	40.3846	28.8462	36.5385	15.3846	9.61538	9.61538	17.3077	26.9231	21.1538	55.7692	61.5385	32.6923	0	1.92308
Bone_marrow__osteoblast	stromal	Bone_marrow	176	96	1.94879	2.008	1.62235	2.43125	0	0.935304	0	0.935304	0	0.268264	0	1.16402	0	0	0.712705	0.487621	0	0	0	60	80	60	60	0	20	0	20	0	20	0	40	0	0	20	20	0	0	0
Bone__chondrocyte	stromal	Bone	177	97	1.22405	1.5307	0.327672	1.01195	0	0.682849	0.0184555	1.09905	0.238855	0.341958	0.162142	0.105289	0.41601	0.152131	0.64102	0.365509	0.392811	0	0	70.0935	86.9159	29.9065	63.5514	0	53.271	1.86916	70.0935	15.8879	25.2336	12.1495	11.215	30.8411	8.41121	47.6636	29.9065	22.4299	0	0
Trachea__chondrocyte	stromal	Trachea	178	97	1.3387	1.66251	0.182522	1.42305	0.118649	1.21799	0.201142	1.33447	0.372235	0.401507	0.261399	0.348789	0.345251	0.315237	0.469743	0.681802	0.0421317	0.0689995	0	72.7273	90.9091	18.1818	72.7273	18.1818	72.7273	9.09091	63.6364	36.3636	18.1818	18.1818	36.3636	36.3636	27.2727	45.4545	27.2727	9.09091	9.09091	0
Fat__tendon cell	stromal	Fat	179	98	0.169179	1.66145	1.78747	1.02817	0	0	0	0	0	0	0	0.460405	0	0	0	0.165294	0	0	0	14.2857	71.4286	71.4286	57.1429	0	0	0	0	0	0	0	28.5714	0	0	0	14.2857	0	0	0
Limb_muscle__tendon cell	stromal	Limb_muscle	180	98	0.542567	0.851444	1.46643	1.49149	0.762171	0	0.600981	0	0	0	0.177909	0	0.045031	0.0890624	0.367936	0	0	0	0	13.7255	15.6863	45.098	33.3333	19.6078	0	15.6863	0	0	0	3.92157	0	1.96078	1.96078	3.92157	0	0	0	0
Bone__tendon cell	stromal	Bone	182	98	0.459293	1.60838	0.459293	1.71253	0	0.979417	0	0.459293	0	0	0.459293	0	0	0.403459	0.732343	0	0	0	0	33.3333	66.6667	33.3333	66.6667	0	66.6667	0	33.3333	0	0	33.3333	0	0	33.3333	66.6667	0	0	0	0
Tongue__tendon cell	stromal	Tongue	183	98	1.32676	1.73144	0	1.43552	0	0.66607	0	0.627858	0.451864	0.27931	0	0	0	0	0.268119	0	0.501561	0	0	40	60	0	46.6667	0	13.3333	0	13.3333	13.3333	6.66667	0	0	0	0	6.66667	0	13.3333	0	0
Limb_muscle__skeletal muscle satellite stem cell	stromal	Limb_muscle	184	99	0.725748	1.17343	1.46103	1.4037	0.977596	0	0.93491	0	0	0	0.217974	0.0673501	0	0	0.317944	0	0.260945	0	0	13.9535	30.2326	43.0233	34.8837	24.4186	0	22.093	0	0	0	3.48837	1.16279	0	0	5.81395	0	3.48837	0	0
Diaphragm__skeletal muscle satellite stem cell	stromal	Diaphragm	185	99	0	1.84157	0	2.19273	1.29561	0	1.84157	0	0	0	0	0	0	0	0	0	0	0	0	0	100	0	100	100	0	100	0	0	0	0	0	0	0	0	0	0	0	0
Tongue__skeletal muscle satellite stem cell	stromal	Tongue	186	99	1.05943	0.975588	0.378849	1.23479	0	0.895584	0.633726	0.758581	0.285966	0.344698	0	0	0.124835	0	0	0	0.0687305	0	0	23.1884	21.7391	5.7971	26.087	0	20.2899	10.1449	14.4928	4.34783	5.7971	0	0	1.44928	0	0	0	1.44928	0	0
Limb_muscle__fast muscle cell	stromal	Limb_muscle	188	101	0.509191	1.21425	1.3323	1.41886	0.273425	0	0.130209	0	0	0	0.20058	0.624678	0.640136	0.631194	0.599945	0.132909	0.212617	0	0.132909	8.88889	24.4444	28.8889	33.3333	6.66667	0	4.44444	0	0	0	2.22222	8.88889	11.1111	6.66667	8.88889	2.22222	2.22222	0	2.22222
Tongue__fast muscle cell	stromal	Tongue	190	101	0	0	0	0	0	0	0	0	0	0	0	0	0	0	0	0	0	0	0	0	0	0	0	0	0	0	0	0	0	0	0	0	0	0	0	0	0	0
Limb_muscle__slow muscle cell	stromal	Limb_muscle	191	102	0.456208	1.11202	1.25536	1.17985	0.593951	0	0.0622339	0	0	0	0.107566	0.315985	0.977063	0.748973	1.03916	0.315985	0.159487	0	0	11.1111	27.7778	27.7778	27.7778	16.6667	0	5.55556	0	0	0	5.55556	5.55556	11.1111	5.55556	11.1111	5.55556	5.55556	0	0
Heart__cardiomyocyte	stromal	Heart	192	103	0	1.1195	1.5486	1.76677	0.862132	0	0.864859	0	0	0	0	0	0	0	0.909537	0	0	0	0	0	2.67857	4.46429	4.46429	1.78571	0	1.78571	0	0	0	0	0	0	0	1.78571	0	0	0	0
Heart__atrial cardiomyocyte	stromal	Heart	193	104	0	0	0	0	0	0	0	0	0	0	0	0	0	0	0	0	0	0	0	0	0	0	0	0	0	0	0	0	0	0	0	0	0	0	0	0	0	0
Heart__ventricular cardiomyocyte	stromal	Heart	194	105	0.64832	0.901633	0	0.4372	0	0	0	0	0	0	0	0.901633	0	0	0	0	0.439092	0	0	1.03093	2.06186	0	1.03093	0	0	0	0	0	0	0	2.06186	0	0	0	0	1.03093	0	0
Fat__smooth muscle cell	stromal	Fat	197	108	0.458833	0.963681	1.34371	1.71362	0.516181	0.324931	0.516181	0	0	0	0	0.292369	0.271438	0	0.69061	0.621551	0	0	0	17.8571	28.5714	39.2857	64.2857	25	10.7143	25	0	0	0	0	3.57143	7.14286	0	28.5714	14.2857	0	0	0
Small_intestine__smooth muscle cell	stromal	Small_intestine	198	108	0.747314	1.48313	1.60755	1.91016	1.24278	0.0416803	1.01231	0.0878761	0	0	0.159691	0.12219	0.0753342	0.0333961	0.0515275	0	0.136497	0	0	32.5581	62.7907	58.1395	76.7442	48.8372	4.65116	46.5116	4.65116	0	0	6.97674	4.65116	6.97674	2.32558	2.32558	0	9.30233	0	0
Bladder__smooth muscle cell	stromal	Bladder	199	108	0.951527	1.08335	0.33715	1.22983	0	0.472211	0.127749	0.39317	0.392295	0.121959	0.127749	0	0.128299	0.104133	0.191165	0.191165	0.295975	0	0	70	80	30	90	0	40	20	30	20	20	20	0	10	20	10	10	20	0	0
Uterus__smooth muscle cell	stromal	Uterus	200	108	2.14045	0	0.963993	2.11626	0.950024	0.635407	1.07558	0	0	0.768907	0	0.571748	0.55595	0	1.19497	0.821361	0	0	0	33.3333	0	13.3333	60	33.3333	13.3333	40	0	0	6.66667	0	20	20	0	26.6667	13.3333	0	0	0
Brain_cortex__vascular associated smooth muscle cell	stromal	Brain_cortex	201	109	0.160185	0.518743	0.51097	1.06741	0.529511	0.0708192	0.520228	0	0	0	0.0612118	0	0.0236364	0	0.130595	0.0392169	0	0	0	7.66773	23.0032	22.3642	45.3674	23.0032	4.15335	22.6837	0	0	0	3.19489	0	1.59744	0	5.43131	2.55591	0	0	0
Brainstem__vascular associated smooth muscle cell	stromal	Brainstem	202	109	0.54022	0.82521	0.568818	1.0168	0.38753	0.382176	0.404431	0.170634	0.107821	0.0720215	0.120078	0.151696	0.070936	0.0827476	0.281493	0.169117	0.120601	0	0	19.403	26.1194	19.403	30.597	15.6716	10.4478	15.6716	6.71642	3.73134	2.23881	5.22388	2.98507	2.98507	1.49254	9.70149	5.97015	3.73134	0	0
Hypothalamus_Pituitary__vascular associated smooth muscle cell	stromal	Hypothalamus_Pituitary	203	109	0	0	0	0	0	0	1.53708	0	0	0	0	0	0	0	0	0	0	0	0	0	0	0	0	0	0	100	0	0	0	0	0	0	0	0	0	0	0	0
Fat__vascular associated smooth muscle cell	stromal	Fat	204	109	0.532419	1.17577	1.27164	1.66563	0.85167	0.159207	0.836858	0.0724776	0.0298431	0.0279652	0.24228	0.333613	0.488644	0.29075	0.657864	0.262243	0.121961	0	0.0212987	21.8978	49.635	49.635	66.4234	43.0657	7.29927	43.7956	3.64964	2.18978	2.18978	10.9489	9.48905	15.3285	5.83942	19.708	8.75912	4.37956	0	1.45985
Mammary_gland__vascular associated smooth muscle cell	stromal	Mammary_gland	205	109	1.47136	0	2.17027	2.01004	0.951786	0	0.951786	0	0	0	0	0.674201	1.12219	0	1.22162	0.674201	0	0	0	50	0	75	100	25	0	25	0	0	0	0	25	50	0	50	25	0	0	0
Limb_muscle__vascular associated smooth muscle cell	stromal	Limb_muscle	206	109	1.09462	0.340976	1.07155	1.70419	0.782711	0	0.710555	0	0	0	0.394174	0	0	0.459771	0.356802	0.296248	0	0	0	35.2941	11.7647	29.4118	58.8235	23.5294	0	17.6471	0	0	0	11.7647	0	0	11.7647	11.7647	5.88235	0	0	0
Bone__vascular associated smooth muscle cell	stromal	Bone	207	109	0.833452	1.07063	0.476497	1.11314	0.161315	0.582521	0.257584	0.458258	0.147072	0.308277	0.156846	0.21025	0.0898067	0.0621496	0.221407	0.0958	0	0	0	36.8421	50	10.5263	50	5.26316	31.5789	7.89474	23.6842	10.5263	10.5263	10.5263	10.5263	5.26316	5.26316	10.5263	5.26316	0	0	0
Heart__vascular associated smooth muscle cell	stromal	Heart	208	109	1.37104	0.608392	1.36241	1.64329	0.571946	0	0	0	0	0	0	0.846738	0	0	0.901709	0	0	0	0	3.77668	1.64204	4.4335	6.07553	1.47783	0	0	0	0	0	0	2.29885	0	0	1.64204	0	0	0	0
Aorta__vascular associated smooth muscle cell	stromal	Aorta	209	109	0.415305	0.408234	0.480806	1.23461	0.778178	0.111238	0.892339	0	0	0	0.071435	0.071435	0.071435	0	0.0737123	0.232597	0	0	0	45.4545	54.5455	45.4545	90.9091	81.8182	18.1818	90.9091	0	0	0	9.09091	9.09091	9.09091	0	9.09091	9.09091	0	0	0
Lung__vascular associated smooth muscle cell	stromal	Lung	210	109	1.84094	1.91497	1.30904	2.59397	0.982134	0.67482	0.814361	0.873411	0.0782247	0.498902	0.681552	0.78878	0.508952	0.467748	1.01177	0.331952	0.551862	0	0.11335	51.7241	37.931	31.0345	72.4138	27.5862	24.1379	24.1379	20.6897	3.44828	13.7931	24.1379	17.2414	13.7931	10.3448	31.0345	10.3448	17.2414	0	3.44828
Trachea__vascular associated smooth muscle cell	stromal	Trachea	211	109	1.42565	0	0	2.34963	0	0	0	0	0	0	0	0	0	1.42565	2.34963	0	0	0	0	100	0	0	100	0	0	0	0	0	0	0	0	0	100	100	0	0	0	0
Tongue__vascular associated smooth muscle cell	stromal	Tongue	212	109	0.972617	0.576359	0.541233	0.860189	0	0.284744	0.170318	0.611302	0.213694	0.101942	0.182795	0.0810554	0	0.0810554	0.397106	0.176103	0	0	0	21.6667	11.6667	8.33333	20	0	5	3.33333	13.3333	3.33333	1.66667	3.33333	1.66667	0	1.66667	5	3.33333	0	0	0
Small_intestine__vascular associated smooth muscle cell	stromal	Small_intestine	213	109	0.617161	0.645892	0.821667	1.45273	0.992691	0.245116	1.00328	0	0	0	0	0.245116	0	0	0.245116	0.279121	0	0	0	28.5714	28.5714	42.8571	57.1429	42.8571	14.2857	57.1429	0	0	0	0	14.2857	0	0	14.2857	14.2857	0	0	0
Pancreas__vascular associated smooth muscle cell	stromal	Pancreas	214	109	0.600417	1.10246	1.09434	1.5566	0.654024	0.517596	0.663485	0.4423	0.0597531	0	0.161164	0.623483	0.401776	0.277606	0.4736	0.456543	0.155585	0	0	40.7407	62.963	51.8519	62.963	33.3333	18.5185	40.7407	18.5185	3.7037	0	18.5185	40.7407	33.3333	11.1111	25.9259	22.2222	11.1111	0	0
Kidney__vascular associated smooth muscle cell	stromal	Kidney	215	109	0.723736	0.628907	1.16147	1.36569	0.632403	0.0786441	0.857676	0	0.0287604	0.110934	0.0998099	0.0965072	0.144142	0.175145	0.482242	0.144218	0	0	0	27.6596	21.2766	43.617	56.383	28.7234	4.25532	36.1702	0	1.06383	2.12766	2.12766	4.25532	6.38298	7.44681	19.1489	5.31915	0	0	0
Bladder__vascular associated smooth muscle cell	stromal	Bladder	216	109	0.8327	1.03518	0.786074	1.48826	0.513937	0.296238	0.61209	0.352067	0.126946	0.112142	0.0957528	0.27643	0.296189	0.18764	0.385017	0.121654	0.0834555	0	0	34.878	46.3415	35.3659	70.9756	28.0488	11.4634	30.7317	13.1707	4.39024	4.39024	4.63415	8.04878	7.80488	4.39024	14.6341	4.87805	3.17073	0	0
Uterus__vascular associated smooth muscle cell	stromal	Uterus	217	109	1.05979	0	1.48781	0.231093	1.01207	0	1.01207	0	0	0	0	0.32854	0	0	0	0.32854	0	0	0	42.8571	0	28.5714	14.2857	42.8571	0	42.8571	0	0	0	0	14.2857	0	0	0	14.2857	0	0	0
Limb_muscle__fibroadipogenic progenitor cell	stromal	Limb_muscle	218	110	0.740913	1.24871	1.73614	1.76893	0.839588	0	0.894887	0	0	0	0.230616	0.134207	0.251141	0.0606051	0.517721	0.0911096	0.192989	0	0	21.0332	42.0664	58.6716	59.5941	28.0443	0	30.6273	0	0	0	5.90406	3.87454	7.74908	1.47601	13.4686	2.58303	4.98155	0	0
Diaphragm__fibroadipogenic progenitor cell	stromal	Diaphragm	219	110	1.59964	1.95368	1.95623	2.25142	1.03328	0.647842	1.99535	0	0	0	0.647842	1.03328	0.266681	0	1.53052	0	1.31754	0	0	50	75	75	75	25	25	50	0	0	0	25	25	25	0	25	0	25	0	0
Hypothalamus_Pituitary__fibroblast	stromal	Hypothalamus_Pituitary	220	111	1.88715	1.71664	0	2.08106	0	0.878325	0	1.18873	0.626192	0	0	2.03205	1.0083	0.626192	1.95915	0	0	0	0	50	50	0	50	0	25	0	50	25	0	0	50	25	25	25	0	0	0	0
Fat__fibroblast	stromal	Fat	221	111	1.39912	2.19869	2.56635	2.6108	1.21269	0.279309	1.17278	0.193478	0.0320487	0.0498832	0.682621	0.872334	0.962675	0.453161	1.30697	0.654286	0.654469	0	0.0578311	54.4548	76.0748	78.5047	85.8567	47.4143	10.9657	47.352	5.79439	1.49533	2.24299	25.4829	21.9315	26.2928	12.1495	37.5701	19.7508	19.4393	0	2.11838
Mammary_gland__fibroblast	stromal	Mammary_gland	222	111	1.83594	0	2.49817	2.48269	0.622523	0.214845	1.06094	0	0	0	0	1.80882	1.27628	1.19366	2.05286	0.705798	0	0	0.861252	50	0	50	83.3333	33.3333	16.6667	66.6667	0	0	0	0	50	33.3333	33.3333	66.6667	33.3333	0	0	16.6667
Bone__fibroblast	stromal	Bone	223	111	1.79167	1.82106	0.655355	1.79146	0.794877	0.697598	0.521827	1.1044	0.436466	0.387664	0.17213	0.798869	0.330677	0.31326	0.624142	0	0	0	0.0468701	76.4706	76.4706	29.4118	76.4706	23.5294	29.4118	23.5294	41.1765	17.6471	17.6471	11.7647	23.5294	17.6471	5.88235	23.5294	0	0	0	5.88235
Bone_marrow__fibroblast	stromal	Bone_marrow	224	111	1.77406	1.89713	0.933708	1.85688	0.933708	1.23761	0.572088	0	0	0	0	1.23761	0	0	0	0	0	0	0	33.3333	66.6667	33.3333	33.3333	33.3333	33.3333	33.3333	0	0	0	0	33.3333	0	0	0	0	0	0	0
Heart__fibroblast	stromal	Heart	226	111	1.32871	0.440963	1.44233	1.40269	0.436141	0	0.646111	0	0	0	0	0.396581	0	0	0.461432	0	0	0	0	5.19618	1.06045	5.40827	5.30223	1.27253	0	1.9088	0	0	0	0	1.06045	0	0	1.37858	0	0	0	0
Aorta__fibroblast	stromal	Aorta	227	111	0	1.43663	1.2416	1.39049	1.07953	0	0.645122	0	0	0	0	0.980968	0.980968	0	1.19847	0.441912	0.747331	0	0	0	75	50	75	50	0	25	0	0	0	0	25	25	0	50	25	25	0	0
Lung__fibroblast	stromal	Lung	228	111	0	1.619	0.571188	2.28297	0.819761	0	0.803088	0	0	0	0	0.220662	0.0728357	0	0.480464	0.0876568	0.196284	0	0	0	62.069	10.3448	82.7586	34.4828	0	13.7931	0	0	0	0	6.89655	3.44828	0	17.2414	6.89655	3.44828	0	0
Trachea__fibroblast	stromal	Trachea	229	111	1.30049	1.84551	1.1363	1.78087	0.554578	0.743059	0.64563	0.670789	0.191071	0.357141	0.101316	0.39967	0.360437	0.176498	0.541435	0.180135	0.133292	0	0.0624157	53.3333	73.3333	57.7778	75.5556	26.6667	40	37.7778	26.6667	15.5556	22.2222	8.88889	20	24.4444	13.3333	28.8889	15.5556	11.1111	0	6.66667
Tongue__fibroblast	stromal	Tongue	230	111	1.25769	1.36216	0.263072	1.50598	0	0.672505	0.236789	0.820205	0.198009	0.222976	0.0500836	0.0535297	0.114753	0	0.188059	0.119345	0.275755	0	0	34.8189	37.3259	5.84958	43.454	0	16.9916	5.84958	20.3343	5.01393	3.89972	1.11421	1.11421	1.94986	0	3.89972	2.22841	5.57103	0	0
Small_intestine__fibroblast	stromal	Small_intestine	231	111	1.66369	2.06836	1.46356	2.30346	0.599713	0.803892	0.894974	0.618824	0.0979922	0.467766	0.250813	0.377747	0.275168	0.107842	0.672725	0.486204	0.181422	0	0.020451	64.6154	83.0769	44.6154	86.1538	20	36.9231	36.9231	20	4.61538	18.4615	12.3077	12.3077	15.3846	6.15385	23.0769	16.9231	7.69231	0	1.53846
Colon__fibroblast	stromal	Colon	232	111	1.79363	2.45819	2.14325	2.58905	0.655273	0.31105	1.66157	0.31105	0.31105	0	0.338727	0.62684	0	0	1.24792	0	0.338727	0	0	83.3333	100	66.6667	83.3333	16.6667	16.6667	50	16.6667	16.6667	0	16.6667	16.6667	0	0	33.3333	0	16.6667	0	0
Liver__fibroblast	stromal	Liver	233	111	2.32568	1.82511	2.1451	2.79077	1.52781	0.932899	1.43843	0.730811	0.274215	0.52876	0	0.970202	0	0.711647	1.31318	0	0	0	0	100	37.5	25	87.5	37.5	37.5	37.5	25	12.5	25	0	37.5	0	12.5	50	0	0	0	0
Kidney__fibroblast	stromal	Kidney	234	111	2.05003	1.84415	2.76567	2.744	1.23846	0.420404	1.37753	0.255258	0.120058	0.120761	0.32167	1.23162	1.29544	1.00335	1.95076	0.810925	0.73143	0	0.175036	73.7864	47.5728	88.3495	88.3495	62.1359	19.4175	63.1068	8.73786	5.82524	5.82524	15.534	39.8058	36.8932	33.0097	61.165	32.0388	38.835	0	3.8835
Bladder__fibroblast	stromal	Bladder	235	111	1.85194	2.32832	1.26405	2.02044	0.556489	0.916205	0.789334	0.999088	0.221054	0.247714	0.16794	0.174281	0.275354	0.149705	0.368834	0.257802	0.210889	0	0.0279982	73.2293	91.3575	42.0742	85.3288	20.9528	38.6594	33.0101	40.4722	8.89545	9.82293	9.06408	7.29342	12.6897	5.77572	16.1046	10.7083	9.35919	0	1.13828
Uterus__fibroblast	stromal	Uterus	236	111	1.76287	0	2.24671	1.61786	1.1334	0.315235	1.27085	0	0.244093	0.129632	0.414197	0.346574	0.394451	0.0391728	0.473107	0	0	0	0	40.2985	0	55.2239	32.8358	26.8657	7.46269	28.3582	0	2.98507	2.98507	5.97015	7.46269	5.97015	1.49254	5.97015	0	0	0	0
Fat__fibroblast (ACKR2+)	stromal	Fat	237	112	1.76983	2.51106	2.88218	2.93652	1.08624	0.619658	1.16355	0.432365	0.0469822	0.135813	0.932552	0.825784	0.911227	0.604843	1.35995	0.645571	0.715855	0	0.139735	80.5263	87.8947	78.4211	92.6316	43.1579	35.2632	52.1053	22.6316	4.21053	10	38.4211	24.2105	30	20	45.2632	27.8947	27.8947	0	7.36842
Fat__fibroblast (ITIH5+)	stromal	Fat	238	113	1.34657	1.47961	0.413093	1.46307	0	0.832965	0.184846	0.924819	0.148478	0.342388	0.102011	0.132128	0.22245	0.0605172	0.202134	0.329792	0.497469	0	0.0637956	74.4898	71.4286	21.4286	72.449	0	52.0408	8.16327	52.0408	9.18367	17.3469	2.04082	8.16327	9.18367	3.06122	11.2245	19.3878	23.4694	0	5.10204
Fat__fibroblast (LCN2+)	stromal	Fat	239	114	0.733558	1.48964	1.99529	1.8219	1.05849	0.24969	1.14999	0	0	0	0.431168	0.0557008	0	0	0.0557008	0	0.0445446	0	0	61.5385	76.9231	92.3077	100	84.6154	23.0769	84.6154	0	0	0	46.1538	7.69231	0	0	7.69231	0	7.69231	0	0
Lung__adventitial fibroblast	stromal	Lung	240	115	2.28581	2.48712	0.950274	2.89649	0.317382	1.27822	0.565862	1.27875	0.491636	0.613122	0.291244	1.25503	1.10233	0.88318	1.82772	0.669926	0.703035	0	0.0781483	77.2871	76.0252	28.3912	91.7981	7.25552	50.7886	18.612	45.1104	15.7729	19.5584	9.14826	35.3312	31.8612	21.7666	53.3123	19.8738	20.8202	0	2.52366
Lung__alveolar fibroblast	stromal	Lung	241	116	2.0633	2.13639	1.15044	2.76933	0.468582	1.0639	0.62182	1.06128	0.285636	0.723282	0.319129	0.988566	0.929617	0.684133	1.42289	0.473023	0.575644	0	0.0594374	65.7974	58.4754	28.8867	85.0552	10.8325	30.993	16.9509	29.6891	7.12136	20.662	7.62287	25.4764	23.5707	15.7472	37.9137	12.5376	13.34	0	1.60481
Lung__fibroblast (NNAT+)	stromal	Lung	242	117	2.23487	2.61154	0.766173	3.13746	0.0314707	1.20016	0.238921	1.62725	0.328353	0.82463	0.151028	1.23033	1.09817	0.785797	1.89114	0.598228	0.876784	0	0	77.907	83.7209	24.4186	90.6977	1.16279	41.8605	5.81395	54.6512	10.4651	26.7442	4.65116	33.7209	33.7209	18.6047	47.6744	17.4419	20.9302	0	0
Tongue__fibroblast (WIF1+)	stromal	Tongue	243	118	1.41311	1.45379	0.662328	1.59809	0	0.816407	0.171305	0.908587	0.261103	0.272798	0	0	0.205859	0	0.312387	0.298098	0.0430855	0	0	47.5728	50.4854	17.4757	55.3398	0	24.2718	5.82524	29.1262	4.85437	10.6796	0	0	5.82524	0	6.79612	7.76699	1.94175	0	0
Small_intestine__fibroblast (CHODL+)	stromal	Small_intestine	244	119	0.405218	1.464	2.02462	2.02129	1.55246	0.321959	1.68974	0.127317	0	0	0.0520883	0	0.189245	0.179021	0.508667	0.0938775	0.187158	0	0	20	68	80	84	80	8	76	4	0	0	4	0	8	4	28	4	8	0	0
Small_intestine__fibroblast (GGT5+)	stromal	Small_intestine	245	120	1.09485	1.74029	2.22633	2.02582	1.17182	0.236315	1.15139	0.184627	0	0.145082	0.357343	0.515088	0.453684	0.856891	0.827754	0.119286	0.122789	0	0.0365989	43.9024	87.8049	78.0488	80.4878	60.9756	12.1951	60.9756	7.31707	0	4.87805	17.0732	4.87805	9.7561	7.31707	9.7561	4.87805	7.31707	0	2.43902
Small_intestine__fibroblast (KCNN3+)	stromal	Small_intestine	246	121	1.09016	1.82084	1.59568	2.14291	0.994888	0.752271	1.08791	0.600671	0	0.096191	0.21979	0.328612	0.288429	0	1.21282	0.723544	0.375548	0	0	40	80	55	95	40	25	55	25	0	5	10	15	15	0	50	20	5	0	0
Pancreas__fibroblast (PI16+)	stromal	Pancreas	247	122	1.48926	1.94372	2.16625	2.52685	0.86933	0.534314	0.911505	0.631784	0.202495	0.233537	0.403002	0.73769	0.653717	0.575915	1.1968	0.649335	0.535714	0	0.0780137	64.0449	76.9663	64.0449	92.6966	38.764	22.4719	43.2584	25.8427	8.98876	9.55056	25.2809	29.7753	28.0899	21.3483	46.0674	22.4719	26.9663	0	5.05618
Pancreas__fibroblast (PTN+)	stromal	Pancreas	248	123	1.23323	1.68162	1.86499	2.11996	0.809011	0.373935	0.871739	0.377578	0.0409301	0.141272	0.37348	0.932966	1.0839	0.655606	1.25993	0.571976	0.544968	0	0.0909899	50.5535	70.1107	69.0037	83.7638	39.1144	17.7122	43.9114	11.0701	1.84502	5.16605	20.2952	28.4133	38.0074	20.2952	43.1734	25.4613	20.2952	0	4.42804
Bladder__fibroblast (PTN+)	stromal	Bladder	249	123	1.50875	1.69139	0.381382	1.26498	0	0.734365	0.179211	0.974378	0.269488	0.315884	0.170249	0.0995976	0.0256969	0.0372064	0.190191	0.369205	0.344185	0	0	80.9524	90.4762	42.8571	76.1905	0	52.381	14.2857	66.6667	28.5714	33.3333	14.2857	4.7619	4.7619	4.7619	14.2857	33.3333	33.3333	0	0
Kidney__fibroblast (ASPN+)	stromal	Kidney	250	124	2.10425	2.10428	0.736317	2.99102	0	1.08969	0.661204	0.853541	0.908234	0.522077	0.280532	1.62575	0.783994	1.352	1.88571	1.23133	0	0	0	62.5	62.5	37.5	100	0	50	25	25	37.5	25	12.5	50	25	37.5	50	50	0	0	0
Kidney__fibroblast (TNC+)	stromal	Kidney	251	125	2.01141	0	2.6282	2.1591	1.5386	0.264468	1.71287	0	0.224796	0.31256	0.19426	0.436246	0.311699	0.233922	0.81852	0.154262	0.108876	0	0	85.2941	0	85.2941	82.3529	64.7059	11.7647	70.5882	0	8.82353	8.82353	8.82353	11.7647	8.82353	2.94118	32.3529	5.88235	2.94118	0	0
Bladder__fibroblast (ENPP2+)	stromal	Bladder	252	126	2.15104	2.52805	0.60812	2.56732	0	0.695829	0.573768	1.36687	0.486507	0.803747	0.10902	0.125705	0.466302	0.127562	0.448679	0.152905	0.225743	0	0.0429712	94	100	26	98	0	36	18	78	22	30	6	6	20	6	20	6	12	0	2
Bladder__fibroblast (LY6H+)	stromal	Bladder	253	127	1.64432	1.97983	0.48213	1.82578	0	0.958851	0.408764	1.0363	0.289761	0.167263	0.107715	0.206825	0.237084	0.15129	0.232075	0.277951	0.166472	0	0	76.5432	91.358	25.9259	87.6543	0	53.0864	18.5185	55.5556	13.5802	9.87654	4.93827	7.40741	12.3457	8.64198	9.87654	12.3457	9.87654	0	0
Fat__myofibroblast	stromal	Fat	254	128	0.4037	1.21193	1.54897	1.41712	0.860351	0.179329	0.878647	0	0	0	0.199088	0.281923	0.365078	0.105823	0.602154	0.218754	0.0843677	0	0	11.0294	33.8235	44.8529	41.9118	25	3.67647	27.2059	0	0	0	4.41176	5.14706	7.35294	2.94118	14.7059	3.67647	2.20588	0	0
Kidney__myofibroblast	stromal	Kidney	255	128	1.16347	1.2981	2.16523	1.97587	1.26202	0.108267	1.34756	0.0842323	0.0807062	0.0799142	0.252585	0.438371	0.290641	0.236297	0.737667	0.244912	0.193661	0	0.0672238	46.6258	57.6687	82.8221	86.5031	64.4172	3.68098	66.2577	2.45399	1.84049	1.84049	14.1104	15.3374	9.81595	8.58896	25.7669	14.7239	9.81595	0	2.45399
Bladder__myofibroblast	stromal	Bladder	256	128	1.87573	2.15031	0.631179	1.90932	0.0417397	0.950068	0.272011	1.17381	0.302762	0.355985	0.163139	0.229762	0.277078	0.15855	0.433224	0.440994	0.29136	0	0	88.4956	93.3628	41.5929	92.4779	1.32743	63.2743	20.7965	71.6814	19.9115	24.3363	11.5044	14.1593	16.3717	8.40708	27.8761	29.646	20.354	0	0
Uterus__myofibroblast	stromal	Uterus	257	128	1.48682	0	1.74966	1.61668	0.824406	0.395607	0.811013	0	0.0793786	0.239478	0.103033	0.351323	0.14984	0.113493	0.404764	0.336208	0.146038	0	0	34.9835	0	44.5545	42.5743	18.4818	7.92079	18.4818	0	1.32013	4.29043	1.9802	7.59076	2.9703	1.9802	6.93069	5.28053	2.64026	0	0
Lung__fibromyocyte	stromal	Lung	258	129	2.24785	2.07912	0.819798	2.76278	0.32015	1.19963	0.618274	1.37966	0.400888	0.662342	0.0839771	0.557492	0.464813	0.54853	0.57596	0.474623	0.534725	0	0	64	52	20	74	8	30	16	38	10	16	2	10	10	12	16	10	10	0	0
Brain_cortex__pericyte	stromal	Brain_cortex	259	130	0.261063	1.56954	0.84029	1.91134	0.961468	0.557526	0.858991	0	0	0	0	0	0	0	0.344993	0.109433	0	0	0	3.80952	39.0476	15.2381	51.4286	20.9524	11.4286	18.0952	0	0	0	0	0	0	0	4.7619	2.85714	0	0	0
Brainstem__pericyte	stromal	Brainstem	260	130	1.26083	1.49546	1.77337	2.29594	1.09719	0.679829	1.07013	0.952983	0.20076	0.136183	0.085847	0	0	0	0.731191	0	0.122623	0	0	25.4902	35.2941	37.2549	64.7059	25.4902	9.80392	23.5294	17.6471	3.92157	1.96078	3.92157	0	0	0	11.7647	0	1.96078	0	0
Hypothalamus_Pituitary__pericyte	stromal	Hypothalamus_Pituitary	261	130	1.78171	2.0149	0.852358	2.17165	0	0	0.797958	1.5392	0	0	0	0	0	0	0	0.876848	0	0	0	42.8571	57.1429	14.2857	57.1429	0	0	14.2857	42.8571	0	0	0	0	0	0	0	14.2857	0	0	0
Fat__pericyte	stromal	Fat	262	130	1.16165	1.9184	2.1594	2.46868	1.26519	0.233514	1.29548	0.283572	0.0648946	0.0616234	0.565959	0.410449	0.432238	0.161527	0.996273	0.0566431	0.125964	0	0	32.6316	64.2105	69.4737	82.1053	44.2105	6.31579	52.6316	3.15789	1.05263	2.10526	14.7368	11.5789	10.5263	3.15789	28.4211	3.15789	3.15789	0	0
Limb_muscle__pericyte	stromal	Limb_muscle	263	130	0.600066	1.21417	1.51114	1.82992	0.984228	0	0.91908	0	0	0	0.249206	0.130326	0.120704	0	1.05638	0	0.107043	0	0	12.5	26.9231	37.5	39.4231	23.0769	0	22.1154	0	0	0	4.80769	1.92308	1.92308	0	18.2692	0	1.92308	0	0
Diaphragm__pericyte	stromal	Diaphragm	264	130	2.24122	1.42775	3.20785	3.29086	1.2451	0.77815	1.2451	0	0	0	0.986173	0	0	0	1.08848	0	0	0	0	33.3333	33.3333	100	100	66.6667	33.3333	66.6667	0	0	0	33.3333	0	0	0	66.6667	0	0	0	0
Heart__pericyte	stromal	Heart	265	130	0.669703	1.47975	1.5407	2.08939	0.902529	0	1.00407	0	0	0	0	1.01308	0	0	0.811403	0	0.327141	0	0	5.88235	17.6471	20.5882	35.2941	8.82353	0	11.7647	0	0	0	0	11.7647	0	0	8.82353	0	2.94118	0	0
Lung__pericyte	stromal	Lung	266	130	2.60311	2.75026	0.892904	3.30437	0.369682	1.32217	0.565327	1.49697	0.52999	0.78506	0.393244	0.813468	0.865536	0.810576	1.07611	0.221275	0.465703	0	0	76.0563	74.6479	21.1268	88.7324	5.6338	42.2535	12.6761	42.2535	11.2676	18.3099	8.4507	16.9014	18.3099	21.1268	28.169	4.22535	11.2676	0	0
Tongue__pericyte	stromal	Tongue	267	130	0.804806	1.3697	0.74333	2.31784	0	0	1.12747	1.05229	0	0.578002	0	1.45515	0	0	0.959467	0	0	0	0	16.6667	41.6667	16.6667	75	0	0	16.6667	25	0	8.33333	0	33.3333	0	0	8.33333	0	0	0	0
Small_intestine__pericyte	stromal	Small_intestine	268	130	1.0204	1.67004	2.99843	2.13345	1.35216	0	1.55876	0	0	0	0	0	0	0	0	0	0	0	0	25	75	75	100	50	0	50	0	0	0	0	0	0	0	0	0	0	0	0
Pancreas__pericyte	stromal	Pancreas	269	130	0.524153	1.42989	1.63025	2.13544	1.24055	0.204854	1.28805	0	0	0.0515897	0.21538	0.265276	0.345395	0.182271	1.02711	0.13514	0.209946	0	0.143758	18.3333	58.3333	66.6667	93.3333	55	10	55	0	0	1.66667	10	8.33333	13.3333	3.33333	41.6667	6.66667	8.33333	0	3.33333
Kidney__pericyte	stromal	Kidney	270	130	0.738847	2.02753	2.31774	2.48423	1.9113	0	2.04477	0	0	0	0	0	0	0	1.39655	0	0	0	0	22.2222	66.6667	66.6667	88.8889	88.8889	0	77.7778	0	0	0	0	0	0	0	33.3333	0	0	0	0
Bladder__pericyte	stromal	Bladder	271	130	0.893448	2.03861	2.14331	2.04886	1.41394	0.257514	1.46019	0.0872045	0.0516753	0	0.207063	0.572024	0	0	0.365143	0.0109927	0.0325147	0	0	41.4634	87.8049	85.3659	80.4878	70.7317	9.7561	65.8537	4.87805	2.43902	0	12.1951	14.6341	0	0	19.5122	2.43902	2.43902	0	0
Uterus__pericyte	stromal	Uterus	272	130	1.73255	0	2.06139	2.03134	1.89044	0.505993	1.86031	0	0	0.501792	0.659845	0.501792	0	0	1.8262	1.2828	1.07385	0	0	66.6667	0	55.5556	55.5556	66.6667	11.1111	66.6667	0	0	11.1111	11.1111	11.1111	0	0	22.2222	11.1111	22.2222	0	0
Bone__adipo-CAR cell	stromal	Bone	273	131	1.2019	1.85689	2.97104	2.88455	1.54256	0	1.16264	0	0	0	0.437402	2.82155	2.77233	2.20724	2.80949	1.86224	1.37986	0	0	58.8235	82.3529	100	100	64.7059	0	52.9412	0	0	0	17.6471	94.1176	88.2353	76.4706	94.1176	76.4706	58.8235	0	0
Bone_marrow__adipo-CAR cell	stromal	Bone_marrow	274	131	0	1.87189	3.92207	1.87189	0	0	0	0	0	0	0	2.8623	2.485	3.13559	2.8623	0	0	0	0	0	100	100	100	0	0	0	0	0	0	0	100	100	100	100	0	0	0	0
Fat__adipocyte (UCP1hi)	stromal	Fat	275	132	0.672866	1.39595	1.97703	2.44806	0.92261	0	0.924998	0	0	0	0.188101	0.40608	0.411527	0.221036	0.480074	0.229796	0.168138	0	0	19.0476	46.1905	70	82.381	28.5714	0	30	0	0	0	5.2381	11.4286	11.9048	5.2381	13.3333	8.09524	4.28571	0	0
Pancreas__adipocyte (UCP1hi)	stromal	Pancreas	277	132	0.445777	1.08443	1.57626	2.07889	0.87588	0	0.89477	0	0	0	0.136163	0.56911	0.290732	0.264463	0.259313	0.189677	0.136193	0	0	22.0779	51.9481	70.1299	80.5195	36.3636	0	45.4545	0	0	0	9.09091	22.0779	15.5844	10.3896	10.3896	14.2857	5.19481	0	0
Kidney__adipocyte (UCP1hi)	stromal	Kidney	278	132	0.296071	1.20595	1.78124	2.04887	0.296071	0	1.22278	0	0	0	0	0	0	0.252976	0	0	0	0	0	16.6667	50	50	66.6667	16.6667	0	50	0	0	0	0	0	0	16.6667	0	0	0	0	0
Fat__adipocyte (UCP1lo)	stromal	Fat	279	133	0.769964	1.44986	1.96815	2.51888	0.935291	0.0360705	0.916296	0	0	0	0.384633	0.259269	0.343506	0.131203	0.390241	0.355579	0.187077	0	0.013521	49.1597	77.591	87.8151	92.7171	63.8655	3.22129	59.8039	0	0	0	26.1905	17.9272	20.3081	10.5042	20.028	21.7087	12.0448	0	1.40056
Limb_muscle__adipocyte (UCP1lo)	stromal	Limb_muscle	280	133	0.842067	1.46403	1.85315	2.142	1.06678	0	0.949939	0	0	0	0.465697	0.133298	0.035506	0.0604937	0.229376	0.467572	0.216639	0	0	45.8333	62.5	83.3333	83.3333	45.8333	0	41.6667	0	0	0	16.6667	8.33333	4.16667	8.33333	16.6667	12.5	20.8333	0	0
Bone__adipocyte (UCP1lo)	stromal	Bone	281	133	0.463191	1.03047	1.13151	2.03411	1.10544	0	0.973075	0	0	0	0	0.961035	0.33904	0	0.33904	0.33904	0.194469	0	0	11.1111	33.3333	44.4444	66.6667	44.4444	0	33.3333	0	0	0	0	11.1111	11.1111	0	11.1111	11.1111	11.1111	0	0
Aorta__adipocyte (UCP1lo)	stromal	Aorta	282	133	0.258184	1.76231	0.778548	0.905385	1.37821	0	1.41465	0	0	0	0.199615	0	0	0	0	0.0710587	0	0	0	25	50	25	25	75	0	75	0	0	0	25	0	0	0	0	25	0	0	0
Pancreas__adipocyte (UCP1lo)	stromal	Pancreas	283	133	0.73099	1.53309	2.09761	2.59488	0.902511	0.0775759	0.881979	0	0	0	0.403345	0.49012	0.489371	0.304203	0.508502	0.412677	0.250178	0	0.0329858	49.3333	76	81.3333	90	58	5.33333	59.3333	0	0	0	31.3333	27.3333	28	20.6667	25.3333	24	16	0	2.66667
Kidney__adipocyte (UCP1lo)	stromal	Kidney	284	133	1.15447	1.92702	2.21797	3.2127	0.93134	0	1.26657	0	0	0	0.0964975	0.0964975	0.392618	0	0.267848	0.0964975	0	0	0	80	100	80	100	60	0	80	0	0	0	20	20	40	0	20	20	0	0	0
Bladder__adipocyte (UCP1lo)	stromal	Bladder	285	133	0.639128	1.02947	1.86123	2.20766	0.513838	0	0.406711	0	0	0	0	0	0.134186	0	0.175922	0	0	0	0	60	80	100	100	60	0	60	0	0	0	0	0	20	0	20	0	0	0	0
Blood__mesothelial cell	stromal	Blood	286	134	2.08448	2.06222	2.86824	2.95415	2.39251	0.589785	2.5991	0	0	0	0.240851	0.434805	0.434805	0.240851	1.15223	0.240851	0	0	0	50	25	100	100	50	25	100	0	0	0	25	25	25	25	50	25	0	0	0
Spleen__mesothelial cell	stromal	Spleen	287	134	0.427018	1.14126	1.6604	2.54259	1.22291	0	1.60803	0	0	0	0.236131	0.954757	0.587242	0.954757	1.49569	0.427018	0	0	0	50	50	50	100	50	0	100	0	0	0	50	50	50	50	50	50	0	0	0
Heart__mesothelial cell	stromal	Heart	289	134	2.72159	0	0	0	0	0	2.72159	0	0	0	0	0	0	0	0	0	0	0	0	100	0	0	0	0	0	100	0	0	0	0	0	0	0	0	0	0	0	0
Lung__mesothelial cell	stromal	Lung	290	134	2.35359	1.84546	2.60683	3.39479	1.83552	0.384379	1.79316	0	0	0.272187	0.173618	0.260169	0.336605	0.274455	1.4975	0	0	0	0	54.5455	54.5455	63.6364	100	63.6364	27.2727	63.6364	0	0	9.09091	18.1818	27.2727	18.1818	18.1818	27.2727	0	0	0	0
Small_intestine__mesothelial cell	stromal	Small_intestine	291	134	1.67647	2.20107	2.4697	2.98042	1.79082	0.439669	1.82778	0.338876	0.186228	0.0140007	0.636738	1.33793	1.11464	1.09504	1.87878	0.929605	0.593699	0	0.182625	96.2963	96.2963	74.0741	100	74.0741	29.6296	74.0741	14.8148	11.1111	3.7037	51.8519	77.7778	59.2593	44.4444	85.1852	40.7407	40.7407	0	22.2222
Colon__mesothelial cell	stromal	Colon	292	134	1.19367	2.00632	2.2943	2.71476	1.71822	0.279564	1.97182	0.238397	0.139225	0.0356883	0.431257	1.20206	1.0047	0.467349	1.49215	0.837742	0.312063	0.00986631	0.191439	75.9259	90.7407	88.8889	100	83.3333	11.1111	90.7407	9.25926	7.40741	3.7037	38.8889	44.4444	44.4444	25.9259	70.3704	51.8519	22.2222	1.85185	12.963
Liver__mesothelial cell	stromal	Liver	293	134	2.54057	1.14897	2.50773	2.91821	1.66501	0.414539	1.6921	0	0.092831	0.236557	0.564294	0.169185	0.72787	0.236557	0.993687	0.814002	0.283616	0	0.334599	100	40	70	100	70	30	70	0	10	10	40	20	30	10	40	40	10	0	20
Kidney__mesothelial cell	stromal	Kidney	294	134	1.83866	0	1.99551	2.37398	1.14056	0	1.24287	0	0.0802451	0	0.0802451	0.0802451	0	0	0.27464	0.209048	0	0	0.303839	80	0	100	100	80	0	60	0	20	0	20	20	0	0	40	20	0	0	20
Bladder__mesothelial cell	stromal	Bladder	295	134	1.35299	1.71991	1.36053	2.17049	0.835253	0.85613	1.07644	0.696775	0.514473	0.27611	0.228166	0.636992	0.359483	0.547338	0.985224	0.332658	0.148534	0	0.160522	64.1026	79.4872	56.4103	84.6154	28.2051	35.8974	41.0256	28.2051	20.5128	17.9487	17.9487	12.8205	12.8205	12.8205	35.8974	23.0769	10.2564	0	17.9487
Testes__mesothelial cell	stromal	Testes	296	134	1.47981	1.47981	0	2.0521	0	1.47981	0	2.4138	0	1.47981	0	0	0	0	2.0521	0	0	0	0	100	100	0	100	0	100	0	100	0	100	0	0	0	0	100	0	0	0	0
Fat__mesothelial cell (CXCL10+ PRG4+)	stromal	Fat	297	135	1.79258	2.64903	2.88886	3.39372	2.20131	0.0389142	2.2103	0	0	0	0.910416	1.98582	1.99828	1.58369	2.669	1.66667	1.31323	0.0284175	0.220271	92.8571	100	100	100	96.4286	7.14286	100	0	0	0	82.1429	96.4286	92.8571	85.7143	100	96.4286	78.5714	3.57143	39.2857
Pancreas__mesothelial cell (CXCL10+ PRG4+)	stromal	Pancreas	298	135	2.19645	2.9801	2.97414	3.54029	2.02135	0.777941	2.20287	0.562389	0.448617	0.448617	1.14808	1.84355	1.546	1.55135	2.29024	1.59083	1.13019	0	0.284043	100	100	100	100	100	60	100	20	20	20	80	100	100	100	100	100	60	0	40
Fat__mesothelial cell (CXCL10- PRG4+)	stromal	Fat	299	136	1.29953	2.13738	2.47292	2.85422	1.89118	0.29133	1.88731	0.0244887	0	0	0.67437	1.76016	1.60988	1.08123	2.16667	1.12173	0.697681	0.0108609	0.136349	81.4815	93.2099	95.0617	96.9136	89.5062	18.5185	91.358	1.85185	0	0	53.7037	77.1605	73.4568	58.0247	87.6543	71.6049	50	1.23457	12.3457
Pancreas__mesothelial cell (CXCL10- PRG4+)	stromal	Pancreas	300	136	1.29244	2.05327	2.45017	2.76846	1.6602	0.289638	1.71468	0.172591	0.0211799	0.0369558	0.717342	1.79766	1.50362	0.985186	2.13724	0.970071	0.568796	0	0.155609	85.2113	97.5352	91.5493	98.9437	86.6197	27.8169	87.3239	5.98592	2.11268	3.16901	70.7746	84.1549	79.5775	64.0845	91.9014	75.3521	54.2254	0	22.8873
Fat__mesothelial cell (SBSN+)	stromal	Fat	301	137	1.30035	2.06047	1.96889	2.61808	1.6705	0.217899	1.56546	0.193399	0.0500555	0	0.360392	1.56232	1.2618	0.815206	1.76075	1.01909	0.607841	0	0	80	100	66.6667	100	60	20	73.3333	13.3333	6.66667	0	33.3333	53.3333	73.3333	53.3333	73.3333	53.3333	46.6667	0	0
Pancreas__mesothelial cell (SBSN+)	stromal	Pancreas	302	137	1.21385	1.98532	2.39818	2.69996	1.61364	0.124399	1.65685	0	0	0	0.766222	1.60669	1.47369	1.20643	1.90385	0.979308	0.698846	0	0.0917698	81.6514	89.9083	89.9083	97.2477	88.9908	21.1009	88.0734	0	0	0	62.3853	70.6422	69.7248	57.7982	81.6514	66.9725	45.8716	0	11.0092
Brain_cortex__leptomeningeal cell	stromal	Brain_cortex	304	139	0.919806	1.17051	1.47053	1.49307	0.581073	0.155766	0.604295	0.312431	0.0893106	0.123321	0.315132	0.665585	0.694586	0.336071	0.881448	0.304873	0.266658	0	0.284129	37.2549	56.8627	45.098	54.902	31.3725	11.7647	29.4118	11.7647	5.88235	7.84314	19.6078	21.5686	27.451	11.7647	19.6078	19.6078	11.7647	0	3.92157
Brainstem__leptomeningeal cell	stromal	Brainstem	305	139	0.855251	1.20639	1.26135	1.55271	1.17444	0.54013	0.986126	0.668257	0.571995	0.197005	0.122591	0.154183	0.348932	0	0.195812	0.0540792	0.122591	0	0	46.1538	53.8462	38.4615	69.2308	46.1538	7.69231	38.4615	15.3846	15.3846	15.3846	7.69231	7.69231	23.0769	0	23.0769	7.69231	7.69231	0	0
Hypothalamus_Pituitary__leptomeningeal cell	stromal	Hypothalamus_Pituitary	306	139	1.34358	1.45592	0.310519	1.90775	0	0.576768	0	0.734761	0.452505	0.468884	0.307797	0.213323	0	0	0	0.213323	0.350551	0	0	100	60	20	80	0	60	0	40	20	40	20	20	0	0	0	20	40	0	0
Fat__reticular cell	stromal	Fat	307	140	1.9055	2.55392	2.93755	3.28814	1.37817	0.198655	1.01668	0	0	0	1.41851	1.80833	1.30845	2.05538	1.78074	0.71869	0.404199	0	0	83.3333	66.6667	100	91.6667	58.3333	8.33333	50	0	0	0	75	75	58.3333	41.6667	66.6667	25	25	0	0
Limb_muscle__reticular cell	stromal	Limb_muscle	308	140	1.04713	1.26227	1.68794	1.826	0.856893	0.087825	0.609462	0	0	0	0.422979	0.451402	0.628622	0.361974	1.25346	0.354424	0.331929	0	0.289754	52.6316	68.4211	78.9474	78.9474	47.3684	10.5263	31.5789	0	0	0	21.0526	26.3158	26.3158	10.5263	57.8947	21.0526	10.5263	0	21.0526
Pancreas__reticular cell	stromal	Pancreas	309	140	1.73685	1.85239	0.420312	2.11134	0	0.942795	0	1.2042	0.626897	0.448305	0	1.54535	1.4362	0.850005	1.78485	0.368778	0.656916	0	0.607585	92.8571	92.8571	21.4286	92.8571	0	64.2857	0	71.4286	35.7143	28.5714	0	64.2857	71.4286	28.5714	78.5714	21.4286	35.7143	0	28.5714
Kidney__reticular cell	stromal	Kidney	310	140	0.893541	1.39107	2.26206	2.14455	1.16062	0	1.37966	0	0	0	0.160639	1.00278	0.682168	0.873234	1.16108	0.476547	0.167448	0	0.16468	61.5385	84.6154	100	92.3077	76.9231	0	84.6154	0	0	0	15.3846	53.8462	46.1538	46.1538	46.1538	38.4615	15.3846	0	23.0769
Mammary_gland__unknown_Mammary_gland_stromal_G1 (NGFR+ TNNT2+)	stromal	Mammary_gland	311	141	2.26814	0	1.57261	0.731486	0.731486	0	1.55234	0	0.731486	0	0	0	0	0	0	0	0	0	0	80	0	20	20	20	0	40	0	20	0	0	0	0	0	0	0	0	0	0
Bone__unknown_Bone_stromal_G1 (NGFR+ TNNT2+)	stromal	Bone	312	141	1.25098	1.42694	0.30031	1.50931	0	1.07618	0.0440872	1.07188	0	1.00478	0.267525	0.221752	0.126827	0.104457	0.824032	0	0	0.104457	0.789403	80	90	30	90	0	60	10	80	0	50	20	10	10	10	50	0	0	10	50
Tongue__unknown_Tongue_stromal_G2 (NGFR+ TNNT2+)	stromal	Tongue	313	141	1.38137	1.01771	0.49984	1.61261	0	0.577848	0.179901	1.13859	0.229903	0.0720067	0	0	0	0	0	0	0	0	0	43.75	50	18.75	56.25	0	25	6.25	50	6.25	6.25	0	0	0	0	0	0	0	0	0
Pancreas__unknown_Pancreas_stromal_G1 (NGFR+ TNNT2+)	stromal	Pancreas	314	141	1.12053	1.66036	0.645331	1.60772	0	0.499811	0.449095	0.686911	0	0.250208	0	0	0.645032	0	0.249549	0	0	0	0.450174	60	80	20	100	0	40	20	60	0	20	0	0	40	0	20	0	0	0	20
Tongue__unknown_Tongue_stromal_G1 (COL15A1+ PTGDS+)	stromal	Tongue	315	142	1.52693	1.66718	0	1.46825	0	0.745282	0.569377	1.13835	0.569377	0.304809	0	0	0	0	0.543196	0	0.470537	0	0	54.5455	36.3636	0	36.3636	0	18.1818	9.09091	36.3636	9.09091	9.09091	0	0	0	0	9.09091	0	9.09091	0	0
Kidney__unknown_Kidney_stromal_G1 (ST6GAL2+)	stromal	Kidney	316	143	1.34355	1.88159	2.12578	2.50877	1.17433	0.468725	1.15209	0.220349	0.0322104	0	0.23056	0.233901	0	0.115721	0.615827	0.195999	0.152234	0	0	43.4783	56.5217	56.5217	82.6087	43.4783	8.69565	43.4783	8.69565	4.34783	0	8.69565	8.69565	0	8.69565	21.7391	4.34783	8.69565	0	0
Brain_cortex__B cell	lymphoid	Brain_cortex	317	144	1.86643	2.49324	0.747448	2.55191	1.19628	0.985759	0.747448	1.55607	0.603571	0	0.747448	2.61901	2.52781	2.15834	3.63851	2.01137	1.21368	0	1.19628	50	75	25	75	50	50	25	50	25	0	25	100	75	100	100	100	75	0	50
Brainstem__B cell	lymphoid	Brainstem	318	144	2.62299	3.07706	0	3.4869	0	0	0	1.87102	0	0	0	3.75512	3.89426	3.49553	4.29324	1.29177	1.04869	1.53493	2.39376	66.6667	100	0	100	0	0	0	66.6667	0	0	0	100	100	100	100	33.3333	33.3333	33.3333	100
Hypothalamus_Pituitary__B cell	lymphoid	Hypothalamus_Pituitary	319	144	2.49161	1.91895	0	2.55796	0	1.27341	0.266566	1.43138	1.05416	0.750895	0	3.53868	3.2709	2.97134	3.88492	1.52533	1.94556	0.436948	1.64209	72.7273	72.7273	0	90.9091	0	36.3636	9.09091	27.2727	27.2727	18.1818	0	90.9091	90.9091	81.8182	100	45.4545	63.6364	9.09091	36.3636
Fat__B cell	lymphoid	Fat	320	144	2.13637	2.98485	3.37198	3.48509	1.80691	0.483398	1.64508	0	0	0	1.60925	3.54508	3.68204	3.84811	4.17096	2.3464	2.08023	0.401411	2.53381	72.5714	94.6667	97.3333	97.9048	59.2381	12.5714	51.4286	0	0	0	52	98.4762	99.2381	99.4286	99.8095	80.381	68.381	8.57143	84.1905
Mammary_gland__B cell	lymphoid	Mammary_gland	321	144	2.85236	0	2.84638	3.10092	1.40164	0.626836	1.4234	0	0.415164	0.475671	0.574694	3.34605	3.23197	3.27775	3.86805	2.00759	1.58089	0.137427	2.1878	86.8946	0	89.1738	90.3134	37.8917	13.3903	40.1709	0	8.26211	9.97151	12.5356	94.8718	94.5869	90.5983	99.4302	63.8177	47.2934	2.849	70.0855
Limb_muscle__B cell	lymphoid	Limb_muscle	322	144	1.86943	2.6374	3.00718	3.1587	1.45114	0.0741438	1.26	0	0	0	0.889845	3.19518	3.23234	3.63093	3.72933	2.0425	1.92339	0.176976	2.41797	56.7164	84.0796	92.5373	91.5423	40.2985	1.49254	36.8159	0	0	0	23.3831	95.5224	97.5124	98.5075	98.5075	67.1642	57.7114	2.98507	76.6169
Bone__B cell	lymphoid	Bone	323	144	2.79795	2.93515	0.906887	3.25524	0.150698	1.37602	0.411499	1.73839	1.05119	1.25704	0.457466	3.67951	3.96709	3.64866	4.3069	2.13443	1.9435	0.645321	2.17763	86.7257	88.4956	16.8142	92.9204	2.65487	38.0531	7.9646	50.4425	28.3186	31.8584	8.84956	100	100	100	100	67.2566	60.177	13.2743	61.0619
Bone_marrow__B cell	lymphoid	Bone_marrow	324	144	2.81175	2.21671	2.93736	3.22583	1.19608	1.01542	0.952671	0.852343	0.509563	0.640208	0.589351	3.53233	3.73304	3.80164	4.2016	2.47625	1.84088	0.215702	2.2143	79.4326	48.9362	68.0851	91.4894	24.1135	17.0213	15.6028	13.4752	7.80142	9.21986	9.92908	98.5816	94.3262	94.3262	99.2908	62.4113	43.9716	3.5461	61.7021
Blood__B cell	lymphoid	Blood	325	144	0.559858	2.7481	0.97878	3.12051	0.973567	0.260021	0.436712	0	0	0	0.157615	2.84609	2.66808	3.23749	3.753	1.70792	1.27817	0	2.21319	5.60876	82.9001	6.83995	92.8865	20.5198	4.24077	6.97674	0	0	0	2.73598	86.0465	80.301	91.7921	98.7688	46.6484	30.3694	0	64.8427
Spleen__B cell	lymphoid	Spleen	326	144	2.6171	2.40134	2.40279	3.05969	1.01114	1.27454	0.98844	1.02976	0.632144	0.86377	0.52375	3.07891	3.18418	3.12321	3.76052	1.81387	1.62775	0.22398	2.0038	86.654	61.7331	59.709	95.3827	27.8937	42.8843	30.9298	28.7793	18.4061	27.1347	14.9905	94.3707	93.4851	94.2441	98.9247	67.4257	59.962	5.88235	72.9285
Lung__B cell	lymphoid	Lung	327	144	2.54739	2.85502	0.979444	3.22766	0.360265	1.40308	0.474719	1.56659	0.855921	1.13263	0.288068	3.40127	3.65644	3.40163	4.11371	1.83106	1.70418	0.311867	1.94628	81.3278	89.6266	25.3112	97.0954	7.05394	46.888	11.2033	52.6971	26.556	37.3444	7.46888	97.5104	97.5104	98.7552	98.7552	65.9751	59.751	7.88382	69.2946
Small_intestine__B cell	lymphoid	Small_intestine	328	144	2.55303	2.73456	0.639044	3.14447	0.265923	1.25528	0.583154	1.68992	0.862385	1.05336	0.368529	3.42476	3.72394	3.65713	4.17172	2.01035	1.95598	0.287841	2.17091	84.8958	92.7083	17.1875	95.8333	5.20833	39.5833	15.1042	59.8958	26.0417	33.3333	9.375	97.9167	100	97.9167	99.4792	69.7917	66.1458	7.29167	72.3958
Liver__B cell	lymphoid	Liver	329	144	2.90439	1.58443	2.91754	3.15582	1.1901	0.502595	1.29184	0.297851	0.411822	0.987456	0.258506	3.48405	3.57132	3.52804	3.96848	2.16515	1.82424	0	2.14106	88.6792	22.6415	75.4717	92.4528	28.3019	8.49057	29.2453	4.71698	6.60377	21.6981	4.71698	95.283	96.2264	90.566	99.0566	66.0377	53.7736	0	59.434
Pancreas__B cell	lymphoid	Pancreas	330	144	2.31825	2.4863	0.65164	2.85689	0.110953	1.258	0.367971	1.4716	0.843456	1.00444	0.212665	3.24051	3.54222	3.09534	3.95756	1.78163	1.656	0.334658	1.97861	85.5543	89.1937	17.7492	94.4569	2.91153	45.8567	10.3024	54.5913	28.1075	34.6585	5.76708	98.4323	99.3281	97.0325	99.832	66.3494	60.3583	8.62262	73.0683
Kidney__B cell	lymphoid	Kidney	331	144	2.3312	2.40108	2.5046	3.07834	1.09415	0.758763	1.10062	0.877247	0.501021	0.618801	0.452157	3.32678	3.53763	3.50149	4.03967	2.12412	1.87923	0.238206	2.2858	68.6804	65.6598	61.6852	92.5278	24.1653	16.2162	23.0525	17.6471	9.69793	10.4928	8.90302	95.8665	96.5024	96.0254	99.682	68.3625	55.9618	4.76948	70.9062
Bladder__B cell	lymphoid	Bladder	332	144	1.9477	2.68124	2.74199	3.27565	1.36231	0.356218	1.39015	0.126573	0.328803	0	1.11454	3.2191	3.61653	3.86718	3.98056	1.50553	1.76301	0.292424	2.13506	67.5676	94.5946	81.0811	97.2973	37.8378	5.40541	43.2432	2.7027	5.40541	0	32.4324	89.1892	97.2973	100	100	37.8378	62.1622	5.40541	72.973
Fat__B cell (PF)	lymphoid	Fat	333	145	1.67603	2.43282	2.88733	3.02187	1.37065	0.2335	1.41191	0	0	0	1.28968	2.43692	2.56104	2.91995	2.85593	1.73816	1.39082	0.0445548	1.64797	100	100	100	100	100	33.3333	100	0	0	0	100	100	100	100	100	100	91.6667	8.33333	91.6667
Mammary_gland__B cell (PF)	lymphoid	Mammary_gland	334	145	2.14816	0	2.09216	1.96318	0.756633	0.124963	0.717768	0	0.22877	0.0571386	0.200088	2.97927	2.87211	2.901	3.2124	1.49389	1.46204	0	1.61916	66.6667	0	80.9524	76.1905	42.8571	4.7619	38.0952	0	19.0476	9.52381	9.52381	95.2381	90.4762	90.4762	95.2381	61.9048	61.9048	0	61.9048
Limb_muscle__B cell (PF)	lymphoid	Limb_muscle	335	145	1.22524	1.97713	2.41344	2.72391	0.930907	0	1.20853	0	0	0	0.364779	2.00217	1.84195	2.36644	2.55855	0.928643	1.24325	0.0549734	1.40545	83.3333	75	83.3333	91.6667	66.6667	0	75	0	0	0	33.3333	91.6667	83.3333	83.3333	91.6667	66.6667	75	8.33333	66.6667
Bone__B cell (PF)	lymphoid	Bone	336	145	2.32349	2.30829	0.647209	2.84316	0	0.565551	0.10637	1.16863	0.997142	0.631102	0	3.49098	3.52615	3.2871	3.94406	1.05735	1.71794	0.643611	0.576309	66.6667	66.6667	11.1111	83.3333	0	16.6667	5.55556	33.3333	27.7778	11.1111	0	100	94.4444	100	100	33.3333	61.1111	5.55556	11.1111
Spleen__B cell (PF)	lymphoid	Spleen	337	145	1.72125	1.24205	1.81548	2.23688	0.908043	0.899156	0.881493	0.356362	0.10891	0.305031	0.274042	2.88204	2.89629	2.9292	3.35712	1.73355	1.49157	0.0896235	1.67648	75.4098	19.6721	78.6885	93.4426	40.9836	52.459	47.541	14.7541	9.83607	21.3115	16.3934	91.8033	93.4426	91.8033	95.082	78.6885	73.7705	6.55738	72.1311
Liver__B cell (PF)	lymphoid	Liver	338	145	2.68178	0	2.71579	2.93671	1.10172	0.277577	1.22935	0	0	0	0.494609	2.4289	2.36358	2.86046	2.97717	1.16538	1.44992	0	1.22935	100	0	100	66.6667	66.6667	33.3333	66.6667	0	0	0	33.3333	100	66.6667	100	100	66.6667	66.6667	0	66.6667
Pancreas__B cell (PF)	lymphoid	Pancreas	339	145	1.54906	1.80383	0.391122	2.0301	0.00848121	0.710927	0.261496	0.747577	0.27857	0.287422	0.191558	2.51906	2.75284	2.39306	3.18911	1.36841	1.35405	0.156647	1.41061	83.7838	86.4865	43.2432	91.8919	2.7027	56.7568	29.7297	64.8649	32.4324	43.2432	18.9189	100	97.2973	94.5946	94.5946	83.7838	81.0811	24.3243	83.7838
Kidney__B cell (PF)	lymphoid	Kidney	340	145	1.516	2.33316	2.33901	2.90897	0.829498	0.342903	0.959237	0.342903	0.837663	0	0.639444	2.80756	2.6241	2.52723	3.44049	1.61155	1.51321	0	1.5053	87.5	75	87.5	100	50	12.5	50	12.5	12.5	0	25	100	100	87.5	100	87.5	62.5	0	87.5
Pancreas__B cell (SOX5+)	lymphoid	Pancreas	341	146	3.08609	3.11057	0.861283	3.45969	0.027518	1.64931	0.630637	2.07902	1.20688	1.19453	0.568805	3.45346	3.83833	3.6091	4.3315	1.99545	2.03243	0.442326	1.89518	98.9247	97.8495	23.6559	98.9247	1.07527	60.2151	15.0538	76.3441	38.7097	37.6344	12.9032	96.7742	100	100	100	74.1935	75.2688	11.828	63.4409
Hypothalamus_Pituitary__plasma cell	lymphoid	Hypothalamus_Pituitary	342	147	2.38566	2.48787	0.111976	2.66032	0.0788508	1.3792	0.114562	1.52491	0.396214	0.32354	0.173571	0.265414	0.65129	0.0914886	1.77586	0.733312	0.273579	0	0.482863	100	98.3333	13.3333	98.3333	6.66667	95	10	85	35	26.6667	13.3333	18.3333	41.6667	6.66667	81.6667	65	21.6667	0	40
Fat__plasma cell	lymphoid	Fat	343	147	1.68697	3.0268	3.59643	3.44781	1.35718	0.493084	1.29065	0.0466424	0.0118661	0	1.13043	1.41117	1.98448	1.19554	2.34853	1.12638	0.58649	0	1.15496	77.4194	100	98.9247	98.9247	87.0968	43.0108	80.6452	1.07527	1.07527	0	60.2151	58.0645	84.9462	40.8602	89.2473	68.8172	33.3333	0	69.8925
Mammary_gland__plasma cell	lymphoid	Mammary_gland	344	147	2.749	0	2.97361	2.63889	1.10361	0.580022	1.02731	0	0.165121	0.365539	0.317057	1.24226	1.70234	0.573741	2.89218	0.777484	0.11541	0	0.743453	97.561	0	98.4756	96.6463	59.1463	35.6707	57.0122	0	10.3659	23.4756	18.2927	48.7805	66.7683	21.0366	92.378	40.2439	7.0122	0	39.3293
Limb_muscle__plasma cell	lymphoid	Limb_muscle	345	147	1.73159	3.14014	3.49959	3.6361	1.31041	0.0769695	1.43771	0	0	0	0.686985	1.37816	2.03061	0.671237	2.67682	1.10979	0.64016	0	1.25387	64.5161	93.5484	96.7742	100	77.4194	6.45161	70.9677	0	0	0	41.9355	45.1613	87.0968	38.7097	100	61.2903	29.0323	0	70.9677
Bone__plasma cell	lymphoid	Bone	346	147	1.65906	2.73643	3.42648	3.01074	1.03734	0.607582	0.93308	0.714232	0.180827	0.234627	0.281569	0.820276	1.61685	0.480052	1.9929	1.02626	0.259199	0	1.25646	64.8352	91.5751	73.0769	93.956	47.8022	23.2601	44.6886	20.696	7.32601	8.24176	13.0037	26.0073	59.8901	17.7656	67.033	55.1282	13.9194	0	62.2711
Bone_marrow__plasma cell	lymphoid	Bone_marrow	347	147	2.64089	2.48634	2.25135	3.03665	0.565844	1.4639	0.545865	1.4018	0.187528	0.489545	0.10989	0.763347	1.30707	0.389316	2.41735	0.895012	0.323595	0	0.833954	96.7662	70.1493	43.2836	97.2637	27.1144	62.4378	26.3682	53.2338	10.6965	24.3781	7.46269	29.602	51.2438	14.6766	87.3134	48.5075	16.6667	0	47.5124
Blood__plasma cell	lymphoid	Blood	348	147	2.82587	2.07656	3.11679	3.49666	1.13183	0.817446	1.18005	0.235251	0.101213	0.297371	0.434612	1.40871	1.68201	1.33435	2.34407	0.681733	0.61973	0	0.913061	90	25	85	95	85	60	80	5	15	25	40	90	90	75	100	50	50	0	80
Spleen__plasma cell	lymphoid	Spleen	349	147	2.63672	2.20286	2.76551	2.9127	0.967415	1.50498	0.921849	0.786369	0.283261	0.553035	0.315502	0.982141	1.43482	0.719907	2.32784	0.766763	0.358642	0	0.758494	94.6798	34.9754	82.5616	97.3399	56.9458	75.3695	58.2266	21.1823	21.8719	39.3103	24.9261	53.3005	72.0197	41.9704	91.6256	53.399	25.9113	0	52.3153
Heart__plasma cell	lymphoid	Heart	350	147	0	0	3.24082	3.21696	0	0	0	0	0	0	0	0	0	0	0	0	0	0	0	0	0	40	20	0	0	0	0	0	0	0	0	0	0	0	0	0	0	0
Lung__plasma cell	lymphoid	Lung	351	147	2.57847	2.32303	2.04415	2.90316	0.529944	1.32562	0.587725	1.18702	0.426671	0.662315	0.200734	1.06854	1.4699	1.01047	2.02476	0.659274	0.542633	0.0166831	0.639857	95.1049	65.035	45.4545	99.3007	27.972	76.2238	32.1678	52.4476	32.8671	44.7552	20.2797	56.6434	71.3287	51.7483	83.9161	50.3497	33.5664	1.3986	44.0559
Small_intestine__plasma cell	lymphoid	Small_intestine	352	147	1.45377	2.60012	3.22782	2.95453	1.17859	0.556422	1.09962	0.44201	0.0846535	0.0908394	0.595485	0.262732	0.654258	0.0968001	1.09994	0.723122	0.186812	0	0.90422	76.8811	98.9095	88.1134	99.4547	68.4842	34.133	66.9575	12.6499	4.36205	3.92585	41.9847	14.0676	33.4787	7.08833	50.1636	51.3631	14.6129	0	59.542
Liver__plasma cell	lymphoid	Liver	353	147	2.65147	0.921803	3.05316	2.72447	1.10303	0.518327	1.02532	0.219788	0.129162	0.249785	0.21799	0.796612	1.35572	0.346689	2.08807	0.8608	0.215957	0	0.711769	95.5882	11.7647	94.7479	99.1597	71.6387	36.7647	69.7479	5.67227	10.7143	22.6891	18.9076	42.6471	73.9496	25.2101	88.4454	62.1849	18.0672	0	54.2017
Pancreas__plasma cell	lymphoid	Pancreas	354	147	2.22494	2.53595	1.91441	2.87928	0.357721	1.02218	0.448592	1.29907	0.214189	0.404405	0.376438	1.57729	1.97182	1.11342	2.94014	0.797033	0.526592	0.0150831	0.99353	90.7895	92.1053	48.6842	94.7368	23.6842	55.2632	35.5263	50	10.5263	25	27.6316	55.2632	68.4211	55.2632	92.1053	57.8947	34.2105	1.31579	60.5263
Kidney__plasma cell	lymphoid	Kidney	355	147	2.40259	2.18004	3.03358	2.89289	1.08483	0.838125	1.03863	0.710237	0.14401	0.159822	0.241875	0.906013	1.43441	0.436831	1.97488	0.812417	0.33431	0	0.868363	83.3333	57.6923	84.6154	99.359	61.5385	36.5385	60.8974	17.3077	10.2564	16.0256	24.359	42.3077	60.2564	25.641	73.0769	59.6154	20.5128	0	58.9744
Bladder__plasma cell	lymphoid	Bladder	356	147	1.62462	2.16184	2.60452	2.45326	0.700526	0.607094	0.454324	0.69679	0.0882435	0.13702	0.179528	0.146335	0.739481	0.0477901	1.01601	0.546004	0	0	0.844252	83.3333	100	83.3333	100	58.3333	41.6667	50	25	16.6667	8.33333	25	16.6667	33.3333	8.33333	75	66.6667	0	0	66.6667
Fat__plasma cell (PF)	lymphoid	Fat	357	148	0.870151	1.78904	2.73032	2.37517	0.905027	0	1.09815	0	0	0	0.415514	1.54078	1.61072	1.8898	1.5047	1.16321	0.761917	0	1.32202	60	100	100	100	80	0	100	0	0	0	60	100	100	80	60	100	60	0	100
Limb_muscle__plasma cell (PF)	lymphoid	Limb_muscle	358	148	0.746834	2.06555	2.07184	2.23295	0.244966	0	0.441575	0	0	0	0	0.244966	1.91388	1.78282	1.07944	0.244966	0.244966	0	1.73502	50	100	50	50	50	0	50	0	0	0	0	50	100	100	50	50	50	0	100
Bone_marrow__plasma cell (PF)	lymphoid	Bone_marrow	359	148	2.71179	2.24161	2.57584	3.49749	0.740344	1.20694	0.939857	0.883037	0.120232	0.837648	0.0510719	1.61904	1.75893	1.62115	2.71913	0.97233	0.851223	0	1.01909	100	55.5556	66.6667	100	44.4444	77.7778	44.4444	55.5556	11.1111	66.6667	11.1111	88.8889	88.8889	88.8889	100	77.7778	55.5556	0	77.7778
Spleen__plasma cell (PF)	lymphoid	Spleen	360	148	2.31262	2.35328	2.06776	3.05721	0.540512	1.30536	0.590345	0.623485	0.130748	0.299378	0.241697	1.66757	1.66593	1.56254	2.39314	0.95342	0.890666	0.0164195	1.11659	100	67.8571	46.4286	100	35.7143	89.2857	42.8571	53.5714	25	42.8571	35.7143	92.8571	89.2857	89.2857	96.4286	78.5714	82.1429	3.57143	89.2857
Liver__plasma cell (PF)	lymphoid	Liver	361	148	2.53902	1.613	2.89921	3.14998	0.617872	0.791143	0.716462	0.472192	0.0561725	0.188469	0.144482	1.40083	1.72433	1.20356	2.11629	0.939987	0.559226	0	0.996983	100	31.8182	81.8182	100	40.9091	40.9091	50	22.7273	9.09091	22.7273	22.7273	81.8182	90.9091	77.2727	86.3636	72.7273	54.5455	0	77.2727
Pancreas__plasma cell (PF)	lymphoid	Pancreas	362	148	1.60064	2.15093	0.0238129	2.84162	0	0.888286	0.051853	0.910498	0.108422	0.150068	0.0221689	1.36227	2.40932	1.83394	2.8522	0.885342	1.16199	0.0665334	1.12956	66.6667	91.6667	8.33333	100	0	66.6667	8.33333	66.6667	25	25	8.33333	66.6667	83.3333	75	100	66.6667	50	8.33333	66.6667
Kidney__plasma cell (PF)	lymphoid	Kidney	363	148	1.92183	2.10512	1.51945	2.77943	0.161896	0.961188	0.532362	0.307007	0	0.293762	0.0786662	1.59121	1.89776	1.54496	2.31558	0.560004	0.654489	0	1.07471	71.4286	85.7143	42.8571	71.4286	14.2857	42.8571	14.2857	28.5714	0	14.2857	14.2857	85.7143	85.7143	71.4286	85.7143	28.5714	42.8571	0	71.4286
Skin__innate lymphoid cell	lymphoid	Skin	364	149	3.19537	3.47276	0	3.19537	0	2.17548	0	0	0	0	0	0	0	0	0	0	0	0	0	100	100	0	100	0	100	0	0	0	0	0	0	0	0	0	0	0	0	0
Lung__innate lymphoid cell	lymphoid	Lung	365	149	3.02567	3.22696	0.689099	3.7772	0.169297	1.93716	0.712541	1.86775	1.03274	1.30683	0.300057	0.351329	0.739909	0.548374	0.797296	0.129067	0.451471	0	0.171374	98.6486	100	27.027	98.6486	5.40541	83.7838	24.3243	67.5676	41.8919	56.7568	8.10811	12.1622	28.3784	17.5676	24.3243	4.05405	18.9189	0	5.40541
Small_intestine__innate lymphoid cell	lymphoid	Small_intestine	366	149	2.57339	2.87262	1.11182	3.35811	0.248233	1.08605	0.494958	1.46637	0.911067	0.899689	0.512824	0.30611	0.419374	0.85636	0.723334	0.130465	0.492189	0	0	60.6557	83.6066	24.5902	86.8852	11.4754	34.4262	18.0328	45.9016	24.5902	24.5902	16.3934	8.19672	11.4754	11.4754	21.3115	4.91803	14.7541	0	0
Kidney__innate lymphoid cell	lymphoid	Kidney	367	149	2.96692	2.09403	2.83739	3.43078	1.02634	1.18874	1.01488	0.773806	0.588472	0.422863	0.564645	0.190336	0.244174	0	0.657449	0.210621	0.0510836	0	0	88.8889	31.1111	66.6667	95.5556	26.6667	28.8889	20	20	13.3333	13.3333	13.3333	4.44444	6.66667	0	15.5556	4.44444	2.22222	0	0
Bladder__innate lymphoid cell	lymphoid	Bladder	368	149	2.06962	3.04092	3.46343	3.54664	1.28187	0.665327	1.05635	0	0.268547	0.480031	1.19095	0.160777	1.16608	0	0.570753	0	0	0	0	81.8182	100	81.8182	100	45.4545	18.1818	45.4545	0	9.09091	9.09091	27.2727	9.09091	27.2727	0	27.2727	0	0	0	0
Fat__natural killer cell	lymphoid	Fat	370	150	3.07033	3.41417	3.01043	3.73969	1.6619	1.46062	1.60944	1.28288	0.429202	1.18474	1.28032	1.06461	0.9651	1.00104	1.76222	0.257193	0.543219	0	0.0895854	95	100	75	100	45	60	60	40	10	35	50	35	40	35	70	10	20	0	5
Mammary_gland__natural killer cell	lymphoid	Mammary_gland	371	150	3.20714	0	3.20775	3.34733	1.65569	0.581407	1.68812	0	0.623381	0.461322	0.85871	0.1167	0.517169	0.430115	1.3671	0.0617554	0.0377701	0	0.148182	97.7528	0	94.382	96.6292	52.809	14.6067	57.3034	0	16.8539	13.4831	23.5955	2.24719	10.1124	6.74157	40.4494	2.24719	1.1236	0	2.24719
Bone_marrow__natural killer cell	lymphoid	Bone_marrow	372	150	2.43282	2.77375	3.07102	3.36768	1.52644	0.862559	1.27738	0.704339	0.19798	0.279173	0.44242	0.327727	0.679209	0.733785	1.34218	0.571212	0.235862	0	0	74.1071	82.1429	76.7857	98.2143	41.9643	16.0714	35.7143	11.6071	3.57143	4.46429	8.92857	5.35714	11.6071	14.2857	28.5714	11.6071	5.35714	0	0
Blood__natural killer cell	lymphoid	Blood	373	150	2.47366	2.95946	2.62821	3.5906	1.51945	0.694955	1.36838	0.131963	0.331499	0.486792	0.428524	0.430108	0.531129	0.613228	1.2258	0.449983	0.176295	0	0.155996	45.8667	54.9333	46.6667	98.9333	45.6	17.8667	36	2.4	7.46667	11.2	10.4	8	12.5333	12	28.2667	10.1333	4.53333	0	3.2
Spleen__natural killer cell	lymphoid	Spleen	374	150	3.09963	3.04151	2.6688	3.73762	1.27874	1.68573	1.35484	1.24019	0.773311	1.10605	0.560358	1.00991	0.957721	1.12048	1.84092	0.442423	0.548553	0	0.111827	95.2632	70	71.5789	99.4737	35.7895	60	43.6842	41.5789	26.8421	42.1053	22.6316	31.0526	38.4211	36.3158	60	17.3684	20.5263	0	3.15789
Small_intestine__natural killer cell	lymphoid	Small_intestine	376	150	1.27133	1.70435	1.93977	2.35733	0.7107	0.235738	0.83441	0.360167	0.0378698	0.239277	0.428073	0.0873103	0.0722842	0.214636	0.128598	0.286512	0.396086	0	0.0750231	49.1071	70.0893	78.5714	91.5179	34.8214	8.03571	37.9464	10.7143	1.33929	5.35714	16.5179	2.67857	3.125	8.03571	4.91071	10.2679	15.1786	0	3.125
Liver__natural killer cell	lymphoid	Liver	377	150	2.83907	2.26169	2.66178	3.31506	1.10756	0.958782	1.25569	0.798321	0.535957	0.780263	0.501009	0.424547	0.721932	0.652968	1.37148	0.521264	0.369896	0	0.107236	87.5	61.1111	74.3056	98.6111	34.0278	21.5278	38.8889	18.0556	11.8056	19.4444	13.8889	6.94444	13.1944	11.1111	28.4722	12.5	8.33333	0	2.77778
Pancreas__natural killer cell	lymphoid	Pancreas	378	150	2.40286	2.56846	0.519902	2.71741	0	0.989557	0.219963	0.880971	0.708619	1.04021	0.143843	0.331641	0.393815	0.206999	0.618838	0.618091	0.443158	0	0.66627	100	100	25	93.75	0	56.25	12.5	43.75	18.75	31.25	6.25	12.5	18.75	12.5	31.25	18.75	18.75	0	18.75
Kidney__natural killer cell	lymphoid	Kidney	379	150	2.92477	2.54399	2.80209	3.59248	1.2397	1.30697	1.33993	1.13264	0.616593	0.955776	0.351497	0.532819	0.908987	0.958099	1.75203	0.333965	0.349833	0	0.132729	91.2281	56.7251	64.3275	97.6608	34.5029	37.4269	39.1813	30.9942	18.1287	28.655	8.18713	16.3743	24.5614	26.9006	46.7836	9.35673	10.5263	0	3.50877
Uterus__natural killer cell	lymphoid	Uterus	380	150	2.19087	0	2.54969	2.65046	1.18218	0.78855	0.815501	0	0.249843	0.295661	0.376553	0.303623	0.648921	0.454221	0.698458	0.124645	0.104724	0	0	61.7647	0	76.4706	73.5294	27.9412	20.5882	26.4706	0	4.41176	8.82353	7.35294	5.88235	13.2353	10.2941	13.2353	2.94118	1.47059	0	0
Lung__natural killer cell (PF)	lymphoid	Lung	381	151	3.18677	3.44577	1.11377	4.02237	0.0759163	2.02123	0.642733	1.86923	0.791643	1.13614	0.388653	1.03729	1.23365	1.65642	2.29809	0.564028	0.779304	0	0.225998	98.3051	99.1525	53.3898	100	2.54237	89.8305	33.0508	90.2542	39.8305	62.2881	18.6441	51.2712	65.2542	78.8136	90.678	29.661	40.678	0	11.4407
Lung__natural killer cell (GZMB+)	lymphoid	Lung	382	152	3.21239	3.40636	1.1956	3.97565	0.137226	1.99914	0.660481	1.80092	1.03684	1.22569	0.396924	1.07774	1.33176	1.55805	2.35243	0.546585	0.757906	0	0.226851	98.1243	99.0035	38.5111	99.8828	3.34115	78.1946	20.5744	70.2814	36.5182	46.2485	11.7819	36.7526	47.4209	55.6272	82.5322	17.0574	24.9121	0	5.9789
Lung__natural killer cell (KLRD1+)	lymphoid	Lung	383	153	3.1364	3.35871	1.10352	3.92108	0.110131	1.99974	0.61469	1.76477	0.997222	1.24503	0.416415	1.04836	1.2642	1.49629	2.2537	0.547215	0.745813	0	0.239705	98.0096	98.2484	41.0828	99.8408	2.46815	79.8567	21.0191	70.2229	38.3758	48.328	13.1369	37.0223	48.8057	57.086	83.2006	18.551	27.4682	0	6.44904
Pancreas__natural killer cell (CHN1+)	lymphoid	Pancreas	384	154	3.10995	3.34734	0.822774	3.86432	0.0631595	1.99336	0.659832	1.68542	1.19722	1.30264	0.32187	0.431209	0.593359	0.277013	1.37398	0.215982	0.485269	0	0.0603119	96.2264	100	28.3019	100	1.88679	75.4717	18.8679	64.1509	41.5094	41.5094	9.43396	13.2075	15.0943	7.54717	49.0566	5.66038	15.0943	0	1.88679
Kidney__natural killer cell (CHN1+)	lymphoid	Kidney	385	154	2.77631	3.14895	2.3129	3.69858	0.827176	1.28813	0.863574	1.46123	0.700865	1.18582	0.447674	0.0604333	0.360839	0.138795	0.849013	0.0899534	0.162297	0	0	87.9518	100	49.3976	100	16.8675	36.1446	20.4819	38.5542	19.2771	36.1446	12.0482	1.20482	6.0241	3.61446	24.0964	2.40964	3.61446	0	0
Fat__natural killer T cell	lymphoid	Fat	386	155	2.10612	2.98682	3.22949	3.45115	1.70036	0.661512	1.47427	0.502138	0.308905	0.0836629	1.42687	0.424475	0.349732	0.69706	1.37818	0.386137	0.181258	0	0.147051	76.4706	100	94.1176	100	72.549	27.451	56.8627	7.84314	5.88235	1.96078	52.9412	9.80392	9.80392	15.6863	49.0196	13.7255	5.88235	0	5.88235
Mammary_gland__natural killer T cell	lymphoid	Mammary_gland	387	155	3.24909	0	3.10348	3.54092	1.69606	1.00122	1.62176	0	0.406936	0.261986	0.533346	0.404919	1.26443	0.182049	1.47662	0.69371	0.210328	0	0.135672	100	0	100	91.6667	58.3333	41.6667	58.3333	0	16.6667	8.33333	16.6667	8.33333	33.3333	8.33333	50	25	8.33333	0	8.33333
Limb_muscle__natural killer T cell	lymphoid	Limb_muscle	388	155	0.946339	2.87598	2.7146	3.1837	1.0762	0	1.12724	0	0	0	0.142904	0	0.816315	0.263962	0.598004	0.704332	0.44844	0	0	37.5	100	100	100	37.5	0	50	0	0	0	12.5	0	37.5	12.5	25	12.5	12.5	0	0
Bone__natural killer T cell	lymphoid	Bone	389	155	3.08835	3.17095	1.37484	3.49986	0.425524	1.69917	0.768022	1.91846	0.901282	1.14659	0.591898	0.4579	1.09883	1.07498	2.12051	0.918498	0.89903	0	0.142452	100	86.3636	31.8182	100	4.54545	72.7273	18.1818	68.1818	31.8182	31.8182	18.1818	18.1818	31.8182	36.3636	77.2727	36.3636	22.7273	0	4.54545
Bone_marrow__natural killer T cell	lymphoid	Bone_marrow	390	155	2.70554	2.74676	2.70971	3.58545	0.765936	1.30063	0.593058	1.28884	0.407869	0.613083	0.308842	0.68413	0.920685	0.852061	2.02295	0.39182	0.529295	0	0.375826	78.481	82.2785	55.6962	100	16.4557	27.8481	12.6582	30.3797	7.59494	10.1266	6.32911	15.1899	18.9873	11.3924	48.1013	8.86076	11.3924	0	7.59494
Blood__natural killer T cell	lymphoid	Blood	391	155	2.9198	3.36463	2.33934	3.77864	1.15635	1.59459	0.530793	0.838733	0.594647	0.471369	0.537223	0.951895	0.762571	1.08286	2.14103	0.286223	0	0	0	50	87.5	25	100	37.5	50	12.5	37.5	12.5	25	25	37.5	25	37.5	75	12.5	0	0	0
Spleen__natural killer T cell	lymphoid	Spleen	392	155	3.00804	3.33965	2.47947	3.79647	0.96396	1.68194	1.15638	1.60058	0.972459	1.09081	0.721582	1.22687	1.27587	1.1723	2.23809	0.562798	0.747167	0	0.174558	94.6429	95.1299	57.9545	99.8377	29.0584	54.7078	42.0455	52.5974	31.1688	36.6883	25.1623	41.2338	43.3442	37.3377	66.3961	19.3182	26.1364	0	5.84416
Lung__natural killer T cell	lymphoid	Lung	393	155	3.18151	3.31025	1.23541	3.91846	0.181851	2.00921	0.665279	1.86123	1.14704	1.23242	0.349625	1.30035	1.46146	1.45512	2.62571	0.512765	0.863468	0	0.151941	96.1464	97.8805	38.5356	99.6146	4.04624	74.7592	21.3873	68.2081	39.8844	45.8574	10.79	44.1233	50.8671	50.4817	87.8613	16.763	28.9017	0	3.66089
Small_intestine__natural killer T cell	lymphoid	Small_intestine	394	155	2.74849	3.00174	1.15427	3.22312	0.479194	1.38858	0.529939	1.46789	0.680837	0.73833	0.258513	0.271196	0.176964	0.581704	0.0853595	0.178651	0.236394	0	0	100	95.4545	18.1818	100	18.1818	54.5455	18.1818	59.0909	18.1818	31.8182	13.6364	9.09091	4.54545	18.1818	9.09091	9.09091	4.54545	0	0
Liver__natural killer T cell	lymphoid	Liver	395	155	3.0753	2.32566	2.96208	3.49353	1.21363	0.91768	1.101	0.936746	0.667149	0.741718	0.368743	0.907575	1.08709	0.798207	1.85999	0.431377	0.459311	0	0.063594	89.3688	47.1761	72.4252	97.6744	31.8937	21.5947	28.5714	16.2791	13.289	16.2791	8.30565	20.598	23.9203	16.2791	50.4983	9.30233	9.96678	0	1.3289
Pancreas__natural killer T cell	lymphoid	Pancreas	396	155	2.81531	2.89383	1.14052	3.45052	0.235721	1.69979	0.298452	1.6214	0.896206	1.12623	0.375732	0.684343	0.925058	0.354264	1.86936	0.320911	0.60959	0	0.394247	96.4706	96.4706	25.8824	98.8235	7.05882	62.3529	9.41176	55.2941	27.0588	42.3529	14.1176	22.3529	29.4118	11.7647	64.7059	11.7647	16.4706	0	12.9412
Kidney__natural killer T cell	lymphoid	Kidney	397	155	2.58087	2.88577	2.62239	3.51327	1.108	1.42838	1.16196	1.06891	0.599562	0.738653	0.344366	0.894033	0.877092	0.785554	1.91379	0.54813	0.286842	0	0.0159006	87.5	79.5455	64.7727	100	30.6818	34.0909	36.3636	30.6818	20.4545	23.8636	13.6364	27.2727	26.1364	27.2727	61.3636	18.1818	7.95455	0	1.13636
Uterus__natural killer T cell	lymphoid	Uterus	398	155	3.28154	0	3.58827	3.68788	0.815384	1.44851	1.11583	0	0	1.03526	0	1.29916	1.63484	0.380464	2.37804	0	0.645435	0	0	80	0	100	86.6667	13.3333	40	20	0	0	26.6667	0	26.6667	40	6.66667	66.6667	0	13.3333	0	0
Brain_cortex__natural killer cell_T cell	lymphoid	Brain_cortex	399	H6	1.51669	2.48546	0.24458	2.98666	0.389262	0.793198	0.678883	0.321374	0.321374	0	0	0.846903	1.08752	1.3238	1.58785	0.700652	0.561858	0	0	27.7778	88.8889	5.55556	77.7778	11.1111	27.7778	22.2222	11.1111	11.1111	0	0	16.6667	22.2222	16.6667	44.4444	22.2222	11.1111	0	0
Brainstem__natural killer cell_T cell	lymphoid	Brainstem	400	H6	1.88766	2.52506	1.79899	2.95318	0.557174	1.58141	0.708094	0.563483	0.769721	1.02208	0.386398	0.443883	0.350059	0.687705	1.40006	0.611969	0.212889	0	0.136418	62.963	85.1852	44.4444	85.1852	11.1111	37.037	11.1111	14.8148	18.5185	29.6296	11.1111	11.1111	7.40741	18.5185	37.037	18.5185	7.40741	0	3.7037
Hypothalamus_Pituitary__natural killer cell_T cell	lymphoid	Hypothalamus_Pituitary	401	H6	2.56302	2.64655	0.391316	3.04397	0	1.33003	0.334592	1.58091	0.790595	0.905342	0.115943	0.601793	0.774741	0.3632	1.55351	0.203882	0.242982	0	0.0766922	82.3009	88.4956	7.07965	96.4602	0	32.7434	7.9646	42.4779	16.8142	21.2389	1.76991	10.6195	15.9292	5.30973	32.7434	3.53982	3.53982	0	1.76991
Diaphragm__natural killer cell_T cell	lymphoid	Diaphragm	402	H6	0	0	2.99229	3.21352	1.96955	0	0	0	0	0	0	0	0	0	0	0	0	0	0	0	0	100	100	100	0	0	0	0	0	0	0	0	0	0	0	0	0	0
Spleen__natural killer cell_T cell	lymphoid	Spleen	403	H6	2.81358	3.11364	2.50499	3.5002	0.922872	1.39438	0.937252	1.40734	0.785809	0.877947	0.665523	1.07508	1.22158	1.22049	2.11813	0.721071	0.784388	0	0.236167	87.6712	87.6712	52.0548	93.1507	23.2877	39.726	31.5068	42.4658	21.9178	26.0274	21.9178	31.5068	35.6164	32.8767	54.7945	23.2877	23.2877	0	5.47945
Lung__natural killer cell_T cell	lymphoid	Lung	405	H6	3.1402	3.30708	1.06652	3.87168	0.042328	1.90937	0.685497	1.96442	1.11416	1.31302	0.332675	1.37627	1.55943	1.44892	2.62259	0.614899	0.762079	0	0.162094	94.5205	96.5753	31.5068	98.9726	1.36986	65.7534	17.8082	67.1233	33.2192	39.3836	9.58904	43.4932	50.6849	42.4658	87.3288	16.7808	21.5753	0	3.76712
Trachea__natural killer cell_T cell	lymphoid	Trachea	406	H6	2.63696	2.74578	2.3723	3.35196	0.928902	1.31515	0.950369	1.14575	0.693293	0.861298	0.80167	0.317554	0.526115	0.186537	1.10287	0.124688	0.141613	0	0	68.1818	66.3636	60	92.7273	26.3636	38.1818	33.6364	30	24.5455	23.6364	28.1818	10	15.4545	5.45455	32.7273	3.63636	1.81818	0	0
Pancreas__natural killer cell_T cell	lymphoid	Pancreas	407	H6	2.80974	2.82674	0.868533	3.32015	0.169502	1.71669	0.630405	1.6837	0.880787	1.02574	0.348543	1.00975	1.36529	0.967161	2.01744	0.392714	0.678642	0	0.325259	93.8776	93.8776	22.449	95.9184	3.06122	54.0816	16.3265	54.0816	25.5102	30.6122	7.14286	28.5714	34.6939	27.551	66.3265	9.18367	18.3673	0	8.16327
Bladder__natural killer cell_T cell	lymphoid	Bladder	408	H6	2.18507	2.91249	2.81582	3.36769	1.14231	0.667964	1.44705	0.967895	0.453965	0.464537	0.601355	0.413885	0.369365	0.670103	1.45375	0.259414	0.630269	0	0.0424411	79.6875	96.875	71.875	98.4375	37.5	20.3125	48.4375	23.4375	9.375	12.5	23.4375	10.9375	10.9375	17.1875	50	9.375	17.1875	0	1.5625
Testes__natural killer cell_T cell	lymphoid	Testes	409	H6	2.79416	3.12837	0.232198	4.08704	0	1.82279	0.420511	1.94144	0.33982	0.908362	0.670262	0.987518	1.20965	0.232198	1.64452	0	0.439105	0	0.420511	100	100	10	100	0	70	10	60	10	40	20	20	10	10	30	0	20	0	10
Limb_muscle__natural killer cell_T cell (PF)	lymphoid	Limb_muscle	410	H7	1.32591	2.20667	2.73235	3.10721	1.18537	0	1.29846	0	0	0	0.534793	1.06842	1.26608	1.30664	1.29847	0.429096	0.49417	0	0.282345	69.2308	92.3077	100	100	76.9231	0	84.6154	0	0	0	38.4615	69.2308	61.5385	61.5385	61.5385	38.4615	38.4615	0	23.0769
Bone__natural killer cell_T cell (PF)	lymphoid	Bone	411	H7	1.66412	2.75466	3.19688	3.57222	1.37822	0.43038	1.18948	0.237822	0	0.0250831	0.354968	0.443042	0.558589	0.587069	0.917837	0.345907	0.0896227	0	0.0218858	87.5	100	93.75	100	71.875	12.5	68.75	6.25	0	3.125	25	21.875	28.125	34.375	43.75	18.75	6.25	0	3.125
Bone_marrow__natural killer cell_T cell (PF)	lymphoid	Bone_marrow	412	H7	2.43969	2.63143	2.8891	3.44996	1.34906	0.865477	1.5831	0.752825	0.290395	0.335915	0.685519	0.881956	1.11954	1.2643	1.58852	0.425228	0.436149	0	0.200358	83.871	80.6452	83.871	100	54.8387	32.2581	54.8387	22.5806	16.129	9.67742	32.2581	41.9355	58.0645	48.3871	67.7419	19.3548	25.8065	0	9.67742
Spleen__natural killer cell_T cell (PF)	lymphoid	Spleen	413	H7	2.80104	3.07408	2.19789	3.6141	0.860484	1.36835	1.03365	1.23696	0.554283	0.749138	0.384858	1.08417	1.19953	1.1845	1.95441	0.533532	0.649393	0	0.103444	89.9281	87.0504	63.3094	95.6835	33.8129	54.6763	48.9209	50.3597	33.0935	41.0072	28.777	57.554	58.2734	61.1511	72.6619	36.6906	40.2878	0	10.7914
Small_intestine__natural killer cell_T cell (PF)	lymphoid	Small_intestine	414	H7	2.23753	2.63031	2.12938	3.27348	0.647292	1.17456	0.666091	1.03366	0.20889	0.611341	0.520496	1.28252	1.55197	1.36369	1.95894	0.472478	0.667307	0.0224779	0.371386	90	100	70	100	50	70	60	60	20	30	50	20	40	30	40	20	40	10	20
Liver__natural killer cell_T cell (PF)	lymphoid	Liver	415	H7	2.58707	2.47297	2.62938	3.37416	1.01312	0.933789	0.982014	0.798341	0.413029	0.393278	0.36529	0.776939	0.891116	0.85905	1.64527	0.364967	0.442305	0	0	88.2979	77.6596	74.4681	98.9362	40.4255	36.1702	45.7447	27.6596	24.4681	21.2766	23.4043	40.4255	41.4894	40.4255	65.9574	24.4681	26.5957	0	0
Kidney__natural killer cell_T cell (PF)	lymphoid	Kidney	416	H7	2.88744	3.05433	2.71051	3.82225	1.33817	1.41892	1.48323	1.44613	0.600349	0.741172	0.591512	1.06164	1.3328	1.33986	2.24402	0.469721	0.786849	0	0.309459	96.7742	83.871	74.1935	100	51.6129	48.3871	58.0645	48.3871	25.8065	41.9355	41.9355	35.4839	58.0645	61.2903	67.7419	32.2581	41.9355	0	16.129
Lung__T cell (CD4+ CD8- CCL5+)	lymphoid	Lung	417	156	3.05376	3.14511	0.962841	3.71718	0	1.86647	0.566552	1.85408	0.73805	1.29359	0.283252	0.93577	1.37582	0.662264	1.70708	0.411074	0.683789	0	0.0413879	95.3947	92.7632	27.6316	98.0263	0	67.1053	19.0789	64.4737	23.0263	46.0526	6.57895	26.3158	47.3684	19.7368	51.9737	10.5263	20.3947	0	1.31579
Small_intestine__T cell (CD4+ CD8- CCL5+)	lymphoid	Small_intestine	418	156	2.52514	3.03031	2.59577	3.50581	1.07666	1.00533	1.09894	1.24812	0.582139	0.787203	0.758851	0.200649	0.337593	0.198567	0.84494	0.24285	0.221545	0	0	74.2358	94.3231	59.3886	98.69	28.3843	25.7642	31.8777	31.0044	15.7205	17.9039	22.2707	4.36681	8.29694	3.93013	18.7773	5.67686	4.80349	0	0
Fat__T cell (CD4+ CD8- CCL5-)	lymphoid	Fat	419	157	1.79506	2.76666	3.16738	3.2746	1.45231	0.604165	1.34367	0	0	0	1.30252	0.278917	0.422457	0.244485	0.690761	0.177802	0.176258	0	0.0609276	63.884	92.2671	96.5729	97.9789	50.2197	17.6186	46.9244	0	0	0	46.5729	6.59051	10.1933	5.00879	16.1687	4.92091	4.7891	0	1.58172
Mammary_gland__T cell (CD4+ CD8- CCL5-)	lymphoid	Mammary_gland	420	157	3.03799	0	3.04781	3.20713	1.43213	0.611605	1.40336	0	0.375049	0.64265	0.577049	0.270206	0.36133	0.177948	1.14901	0.0826368	0.0625028	0	0	92.3275	0	93.2436	94.9614	38.3338	13.1692	37.2459	0	7.30031	13.9422	12.1386	4.38019	6.72774	2.8915	27.2545	1.48869	1.11652	0	0
Limb_muscle__T cell (CD4+ CD8- CCL5-)	lymphoid	Limb_muscle	421	157	1.65094	2.55395	2.93919	3.14776	1.30231	0.0938215	1.2497	0	0	0	0.743643	0.22339	0.395607	0.187055	0.518632	0.239704	0.132649	0	0.0909813	50.1592	81.6879	91.242	94.9045	36.465	1.59236	33.9172	0	0	0	18.3121	4.4586	8.28025	3.98089	10.6688	4.77707	2.38854	0	1.27389
Bone__T cell (CD4+ CD8- CCL5-)	lymphoid	Bone	422	157	2.59064	2.67374	0.955382	3.14009	0.138841	1.39197	0.42851	1.36938	1.18138	1.13807	0	0.412543	0.802046	0.403223	1.36312	0.343133	0.274827	0	0	82.8571	83.8095	17.1429	94.2857	2.85714	40	6.66667	40.9524	26.6667	30.4762	0	8.57143	17.1429	9.52381	33.3333	6.66667	6.66667	0	0
Bone_marrow__T cell (CD4+ CD8- CCL5-)	lymphoid	Bone_marrow	423	157	2.28019	2.49224	2.7145	3.17861	1.05985	0.919775	1.00128	0.799981	0.260216	0.441951	0.369041	0.279121	0.40972	0.192005	0.81285	0.287393	0.249983	0	0	60.2174	70	61.7391	92.8261	19.3478	16.7391	18.2609	14.3478	4.13043	6.95652	6.30435	3.47826	6.95652	2.6087	11.7391	4.13043	4.13043	0	0
Blood__T cell (CD4+ CD8- CCL5-)	lymphoid	Blood	424	157	1.2639	2.58189	1.40984	2.96422	1.09394	0.376067	0.532965	0	0.079263	0.138937	0.162402	0.17878	0.240571	0.100858	0.38343	0.189986	0.0894809	0	0	17.2271	74.6313	18.3481	93.3333	28.0826	7.72861	9.73451	0	1.76991	2.71386	3.24484	3.24484	4.71976	1.82891	6.84366	3.89381	1.9469	0	0
Spleen__T cell (CD4+ CD8- CCL5-)	lymphoid	Spleen	425	157	2.79013	2.74209	2.60992	3.4201	1.10452	1.49945	1.11197	1.13358	0.579602	0.991711	0.496343	0.651711	0.857488	0.493543	1.26781	0.293688	0.346256	0	0.125421	87.649	63.8137	64.0303	97.5081	29.9025	48.8624	33.9112	32.1777	18.2015	31.3109	15.0596	19.5016	25.1354	13.0011	34.1278	8.01733	11.2676	0	3.5753
Lung__T cell (CD4+ CD8- CCL5-)	lymphoid	Lung	426	157	2.59259	2.80543	1.64911	3.41004	0.732254	1.34587	0.580879	1.28203	0.67737	0.936733	0.287317	0.707541	0.944549	0.643133	1.89717	0.236715	0.374533	0	0	67.9856	76.9784	26.259	96.8525	15.7374	37.3201	13.5791	32.7338	16.4568	23.5612	6.20504	17.446	21.8525	14.7482	49.0108	5.48561	8.45324	0	0
Small_intestine__T cell (CD4+ CD8- CCL5-)	lymphoid	Small_intestine	427	157	2.40971	2.90838	2.44624	3.41336	0.894328	1.18004	0.840821	1.19842	0.682127	0.762022	0.677376	0.293975	0.312193	0.196061	0.666081	0.213596	0.184229	0	0	73.3485	91.1162	51.0251	98.6333	22.0957	30.2961	23.4624	30.0683	16.8565	19.1344	18.2232	6.37813	7.28929	3.41686	12.3007	4.10023	4.10023	0	0
Liver__T cell (CD4+ CD8- CCL5-)	lymphoid	Liver	428	157	3.06	1.70765	3.20729	3.39739	1.4453	0.7859	1.42443	0.605657	0.401464	0.60736	0.407753	0.384293	0.493137	0.218131	1.09292	0.226286	0.210823	0	0	89.0411	24.8532	79.6477	96.8689	35.225	17.4168	35.6164	10.7632	8.41487	12.7202	8.61057	6.65362	10.1761	3.7182	24.4618	4.30528	3.5225	0	0
Pancreas__T cell (CD4+ CD8- CCL5-)	lymphoid	Pancreas	429	157	2.52595	2.74681	0.923192	3.25242	0.197098	1.58252	0.358102	1.53286	0.74364	1.14451	0.233837	0.622276	0.843646	0.41742	1.29813	0.244703	0.399565	0	0.13484	87.448	91.0224	20.1995	96.675	4.32253	53.8653	8.39568	49.1272	21.3633	36.1596	6.06816	16.3757	21.1139	10.6401	35.4115	6.15129	10.3907	0	3.07564
Kidney__T cell (CD4+ CD8- CCL5-)	lymphoid	Kidney	430	157	2.64203	2.16444	2.75647	3.22713	1.14388	0.909773	1.09942	0.706617	0.424005	0.68773	0.326205	0.386882	0.530054	0.264027	1.18799	0.187937	0.196866	0	0	77.5479	47.5096	72.8736	96.0153	27.5862	19.6935	28.1226	14.2529	8.58238	15.249	6.66667	6.89655	10.4981	4.5977	25.7471	4.29119	4.52107	0	0
Bladder__T cell (CD4+ CD8- CCL5-)	lymphoid	Bladder	431	157	2.32079	2.84206	2.45846	3.32496	0.954287	0.736673	1.01854	0.952679	0.578351	0.638806	0.709647	0.164307	0.182761	0.253795	1.18114	0.105706	0.15121	0	0	71.123	94.385	56.9519	98.6631	23.5294	18.4492	26.4706	21.123	11.7647	13.9037	16.8449	3.47594	3.47594	5.34759	30.4813	2.40642	3.20856	0	0
Fat__T cell (CD4+ CD8- CCL5- CCR10+)	lymphoid	Fat	432	158	1.79696	2.70987	3.15201	3.29134	1.47664	0.580556	1.38551	0	0	0	1.26144	0.211717	0.264643	0.102257	0.838927	0.151235	0.0908532	0	0	63.8932	92.7786	97.4882	99.0581	48.5086	16.3265	44.427	0	0	0	44.113	5.18053	6.90738	2.51177	24.1758	3.61068	2.35479	0	0
Blood__T cell (CD4+ CD8- CCL5- CCR10+)	lymphoid	Blood	433	158	0.271678	3.06017	0.31655	3.21405	1.06974	0.18752	0.21822	0	0	0	0	0.446011	0.648884	0	1.36721	0.0602687	0.126701	0	0	1.43885	94.964	1.43885	97.8417	28.0576	4.31655	5.03597	0	0	0	0	10.0719	12.9496	0	38.8489	1.43885	2.15827	0	0
Fat__T cell (CD4+ CD8- CCL5- CLDN1+)	lymphoid	Fat	434	159	2.28433	3.37792	3.92742	3.983	2.02255	0.76687	1.84295	0	0	0	1.86552	0.293131	0.280128	0.206601	0.17021	0.267786	0.173607	0	0	80.1136	98.2955	100	99.4318	68.75	23.8636	64.2045	0	0	0	67.6136	6.81818	6.81818	5.68182	3.40909	5.11364	3.40909	0	0
Mammary_gland__T cell (CD4+ CD8- CCL5- CLDN1+)	lymphoid	Mammary_gland	435	159	3.32412	0	3.4635	3.51272	1.80254	0.799107	1.73888	0	0.544037	0.776367	0.662832	0.971086	0.818077	0.567633	1.16948	0.139478	0.194461	0	0	97.8022	0	98.5348	96.7033	58.6081	24.1758	56.7766	0	13.5531	25.2747	20.1465	24.1758	18.315	12.8205	26.7399	3.663	4.3956	0	0
Limb_muscle__T cell (CD4+ CD8- CCL5- CLDN1+)	lymphoid	Limb_muscle	436	159	2.04328	3.11177	3.5073	3.6022	1.73242	0.167533	1.57262	0	0	0	1.14752	0.1274	0.18878	0.143035	0.353627	0.113702	0.272311	0	0	66.0131	89.5425	96.732	98.6928	49.6732	3.26797	42.4837	0	0	0	29.4118	1.96078	1.96078	3.26797	5.88235	2.61438	5.22876	0	0
Fat__T cell (CD4- CD8+ CCL5+)	lymphoid	Fat	437	160	2.06734	3.05804	3.35896	3.55238	1.74582	0.495363	1.66368	0.225846	0.120361	0.0847891	1.37982	0.448573	0.741788	0.340846	1.54919	0.325036	0.284623	0	0.0593285	74.7159	96.0227	96.3068	98.5795	62.2159	13.6364	59.0909	2.55682	1.98864	1.42045	53.125	12.5	23.2955	10.5114	51.7045	9.94318	7.95455	0	1.70455
Mammary_gland__T cell (CD4- CD8+ CCL5+)	lymphoid	Mammary_gland	438	160	3.14616	0	3.21925	3.23606	1.62753	0.664421	1.63405	0	0.454513	0.636168	0.604338	0.731147	0.944158	0.714375	1.81726	0.255278	0.135254	0	0.0991668	95.354	0	94.6903	95.7965	46.9027	14.6018	45.7965	0	9.73451	14.1593	13.2743	14.1593	22.7876	12.8319	45.5752	5.0885	2.21239	0	1.76991
Limb_muscle__T cell (CD4- CD8+ CCL5+)	lymphoid	Limb_muscle	439	160	1.55036	2.87747	3.2153	3.44591	1.41857	0.0235128	1.44691	0	0	0	0.76759	0.537244	0.485345	0.0557847	1.00504	0	0.579534	0	0	54.0541	91.8919	97.2973	100	51.3514	2.7027	51.3514	0	0	0	37.8378	18.9189	8.10811	2.7027	29.7297	0	8.10811	0	0
Bone__T cell (CD4- CD8+ CCL5+)	lymphoid	Bone	440	160	3.04718	3.30823	1.94899	3.67463	0.471995	1.59884	0.7035	1.76521	1.04921	1.03157	0.480883	1.37154	1.45933	1.16668	2.4478	0.252719	0.528835	0	0.193276	93.8596	94.7368	33.3333	96.4912	7.89474	44.7368	19.2982	53.5088	28.9474	26.3158	11.4035	36.8421	40.3509	25.4386	74.5614	7.01754	12.2807	0	4.38596
Bone_marrow__T cell (CD4- CD8+ CCL5+)	lymphoid	Bone_marrow	441	160	2.40064	2.82597	2.99045	3.54474	1.30547	1.02243	1.25912	0.862387	0.2729	0.530612	0.445645	0.662655	0.822937	0.605142	1.84245	0.306901	0.391319	0	0.158232	65.4485	78.7375	68.4385	98.0066	31.5615	20.598	28.2392	14.2857	4.31894	9.30233	8.30565	11.6279	14.6179	10.6312	44.8505	5.98007	7.30897	0	2.65781
Blood__T cell (CD4- CD8+ CCL5+)	lymphoid	Blood	442	160	2.23198	3.0071	2.68035	3.50464	1.48444	0.789609	1.23312	0.424336	0.261718	0.430352	0.593906	0.764973	0.864896	0.507474	2.11269	0.400421	0.26016	0	0.092522	51.2821	66.6667	53.8462	96.1538	42.3077	17.3077	37.1795	6.41026	5.76923	10.2564	17.3077	15.3846	19.8718	14.7436	60.8974	8.97436	7.05128	0	1.92308
Spleen__T cell (CD4- CD8+ CCL5+)	lymphoid	Spleen	443	160	2.94611	2.92767	3.21787	3.72355	1.68194	1.49757	1.66204	0.959302	0.567845	0.843928	0.867876	1.04599	1.20739	0.810185	2.06735	0.517403	0.46666	0	0.152925	90.2244	63.141	81.891	99.6795	54.3269	41.5064	53.6859	19.8718	14.2628	20.8333	27.2436	26.1218	32.6923	19.7115	62.6603	12.5	11.6987	0	3.04487
Aorta__T cell (CD4- CD8+ CCL5+)	lymphoid	Aorta	444	160	1.08351	2.57228	3.25281	2.81539	1.79333	0	1.94404	0	0	0	1.08351	0	0	0	0	0	0	0	0	50	100	100	100	100	0	100	0	0	0	50	0	0	0	0	0	0	0	0
Lung__T cell (CD4- CD8+ CCL5+)	lymphoid	Lung	445	160	3.16674	3.438	1.95179	4.04421	0.976598	1.93031	0.98433	1.75997	0.843493	1.13111	0.400376	1.88231	2.24775	1.60103	3.29528	0.610267	0.8803	0	0.21552	74.2268	90.2062	40.4639	99.7423	22.4227	56.4433	25.7732	46.9072	22.4227	32.732	9.79381	53.3505	66.4948	40.4639	88.6598	13.6598	21.3918	0	4.12371
Small_intestine__T cell (CD4- CD8+ CCL5+)	lymphoid	Small_intestine	446	160	1.73581	2.35743	2.34464	2.99944	0.988223	0.571179	0.953037	0.574765	0.255874	0.361988	0.546302	0.0834961	0.197522	0.127273	0.229431	0.198022	0.190768	0	0	57.0213	84.6809	73.4043	96.9149	32.4468	15	30.9574	13.1915	6.70213	8.7234	16.5957	2.44681	5.21277	3.19149	5.21277	6.17021	5.31915	0	0
Colon__T cell (CD4- CD8+ CCL5+)	lymphoid	Colon	447	160	2.3143	2.7701	2.1178	3.28785	0.907096	1.00115	0.936842	1.02665	0.551989	0.697422	0.534664	0	0.110079	0.0944093	0.287143	0.247745	0.275104	0	0	78.9941	94.3787	64.2012	98.8166	33.7278	30.7692	39.0533	32.8402	18.3432	21.8935	21.5976	0	2.95858	2.07101	8.28402	10.355	11.5385	0	0
Liver__T cell (CD4- CD8+ CCL5+)	lymphoid	Liver	448	160	3.00619	1.999	3.10366	3.45404	1.42898	0.807369	1.32968	0.637891	0.509534	0.586954	0.459808	0.776796	0.987513	0.553316	1.82742	0.391355	0.319366	0	0	85.778	36.7365	79.8038	97.86	36.2015	15.4704	34.1953	10.1204	10.0758	11.5025	9.62996	14.4004	20.0624	8.96121	46.8569	7.22247	5.92956	0	0
Pancreas__T cell (CD4- CD8+ CCL5+)	lymphoid	Pancreas	449	160	2.59576	2.88704	2.11038	3.39182	0.80697	1.44378	0.848986	1.50804	0.608426	0.946694	0.701479	0.659539	0.950849	0.433212	1.54759	0.483484	0.479826	0	0.11737	85.5556	90.5556	45	98.3333	23.3333	42.7778	28.3333	39.4444	13.3333	23.3333	22.7778	16.6667	26.6667	10.5556	47.7778	12.7778	11.6667	0	1.66667
Kidney__T cell (CD4- CD8+ CCL5+)	lymphoid	Kidney	450	160	2.83678	2.10661	3.21401	3.45015	1.53364	0.618193	1.57048	0.247058	0.388225	0.533838	0.631167	0.811172	0.981146	0.580023	1.8973	0.357219	0.279471	0	0	81.0659	38.0084	90.8836	98.1767	43.899	12.3422	43.338	3.78682	7.85414	9.95792	14.1655	16.9705	22.5806	11.2202	54.418	7.57363	5.46985	0	0
Uterus__T cell (CD4- CD8+ CCL5+)	lymphoid	Uterus	451	160	3.20092	0	3.32237	3.41618	1.68028	1.31079	1.46036	0	0.506454	0.868525	0.86994	0.78024	0.994307	0.362064	2.12026	0.328478	0.27987	0	0	91.6084	0	93.2401	95.8042	42.8904	32.8671	36.3636	0	8.62471	17.9487	18.1818	11.4219	19.3473	3.9627	53.8462	5.59441	4.1958	0	0
Skin__T cell (CD4- CD8+ CCL5-)	lymphoid	Skin	452	161	3.18753	3.02976	1.1582	3.97046	0.318846	2.02768	0.435362	1.21231	0.644548	0.565615	0.145224	0	0.659094	0.633824	1.23798	0.197349	0.26304	0	0	96.4286	89.2857	21.4286	100	7.14286	53.5714	7.14286	28.5714	10.7143	10.7143	3.57143	0	10.7143	7.14286	28.5714	3.57143	3.57143	0	0
Fat__T cell (CD4- CD8+ CCL5-)	lymphoid	Fat	453	161	2.12303	3.14787	3.65013	3.67037	1.74706	0.719502	1.5983	0	0	0	1.6136	0.582337	0.807898	0.42118	1.54291	0.480963	0.435999	0	0.037978	68.1818	92.9293	99.4949	100	54.5455	18.1818	46.9697	0	0	0	52.0202	10.6061	17.1717	6.56566	34.8485	10.6061	10.6061	0	1.0101
Limb_muscle__T cell (CD4- CD8+ CCL5-)	lymphoid	Limb_muscle	454	161	1.73204	2.88331	3.206	3.38879	1.46273	0.0521934	1.39519	0	0	0	0.887518	0.606436	0.662459	0.540598	1.22069	0.315668	0.234894	0	0.0695002	48.2213	85.7708	92.4901	95.6522	43.4783	1.18577	38.3399	0	0	0	22.1344	11.4625	11.8577	9.88142	28.8538	6.32411	4.74308	0	1.58103
Bone_marrow__T cell (CD4+ CD8+ CCL5+)	lymphoid	Bone_marrow	455	162	3.0868	2.78201	2.90215	3.75858	1.19649	1.39665	1.31623	1.51499	0.706591	1.12243	0.478707	1.13763	1.44915	0.492583	2.36886	0.257287	0.476376	0	0	89.0244	58.5366	54.878	98.7805	20.7317	30.4878	28.0488	28.0488	12.1951	24.3902	8.53659	24.3902	32.9268	8.53659	58.5366	4.87805	8.53659	0	0
Spleen__T cell (CD4+ CD8+ CCL5+)	lymphoid	Spleen	456	162	3.34202	3.64443	1.62714	4.12282	0.297852	2.17599	0.894608	1.99492	1.04258	1.42597	0.317404	1.62405	1.82332	1.1762	2.80553	0.481388	0.652749	0	0.225021	100	98.6532	48.1481	99.6633	7.07071	81.8182	29.2929	72.0539	34.0067	52.5253	9.42761	56.5657	63.2997	39.0572	90.2357	15.1515	21.5488	0	5.38721
Lung__T cell (CD4+ CD8+ CCL5+)	lymphoid	Lung	457	162	3.30344	3.43786	1.20988	4.02694	0.110181	2.13417	0.692153	2.06264	1.18863	1.39487	0.397078	1.4406	1.72566	1.213	2.83702	0.534018	0.817047	0	0.165173	97.5168	98.1208	35.7718	99.6644	2.14765	72.6174	17.047	70.6711	36.1745	42.8859	9.66443	41.9463	54.1611	32.6846	88.5906	12.6846	21.3423	0	2.88591
Kidney__T cell (CD4+ CD8+ CCL5+)	lymphoid	Kidney	458	162	3.28522	3.47696	1.14364	4.04297	0.0929315	2.07574	0.800333	1.99877	1.18382	1.3513	0.28062	1.11473	1.58078	0.966052	2.66982	0.46511	0.668393	0	0	99.422	97.6879	32.3699	100	2.31214	71.0983	18.4971	68.2081	33.526	41.0405	5.78035	29.4798	48.5549	23.6994	83.237	11.5607	16.763	0	0
Small_intestine__T cell (CD4- CD8- CCL5+ GZMK+)	lymphoid	Small_intestine	459	163	2.6994	2.98987	0.645631	3.33113	0.228343	1.47353	0.376066	1.49388	0.836308	1.08452	0.353607	0.351057	0.362316	0.36821	0.737382	0.428697	0.471641	0	0.123715	88	98.6667	18.6667	100	4	48	10.6667	53.3333	26.6667	34.6667	9.33333	6.66667	8	10.6667	17.3333	13.3333	12	0	2.66667
Small_intestine__T cell (CD4- CD8- CCL5+ GZMB+ LYG1+)	lymphoid	Small_intestine	460	164	2.96062	3.15502	1.01836	3.59025	0.156965	1.52731	0.659373	1.89539	1.03814	1.15276	0.145181	0.0828885	0.109949	0.561029	0.290794	0.154303	0.466306	0	0.0808979	97.6744	97.6744	27.907	100	4.65116	67.4419	23.2558	67.4419	44.186	41.8605	4.65116	2.32558	2.32558	18.6047	4.65116	4.65116	13.9535	0	2.32558
Small_intestine__T cell (CD4- CD8- CCL5+ GZMB+ LYG1-)	lymphoid	Small_intestine	461	165	2.50624	2.75051	0.312587	3.16259	0.0353127	1.23137	0.237041	1.287	0.743752	0.959961	0.15753	0.133688	0.263327	0.327637	0.269687	0.148979	0.446273	0	0.0502039	93.9189	97.2973	10.8108	98.6486	1.35135	47.2973	6.75676	48.6486	25.6757	28.3784	4.72973	4.05405	8.10811	8.10811	8.10811	4.05405	13.5135	0	1.35135
Small_intestine__T cell (CD4- CD8- CCL5+ GZMB- LYG1+)	lymphoid	Small_intestine	462	166	1.67118	2.11059	2.21261	2.75431	1.03895	0.471469	1.13158	0.56618	0.195165	0.379198	0.528121	0	0.119461	0.657927	0.0842105	0.318961	0.3755	0	0.10337	50.1577	72.2397	76.3407	89.5899	37.224	10.0946	39.7476	11.9874	4.10095	7.88644	17.3502	0	2.83912	19.5584	2.83912	10.4101	11.3565	0	2.2082
Fat__T cell (CD4- CD8- CCL5-)	lymphoid	Fat	463	167	2.11304	3.23389	3.59735	3.65169	1.91054	0.919157	1.61045	0	0	0	1.54143	0.972795	0.793871	0.45201	1.69797	0.600862	0.500188	0	0	68.254	94.4444	98.4127	99.2063	54.7619	17.4603	45.2381	0	0	0	44.4444	21.4286	15.873	7.93651	40.4762	12.6984	9.52381	0	0
Fat__T cell (PF)	lymphoid	Fat	464	168	1.81132	2.94556	3.22116	3.57697	1.77328	0.413078	1.63196	0.24939	0.040973	0.0431566	1.30166	0.704	0.888341	0.965622	1.25284	0.321475	0.333787	0	0.146236	96.6102	100	100	100	91.5254	40.678	94.9153	3.38983	1.69492	3.38983	86.4407	42.3729	66.1017	47.4576	71.1864	37.2881	38.9831	0	10.1695
Mammary_gland__T cell (PF)	lymphoid	Mammary_gland	465	168	2.93208	0	2.95766	3.31138	1.42962	0.702959	1.47488	0	0.280587	0.616384	0.448572	0.915071	1.59213	1.48237	1.99445	0.320107	0.399599	0	0.0388533	100	0	100	100	80	52	88	0	20	52	44	48	68	72	72	36	40	0	8
Lung__T cell (PF)	lymphoid	Lung	466	168	3.06258	3.29443	1.15468	3.90647	0.294808	1.85537	0.601526	1.71232	0.704529	1.08135	0.402271	1.33278	1.62415	1.42483	2.4415	0.513902	0.827091	0	0.137953	94.7826	98.6957	49.7826	99.3478	10.6522	82.1739	35.4348	78.4783	43.0435	64.3478	24.7826	64.5652	74.1304	64.5652	88.6957	31.9565	51.087	0	8.04348
Pancreas__T cell (PF)	lymphoid	Pancreas	467	168	2.41035	2.61591	0.526478	3.10723	0	1.16385	0.106472	1.11638	0.472617	1.07278	0.157533	0.371028	0.606054	0.270322	1.02253	0.628894	0.540481	0	0	86.9565	86.9565	39.1304	95.6522	0	69.5652	13.0435	73.913	43.4783	82.6087	26.087	17.3913	30.4348	30.4348	39.1304	30.4348	34.7826	0	0
Hypothalamus_Pituitary__hematopoietic precursor cell	hematopoietic	Hypothalamus_Pituitary	468	169	1.98059	2.43253	0.164652	2.79118	0.0481441	0.576658	0.0640219	1.17547	0.48333	0.620019	0.221286	1.54875	2.2155	1.48723	2.05165	0.590325	0.744358	0.140236	0.344361	84	100	8	100	4	36	4	64	24	36	12	60	92	76	80	32	44	4	12
Bone__hematopoietic precursor cell	hematopoietic	Bone	469	169	1.80178	2.23497	1.95866	2.72805	0.522881	0.524647	0.504859	0.777551	0.371879	0.379463	0.231661	1.61512	2.00682	1.95972	1.66125	0.717961	0.438786	0	0.247343	77.0492	90.1639	57.377	99.1803	29.5082	28.6885	29.5082	36.0656	17.2131	19.6721	13.1148	79.5082	90.1639	88.5246	70.4918	42.623	28.6885	0	13.1148
Bone_marrow__hematopoietic precursor cell	hematopoietic	Bone_marrow	470	169	1.96467	2.07326	2.4288	2.90036	0.654633	0.662755	0.706937	0.613134	0.243954	0.352372	0.25153	1.74866	1.95498	1.87327	2.02909	0.725478	0.4574	0	0.302842	72.1519	68.3544	72.1519	97.4684	28.481	23.4177	29.7468	18.3544	3.79747	14.557	8.86076	66.4557	75.9494	70.8861	60.1266	34.8101	21.519	0	12.6582
Blood__hematopoietic precursor cell	hematopoietic	Blood	471	169	0.0272024	1.96296	0.129166	2.32698	0.458561	0.0311088	0.0443859	0	0	0	0	0.708672	1.01657	1.37065	1.02655	0.528992	0.145079	0.0164487	0.218001	1.23457	79.0123	1.23457	91.358	22.2222	2.46914	3.7037	0	0	0	0	32.0988	46.9136	53.0864	37.037	27.1605	7.40741	1.23457	11.1111
Spleen__hematopoietic precursor cell	hematopoietic	Spleen	472	169	2.05938	2.06765	2.1155	3.17911	1.52811	0.864823	1.53714	0.683403	1.02999	0.328635	0.506678	0.304361	0.902743	1.32771	1.21259	0.267028	0.321714	0	0.191684	80	60	70	100	60	30	60	20	20	20	30	30	70	70	60	30	40	0	20
Lung__hematopoietic precursor cell	hematopoietic	Lung	473	169	0	2.09074	0	2.42966	0.556448	0.0675969	0.0675969	0	0	0	0	1.08414	1.07588	1.81954	0.562005	0.68683	0	0	0.16058	0	100	0	100	50	8.33333	8.33333	0	0	0	0	75	66.6667	83.3333	33.3333	58.3333	0	0	16.6667
Liver__hematopoietic precursor cell	hematopoietic	Liver	474	169	2.71472	0	3.27263	2.88594	0	0	0	0	0	0	0	0	0	0	1.34027	1.34027	0	0	0	100	0	100	100	0	0	0	0	0	0	0	0	0	0	100	100	0	0	0
Hypothalamus_Pituitary__megakaryocyte progenitor cell	megakaryocyte-erythroid	Hypothalamus_Pituitary	475	170	1.0623	1.62178	0.069024	1.75909	0	0.668801	0.300769	0.631726	0.0554875	0.320728	0	0.317319	1.52933	0.2996	0.186027	0.319622	0	0	0	66.6667	77.7778	22.2222	77.7778	0	55.5556	22.2222	44.4444	22.2222	44.4444	0	33.3333	55.5556	33.3333	22.2222	33.3333	0	0	0
Bone__megakaryocyte progenitor cell	megakaryocyte-erythroid	Bone	476	170	1.55586	1.87189	1.20909	2.3935	0.323996	0.45835	0.392315	0.539458	0.10231	0.195598	0.0966945	0.494947	0.892023	0.721502	0.209386	0.378152	0.513065	0	0.0437272	77.4194	87.0968	61.2903	96.7742	29.0323	45.1613	35.4839	45.1613	19.3548	25.8065	12.9032	41.9355	61.2903	58.0645	29.0323	45.1613	45.1613	0	3.22581
Bone_marrow__megakaryocyte progenitor cell	megakaryocyte-erythroid	Bone_marrow	477	170	0.897751	1.33275	1.74397	2.26753	0.759251	0.260385	0.651692	0.236542	0	0.0890272	0.107399	0.405029	0.542235	0.804251	0.145397	0.401528	0.090594	0	0.0641432	46.5116	83.7209	67.4419	97.6744	44.186	25.5814	39.5349	18.6047	0	6.97674	9.30233	30.2326	32.5581	46.5116	11.6279	23.2558	9.30233	0	6.97674
Blood__megakaryocyte progenitor cell	megakaryocyte-erythroid	Blood	478	170	0	1.98478	0	2.16832	0.378589	0.122115	0.122115	0	0	0	0	0.335178	0.582205	0.567503	0.731855	0.283887	0.0946195	0	0.0503124	0	73	0	80	13	3	3	0	0	0	0	10	19	16	12	11	5	0	1
Lung__megakaryocyte progenitor cell	megakaryocyte-erythroid	Lung	479	170	0	1.79589	0	2.75554	0.214291	0	0	0	0	0	0	0.214291	0.583448	1.36466	0	0.390667	0	0	0.214291	0	100	0	100	25	0	0	0	0	0	0	25	75	100	0	25	0	0	25
Blood__platelet	megakaryocyte-erythroid	Blood	480	171	0	2.60836	0	2.57303	0.452782	0.20002	0.246462	0	0	0	0	0	0.452803	0.0842061	0.116013	0.0483792	0	0	0	0	83.7607	0	83.7607	9.40171	3.4188	4.2735	0	0	0	0	0	9.40171	1.7094	2.5641	1.7094	0	0	0
Spleen__platelet	megakaryocyte-erythroid	Spleen	481	171	2.18034	0	2.81532	0	0	2.18034	0	0	0	0	2.18034	0	0	0	0	0	0	0	0	100	0	100	0	0	100	0	0	0	0	100	0	0	0	0	0	0	0	0
Lung__platelet	megakaryocyte-erythroid	Lung	482	171	2.70921	2.27855	0	2.5115	0	1.33592	0	0	0	0	0	0	0.881877	0	0	0	0	0	0	33.3333	66.6667	0	33.3333	0	33.3333	0	0	0	0	0	0	33.3333	0	0	0	0	0	0
Hypothalamus_Pituitary__erythroid progenitor cell	megakaryocyte-erythroid	Hypothalamus_Pituitary	483	172	0.952802	1.08504	0.0181357	0.911192	0.00845748	0.311752	0.0369464	0.277386	0.072663	0.119031	0.0248175	0.053016	0.120264	0.0198058	0.087895	0.139645	0.0612492	0	0.0383721	87.7193	91.2281	3.50877	80.7018	1.75439	36.8421	3.50877	40.3509	14.0351	17.5439	5.26316	10.5263	12.2807	1.75439	10.5263	21.0526	14.0351	0	5.26316
Bone__erythroid progenitor cell	megakaryocyte-erythroid	Bone	484	172	0.832135	1.10033	1.15415	1.82484	0.445646	0.167653	0.344823	0.134704	0.00722291	0.0537203	0.0911878	0.142447	0.137215	0.0827351	0.10741	0.106861	0.0983133	0	0.183769	60.8434	78.5141	61.245	95.7831	32.3293	20.6827	29.1165	17.0683	1.80723	8.03213	8.83534	13.8554	15.0602	7.22892	8.83534	12.8514	13.253	0	15.0602
Bone_marrow__erythroid progenitor cell	megakaryocyte-erythroid	Bone_marrow	485	172	0.794548	1.05667	1.11642	1.78546	0.352529	0.197198	0.3632	0.147631	0.0148048	0.0461132	0.0688172	0.0949074	0.105235	0.0618019	0.127453	0.117438	0.0853344	0	0.137016	58.5534	74.5121	53.6165	90.5855	25.4879	15.3846	26.4064	12.744	1.60735	4.3628	5.85534	7.5775	8.49598	3.67394	8.15155	10.1033	7.80712	0	11.7107
Blood__erythroid progenitor cell	megakaryocyte-erythroid	Blood	486	172	0	1.44424	0	1.50248	0.0691465	0	0	0	0	0	0	0.198728	0.130108	0.332418	0.237955	0.0543798	0	0	0.400075	0	90.9091	0	81.8182	9.09091	0	0	0	0	0	0	27.2727	9.09091	18.1818	18.1818	9.09091	0	0	36.3636
Spleen__erythroid progenitor cell	megakaryocyte-erythroid	Spleen	487	172	1.04853	1.03183	1.59297	2.16407	0.767691	0.278753	0.766534	0	0.010219	0.0648136	0.252777	0.172468	0.171585	0.133797	0.29064	0.145137	0.0735816	0	0.0751976	82.0896	56.7164	95.5224	98.5075	73.1343	23.8806	74.6269	0	1.49254	10.4478	32.8358	25.3731	23.8806	22.3881	31.3433	26.8657	13.4328	0	8.95522
Lung__erythroid progenitor cell	megakaryocyte-erythroid	Lung	488	172	0	1.42551	0	1.7215	0.375882	0	0	0	0	0	0.0718039	0	0.0737406	0.110011	0.0737406	0	0	0	0.110011	0	100	0	87.5	50	0	0	0	0	0	12.5	0	12.5	12.5	12.5	0	0	0	12.5
Kidney__erythroid progenitor cell	megakaryocyte-erythroid	Kidney	489	172	0.95306	1.23084	2.08199	2.27513	0.724336	0	0.721245	0	0	0	0.12558	0.478089	0.237135	0.147303	0.12558	0.149947	0.147303	0	0.366115	80	80	80	100	80	0	100	0	0	0	20	60	20	20	20	20	20	0	40
Brain_cortex__erythroid lineage cell	megakaryocyte-erythroid	Brain_cortex	490	173	0.839153	0.998368	0.665255	1.69122	0.147901	0.13399	0.13399	0.839153	0	0	0	0	0	0	0.147901	0.839153	0.505131	0	0	12.5	37.5	25	62.5	12.5	12.5	12.5	12.5	0	0	0	0	0	0	12.5	12.5	12.5	0	0
Brainstem__erythroid lineage cell	megakaryocyte-erythroid	Brainstem	491	173	0	0.464914	0.719433	0.569098	0.140069	0	0	0	0	0	0	0	0.140069	0	0	0	0	0	0	0	50	66.6667	66.6667	16.6667	0	0	0	0	0	0	0	16.6667	0	0	0	0	0	0
Hypothalamus_Pituitary__erythroid lineage cell	megakaryocyte-erythroid	Hypothalamus_Pituitary	492	173	0.596834	0.961896	0	0.776147	0	0.151595	0.0365197	0.0715804	0	0.0671298	0	0.068047	0.0731796	0.0472475	0.124691	0	0	0	0	37.4101	59.7122	0	41.7266	0	7.91367	2.15827	3.59712	0	4.31655	0	2.15827	2.15827	2.15827	2.8777	0	0	0	0
Eye_retina__erythroid lineage cell	megakaryocyte-erythroid	Eye_retina	493	173	0.288887	0.983839	0	0.862215	0	0	0	0	0	0	0	0	0	0	0	0	0	0	0	50	50	0	100	0	0	0	0	0	0	0	0	0	0	0	0	0	0	0
Fat__erythroid lineage cell	megakaryocyte-erythroid	Fat	494	173	0.666171	0.99558	1.25343	1.41166	0.202543	0.0515484	0.174857	0.052413	0	0	0.374164	0.145221	0.0781715	0.0663396	0.129503	0	0	0	0	64.2857	71.4286	85.7143	82.1429	21.4286	7.14286	17.8571	3.57143	0	0	39.2857	17.8571	10.7143	7.14286	14.2857	0	0	0	0
Limb_muscle__erythroid lineage cell	megakaryocyte-erythroid	Limb_muscle	495	173	1.06123	2.56475	3.22163	3.21546	0.821349	0.248362	0.727945	0	0	0	0.548264	1.09765	1.50685	0.510248	1.42146	0.503938	0.708493	0	0	60	90	90	90	50	20	40	0	0	0	20	20	40	20	30	20	10	0	0
Diaphragm__erythroid lineage cell	megakaryocyte-erythroid	Diaphragm	496	173	0.495021	1.27036	0.824643	1.27036	1.81226	0	1.81226	0	0	0	0.495021	0	0	0.495021	0	0	0	0	0	100	100	100	100	100	0	100	0	0	0	100	0	0	100	0	0	0	0	0
Bone__erythroid lineage cell	megakaryocyte-erythroid	Bone	497	173	0.916282	1.19048	1.60713	1.9813	0.251738	0.0346957	0.242548	0	0	0.0272821	0.133582	0.0302345	0.060739	0.0487036	0.0354436	0	0	0	0	53.012	67.4699	71.0843	83.1325	15.261	1.20482	13.253	0	0	1.20482	8.03213	2.00803	2.81124	2.81124	2.00803	0	0	0	0
Bone_marrow__erythroid lineage cell	megakaryocyte-erythroid	Bone_marrow	498	173	0.90215	1.18083	0.766683	1.50785	0.108561	0.104647	0.109183	0.164847	0.027303	0.091538	0.058928	0.082147	0.124838	0.0962698	0.177408	0.0300966	0.0229573	0	0	42.7586	57.4384	21.7734	60.8867	4.63054	4.33498	5.12315	6.50246	1.18227	3.34975	2.85714	3.15271	4.92611	3.05419	6.30542	1.28079	1.08374	0	0
Blood__erythroid lineage cell	megakaryocyte-erythroid	Blood	499	173	0.0115769	1.41055	0.0366508	1.62511	0.0844092	0.0493715	0.0493715	0	0	0	0	0.0561254	0.109339	0.0480556	0.153272	0.0221502	0.0384674	0	0.019855	1.6	72	2.4	78.4	5.6	3.2	3.2	0	0	0	0	1.6	4.8	2.4	4.8	1.6	1.6	0	1.6
Spleen__erythroid lineage cell	megakaryocyte-erythroid	Spleen	500	173	1.57048	1.43487	1.86999	2.36835	0.300906	0.430933	0.381443	0.0892685	0.0892685	0	0.586776	0.857262	0.925133	0.633595	0.874234	0.390647	0.282103	0	0.567237	59.0909	54.5455	77.2727	86.3636	18.1818	22.7273	18.1818	4.54545	4.54545	0	31.8182	18.1818	18.1818	9.09091	9.09091	18.1818	9.09091	0	13.6364
Heart__erythroid lineage cell	megakaryocyte-erythroid	Heart	501	173	1.92633	0.771602	1.16587	2.18517	1.15304	0.429495	0.810543	0.534277	0	0.735707	0	2.14184	0.516216	0.624898	1.00654	0	0.655407	0	0	7.5	2.5	3.75	8.75	3.75	1.25	2.5	1.25	0	1.25	0	7.5	1.25	1.25	1.25	0	1.25	0	0
Lung__erythroid lineage cell	megakaryocyte-erythroid	Lung	502	173	0	1.52086	0	1.21476	0	0	0	0	0	0	0	0	0	0	0.113624	0	0	0	0	0	64.2857	0	64.2857	0	0	0	0	0	0	0	0	0	0	7.14286	0	0	0	0
Brain_cortex__erythroid lineage cell (PF)	megakaryocyte-erythroid	Brain_cortex	503	174	0	0.8607	0	0.8607	0	0	0	0	0	0	0	0	0	0	0	0	0	0	0	0	100	0	100	0	0	0	0	0	0	0	0	0	0	0	0	0	0	0
Brainstem__erythroid lineage cell (PF)	megakaryocyte-erythroid	Brainstem	504	174	0.45563	0.767482	0	0	0	0	0	0	0	0	0	0	0	0	0	0	0	0	0	50	50	0	0	0	0	0	0	0	0	0	0	0	0	0	0	0	0	0
Hypothalamus_Pituitary__erythroid lineage cell (PF)	megakaryocyte-erythroid	Hypothalamus_Pituitary	505	174	0.927549	1.08689	0	0.92911	0	0.132181	0.0373587	0.168218	0.0312838	0.0856564	0.0231841	0.0199179	0.0552683	0.0144839	0.0351698	0	0.0133233	0	0	63.606	73.2888	0	62.1035	0	12.3539	3.3389	14.3573	2.83806	7.17863	2.17028	1.5025	3.83973	1.00167	2.83806	0	1.33556	0	0
Bone__erythroid lineage cell (PF)	megakaryocyte-erythroid	Bone	506	174	1.13885	1.39603	1.31642	1.98158	0.353964	0.189609	0.325587	0.191415	0.0385966	0.0926817	0.118155	0.139565	0.156785	0.0880406	0.167679	0.0507633	0.0478759	0	0.0584831	58.0815	69.251	57.0302	89.0933	20.3679	11.6951	22.339	13.272	3.54796	5.51905	8.27858	5.65046	6.96452	4.3364	5.78187	3.54796	3.54796	0	4.59921
Bone_marrow__erythroid lineage cell (PF)	megakaryocyte-erythroid	Bone_marrow	507	174	1.10055	1.19666	0.449736	1.42079	0.11025	0.220393	0.115941	0.239725	0.0379364	0.127459	0.040894	0.0863425	0.142455	0.0834119	0.178555	0.0508187	0.0381086	0	0.0312486	57.2708	64.2702	12.0456	66.8204	5.45307	12.4525	6.23983	12.7509	2.03473	6.61964	2.33315	3.7439	5.15464	3.01139	6.89094	2.63158	2.11612	0	1.76343
Blood__erythroid lineage cell (PF)	megakaryocyte-erythroid	Blood	508	174	0	1.4887	0	1.52581	0.105152	0.124066	0.124066	0	0	0	0	0.104808	0	0	0.0687201	0.0373875	0	0	0	0	88	0	64	8	8	8	0	0	0	0	4	0	0	4	4	0	0	0
Spleen__erythroid lineage cell (PF)	megakaryocyte-erythroid	Spleen	509	174	1.33436	1.16059	1.95601	2.43791	0.703687	0.250261	0.549	0.0133665	0.0615614	0.136502	0.431	0.0936451	0.170574	0.20587	0.404457	0.0800989	0.0355109	0	0.102188	71.4286	39.6825	84.127	88.8889	42.8571	14.2857	38.0952	1.5873	4.7619	7.93651	36.5079	11.1111	14.2857	9.52381	15.873	3.1746	1.5873	0	12.6984
Lung__erythroid lineage cell (PF)	megakaryocyte-erythroid	Lung	510	174	0	1.41766	0	0.534977	0.664529	0	0	0	0	0	0	0.0859909	0	0.242193	0	0.224811	0.0859909	0	0.584499	0	57.1429	0	42.8571	14.2857	0	0	0	0	0	0	14.2857	0	14.2857	0	14.2857	14.2857	0	14.2857
Liver__erythroid lineage cell (PF)	megakaryocyte-erythroid	Liver	511	174	1.46398	0.636896	1.56758	2.45588	0.665904	0.382611	0.756474	0	0.187533	0	0.410919	0.287782	0	0	0	0.110919	0	0	0.315453	91.6667	41.6667	83.3333	100	41.6667	16.6667	33.3333	0	8.33333	0	16.6667	8.33333	0	0	0	8.33333	0	0	16.6667
Brain_cortex__neutrophil	myeloid	Brain_cortex	512	175	0.770472	2.29875	1.52959	2.63577	0.531515	0.0884957	0.371542	0	0	0	0.405224	0	0.0430121	0	0.040601	0.0295425	0	0	0	31.8182	78.4091	48.8636	88.6364	22.7273	3.40909	18.1818	0	0	0	20.4545	0	2.27273	0	2.27273	1.13636	0	0	0
Brainstem__neutrophil	myeloid	Brainstem	513	175	0.646063	1.08066	1.48995	1.8007	0.274615	0.0698427	0.352809	0	0	0	0.0913048	0	0	0	0	0.0289157	0	0	0	21.2121	39.3939	54.5455	75.7576	15.1515	3.0303	15.1515	0	0	0	6.06061	0	0	0	0	3.0303	0	0	0
Hypothalamus_Pituitary__neutrophil	myeloid	Hypothalamus_Pituitary	514	175	2.3509	2.57059	0.464781	3.11323	0.0662747	1.28786	0.0993185	1.36969	0.568724	0.686752	0.222559	0	0.146592	0	0.0589566	0.0757242	0.120692	0	0	77.3273	84.6847	9.15916	93.2432	1.2012	34.5345	1.95195	40.5405	12.3123	15.7658	4.2042	0	2.85285	0	1.5015	1.5015	2.55255	0	0
Eye_retina__neutrophil	myeloid	Eye_retina	515	175	3.53774	3.08503	0	3.40835	0	2.23508	1.64357	2.87325	1.64357	2.23508	2.23508	0	0	0	0	0	0	0	0	100	100	0	100	0	100	100	100	100	100	100	0	0	0	0	0	0	0	0
Fat__neutrophil	myeloid	Fat	516	175	1.76074	2.34699	2.58219	2.98244	1.0627	0.338777	1.0036	0.178911	0.102332	0	0.958707	0.124487	0.147539	0.147556	0.249926	0.050344	0.0444913	0	0	73.4835	92.5477	92.3744	98.4402	60.1386	11.0919	58.2322	1.90641	1.21317	0	51.8198	6.7591	6.7591	5.71924	10.052	3.11958	2.77296	0	0
Mammary_gland__neutrophil	myeloid	Mammary_gland	517	175	2.58127	0	2.67814	3.20998	1.00744	0.274419	1.02281	0	0	0	0	0	0.487245	0	0.622845	0.520891	0	0	0	90.9091	0	90.9091	100	36.3636	9.09091	45.4545	0	0	0	0	0	9.09091	0	18.1818	9.09091	0	0	0
Limb_muscle__neutrophil	myeloid	Limb_muscle	518	175	0.938746	1.43966	1.75394	2.40265	0.92867	0	1.02528	0	0	0	0.447716	0.558201	0.957478	0.576865	0.546615	0.0869085	0.0776402	0	0	36.5385	63.4615	71.1538	96.1538	32.6923	0	34.6154	0	0	0	13.4615	11.5385	9.61538	7.69231	5.76923	1.92308	1.92308	0	0
Diaphragm__neutrophil	myeloid	Diaphragm	519	175	1.06877	1.37059	2.06426	2.34749	0.686097	0.514551	0.464633	0	0	0	0.54879	0.117961	0.130789	0.0607189	0	0	0	0	0	87.5	50	87.5	87.5	62.5	37.5	37.5	0	0	0	50	12.5	12.5	12.5	0	0	0	0	0
Bone__neutrophil	myeloid	Bone	520	175	1.36571	1.85904	1.81711	2.62813	0.627151	0.395856	0.544849	0.413833	0.159169	0.22514	0.170507	0.0735591	0.135495	0.0723717	0.114966	0.0467094	0	0	0	44.8646	77.4682	74.2038	94.2675	31.7277	7.48408	27.0701	7.04618	2.6672	3.70223	7.1258	2.03025	4.06051	2.07006	3.1051	1.87102	0	0	0
Bone_marrow__neutrophil	myeloid	Bone_marrow	521	175	1.66965	1.71218	2.08155	2.74754	0.739708	0.420161	0.651802	0.38904	0.110111	0.217249	0.174817	0.0607558	0.10155	0.054954	0.0907184	0.0360131	0	0	0	51.6366	63.2274	74.7845	95.8782	29.6808	7.32759	26.2729	5.92672	1.81843	3.71767	5.9806	1.6972	2.80172	1.55577	2.08109	1.19208	0	0	0
Blood__neutrophil	myeloid	Blood	522	175	1.83985	2.42291	2.2473	3.01333	1.08692	0.314433	0.854927	0	0.0977548	0.140501	0.44974	0.0499775	0.0738541	0.0522958	0.0855035	0.0403495	0.033584	0	0	39.6028	78.7988	49.3739	97.2481	40.0893	6.93946	27.4707	0	1.49158	2.20946	16.6786	1.69897	2.24934	1.74683	2.64019	1.23634	1.18051	0	0
Spleen__neutrophil	myeloid	Spleen	523	175	2.89708	2.78298	2.69889	3.62311	1.15397	1.51752	1.12822	0.945776	0.608608	0.70824	0.695739	0.578684	0.768266	0.448284	0.843567	0.144501	0.162271	0	0.137503	81.8123	71.3269	76.8285	99.0939	41.1003	32.233	40.1942	15.6634	10.6149	14.3689	23.5599	11.9094	16.7638	9.70874	16.8285	3.68932	3.75405	0	2.71845
Heart__neutrophil	myeloid	Heart	525	175	2.66429	1.9314	1.69295	2.99588	1.02531	0	0.233891	0	0	0	0	1.66424	0	1.29462	1.78538	0	0	0	0	23.4043	12.766	12.766	36.1702	2.12766	0	4.25532	0	0	0	0	6.38298	0	4.25532	6.38298	0	0	0	0
Aorta__neutrophil	myeloid	Aorta	526	175	1.97851	2.51743	3.1526	3.38257	1.38269	0.246739	1.35813	0	0	0	1.42351	0.0272294	0	0	0.0538068	0	0.127642	0	0	91.3043	100	100	100	65.2174	8.69565	65.2174	0	0	0	78.2609	4.34783	0	0	4.34783	0	4.34783	0	0
Lung__neutrophil	myeloid	Lung	527	175	2.80959	3.2661	1.88506	3.83436	0.86713	1.63568	0.729699	1.14583	0.665494	0.750008	0.352204	0.764004	1.04958	0.819832	1.0197	0.211074	0.360874	0	0	57.3017	84.4808	30.5478	98.5446	22.0605	34.7179	14.5053	21.0466	11.8561	13.1971	6.63941	15.0777	20.9648	15.9935	20.0327	3.67948	6.11611	0	0
Trachea__neutrophil	myeloid	Trachea	528	175	2.93608	3.14944	2.89411	3.74292	1.01475	1.26508	1.32251	0.980505	0.62246	0.415717	1.38734	0.16096	0.586676	0.0293992	0.264698	0.0463004	0.0174011	0	0	83.6364	90.9091	72.7273	96.3636	34.5455	16.3636	43.6364	16.3636	12.7273	5.45455	50.9091	3.63636	12.7273	1.81818	7.27273	3.63636	1.81818	0	0
Small_intestine__neutrophil	myeloid	Small_intestine	529	175	1.9049	2.46337	3.05786	3.08973	1.01558	0.103521	0.91126	0	0	0	1.12892	0.074506	0.0653092	0.0754687	0	0.0812878	0.0508446	0	0	80	85	97.5	97.5	45	7.5	45	0	0	0	35	5	5	5	0	5	2.5	0	0
Colon__neutrophil	myeloid	Colon	530	175	1.9587	1.9587	2.31601	2.78657	0	0	0	0	0	0	0	0	0	0	0	0	0	0	0	100	100	100	100	0	0	0	0	0	0	0	0	0	0	0	0	0	0	0
Liver__neutrophil	myeloid	Liver	531	175	2.08981	1.71546	2.54999	2.84654	1.06712	0.106	0.987153	0	0	0.117736	0.303116	0.151159	0.179247	0.112861	0.208247	0.0557843	0.0602531	0	0	51.0836	51.4964	75.9546	92.6729	30.547	1.75439	25.5934	0	0	1.65119	7.43034	2.16718	2.57998	2.27038	2.57998	1.23839	1.34159	0	0
Pancreas__neutrophil	myeloid	Pancreas	532	175	2.119	2.56168	2.39681	3.24611	0.835948	0.874992	1.02557	0.607823	0.135906	0.0879998	1.06569	0.109123	0.207096	0.390443	0.412103	0.0430016	0.0293686	0	0	72.8571	97.1429	84.2857	98.5714	54.2857	25.7143	57.1429	5.71429	1.42857	1.42857	51.4286	11.4286	10	14.2857	22.8571	4.28571	2.85714	0	0
Kidney__neutrophil	myeloid	Kidney	533	175	2.55341	2.6018	2.73948	3.41884	1.10259	1.0071	1.17784	0.770405	0.458054	0.418872	0.541367	0.287688	0.421221	0.279271	0.444312	0.0876871	0.135644	0	0	74.1294	67.9104	78.3582	97.7612	31.3433	14.6766	34.8259	10.9453	5.97015	6.21891	12.9353	6.21891	7.71144	6.21891	7.46269	1.74129	2.48756	0	0
Bladder__neutrophil	myeloid	Bladder	534	175	1.52602	2.1748	2.38812	2.91821	0.903451	0.172371	0.97255	0	0	0	0.640204	0.153656	0.115468	0.064399	0.119428	0	0.0557457	0	0	67.619	88.5714	90.4762	100	38.0952	4.7619	40	0	0	0	28.5714	3.80952	3.80952	1.90476	3.80952	0	1.90476	0	0
Uterus__neutrophil	myeloid	Uterus	535	175	3.44258	0	3.65753	3.62447	1.8113	1.56007	1.9672	0	0.606078	0.868748	0.923018	0.856016	0.955244	0.421494	1.21901	0.170108	0.227401	0	0	96	0	98	100	52	52	62	0	16	16	20	10	12	4	14	4	4	0	0
Brain_cortex__neutrophil (PF)	myeloid	Brain_cortex	536	176	0	1.70741	0	2.49415	0.752873	0.672451	0.672451	0	0	0	0	0	0.561012	0	0	0	0	0	0	0	33.3333	0	100	33.3333	66.6667	66.6667	0	0	0	0	0	33.3333	0	0	0	0	0	0
Hypothalamus_Pituitary__neutrophil (PF)	myeloid	Hypothalamus_Pituitary	537	176	1.77748	2.02735	0.380337	2.46663	0.0540826	0.90694	0	0.957241	0.277929	0.352559	0.0784876	0.153105	0.308228	0.0622904	0.310844	0.101585	0.166264	0	0	75.3247	86.1472	15.1515	90.0433	1.7316	40.2597	0	40.6926	9.95671	14.7186	1.7316	7.79221	14.7186	4.7619	12.987	6.92641	7.35931	0	0
Fat__neutrophil (PF)	myeloid	Fat	538	176	1.44452	0.831136	1.07973	2.01218	0.831136	0.499539	1.27867	0	0	0	1.07973	0	0	0	0	0	0	0	0	100	100	100	100	100	100	100	0	0	0	100	0	0	0	0	0	0	0	0
Mammary_gland__neutrophil (PF)	myeloid	Mammary_gland	539	176	3.12617	0	2.11169	0	0	0	0	0	0	0	0	0	2.11169	0	0	0	0	0	0	100	0	100	0	0	0	0	0	0	0	0	0	100	0	0	0	0	0	0
Bone__neutrophil (PF)	myeloid	Bone	540	176	0.419952	1.0906	1.41643	1.85931	0.69005	0.0404774	0.623814	0	0	0	0.0788638	0.0756487	0.129276	0.148845	0.12025	0.0803937	0.0302015	0	0.0350734	33.0858	79.5544	88.3904	96.7717	59.7605	2.59169	56.3504	0	0	0	7.38102	6.63838	11.7915	12.5189	11.4732	8.3207	2.95544	0	3.81934
Bone_marrow__neutrophil (PF)	myeloid	Bone_marrow	541	176	0.999564	1.28279	1.58768	2.18702	0.648867	0.223063	0.632409	0.221144	0.0370698	0.0944893	0.10631	0.117304	0.177474	0.123246	0.231873	0.072749	0.0606102	0	0.0216106	46.9272	68.3639	76.131	95.103	42.0626	7.96173	41.3005	6.40506	1.2648	3.34036	6.53478	5.20512	8.07524	5.9186	8.88601	4.49165	3.12956	0	1.34587
Blood__neutrophil (PF)	myeloid	Blood	542	176	0.0674559	1.93144	0.103059	2.03409	0.372435	0.0628843	0.0825185	0	0	0	0	0.0852789	0.0714468	0.123395	0.189372	0.0572879	0.0934357	0	0.0562039	1.55039	81.3953	3.10078	89.1473	21.7054	3.87597	5.42636	0	0	0	0	4.65116	6.20155	8.52713	9.30233	3.10078	4.65116	0	3.87597
Spleen__neutrophil (PF)	myeloid	Spleen	543	176	1.83359	1.76621	1.37361	2.56654	0.594359	0.830874	0.643014	0.769872	0.149293	0.382731	0.161718	0.504446	0.700546	0.540612	0.743969	0.196781	0.214915	0	0.0474234	86.0465	63.9535	75.5814	100	46.5116	52.3256	54.6512	36.0465	11.6279	27.907	18.6047	36.0465	39.5349	40.6977	45.3488	17.4419	15.1163	0	3.48837
Lung__neutrophil (PF)	myeloid	Lung	545	176	0.553883	1.66034	0.166102	1.88579	0.311748	0.27405	0.0908836	0.205153	0.0310777	0.0456591	0.0517237	0.13607	0.191948	0.202996	0.307438	0.103244	0.0859202	0	0	8.01527	89.6947	3.81679	94.2748	30.5344	9.16031	6.10687	5.72519	1.9084	2.29008	3.05344	12.9771	17.9389	15.6489	27.4809	9.16031	7.63359	0	0
Liver__neutrophil (PF)	myeloid	Liver	546	176	1.40358	1.07223	1.51594	2.25874	1.07742	0.356484	0.633795	0.283201	0	0	0.094134	0.0829629	0.193147	0.0480215	0.193147	0	0	0	0	73.3333	53.3333	80	93.3333	53.3333	13.3333	33.3333	13.3333	0	0	6.66667	6.66667	6.66667	6.66667	6.66667	0	0	0	0
Pancreas__neutrophil (PF)	myeloid	Pancreas	547	176	1.44186	1.62825	1.70467	2.42293	0.802813	0.447257	0.983522	0.447257	0.447257	0.447257	0.440723	0.744339	0.666768	0.394158	0.733977	0	0.090143	0	0	100	80	80	80	60	20	60	20	20	20	40	60	20	40	20	0	20	0	0
Kidney__neutrophil (PF)	myeloid	Kidney	548	176	0.719231	0.852042	1.29621	1.92334	0.858877	0.0578899	0.847364	0	0	0	0.115303	0.0578899	0.217358	0.153752	0.176498	0.0293638	0.0578899	0	0	57.1429	71.4286	92.8571	100	78.5714	7.14286	78.5714	0	0	0	14.2857	7.14286	21.4286	14.2857	14.2857	7.14286	7.14286	0	0
Lung__neutrophil (CCL13+)	myeloid	Lung	549	177	0.732289	3.3612	1.40672	3.74779	0.879351	0.189129	0.457691	0	0	0	0.279001	0.167871	0.293585	0.20481	0.173129	0.110676	0	0	0	7.55102	95.5102	10	98.9796	23.2653	4.08163	8.57143	0	0	0	4.08163	2.65306	5.10204	2.85714	3.06122	2.04082	0	0	0
Kidney__neutrophil (CCL13+)	myeloid	Kidney	550	177	2.52512	3.22799	3.72132	3.61388	0.877225	0	1.44222	0	0	0	0.887176	0	0	0	0	0	0.183327	0	0	85.7143	85.7143	100	100	28.5714	0	28.5714	0	0	0	42.8571	0	0	0	0	0	14.2857	0	0
Fat__neutrophil (IL18BP+)	myeloid	Fat	551	178	1.90311	2.55751	3.10983	3.26852	1.30301	0.0592801	1.27235	0	0	0	1.52841	0.144572	0.555396	0	0.272713	0	0	0	0	80	96.6667	100	100	53.3333	3.33333	53.3333	0	0	0	66.6667	3.33333	26.6667	0	6.66667	0	0	0	0
Lung__neutrophil (IL18BP+)	myeloid	Lung	552	178	2.09426	2.85369	3.09267	3.53432	1.32111	0	1.32346	0	0	0	0.824889	0.0876014	0.363851	0.250127	0.151654	0.0429207	0.148038	0	0	73.4807	91.1602	91.1602	98.6188	42.8177	0	41.4365	0	0	0	25.1381	2.20994	6.90608	3.8674	2.20994	1.10497	3.03867	0	0
Kidney__neutrophil (IL18BP+)	myeloid	Kidney	553	178	2.53186	3.25732	3.35119	3.83314	1.78698	0	1.40713	0	0	0	0.940025	0	0	0	0.149954	0	0	0	0	72.2222	83.3333	100	94.4444	66.6667	0	44.4444	0	0	0	16.6667	0	0	0	5.55556	0	0	0	0
Bladder__neutrophil (IL18BP+)	myeloid	Bladder	554	178	1.60013	2.35884	2.57626	2.99519	1.05309	0.0416635	1.20076	0	0	0	0.987872	0.0290607	0.328084	0.221957	0.0982036	0	0.0438499	0	0	70.864	90.9007	94.9449	98.8971	47.2426	1.37868	53.8603	0	0	0	44.4853	1.37868	9.65074	6.80147	3.40074	0	1.5625	0	0
Uterus__neutrophil (IL18BP+)	myeloid	Uterus	555	178	3.9482	0	4.0239	4.0289	1.87101	1.89557	1.77603	0	0.540907	1.33487	1.37972	0.415766	0.606577	0.112706	0.581899	0.2621	0.199196	0	0	100	0	100	98.1818	43.6364	60	41.8182	0	9.09091	36.3636	29.0909	9.09091	7.27273	1.81818	7.27273	3.63636	3.63636	0	0
Hypothalamus_Pituitary__basophil	myeloid	Hypothalamus_Pituitary	556	179	1.61232	2.46003	0	2.56828	0	1.84886	0	0.84936	0.84936	0	0	2.46003	1.61232	0	1.30191	1.30191	0.84936	0	0	100	100	0	100	0	100	0	100	100	0	0	100	100	0	100	100	100	0	0
Fat__basophil	myeloid	Fat	557	179	2.9443	3.34785	2.30058	3.65845	0	1.41204	0.723841	1.94324	0	1.39695	0.643119	0	0	0.46411	0	0	0.493227	0	0	83.3333	83.3333	50	100	0	66.6667	33.3333	50	0	33.3333	33.3333	0	0	16.6667	0	0	16.6667	0	0
Limb_muscle__basophil	myeloid	Limb_muscle	558	179	0.802007	1.63829	1.303	3.21327	0.712705	0	0.712705	0	0	0	0	0	0	0	0	0.802007	0.896221	0	0.896221	20	40	40	80	20	0	20	0	0	0	0	0	0	0	0	20	20	0	20
Bone__basophil	myeloid	Bone	560	179	0.715685	2.30215	2.95484	2.84425	0.967546	0	0.967546	0	0	0	0	1.75237	1.60443	2.10876	0.775549	1.01439	0	0	0.775549	50	100	100	100	100	0	100	0	0	0	0	100	100	100	50	50	0	0	50
Bone_marrow__basophil	myeloid	Bone_marrow	561	179	1.3942	1.8833	2.47595	2.42074	0.567166	0.179685	0.570939	0.421172	0	0	0	0.957701	1.29278	0.999323	0.656919	0.195488	0.402912	0	0.231471	42.8571	66.6667	66.6667	80.9524	19.0476	9.52381	14.2857	14.2857	0	0	0	38.0952	47.619	38.0952	19.0476	9.52381	14.2857	0	9.52381
Blood__basophil	myeloid	Blood	562	179	0	2.56947	0	3.08561	0.993076	0	0	0	0	0	0	0	0.782569	0	0	0	0	0	0	0	100	0	100	50	0	0	0	0	0	0	0	50	0	0	0	0	0	0
Lung__basophil	myeloid	Lung	564	179	1.7063	2.17506	0	2.95422	0.386175	1.17997	0	0	0	1.7063	0	0	0.386175	0	0	0	0	0	0	25	75	0	100	25	25	0	0	0	25	0	0	25	0	0	0	0	0	0
Tongue__basophil	myeloid	Tongue	565	179	1.86926	2.4171	1.3503	2.89493	0.755758	0.58957	0.693898	1.36127	0	0.227087	0.188866	0	0	0	0.48611	0	0.578999	0	0	66.6667	66.6667	26.6667	86.6667	20	6.66667	6.66667	33.3333	0	6.66667	6.66667	0	0	0	6.66667	0	13.3333	0	0
Small_intestine__basophil	myeloid	Small_intestine	566	179	3.42126	3.46668	3.0839	4.03037	0.726929	1.59457	1.14341	1.08623	1.08623	1.08623	1.72871	0	0	0	0	0	0	0	0	100	100	66.6667	100	33.3333	33.3333	33.3333	33.3333	33.3333	33.3333	66.6667	0	0	0	0	0	0	0	0
Liver__basophil	myeloid	Liver	567	179	2.36401	2.59669	3.87103	3.55446	0	0	0	0	0	0	0	1.24814	0	0	0	0	0	0	0	100	50	100	100	0	0	0	0	0	0	0	50	0	0	0	0	0	0	0
Kidney__basophil	myeloid	Kidney	568	179	0	0	3.10812	2.45869	0	0	0	0	0	0	0	0	0	0	0	0	0	0	0	0	0	100	100	0	0	0	0	0	0	0	0	0	0	0	0	0	0	0
Bladder__basophil	myeloid	Bladder	569	179	2.096	2.82566	1.60549	3.3522	1.00303	0.950638	0.995136	1.23771	0.793372	0.858996	0	0	0	0.901964	0	0	0	0	0	58.3333	83.3333	33.3333	100	8.33333	16.6667	16.6667	33.3333	16.6667	16.6667	0	0	0	25	0	0	0	0	0
Bone_marrow__eosinophil	myeloid	Bone_marrow	570	180	1.21531	2.15159	1.69979	2.44041	1.03398	0.812322	0.444106	0	0	0	0	0.416864	0	1.16143	0.416864	0.750563	1.01897	0	0	66.6667	66.6667	33.3333	100	66.6667	33.3333	33.3333	0	0	0	0	33.3333	0	66.6667	33.3333	33.3333	66.6667	0	0
Lung__eosinophil	myeloid	Lung	572	180	0	2.5797	0	2.8345	0.491249	0	0	0	0	0	0	0	0	0.501817	0	0	0	0	0.422639	0	71.4286	0	78.5714	7.14286	0	0	0	0	0	0	0	0	7.14286	0	0	0	0	7.14286
Small_intestine__eosinophil	myeloid	Small_intestine	573	180	1.32728	2.25356	2.50476	2.59619	0	0.729423	0	0.740265	0	0	0	0	0.427555	0	0	0	0.740265	0	0	37.5	62.5	62.5	75	0	12.5	0	12.5	0	0	0	0	12.5	0	0	0	12.5	0	0
Hypothalamus_Pituitary__granulocyte monocyte progenitor cell	myeloid	Hypothalamus_Pituitary	575	181	1.72268	1.98588	0.170865	2.03241	0	0.315969	0	0.401378	0.128934	0.366448	0.0482744	1.92836	2.31018	1.53491	2.1651	0.692052	0.594035	0	0	88.8889	96.2963	7.40741	88.8889	0	18.5185	0	33.3333	7.40741	25.9259	3.7037	88.8889	85.1852	74.0741	88.8889	48.1481	44.4444	0	0
Bone__granulocyte monocyte progenitor cell	myeloid	Bone	576	181	0.720508	1.38148	1.44314	1.9717	0.655198	0.0871925	0.621318	0.214308	0.0536374	0.0825635	0.0628031	1.15817	1.49094	1.55665	1.25177	0.432154	0.330644	0	0.215848	43.3962	87.7358	84.434	99.0566	56.6038	8.49057	55.1887	9.90566	3.77358	6.13208	6.60377	67.4528	83.0189	88.6792	69.8113	43.8679	28.3019	0	18.8679
Bone_marrow__granulocyte monocyte progenitor cell	myeloid	Bone_marrow	577	181	1.17544	1.45823	1.19875	1.99525	0.548161	0.299898	0.617462	0.48074	0.0548889	0.193476	0.0691425	1.49762	1.76457	1.66848	1.50371	0.625598	0.348088	0	0.213603	64.2105	65.2632	63.1579	96.8421	37.8947	23.1579	44.2105	30.5263	5.26316	16.8421	6.31579	73.6842	82.1053	90.5263	69.4737	45.2632	33.6842	0	21.0526
Spleen__granulocyte monocyte progenitor cell	myeloid	Spleen	578	181	1.31375	0	2.21488	2.30926	0	0.645374	0	0	0	0	0	0	0	0	0	1.31375	0	0	0	100	0	100	100	0	100	0	0	0	0	0	0	0	0	0	100	0	0	0
Lung__granulocyte monocyte progenitor cell	myeloid	Lung	579	181	0	1.36398	0	1.60758	0.298741	0.0575387	0.0575387	0	0	0	0	1.07775	1.21435	1.55956	1.06026	0.540553	0.281871	0	0.174255	0	100	0	100	30.7692	7.69231	7.69231	0	0	0	0	69.2308	84.6154	84.6154	69.2308	61.5385	38.4615	0	23.0769
Kidney__granulocyte monocyte progenitor cell	myeloid	Kidney	580	181	1.8372	2.82356	2.82356	3.53902	1.0151	0	1.50835	0	0	0	1.0151	2.44736	1.50835	2.71318	2.2822	0	0	0	0	100	100	100	100	100	0	100	0	0	0	100	100	100	100	100	0	0	0	0
Hypothalamus_Pituitary__monocyte	myeloid	Hypothalamus_Pituitary	581	182	2.13156	2.55896	0.627005	2.8842	0	1.35612	0	1.37533	0.284613	0.546654	0.239962	2.58333	3.19224	2.62235	3.33331	1.52527	1.09807	0	0	80.3922	80.3922	15.6863	86.2745	0	45.098	0	47.0588	5.88235	11.7647	1.96078	72.549	96.0784	80.3922	90.1961	47.0588	25.4902	0	0
Fat__monocyte	myeloid	Fat	582	182	1.36284	2.11765	2.6363	2.83502	1.36256	0.160493	1.37901	0	0	0	0.880445	2.09302	2.21811	2.19876	2.55453	1.31209	1.20643	0	0.029531	87.0079	99.6063	99.6063	100	84.252	14.5669	88.9764	0	0	0	69.2913	94.8819	96.4567	96.8504	99.2126	82.2835	73.622	0	2.3622
Mammary_gland__monocyte	myeloid	Mammary_gland	583	182	3.09745	0	3.11631	3.14171	1.37184	0.474168	1.26154	0	0.126832	0.373581	0.836404	3.07609	3.11223	3.0359	3.73081	1.85593	1.35886	0	0.531479	96	0	100	100	64	16	60	0	4	12	20	96	96	92	100	64	52	0	4
Bone__monocyte	myeloid	Bone	584	182	1.93217	2.46191	2.37981	2.96881	1.02368	0.589556	0.980426	0.62811	0.214802	0.318541	0.328626	2.70077	3.0368	2.69466	3.28411	1.43665	1.21378	0	0.0818889	76.0609	90.2067	67.0294	95.4298	37.2144	18.0631	38.7378	19.3689	7.18172	9.79325	12.5136	89.1186	93.4712	83.4603	93.9064	58.8683	46.2459	0	3.59086
Bone_marrow__monocyte	myeloid	Bone_marrow	585	182	2.00077	2.04308	2.55641	2.91513	1.15595	0.329686	1.20007	0.418713	0.0594846	0.290986	0.308196	2.56233	2.90722	2.60373	3.28397	1.48909	1.29152	0	0.139132	71.3202	67.2231	77.39	96.8134	49.1654	9.71168	49.7724	6.82853	1.6692	8.19423	12.8983	88.3156	91.9575	83.4598	95.5994	59.1806	51.7451	0	4.85584
Blood__monocyte	myeloid	Blood	586	182	2.11633	1.98135	2.61408	2.92974	1.39741	0.372721	1.34823	0.0564364	0.0947221	0.202358	0.579511	2.39932	2.57845	2.32524	3.21379	1.66187	1.51729	0	0.0580383	77.2798	55.5641	79.5209	99.3045	71.0201	18.7017	65.5332	1.23648	3.70943	8.11437	31.9938	93.8176	95.3632	92.4266	99.0726	81.4529	72.7975	0	3.24575
Spleen__monocyte	myeloid	Spleen	587	182	2.40119	2.78236	1.82406	3.16744	0.781906	1.07904	0.814104	1.04864	0.422855	0.528174	0.367622	2.95847	3.38887	3.09435	3.81465	1.81546	1.86002	0.024174	0.194157	93.4363	88.417	48.0695	99.0347	32.8185	46.7181	37.4517	40.7336	17.1815	20.4633	21.8147	97.6834	97.4903	96.139	99.2278	82.8185	83.7838	1.1583	9.26641
Lung__monocyte	myeloid	Lung	588	182	2.04966	2.88481	1.11708	3.1865	0.510839	0.974662	0.439686	0.937808	0.345109	0.400223	0.190951	2.69332	3.12504	2.83202	3.52089	1.68659	1.79298	0	0.128736	58.4199	93.3976	19.362	98.7389	22.181	32.1958	15.8012	28.0415	9.82938	13.3902	7.30712	94.1766	96.1795	93.5831	98.8131	72.589	72.1439	0	4.33976
Liver__monocyte	myeloid	Liver	589	182	2.10599	1.92687	2.50001	2.8252	1.00415	0.403441	1.10694	0.395385	0.181441	0.19991	0.365844	2.38635	2.81199	2.47125	3.17599	1.44069	1.44437	0	0.0502187	74.5387	59.7786	75.6458	96.31	40.9594	8.48708	41.6974	6.27306	4.05904	5.16605	12.5461	86.7159	90.4059	80.8118	93.3579	55.7196	54.2435	0	1.47601
Pancreas__monocyte	myeloid	Pancreas	590	182	1.63344	2.28928	2.62124	2.95078	1.56586	0.123324	1.63069	0	0	0	0.82972	2.17548	2.41889	2.32883	2.24694	1.17772	1.02456	0	0	60	80	100	100	60	10	70	0	0	0	40	90	100	80	90	50	40	0	0
Kidney__monocyte	myeloid	Kidney	591	182	2.20716	2.5184	2.29628	3.05971	0.894658	0.820924	1.02836	0.753231	0.327405	0.452811	0.332262	2.53968	2.98566	2.70355	3.42481	1.65816	1.72815	0	0.0770187	86.6359	84.3318	61.2903	98.6175	37.788	25.8065	44.7005	21.659	8.29493	14.7465	14.7465	92.1659	94.9309	93.5484	97.6959	75.1152	76.0369	0	2.76498
Bladder__monocyte	myeloid	Bladder	592	182	1.36135	2.02358	2.47707	2.68205	1.00508	0.0298061	1.11975	0	0	0	0.673665	1.71493	1.86915	2.08031	2.29954	0.779053	0.824376	0	0	78.8204	95.1743	98.1233	99.1957	66.756	2.14477	72.3861	0	0	0	47.4531	83.1099	87.9357	85.2547	93.2976	47.9893	49.3298	0	0
Hypothalamus_Pituitary__monocyte (PF)	myeloid	Hypothalamus_Pituitary	593	183	1.59865	2.3331	0.313923	2.47432	0	0.606852	0.199035	0.855114	0.418571	0.198504	0.0670299	2.8178	3.19286	2.75392	3.2021	1.38892	0.847592	0	0.0742539	61.2903	90.3226	12.9032	83.871	0	22.5806	6.45161	32.2581	16.129	9.67742	3.22581	83.871	93.5484	87.0968	90.3226	58.0645	35.4839	0	3.22581
Mammary_gland__monocyte (PF)	myeloid	Mammary_gland	594	183	2.60144	0	2.43384	2.43384	1.82476	0.713076	2.11406	0	0	0	0	2.60144	3.03326	2.92769	3.5348	1.1251	0.713076	0	0	100	0	100	100	100	100	100	0	0	0	0	100	100	100	100	100	100	0	0
Bone__monocyte (PF)	myeloid	Bone	595	183	1.13028	1.76785	2.19431	2.62427	1.04156	0.195268	1.00372	0.155113	0.04709	0.0642027	0.232266	2.18568	2.41554	2.02814	2.50779	0.932423	0.701142	0	0.202573	64.9598	90.7631	90.6627	98.5944	66.2651	7.53012	65.4618	4.61847	1.90763	2.40964	16.3655	94.6787	96.2851	91.2651	96.3855	57.9317	44.1767	0	14.3574
Bone_marrow__monocyte (PF)	myeloid	Bone_marrow	596	183	1.50618	1.57286	2.25129	2.6243	1.11361	0.141701	1.11895	0.15869	0.0535439	0.081968	0.244075	2.07199	2.38727	2.03541	2.55922	1.01504	0.79864	0	0.176777	68.4332	67.2811	90.0922	98.6175	64.2857	6.91244	63.3641	2.99539	2.53456	3.91705	14.7465	88.7097	96.0829	88.0184	94.9309	55.7604	43.318	0	9.90783
Blood__monocyte (PF)	myeloid	Blood	597	183	1.056	2.23105	1.40747	2.56799	0.839853	0.179826	0.734363	0	0	0	0.129369	2.09267	1.93163	2.15357	2.79227	1.35177	1.00377	0	0.174693	22.2222	88.8889	22.2222	100	38.8889	16.6667	27.7778	0	0	0	11.1111	94.4444	77.7778	100	100	83.3333	55.5556	0	16.6667
Spleen__monocyte (PF)	myeloid	Spleen	598	183	2.64673	3.16792	0	3.22046	0	1.09703	0	1.81475	0.722875	0.998984	0.220789	3.16031	3.39908	3.3051	4.11551	2.00868	1.61166	0	0.56531	100	100	0	100	0	50	0	83.3333	33.3333	50	16.6667	100	100	100	100	83.3333	83.3333	0	16.6667
Lung__monocyte (PF)	myeloid	Lung	599	183	0.836849	2.54091	0.394411	2.86021	0.468316	0.486634	0.215861	0.302541	0.0587536	0.122202	0.0153964	2.25937	2.32147	2.316	2.80931	1.23147	0.938681	0	0.0406382	11.5385	100	7.69231	100	46.1538	16.6667	12.8205	6.41026	3.84615	3.84615	1.28205	98.7179	100	94.8718	100	87.1795	53.8462	0	6.41026
Kidney__monocyte (PF)	myeloid	Kidney	600	183	1.80142	2.55694	0	2.82778	0	1.12926	0	1.49372	0	1.22581	0.957287	2.56229	3.16741	3.27326	3.27587	2.06778	1.879	0	0	100	100	0	100	0	50	0	100	0	50	50	100	100	100	100	100	100	0	0
Blood__macrophage_monocyte	myeloid	Blood	601	H8	2.36927	2.39225	3.18067	3.27044	1.72694	0.209752	1.71628	0	0.113851	0.0419451	1.02328	2.72205	2.95302	2.83968	3.52819	1.97185	1.63579	0	0	96.9697	63.6364	96.9697	96.9697	87.8788	9.09091	87.8788	0	3.0303	3.0303	57.5758	90.9091	96.9697	100	100	87.8788	90.9091	0	0
Spleen__macrophage_monocyte	myeloid	Spleen	602	H8	2.87592	3.32663	0.903096	3.47044	0.323221	1.45233	0.35491	1.34096	0.599613	0.800685	0.462993	3.4488	3.99292	3.79381	4.25221	1.98166	2.03375	0.048882	0.384872	97.8723	95.7447	21.2766	100	10.6383	65.9574	14.8936	58.156	25.5319	36.1702	18.4397	97.8723	100	100	100	81.5603	81.5603	2.12766	12.766
Heart__macrophage_monocyte	myeloid	Heart	603	H8	2.32938	1.73901	2.34438	2.86117	0.727583	0	0.735153	1.16868	0	0.772972	0	2.75856	2.89488	2.33742	2.77976	1.44518	0.589696	0	0	15.2263	11.5226	17.6955	27.1605	3.29218	0	4.11523	4.11523	0	1.64609	0	21.3992	22.2222	13.1687	23.0453	4.93827	3.7037	0	0
Aorta__macrophage_monocyte	myeloid	Aorta	604	H8	1.11094	1.38864	2.55304	2.82811	0.935211	0	1.12701	0	0	0	0.9643	1.33297	1.49966	1.41327	1.7893	0.493666	0.741107	0	0	60	60	100	100	60	0	60	0	0	0	60	60	40	40	40	40	40	0	0
Trachea__macrophage_monocyte	myeloid	Trachea	605	H8	2.53746	2.95379	1.18887	3.32469	0.202649	1.20984	0.897655	1.4196	0.397222	0.445378	0.189111	4.09954	4.35908	4.31325	4.56976	2.05671	1.89158	0.166846	1.18148	78.3784	89.1892	32.4324	97.2973	8.10811	48.6486	24.3243	45.9459	24.3243	16.2162	10.8108	89.1892	97.2973	83.7838	89.1892	75.6757	59.4595	5.40541	27.027
Small_intestine__macrophage_monocyte	myeloid	Small_intestine	606	H8	2.06355	2.57287	2.23395	3.05239	0.805831	0.841658	0.828268	0.59807	0.195327	0.388131	0.828395	3.5236	3.81214	3.75767	3.97719	1.82666	1.78522	0	0.312831	95.098	93.1373	56.8627	99.0196	29.4118	40.1961	34.3137	32.3529	8.82353	16.6667	34.3137	89.2157	93.1373	89.2157	90.1961	78.4314	77.451	0	13.7255
Colon__macrophage_monocyte	myeloid	Colon	607	H8	2.45172	3.03765	2.84294	3.37486	1.5484	0.642503	1.61282	1.0305	0	0.155508	1.15854	3.51558	3.64332	3.87509	3.81091	1.50488	1.5899	0.155508	0.408629	100	100	80	100	40	40	40	40	0	20	80	80	80	80	80	60	80	20	20
Bone__macrophage_monocyte (PF)	myeloid	Bone	608	H9	0.576057	1.28399	1.88192	2.17637	1.05094	0.0561163	0.960558	0	0	0	0.167495	1.95268	2.0375	2.02981	1.90098	0.843546	0.610088	0	0.405145	49.8141	88.4758	94.7955	98.513	82.8996	5.20446	79.1822	0	0	0	15.9851	98.8848	99.2565	98.1413	96.2825	72.119	56.5056	0	36.803
Bone_marrow__macrophage_monocyte (PF)	myeloid	Bone_marrow	609	H9	1.1722	1.38986	1.87191	2.29466	0.893747	0.231003	0.953166	0.19405	0.0701143	0.122949	0.0935539	1.90724	2.06085	1.90544	2.15964	0.722291	0.538621	0	0.278994	67.1429	64.2857	84.2857	95.7143	65.7143	14.2857	62.8571	11.4286	5.71429	7.14286	8.57143	97.1429	97.1429	90	95.7143	58.5714	40	0	27.1429
Fat__macrophage	myeloid	Fat	610	184	2.31494	3.06822	3.31008	3.57586	1.6795	0.559999	1.7285	0.357538	0.15022	0.177647	1.50455	3.09637	3.4915	3.5634	3.66728	1.79893	1.57702	0.018349	0.40277	92.8358	98.5075	87.4627	100	74.3284	26.8657	77.6119	9.85075	6.56716	6.26866	75.2239	95.8209	97.0149	96.4179	97.9104	86.8657	77.6119	1.49254	19.7015
Mammary_gland__macrophage	myeloid	Mammary_gland	611	184	3.59589	0	3.56216	3.64016	1.79889	0.552606	1.83226	0	0.366822	0.750399	0.784453	4.02845	4.03745	4.15548	4.33404	1.87454	1.43275	0	0.621545	100	0	100	100	73.5294	32.3529	82.3529	0	20.5882	32.3529	38.2353	100	100	100	100	73.5294	58.8235	0	26.4706
Limb_muscle__macrophage	myeloid	Limb_muscle	612	184	2.28501	2.67964	3.09267	3.27392	1.14837	0.0380305	1.35161	0	0	0	1.15192	2.02856	2.27683	2.32702	2.41009	1.21103	1.04591	0	0.28946	87.8378	94.5946	100	99.3243	59.4595	2.7027	63.5135	0	0	0	52.7027	51.3514	54.0541	49.3243	57.4324	48.6486	42.5676	0	6.75676
Diaphragm__macrophage	myeloid	Diaphragm	613	184	2.24942	2.95702	3.27665	3.46266	2.19474	0.51227	2.22523	0	0	0	1.33227	1.43051	1.69888	1.72852	2.39752	0	0.51227	0	0	100	100	100	100	100	50	100	0	0	0	100	100	100	100	100	0	50	0	0
Bone_marrow__macrophage	myeloid	Bone_marrow	614	184	2.48521	2.95501	3.56351	3.62265	1.74811	0.0624813	1.79909	0.0155645	0.0355075	0.0155645	0.656542	2.98061	3.1765	3.26825	3.52646	1.90428	1.57478	0.0417109	0.255951	91.6667	81.6667	98.3333	98.3333	70	1.66667	73.3333	1.66667	1.66667	1.66667	30	93.3333	100	98.3333	96.6667	76.6667	68.3333	1.66667	10
Spleen__macrophage	myeloid	Spleen	615	184	2.93665	3.2148	2.06913	3.62222	0.680654	1.32185	0.824711	1.44948	0.384952	0.621281	0.523528	3.37112	3.51013	3.02356	3.87933	1.78692	1.6767	0.0674833	0.838562	82.5243	79.4175	31.6505	91.8447	12.8155	36.1165	19.0291	37.6699	10.4854	17.6699	13.3981	89.5146	91.6505	86.9903	95.534	53.5922	51.2621	2.52427	23.301
Tongue__macrophage	myeloid	Tongue	617	184	1.79704	1.91195	0.787483	2.46695	0.0481348	0.586322	0.366654	0.681128	0.350919	0.78125	0.267293	3.55477	4.17812	4.07631	4.14998	1.42107	1.60003	0	0.0813324	50	58.5714	11.4286	82.8571	1.42857	12.8571	8.57143	15.7143	7.14286	12.8571	5.71429	90	100	95.7143	97.1429	37.1429	44.2857	0	1.42857
Small_intestine__macrophage	myeloid	Small_intestine	618	184	1.34061	1.92022	2.0749	2.43732	1.10864	0.528802	1.09475	0.288461	0.191852	0.0914722	0.47092	3.84902	4.01677	3.95557	4.22794	2.26522	2.12069	0.0479921	0.929861	66.4122	84.7328	80.916	90.8397	57.2519	17.5573	62.5954	10.687	6.87023	5.34351	30.5344	100	99.2366	98.4733	99.2366	93.8931	87.7863	3.05344	45.8015
Pancreas__macrophage	myeloid	Pancreas	619	184	2.35675	2.80076	2.53467	3.21718	1.03409	0.686407	1.241	0.781474	0.419369	0.355757	1.02781	3.31486	3.80269	3.63296	3.87336	1.64863	1.67611	0.111462	0.606567	91.3043	93.0435	56.5217	95.6522	33.913	26.9565	42.6087	26.9565	13.0435	13.0435	36.5217	93.0435	97.3913	91.3043	96.5217	68.6957	74.7826	4.34783	28.6957
Kidney__macrophage	myeloid	Kidney	620	184	2.43164	2.48374	2.72424	3.23792	1.01206	0.758795	1.18261	0.663089	0.203458	0.443047	0.455288	3.40181	3.75658	3.72367	3.98029	1.85113	1.72875	0.0410168	0.346288	87.3563	66.6667	63.9847	96.9349	34.8659	26.4368	41.3793	19.1571	7.66284	14.1762	19.9234	90.0383	93.1034	91.5709	93.4866	70.1149	68.1992	1.14943	12.2605
Bladder__macrophage	myeloid	Bladder	621	184	1.74664	2.2038	1.27298	2.52197	0.255277	0.836194	0.421193	0.75186	0.350421	0.357173	0.294455	3.06754	3.45743	3.45247	3.63216	1.26937	1.24013	0	0.137548	75	85.5769	29.3269	90.625	10.0962	34.375	16.5865	31.25	13.2212	13.7019	11.5385	72.5962	73.7981	69.9519	78.6058	48.7981	45.1923	0	5.52885
[truncated: 143 more rows]
