# Supplementary material for: Mouse lemur cell atlas informs primate genes, physiology and disease
Source: Nature. 2025 Jul 30;644(8075):185–96. doi: 10.1038/s41586-025-09114-8 (PMC12328237; doi:10.1038/s41586-025-09114-8)
Supplement: Supplementary file 18 — Source Data Extended Data Fig. 5 [file 41586_2025_9114_MOESM18_ESM.xlsx]

## Sheet: Fig E5ab
	compartment_v1	order__compartment_freeannotation_tissue	percent_ligands_expressed	percent_receptors_expressed	percent_atypicaltreceptors_expressed	rank_ligands_expressed	rank_receptors_expressed	rank_atypicalreceptors_expressed
Skin__interfollicular basal cell	epithelial	1	6.25	0	0	258	384	94
Skin__interfollicular basal cell (APOE+)	epithelial	2	9.375	0	0	141	385	95
Skin__interfollicular suprabasal cell	epithelial	3	3.125	0	0	415	386	96
Skin__interfollicular suprabasal cell (APOE+)	epithelial	4	6.25	0	0	259	387	97
Skin__interfollicular differentiated suprabasal cell	epithelial	5	6.25	0	0	260	388	98
Skin__interfollicular cell (PF)	epithelial	6	9.375	0	0	142	389	99
Skin__upper hair follicle cell	epithelial	7	9.375	0	0	143	390	100
Skin__inner bulge cell	epithelial	8	6.25	0	0	261	391	101
Skin__outer bulge cell	epithelial	9	6.25	0	0	262	392	102
Skin__melanocyte	epithelial	10	0	5	0	589	237	103
Skin__channel cell (MMP7+)	epithelial	11	9.375	0	0	144	393	104
Skin__channel cell (TPM1+)	epithelial	12	9.375	0	0	145	394	105
Skin__sweat gland cell	epithelial	13	6.25	0	0	263	395	106
Fat__granulosa cell	epithelial	14	6.25	0	0	264	396	107
Fat__unknown_Fat_GAT_epithelial_G1 (CRISP3+)	epithelial	15	3.125	0	0	416	397	108
Lung__respiratory basal cell	epithelial	17	3.125	0	0	417	398	109
Trachea__respiratory basal cell	epithelial	18	6.25	0	0	265	399	110
Trachea__respiratory basal cell (PF)	epithelial	19	9.375	0	0	146	400	111
Lung__ciliated cell	epithelial	20	6.25	0	0	266	401	112
Trachea__ciliated cell	epithelial	21	3.125	0	0	418	402	113
Lung__club cell	epithelial	22	3.125	5	0	419	238	114
Trachea__secretory cell	epithelial	23	12.5	0	0	85	403	115
Lung__tuft cell	epithelial	24	6.25	0	0	267	404	116
Trachea__tuft cell	epithelial	25	6.25	5	0	268	239	117
Trachea__pulmonary neuroendocrine cell	epithelial	26	9.375	0	0	147	405	118
Lung__alveolar epithelial cell type 1	epithelial	27	6.25	5	0	269	240	119
Lung__alveolar epithelial cell type 2	epithelial	30	6.25	0	0	270	406	120
Lung__uterine metastasis cell	epithelial	31	0	0	0	590	407	121
Lung__alveolar epithelial cell type 2_uterine metastasis cell	epithelial	32	6.25	0	0	271	408	122
Tongue__basal cell	epithelial	33	9.375	0	0	148	409	123
Tongue__basal cell (WIF1+)	epithelial	34	3.125	0	0	420	410	124
Tongue__suprabasal cell	epithelial	35	3.125	0	0	421	411	125
Tongue__suprabasal cell (PF)	epithelial	36	0	0	0	591	412	126
Tongue__suprabasal cell (KRT4+)	epithelial	37	6.25	0	0	272	413	127
Tongue__suprabasal cell (WIF1+)	epithelial	38	3.125	0	0	422	414	128
Tongue__suprabasal cell (PF WIF1+)	epithelial	39	3.125	0	0	423	415	129
Tongue__filiform papilla	epithelial	40	0	0	0	592	416	130
Small_intestine__enterocyte progenitor cell	epithelial	41	3.125	0	0	424	417	131
Colon__enterocyte progenitor cell	epithelial	42	6.25	0	0	273	418	132
Small_intestine__enterocyte	epithelial	43	15.625	0	0	50	419	133
Colon__enterocyte	epithelial	44	3.125	0	0	425	420	134
Small_intestine__enterocyte (CA2+)	epithelial	45	6.25	0	0	274	421	135
Small_intestine__goblet cell	epithelial	46	12.5	0	0	86	422	136
Colon__goblet cell	epithelial	47	3.125	0	0	426	423	137
Small_intestine__goblet cell (PF)	epithelial	48	6.25	0	0	275	424	138
Small_intestine__enterocyte_goblet cell	epithelial	49	21.875	0	0	18	425	139
Colon__enterocyte_goblet cell	epithelial	50	3.125	0	0	427	426	140
Small_intestine__enteroendocrine cell	epithelial	51	6.25	0	0	276	427	141
Colon__enteroendocrine cell	epithelial	52	0	0	0	593	428	142
Small_intestine__M cell of gut	epithelial	53	9.375	0	0	149	429	143
Small_intestine__tuft cell	epithelial	54	9.375	5	0	150	241	144
Liver__hepatocyte (APOB+)	epithelial	55	6.25	0	0	277	430	145
Liver__hepatocyte (PHYH+)	epithelial	56	9.375	0	0	151	431	146
Liver__cholangiocyte	epithelial	57	15.625	0	0	51	432	147
Fat__acinar cell	epithelial	58	0	0	0	594	433	148
Pancreas__acinar cell	epithelial	59	0	0	0	595	434	149
Pancreas__acinar cell (FDX1+)	epithelial	60	0	0	0	596	435	150
Pancreas__acinar cell (PNISR+)	epithelial	61	3.125	0	0	428	436	151
Pancreas__ductal cell (SPOCK3+)	epithelial	62	9.375	0	0	152	437	152
Pancreas__ductal cell (UPK1A+)	epithelial	63	9.375	0	0	153	438	153
Pancreas__acinar cell_ductal cell	epithelial	64	3.125	0	0	429	439	154
Pancreas__alpha cell	epithelial	65	0	0	0	597	440	155
Pancreas__beta cell	epithelial	66	0	0	0	598	441	156
Pancreas__alpha cell_beta cell	epithelial	67	0	0	0	599	442	157
Pancreas__delta cell	epithelial	68	0	0	0	600	443	158
Pancreas__PP cell	epithelial	69	3.125	0	0	430	444	159
Kidney__podocyte	epithelial	70	3.125	0	0	431	445	160
Kidney__proximal convoluted tubule epithelial cell	epithelial	71	6.25	0	0	278	446	161
Kidney__proximal straight tubule epithelial cell	epithelial	72	6.25	0	0	279	447	162
Kidney__loop of Henle thin descending limb epithelial cell	epithelial	73	3.125	0	0	432	448	163
Kidney__loop of Henle thin ascending limb epithelial cell	epithelial	74	3.125	0	0	433	449	164
Kidney__loop of Henle thin ascending limb epithelial cell (SLC14A2+)	epithelial	75	0	0	0	601	450	165
Kidney__loop of Henle thick ascending limb epithelial cell	epithelial	76	3.125	0	0	434	451	166
Kidney__loop of Henle epithelial cell (AKR1B1+)	epithelial	77	0	0	0	602	452	167
Kidney__macula densa epithelial cell	epithelial	78	3.125	0	0	435	453	168
Kidney__distal convoluted tubule epithelial cell	epithelial	79	6.25	0	0	280	454	169
Kidney__principal cell	epithelial	80	9.375	0	0	154	455	170
Kidney__principal cell (FXYD4+)	epithelial	81	3.125	0	0	436	456	171
Kidney__principal cell (KCNE1+)	epithelial	82	3.125	0	0	437	457	172
Kidney__alpha-intercalated cell	epithelial	83	0	0	0	603	458	173
Kidney__beta-intercalated cell	epithelial	84	3.125	0	0	438	459	174
Kidney__intercalated cell_principal cell	epithelial	85	3.125	0	0	439	460	175
Fat__urothelial cell	epithelial	86	9.375	0	0	155	461	176
Kidney__urothelial cell	epithelial	87	6.25	0	0	281	462	177
Bladder__basal urothelial cell	epithelial	88	3.125	0	0	440	463	178
Bladder__intermediate urothelial cell	epithelial	89	6.25	0	0	282	464	179
Bladder__luminal urothelial cell	epithelial	90	6.25	0	0	283	465	180
Uterus__non-ciliated epithelial cell of uterus (FXYD4+ MUC16+)	epithelial	91	0	5	0	604	242	181
Uterus__non-ciliated epithelial cell of uterus (FXYD4+ MUC16-)	epithelial	92	0	5	0	605	243	182
Uterus__non-ciliated epithelial cell of uterus (IGFBP1+)	epithelial	93	3.125	5	0	441	244	183
Uterus__ciliated epithelial cell of uterus	epithelial	94	0	0	0	606	466	184
Skin__artery cell	endothelial	95	3.125	0	0	442	467	185
Fat__artery cell	endothelial	96	6.25	0	0	284	468	186
Mammary_gland__artery cell	endothelial	97	6.25	5	0	285	245	187
Limb_muscle__artery cell	endothelial	98	6.25	0	25	286	469	6
Lung__artery cell	endothelial	100	12.5	5	0	87	246	188
Tongue__artery cell	endothelial	101	3.125	0	0	443	470	189
Small_intestine__artery cell	endothelial	102	6.25	0	0	287	471	190
Pancreas__artery cell	endothelial	103	9.375	0	0	156	472	191
Bladder__artery cell	endothelial	104	6.25	0	0	288	473	192
Uterus__artery cell	endothelial	105	6.25	0	0	289	474	193
Brain_cortex__vein cell	endothelial	106	6.25	0	25	290	475	7
Brainstem__vein cell	endothelial	107	9.375	0	25	157	476	8
Skin__vein cell	endothelial	108	6.25	0	25	291	477	9
Fat__vein cell	endothelial	109	3.125	0	25	444	478	10
Mammary_gland__vein cell	endothelial	110	0	0	25	607	479	11
Limb_muscle__vein cell	endothelial	111	6.25	0	25	292	480	12
Lung__vein cell	endothelial	113	12.5	0	25	88	481	13
Tongue__vein cell	endothelial	114	3.125	0	25	445	482	14
Small_intestine__vein cell	endothelial	115	6.25	0	25	293	483	15
Pancreas__vein cell	endothelial	116	3.125	0	25	446	484	16
Bladder__vein cell	endothelial	117	12.5	0	25	89	485	17
Uterus__vein cell	endothelial	118	6.25	0	25	294	486	18
Kidney__vasa recta descending limb cell (SLC14A1+)	endothelial	119	0	0	0	608	487	194
Kidney__vasa recta descending limb cell (MGP+)	endothelial	120	3.125	0	0	447	488	195
Kidney__vasa recta ascending limb cell (IGFBP5+)	endothelial	121	3.125	0	25	448	489	19
Kidney__vasa recta ascending limb cell (IGF1+)	endothelial	122	3.125	0	25	449	490	20
Brain_cortex__capillary cell (FABP5- RBP7-)	endothelial	123	6.25	0	0	295	491	196
Brainstem__capillary cell (FABP5- RBP7-)	endothelial	124	3.125	0	0	450	492	197
Hypothalamus_Pituitary__capillary cell (FABP5- RBP7-)	endothelial	125	3.125	0	0	451	493	198
Blood__capillary cell (FABP5- RBP7-)	endothelial	126	3.125	15	0	452	70	199
Lung__capillary cell (FABP5- RBP7-)	endothelial	127	6.25	5	0	296	247	200
Kidney__capillary cell (FABP5- RBP7-)	endothelial	128	6.25	5	0	297	248	201
Testes__capillary cell (FABP5- RBP7-)	endothelial	129	3.125	0	0	453	494	202
Lung__capillary cell (FABP5+ RBP7-)	endothelial	130	9.375	0	0	158	495	203
Small_intestine__capillary cell (FABP5+ RBP7-)	endothelial	131	3.125	0	0	454	496	204
Pancreas__capillary cell (FABP5+ RBP7-)	endothelial	132	9.375	0	0	159	497	205
Bladder__capillary cell (FABP5+ RBP7-)	endothelial	133	3.125	5	0	455	249	206
Mammary_gland__capillary cell (FABP5+ RBP7lo)	endothelial	134	9.375	5	25	160	250	21
Limb_muscle__capillary cell (FABP5+ RBP7lo)	endothelial	135	6.25	0	0	298	498	207
Diaphragm__capillary cell (FABP5+ RBP7lo)	endothelial	136	6.25	0	0	299	499	208
Tongue__capillary cell (FABP5+ RBP7lo)	endothelial	137	3.125	0	0	456	500	209
Bladder__capillary cell (FABP5+ RBP7lo)	endothelial	138	6.25	5	0	300	251	210
Fat__capillary cell (FABP5+ RBP7+)	endothelial	139	6.25	0	0	301	501	211
Limb_muscle__capillary cell (FABP5+ RBP7+)	endothelial	140	3.125	0	0	457	502	212
Bone__capillary cell (FABP5+ RBP7+)	endothelial	141	6.25	0	0	302	503	213
Heart__endothelial cell (FABP5+ RBP7+)	endothelial	143	3.125	0	0	458	504	214
Aorta__endothelial cell (FABP5+ RBP7+)	endothelial	144	6.25	0	0	303	505	215
Small_intestine__capillary cell (FABP5+ RBP7+)	endothelial	145	0	0	0	609	506	216
Pancreas__capillary cell (FABP5+ RBP7+)	endothelial	146	6.25	0	0	304	507	217
Kidney__capillary cell (FABP5+ RBP7+)	endothelial	147	9.375	0	0	161	508	218
Bladder__capillary cell (FABP5+ RBP7+)	endothelial	148	9.375	0	25	162	509	22
Fat__capillary cell (CXCL10+)	endothelial	149	21.875	0	0	19	510	219
Limb_muscle__capillary cell (CXCL10+)	endothelial	150	21.875	0	25	20	511	23
Lung__capillary cell (CXCL10+)	endothelial	151	21.875	5	25	21	252	24
Kidney__capillary cell (CXCL10+)	endothelial	152	15.625	0	0	52	512	220
Lung__capillary aerocyte cell	endothelial	153	3.125	5	0	459	253	221
Hypothalamus_Pituitary__sinusoid cell (MAFB+)	endothelial	154	6.25	0	25	305	513	25
Bone__sinusoid cell (MAFB+)	endothelial	155	6.25	0	25	306	514	26
Bone_marrow__sinusoid cell (MAFB+)	endothelial	156	9.375	0	25	163	515	27
Liver__hepatic sinusoid cell	endothelial	157	12.5	0	0	90	516	222
Kidney__glomerular endothelial cell	endothelial	158	3.125	5	0	460	254	223
Fat__lymphatic cell (CCL21+)	endothelial	159	6.25	0	0	307	517	224
Limb_muscle__lymphatic cell (CCL21+)	endothelial	160	6.25	0	0	308	518	225
Lung__lymphatic cell (CCL21+)	endothelial	161	12.5	0	25	91	519	28
Tongue__lymphatic cell (CCL21+)	endothelial	162	9.375	0	25	164	520	29
Small_intestine__lymphatic cell (CCL21+)	endothelial	163	12.5	0	0	92	521	226
Pancreas__lymphatic cell (CCL21+)	endothelial	164	6.25	0	25	309	522	30
Kidney__lymphatic cell (CCL21+)	endothelial	165	6.25	0	25	310	523	31
Bladder__lymphatic cell (CCL21+)	endothelial	166	9.375	0	25	165	524	32
Fat__lymphatic cell (ACKR4- CCDC80+)	endothelial	167	6.25	0	0	311	525	227
Mammary_gland__lymphatic cell (ACKR4- CCDC80+)	endothelial	168	18.75	10	50	36	136	1
Limb_muscle__lymphatic cell (ACKR4- CCDC80+)	endothelial	169	9.375	0	0	166	526	228
Pancreas__lymphatic cell (ACKR4- CCDC80+)	endothelial	170	3.125	0	0	461	527	229
Kidney__lymphatic cell (ACKR4- CCDC80+)	endothelial	171	6.25	0	0	312	528	230
Pancreas__lymphatic cell (ACKR4+ CCDC80+)	endothelial	172	9.375	0	50	167	529	2
Bone__osteo-CAR cell	stromal	173	9.375	5	0	168	255	231
Bone_marrow__osteo-CAR cell	stromal	174	15.625	0	0	53	530	232
Bone__osteoblast	stromal	175	6.25	0	0	313	531	233
Bone_marrow__osteoblast	stromal	176	6.25	0	0	314	532	234
Bone__chondrocyte	stromal	177	3.125	0	0	462	533	235
Trachea__chondrocyte	stromal	178	6.25	0	0	315	534	236
Fat__tendon cell	stromal	179	3.125	5	0	463	256	237
Limb_muscle__tendon cell	stromal	180	3.125	0	0	464	535	238
Bone__tendon cell	stromal	182	12.5	0	25	93	536	33
Tongue__tendon cell	stromal	183	9.375	0	0	169	537	239
Limb_muscle__skeletal muscle satellite stem cell	stromal	184	3.125	5	0	465	257	240
Diaphragm__skeletal muscle satellite stem cell	stromal	185	3.125	0	25	466	538	34
Tongue__skeletal muscle satellite stem cell	stromal	186	3.125	5	0	467	258	241
Limb_muscle__fast muscle cell	stromal	188	0	0	0	610	539	242
Tongue__fast muscle cell	stromal	190	0	0	0	611	540	243
Limb_muscle__slow muscle cell	stromal	191	0	0	0	612	541	244
Heart__cardiomyocyte	stromal	192	0	0	0	613	542	245
Heart__atrial cardiomyocyte	stromal	193	0	0	0	614	543	246
Heart__ventricular cardiomyocyte	stromal	194	0	0	0	615	544	247
Fat__smooth muscle cell	stromal	197	3.125	0	0	468	545	248
Small_intestine__smooth muscle cell	stromal	198	3.125	5	0	469	259	249
Bladder__smooth muscle cell	stromal	199	3.125	5	0	470	260	250
Uterus__smooth muscle cell	stromal	200	6.25	0	0	316	546	251
Brain_cortex__vascular associated smooth muscle cell	stromal	201	3.125	0	0	471	547	252
Brainstem__vascular associated smooth muscle cell	stromal	202	3.125	0	0	472	548	253
Hypothalamus_Pituitary__vascular associated smooth muscle cell	stromal	203	3.125	0	0	473	549	254
Fat__vascular associated smooth muscle cell	stromal	204	3.125	0	0	474	550	255
Mammary_gland__vascular associated smooth muscle cell	stromal	205	12.5	5	0	94	261	256
Limb_muscle__vascular associated smooth muscle cell	stromal	206	3.125	0	0	475	551	257
Bone__vascular associated smooth muscle cell	stromal	207	3.125	0	0	476	552	258
Heart__vascular associated smooth muscle cell	stromal	208	0	0	0	616	553	259
Aorta__vascular associated smooth muscle cell	stromal	209	3.125	0	0	477	554	260
Lung__vascular associated smooth muscle cell	stromal	210	9.375	0	0	170	555	261
Trachea__vascular associated smooth muscle cell	stromal	211	12.5	5	0	95	262	262
Tongue__vascular associated smooth muscle cell	stromal	212	6.25	0	0	317	556	263
Small_intestine__vascular associated smooth muscle cell	stromal	213	9.375	0	0	171	557	264
Pancreas__vascular associated smooth muscle cell	stromal	214	3.125	0	0	478	558	265
Kidney__vascular associated smooth muscle cell	stromal	215	3.125	0	0	479	559	266
Bladder__vascular associated smooth muscle cell	stromal	216	9.375	0	0	172	560	267
Uterus__vascular associated smooth muscle cell	stromal	217	3.125	0	0	480	561	268
Limb_muscle__fibroadipogenic progenitor cell	stromal	218	9.375	0	0	173	562	269
Diaphragm__fibroadipogenic progenitor cell	stromal	219	12.5	0	0	96	563	270
Hypothalamus_Pituitary__fibroblast	stromal	220	9.375	5	0	174	263	271
Fat__fibroblast	stromal	221	12.5	0	0	97	564	272
Mammary_gland__fibroblast	stromal	222	15.625	5	0	54	264	273
Bone__fibroblast	stromal	223	9.375	0	25	175	565	35
Bone_marrow__fibroblast	stromal	224	6.25	10	0	318	137	274
Heart__fibroblast	stromal	226	3.125	0	0	481	566	275
Aorta__fibroblast	stromal	227	3.125	0	0	482	567	276
Lung__fibroblast	stromal	228	9.375	0	25	176	568	36
Trachea__fibroblast	stromal	229	6.25	0	0	319	569	277
Tongue__fibroblast	stromal	230	6.25	0	0	320	570	278
Small_intestine__fibroblast	stromal	231	9.375	0	25	177	571	37
Colon__fibroblast	stromal	232	3.125	0	25	483	572	38
Liver__fibroblast	stromal	233	28.125	10	0	7	138	279
Kidney__fibroblast	stromal	234	9.375	0	25	178	573	39
Bladder__fibroblast	stromal	235	12.5	0	0	98	574	280
Uterus__fibroblast	stromal	236	9.375	0	0	179	575	281
Fat__fibroblast (ACKR2+)	stromal	237	6.25	0	25	321	576	40
Fat__fibroblast (ITIH5+)	stromal	238	9.375	0	0	180	577	282
Fat__fibroblast (LCN2+)	stromal	239	9.375	0	0	181	578	283
Lung__adventitial fibroblast	stromal	240	15.625	0	0	55	579	284
Lung__alveolar fibroblast	stromal	241	12.5	5	0	99	265	285
Lung__fibroblast (NNAT+)	stromal	242	15.625	0	0	56	580	286
Tongue__fibroblast (WIF1+)	stromal	243	6.25	0	0	322	581	287
Small_intestine__fibroblast (CHODL+)	stromal	244	6.25	0	0	323	582	288
Small_intestine__fibroblast (GGT5+)	stromal	245	18.75	0	0	37	583	289
Small_intestine__fibroblast (KCNN3+)	stromal	246	9.375	0	25	182	584	41
Pancreas__fibroblast (PI16+)	stromal	247	6.25	0	0	324	585	290
Pancreas__fibroblast (PTN+)	stromal	248	9.375	0	0	183	586	291
Bladder__fibroblast (PTN+)	stromal	249	9.375	0	0	184	587	292
Kidney__fibroblast (ASPN+)	stromal	250	15.625	0	0	57	588	293
Kidney__fibroblast (TNC+)	stromal	251	12.5	0	0	100	589	294
Bladder__fibroblast (ENPP2+)	stromal	252	15.625	0	0	58	590	295
Bladder__fibroblast (LY6H+)	stromal	253	12.5	0	0	101	591	296
Fat__myofibroblast	stromal	254	12.5	0	0	102	592	297
Kidney__myofibroblast	stromal	255	12.5	0	0	103	593	298
Bladder__myofibroblast	stromal	256	9.375	0	0	185	594	299
Uterus__myofibroblast	stromal	257	3.125	0	0	484	595	300
Lung__fibromyocyte	stromal	258	6.25	0	0	325	596	301
Brain_cortex__pericyte	stromal	259	3.125	5	0	485	266	302
Brainstem__pericyte	stromal	260	6.25	0	25	326	597	42
Hypothalamus_Pituitary__pericyte	stromal	261	6.25	0	0	327	598	303
Fat__pericyte	stromal	262	15.625	5	0	59	267	304
Limb_muscle__pericyte	stromal	263	12.5	0	0	104	599	305
Diaphragm__pericyte	stromal	264	12.5	0	0	105	600	306
Heart__pericyte	stromal	265	9.375	0	0	186	601	307
Lung__pericyte	stromal	266	9.375	10	25	187	139	43
Tongue__pericyte	stromal	267	18.75	0	25	38	602	44
Small_intestine__pericyte	stromal	268	9.375	5	0	188	268	308
Pancreas__pericyte	stromal	269	12.5	0	0	106	603	309
Kidney__pericyte	stromal	270	9.375	5	0	189	269	310
Bladder__pericyte	stromal	271	15.625	0	0	60	604	311
Uterus__pericyte	stromal	272	6.25	5	0	328	270	312
Bone__adipo-CAR cell	stromal	273	12.5	0	0	107	605	313
Bone_marrow__adipo-CAR cell	stromal	274	9.375	0	0	190	606	314
Fat__adipocyte (UCP1hi)	stromal	275	0	0	0	617	607	315
Pancreas__adipocyte (UCP1hi)	stromal	277	3.125	0	0	486	608	316
Kidney__adipocyte (UCP1hi)	stromal	278	0	0	0	618	609	317
Fat__adipocyte (UCP1lo)	stromal	279	0	0	0	619	610	318
Limb_muscle__adipocyte (UCP1lo)	stromal	280	0	5	0	620	271	319
Bone__adipocyte (UCP1lo)	stromal	281	3.125	0	0	487	611	320
Aorta__adipocyte (UCP1lo)	stromal	282	0	0	0	621	612	321
Pancreas__adipocyte (UCP1lo)	stromal	283	3.125	0	0	488	613	322
Kidney__adipocyte (UCP1lo)	stromal	284	3.125	0	0	489	614	323
Bladder__adipocyte (UCP1lo)	stromal	285	3.125	0	0	490	615	324
Blood__mesothelial cell	stromal	286	3.125	0	0	491	616	325
Spleen__mesothelial cell	stromal	287	9.375	0	25	191	617	45
Heart__mesothelial cell	stromal	289	3.125	0	0	492	618	326
Lung__mesothelial cell	stromal	290	12.5	0	50	108	619	3
Small_intestine__mesothelial cell	stromal	291	9.375	0	0	192	620	327
Colon__mesothelial cell	stromal	292	3.125	0	0	493	621	328
Liver__mesothelial cell	stromal	293	3.125	0	50	494	622	4
Kidney__mesothelial cell	stromal	294	6.25	0	25	329	623	46
Bladder__mesothelial cell	stromal	295	6.25	0	0	330	624	329
Testes__mesothelial cell	stromal	296	3.125	5	25	495	272	47
Fat__mesothelial cell (CXCL10+ PRG4+)	stromal	297	12.5	0	0	109	625	330
Pancreas__mesothelial cell (CXCL10+ PRG4+)	stromal	298	15.625	0	0	61	626	331
Fat__mesothelial cell (CXCL10- PRG4+)	stromal	299	3.125	0	0	496	627	332
Pancreas__mesothelial cell (CXCL10- PRG4+)	stromal	300	3.125	0	0	497	628	333
Fat__mesothelial cell (SBSN+)	stromal	301	3.125	0	25	498	629	48
Pancreas__mesothelial cell (SBSN+)	stromal	302	6.25	0	0	331	630	334
Brain_cortex__leptomeningeal cell	stromal	304	3.125	0	0	499	631	335
Brainstem__leptomeningeal cell	stromal	305	6.25	0	0	332	632	336
Hypothalamus_Pituitary__leptomeningeal cell	stromal	306	3.125	5	0	500	273	337
Fat__reticular cell	stromal	307	28.125	5	25	8	274	49
Limb_muscle__reticular cell	stromal	308	21.875	0	25	22	633	50
Pancreas__reticular cell	stromal	309	25	5	25	10	275	51
Kidney__reticular cell	stromal	310	25	5	25	11	276	52
Mammary_gland__unknown_Mammary_gland_stromal_G1 (NGFR+ TNNT2+)	stromal	311	3.125	0	0	501	634	338
Bone__unknown_Bone_stromal_G1 (NGFR+ TNNT2+)	stromal	312	6.25	0	0	333	635	339
Tongue__unknown_Tongue_stromal_G2 (NGFR+ TNNT2+)	stromal	313	3.125	0	25	502	636	53
Pancreas__unknown_Pancreas_stromal_G1 (NGFR+ TNNT2+)	stromal	314	6.25	5	0	334	277	340
Tongue__unknown_Tongue_stromal_G1 (COL15A1+ PTGDS+)	stromal	315	6.25	0	0	335	637	341
Kidney__unknown_Kidney_stromal_G1 (ST6GAL2+)	stromal	316	12.5	0	0	110	638	342
Brain_cortex__B cell	lymphoid	317	0	15	0	622	71	343
Brainstem__B cell	lymphoid	318	0	25	0	623	5	344
Hypothalamus_Pituitary__B cell	lymphoid	319	0	10	0	624	140	345
Fat__B cell	lymphoid	320	0	10	0	625	141	346
Mammary_gland__B cell	lymphoid	321	0	10	0	626	142	347
Limb_muscle__B cell	lymphoid	322	3.125	10	0	503	143	348
Bone__B cell	lymphoid	323	0	10	0	627	144	349
Bone_marrow__B cell	lymphoid	324	0	15	0	628	72	350
Blood__B cell	lymphoid	325	0	10	0	629	145	351
Spleen__B cell	lymphoid	326	3.125	10	0	504	146	352
Lung__B cell	lymphoid	327	3.125	10	0	505	147	353
Small_intestine__B cell	lymphoid	328	3.125	10	0	506	148	354
Liver__B cell	lymphoid	329	3.125	10	0	507	149	355
Pancreas__B cell	lymphoid	330	0	15	0	630	73	356
Kidney__B cell	lymphoid	331	0	15	0	631	74	357
Bladder__B cell	lymphoid	332	9.375	10	0	193	150	358
Fat__B cell (PF)	lymphoid	333	6.25	10	0	336	151	359
Mammary_gland__B cell (PF)	lymphoid	334	0	10	0	632	152	360
Limb_muscle__B cell (PF)	lymphoid	335	6.25	10	0	337	153	361
Bone__B cell (PF)	lymphoid	336	0	5	0	633	278	362
Spleen__B cell (PF)	lymphoid	337	0	5	0	634	279	363
Liver__B cell (PF)	lymphoid	338	3.125	5	0	508	280	364
Pancreas__B cell (PF)	lymphoid	339	0	5	0	635	281	365
Kidney__B cell (PF)	lymphoid	340	0	10	0	636	154	366
Pancreas__B cell (SOX5+)	lymphoid	341	3.125	15	0	509	75	367
Hypothalamus_Pituitary__plasma cell	lymphoid	342	3.125	5	0	510	282	368
Fat__plasma cell	lymphoid	343	6.25	10	0	338	155	369
Mammary_gland__plasma cell	lymphoid	344	0	5	0	637	283	370
Limb_muscle__plasma cell	lymphoid	345	12.5	5	0	111	284	371
Bone__plasma cell	lymphoid	346	0	5	0	638	285	372
Bone_marrow__plasma cell	lymphoid	347	0	5	0	639	286	373
Blood__plasma cell	lymphoid	348	0	5	0	640	287	374
Spleen__plasma cell	lymphoid	349	3.125	5	0	511	288	375
Heart__plasma cell	lymphoid	350	0	0	0	641	639	376
Lung__plasma cell	lymphoid	351	0	10	0	642	156	377
Small_intestine__plasma cell	lymphoid	352	0	10	0	643	157	378
Liver__plasma cell	lymphoid	353	6.25	5	0	339	289	379
Pancreas__plasma cell	lymphoid	354	0	10	0	644	158	380
Kidney__plasma cell	lymphoid	355	0	5	0	645	290	381
Bladder__plasma cell	lymphoid	356	9.375	10	0	194	159	382
Fat__plasma cell (PF)	lymphoid	357	3.125	10	0	512	160	383
Limb_muscle__plasma cell (PF)	lymphoid	358	0	0	0	646	640	384
Bone_marrow__plasma cell (PF)	lymphoid	359	0	10	0	647	161	385
Spleen__plasma cell (PF)	lymphoid	360	0	5	0	648	291	386
Liver__plasma cell (PF)	lymphoid	361	0	5	0	649	292	387
Pancreas__plasma cell (PF)	lymphoid	362	0	5	0	650	293	388
Kidney__plasma cell (PF)	lymphoid	363	0	0	0	651	641	389
Skin__innate lymphoid cell	lymphoid	364	0	5	0	652	294	390
Lung__innate lymphoid cell	lymphoid	365	3.125	15	0	513	76	391
Small_intestine__innate lymphoid cell	lymphoid	366	9.375	20	0	195	26	392
Kidney__innate lymphoid cell	lymphoid	367	6.25	15	0	340	77	393
Bladder__innate lymphoid cell	lymphoid	368	12.5	15	0	112	78	394
Fat__natural killer cell	lymphoid	370	9.375	20	0	196	27	395
Mammary_gland__natural killer cell	lymphoid	371	9.375	15	0	197	79	396
Bone_marrow__natural killer cell	lymphoid	372	9.375	20	0	198	28	397
Blood__natural killer cell	lymphoid	373	6.25	5	0	341	295	398
Spleen__natural killer cell	lymphoid	374	9.375	15	0	199	80	399
Small_intestine__natural killer cell	lymphoid	376	9.375	25	0	200	6	400
Liver__natural killer cell	lymphoid	377	9.375	20	0	201	29	401
Pancreas__natural killer cell	lymphoid	378	9.375	15	0	202	81	402
Kidney__natural killer cell	lymphoid	379	9.375	10	0	203	162	403
Uterus__natural killer cell	lymphoid	380	12.5	15	0	113	82	404
Lung__natural killer cell (PF)	lymphoid	381	9.375	5	0	204	296	405
Lung__natural killer cell (GZMB+)	lymphoid	382	9.375	15	0	205	83	406
Lung__natural killer cell (KLRD1+)	lymphoid	383	9.375	5	0	206	297	407
Pancreas__natural killer cell (CHN1+)	lymphoid	384	6.25	10	0	342	163	408
Kidney__natural killer cell (CHN1+)	lymphoid	385	6.25	15	0	343	84	409
Fat__natural killer T cell	lymphoid	386	9.375	20	0	207	30	410
Mammary_gland__natural killer T cell	lymphoid	387	9.375	10	0	208	164	411
Limb_muscle__natural killer T cell	lymphoid	388	6.25	15	0	344	85	412
Bone__natural killer T cell	lymphoid	389	9.375	15	0	209	86	413
Bone_marrow__natural killer T cell	lymphoid	390	9.375	25	0	210	7	414
Blood__natural killer T cell	lymphoid	391	9.375	20	0	211	31	415
Spleen__natural killer T cell	lymphoid	392	9.375	20	0	212	32	416
Lung__natural killer T cell	lymphoid	393	6.25	10	0	345	165	417
Small_intestine__natural killer T cell	lymphoid	394	9.375	15	0	213	87	418
Liver__natural killer T cell	lymphoid	395	9.375	20	0	214	33	419
Pancreas__natural killer T cell	lymphoid	396	6.25	25	0	346	8	420
Kidney__natural killer T cell	lymphoid	397	9.375	20	0	215	34	421
Uterus__natural killer T cell	lymphoid	398	6.25	20	0	347	35	422
Brain_cortex__natural killer cell_T cell	lymphoid	399	9.375	10	0	216	166	423
Brainstem__natural killer cell_T cell	lymphoid	400	12.5	20	0	114	36	424
Hypothalamus_Pituitary__natural killer cell_T cell	lymphoid	401	6.25	15	0	348	88	425
Diaphragm__natural killer cell_T cell	lymphoid	402	6.25	25	0	349	9	426
Spleen__natural killer cell_T cell	lymphoid	403	9.375	15	0	217	89	427
Lung__natural killer cell_T cell	lymphoid	405	9.375	10	0	218	167	428
Trachea__natural killer cell_T cell	lymphoid	406	6.25	20	0	350	37	429
Pancreas__natural killer cell_T cell	lymphoid	407	9.375	25	0	219	10	430
Bladder__natural killer cell_T cell	lymphoid	408	9.375	20	0	220	38	431
Testes__natural killer cell_T cell	lymphoid	409	9.375	35	0	221	1	432
Limb_muscle__natural killer cell_T cell (PF)	lymphoid	410	6.25	10	0	351	168	433
Bone__natural killer cell_T cell (PF)	lymphoid	411	6.25	15	0	352	90	434
Bone_marrow__natural killer cell_T cell (PF)	lymphoid	412	6.25	15	0	353	91	435
Spleen__natural killer cell_T cell (PF)	lymphoid	413	6.25	5	0	354	298	436
Small_intestine__natural killer cell_T cell (PF)	lymphoid	414	9.375	20	0	222	39	437
Liver__natural killer cell_T cell (PF)	lymphoid	415	6.25	15	0	355	92	438
Kidney__natural killer cell_T cell (PF)	lymphoid	416	9.375	5	0	223	299	439
Lung__T cell (CD4+ CD8- CCL5+)	lymphoid	417	6.25	20	0	356	40	440
Small_intestine__T cell (CD4+ CD8- CCL5+)	lymphoid	418	9.375	20	0	224	41	441
Fat__T cell (CD4+ CD8- CCL5-)	lymphoid	419	3.125	15	0	514	93	442
Mammary_gland__T cell (CD4+ CD8- CCL5-)	lymphoid	420	3.125	25	0	515	11	443
Limb_muscle__T cell (CD4+ CD8- CCL5-)	lymphoid	421	0	10	0	653	169	444
Bone__T cell (CD4+ CD8- CCL5-)	lymphoid	422	3.125	25	0	516	12	445
Bone_marrow__T cell (CD4+ CD8- CCL5-)	lymphoid	423	0	20	0	654	42	446
Blood__T cell (CD4+ CD8- CCL5-)	lymphoid	424	0	10	0	655	170	447
Spleen__T cell (CD4+ CD8- CCL5-)	lymphoid	425	3.125	20	0	517	43	448
Lung__T cell (CD4+ CD8- CCL5-)	lymphoid	426	6.25	25	0	357	13	449
Small_intestine__T cell (CD4+ CD8- CCL5-)	lymphoid	427	6.25	25	0	358	14	450
Liver__T cell (CD4+ CD8- CCL5-)	lymphoid	428	6.25	25	0	359	15	451
Pancreas__T cell (CD4+ CD8- CCL5-)	lymphoid	429	6.25	20	0	360	44	452
Kidney__T cell (CD4+ CD8- CCL5-)	lymphoid	430	6.25	20	0	361	45	453
Bladder__T cell (CD4+ CD8- CCL5-)	lymphoid	431	9.375	15	0	225	94	454
Fat__T cell (CD4+ CD8- CCL5- CCR10+)	lymphoid	432	0	25	0	656	16	455
Blood__T cell (CD4+ CD8- CCL5- CCR10+)	lymphoid	433	0	20	0	657	46	456
Fat__T cell (CD4+ CD8- CCL5- CLDN1+)	lymphoid	434	0	5	0	658	300	457
Mammary_gland__T cell (CD4+ CD8- CCL5- CLDN1+)	lymphoid	435	0	10	0	659	171	458
Limb_muscle__T cell (CD4+ CD8- CCL5- CLDN1+)	lymphoid	436	0	5	0	660	301	459
Fat__T cell (CD4- CD8+ CCL5+)	lymphoid	437	9.375	20	0	226	47	460
Mammary_gland__T cell (CD4- CD8+ CCL5+)	lymphoid	438	9.375	25	0	227	17	461
Limb_muscle__T cell (CD4- CD8+ CCL5+)	lymphoid	439	6.25	15	0	362	95	462
Bone__T cell (CD4- CD8+ CCL5+)	lymphoid	440	6.25	15	0	363	96	463
Bone_marrow__T cell (CD4- CD8+ CCL5+)	lymphoid	441	6.25	20	0	364	48	464
Blood__T cell (CD4- CD8+ CCL5+)	lymphoid	442	6.25	15	0	365	97	465
Spleen__T cell (CD4- CD8+ CCL5+)	lymphoid	443	6.25	20	0	366	49	466
Aorta__T cell (CD4- CD8+ CCL5+)	lymphoid	444	6.25	15	0	367	98	467
Lung__T cell (CD4- CD8+ CCL5+)	lymphoid	445	6.25	10	0	368	172	468
Small_intestine__T cell (CD4- CD8+ CCL5+)	lymphoid	446	9.375	20	0	228	50	469
Colon__T cell (CD4- CD8+ CCL5+)	lymphoid	447	9.375	20	0	229	51	470
Liver__T cell (CD4- CD8+ CCL5+)	lymphoid	448	9.375	20	0	230	52	471
Pancreas__T cell (CD4- CD8+ CCL5+)	lymphoid	449	6.25	25	0	369	18	472
Kidney__T cell (CD4- CD8+ CCL5+)	lymphoid	450	9.375	20	0	231	53	473
Uterus__T cell (CD4- CD8+ CCL5+)	lymphoid	451	6.25	20	0	370	54	474
Skin__T cell (CD4- CD8+ CCL5-)	lymphoid	452	6.25	30	0	371	4	475
Fat__T cell (CD4- CD8+ CCL5-)	lymphoid	453	6.25	25	0	372	19	476
Limb_muscle__T cell (CD4- CD8+ CCL5-)	lymphoid	454	3.125	5	0	518	302	477
Bone_marrow__T cell (CD4+ CD8+ CCL5+)	lymphoid	455	6.25	15	0	373	99	478
Spleen__T cell (CD4+ CD8+ CCL5+)	lymphoid	456	9.375	10	0	232	173	479
Lung__T cell (CD4+ CD8+ CCL5+)	lymphoid	457	6.25	10	0	374	174	480
Kidney__T cell (CD4+ CD8+ CCL5+)	lymphoid	458	6.25	10	0	375	175	481
Small_intestine__T cell (CD4- CD8- CCL5+ GZMK+)	lymphoid	459	9.375	15	0	233	100	482
Small_intestine__T cell (CD4- CD8- CCL5+ GZMB+ LYG1+)	lymphoid	460	9.375	5	0	234	303	483
Small_intestine__T cell (CD4- CD8- CCL5+ GZMB+ LYG1-)	lymphoid	461	9.375	10	0	235	176	484
Small_intestine__T cell (CD4- CD8- CCL5+ GZMB- LYG1+)	lymphoid	462	9.375	15	0	236	101	485
Fat__T cell (CD4- CD8- CCL5-)	lymphoid	463	3.125	20	0	519	55	486
Fat__T cell (PF)	lymphoid	464	6.25	15	0	376	102	487
Mammary_gland__T cell (PF)	lymphoid	465	6.25	15	0	377	103	488
Lung__T cell (PF)	lymphoid	466	6.25	10	0	378	177	489
Pancreas__T cell (PF)	lymphoid	467	3.125	15	0	520	104	490
Hypothalamus_Pituitary__hematopoietic precursor cell	hematopoietic	468	0	5	0	661	304	491
Bone__hematopoietic precursor cell	hematopoietic	469	0	5	0	662	305	492
Bone_marrow__hematopoietic precursor cell	hematopoietic	470	0	5	0	663	306	493
Blood__hematopoietic precursor cell	hematopoietic	471	0	5	0	664	307	494
Spleen__hematopoietic precursor cell	hematopoietic	472	6.25	0	0	379	642	495
Lung__hematopoietic precursor cell	hematopoietic	473	0	0	0	665	643	496
Liver__hematopoietic precursor cell	hematopoietic	474	3.125	10	0	521	178	497
Hypothalamus_Pituitary__megakaryocyte progenitor cell	megakaryocyte-erythroid	475	3.125	0	0	522	644	498
Bone__megakaryocyte progenitor cell	megakaryocyte-erythroid	476	3.125	5	0	523	308	499
Bone_marrow__megakaryocyte progenitor cell	megakaryocyte-erythroid	477	3.125	0	0	524	645	500
Blood__megakaryocyte progenitor cell	megakaryocyte-erythroid	478	6.25	5	0	380	309	501
Lung__megakaryocyte progenitor cell	megakaryocyte-erythroid	479	0	0	0	666	646	502
Blood__platelet	megakaryocyte-erythroid	480	6.25	0	0	381	647	503
Spleen__platelet	megakaryocyte-erythroid	481	6.25	0	0	382	648	504
Lung__platelet	megakaryocyte-erythroid	482	9.375	0	0	237	649	505
Hypothalamus_Pituitary__erythroid progenitor cell	megakaryocyte-erythroid	483	0	0	25	667	650	54
Bone__erythroid progenitor cell	megakaryocyte-erythroid	484	0	0	25	668	651	55
Bone_marrow__erythroid progenitor cell	megakaryocyte-erythroid	485	0	0	25	669	652	56
Blood__erythroid progenitor cell	megakaryocyte-erythroid	486	0	0	0	670	653	506
Spleen__erythroid progenitor cell	megakaryocyte-erythroid	487	0	0	25	671	654	57
Lung__erythroid progenitor cell	megakaryocyte-erythroid	488	0	0	0	672	655	507
Kidney__erythroid progenitor cell	megakaryocyte-erythroid	489	3.125	0	0	525	656	508
Brain_cortex__erythroid lineage cell	megakaryocyte-erythroid	490	3.125	0	0	526	657	509
Brainstem__erythroid lineage cell	megakaryocyte-erythroid	491	0	0	0	673	658	510
Hypothalamus_Pituitary__erythroid lineage cell	megakaryocyte-erythroid	492	0	5	25	674	310	58
Eye_retina__erythroid lineage cell	megakaryocyte-erythroid	493	0	5	0	675	311	511
Fat__erythroid lineage cell	megakaryocyte-erythroid	494	0	0	0	676	659	512
Limb_muscle__erythroid lineage cell	megakaryocyte-erythroid	495	0	5	0	677	312	513
Diaphragm__erythroid lineage cell	megakaryocyte-erythroid	496	6.25	0	0	383	660	514
Bone__erythroid lineage cell	megakaryocyte-erythroid	497	0	0	25	678	661	59
Bone_marrow__erythroid lineage cell	megakaryocyte-erythroid	498	0	5	25	679	313	60
Blood__erythroid lineage cell	megakaryocyte-erythroid	499	0	5	0	680	314	515
Spleen__erythroid lineage cell	megakaryocyte-erythroid	500	0	0	25	681	662	61
Heart__erythroid lineage cell	megakaryocyte-erythroid	501	3.125	0	0	527	663	516
Lung__erythroid lineage cell	megakaryocyte-erythroid	502	0	5	25	682	315	62
Brain_cortex__erythroid lineage cell (PF)	megakaryocyte-erythroid	503	0	0	25	683	664	63
Brainstem__erythroid lineage cell (PF)	megakaryocyte-erythroid	504	0	5	0	684	316	517
Hypothalamus_Pituitary__erythroid lineage cell (PF)	megakaryocyte-erythroid	505	0	0	25	685	665	64
Bone__erythroid lineage cell (PF)	megakaryocyte-erythroid	506	0	0	25	686	666	65
Bone_marrow__erythroid lineage cell (PF)	megakaryocyte-erythroid	507	0	5	25	687	317	66
Blood__erythroid lineage cell (PF)	megakaryocyte-erythroid	508	0	0	25	688	667	67
Spleen__erythroid lineage cell (PF)	megakaryocyte-erythroid	509	0	0	25	689	668	68
Lung__erythroid lineage cell (PF)	megakaryocyte-erythroid	510	0	5	25	690	318	69
Liver__erythroid lineage cell (PF)	megakaryocyte-erythroid	511	6.25	0	25	384	669	70
Brain_cortex__neutrophil	myeloid	512	12.5	15	0	115	105	518
Brainstem__neutrophil	myeloid	513	9.375	10	0	238	179	519
Hypothalamus_Pituitary__neutrophil	myeloid	514	0	5	0	691	319	520
Eye_retina__neutrophil	myeloid	515	0	10	0	692	180	521
Fat__neutrophil	myeloid	516	12.5	15	0	116	106	522
Mammary_gland__neutrophil	myeloid	517	3.125	25	0	528	20	523
Limb_muscle__neutrophil	myeloid	518	12.5	15	0	117	107	524
Diaphragm__neutrophil	myeloid	519	3.125	15	0	529	108	525
Bone__neutrophil	myeloid	520	3.125	5	0	530	320	526
Bone_marrow__neutrophil	myeloid	521	0	10	0	693	181	527
Blood__neutrophil	myeloid	522	9.375	15	0	239	109	528
Spleen__neutrophil	myeloid	523	3.125	15	0	531	110	529
Heart__neutrophil	myeloid	525	6.25	10	0	385	182	530
Aorta__neutrophil	myeloid	526	12.5	10	0	118	183	531
Lung__neutrophil	myeloid	527	15.625	15	0	62	111	532
Trachea__neutrophil	myeloid	528	15.625	15	0	63	112	533
Small_intestine__neutrophil	myeloid	529	15.625	10	0	64	184	534
Colon__neutrophil	myeloid	530	12.5	10	0	119	185	535
Liver__neutrophil	myeloid	531	12.5	15	0	120	113	536
Pancreas__neutrophil	myeloid	532	12.5	15	0	121	114	537
Kidney__neutrophil	myeloid	533	15.625	15	0	65	115	538
Bladder__neutrophil	myeloid	534	12.5	10	0	122	186	539
Uterus__neutrophil	myeloid	535	18.75	25	0	39	21	540
Brain_cortex__neutrophil (PF)	myeloid	536	3.125	0	0	532	670	541
Hypothalamus_Pituitary__neutrophil (PF)	myeloid	537	0	5	0	694	321	542
Fat__neutrophil (PF)	myeloid	538	0	5	0	695	322	543
Mammary_gland__neutrophil (PF)	myeloid	539	0	5	0	696	323	544
Bone__neutrophil (PF)	myeloid	540	0	5	0	697	324	545
Bone_marrow__neutrophil (PF)	myeloid	541	0	5	0	698	325	546
Blood__neutrophil (PF)	myeloid	542	3.125	5	0	533	326	547
Spleen__neutrophil (PF)	myeloid	543	0	5	0	699	327	548
Lung__neutrophil (PF)	myeloid	545	3.125	5	0	534	328	549
Liver__neutrophil (PF)	myeloid	546	3.125	5	0	535	329	550
Pancreas__neutrophil (PF)	myeloid	547	3.125	0	0	536	671	551
Kidney__neutrophil (PF)	myeloid	548	0	5	0	700	330	552
Lung__neutrophil (CCL13+)	myeloid	549	21.875	10	0	23	187	553
Kidney__neutrophil (CCL13+)	myeloid	550	25	15	0	12	116	554
Fat__neutrophil (IL18BP+)	myeloid	551	21.875	20	0	24	56	555
Lung__neutrophil (IL18BP+)	myeloid	552	18.75	20	0	40	57	556
Kidney__neutrophil (IL18BP+)	myeloid	553	25	20	0	13	58	557
Bladder__neutrophil (IL18BP+)	myeloid	554	9.375	15	0	240	117	558
Uterus__neutrophil (IL18BP+)	myeloid	555	12.5	35	0	123	2	559
Hypothalamus_Pituitary__basophil	myeloid	556	0	5	0	701	331	560
Fat__basophil	myeloid	557	0	5	25	702	332	71
Limb_muscle__basophil	myeloid	558	9.375	5	25	241	333	72
Bone__basophil	myeloid	560	0	5	0	703	334	561
Bone_marrow__basophil	myeloid	561	0	5	0	704	335	562
Blood__basophil	myeloid	562	3.125	0	0	537	672	563
Lung__basophil	myeloid	564	6.25	5	25	386	336	73
Tongue__basophil	myeloid	565	6.25	5	50	387	337	5
Small_intestine__basophil	myeloid	566	6.25	0	0	388	673	564
Liver__basophil	myeloid	567	3.125	5	25	538	338	74
Kidney__basophil	myeloid	568	0	0	25	705	674	75
Bladder__basophil	myeloid	569	6.25	5	25	389	339	76
Bone_marrow__eosinophil	myeloid	570	3.125	0	0	539	675	565
Lung__eosinophil	myeloid	572	3.125	10	0	540	188	566
Small_intestine__eosinophil	myeloid	573	9.375	20	0	242	59	567
Hypothalamus_Pituitary__granulocyte monocyte progenitor cell	myeloid	575	0	5	0	706	340	568
Bone__granulocyte monocyte progenitor cell	myeloid	576	0	0	0	707	676	569
Bone_marrow__granulocyte monocyte progenitor cell	myeloid	577	0	5	0	708	341	570
Spleen__granulocyte monocyte progenitor cell	myeloid	578	0	0	0	709	677	571
Lung__granulocyte monocyte progenitor cell	myeloid	579	3.125	5	0	541	342	572
Kidney__granulocyte monocyte progenitor cell	myeloid	580	3.125	0	0	542	678	573
Hypothalamus_Pituitary__monocyte	myeloid	581	3.125	15	0	543	118	574
Fat__monocyte	myeloid	582	15.625	5	0	66	343	575
Mammary_gland__monocyte	myeloid	583	12.5	10	0	124	189	576
Bone__monocyte	myeloid	584	9.375	5	0	243	344	577
Bone_marrow__monocyte	myeloid	585	3.125	5	0	544	345	578
Blood__monocyte	myeloid	586	6.25	5	0	390	346	579
Spleen__monocyte	myeloid	587	15.625	0	0	67	679	580
Lung__monocyte	myeloid	588	12.5	5	0	125	347	581
Liver__monocyte	myeloid	589	15.625	5	0	68	348	582
Pancreas__monocyte	myeloid	590	12.5	10	0	126	190	583
Kidney__monocyte	myeloid	591	15.625	10	0	69	191	584
Bladder__monocyte	myeloid	592	21.875	10	0	25	192	585
Hypothalamus_Pituitary__monocyte (PF)	myeloid	593	3.125	10	0	545	193	586
Mammary_gland__monocyte (PF)	myeloid	594	9.375	5	0	244	349	587
Bone__monocyte (PF)	myeloid	595	3.125	5	0	546	350	588
Bone_marrow__monocyte (PF)	myeloid	596	3.125	5	0	547	351	589
Blood__monocyte (PF)	myeloid	597	6.25	5	0	391	352	590
Spleen__monocyte (PF)	myeloid	598	12.5	10	0	127	194	591
Lung__monocyte (PF)	myeloid	599	9.375	0	0	245	680	592
Kidney__monocyte (PF)	myeloid	600	3.125	10	0	548	195	593
Blood__macrophage_monocyte	myeloid	601	12.5	10	0	128	196	594
Spleen__macrophage_monocyte	myeloid	602	21.875	5	0	26	353	595
Heart__macrophage_monocyte	myeloid	603	9.375	5	0	246	354	596
Aorta__macrophage_monocyte	myeloid	604	18.75	0	0	41	681	597
Trachea__macrophage_monocyte	myeloid	605	31.25	5	0	1	355	598
Small_intestine__macrophage_monocyte	myeloid	606	21.875	10	0	27	197	599
Colon__macrophage_monocyte	myeloid	607	21.875	5	0	28	356	600
Bone__macrophage_monocyte (PF)	myeloid	608	3.125	5	0	549	357	601
Bone_marrow__macrophage_monocyte (PF)	myeloid	609	0	5	0	710	358	602
Fat__macrophage	myeloid	610	31.25	10	0	2	198	603
Mammary_gland__macrophage	myeloid	611	21.875	25	0	29	22	604
Limb_muscle__macrophage	myeloid	612	21.875	10	0	30	199	605
Diaphragm__macrophage	myeloid	613	15.625	0	0	70	682	606
Bone_marrow__macrophage	myeloid	614	12.5	5	0	129	359	607
Spleen__macrophage	myeloid	615	15.625	10	0	71	200	608
Tongue__macrophage	myeloid	617	25	25	0	14	23	609
Small_intestine__macrophage	myeloid	618	15.625	10	0	72	201	610
Pancreas__macrophage	myeloid	619	25	10	0	15	202	611
Kidney__macrophage	myeloid	620	28.125	10	0	9	203	612
Bladder__macrophage	myeloid	621	25	15	0	16	119	613
Testes__macrophage	myeloid	622	15.625	5	0	73	360	614
Fat__macrophage (PF)	myeloid	623	9.375	10	0	247	204	615
Kidney__macrophage (PF)	myeloid	625	9.375	10	0	248	205	616
Brain_cortex__macrophage (microglial cell)	myeloid	626	21.875	20	0	31	60	617
Brainstem__macrophage (microglial cell)	myeloid	627	18.75	20	0	42	61	618
Hypothalamus_Pituitary__macrophage (microglial cell)	myeloid	628	18.75	20	0	43	62	619
Eye_retina__macrophage (microglial cell)	myeloid	629	12.5	15	0	130	120	620
Bone__macrophage (osteoclast)	myeloid	630	9.375	10	0	249	206	621
Lung__alveolar macrophage	myeloid	631	9.375	0	0	250	683	622
Lung__alveolar macrophage (PF)	myeloid	632	6.25	0	0	392	684	623
Lung__alveolar macrophage (CXCL10+)	myeloid	633	25	5	0	17	361	624
Lung__alveolar macrophage (LPL+)	myeloid	634	9.375	10	0	251	207	625
Lung__interstitial macrophage	myeloid	635	31.25	10	0	3	208	626
Lung__interstitial macrophage (ABCA8+)	myeloid	636	18.75	15	0	44	121	627
Lung__interstitial macrophage (CXCL10+)	myeloid	637	31.25	10	0	4	209	628
Liver__macrophage (Kupffer cell)	myeloid	638	31.25	10	0	5	210	629
Liver__macrophage (Kupffer cell PF)	myeloid	639	15.625	10	0	74	211	630
Liver__macrophage (Kupffer cell CD5L+ MARCO+)	myeloid	640	21.875	0	0	32	685	631
Liver__macrophage (Kupffer cell CD5L- MARCO+)	myeloid	641	21.875	10	0	33	212	632
Liver__macrophage (Kupffer cell MS4A7+)	myeloid	642	12.5	10	0	131	213	633
Fat__macrophage (MRC1+)	myeloid	643	31.25	10	0	6	214	634
Pancreas__macrophage (MRC1+)	myeloid	644	15.625	5	0	75	362	635
Kidney__macrophage (MRC1+)	myeloid	645	21.875	5	0	34	363	636
Mammary_gland__macrophage (ENPP2+)	myeloid	646	15.625	35	0	76	3	637
Pancreas__macrophage (ENPP2+)	myeloid	647	15.625	20	0	77	63	638
Spleen__macrophage (MARCO+)	myeloid	648	18.75	5	0	45	364	639
Pancreas__macrophage (MARCO+)	myeloid	649	12.5	5	0	132	365	640
Kidney__macrophage (MARCO+)	myeloid	650	15.625	15	0	78	122	641
Bone_marrow__macrophage (CD5L+)	myeloid	651	9.375	5	0	252	366	642
Tongue__macrophage (CTSD+)	myeloid	652	18.75	10	0	46	215	643
Small_intestine__macrophage (MS4A7+)	myeloid	653	18.75	10	0	47	216	644
Kidney__macrophage (EPCAM+)	myeloid	654	15.625	10	0	79	217	645
Kidney__macrophage (ABCG1+)	myeloid	655	6.25	0	0	393	686	646
Uterus__macrophage (LTC4S+)	myeloid	657	12.5	5	0	133	367	647
Uterus__macrophage (MGST1+)	myeloid	658	3.125	10	0	550	218	648
Hypothalamus_Pituitary__conventional dendritic cell	myeloid	659	3.125	20	0	551	64	649
Fat__conventional dendritic cell	myeloid	660	3.125	10	0	552	219	650
Mammary_gland__conventional dendritic cell	myeloid	661	6.25	20	0	394	65	651
Bone__conventional dendritic cell	myeloid	662	6.25	10	0	395	220	652
Bone_marrow__conventional dendritic cell	myeloid	663	3.125	5	0	553	368	653
Blood__conventional dendritic cell	myeloid	664	6.25	10	0	396	221	654
Spleen__conventional dendritic cell	myeloid	665	15.625	10	0	80	222	655
Lung__conventional dendritic cell	myeloid	666	6.25	10	0	397	223	656
Small_intestine__conventional dendritic cell	myeloid	667	6.25	5	0	398	369	657
Liver__conventional dendritic cell	myeloid	668	15.625	15	0	81	123	658
Pancreas__conventional dendritic cell	myeloid	669	9.375	15	0	253	124	659
Kidney__conventional dendritic cell	myeloid	670	6.25	15	0	399	125	660
Bladder__conventional dendritic cell	myeloid	671	6.25	15	0	400	126	661
Hypothalamus_Pituitary__plasmacytoid dendritic cell	myeloid	672	3.125	10	0	554	224	662
Bone__plasmacytoid dendritic cell	myeloid	673	0	15	0	711	127	663
Bone_marrow__plasmacytoid dendritic cell	myeloid	674	0	10	0	712	225	664
Spleen__plasmacytoid dendritic cell	myeloid	675	6.25	15	25	401	128	77
Lung__plasmacytoid dendritic cell	myeloid	676	9.375	15	0	254	129	665
Trachea__plasmacytoid dendritic cell	myeloid	677	3.125	10	0	555	226	666
Liver__plasmacytoid dendritic cell	myeloid	678	0	20	0	713	66	667
Pancreas__plasmacytoid dendritic cell	myeloid	679	0	15	0	714	130	668
Kidney__plasmacytoid dendritic cell	myeloid	680	0	20	0	715	67	669
Bladder__plasmacytoid dendritic cell	myeloid	681	9.375	25	0	255	24	670
Fat__mature dendritic cell	myeloid	682	15.625	15	0	82	131	671
Mammary_gland__mature dendritic cell	myeloid	683	12.5	15	0	134	132	672
Spleen__mature dendritic cell	myeloid	684	12.5	10	0	135	227	673
Lung__mature dendritic cell	myeloid	685	15.625	15	0	83	133	674
Tongue__mature dendritic cell	myeloid	686	12.5	10	0	136	228	675
Liver__mature dendritic cell	myeloid	687	15.625	15	0	84	134	676
Pancreas__mature dendritic cell	myeloid	688	12.5	10	25	137	229	78
Kidney__mature dendritic cell	myeloid	689	6.25	10	0	402	230	677
Bladder__mature dendritic cell	myeloid	690	18.75	15	0	48	135	678
Mammary_gland__dendritic cell (FLT3+ IGSF6+)	myeloid	691	21.875	20	0	35	68	679
Bone__dendritic cell (FLT3+ IGSF6+)	myeloid	692	3.125	5	0	556	370	680
Bone_marrow__dendritic cell (FLT3+ IGSF6+)	myeloid	693	3.125	5	0	557	371	681
Spleen__dendritic cell (FLT3+ IGSF6+)	myeloid	694	12.5	0	0	138	687	682
Lung__dendritic cell (FLT3+ IGSF6+)	myeloid	695	9.375	10	0	256	231	683
Small_intestine__dendritic cell (FLT3+ IGSF6+)	myeloid	696	18.75	10	0	49	232	684
Liver__dendritic cell (FLT3+ IGSF6+)	myeloid	697	6.25	10	0	403	233	685
Pancreas__dendritic cell (FLT3+ IGSF6+)	myeloid	698	12.5	5	0	139	372	686
Kidney__dendritic cell (FLT3+ IGSF6+)	myeloid	699	6.25	10	0	404	234	687
Bladder__dendritic cell (FLT3+ IGSF6+)	myeloid	700	6.25	25	0	405	25	688
Small_intestine__dendritic cell (FLT3- IGSF6+ TCF4+)	myeloid	701	12.5	20	0	140	69	689
Skin__dendritic cell (Langerhans cell)	myeloid	702	6.25	10	0	406	235	690
Liver__dendritic cell (PF)	myeloid	703	6.25	10	0	407	236	691
Brain_cortex__GABAergic neuron (GRIK1+ MEIS2+ NECAB1-)	neural	704	3.125	0	25	558	688	79
Brain_cortex__GABAergic neuron (GIRK1- MEIS2+ NECAB1+)	neural	705	0	0	0	716	689	692
Brain_cortex__GABAergic neuron (GIRK1- MEIS2+ NECAB1-)	neural	706	3.125	0	0	559	690	693
Brain_cortex__GABAergic neuron (PPP1R1B+)	neural	707	3.125	5	25	560	373	80
Hypothalamus_Pituitary__GABAergic neuron	neural	708	6.25	0	0	408	691	694
Brainstem__GABAergic neuron (OTX2+)	neural	709	3.125	0	0	561	692	695
Brain_cortex__neuron	neural	710	3.125	0	0	562	693	696
Brainstem__neuron	neural	711	3.125	0	0	563	694	697
Brain_cortex__glutamatergic neuron (NPTX1+)	neural	713	3.125	0	25	564	695	81
Brainstem__glutamatergic neuron (CBLN1+)	neural	714	0	0	25	717	696	82
Brainstem__glutamatergic neuron (NEFH+)	neural	715	3.125	0	25	565	697	83
Brainstem__glutamatergic neuron (ROM1+)	neural	716	0	5	25	718	374	84
Eye_retina__cone cell	neural	717	0	0	0	719	698	698
Eye_retina__rod cell	neural	718	0	5	0	720	375	699
Eye_retina__horizontal cell	neural	719	0	0	0	721	699	700
Eye_retina__ON-bipolar cell	neural	720	0	5	0	722	376	701
Eye_retina__OFF-bipolar cell	neural	721	3.125	0	25	566	700	85
Eye_retina__bipolar cell	neural	722	6.25	0	0	409	701	702
Small_intestine__interstitial cell of Cajal	neural	723	3.125	0	0	567	702	703
Hypothalamus_Pituitary__corticotroph	neural	724	0	0	0	723	703	704
Hypothalamus_Pituitary__gonadotroph	neural	725	3.125	0	0	568	704	705
Hypothalamus_Pituitary__lactotroph	neural	726	0	0	0	724	705	706
Hypothalamus_Pituitary__somatotroph	neural	727	0	0	0	725	706	707
Hypothalamus_Pituitary__thyrotroph	neural	728	0	0	0	726	707	708
Hypothalamus_Pituitary__neuroendocrine cell	neural	729	0	0	0	727	708	709
Brain_cortex__astrocyte (LHX2+ SLC7A10-)	neural	730	3.125	0	25	569	709	86
Brainstem__astrocyte (LHX2- SLC7A10+)	neural	731	3.125	0	0	570	710	710
Hypothalamus_Pituitary__astrocyte (LHX2+ SLC7A10+)	neural	732	3.125	0	0	571	711	711
Brainstem__astrocyte (S100B+)	neural	733	3.125	0	0	572	712	712
Brain_cortex__oligodendrocyte precursor cell	neural	734	6.25	0	0	410	713	713
Brainstem__oligodendrocyte precursor cell	neural	735	3.125	0	0	573	714	714
Hypothalamus_Pituitary__oligodendrocyte precursor cell	neural	736	3.125	0	0	574	715	715
Brain_cortex__oligodendrocyte	neural	737	0	0	0	728	716	716
Brainstem__oligodendrocyte	neural	738	0	0	0	729	717	717
Hypothalamus_Pituitary__oligodendrocyte	neural	739	0	0	0	730	718	718
Brain_cortex__ependymal cell	neural	740	3.125	0	0	575	719	719
Brainstem__ependymal cell	neural	741	3.125	5	0	576	377	720
Hypothalamus_Pituitary__ependymal cell	neural	742	6.25	0	25	411	720	87
Brainstem__ependymal cell (NPY+)	neural	743	3.125	5	0	577	378	721
Brainstem__choroid plexus epithelial cell	neural	744	3.125	0	0	578	721	722
Eye_retina__Muller cell	neural	745	3.125	0	0	579	722	723
Brainstem__myelinating Schwann cell	neural	746	3.125	5	25	580	379	88
Bone__myelinating Schwann cell	neural	747	3.125	0	25	581	723	89
Lung__myelinating Schwann cell	neural	748	9.375	0	0	257	724	724
Tongue__myelinating Schwann cell	neural	749	0	5	25	731	380	90
Bladder__myelinating Schwann cell	neural	750	6.25	5	0	412	381	725
Brain_cortex__non-myelinating Schwann cell	neural	751	3.125	0	0	582	725	726
Brainstem__non-myelinating Schwann cell	neural	752	3.125	0	0	583	726	727
Fat__non-myelinating Schwann cell	neural	754	3.125	0	25	584	727	91
Bone__non-myelinating Schwann cell	neural	755	3.125	0	0	585	728	728
Lung__non-myelinating Schwann cell	neural	756	6.25	0	0	413	729	729
Tongue__non-myelinating Schwann cell	neural	757	0	0	25	732	730	92
Small_intestine__non-myelinating Schwann cell	neural	758	3.125	0	0	586	731	730
Pancreas__non-myelinating Schwann cell	neural	759	3.125	0	0	587	732	731
Kidney__non-myelinating Schwann cell	neural	760	6.25	5	25	414	382	93
Bladder__non-myelinating Schwann cell	neural	761	3.125	0	0	588	733	732
Testes__spermatogonium	germ	762	0	5	0	733	383	733
Testes__early spermatocyte	germ	763	0	0	0	734	734	734
Testes__pachytene spermatocyte	germ	764	0	0	0	735	735	735
Testes__diplotene_secondary spermatocyte	germ	765	0	0	0	736	736	736
Testes__early spermatid	germ	766	0	0	0	737	737	737
Testes__mid spermatid	germ	767	0	0	0	738	738	738
Testes__late spermatid	germ	768	0	0	0	739	739	739

## Sheet: Fig E5c
	compartment	tissue	order__compartment_freeannotation_tissue	dendrogram_annotation_number	CCL5_mean_expression	CCL19_mean_expression	CCL20_mean_expression	CCL21_mean_expression	CCL22_mean_expression	CXCL8_mean_expression	CXCL9_mean_expression	CXCL10_mean_expression	CXCL11_mean_expression	CXCL12_mean_expression	CXCL13_mean_expression	CXCL16_mean_expression	CX3CL1_mean_expression	RARRES2_mean_expression	XCL1_mean_expression	ACKR4_mean_expression	CCR5_mean_expression	CCR6_mean_expression	CCR7_mean_expression	CXCR1_mean_expression	CXCR2_mean_expression	CXCR3_mean_expression	CXCR4_mean_expression	CXCR5_mean_expression	CXCR6_mean_expression	CX3CR1_mean_expression	CMKLR1_mean_expression	XCR1_mean_expression	CCL5_percent_expressed	CCL19_percent_expressed	CCL20_percent_expressed	CCL21_percent_expressed	CCL22_percent_expressed	CXCL8_percent_expressed	CXCL9_percent_expressed	CXCL10_percent_expressed	CXCL11_percent_expressed	CXCL12_percent_expressed	CXCL13_percent_expressed	CXCL16_percent_expressed	CX3CL1_percent_expressed	RARRES2_percent_expressed	XCL1_percent_expressed	ACKR4_percent_expressed	CCR5_percent_expressed
Skin__interfollicular basal cell	epithelial	Skin	1	1	0	0	0.659464	0.0308841	0	0	0	0	0.0839114	0	0	0.212087	0.0655338	0.600348	0	0.326717	0	0	0	0	0	0	0.147925	0	0	0	0	0	0	0	6.45161	1.07527	0	0	0	0	2.68817	0	0	11.498	2.76149	26.5029	0	11.8524	0
Skin__interfollicular basal cell (APOE+)	epithelial	Skin	2	2	0	0	0.353302	0	0	0	0	0	0.0863193	0	0	1.17257	0.0757768	1.10271	0	0.224605	0	0	0	0	0	0	0.0393322	0	0	0	0	0	0	0	4.33114	0	0	0	0	0	2.13816	0	0	42.489	2.19298	38.2127	0	6.52412	0
Skin__interfollicular suprabasal cell	epithelial	Skin	3	3	0	0	0.387597	0	0	0	0	0	0	0	0	0.143605	0	0.233313	0	0.136153	0	0	0	0	0	0	0.034559	0	0	0	0	0	0	0	8.00055	0	0	0	0	0	0	0	0	9.46525	0	13.0164	0	6.50822	0
Skin__interfollicular suprabasal cell (APOE+)	epithelial	Skin	4	4	0	0	0.413075	0	0	0	0	0	0	0	0	0.876684	0.0358301	0.403784	0	0.149629	0	0	0	0	0	0	0	0	0	0	0	0	0	0	7.7193	0	0	0	0	0	0	0	0	38.9474	1.52047	18.1287	0	6.08187	0
Skin__interfollicular differentiated suprabasal cell	epithelial	Skin	5	5	0	0	0.539394	0	0.0213186	0	0	0	0	0	0	0.197489	0	0.0976022	0	0.0185295	0	0	0	0	0	0	0.0230287	0	0	0	0	0	0	0	15.4312	0	2.118	0	0	0	0	0	0	17.7005	0	9.22844	0	2.118	0
Skin__interfollicular cell (PF)	epithelial	Skin	6	6	0	0	0.620438	0.0926648	0	0.0263694	0	0	0.0373497	0	0	0.379696	0.0635153	0.747013	0	0.151654	0	0	0	0	0	0	0.0962945	0	0	0	0	0	0	0	11.5242	2.97398	0	1.0223	0	0	2.04461	0	0	17.3792	3.15985	36.71	0	7.43494	0
Skin__upper hair follicle cell	epithelial	Skin	7	7	0	0	0.536428	0	0	0	0	0	0.0280791	0.0286568	0	1.1286	0	0.360412	0	0.0559564	0	0	0	0	0	0	0	0	0	0	0	0	0	0	8.16733	0	0	0	0	0	1.46082	1.06242	0	50.9296	0	16.2019	0	3.32005	0
Skin__inner bulge cell	epithelial	Skin	8	8	0	0	0.349657	0	0	0	0	0	0.0488736	0.0715661	0	1.42131	0	0.099256	0	0	0	0	0	0	0	0	0	0	0	0	0	0	0	0	1.91083	0	0	0	0	0	1.27389	1.27389	0	42.6752	0	3.18471	0	0	0
Skin__outer bulge cell	epithelial	Skin	9	9	0	0	0.129672	0	0	0	0	0	0.0497712	0	0	1.35971	0	0.626809	0	0.180262	0	0	0	0	0	0	0	0	0	0	0	0	0	0	2.3427	0	0	0	0	0	1.47256	0	0	43.842	0	16.6667	0	4.81928	0
Skin__melanocyte	epithelial	Skin	10	10	0	0	0	0	0	0	0	0	0.0947976	0	0	0.130296	0	0	0	0	0	0	0	0	0	0	1.04971	0	0.0951096	0	0	0	0	0	0	0	0	0	0	0	1.31579	0	0	1.97368	0	0	0	0	0
Skin__channel cell (MMP7+)	epithelial	Skin	11	11	0	0	0.309671	0	0	0	0	0	0	0	0	0.984354	0.0610295	0.227424	0	0.0625329	0	0	0	0	0	0	0.217337	0	0	0	0	0	0	0	9.09091	0	0	0	0	0	0	0	0	59.0909	4.54545	4.54545	0	4.54545	0
Skin__channel cell (TPM1+)	epithelial	Skin	12	12	0	0	0	0	0	0	0	0	0	0.566243	0	0.505091	0.0915699	1.19582	0	0	0	0	0	0	0	0	0	0	0	0	0	0	0	0	0	0	0	0	0	0	0	30.7692	0	26.9231	7.69231	53.8462	0	0	0
Skin__sweat gland cell	epithelial	Skin	13	13	0	0	0.0756837	0	0	0	0	0	0	0	0	0.0988916	0	1.09599	0	0	0.0250099	0	0	0	0	0	0	0	0	0	0	0	0	0	7.69231	0	0	0	0	0	0	0	0	15.3846	0	61.5385	0	0	7.69231
Fat__granulosa cell	epithelial	Fat	14	14	0.177985	0	0	0	0	0.77113	0	0.918733	0	0.070221	0	0.288087	0.398903	1.35083	0	0	0	0	0	0	0	0	0.234643	0	0	0	0	0	16.6667	0	0	0	0	50	0	33.3333	0	5.55556	0	16.6667	22.2222	61.1111	0	0	0
Fat__unknown_Fat_GAT_epithelial_G1 (CRISP3+)	epithelial	Fat	15	15	0.383704	0	0	0.0492174	0	0.628877	0	0.257568	0	0.045792	0	0.381425	0.423064	0.731859	0	0	0.0114263	0	0.0266446	0.0141485	0	0	0.454703	0	0	0	0	0	31.0924	0	0	3.78151	0	44.958	0	3.36134	0	2.94118	0	34.4538	31.9328	48.7395	0	0	1.2605
Lung__respiratory basal cell	epithelial	Lung	17	17	0.713288	0	0	0	0	0	0	0	0	0	0	0	0	0	0	0	0	0	0	0	0	0	0	0	0	0	0	0	33.3333	0	0	0	0	0	0	0	0	0	0	0	0	0	0	0	0
Trachea__respiratory basal cell	epithelial	Trachea	18	17	0.131466	0	0.065959	0.0567339	0	2.76337	0	0.0371296	0	0.0151449	0	0.403262	0.0548903	0.258757	0	0	0	0	0	0	0	0.00812277	0.147173	0	0.0220339	0.0177318	0	0	11.5108	0	1.43885	5.7554	0	51.0791	0	3.59712	0	2.15827	0	30.9353	2.8777	18.705	0	0	0
Trachea__respiratory basal cell (PF)	epithelial	Trachea	19	18	0.287849	0	0.241944	0	0	0.531353	0	0	0	0	0	0.229538	0.323036	0.799872	0.111636	0	0	0	0	0	0	0	0.154246	0	0	0	0	0	20	0	20	0	0	60	0	0	0	0	0	40	20	40	20	0	0
Lung__ciliated cell	epithelial	Lung	20	19	1.92046	0	0	0.0752475	0	0	0	0	0	0.0337425	0	0.15204	0	0.294966	0.113925	0	0.0742241	0	0	0	0	0	0.432721	0	0	0	0	0	36.3636	0	0	3.0303	0	0	0	0	0	3.0303	0	6.06061	0	6.06061	6.06061	0	3.0303
Trachea__ciliated cell	epithelial	Trachea	21	19	0.980829	0	0	0.256169	0	1.04889	0	0	0	0	0	0.256169	0	0	0	0	0	0	0	0	0	0	0	0	0	0	0	0	20	0	0	20	0	40	0	0	0	0	0	20	0	0	0	0	0
Lung__club cell	epithelial	Lung	22	20	0.231607	0	0	0	0	0	0	0.0890672	0	0	0	0.137259	0	0.0966581	0	0.0884085	0	0	0	0.0927027	0	0.112581	0.598575	0	0	0	0	0	18.1818	0	0	0	0	0	0	9.09091	0	0	0	18.1818	0	9.09091	0	9.09091	0
Trachea__secretory cell	epithelial	Trachea	23	20	0.203831	0	0	0.0318937	0	1.92053	0.0194725	0.0445095	0	0	0.00577372	0.508285	0	0.124196	0	0.0518504	0.0107289	0.0479221	0.00817121	0.0384698	0	0.00817121	0.314708	0	0.0592144	0	0	0	27.0833	0	0	8.33333	0	56.25	2.08333	10.4167	0	0	2.08333	37.5	0	10.4167	0	4.16667	2.08333
Lung__tuft cell	epithelial	Lung	24	21	1.69049	0	0	0	0	0.324868	0	0	0	0	0	0.35632	0	0.297277	0.241811	0.24358	0	0	0.35632	0	0	0	0	0	0	0	0	0	76.9231	0	0	0	0	7.69231	0	0	0	0	0	7.69231	0	7.69231	7.69231	7.69231	0
Trachea__tuft cell	epithelial	Trachea	25	21	0.763408	0	0	0.128646	0	0.158681	0	0	0	0	0	0.81477	0	0.223527	0	0	0	0	0	0.0844526	0	0	1.45772	0	0	0	0	0	5	0	0	5	0	10	0	0	0	0	0	35	0	10	0	0	0
Trachea__pulmonary neuroendocrine cell	epithelial	Trachea	26	22	0	0	0	0.923704	0	0	0	0	0	0	0	0	0	0	0	0	0	0	0	0	0	0	0	0	0	0	0	0	0	0	0	100	0	0	0	0	0	0	0	0	0	0	0	0	0
Lung__alveolar epithelial cell type 1	epithelial	Lung	27	23	0.652757	0.864734	0	0.116229	0	0.15619	0.117429	0.0862627	0	0.022285	0	0.583849	0	0.227423	0.0324856	0	0	0	0	0.0451996	0	0	1.29141	0	0	0	0	0	28.5714	1.84332	0	4.14747	0	4.14747	1.38249	1.84332	0	1.38249	0	31.3364	0	11.0599	1.84332	0	0
Lung__alveolar epithelial cell type 2	epithelial	Lung	30	24	0.726756	0.0135644	0	0.230731	0	0.239629	0.0181301	0.0437406	0.0194027	0	0	0.153704	0	0.17809	0	0	0.014028	0	0	0.0258596	0	0.016811	0.419548	0	0	0	0	0	42.7971	1.05152	0	10.5152	0	8.20189	1.57729	4.10095	2.10305	0	0	14.3007	0	12.7234	0	0	1.47213
Lung__uterine metastasis cell	epithelial	Lung	31	25	0.566405	0	0	0.0011061	0	0.271125	0	0.0283812	0	0.00689054	0	0.0571911	0	0.104788	0.0777704	0	0.00673335	0	0	0.0460234	0	0.00933836	0.0864526	0	0	0	0	0	42.8571	0	0	1.42857	0	20	0	5.71429	0	1.42857	0	10	0	15.7143	12.8571	0	1.42857
Tongue__basal cell	epithelial	Tongue	33	26	0	0	0.404227	0.0776205	0	1.11999	0	0.189351	0.0262987	0	0	0.502139	0.333286	0.861072	0	0	0	0	0	0	0	0	0.0736828	0	0	0	0	0	0	0	8.4	2.7	0	21.4	0	3.2	1.3	0	0	22.3	14.1	39.9	0	0	0
Tongue__basal cell (WIF1+)	epithelial	Tongue	34	27	0	0	0.18964	0.185812	0	1.61918	0	0	0	0	0	0.331208	0.401839	0.37628	0	0	0	0	0	0	0	0	0.163138	0	0	0	0	0	0	0	6.60377	6.60377	0	32.0755	0	0	0	0	0	16.9811	17.9245	19.8113	0	0	0
Tongue__suprabasal cell	epithelial	Tongue	35	28	0	0	0.59901	0.0668291	0	1.01982	0.0422512	0.324128	0.0521107	0	0	0.474003	0.460859	0.569406	0	0	0	0	0	0.0343091	0	0	0.119357	0	0	0	0	0	0	0	12.5988	3.20781	0	23.5239	1.48768	5.5788	3.02185	0	0	30.5439	28.4054	34.1237	0	0	0
Tongue__suprabasal cell (PF)	epithelial	Tongue	36	29	0	0	0.446993	0.0724413	0	1.01277	0	0.182439	0.0564205	0	0	0.441299	0.386221	0.639007	0	0	0	0	0	0.0218806	0	0	0.24072	0	0	0	0	0	0	0	10.7212	2.92398	0	26.9006	0	2.92398	3.50877	0	0	29.6296	25.3411	41.9103	0	0	0
Tongue__suprabasal cell (KRT4+)	epithelial	Tongue	37	30	0	0	1.10234	0.105289	0.0119997	1.10784	0	0.0855692	0.021999	0	0	0.440541	0.241575	0.132339	0	0	0	0	0	0.0260494	0	0	0.0211604	0	0	0	0	0	0	0	23.7398	7.96748	1.30081	29.1057	0	4.71545	1.46341	0	0	44.7154	24.7154	14.7967	0	0	0
Tongue__suprabasal cell (WIF1+)	epithelial	Tongue	38	31	0.0132951	0	0.37534	0.0594085	0	1.31123	0.0335566	0.220743	0.0184528	0	0	0.444875	0.412701	0.212373	0	0	0	0	0	0.0287682	0	0	0.0903057	0	0	0	0	0	1.16618	0	17.4927	4.08163	0	44.0233	2.04082	4.66472	2.33236	0	0	37.6093	36.4431	23.0321	0	0	0
Tongue__suprabasal cell (PF WIF1+)	epithelial	Tongue	39	32	0	0	0.104545	0.145028	0.0360636	1.89833	0.0380256	0.175437	0.0107256	0	0	0.32585	0.466739	0.261618	0	0	0	0	0	0	0	0	0.174281	0	0	0	0	0	0	0	8.91089	6.93069	1.9802	53.4653	1.9802	3.9604	2.9703	0	0	26.7327	39.604	24.7525	0	0	0
Tongue__filiform papilla	epithelial	Tongue	40	33	0.0110219	0	0.462621	0.0876125	0.0278183	0.0210887	0	0.0284928	0	0	0	0.260419	0.254666	0.0786867	0	0	0	0	0	0	0	0	0	0	0	0	0	0	5.26316	0	31.5789	5.26316	10.5263	5.26316	0	5.26316	0	0	0	63.1579	31.5789	21.0526	0	0	0
Small_intestine__enterocyte progenitor cell	epithelial	Small_intestine	41	34	0.747724	0	0.0346779	0.0158679	0	0.503413	0	0.0117624	0.0127805	0	0	0.103377	0	0.32705	0.0162921	0.0288588	0	0	0	0	0	0	0.148546	0	0.0600105	0	0	0	42.1429	0	2.14286	1.42857	0	26.4286	0	1.42857	1.42857	0	0	10.7143	0	27.8571	2.14286	2.14286	0
Colon__enterocyte progenitor cell	epithelial	Colon	42	34	0.379533	0	0.471816	0	0	1.55472	0	0	0	0	0	0.221396	0	0	0	0	0	0	0	0	0	0	0	0	0	0	0	0	12.5984	0	3.93701	0	0	18.1102	0	0	0	0	0	9.44882	0	0	0	0	0
Small_intestine__enterocyte	epithelial	Small_intestine	43	35	1.25372	0	1.38767	0.0325468	0	1.0411	0	0	0	0	0	0.35692	0	0.0658612	0.249378	0.0237128	0.0323676	0	0	0	0	0.0190364	0.152489	0	0.0544743	0	0	0	48.6098	0	32.1189	2.20518	0	26.4621	0	0	0	0	0	26.7498	0	3.16395	9.87536	1.62991	1.62991
Colon__enterocyte	epithelial	Colon	44	35	0.325444	0	0.421229	0	0	0.119924	0	0	0	0	0	0.125935	0	0	0	0	0	0	0	0	0	0	0	0	0	0	0	0	8.84676	0	5.21327	0	0	3.15956	0	0	0	0	0	4.58136	0	0	0	0	0
Small_intestine__enterocyte (CA2+)	epithelial	Small_intestine	45	36	1.46884	0	0.282063	0	0	0.566242	0	0	0	0	0	0.134775	0	0.0580543	0.432097	0	0	0	0	0	0	0	0.221987	0	0.21906	0	0	0	65.5172	0	6.89655	0	0	24.1379	0	0	0	0	0	3.44828	0	3.44828	20.6897	0	0
Small_intestine__goblet cell	epithelial	Small_intestine	46	37	0.978378	0	0.957411	0.0213492	0	1.92116	0	0.0975765	0	0	0	1.07337	0	0.0834343	0.149891	0	0	0.0127063	0.0557704	0	0	0.0187944	0.0716067	0	0.128106	0	0	0	44.3038	0	13.9241	2.53165	0	60.7595	0	1.26582	0	0	0	54.4304	0	3.79747	5.06329	0	0
Colon__goblet cell	epithelial	Colon	47	37	0.062669	0	0.125186	0	0	1.72221	0	0	0	0	0	0.244145	0	0	0	0	0	0	0	0	0	0	0	0	0	0	0.0162531	0.0127523	9.09091	0	9.09091	0	0	92.7273	0	0	0	0	0	20	0	0	0	0	0
Small_intestine__goblet cell (PF)	epithelial	Small_intestine	48	38	0.18832	0	0	0	0	1.94267	0	0	0	0	0	0.0900455	0	0.168692	0.0773482	0	0	0	0	0	0	0.0855002	0.0668922	0	0.18547	0	0	0	30	0	0	0	0	80	0	0	0	0	0	10	0	10	10	0	0
Small_intestine__enteroendocrine cell	epithelial	Small_intestine	51	39	0.774863	0	0.113062	0	0	0.145215	0	0	0	0.0279856	0	0.248779	0	0	0.109609	0	0.0193226	0	0	0	0	0	0	0	0	0	0	0	55.1724	0	6.89655	0	0	10.3448	0	0	0	3.44828	0	13.7931	0	0	6.89655	0	3.44828
Colon__enteroendocrine cell	epithelial	Colon	52	39	0.0750029	0	0	0	0	0	0	0	0	0	0	0.035864	0	0	0	0	0	0	0	0	0	0	0	0	0	0	0	0	8.69565	0	0	0	0	0	0	0	0	0	0	4.34783	0	0	0	0	0
Small_intestine__M cell of gut	epithelial	Small_intestine	53	40	0.696088	0	0.384266	0.0166239	0	0.510052	0	0	0	0.0361591	0	1.21097	0	0.0856968	0.0379413	0	0	0	0	0	0	0.00980057	0	0	0	0	0	0	43.8356	0	6.84932	1.36986	0	6.84932	0	0	0	2.73973	0	64.3836	0	2.73973	5.47945	0	0
Small_intestine__tuft cell	epithelial	Small_intestine	54	41	0.552052	0	1.6849	0	0	0.582133	0	0.10992	0.0371964	0	0	0.883995	0	0.297597	0.118516	0	0	0	0	0	0	0	1.41804	0	0	0	0	0	26.9231	0	34.6154	0	0	19.2308	0	7.69231	3.84615	0	0	69.2308	0	7.69231	11.5385	0	0
Liver__hepatocyte (APOB+)	epithelial	Liver	55	42	0.566242	0	0.167791	0	0	0	0.0216242	0.0211988	0	0.302621	0	0.11758	0	2.51511	0.038057	0	0	0	0	0	0	0	0	0	0	0	0	0	30.3318	0	2.36967	0	0	0	1.4218	1.89573	0	21.327	0	4.73934	0	91.4692	1.89573	0	0
Liver__hepatocyte (PHYH+)	epithelial	Liver	56	43	1.31603	0	0.0383455	0	0	0.0459851	0.0992103	0	0	0.102198	0	0.0738102	0	1.93591	0	0	0	0	0	0	0	0	0.0931546	0	0	0	0	0	10.5263	0	1.61943	0	0	1.21457	1.61943	0	0	2.42915	0	1.61943	0	71.6599	0	0	0
Liver__cholangiocyte	epithelial	Liver	57	44	0.494427	0.147736	1.43294	0	0	1.66165	0.267699	0.0692146	0.0351659	0	0	0.16435	0.0326629	2.01615	0	0	0.0352462	0	0	0	0	0	0.197426	0	0	0	0	0	14.8148	7.40741	22.2222	0	0	25.9259	3.7037	7.40741	3.7037	0	0	7.40741	3.7037	81.4815	0	0	3.7037
Fat__acinar cell	epithelial	Fat	58	45	0	0	0	0	0	0	0.056501	0.0417747	0	0	0	0	0	0.0819118	0	0	0	0	0.0158008	0	0	0	0	0	0	0	0	0	0	0	0	0	0	0	5.55556	5.55556	0	0	0	0	0	16.6667	0	0	0
Pancreas__acinar cell	epithelial	Pancreas	59	45	0.14982	0	0	0.093158	0	0	0.0119518	0.0652196	0	0.0538859	0	0.0149118	0	0.35993	0	0	0	0	0.00499217	0	0	0	0.0225403	0	0	0	0	0	11.1111	0	0	7.65027	0	0	1.0929	4.00729	0	4.18944	0	1.0929	0	27.6867	0	0	0
Pancreas__acinar cell (FDX1+)	epithelial	Pancreas	60	46	0.126589	0.0141933	0	0.036261	0	0.016661	0.0190285	0.138754	0.0090917	0.0515372	0	0.0370057	0.00658158	0.468935	0	0.00683628	0.00304542	0	0	0	0	0.00227831	0.0197281	0	0.00644749	0	0	0	36.1757	4.39276	0	12.4031	0	1.80879	5.16796	18.6047	3.61757	14.9871	0	8.26873	3.61757	79.0698	0	3.10078	2.06718
Pancreas__acinar cell (PNISR+)	epithelial	Pancreas	61	47	0.536225	0	0	0.1131	0.0398205	0	0	0.121367	0.0484309	0.125035	0	0	0	0.869571	0	0	0	0	0	0.0587437	0	0.0439052	0.0439052	0	0.014991	0	0	0	10	0	0	3.75	1.25	0	0	2.5	1.25	3.75	0	0	0	30	0	0	0
Pancreas__ductal cell (SPOCK3+)	epithelial	Pancreas	62	48	0.330666	0.00716797	0	0.136627	0	0	0.101142	0.358313	0.0212791	0.00711736	0	0.0104656	0.0273136	2.86611	0.0116066	0.0445917	0.0256038	0	0.0389311	0	0	0	0.102023	0	0	0	0	0	17.7419	1.6129	0	9.67742	0	0	3.22581	9.67742	3.22581	1.6129	0	1.6129	3.22581	95.1613	1.6129	1.6129	3.22581
Pancreas__ductal cell (UPK1A+)	epithelial	Pancreas	63	49	0.257649	0.0426658	0	0.690254	0	0	0.00715873	0.0220483	0.00960427	0.0927423	0.0830624	0.144957	0.0969524	2.22065	0	0.00712079	0.0037703	0	0	0	0	0	0.0602118	0	0.0892515	0	0	0	10.7143	1.42857	0	20.7143	0	0	1.42857	1.42857	2.14286	7.85714	1.42857	9.28571	6.42857	85	0	1.42857	1.42857
Pancreas__alpha cell	epithelial	Pancreas	65	50	0.167764	0.00485806	0	0.0857619	0.00523751	0.00572767	0.0190335	0.14029	0.0125887	0.0477222	0	0.0345671	0.109683	0.678944	0	0.0119743	0.00804779	0	0	0	0	0.00511959	0.00395425	0	0.0056103	0	0	0	22.8261	1.08696	0	6.52174	1.08696	1.08696	3.26087	9.78261	2.17391	6.52174	0	6.52174	13.0435	63.0435	0	2.17391	1.08696
Pancreas__beta cell	epithelial	Pancreas	66	51	0.201329	0.00918153	0	0.141334	0	0	0.0160005	0.0686784	0.0253351	0.0610242	0	0.0585742	0.0568288	0.603544	0	0.00732795	0.0075425	0	0.0313696	0.0058398	0	0.00672197	0.0402515	0	0.00373598	0	0	0	46.281	5.78512	0	29.7521	0	0	9.91736	28.0992	12.3967	23.1405	0	26.4463	14.0496	72.7273	0	3.30579	3.30579
Pancreas__delta cell	epithelial	Pancreas	68	52	0.152704	0	0	0.233257	0	0	0	0	0	0.0889506	0.04207	0	0.185626	0.25287	0	0	0	0	0	0	0	0.04207	0.119304	0	0	0	0	0.04207	33.3333	0	0	66.6667	0	0	0	0	0	16.6667	16.6667	0	50	50	0	0	0
Pancreas__PP cell	epithelial	Pancreas	69	53	0	0	0	0	0	0	0	0	0	0	0	0	0	0.837217	0	0	0	0	0	0	0	0	0	0	0	0	0	0	0	0	0	0	0	0	0	0	0	0	0	0	0	100	0	0	0
Kidney__podocyte	epithelial	Kidney	70	54	0.221664	0	0	0	0	0.0305468	0	0	0	0.94097	0	0.121456	0.0472213	0.579812	0	0.233248	0	0	0	0	0	0	0.231561	0	0	0	0	0	28.5714	0	0	0	0	4.7619	0	0	0	57.1429	0	14.2857	4.7619	28.5714	0	19.0476	0
Kidney__proximal convoluted tubule epithelial cell	epithelial	Kidney	71	55	0.425714	0	0	0	0	0	0	0	0	0.585827	0	0.0504334	0	0.187785	0.194275	0	0	0	0	0	0	0	0.0782582	0	0	0	0	0	10.086	0	0	0	0	0	0	0	0	17.5919	0	1.56372	0	5.31665	7.11493	0	0
Kidney__proximal straight tubule epithelial cell	epithelial	Kidney	72	56	0.415352	0	0	0	0	0	0	0	0	0.296596	0	0.0945835	0	0.513001	0.247971	0	0	0	0	0	0	0	0.155575	0	0	0	0	0	11.4105	0	0	0	0	0	0	0	0	11.8859	0	4.59588	0	19.6513	9.66719	0	0
Kidney__loop of Henle thin descending limb epithelial cell	epithelial	Kidney	73	57	0.213553	0	0	0.0217	0.0117681	0.084835	0	0.0860744	0.0266916	0.02111	0	0.304244	0.114277	0.730124	0.230799	0	0	0	0	0	0	0	0.123809	0	0	0	0	0	18.1504	0	0	2.59291	1.46932	3.28436	0	3.1115	2.16076	1.81504	0	24.892	10.1988	38.9801	17.3725	0	0
Kidney__loop of Henle thin ascending limb epithelial cell	epithelial	Kidney	74	58	0.280937	0	0	0.0256438	0.0178807	0.110975	0	0.0188135	0.0862277	0.0744057	0	0.37977	0.234748	0.319941	0.078887	0	0	0	0	0	0	0.0204215	0.11216	0	0	0	0	0	15.6695	0	0	3.1339	1.1396	4.8433	0	1.7094	2.849	3.9886	0	28.2051	16.5242	16.8091	6.26781	0	0
Kidney__loop of Henle thin ascending limb epithelial cell (SLC14A2+)	epithelial	Kidney	75	59	0.126068	0	0	0	0	0.0689221	0	0	0	0	0	0.210061	0.116202	0.161955	0.0814268	0	0	0	0.0201532	0	0	0	0.122307	0	0	0	0	0	11.3636	0	0	0	0	1.13636	0	0	0	0	0	12.5	5.68182	11.3636	4.54545	0	0
Kidney__loop of Henle thick ascending limb epithelial cell	epithelial	Kidney	76	60	0.365687	0	0	0	0	0	0	0	0	0.339462	0	0.0291978	0.173412	0.0862985	0	0	0	0	0	0	0	0	0.383283	0	0	0	0	0	7.20961	0	0	0	0	0	0	0	0	8.54473	0	1.2016	4.6729	2.26969	0	0	0
Kidney__loop of Henle epithelial cell (AKR1B1+)	epithelial	Kidney	77	61	0	0	0	0	0	0	0	0	0	0.0566133	0	0.0801718	0.201951	0.102236	0.0894378	0	0	0	0	0	0	0	0.163629	0	0	0	0	0	0	0	0	0	0	0	0	0	0	5.55556	0	5.55556	11.1111	5.55556	5.55556	0	0
Kidney__macula densa epithelial cell	epithelial	Kidney	78	62	0.261181	0	0	0.0133055	0	0.119364	0	0	0	0	0	0.00570392	0.31598	0.0336932	0	0	0.00570392	0	0	0	0	0	0.494917	0	0	0	0	0	13.0435	0	0	1.08696	0	3.26087	0	0	0	0	0	1.08696	11.9565	1.08696	0	0	1.08696
Kidney__distal convoluted tubule epithelial cell	epithelial	Kidney	79	63	0.238608	0	0	0.0149939	0	0	0	0	0	0.0343238	0	0.149802	0.194426	0.0903918	0.115818	0	0	0	0.0132597	0	0	0	0.0867833	0	0	0	0	0	5.59441	0	0	1.3986	0	0	0	0	0	1.3986	0	6.99301	4.8951	4.8951	2.7972	0	0
Kidney__principal cell	epithelial	Kidney	80	64	0.198651	0	0.0174808	0.0579175	0.0264141	0.00513331	0	0.0409464	0.00724725	0.029007	0	0.532511	0.256391	0.343446	0.0210444	0	0	0	0.0272371	0	0	0.0234168	0.182913	0	0	0	0	0	15.2778	0	1.38889	5.55556	1.38889	1.38889	0	1.38889	1.38889	1.38889	0	34.7222	16.6667	16.6667	2.77778	0	0
Kidney__principal cell (FXYD4+)	epithelial	Kidney	81	65	0.29971	0	0	0.0560786	0	0.044812	0	0	0	0.0480821	0	0.436206	0.0477035	0.0804797	0	0	0	0.064595	0	0	0	0	0.020316	0	0	0	0	0	21.1538	0	0	1.92308	0	1.92308	0	0	0	3.84615	0	30.7692	3.84615	5.76923	0	0	0
Kidney__principal cell (KCNE1+)	epithelial	Kidney	82	66	0.639879	0	0	0.0960006	0	0	0	0	0	0	0	0	0	0.032423	0.123135	0	0	0	0	0	0	0	0.119186	0	0	0	0	0	11.9048	0	0	2.38095	0	0	0	0	0	0	0	0	0	2.38095	2.38095	0	0
Kidney__alpha-intercalated cell	epithelial	Kidney	83	67	0.335112	0	0	0	0	0	0	0	0	0	0	0.144016	0.0421002	0	0	0	0	0	0	0	0	0	0.164517	0	0	0	0	0	6.66667	0	0	0	0	0	0	0	0	0	0	3.33333	1.17647	0	0	0	0
Kidney__beta-intercalated cell	epithelial	Kidney	84	68	0.148059	0	0	0.0574131	0.0309255	0.0309255	0	0	0	0	0	0.0393724	0	0.195866	0	0	0.0773123	0	0.128572	0	0	0	0.077298	0	0	0	0	0	6.06061	0	0	1.51515	1.51515	1.51515	0	0	0	0	0	1.51515	0	6.06061	0	0	1.51515
Fat__urothelial cell	epithelial	Fat	86	69	0.275214	0	1.13085	0	0	3.46749	0	0.449111	0.099276	0	0	0.678894	0	0.0295779	0	0	0.020226	0	0	0.0351261	0	0.0636975	0.058306	0	0	0	0	0	29.4118	0	35.2941	0	0	88.2353	0	17.6471	5.88235	0	0	70.5882	0	5.88235	0	0	5.88235
Kidney__urothelial cell	epithelial	Kidney	87	69	0.277664	0	0	0.193099	0	0.562181	0.873194	0.136971	0.22157	0	0	0.0894764	0.296587	0.210293	0	0	0	0	0	0	0	0	0	0	0	0	0	0	13.3333	0	0	20	0	20	6.66667	6.66667	13.3333	0	0	13.3333	20	13.3333	0	0	0
Bladder__basal urothelial cell	epithelial	Bladder	88	70	0.105073	0.0420347	0.225934	0.121228	0	2.21003	0	0	0.0118576	0.0151927	0	0.481179	0.0377185	0.411179	0	0	0.0222589	0	0.0281985	0.0363114	0	0.0135327	0.0583888	0	0	0	0	0	7.21154	3.84615	7.69231	16.3462	0	88.4615	0	0	1.44231	2.40385	0	57.6923	3.36538	51.4423	0	0	2.88462
Bladder__intermediate urothelial cell	epithelial	Bladder	89	71	0.160353	0.0344171	0.143402	0.150028	0.0227359	1.73142	0	0	0	0.142705	0	0.521876	0	0.712777	0	0	0	0	0	0	0	0	0.177437	0	0	0	0	0	3.92157	5.88235	7.84314	12.7451	3.92157	67.6471	0	0	0	2.94118	0	47.0588	0	57.8431	0	0	0
Bladder__luminal urothelial cell	epithelial	Bladder	90	72	0.0271837	0.0244216	0.250725	0.0792215	0.0342919	1.82408	0	0.00964305	0	0.04381	0	0.691857	0	0.481861	0	0	0	0	0.0276814	0.00732475	0	0	0	0	0.0178713	0	0.00822222	0	5.35714	5.35714	3.57143	7.14286	7.14286	60.7143	0	1.78571	0	5.35714	0	62.5	0	48.2143	0	0	0
Uterus__non-ciliated epithelial cell of uterus (FXYD4+ MUC16+)	epithelial	Uterus	91	73	0.553774	0	0	0.48142	0.0668064	0.791748	0	0	0	0.106016	0	0.0482775	0	0.264378	0.0623332	0	0.140775	0	0	0	0	0	1.09681	0	0	0	0	0	30.7692	0	0	15.3846	3.84615	38.4615	0	0	0	3.84615	0	3.84615	0	11.5385	3.84615	0	7.69231
Uterus__non-ciliated epithelial cell of uterus (FXYD4+ MUC16-)	epithelial	Uterus	92	74	0.575513	0	0	0.186543	0	0.629937	0	0	0	0	0	0.0488885	0	0.0700964	0.147095	0	0.0223501	0	0	0	0	0.0272596	0.59167	0	0.165078	0	0	0	21.9512	0	0	9.7561	0	31.7073	0	0	0	0	0	2.43902	0	2.43902	7.31707	0	2.43902
Uterus__non-ciliated epithelial cell of uterus (IGFBP1+)	epithelial	Uterus	93	75	1.04265	0	0	0.188826	0.00639686	0.654187	0	0.0217821	0	0.0247356	0	0.183616	0.0329159	0.259189	0.0381898	0	0.0394858	0	0.0436424	0	0	0.00945688	1.00785	0	0.0708027	0	0	0	41.2281	0	0	13.1579	1.75439	42.1053	0	2.63158	0	1.75439	0	18.4211	2.63158	16.6667	3.50877	0	5.26316
Uterus__ciliated epithelial cell of uterus	epithelial	Uterus	94	76	0.419366	0	0	0.547037	0	0.789952	0	0	0	0	0	0.188245	0	0.397142	0	0	0	0	0	0	0	0	0.397142	0	0	0	0	0	14.2857	0	0	28.5714	0	28.5714	0	0	0	0	0	14.2857	0	14.2857	0	0	0
Brain_cortex__capillary cell (FABP5- RBP7-)	endothelial	Brain_cortex	123	83	0.107252	0	0	0	0	1.92055	0	0	0	0.905831	0	0.416866	0.57379	0.193306	0	0	0	0	0	0	0	0	0	0	0	0	0	0	1.80305	0	0	0	0	19.4175	0	0	0	23.5784	0	14.7018	15.1179	5.54785	0	0	0
Brainstem__capillary cell (FABP5- RBP7-)	endothelial	Brainstem	124	83	0.237315	0	0	0	0	0.168517	0.0115092	0	0	1.71223	0	0.43038	0.231896	0.261347	0	0	0	0	0	0.0063896	0	0	0.0774976	0	0	0.0974009	0	0	3.88889	0	0	0	0	6.66667	1.11111	0	0	56.1111	0	18.3333	11.1111	9.44444	0	0	0
Hypothalamus_Pituitary__capillary cell (FABP5- RBP7-)	endothelial	Hypothalamus_Pituitary	125	83	0.442495	0	0	0	0	0.302256	0	0	0	1.52427	0	0.141494	0.0627149	0.326494	0	0	0	0	0	0	0	0	0.137069	0	0	0	0	0	3.57143	0	0	0	0	3.57143	0	0	0	39.2857	0	7.14286	3.57143	3.57143	0	0	0
Blood__capillary cell (FABP5- RBP7-)	endothelial	Blood	126	83	0	0	0	0	0	0	0	0	0	0	0	1.32115	0	0	0	0	0	0	0.621848	0	0	0	0.621848	0	0	0	0.515672	0	0	0	0	0	0	0	0	0	0	0	0	50	0	0	0	0	0
Lung__capillary cell (FABP5- RBP7-)	endothelial	Lung	127	83	1.72294	0	0	0.538768	0	0	0	0.126247	0	0.960048	0	0.478153	0.44052	0.293796	0	0.211243	0	0	0.0967114	0	0	0	0.198087	0	0	0	0.0872509	0	41.7955	0	0	6.12366	0	0	0	1.07015	0	18.0737	0	9.39358	7.8478	4.69679	0	3.50773	0
Kidney__capillary cell (FABP5- RBP7-)	endothelial	Kidney	128	83	0.628793	0	0	0	0	0.138997	0	0	0	1.1329	0	0.209748	0	0.510205	0	0.310921	0	0	0.171314	0	0	0	0	0	0	0	0	0	11.4286	0	0	0	0	2.85714	0	0	0	22.8571	0	5.71429	0	8.57143	0	5.71429	0
Testes__capillary cell (FABP5- RBP7-)	endothelial	Testes	129	83	0	0	0	0	0	0	0	0	0	0	0	0	0	0	0	0	0	0	0	0	0	0	0	0	0	0	0	0	0	0	0	0	0	0	0	0	0	0	0	0	0	0	0	0	0
Lung__capillary cell (FABP5+ RBP7-)	endothelial	Lung	130	84	0.789119	0	0	0	0	0.242258	0	0	0	0	0	0.527309	1.48568	0	0	0	0	0	0.229442	0	0.296709	0	0	0	0	0	0	0	13.3333	0	0	0	0	6.66667	0	0	0	0	0	13.3333	33.3333	0	0	0	0
Small_intestine__capillary cell (FABP5+ RBP7-)	endothelial	Small_intestine	131	84	0.866202	0	0.198071	0.0847908	0	0	0	0	0	1.38929	0	0.120393	0.291695	0.250297	0.0351951	0	0	0	0	0	0	0	0.222487	0	0.0353134	0	0	0	28.5714	0	3.57143	1.78571	0	0	0	0	0	62.5	0	7.14286	14.2857	12.5	1.78571	0	0
Pancreas__capillary cell (FABP5+ RBP7-)	endothelial	Pancreas	132	84	0.162037	0.0842178	0	0.0805904	0	0	0.0732271	0.0450665	0	2.10924	0	0.18053	0.564515	0.83027	0	0	0	0	0.0411751	0	0	0.028028	0.175469	0	0.020122	0	0	0	6.77083	3.125	0	3.125	0	0	2.60417	2.08333	0	79.6875	0	11.4583	33.3333	43.75	0	0	0
Bladder__capillary cell (FABP5+ RBP7-)	endothelial	Bladder	133	84	0.517261	0.0732316	0.0134755	0.08434	0.103926	0.636182	0	0.0479405	0	1.80544	0	0.44073	0.484218	0.600734	0	0	0	0	0.0277574	0.0229494	0	0	1.2248	0	0	0	0	0	26.9663	3.37079	1.1236	3.37079	2.24719	32.5843	0	1.1236	0	68.5393	0	21.3483	20.2247	28.0899	0	0	0
Mammary_gland__capillary cell (FABP5+ RBP7lo)	endothelial	Mammary_gland	134	85	0.0735653	0	0	0	0	0	0	0	0.064719	1.52685	0	0.682054	0.767093	0	0	0	0	0	0.322106	0	0	0.0572301	0.572024	0	0	0	0	0	2.43902	0	0	0	0	0	0	0	2.43902	48.7805	0	17.0732	14.6341	0	0	0	0
Limb_muscle__capillary cell (FABP5+ RBP7lo)	endothelial	Limb_muscle	135	85	0.102234	0	0	0.0960443	0	0	0	0	0	1.607	0	0.404143	0.331777	1.0445	0	0	0	0	0.127794	0	0	0	0.114871	0	0	0	0	0	1.66205	0	0	1.38504	0	0	0	0	0	40.1662	0	8.31025	4.15512	24.0997	0	0	0
Diaphragm__capillary cell (FABP5+ RBP7lo)	endothelial	Diaphragm	136	85	0.0824699	0	0	0.0593593	0	0.0594584	0.300845	1.2942	0.331467	2.40211	0	0.462342	0.370447	0.934863	0	0	0	0	0.0228485	0	0	0	0.0226945	0	0	0	0	0	1.81818	0	0	1.81818	0	3.63636	1.81818	3.63636	3.63636	78.1818	0	18.1818	10.9091	29.0909	0	0	0
Tongue__capillary cell (FABP5+ RBP7lo)	endothelial	Tongue	137	85	0	0	0	0	0	0.0936108	0	0	0	2.07239	0	0.477533	0.416353	0.0757821	0	0	0	0	0	0	0	0	0.245427	0	0	0	0	0	0	0	0	0	0	1.63934	0	0	0	50	0	9.01639	8.19672	1.63934	0	0	0
Bladder__capillary cell (FABP5+ RBP7lo)	endothelial	Bladder	138	85	0.828169	0.20498	0	0	0	0.356115	0	0	0	2.33598	0	0	0.110418	0.632973	0	0	0	0	0	0	0	0	0.620218	0	0	0	0	0	5.40541	2.7027	0	0	0	10.8108	0	0	0	81.0811	0	0	5.40541	21.6216	0	0	0
Fat__capillary cell (FABP5+ RBP7+)	endothelial	Fat	139	86	0.197986	0	0	0.0466236	0	0.0865088	0.218004	0.15582	0	1.904	0	0.263213	0.212725	0.820274	0	0	0	0	0.141066	0	0	0	0.111244	0	0	0	0	0	6.76203	0	0	1.73385	0	3.90117	2.38405	2.86086	0	66.6667	0	11.5735	5.76506	30.9926	0	0	0
Limb_muscle__capillary cell (FABP5+ RBP7+)	endothelial	Limb_muscle	140	86	0.0626379	0	0	0.170347	0	0	0.0512433	0	0	1.64331	0	0.296504	0.346605	0.693476	0	0	0	0	0.208521	0	0	0.0278849	0	0	0	0	0	0	1.42857	0	0	2.85714	0	0	1.42857	0	0	44.2857	0	10	8.57143	22.8571	0	0	0
Bone__capillary cell (FABP5+ RBP7+)	endothelial	Bone	141	86	0	0	0	0	0	0	0	0	0	1.998	0	0	0	0	0	0	0	0	0	0	0	0	0	0	0	0	0	0	0	0	0	0	0	0	0	0	0	85.7143	0	0	0	0	0	0	0
Heart__endothelial cell (FABP5+ RBP7+)	endothelial	Heart	143	86	0	0	0	0	0	0	0	0	0	1.98221	0	0.267028	0.307459	0.717552	0	0	0	0	0	0	0	0	0	0	0	0	0	0	0	0	0	0	0	0	0	0	0	20.5882	0	3.2872	3.11419	4.67128	0	0	0
Aorta__endothelial cell (FABP5+ RBP7+)	endothelial	Aorta	144	86	0.210198	0	0	0.0782464	0	0.0324201	0	0	0	2.19394	0	0.246678	0.292527	0.927874	0	0	0	0	0.0708584	0	0	0	0.114969	0	0	0	0	0	7.40741	0	0	7.40741	0	3.7037	0	0	0	81.4815	0	20.3704	9.25926	51.8519	0	0	0
Small_intestine__capillary cell (FABP5+ RBP7+)	endothelial	Small_intestine	145	86	0.842904	0	0	0	0	0	0	0	0	0	0	0	0	0	0	0	0	0	0	0	0	0	0	0	0	0	0	0	66.6667	0	0	0	0	0	0	0	0	0	0	0	0	0	0	0	0
Pancreas__capillary cell (FABP5+ RBP7+)	endothelial	Pancreas	146	86	0.201501	0	0	0.0913848	0	0	0.474346	0.387434	0.0981115	1.69812	0	0.275924	0.219462	1.00109	0	0.0144411	0	0	0.0959499	0	0	0	0.106569	0	0.0124549	0	0	0	11.4754	0	0	3.82514	0	0	5.46448	4.91803	1.63934	64.4809	0	15.847	7.65027	53.5519	0	1.63934	0
Kidney__capillary cell (FABP5+ RBP7+)	endothelial	Kidney	147	86	0.23133	0	0	0.0519025	0	0.0834807	0.849544	1.16139	0.110143	1.53832	0	0.307925	0.181529	1.03908	0	0	0	0	0.162926	0	0	0	0.242854	0	0	0	0	0	10.2273	0	0	1.13636	0	1.70455	5.11364	2.27273	2.84091	50	0	12.5	6.81818	35.7955	0	0	0
Bladder__capillary cell (FABP5+ RBP7+)	endothelial	Bladder	148	86	0.842135	0	0	0	0	1.06537	0	0	0	1.39959	0	0.132099	0.567848	1.01002	0	0	0	0	0.0849927	0	0	0	0.0876703	0	0	0	0	0	64.2857	0	0	0	0	78.5714	0	0	0	82.1429	0	17.8571	50	64.2857	0	0	0
Fat__capillary cell (CXCL10+)	endothelial	Fat	149	87	0.452401	0	0	0	0	0.123067	3.70535	3.8136	2.58798	1.03988	0	0.688988	2.06452	0.471543	0	0	0.0152421	0	0.0742311	0	0	0	0.0302554	0	0	0	0	0	16.3636	0	0	0	0	3.63636	76.3636	98.1818	49.0909	56.3636	0	38.1818	72.7273	25.4545	0	0	1.81818
Limb_muscle__capillary cell (CXCL10+)	endothelial	Limb_muscle	150	87	0.139689	0.773909	0	1.20491	0	0	3.62601	4.22645	2.89368	2.11741	0	0.913318	2.7778	0.785156	0	0	0	0	0	0	0	0	0	0	0	0	0	0	12.5	12.5	0	12.5	0	0	62.5	62.5	37.5	50	0	25	75	12.5	0	0	0
Lung__capillary cell (CXCL10+)	endothelial	Lung	151	87	1.87196	0.22761	0	0.230543	0	0	2.25265	4.30631	2.55974	0.707193	0	1.19054	2.36294	0.153858	0	0.100929	0	0	0	0	0	0	0.102582	0	0	0	0	0	59.5238	4.7619	0	4.7619	0	0	19.0476	54.7619	47.619	11.9048	0	26.1905	66.6667	4.7619	0	2.38095	0
Kidney__capillary cell (CXCL10+)	endothelial	Kidney	152	87	0	0	0	0	0	0	2.48532	1.78942	0	0	0	0.866837	2.66009	0.803775	0	0	0	0	0	0	0	0	0	0	0	0	0	0	0	0	0	0	0	0	75	75	0	0	0	50	100	25	0	0	0
Lung__capillary aerocyte cell	endothelial	Lung	153	88	1.59465	0	0	0.440657	0	0	0.0363751	0.102961	0	0.0596732	0	0.240898	0.150638	0.176571	0	0.265298	0	0	0.0544746	0	0	0	0.198926	0	0	0	0.216612	0	51.8889	0	0	10.4444	0	0	1	2	0	1.22222	0	5.11111	2.66667	4.22222	0	6.22222	0
Hypothalamus_Pituitary__sinusoid cell (MAFB+)	endothelial	Hypothalamus_Pituitary	154	89	0	0	0	0	0	0	0	0	0	1.28776	0	0	0	0	0	0	0	0	0	0	0	0	0	0	0	0	0	0	0	0	0	0	0	0	0	0	0	50	0	0	0	0	0	0	0
Bone__sinusoid cell (MAFB+)	endothelial	Bone	155	89	1.0978	0	0	0	0	0	0	0	0	1.00021	0	0.063047	0	1.2423	0	0	0	0	0	0	0	0.03801	0.299631	0	0	0	0	0	10	0	0	0	0	0	0	0	0	25	0	10	0	30	0	0	0
Bone_marrow__sinusoid cell (MAFB+)	endothelial	Bone_marrow	156	89	0.208009	0	0	0	0	0	0	0	0	3.00129	0	0.598408	0	1.11071	0	0	0	0	0	0	0	0	0.193894	0	0	0	0	0	6.25	0	0	0	0	0	0	0	0	31.25	0	18.75	0	31.25	0	0	0
Liver__hepatic sinusoid cell	endothelial	Liver	157	90	1.39268	0.0286922	0.476972	0	0	0.200127	0.268951	2.06547	0.310546	0	0	1.85829	0	0.621804	0	0.196184	0.0272852	0.082382	0	0	0	0	0.237872	0	0.0457974	0	0	0	20.8333	1.66667	6.25	0	0	1.25	2.91667	26.6667	5.41667	0	0	62.5	0	18.3333	0	4.16667	1.25
Kidney__glomerular endothelial cell	endothelial	Kidney	158	91	0.203027	0	0	0	0	0.156964	0	0.0476724	0.0923494	0	0	0.307714	1.12678	0.133951	0.0369138	0	0	0	0.0527192	0	0	0	0.688079	0	0	0	0.0689417	0	7.63359	0	0	0	0	2.67176	0	1.9084	1.14504	0	0	12.2137	41.6031	3.81679	1.14504	0	0
Fat__lymphatic cell (CCL21+)	endothelial	Fat	159	92	0.13576	0	0	4.56197	0	0.237282	0.202879	0	0.0178798	0.0751753	0	0.120694	0	2.78445	0	0	0	0	0	0	0	0.0218083	0.212285	0	0	0	0	0	6.89655	0	0	93.1034	0	8.62069	5.17241	0	1.72414	3.44828	0	3.44828	0	98.2759	0	0	0
Limb_muscle__lymphatic cell (CCL21+)	endothelial	Limb_muscle	160	92	0	0	0	4.15156	0	0.502952	0	0	0	0	0	0	0	3.11486	0	0	0	0	0	0	0	0	0.311519	0	0	0	0	0	0	0	0	77.7778	0	11.1111	0	0	0	0	0	0	0	100	0	0	0
Lung__lymphatic cell (CCL21+)	endothelial	Lung	161	92	1.76521	0.099561	0.110383	6.22378	0	0.0869655	0.756947	0.677507	0	0	0	0.144222	0	3.15118	0	0	0	0	0	0	0	0	0.135131	0	0	0	0	0	57.7519	2.32558	1.55039	93.0233	0	1.93798	3.87597	5.81395	0	0	0	3.48837	0	92.6357	0	0	0
Tongue__lymphatic cell (CCL21+)	endothelial	Tongue	162	92	0	0	0	5.67215	0	1.61079	0	0	0	0	0	0	0	2.33674	0	0	0	0	0	0	0	0	0.177594	0	0	0	0	0	0	0	0	93.75	0	29.1667	0	0	0	0	0	0	0	77.0833	0	0	0
Small_intestine__lymphatic cell (CCL21+)	endothelial	Small_intestine	163	92	1.3377	0	0.0624228	3.92125	0	0.170367	0.968343	1.01614	0	0	0	0.0226917	0	2.75784	0.0387161	0	0.0412788	0	0	0	0	0.00989144	0.181837	0	0.099086	0	0	0	30.1587	0	4.7619	84.127	0	3.1746	7.93651	3.1746	0	0	0	1.5873	0	93.6508	1.5873	0	1.5873
Pancreas__lymphatic cell (CCL21+)	endothelial	Pancreas	164	92	0.251814	0.0165236	0	5.58945	0	0.0256767	0.0358822	0.167217	0	0.151386	0.121067	0.0312643	0	2.27515	0	0.0487735	0	0	0	0	0	0	0.0799932	0	0	0.109699	0	0	16.6667	3.33333	0	90	0	3.33333	3.33333	6.66667	0	10	3.33333	3.33333	0	83.3333	0	3.33333	0
Kidney__lymphatic cell (CCL21+)	endothelial	Kidney	165	92	0.191096	0	0	5.06848	0	0.566741	0	0.115531	0	0	0	0.154287	0	3.67643	0	0	0	0	0	0	0	0	0	0	0	0	0	0	7.69231	0	0	100	0	15.3846	0	7.69231	0	0	0	7.69231	0	92.3077	0	0	0
Bladder__lymphatic cell (CCL21+)	endothelial	Bladder	166	92	0.0696372	0	0.0936997	5.88177	0	2.4849	0	0.138728	0	0	0	0.0759713	0	2.45208	0	0	0.0288679	0	0	0	0	0	0.0700004	0	0	0	0	0	5.26316	0	2.63158	97.3684	0	42.1053	0	2.63158	0	0	0	2.63158	0	89.4737	0	0	2.63158
Fat__lymphatic cell (ACKR4- CCDC80+)	endothelial	Fat	167	93	0.0865982	0	0.0548823	0.0684179	0	0.0392264	0.459488	1.5581	0	0.0699725	0	0.144074	0.177357	2.8103	0	0.174529	0.0101669	0	0.0253719	0	0	0	0.108253	0	0	0	0.0178945	0	6.49351	0	1.2987	5.19481	0	2.5974	6.49351	25.974	0	6.49351	0	11.6883	9.09091	98.7013	0	12.987	1.2987
Mammary_gland__lymphatic cell (ACKR4- CCDC80+)	endothelial	Mammary_gland	168	93	0.650285	0	2.48484	2.61783	0	0	1.08925	2.17718	0.741606	0	0	0.293972	0.168237	2.54553	0	0.113915	0	0	0.709597	0	0	0	0.802238	0	0	0	0	0	5	0	20	25	0	0	15	35	5	0	0	10	5	70	0	5	0
Limb_muscle__lymphatic cell (ACKR4- CCDC80+)	endothelial	Limb_muscle	169	93	0	0.590286	0	0.814606	0	0	0.590286	2.48241	0	0	0	0.515754	0	2.86827	0	0	0	0	0	0	0	0	0	0	0	0	0	0	0	9.09091	0	18.1818	0	0	9.09091	36.3636	0	0	0	9.09091	0	90.9091	0	0	0
Pancreas__lymphatic cell (ACKR4- CCDC80+)	endothelial	Pancreas	170	93	0.194465	0	0	0	0	0	0	0.485428	0	0	0	0	0	2.35391	0	0.268481	0	0	0	0	0	0	0	0	0	0	0	0	20	0	0	0	0	0	0	20	0	0	0	0	0	100	0	20	0
Kidney__lymphatic cell (ACKR4- CCDC80+)	endothelial	Kidney	171	93	0	0	0	0	0	0	0	0	0	0	0	0	0.658139	2.28237	0	0	0	0	0	0	0	0	0	0	0	0	0	0	0	0	0	0	0	0	0	0	0	0	0	0	25	37.5	0	0	0
Pancreas__lymphatic cell (ACKR4+ CCDC80+)	endothelial	Pancreas	172	94	0.557906	0	0	2.52012	0	0	0.0320721	0.988767	0	0	0.0228859	0.201005	0	2.8391	0	2.40819	0	0	0.0963635	0	0	0	0.0978163	0	0	0	0.0922528	0	35.7143	0	0	57.1429	0	0	7.14286	28.5714	0	0	7.14286	35.7143	0	92.8571	0	92.8571	0
Bone__osteo-CAR cell	stromal	Bone	173	95	0	0	0	0	0	0	0	0	0	4.89543	0	0.434613	0.470591	2.44115	0	0.21055	0	0	0	0	0	0	0.715266	0	0	0	0	0	0	0	0	0	0	0	0	0	0	100	0	10	20	90	0	10	0
Bone_marrow__osteo-CAR cell	stromal	Bone_marrow	174	95	1.20258	0	0	0	0	0	0	0.312264	0.128541	5.45942	0	0.67675	0.115266	2.63135	0	0	0	0	0	0	0	0	0.119457	0	0	0	0	0	26.3158	0	0	0	0	0	0	5.26316	5.26316	100	0	15.7895	5.26316	94.7368	0	0	0
Bone__adipo-CAR cell	stromal	Bone	273	131	0	0	0	0	0	0.426922	0	0	0	3.72391	0	0.519452	0	2.44158	0	0.158968	0	0	0	0	0	0	0	0	0	0	0	0	0	0	0	0	0	5.88235	0	0	0	94.1176	0	11.7647	0	82.3529	0	5.88235	0
Bone_marrow__adipo-CAR cell	stromal	Bone_marrow	274	131	0	0	0	0	0	0	0	0	0	4.75799	0	0	0	2.8623	0	0	0	0	0	0	0	0	0	0	0	0	0	0	0	0	0	0	0	0	0	0	0	100	0	0	0	100	0	0	0
Blood__mesothelial cell	stromal	Blood	286	134	0.589785	0	0	0	0	0	0	0	0	0	0	0	0	3.45329	0	0	0	0	0	0	0	0	0.240851	0	0	0	0	0	25	0	0	0	0	0	0	0	0	0	0	0	0	100	0	0	0
Spleen__mesothelial cell	stromal	Spleen	287	134	1.36802	0	0	0	0	0	0	0	0	1.60846	0	0	0	2.92154	0	0	0	0	0	0	0	0	0	0	0	0	0	0	100	0	0	0	0	0	0	0	0	50	0	0	0	100	0	0	0
Heart__mesothelial cell	stromal	Heart	289	134	0	0	0	0	0	0	0	0	0	0	0	0	0	2.72159	0	0	0	0	0	0	0	0	0	0	0	0	0	0	0	0	0	0	0	0	0	0	0	0	0	0	0	100	0	0	0
Lung__mesothelial cell	stromal	Lung	290	134	0.598797	0	0	0	0	0.471332	0.248053	1.83366	0.757269	0	0	0.806013	0	2.81029	0	0.575962	0	0	0	0	0	0	0.173822	0.205958	0	0	0	0	45.4545	0	0	0	0	36.3636	18.1818	18.1818	9.09091	0	0	45.4545	0	100	0	27.2727	0
Small_intestine__mesothelial cell	stromal	Small_intestine	291	134	1.13083	0	0.108205	0.0927939	0	0.138229	1.32709	1.76169	0.213857	0.00495532	0	0.437623	0	3.08135	0.0349	0.355047	0.0098862	0	0	0	0	0	0.0503964	0	0	0	0	0	48.1481	0	3.7037	7.40741	0	7.40741	11.1111	14.8148	3.7037	3.7037	0	44.4444	0	100	7.40741	29.6296	3.7037
Colon__mesothelial cell	stromal	Colon	292	134	0.154327	0	0	0.0164094	0	0	0.031566	0.0335407	0	0.0479614	0	0.313379	0	2.90231	0.0686244	0.329083	0	0	0	0	0	0	0.0506564	0	0	0	0	0	12.963	0	0	1.85185	0	0	1.85185	3.7037	0	5.55556	0	25.9259	0	100	1.85185	29.6296	0
Liver__mesothelial cell	stromal	Liver	293	134	0.669318	0	0	0	0	0	0.0557558	0.0557558	0	0	0	0.485497	0	3.80839	0	0.565701	0	0	0	0	0	0	0.248625	0	0	0	0	0	40	0	0	0	0	0	10	10	0	0	0	30	0	100	0	40	0
Kidney__mesothelial cell	stromal	Kidney	294	134	0.517806	0	0	0	0	0.406342	0	0	0	0	0	0	0.0802452	3.33526	0	0.850404	0	0	0	0	0	0	0	0	0	0	0	0	40	0	0	0	0	20	0	0	0	0	0	0	20	100	0	100	0
Bladder__mesothelial cell	stromal	Bladder	295	134	0.225205	0.0296855	0.217175	0.279867	0	1.85956	0.0154876	0	0	0	0	0.413929	0.115047	2.68509	0.0193813	0.133529	0	0	0	0	0	0	0.149889	0	0.0307389	0	0	0	15.3846	2.5641	7.69231	12.8205	0	35.8974	2.5641	0	0	0	0	28.2051	2.5641	97.4359	2.5641	10.2564	0
Testes__mesothelial cell	stromal	Testes	296	134	0	0	0	0	0	0	0	0	0	0	0	0	0	3.80883	0	0	0	0	0	0	0	0	1.47981	0	0	0	0	0	0	0	0	0	0	0	0	0	0	0	0	0	0	100	0	0	0
Fat__mesothelial cell (CXCL10+ PRG4+)	stromal	Fat	297	135	0.0681523	0	0.0108192	0	0	0.0443083	1.70098	3.47854	0.3455	0.263802	0	0.516384	0.0249274	2.51035	0	0.159805	0	0	0	0	0	0	0	0	0	0	0	0	14.2857	0	3.57143	0	0	7.14286	39.2857	92.8571	14.2857	10.7143	0	57.1429	3.57143	96.4286	0	21.4286	0
Pancreas__mesothelial cell (CXCL10+ PRG4+)	stromal	Pancreas	298	135	0.388123	0	0	0	0	0	4.12489	4.56547	1.62685	0.146299	0	0.880045	0	2.29546	0	0.341646	0	0	0	0	0	0	0	0	0	0	0	0	60	0	0	0	0	0	100	100	80	20	0	80	0	100	0	40	0
Fat__mesothelial cell (CXCL10- PRG4+)	stromal	Fat	299	136	0.0383031	0	0	0.00918954	0	0.0736833	0.127798	0.597591	0.0109711	0.0817773	0	0.297321	0.00473107	2.76634	0	0.273903	0	0	0.02449	0	0	0	0.0151825	0	0	0	0	0	4.32099	0	0	1.23457	0	6.79012	8.02469	19.7531	1.23457	6.17284	0	32.716	1.23457	100	0	24.6914	0
Pancreas__mesothelial cell (CXCL10- PRG4+)	stromal	Pancreas	300	136	0.160058	0.0055001	0	0.0817819	0	0	0.23285	0.198002	0.038622	0.0795377	0	0.289785	0.00941203	2.57099	0	0.434175	0.010042	0	0.0162229	0	0	0.0282105	0.0250837	0	0.0473087	0	0	0	23.2394	1.05634	0	9.50704	0	0	12.3239	14.7887	2.11268	14.0845	0	42.6056	2.11268	98.2394	0	42.9577	1.05634
Fat__mesothelial cell (SBSN+)	stromal	Fat	301	137	0.066176	0	0	0.128522	0	0	0.159267	0.435228	0.055746	0.678004	0	0.319438	0.0976146	2.8112	0	0.573186	0.0500555	0	0	0	0	0	0	0	0	0	0	0	13.3333	0	0	6.66667	0	0	13.3333	20	13.3333	40	0	33.3333	6.66667	100	0	40	6.66667
Pancreas__mesothelial cell (SBSN+)	stromal	Pancreas	302	137	0.0884861	0	0	0.09256	0	0.0222044	0.0588518	0.0852746	0.00684467	1.45534	0	0.325303	0	2.67092	0	0.242841	0	0	0	0	0	0	0.0141016	0	0	0	0	0	12.844	0	0	10.0917	0	2.75229	4.58716	13.7615	1.83486	58.7156	0	43.1193	0	97.2477	0	22.0183	0
Fat__reticular cell	stromal	Fat	307	140	0	4.1084	0	5.69269	0	0	0.556209	1.84647	0.556209	2.34677	1.7011	0.456023	0.604429	2.92092	0	0	0	0	0.329914	0	0	0	0.633493	0	0	0	0	0	0	91.6667	0	100	0	0	8.33333	16.6667	8.33333	75	50	33.3333	25	91.6667	0	0	0
Limb_muscle__reticular cell	stromal	Limb_muscle	308	140	0.313201	4.61431	0	6.18366	0	0.388203	0.267109	1.74693	0	1.92908	1.98817	0.373565	0.0626014	2.71722	0	0	0.0530676	0	0.232063	0	0	0	0.250362	0.0626014	0.0965376	0	0	0.0587073	5.26316	100	0	100	0	5.26316	15.7895	36.8421	0	94.7368	52.6316	21.0526	5.26316	100	0	0	5.26316
Pancreas__reticular cell	stromal	Pancreas	309	140	0.282905	3.42125	0	5.93416	0	0	0.214784	0.399995	0	2.11068	4.47621	0.150344	0.228244	3.23281	0	0	0.282397	0.101057	0.18132	0	0	0.090752	0.687034	0	0	0	0	0	28.5714	100	0	100	0	0	14.2857	21.4286	0	71.4286	78.5714	14.2857	14.2857	100	0	0	21.4286
Kidney__reticular cell	stromal	Kidney	310	140	1.22365	3.26759	0	5.36876	0	0.519052	0.108869	0.20989	0	2.28076	3.71784	0.561932	0.108869	3.15375	0	0	0.067386	0.0496681	0.130516	0	0	0.14502	0.72301	0	0	0	0	0	23.0769	76.9231	0	100	0	7.69231	7.69231	7.69231	0	100	61.5385	46.1538	7.69231	100	0	0	7.69231
Brain_cortex__B cell	lymphoid	Brain_cortex	317	144	0.977301	0	0	0	0	0	0	0	0	0	0	0	0	0	0	0	0	0.354596	1.17038	0	0	0	1.17038	0	0.747448	0	0	0	25	0	0	0	0	0	0	0	0	0	0	0	0	0	0	0	0
Brainstem__B cell	lymphoid	Brainstem	318	144	0	0	0	0	0	0	0	0	0	0	0	0	0	0	0	0	0	0	1.87615	0	0	1.03691	1.87615	0	1.04869	1.03691	0	0	0	0	0	0	0	0	0	0	0	0	0	0	0	0	0	0	0
Hypothalamus_Pituitary__B cell	lymphoid	Hypothalamus_Pituitary	319	144	0	0	0	0	0	0	0	0	0	0	0	0	0	0	0	0	0	0	0.513372	0	0	0	2.55626	0	0	0	0	0	0	0	0	0	0	0	0	0	0	0	0	0	0	0	0	0	0
Fat__B cell	lymphoid	Fat	320	144	0.846786	0	0	0.0422224	0	0	0	0.235313	0	0	0	0	0	0.11326	0	0	0.198824	0.404694	1.90197	0	0	0.423633	3.07911	0.0457825	0.348671	0	0	0	21.5238	0	0	1.14286	0	0	0	3.04762	0	0	0	0	0	2.09524	0	0	3.42857
Mammary_gland__B cell	lymphoid	Mammary_gland	321	144	0.135289	0	0	0	0.046253	0.237149	0	0.322786	0.0685694	0	0	0	0	0	0	0	0.0893215	0.23395	2.03984	0	0	0.320754	2.56779	0.149218	0.134004	0	0	0	3.4188	0	0	0	1.1396	1.7094	0	2.5641	1.4245	0	0	0	0	0	0	0	1.7094
Limb_muscle__B cell	lymphoid	Limb_muscle	322	144	1.24117	0.143402	0	0.137961	0	0	0	0	0.0631362	0	0	0.0614222	0	0.119097	0	0	0.0904682	0.246667	1.22368	0	0	0.316172	2.60896	0.0574756	0.232871	0	0	0	23.3831	2.48756	0	3.48259	0	0	0	0	1.49254	0	0	1.49254	0	1.99005	0	0	1.99005
Bone__B cell	lymphoid	Bone	323	144	0.484806	0	0	0	0	0	0	0	0	0	0	0	0	0	0	0	0	0.245928	0.810913	0	0	0	1.85603	0.161145	0.239017	0	0	0	7.9646	0	0	0	0	0	0	0	0	0	0	0	0	0	0	0	0
Bone_marrow__B cell	lymphoid	Bone_marrow	324	144	0.750985	0	0	0	0	0	0	0	0	0	0	0	0	0	0	0	0	0.501558	1.09013	0	0	0.147934	2.14287	0.211197	0.412882	0	0	0	7.0922	0	0	0	0	0	0	0	0	0	0	0	0	0	0	0	0
Blood__B cell	lymphoid	Blood	325	144	1.11704	0	0	0	0	0	0	0	0	0	0	0.0776429	0	0	0	0	0	0.210953	1.56614	0.0957127	0	0	2.40053	0	0.166056	0	0	0	22.8454	0	0	0	0	0	0	0	0	0	0	1.36799	0	0	0	0	0
Spleen__B cell	lymphoid	Spleen	326	144	1.16328	0	0	0	0	0	0.08196	0.342652	0.0850743	0	0	0	0	0	0	0.0463033	0.0433419	0.412501	0.548293	0.0422373	0	0.0444911	1.41654	0.0741374	0.108517	0	0	0	37.8874	0	0	0	0	0	1.26502	6.64137	2.65655	0	0	0	0	0	0	1.32827	1.13852
Lung__B cell	lymphoid	Lung	327	144	1.66036	0	0	0.357656	0	0.115252	0	0.142582	0	0	0	0.0882786	0	0.104505	0	0	0	0.407473	1.04122	0	0	0.170831	2.03361	0.046076	0.408372	0	0	0	52.6971	0	0	10.7884	0	2.48963	0	2.07469	0	0	0	1.24481	0	2.07469	0	0	0
Small_intestine__B cell	lymphoid	Small_intestine	328	144	1.36582	0	0.136628	0	0.0580638	0.200157	0	0.0450454	0	0	0	0	0	0	0.146693	0	0.0592851	0.477486	1.56018	0	0	0.0675143	2.40806	0.107617	0.0476931	0	0	0	38.0208	0	3.125	0	1.5625	4.16667	0	1.04167	0	0	0	0	0	0	4.16667	0	1.5625
Liver__B cell	lymphoid	Liver	329	144	1.13395	0	0	0	0	0.114878	0.347312	0.198574	0	0	0	0.189791	0	0.120893	0	0	0.192808	0.386211	1.37782	0	0	0	2.54889	0.13569	0.477292	0	0	0	26.4151	0	0	0	0	1.88679	3.77358	1.88679	0	0	0	2.83019	0	1.88679	0	0	3.77358
Pancreas__B cell	lymphoid	Pancreas	330	144	0.533634	0.0422448	0	0.499413	0	0	0	0.0580965	0	0	0	0	0	0.0942125	0	0.0523007	0	0.531145	0.560634	0	0	0.0820722	1.81783	0.24449	0.0438577	0	0	0	15.9574	1.28779	0	11.8701	0	0	0	1.73572	0	0	0	0	0	2.5196	0	1.67973	0
Kidney__B cell	lymphoid	Kidney	331	144	0.731518	0	0	0	0	0	0	0	0	0	0	0	0	0.055877	0	0	0.0849858	0.5428	1.2884	0	0	0.268464	2.61488	0.139761	0.149288	0	0	0	16.5342	0	0	0	0	0	0	0	0	0	0	0	0	1.27186	0	0	1.58983
Bladder__B cell	lymphoid	Bladder	332	144	1.51436	0	0	0	0	1.46413	0	0	0.059983	0	0	0	0	0	0	0	0.295419	0.209994	2.329	0	0	0.1469	2.79903	0	0.290596	0	0	0	43.2432	0	0	0	0	43.2432	0	0	2.7027	0	0	0	0	0	0	0	10.8108
Fat__B cell (PF)	lymphoid	Fat	333	145	1.50981	0.0445548	0	0	0.146973	0.159287	0	0.0356595	0.0729425	0	0	0.0293669	0	0.0293669	0	0	0.0819244	0.114825	0.802922	0	0	0.0754597	0.906811	0	0.0336139	0	0	0	75	8.33333	0	0	16.6667	25	0	8.33333	16.6667	0	0	8.33333	0	8.33333	0	0	8.33333
Mammary_gland__B cell (PF)	lymphoid	Mammary_gland	334	145	0.0294109	0	0	0	0	0	0	0	0	0	0	0	0	0	0	0.171893	0	0	1.21991	0	0	0.280552	1.92951	0.128666	0.0683653	0	0	0	4.7619	0	0	0	0	0	0	0	0	0	0	0	0	0	0	4.7619	0
Limb_muscle__B cell (PF)	lymphoid	Limb_muscle	335	145	1.9537	0.0833343	0	0.0496883	0.188716	0	0	0	0	0	0	0	0	0.152413	0	0	0.0719714	0	0.580852	0	0	0.0496883	0.726377	0	0.0540707	0	0	0	75	8.33333	0	8.33333	16.6667	0	0	0	0	0	0	0	0	16.6667	0	0	8.33333
Bone__B cell (PF)	lymphoid	Bone	336	145	0	0	0	0	0	0.436367	0	0	0	0	0	0	0	0	0	0	0	0	0	0	0	0	2.16644	0	0.133175	0	0	0	0	0	0	0	0	5.55556	0	0	0	0	0	0	0	0	0	0	0
Spleen__B cell (PF)	lymphoid	Spleen	337	145	0.668875	0	0	0	0.0140719	0	0.0237409	0.221658	0.012268	0	0	0	0	0.0309687	0	0.169251	0	0.0217256	0.124921	0.0874799	0	0.0800167	0.799992	0.0334662	0	0	0	0.055473	31.1475	0	0	0	1.63934	0	1.63934	8.19672	1.63934	0	0	0	0	1.63934	0	9.83607	0
Liver__B cell (PF)	lymphoid	Liver	338	145	1.20458	0	0	0	0	0.717614	0	0	0	0	0	0	0	0	0	0	0	0	0.277577	0	0	0.494609	1.31175	0	0.277577	0	0	0	66.6667	0	0	0	0	33.3333	0	0	0	0	0	0	0	0	0	0	0
Pancreas__B cell (PF)	lymphoid	Pancreas	339	145	0.338586	0.193299	0	0.459214	0.0131038	0.00987641	0.0765115	0.0599845	0.00657336	0.0152044	0.0928412	0.00330299	0	0.338412	0.0435382	0.0776206	0.00657336	0.0800586	0.135291	0.0810584	0	0.0320535	0.628817	0.00848121	0	0.022006	0	0	27.027	8.10811	0	43.2432	2.7027	2.7027	2.7027	5.40541	2.7027	2.7027	8.10811	2.7027	0	10.8108	2.7027	10.8108	2.7027
Kidney__B cell (PF)	lymphoid	Kidney	340	145	0.642275	0.113305	0	0	0	0	0	0.0794927	0	0	0	0	0	0	0	0	0	0.504091	0.075355	0	0	0.186328	0.983014	0	0.342903	0	0	0	25	12.5	0	0	0	0	0	12.5	0	0	0	0	0	0	0	0	0
Pancreas__B cell (SOX5+)	lymphoid	Pancreas	341	146	1.63434	0.0325005	0	0.539	0	0	0	0	0	0.157185	0	0	0	0.118375	0	0.053729	0.0641496	0.0174852	0.33843	0	0	0.0681264	2.05084	0.0325891	1.01377	0	0	0	43.0108	1.07527	0	11.828	0	0	0	0	0	2.15054	0	0	0	3.22581	0	1.07527	1.07527
Hypothalamus_Pituitary__plasma cell	lymphoid	Hypothalamus_Pituitary	342	147	0.575047	0	0	0	0	0.614855	0	0.0517902	0	0	0	0.273188	0.0346727	0.0262303	0.120545	0	0.20742	0.100082	0	0	0.0352664	0.0922583	0.854718	0.0195159	0.0684485	0.231974	0.017494	0	16.6667	0	0	0	0	18.3333	0	1.66667	0	0	0	15	1.66667	1.66667	5	0	15
Fat__plasma cell	lymphoid	Fat	343	147	1.26538	0.2283	0	0.376584	0	0.0229706	0.0386304	0.0887703	0.026878	0.130886	0.0117238	0	0.0261525	0.322865	0.0109983	0	0.30198	0.0453215	0.12579	0	0	0.0992926	0.950523	0.0382261	0.0236787	0	0	0	38.7097	5.37634	0	10.7527	0	2.15054	3.22581	8.60215	2.15054	4.30108	1.07527	0	1.07527	11.828	1.07527	0	21.5054
Mammary_gland__plasma cell	lymphoid	Mammary_gland	344	147	0.224366	0	0	0.0522103	0.0400215	0.258511	0	0.199195	0	0	0	0.0309459	0	0	0.0503253	0	0.0597384	0.219154	0.378181	0	0	0.138981	1.38894	0	0.0693372	0	0	0	11.5854	0	0	2.7439	3.04878	2.43902	0	2.13415	0	0	0	1.52439	0	0	2.43902	0	2.7439
Limb_muscle__plasma cell	lymphoid	Limb_muscle	345	147	1.42835	1.09628	0	2.81229	0	0	0	0.257346	0	0.331003	0.332989	0.110521	0.0934992	0.61651	0	0	0.0576991	0.0626226	0.0889411	0	0	0	1.06133	0	0	0	0	0	22.5806	22.5806	0	22.5806	0	0	0	3.22581	0	12.9032	6.45161	6.45161	6.45161	12.9032	0	0	3.22581
Bone__plasma cell	lymphoid	Bone	346	147	0.416708	0	0	0	0	0.0276137	0	0	0	0.0573534	0	0.028632	0	0.0850176	0	0	0.11744	0.250469	0	0	0	0.101881	1.11579	0	0	0	0	0	9.34066	0	0	0	0	1.4652	0	0	0	1.8315	0	1.28205	0	3.2967	0	0	5.86081
Bone_marrow__plasma cell	lymphoid	Bone_marrow	347	147	0.662863	0	0	0	0	0	0	0	0	0.0736016	0	0	0	0.0328513	0	0	0.0484787	0.252934	0.04203	0.0420353	0	0.0284632	0.937243	0	0	0	0	0	13.1841	0	0	0	0	0	0	0	0	2.23881	0	0	0	1.24378	0	0	2.48756
Blood__plasma cell	lymphoid	Blood	348	147	0.230215	0	0	0	0	0.0475058	0	0	0	0	0	0	0	0	0	0	0.100292	0.0649569	0	0.0240662	0	0.249	0.562674	0	0	0	0	0	35	0	0	0	0	5	0	0	0	0	0	0	0	0	0	0	10
Spleen__plasma cell	lymphoid	Spleen	349	147	1.25958	0	0	0	0	0	0.0240872	0.0529287	0	0.013296	0	0.0307574	0	0	0	0	0.0756416	0.325577	0.073331	0.0388398	0.00958668	0.0444472	0.685284	0.0238217	0.0262104	0	0	0	62.3645	0	0	0	0	0	2.16749	4.33498	0	1.28079	0	2.95567	0	0	0	0	5.61576
Heart__plasma cell	lymphoid	Heart	350	147	0	0	0	0	0	0	0	0	0	0	0	0	0	0	0	0	0	0	0	0	0	0	0	0	0	0	0	0	0	0	0	0	0	0	0	0	0	0	0	0	0	0	0	0	0
Lung__plasma cell	lymphoid	Lung	351	147	0.802514	0	0	0.28193	0	0.0845747	0.174037	0.106392	0.0691754	0	0	0.156129	0	0.0718638	0	0	0.0623072	0.107059	0.0110404	0.0608622	0.0177862	0.0683033	0.535904	0	0	0	0.0563891	0	44.0559	0	0	19.5804	0	6.99301	6.29371	6.29371	4.1958	0	0	10.4895	0	7.69231	0	0	3.4965
Small_intestine__plasma cell	lymphoid	Small_intestine	352	147	0.900589	0	0.0795051	0.0482192	0	0.0569698	0	0.0359493	0	0	0	0.0572959	0	0.0678331	0.114499	0	0.0746762	0.0482154	0	0	0	0.0251664	0.406864	0	0.028385	0	0	0	57.7972	0	5.77972	3.92585	0	4.6892	0	2.18103	0	0	0	4.90731	0	5.23446	8.39695	0	4.90731
Liver__plasma cell	lymphoid	Liver	353	147	1.22764	0	0	0	0	0.0501984	0	0.103813	0	0	0	0.0335822	0	0.0843464	0.0299937	0	0.0569911	0.271508	0.0376797	0.029077	0	0.0393459	1.10067	0	0.0542018	0	0	0	70.7983	0	0	0	0	3.15126	0	3.78151	0	0	0	3.36134	0	7.56303	1.47059	0	6.30252
Pancreas__plasma cell	lymphoid	Pancreas	354	147	0.559165	0.0882813	0	0.493214	0	0.0104796	0.00355496	0.0346134	0.017423	0.0787975	0	0.0169405	0	0.40348	0	0.0179587	0.0382363	0.169497	0.0692979	0	0	0.0282864	0.586331	0.0218616	0.0791019	0	0	0.0150831	34.2105	6.57895	0	28.9474	0	1.31579	1.31579	6.57895	3.94737	5.26316	0	1.31579	0	34.2105	0	2.63158	5.26316
Kidney__plasma cell	lymphoid	Kidney	355	147	0.904053	0	0	0.0501444	0	0.0482715	0	0.014396	0	0	0	0.021899	0	0.0861701	0.041133	0	0.15927	0.328065	0.0559621	0	0	0.0407098	0.857722	0	0	0	0	0	32.0513	0	0	4.48718	0	1.28205	0	1.28205	0	0	0	1.28205	0	7.05128	2.5641	0	5.76923
Bladder__plasma cell	lymphoid	Bladder	356	147	1.17201	0	0	0.0366863	0	1.13686	0	0	0	0	0	0	0	0.339302	0	0	0	0.0572907	0	0	0	0	0.773127	0	0	0	0	0	75	0	0	8.33333	0	75	0	0	0	0	0	0	0	41.6667	0	0	0
Fat__plasma cell (PF)	lymphoid	Fat	357	148	0.784194	0	0	0	0	0	0	0.146848	0	0	0	0	0	0.670078	0	0	0.514427	0	0	0	0	0.0950563	0.0950563	0	0	0	0	0	80	0	0	0	0	0	0	20	0	0	0	0	0	40	0	0	40
Limb_muscle__plasma cell (PF)	lymphoid	Limb_muscle	358	148	0.244966	0	0	0	0	0	0	0	0	0	0	0	0	0	0	0	0.244966	0	0	0	0	0	0	0	0	0	0	0	50	0	0	0	0	0	0	0	0	0	0	0	0	0	0	0	50
Bone_marrow__plasma cell (PF)	lymphoid	Bone_marrow	359	148	0.231666	0	0	0	0	0	0	0	0	0.0931052	0	0	0	0	0	0	0	0	0	0.121045	0	0.427389	1.08095	0	0	0	0	0	22.2222	0	0	0	0	0	0	0	0	11.1111	0	0	0	0	0	0	0
Spleen__plasma cell (PF)	lymphoid	Spleen	360	148	0.983162	0	0	0	0	0	0	0.0638753	0	0	0	0	0	0	0.0107865	0	0.0340452	0.0197535	0	0.0344392	0	0.211073	0.556761	0	0.0129591	0	0	0	85.7143	0	0	0	0	0	0	7.14286	0	0	0	0	0	0	3.57143	0	7.14286
Liver__plasma cell (PF)	lymphoid	Liver	361	148	0.672792	0	0	0	0	0	0	0	0	0	0	0	0	0	0	0	0.0358053	0	0.0336202	0	0	0.196121	0.494476	0	0.0315458	0	0	0	36.3636	0	0	0	0	0	0	0	0	0	0	0	0	0	0	0	4.54545
Pancreas__plasma cell (PF)	lymphoid	Pancreas	362	148	0.560106	0	0	0.169925	0	0	0	0	0	0	0.051853	0	0	0.142837	0	0	0	0.200031	0.0965988	0	0	0	0.141288	0	0	0	0	0	50	0	0	33.3333	0	0	0	0	0	0	8.33333	0	0	16.6667	0	0	0
Kidney__plasma cell (PF)	lymphoid	Kidney	363	148	0.449889	0	0	0.0804752	0	0	0	0	0	0	0	0	0	0	0	0	0	0	0	0	0	0.161896	0.441724	0	0	0	0	0	28.5714	0	0	14.2857	0	0	0	0	0	0	0	0	0	0	0	0	0
Skin__innate lymphoid cell	lymphoid	Skin	364	149	0	0	0	0	0	0	0	0	0	0	0	0	0	0	0	0	0	0	0	0	0	0	4.46442	0	0	0	0	0	0	0	0	0	0	0	0	0	0	0	0	0	0	0	0	0	0
Lung__innate lymphoid cell	lymphoid	Lung	365	149	1.64044	0.0479879	0	0.255629	0	0	0	0	0	0.0461204	0	0.146632	0	0.138377	0.0343665	0	0.0243167	0	0	0	0	0.026721	2.06224	0	1.27036	0	0	0	62.1622	1.35135	0	8.10811	0	0	0	0	0	1.35135	0	4.05405	0	4.05405	1.35135	0	1.35135
Small_intestine__innate lymphoid cell	lymphoid	Small_intestine	366	149	4.6787	0	0.144245	0.0317608	0	0.956355	0	0	0	0	0	0.210147	0	0.876644	3.22527	0	0.275127	0.539486	0.132993	0	0	0	1.71582	0.0564474	1.89706	0	0.0520881	0	78.6885	0	4.91803	1.63934	0	19.6721	0	0	0	0	0	6.55738	0	31.1475	54.0984	0	6.55738
Kidney__innate lymphoid cell	lymphoid	Kidney	367	149	0.166435	0	0	0	0	0.101322	0	0.19732	0	0	0	0.282215	0	0.249838	1.95382	0	0.0510836	0	0.62885	0.120847	0	0	2.2769	0	1.56048	0	0	0	4.44444	0	0	0	0	2.22222	0	4.44444	0	0	0	6.66667	0	6.66667	15.5556	0	2.22222
Bladder__innate lymphoid cell	lymphoid	Bladder	368	149	1.12889	0	0	0	0	1.25301	0	0	0	0	0	0	0	0.836379	2.58396	0.266802	0	0.575301	1.46318	0	0	0	2.35431	0	0	0	0	0	27.2727	0	0	0	0	54.5455	0	0	0	0	0	0	0	18.1818	45.4545	9.09091	0
Fat__natural killer cell	lymphoid	Fat	370	150	5.37027	0	0	0	0	0.27343	0	0.0644055	0	0.0644055	0	0.136825	0.0644055	0.322801	2.1625	0	0.964787	0	0.258231	0	0	0.771032	2.15158	0	1.34935	0.254861	0	0	100	0	0	0	0	5	0	5	0	5	0	5	5	10	40	0	30
Mammary_gland__natural killer cell	lymphoid	Mammary_gland	371	150	3.96938	0	0	0.125515	0	0.0442401	0	0.106232	0	0	0	0.058931	0	0	2.27707	0	0.31706	0.156754	2.18137	0	0	0.293887	3.16963	0	0.801023	0	0	0	56.1798	0	0	2.24719	0	1.1236	0	1.1236	0	0	0	1.1236	0	0	50.5618	0	7.86517
Bone_marrow__natural killer cell	lymphoid	Bone_marrow	372	150	5.82211	0	0	0	0	0	0	0	0	0.105881	0	0.0933826	0	0	1.436	0	0.526273	0	0.0825479	0.094706	0	0.52024	1.29159	0	0.904156	0.218474	0	0	100	0	0	0	0	0	0	0	0	1.78571	0	2.67857	0	0	25.8929	0	11.6071
Blood__natural killer cell	lymphoid	Blood	373	150	5.17781	0	0	0	0	0	0	0	0	0	0	0.13317	0	0	0.494692	0	0.0937307	0	0.0721081	0.131959	0	0.109453	1.45771	0	0.220772	0.41775	0	0	100	0	0	0	0	0	0	0	0	0	0	2.93333	0	0	11.2	0	1.6
Spleen__natural killer cell	lymphoid	Spleen	374	150	5.59354	0	0	0	0	0	0.0281144	0.096728	0	0.0315248	0	0.107619	0	0	1.983	0	0.597195	0.0576037	0.0958338	0.0574159	0	0.399519	0.68189	0	1.12751	0.263521	0	0	99.4737	0	0	0	0	0	1.05263	3.15789	0	1.05263	0	3.15789	0	0	53.6842	0	17.3684
Small_intestine__natural killer cell	lymphoid	Small_intestine	376	150	5.41983	0	0.0700828	0	0	0	0	0.0432595	0.124284	0	0	0.176142	0	0.61496	1.72545	0	1.10968	0	0	0	0	0.163755	1.24254	0	1.44752	0	0	0	100	0	2.67857	0	0	0	0	1.33929	5.80357	0	0	5.35714	0	23.6607	25.4464	0	49.5536
Liver__natural killer cell	lymphoid	Liver	377	150	5.66453	0	0	0	0	0.625884	0	0.0827625	0	0	0	0.123242	0	0.188858	2.49984	0	0.749675	0	0.226515	0	0	0.56624	2.5323	0	1.4031	0	0	0	100	0	0	0	0	1.38889	0	1.38889	0	0	0	2.77778	0	4.86111	55.5556	0	22.9167
Pancreas__natural killer cell	lymphoid	Pancreas	378	150	5.62556	0	0	0.306697	0	0	0	0	0	0	0	0	0	0	2.73086	0	1.04202	0	0.245606	0	0	0.327338	1.67609	0	1.66461	0	0	0	100	0	0	12.5	0	0	0	0	0	0	0	0	0	0	81.25	0	43.75
Kidney__natural killer cell	lymphoid	Kidney	379	150	5.32887	0	0	0	0	0	0	0.0325532	0	0	0	0.203001	0	0	2.11977	0	0.234025	0	0.027094	0	0	0.462392	1.57169	0	0.658778	0.247797	0	0	97.076	0	0	0	0	0	0	1.16959	0	0	0	4.67836	0	0	45.614	0	6.43275
Uterus__natural killer cell	lymphoid	Uterus	380	150	4.42093	0	0	0.30429	0	1.20439	0	0	0	0	0	0.0299865	0	0.203072	2.40793	0	0	0	0.122314	0.120169	0	0.604908	1.96939	0	1.54019	0.0296539	0	0	94.1176	0	0	7.35294	0	25	0	0	0	0	0	1.47059	0	5.88235	35.2941	0	0
Lung__natural killer cell (PF)	lymphoid	Lung	381	151	4.77132	0	0	0.268472	0	0	0	0.0450783	0	0	0	0.0881113	0	0.138323	1.139	0	0.121843	0	0	0	0	0.093466	0.770347	0	0.31699	0.479842	0	0	100	0	0	14.4068	0	0	0	2.11864	0	0	0	3.81356	0	7.20339	37.7119	0	5.50847
Lung__natural killer cell (GZMB+)	lymphoid	Lung	382	152	5.58698	0	0	0.360146	0	0	0	0	0	0	0	0.153995	0	0.115031	1.3076	0	0.175333	0	0	0	0	0.133509	1.02573	0	0.653087	0.526621	0	0	100	0	0	11.1958	0	0	0	0	0	0	0	3.81008	0	3.1653	27.4326	0	4.51348
Lung__natural killer cell (KLRD1+)	lymphoid	Lung	383	153	5.35471	0	0	0.341002	0	0	0	0.0465632	0	0	0	0.163364	0	0.119593	1.90285	0	0.0831092	0	0.0431734	0	0	0.130416	0.909214	0	0.217338	0.442235	0	0	99.5223	0	0	10.1115	0	0	0	1.27389	0	0	0	4.53822	0	3.34395	44.0287	0	2.14968
Pancreas__natural killer cell (CHN1+)	lymphoid	Pancreas	384	154	1.51948	0.148215	0	0.349033	0	0	0	0	0	0	0.0582627	0.116509	0	0	2.112	0	0	0.331728	0.334288	0	0	0	1.18545	0.0483721	1.16395	0	0	0	24.5283	1.88679	0	11.3208	0	0	0	0	0	0	1.88679	3.77358	0	0	56.6038	0	0
Kidney__natural killer cell (CHN1+)	lymphoid	Kidney	385	154	1.05802	0	0	0.100245	0	0	0	0	0	0	0	0.378442	0	0.0434513	2.14112	0.0533648	0.049282	0.040913	0.572245	0	0	0.0323449	1.37578	0	0.853069	0	0	0	12.0482	0	0	2.40964	0	0	0	0	0	0	0	10.8434	0	1.20482	36.1446	1.20482	1.20482
Fat__natural killer T cell	lymphoid	Fat	386	155	5.29183	0	0	0	0	0.0331242	0	0.0335091	0	0.0396247	0	0.0230635	0	0.344412	0.971627	0	1.58995	0	0.205184	0	0	0.584747	2.41621	0	1.4163	0.0867923	0	0	98.0392	0	0	0	0	1.96078	0	1.96078	0	1.96078	0	1.96078	0	9.80392	13.7255	0	56.8627
Mammary_gland__natural killer T cell	lymphoid	Mammary_gland	387	155	4.32381	0	0	0	0.210328	0.359858	0	0.182049	0	0	0	0	0	0	2.14945	0	0.251225	0	1.99815	0	0	0.21925	2.86193	0	0	0	0	0	66.6667	0	0	0	8.33333	8.33333	0	8.33333	0	0	0	0	0	0	33.3333	0	16.6667
Limb_muscle__natural killer T cell	lymphoid	Limb_muscle	388	155	4.92286	0	0	0	0	0	0	0	0	0	0	0	0	0	0	0	0.978574	0	0	0	0	0.672981	2.42526	0	0.457485	0	0	0	100	0	0	0	0	0	0	0	0	0	0	0	0	0	0	0	37.5
Bone__natural killer T cell	lymphoid	Bone	389	155	5.30853	0	0	0	0	0	0	0	0	0	0	0	0	0.134633	2.30346	0	0.54606	0	0	0	0	0.611791	0.430315	0	1.31367	0	0	0	100	0	0	0	0	0	0	0	0	0	0	0	0	4.54545	36.3636	0	13.6364
Bone_marrow__natural killer T cell	lymphoid	Bone_marrow	390	155	5.56005	0	0	0	0	0.0900082	0	0	0	0	0	0	0	0	1.10237	0	0.673634	0	0.51722	0	0	0.851067	1.23626	0	1.1448	0.0931225	0	0	98.7342	0	0	0	0	1.26582	0	0	0	0	0	0	0	0	15.1899	0	13.9241
Blood__natural killer T cell	lymphoid	Blood	391	155	4.99983	0	0	0	0	0	0	0	0	0	0	0	0	0	1.30838	0	0.640135	0	0.344429	0	0	0.978532	0.971982	0	1.03876	0	0	0	100	0	0	0	0	0	0	0	0	0	0	0	0	0	25	0	25
Spleen__natural killer T cell	lymphoid	Spleen	392	155	5.73499	0	0	0	0	0	0.0405698	0.103578	0	0	0	0	0	0	0.957383	0	0.887851	0	0.135587	0	0	0.788579	0.798374	0	1.32556	0.0623258	0	0	98.539	0	0	0	0	0	1.46104	2.5974	0	0	0	0	0	0	17.5325	0	32.6299
Lung__natural killer T cell	lymphoid	Lung	393	155	5.5989	0	0	0.365099	0	0	0	0.0596865	0	0	0	0.106145	0	0.130987	0.638507	0	0.332158	0	0.112274	0	0	0.29637	1.5041	0	0.892246	0.386667	0	0	99.0366	0	0	10.4046	0	0	0	1.54143	0	0	0	3.08285	0	3.46821	11.5607	0	9.82659
Small_intestine__natural killer T cell	lymphoid	Small_intestine	394	155	5.08782	0	0	0	0	0	0	0	0	0	0	0.148173	0	0	1.35493	0	0.48281	0.551136	0	0	0	0.42597	1.42395	0	1.79762	0	0	0	86.3636	0	0	0	0	0	0	0	0	0	0	4.54545	0	0	31.8182	0	22.7273
Liver__natural killer T cell	lymphoid	Liver	395	155	5.48204	0	0	0	0	0.0675116	0	0.0678764	0	0	0	0.0637326	0	0.226573	1.30342	0	1.18408	0	0.170141	0	0	0.688022	2.29118	0	1.76775	0	0	0	99.6678	0	0	0	0	1.66113	0	1.3289	0	0	0	1.3289	0	4.65116	21.9269	0	30.5648
Pancreas__natural killer T cell	lymphoid	Pancreas	396	155	5.00394	0	0	0.363752	0.104408	0	0.0835856	0.125379	0	0.0426659	0	0.0661617	0	0.20639	0.820459	0	0.80175	0.0748595	0.507533	0	0	1.11257	1.59417	0.0366906	1.30729	0.00400326	0	0	92.9412	0	0	5.88235	1.17647	0	1.17647	3.52941	0	1.17647	0	1.17647	0	8.23529	18.8235	0	23.5294
Kidney__natural killer T cell	lymphoid	Kidney	397	155	5.48831	0	0	0	0	0.0556144	0	0	0	0	0	0	0	0.0363233	1.12674	0	0.53841	0	0.129407	0	0	0.554063	2.16282	0	1.14109	0.0759791	0	0	95.4545	0	0	0	0	1.13636	0	0	0	0	0	0	0	1.13636	19.3182	0	15.9091
Uterus__natural killer T cell	lymphoid	Uterus	398	155	4.86634	0	0	0.538885	0	0.369788	0	0	0	0	0	0	0	0	0	0	0.743802	0	0	0	0	0.770353	2.03358	0	2.09	0	0	0	100	0	0	13.3333	0	6.66667	0	0	0	0	0	0	0	0	0	0	13.3333
Lung__T cell (CD4+ CD8- CCL5+)	lymphoid	Lung	417	156	5.13194	0.09268	0	0.442262	0	0	0.0469058	0	0	0	0	0.125906	0	0.228046	0.5673	0	0.63524	0	0.164355	0	0	0.756421	1.43442	0	2.25388	0.0701833	0	0	100	1.97368	0	12.5	0	0	1.31579	0	0	0	0	3.28947	0	5.26316	8.55263	0	16.4474
Small_intestine__T cell (CD4+ CD8- CCL5+)	lymphoid	Small_intestine	418	156	4.2207	0	0.0784708	0	0	0.0586881	0	0.189547	0	0	0	0	0	0	1.24083	0	1.01977	0	0	0	0	0.78111	2.15025	0	2.0373	0	0	0	100	0	1.31004	0	0	1.74672	0	1.74672	0	0	0	0	0	0	18.3406	0	24.8908
Fat__T cell (CD4+ CD8- CCL5-)	lymphoid	Fat	419	157	1.12449	0	0	0.0483643	0	0	0	0.0556528	0	0	0	0	0	0.0472217	0	0	0.36662	0.0592772	1.34205	0	0	0.484119	2.48546	0	0.760286	0	0	0	7.51318	0	0	1.27417	0	0	0	1.44991	0	0	0	0	0	1.18629	0	0	7.07381
Mammary_gland__T cell (CD4+ CD8- CCL5-)	lymphoid	Mammary_gland	420	157	0.593591	0	0	0	0	0	0	0	0	0	0	0	0	0	0.117902	0	0.0799537	0.0959536	2.11047	0	0	0.724886	3.289	0	1.30814	0	0	0	6.72774	0	0	0	0	0	0	0	0	0	0	0	0	0	1.2024	0	1.34555
Limb_muscle__T cell (CD4+ CD8- CCL5-)	lymphoid	Limb_muscle	421	157	0.219866	0	0	0.135637	0	0	0	0	0	0.0617468	0	0	0	0	0	0	0.0653326	0.044059	1.02308	0	0	0.227643	1.90293	0	0.139644	0	0	0	1.75159	0	0	2.86624	0	0	0	0	0	1.11465	0	0	0	0	0	0	1.27389
Bone__T cell (CD4+ CD8- CCL5-)	lymphoid	Bone	422	157	0.114959	0	0	0	0	0	0	0	0	0	0	0	0	0.0672103	0.300801	0	0	0	1.1819	0	0	0.587582	1.47765	0	0.819989	0	0	0	1.90476	0	0	0	0	0	0	0	0	0	0	0	0	1.90476	3.80952	0	0
Bone_marrow__T cell (CD4+ CD8- CCL5-)	lymphoid	Bone_marrow	423	157	0.577262	0	0	0	0	0	0	0	0	0	0	0	0	0	0	0	0.239091	0.0954495	1.7382	0	0	0.553476	1.27273	0	0.734902	0	0	0	5.86957	0	0	0	0	0	0	0	0	0	0	0	0	0	0	0	4.13043
Blood__T cell (CD4+ CD8- CCL5-)	lymphoid	Blood	424	157	0.936181	0	0	0	0	0	0	0	0	0	0	0	0	0	0	0	0	0	2.21686	0.0514609	0	0.0691264	1.26028	0	0.331978	0	0	0	19.292	0	0	0	0	0	0	0	0	0	0	0	0	0	0	0	0
Spleen__T cell (CD4+ CD8- CCL5-)	lymphoid	Spleen	425	157	1.39651	0	0	0	0	0	0	0.0902631	0	0	0	0	0	0	0.0910814	0	0.200776	0.0772357	1.40894	0	0	0.543974	1.06912	0	0.685866	0	0	0	36.5114	0	0	0	0	0	0	2.0585	0	0	0	0	0	0	1.84182	0	5.20043
Lung__T cell (CD4+ CD8- CCL5-)	lymphoid	Lung	426	157	2.22635	0	0	0.308702	0	0.0945567	0	0	0	0	0	0.112206	0	0.0992381	0.734917	0	0.337371	0.116113	0.573244	0	0	0.661336	1.98698	0	1.38202	0	0	0	47.5719	0	0	6.7446	0	1.88849	0	0	0	0	0	2.51799	0	2.33813	7.82374	0	7.46403
Small_intestine__T cell (CD4+ CD8- CCL5-)	lymphoid	Small_intestine	427	157	1.69886	0	0.335114	0	0	0.270846	0	0	0	0	0	0.0984599	0	0.0456852	0.72577	0	0.527002	0.383004	1.057	0	0	0.602669	1.97194	0	1.69065	0	0	0	34.1686	0	3.18907	0	0	2.50569	0	0	0	0	0	1.59453	0	1.13895	10.4784	0	13.2118
Liver__T cell (CD4+ CD8- CCL5-)	lymphoid	Liver	428	157	1.41362	0	0	0	0	0.127891	0	0	0	0	0	0	0	0.181881	0.534977	0	0.73372	0.117812	0.919766	0	0	0.74975	2.45805	0	1.74776	0	0	0	18.0039	0	0	0	0	1.56556	0	0	0	0	0	0	0	2.34834	5.67515	0	15.4599
Pancreas__T cell (CD4+ CD8- CCL5-)	lymphoid	Pancreas	429	157	1.20655	0	0	0.493643	0	0	0	0	0	0	0	0	0	0.10324	0	0	0.295045	0.116444	1.33452	0	0	0.582054	1.60997	0.0868459	0.806204	0	0	0	15.0457	0	0	10.3907	0	0	0	0	0	0	0	0	0	2.74314	0	0	5.65254
Kidney__T cell (CD4+ CD8- CCL5-)	lymphoid	Kidney	430	157	1.58394	0	0.160181	0	0	0	0	0	0	0	0	0	0	0.0654039	0.48956	0	0.379004	0.0540709	1.30741	0	0	0.516695	2.37403	0	1.26911	0	0	0	18.1609	0	1.14943	0	0	0	0	0	0	0	0	0	0	1.14943	3.83142	0	7.43295
Bladder__T cell (CD4+ CD8- CCL5-)	lymphoid	Bladder	431	157	1.228	0	0	0.0899235	0	0.967981	0	0	0	0	0	0	0	0.442839	1.04327	0	0.48112	0.0546738	0.411123	0	0	0.852617	2.90341	0	1.77828	0	0	0	23.5294	0	0	1.60428	0	23.5294	0	0	0	0	0	0	0	10.6952	9.09091	0	10.6952
Fat__T cell (CD4+ CD8- CCL5- CCR10+)	lymphoid	Fat	432	158	0.798064	0	0	0	0	0.0557589	0	0.057141	0	0	0	0	0	0.0576058	0	0	0.21873	0.0537717	0.95859	0	0	0.652896	2.65822	0	1.33311	0	0	0	5.96546	0	0	0	0	1.0989	0	1.25589	0	0	0	0	0	1.41287	0	0	4.86656
Blood__T cell (CD4+ CD8- CCL5- CCR10+)	lymphoid	Blood	433	158	0.939453	0	0	0	0	0.0570474	0	0	0	0	0	0.202303	0	0	0	0	0.0687054	0.152363	1.53959	0.11767	0	0.264561	1.28652	0	0.80345	0	0	0	20.1439	0	0	0	0	1.43885	0	0	0	0	0	3.59712	0	0	0	0	1.43885
Fat__T cell (CD4+ CD8- CCL5- CLDN1+)	lymphoid	Fat	434	159	0.249421	0	0	0	0	0.0440028	0	0.0732268	0	0	0	0	0	0	0.751455	0	0	0.115966	0.116591	0	0	0	2.52457	0.053831	0.0881264	0	0	0	3.40909	0	0	0	0	1.13636	0	1.70455	0	0	0	0	0	0	5.68182	0	0
Mammary_gland__T cell (CD4+ CD8- CCL5- CLDN1+)	lymphoid	Mammary_gland	435	159	0.623822	0	0	0.0711761	0.0632667	0.665503	0	0.216412	0	0	0	0	0	0	0.118427	0	0.188365	0.0566257	2.32629	0	0	0.493489	2.51423	0.0638781	0.374966	0	0	0	4.3956	0	0	1.4652	1.4652	5.49451	0	3.2967	0	0	0	0	0	0	1.8315	0	2.5641
Limb_muscle__T cell (CD4+ CD8- CCL5- CLDN1+)	lymphoid	Limb_muscle	436	159	0.120179	0	0	0.203509	0	0.0618287	0	0.110987	0	0	0	0.0820228	0	0	0.371308	0.0789934	0	0	0.387731	0	0	0.128441	1.89581	0	0	0	0	0	3.92157	0	0	5.22876	0	1.30719	0	1.96078	0	0	0	1.30719	0	0	2.61438	1.30719	0
Fat__T cell (CD4- CD8+ CCL5+)	lymphoid	Fat	437	160	5.14079	0	0	0	0	0.0638997	0	0.0480039	0	0.0542888	0	0	0	0.177317	0.843122	0	1.70895	0	0.187055	0	0	0.778953	2.43972	0	1.64625	0	0	0	100	0	0	0	0	1.13636	0	1.13636	0	1.42045	0	0	0	4.54545	10.5114	0	54.2614
Mammary_gland__T cell (CD4- CD8+ CCL5+)	lymphoid	Mammary_gland	438	160	3.79182	0	0	0	0	0	0	0	0	0	0	0	0	0	1.70277	0	0.348074	0	1.60038	0	0	0.963664	2.98643	0	1.55457	0	0	0	51.7699	0	0	0	0	0	0	0	0	0	0	0	0	0	18.8053	0	6.19469
Limb_muscle__T cell (CD4- CD8+ CCL5+)	lymphoid	Limb_muscle	439	160	5.22212	0.151526	0	0.255187	0	0	0	0	0	0	0	0	0	0	0.76658	0	0.763649	0	0.35757	0	0	0.283253	1.75705	0	1.18576	0	0	0	100	5.40541	0	8.10811	0	0	0	0	0	0	0	0	0	0	13.5135	0	32.4324
Bone__T cell (CD4- CD8+ CCL5+)	lymphoid	Bone	440	160	5.26763	0	0	0	0	0	0	0	0	0	0	0	0	0.110441	0.525995	0	0.382559	0	0	0	0	0.724098	0.952892	0	1.13961	0.218473	0	0	99.1228	0	0	0	0	0	0	0	0	0	0	0	0	1.75439	8.77193	0	10.5263
Bone_marrow__T cell (CD4- CD8+ CCL5+)	lymphoid	Bone_marrow	441	160	5.33974	0	0	0	0	0	0	0	0	0	0	0.0736429	0	0	0.676081	0	0.87124	0	0.207138	0	0	0.9614	1.087	0	1.10517	0	0	0	96.6777	0	0	0	0	0	0	0	0	0	0	1.3289	0	0	9.96678	0	19.6013
Blood__T cell (CD4- CD8+ CCL5+)	lymphoid	Blood	442	160	4.93209	0	0	0	0	0	0	0	0	0	0	0	0	0	0.201264	0	0.810999	0	0.388388	0	0	0.42402	1.48391	0	1.20948	0.15066	0	0	100	0	0	0	0	0	0	0	0	0	0	0	0	0	4.48718	0	23.7179
Spleen__T cell (CD4- CD8+ CCL5+)	lymphoid	Spleen	443	160	5.26272	0	0	0	0	0	0.0506529	0.0430772	0	0	0	0	0	0	0.725324	0	1.01245	0	0.098795	0	0	0.72488	0.966697	0	1.55889	0.0483701	0	0	98.7179	0	0	0	0	0	1.12179	1.12179	0	0	0	0	0	0	6.08974	0	31.7308
Aorta__T cell (CD4- CD8+ CCL5+)	lymphoid	Aorta	444	160	4.6503	0	0	0.681842	0	0	0	0	0	0	0	0	0	0	0	0	1.08351	0	1.71947	0	0	0	0.927106	0	0	0	0	0	50	0	0	50	0	0	0	0	0	0	0	0	0	0	0	0	50
Lung__T cell (CD4- CD8+ CCL5+)	lymphoid	Lung	445	160	5.48738	0	0	0.272792	0	0.0951659	0	0	0	0	0	0	0	0.0892375	0.128411	0	0.303526	0	0	0	0	0.387464	1.63748	0	1.27537	0.282681	0	0	95.6186	0	0	5.41237	0	1.80412	0	0	0	0	0	0	0	2.31959	1.03093	0	7.47423
Small_intestine__T cell (CD4- CD8+ CCL5+)	lymphoid	Small_intestine	446	160	5.10306	0	0	0	0	0.0573546	0	0	0	0	0	0.0421882	0	0.057629	1.15225	0	1.0584	0	0	0	0	0.653297	1.64187	0	1.85411	0	0	0	100	0	0	0	0	1.59574	0	0	0	0	0	1.17021	0	1.48936	16.5957	0	34.0426
Colon__T cell (CD4- CD8+ CCL5+)	lymphoid	Colon	447	160	4.80798	0	0	0	0	0	0	0	0	0	0	0	0	0	2.23296	0	0.590662	0	0	0	0	1.04643	2.11834	0	1.55771	0	0	0	99.1124	0	0	0	0	0	0	0	0	0	0	0	0	0	59.7633	0	23.9645
Liver__T cell (CD4- CD8+ CCL5+)	lymphoid	Liver	448	160	5.20681	0	0	0	0	0.0845829	0	0	0	0	0	0	0	0.144652	1.26843	0	1.10585	0	0.0859949	0	0	0.792292	2.4182	0	1.85832	0	0	0	99.8217	0	0	0	0	1.02541	0	0	0	0	0	0	0	2.58582	15.0245	0	26.2595
Pancreas__T cell (CD4- CD8+ CCL5+)	lymphoid	Pancreas	449	160	4.46608	0.0690617	0	0.275239	0	0	0	0	0	0	0	0.0186762	0	0.150813	0.257886	0	0.802961	0	0.608757	0	0	1.07917	1.65958	0	1.40504	0	0	0	97.7778	1.66667	0	6.66667	0	0	0	0	0	0	0	1.11111	0	7.22222	5.55556	0	22.2222
Kidney__T cell (CD4- CD8+ CCL5+)	lymphoid	Kidney	450	160	5.08135	0	0	0	0	0	0	0	0	0	0	0	0	0	1.12899	0	0.966255	0	0.204206	0	0	0.938204	2.64016	0	1.69853	0	0	0	97.195	0	0	0	0	0	0	0	0	0	0	0	0	0	12.3422	0	24.5442
Uterus__T cell (CD4- CD8+ CCL5+)	lymphoid	Uterus	451	160	4.2505	0	0	0.311295	0	0.687799	0	0	0	0	0	0	0	0.0885966	0.12229	0	0.729679	0.0775027	0.171949	0	0	1.0648	1.84082	0	2.46223	0	0	0	92.3077	0	0	5.12821	0	12.3543	0	0	0	0	0	0	0	1.1655	1.3986	0	14.4522
Skin__T cell (CD4- CD8+ CCL5-)	lymphoid	Skin	452	161	0.66155	0	0.189674	0	0	0	0	0	0	0	0	0	0	0	3.07354	0	0.230606	0.786858	0.660202	0	0	1.18324	3.15517	0	1.207	0	0	0	3.57143	0	3.57143	0	0	0	0	0	0	0	0	0	0	0	57.1429	0	3.57143
Fat__T cell (CD4- CD8+ CCL5-)	lymphoid	Fat	453	161	1.55345	0	0	0.0706337	0	0	0	0.05476	0	0.0465508	0	0	0	0.104893	0	0	1.41405	0	1.04315	0	0	0.790955	2.74579	0	1.46813	0	0	0	9.59596	0	0	1.51515	0	0	0	1.0101	0	1.0101	0	0	0	1.51515	0	0	34.8485
Limb_muscle__T cell (CD4- CD8+ CCL5-)	lymphoid	Limb_muscle	454	161	0.595496	0.0511017	0	0.0586821	0	0	0	0	0	0	0	0	0	0	0.819427	0	0.363824	0	0.454114	0	0	0.352412	1.97363	0	0.441817	0	0	0	4.74308	1.18577	0	1.18577	0	0	0	0	0	0	0	0	0	0	3.16206	0	6.32411
Bone_marrow__T cell (CD4+ CD8+ CCL5+)	lymphoid	Bone_marrow	455	162	5.2596	0	0	0	0	0	0	0	0	0	0	0	0	0	0	0	0.221291	0	0	0	0	0.36329	1.52366	0	1.17505	0.786011	0	0	100	0	0	0	0	0	0	0	0	0	0	0	0	0	0	0	4.87805
Spleen__T cell (CD4+ CD8+ CCL5+)	lymphoid	Spleen	456	162	5.37126	0	0	0	0	0	0.0572537	0.125934	0	0.0481954	0	0	0	0	0.0437311	0	0.2506	0	0.258508	0	0	0.402285	1.03926	0	1.11489	0.38309	0	0	95.2862	0	0	0	0	0	1.0101	2.6936	0	1.0101	0	0	0	0	1.3468	0	8.08081
Lung__T cell (CD4+ CD8+ CCL5+)	lymphoid	Lung	457	162	5.62728	0	0	0.413078	0	0	0	0.0903978	0	0	0	0.129934	0	0.141409	0.167183	0	0.19207	0	0.0546082	0	0	0.212078	1.69322	0	1.0441	0.493026	0	0	100	0	0	9.32886	0	0	0	1.47651	0	0	0	2.21477	0	2.95302	1.81208	0	4.49664
Kidney__T cell (CD4+ CD8+ CCL5+)	lymphoid	Kidney	458	162	5.37195	0	0	0.0548062	0	0	0	0	0	0.0666214	0	0.0400823	0	0	0.388318	0	0.35861	0	0.0408134	0	0	0.276698	1.02352	0	0.986183	0.394636	0	0	99.422	0	0	1.15607	0	0	0	0	0	1.15607	0	1.15607	0	0	4.04624	0	8.09249
Small_intestine__T cell (CD4- CD8- CCL5+ GZMK+)	lymphoid	Small_intestine	459	163	5.6702	0	0.145054	0	0	0.276374	0	0	0	0	0	0	0	0.0877741	1.91883	0	0.95133	0	0.15174	0.035572	0	0.382819	2.1592	0	1.92425	0	0	0	100	0	2.66667	0	0	4	0	0	0	0	0	0	0	2.66667	40	0	32
Small_intestine__T cell (CD4- CD8- CCL5+ GZMB+ LYG1+)	lymphoid	Small_intestine	460	164	4.79804	0	0.0576472	0	0	0.0844854	0	0	0	0	0	0	0	0	4.19705	0.0576472	0.282642	0	0	0	0	0	0.0671361	0	0.174752	0	0	0	97.6744	0	2.32558	0	0	2.32558	0	0	0	0	0	0	0	0	100	2.32558	9.30233
Small_intestine__T cell (CD4- CD8- CCL5+ GZMB+ LYG1-)	lymphoid	Small_intestine	461	165	5.52516	0	0.144912	0.0414501	0	0.0375588	0	0	0.0478212	0	0	0.0954294	0	0.478436	1.40019	0	0.363724	0	0	0	0	0.116637	1.07765	0	1.58709	0	0	0	100	0	4.05405	1.35135	0	1.35135	0	0	1.35135	0	0	2.7027	0	14.8649	30.4054	0	11.4865
Small_intestine__T cell (CD4- CD8- CCL5+ GZMB- LYG1+)	lymphoid	Small_intestine	462	166	4.67255	0	0.100895	0	0	0.0839677	0	0	0	0	0	0.227172	0	0.0816085	4.11582	0	1.15852	0	0	0	0	0	0.647747	0	0.195168	0	0	0	100	0	2.52366	0	0	1.89274	0	0	0	0	0	7.25552	0	2.52366	96.2145	0	38.1703
Fat__T cell (CD4- CD8- CCL5-)	lymphoid	Fat	463	167	0.14966	0	0	0	0	0	0	0	0	0	0	0	0	0	0	0	0.56204	0	0.849311	0	0	0.510393	2.84135	0	0.3467	0	0	0	2.38095	0	0	0	0	0	0	0	0	0	0	0	0	0	0	0	7.14286
Fat__T cell (PF)	lymphoid	Fat	464	168	4.04209	0.00571724	0	0	0	0.0595439	0	0.0702464	0	0.0205704	0	0	0	0.0277617	0.332836	0	1.27681	0.0109363	0.255485	0.0160907	0	0.427302	0.611538	0	0.829881	0.0145956	0	0	81.3559	1.69492	0	0	0	5.08475	0	10.1695	0	3.38983	0	0	0	3.38983	10.1695	0	81.3559
Mammary_gland__T cell (PF)	lymphoid	Mammary_gland	465	168	2.27799	0.0266044	0	0.0266044	0	0	0	0.0377653	0	0	0	0	0	0.0621511	0.30622	0	0.237871	0	0.675578	0	0	0.33683	1.24251	0	0.795304	0	0	0	52	4	0	4	0	0	0	4	0	0	0	0	0	4	12	0	16
Lung__T cell (PF)	lymphoid	Lung	466	168	4.6206	0.0146373	0	0.387912	0	0.0485295	0.0204337	0.0355973	0	0	0	0.07773	0	0.145169	0.415782	0	0.309535	0	0.0627277	0	0	0.243656	1.18578	0	0.759503	0.301156	0	0	97.1739	1.52174	0	18.6957	0	1.08696	1.08696	2.6087	0	0	0	4.34783	0	7.3913	11.3043	0	19.5652
Pancreas__T cell (PF)	lymphoid	Pancreas	467	168	0.893812	0	0.0257489	0.300388	0	0	0	0	0	0	0	0	0.0257489	0.0723231	0.932563	0	0.471744	0	0.640768	0	0	0.703412	0.273827	0.528256	0.212676	0	0	0	21.7391	0	4.34783	30.4348	0	0	0	0	0	0	0	0	4.34783	13.0435	8.69565	0	21.7391
Hypothalamus_Pituitary__hematopoietic precursor cell	hematopoietic	Hypothalamus_Pituitary	468	169	0.0675704	0	0	0.142972	0	0	0	0	0	0	0	0	0	0	0	0	0.0269377	0	0	0	0	0	1.03124	0	0	0	0	0	4	0	0	8	0	0	0	0	0	0	0	0	0	0	0	0	4
Bone__hematopoietic precursor cell	hematopoietic	Bone	469	169	0.0917751	0	0	0.026371	0	0	0	0	0	0.0183412	0	0	0	0.0527313	0	0	0	0	0	0	0	0	0.783388	0	0	0	0	0	8.19672	0	0	2.45902	0	0	0	0	0	1.63934	0	0	0	4.09836	0	0	0
Bone_marrow__hematopoietic precursor cell	hematopoietic	Bone_marrow	470	169	0.144445	0	0	0.0336431	0	0	0	0	0	0	0	0.108327	0	0.0198976	0	0	0	0	0.179073	0	0	0.0656508	0.612534	0	0	0	0	0	3.16456	0	0	1.26582	0	0	0	0	0	0	0	2.53165	0	1.26582	0	0	0
Blood__hematopoietic precursor cell	hematopoietic	Blood	471	169	0.662452	0.015248	0	0	0	0.037762	0	0	0	0.028795	0	0.0883243	0.110516	0.0567841	0	0.028795	0	0	0.178924	0.0468619	0.0151805	0	0.694272	0	0	0	0	0	29.6296	1.23457	0	0	0	1.23457	0	0	0	1.23457	0	4.93827	1.23457	1.23457	0	1.23457	0
Spleen__hematopoietic precursor cell	hematopoietic	Spleen	472	169	0.608331	0	0	0.459437	0	0.942096	0	1.12724	0	0.431944	0	0	0.593533	0	0	0	0	0	0	0	0	0	0.247374	0	0	0	0	0	50	0	0	20	0	10	0	10	0	10	0	0	10	0	0	0	0
Lung__hematopoietic precursor cell	hematopoietic	Lung	473	169	0.726012	0	0	0	0	0.414646	0	0	0	0	0	0	0	0.0717668	0	0	0	0	0	0.130912	0	0	0.297945	0	0	0	0	0	33.3333	0	0	0	0	41.6667	0	0	0	0	0	0	0	8.33333	0	0	0
Liver__hematopoietic precursor cell	hematopoietic	Liver	474	169	0	0	0	0	0	0	0	0	0	0	0	0	0	0	0	0	0	0	1.34027	0	0	0	1.89314	0	0	0	0	0	0	0	0	0	0	0	0	0	0	0	0	0	0	0	0	0	0
Brain_cortex__neutrophil	myeloid	Brain_cortex	512	175	1.97283	0.00968294	0	0	0	1.97695	0	0	0	0	0	0.508504	0.133752	0.0476919	0	0	0.0796176	0	0	1.10076	0.0759139	0	0.917683	0	0	0.0306999	0	0	37.5	1.13636	0	0	0	44.3182	0	0	0	0	0	12.5	4.54545	2.27273	0	0	3.40909
Brainstem__neutrophil	myeloid	Brainstem	513	175	1.54171	0	0	0	0	3.07727	0	0	0	0	0	0.298955	0	0.0374224	0	0	0	0	0	1.07165	0	0	1.22441	0	0	0	0	0	36.3636	0	0	0	0	69.697	0	0	0	0	0	12.1212	0	3.0303	0	0	0
Hypothalamus_Pituitary__neutrophil	myeloid	Hypothalamus_Pituitary	514	175	0.995343	0	0	0	0	0.80762	0	0	0	0	0	0	0	0	0	0	0	0	0	0.428783	0.136164	0	1.84469	0	0	0	0	0	21.9219	0	0	0	0	7.20721	0	0	0	0	0	0	0	0	0	0	0
Eye_retina__neutrophil	myeloid	Eye_retina	515	175	0	0	0	0	0	0	0	0	0	0	0	0	0	0	0	0	0	0	0	1.64357	0	0	1.64357	0	0	0	0	0	0	0	0	0	0	0	0	0	0	0	0	0	0	0	0	0	0
Fat__neutrophil	myeloid	Fat	516	175	3.18248	0	0	0.021439	0	4.37918	0	0.0914716	0	0.0467197	0	0.409429	0	0.110931	0	0	0.0782036	0	0	1.22567	0.0587337	0	1.39311	0	0	0	0	0	63.7782	0	0	1.7331	0	72.7903	0	3.29289	0	2.07972	0	25.13	0	5.37262	0	0	4.15945
Mammary_gland__neutrophil	myeloid	Mammary_gland	517	175	0.439157	0	0	0	0	1.28437	0	0	0	0	0	0	0	0	0	0	0	0	1.32415	0.274419	0	0	2.37731	0	0.855127	0	0	0	18.1818	0	0	0	0	27.2727	0	0	0	0	0	0	0	0	0	0	0
Limb_muscle__neutrophil	myeloid	Limb_muscle	518	175	1.60688	0	0	0	0	2.63581	0	1.06286	0	0.135502	0	0.182587	0	0.322066	0	0	0	0	0	1.35484	0	0	0.612189	0	0	0	0.15438	0.0776402	26.9231	0	0	0	0	50	0	3.84615	0	3.84615	0	7.69231	0	9.61538	0	0	0
Diaphragm__neutrophil	myeloid	Diaphragm	519	175	0.715469	0	0	0.184259	0	2.37369	0	0	0	0.0607189	0	0	0	0.140444	0	0	0	0	0	1.06347	0	0	0.925501	0	0	0	0	0	37.5	0	0	25	0	37.5	0	0	0	12.5	0	0	0	12.5	0	0	0
Bone__neutrophil	myeloid	Bone	520	175	0.711861	0	0	0	0	1.50897	0	0	0	0	0	0.0362423	0	0	0	0	0	0	0	0.465851	0.0636608	0	1.25097	0	0	0	0	0	26.5525	0	0	0	0	21.8153	0	0	0	0	0	1.63217	0	0	0	0	0
Bone_marrow__neutrophil	myeloid	Bone_marrow	521	175	0.785238	0	0	0	0	0.243871	0	0	0	0	0	0.0622012	0	0	0	0	0	0	0	0.540399	0.0825762	0	1.26335	0	0	0	0	0	26.3402	0	0	0	0	4.64709	0	0	0	0	0	1.99353	0	0	0	0	0
Blood__neutrophil	myeloid	Blood	522	175	1.91228	0	0	0	0	0.776404	0	0	0	0	0	0.56118	0	0	0	0	0	0	0	1.08438	0.168766	0	0.751139	0	0	0	0	0	42.6019	0	0	0	0	17.5481	0	0	0	0	0	14.7723	0	0	0	0	0
Spleen__neutrophil	myeloid	Spleen	523	175	1.81029	0	0	0	0	0.540775	0	0.0875061	0	0	0	0.162878	0	0	0	0	0	0	0	1.20907	0.155178	0	0.909647	0	0	0	0	0	50.356	0	0	0	0	12.6214	0	1.5534	0	0	0	5.76052	0	0	0	0	0
Heart__neutrophil	myeloid	Heart	525	175	0.0390275	0	0	0	0	2.32865	0	0	0	1.35524	0	1.03073	0	0	0	0	0	0	0	0.267333	0	0	2.67994	0	0	0	0	0	2.12766	0	0	0	0	14.8936	0	0	0	4.25532	0	2.12766	0	0	0	0	0
Aorta__neutrophil	myeloid	Aorta	526	175	3.5189	0	0	0	0	4.069	0	0	0	0.0621106	0	0.820771	0	0.131092	0	0	0.186857	0	0	1.06478	0.0835741	0	1.86413	0	0	0	0	0	73.913	0	0	0	0	78.2609	0	0	0	4.34783	0	30.4348	0	13.0435	0	0	8.69565
Lung__neutrophil	myeloid	Lung	527	175	2.68366	0	0	0.080568	0	2.16191	0	0.100996	0	0	0	0.630165	0	0	0	0	0	0	0	1.35243	0.194434	0	1.25976	0	0	0	0	0	36.3859	0	0	1.2592	0	34.0638	0	1.63532	0	0	0	13.1971	0	0	0	0	0
Trachea__neutrophil	myeloid	Trachea	528	175	3.65023	0	0	0	0	3.60638	0	0	0.0570134	0	0	0.7697	0	0.191132	0	0	0.330834	0.0377817	0	1.12341	0	0	2.76576	0	0	0	0	0	58.1818	0	0	0	0	61.8182	0	0	1.81818	0	0	20	0	5.45455	0	0	5.45455
Small_intestine__neutrophil	myeloid	Small_intestine	529	175	3.13417	0	0	0	0	4.61184	0	0	0.0991302	0	0	0.593262	0	0	0.171307	0	0.0321488	0	0	1.02142	0.0614262	0	2.63902	0	0.0986214	0	0	0	62.5	0	0	0	0	92.5	0	0	2.5	0	0	20	0	0	12.5	0	2.5
Colon__neutrophil	myeloid	Colon	530	175	3.54084	0	0	0	0	2.95857	0	0	0	0	0	1.3975	0	0	0	0	0	0	0	1.3975	0	0	0	0	0	0	0	0	100	0	0	0	0	100	0	0	0	0	0	100	0	0	0	0	0
Liver__neutrophil	myeloid	Liver	531	175	2.55185	0	0	0	0	3.14293	0	0	0	0	0	0.516374	0	0.17319	0	0	0.0674846	0	0	1.1852	0.0575855	0	1.02455	0	0	0	0	0	41.1765	0	0	0	0	70.2786	0	0	0	0	0	14.0351	0	4.23117	0	0	1.44479
Pancreas__neutrophil	myeloid	Pancreas	532	175	2.09345	0.0612053	0	0.068504	0	1.72233	0	0.0446225	0.0761181	0.0338102	0	0.234538	0.0103901	0.443566	0	0	0.0333542	0	0	0.879432	0.0851677	0.0630394	1.14416	0	0.103224	0	0	0	34.2857	4.28571	0	8.57143	0	34.2857	0	2.85714	2.85714	2.85714	0	7.14286	1.42857	38.5714	0	0	1.42857
Kidney__neutrophil	myeloid	Kidney	533	175	2.0152	0	0	0	0	2.44092	0	0	0	0	0	0.283919	0	0.0418487	0	0	0	0	0.0908682	1.27309	0.168164	0	1.42525	0	0	0	0	0	30.8458	0	0	0	0	34.5771	0	0	0	0	0	6.71642	0	1.24378	0	0	0
Bladder__neutrophil	myeloid	Bladder	534	175	4.09515	0	0	0	0	5.49101	0	0	0	0	0	0.45645	0	0.149422	0	0	0.113477	0	0	0.816613	0.0614528	0	1.80026	0	0	0	0	0	87.619	0	0	0	0	98.0952	0	0	0	0	0	17.1429	0	4.7619	0	0	4.7619
Uterus__neutrophil	myeloid	Uterus	535	175	2.74458	0	0	0.126191	0	3.81678	0	0	0	0	0	0.261036	0	0.193645	0	0	0.323372	0	0	1.2483	0.118905	0	1.79893	0	0.709298	0	0	0	54	0	0	2	0	72	0	0	0	0	0	6	0	4	0	0	6
Brain_cortex__neutrophil (PF)	myeloid	Brain_cortex	536	176	1.05624	0	0	0	0	1.33996	0	0	0	0	0	0	0.445676	0	0	0	0	0	0	0	0	0	0	0	0	0	0	0	66.6667	0	0	0	0	66.6667	0	0	0	0	0	0	33.3333	0	0	0	0
Hypothalamus_Pituitary__neutrophil (PF)	myeloid	Hypothalamus_Pituitary	537	176	0.517115	0	0	0	0	0	0	0	0	0	0	0	0	0	0	0	0	0	0	0.044768	0	0	1.37792	0	0	0	0	0	21.645	0	0	0	0	0	0	0	0	0	0	0	0	0	0	0	0
Fat__neutrophil (PF)	myeloid	Fat	538	176	0.499539	0	0	0	0	0	0	0	0	0	0	0	0	0	0	0	0	0	0	0	0	0	1.58674	0	0	0	0	0	100	0	0	0	0	0	0	0	0	0	0	0	0	0	0	0	0
Mammary_gland__neutrophil (PF)	myeloid	Mammary_gland	539	176	0	0	0	0	0	0	0	0	0	0	0	0	0	0	0	0	0	0	0	2.11169	0	0	0	0	0	0	0	0	0	0	0	0	0	0	0	0	0	0	0	0	0	0	0	0	0
Bone__neutrophil (PF)	myeloid	Bone	540	176	0.395683	0	0	0	0	0.0832633	0	0	0	0	0	0	0	0.0482982	0	0	0	0	0	0.0639456	0	0	0.599959	0	0	0	0	0	31.9188	0	0	0	0	2.90997	0	0	0	0	0	0	0	4.51652	0	0	0
Bone_marrow__neutrophil (PF)	myeloid	Bone_marrow	541	176	0.552435	0	0	0	0	0	0	0	0	0	0	0	0	0.0134701	0	0	0	0	0	0.160731	0.0217818	0	0.839753	0	0	0	0	0	31.8956	0	0	0	0	0	0	0	0	0	0	0	0	1.13507	0	0	0
Blood__neutrophil (PF)	myeloid	Blood	542	176	1.44436	0	0	0	0	0.140248	0	0	0	0	0	0.186771	0	0	0	0	0	0	0.0893779	0.515223	0.0863919	0	0.460734	0	0	0	0	0	58.1395	0	0	0	0	5.42636	0	0	0	0	0	8.52713	0	0	0	0	0
Spleen__neutrophil (PF)	myeloid	Spleen	543	176	1.05467	0	0	0	0	0.0273919	0.00371592	0.0267691	0	0	0	0.017851	0	0.0329517	0.00742852	0	0.0264189	0.0199828	0.036923	0.162384	0.0505199	0.0144231	0.75584	0.00362668	0.010084	0	0	0	76.7442	0	0	0	0	2.32558	1.16279	3.48837	0	0	0	2.32558	0	2.32558	1.16279	0	3.48837
Lung__neutrophil (PF)	myeloid	Lung	545	176	1.61396	0	0	0	0	0.584808	0	0	0	0	0	0.151518	0	0.0371139	0	0	0.0104481	0	0	0.38758	0.0390126	0	0.558156	0	0	0	0	0	74.0458	0	0	0	0	29.3893	0	0	0	0	0	12.2137	0	2.67176	0	0	1.52672
Liver__neutrophil (PF)	myeloid	Liver	546	176	1.3719	0	0	0	0	0	0	0	0	0	0	0	0	0	0.0986945	0	0	0	0	0.150983	0	0	0.682507	0	0	0	0	0	53.3333	0	0	0	0	0	0	0	0	0	0	0	0	0	6.66667	0	0
Pancreas__neutrophil (PF)	myeloid	Pancreas	547	176	0.43562	0	0	0	0	0	0	0.0740668	0	0.127002	0	0	0.0740668	0.478255	0	0	0.127002	0	0	0.090143	0.090143	0	0.478255	0	0.447257	0	0	0	40	0	0	0	0	0	0	20	0	20	0	0	20	60	0	0	20
Kidney__neutrophil (PF)	myeloid	Kidney	548	176	0.30969	0	0	0	0	0.0460966	0	0	0	0	0	0.0644063	0	0.164858	0.0460966	0	0	0	0.0712369	0.297106	0	0.0712369	0.624192	0	0	0	0	0	28.5714	0	0	0	0	7.14286	0	0	0	0	0	7.14286	0	21.4286	7.14286	0	0
Lung__neutrophil (CCL13+)	myeloid	Lung	549	177	5.08938	0	0	0	0	4.06326	0	0	0	0	0	1.06719	0	0	0	0	0.0748788	0	0	1.12537	0.220385	0	1.83472	0	0	0	0	0	90.6122	0	0	0	0	75.3061	0	0	0	0	0	22.6531	0	0	0	0	1.02041
Kidney__neutrophil (CCL13+)	myeloid	Kidney	550	177	1.22668	0	0	0	0	3.46902	0	0	0	0	0	1.35392	0	0.590466	0	0	0	0	0	1.48608	0	0	1.76051	0	0	0	0	0	28.5714	0	0	0	0	85.7143	0	0	0	0	0	28.5714	0	14.2857	0	0	0
Fat__neutrophil (IL18BP+)	myeloid	Fat	551	178	5.22531	0	0	0	0.0555266	6.10952	0	0.054456	0.158107	0	0	0.758215	0	0.165643	0	0	0.93549	0	0	0.748723	0.191996	0.582154	2.97298	0	0	0	0.0622246	0	100	0	0	0	3.33333	93.3333	0	3.33333	3.33333	0	0	20	0	6.66667	0	0	20
Lung__neutrophil (IL18BP+)	myeloid	Lung	552	178	4.89759	0	0	0	0	3.63211	0	0.562978	0	0	0	0.90874	0	0	0	0	0.605156	0.0561801	0	0.338185	0	0	1.89577	0	0	0	0	0	93.6464	0	0	0	0	77.9006	0	6.35359	0	0	0	24.3094	0	0	0	0	16.8508
Kidney__neutrophil (IL18BP+)	myeloid	Kidney	553	178	5.76546	0	0	0	0	4.78868	0	1.0327	0.263472	0	0	0.682518	0	0.170789	0	0	0.77655	0	0	0.617741	0	0	3.15331	0	0	0	0	0	88.8889	0	0	0	0	88.8889	0	5.55556	5.55556	0	0	22.2222	0	5.55556	0	0	22.2222
Bladder__neutrophil (IL18BP+)	myeloid	Bladder	554	178	5.17725	0	0	0	0	5.49067	0	0.296285	0.0780695	0	0	0.301025	0	0.147859	0	0	0.667324	0	0	0.451931	0.046983	0.0259152	2.1192	0	0	0	0	0	97.9779	0	0	0	0	100	0	6.34191	1.65441	0	0	13.3272	0	6.52574	0	0	23.8971
Uterus__neutrophil (IL18BP+)	myeloid	Uterus	555	178	3.91571	0	0	0.266642	0	4.81503	0	0.383491	0	0.104055	0	0	0	0	0	0	1.19365	0	0	0.528232	0	0.36935	2.38684	0	0.901768	0	0	0	69.0909	0	0	3.63636	0	74.5455	0	1.81818	0	1.81818	0	0	0	0	0	0	34.5455
Hypothalamus_Pituitary__basophil	myeloid	Hypothalamus_Pituitary	556	179	0.84936	0	0	0	0	0	0	0	0	0	0	0	0	0	0	0	0	0	0	0	0	0	0.84936	0	0	0	0	0	100	0	0	0	0	0	0	0	0	0	0	0	0	0	0	0	0
Fat__basophil	myeloid	Fat	557	179	0	0	0	0	0	0	0	0	0	0	0	0	0	0	0	0	0	0	0	0	0	0	0.595425	0	0	0	0	0	0	0	0	0	0	0	0	0	0	0	0	0	0	0	0	0	0
Limb_muscle__basophil	myeloid	Limb_muscle	558	179	0.98818	0	0	0	0	0	0	0	0	0	0	0.712705	0	0.802007	0	0	0	0	0	0	0	0	1.12461	0	0	0	0	0	20	0	0	0	0	0	0	0	0	0	0	20	0	20	0	0	0
Bone__basophil	myeloid	Bone	560	179	0	0	0	0	0	0	0	0	0	0	0	0	0	0	0	0	0	0	0	0	0	0	1.93731	0	0	0	0	0	0	0	0	0	0	0	0	0	0	0	0	0	0	0	0	0	0
Bone_marrow__basophil	myeloid	Bone_marrow	561	179	0.585678	0	0	0	0	0	0	0	0	0.321919	0	0.0690195	0	0	0	0	0.161822	0	0	0	0	0	1.51597	0	0	0	0	0	19.0476	0	0	0	0	0	0	0	0	9.52381	0	4.7619	0	0	0	0	4.7619
Blood__basophil	myeloid	Blood	562	179	0.782569	0	0	0	0	0	0	0	0	0	0	0	0	0	0	0	0	0	0	0	0	0	0	0	0	0	0	0	50	0	0	0	0	0	0	0	0	0	0	0	0	0	0	0	0
Lung__basophil	myeloid	Lung	564	179	1.17997	0	0	0	0	0	0	0	0	0	0	0	0	0	0	0	0	0	0	0	0	0	1.80673	0	0	0	0	0	25	0	0	0	0	0	0	0	0	0	0	0	0	0	0	0	0
Tongue__basophil	myeloid	Tongue	565	179	1.62196	0	0	0	0	0	0	0	0	0	0	0.575834	0	0	0	0	0	0	0	0	0	0	2.205	0	0	0	0	0	20	0	0	0	0	0	0	0	0	0	0	13.3333	0	0	0	0	0
Small_intestine__basophil	myeloid	Small_intestine	566	179	0.726929	0	0	0	0	0	0	0	0	0	0	0.810028	0	0	0	0	0	0	0	0	0	0	0	0	0	0	0	0	33.3333	0	0	0	0	0	0	0	0	0	0	33.3333	0	0	0	0	0
Liver__basophil	myeloid	Liver	567	179	0	0	0	0	0	0	0	0	0	0	0	0	0	0	0	0	0	0	0	0	0	0	1.76936	0	0	0	0	0	0	0	0	0	0	0	0	0	0	0	0	0	0	0	0	0	0
Kidney__basophil	myeloid	Kidney	568	179	0	0	0	0	0	0	0	0	0	0	0	0	0	0	0	0	0	0	0	0	0	0	0	0	0	0	0	0	0	0	0	0	0	0	0	0	0	0	0	0	0	0	0	0	0
Bladder__basophil	myeloid	Bladder	569	179	0.34728	0	0	0	0	0	0	0	0	0	0	0	0	1.16519	0	0	0	0	0	0	0	0	0.765939	0	0	0	0	0	8.33333	0	0	0	0	0	0	0	0	0	0	0	0	25	0	0	0
Bone_marrow__eosinophil	myeloid	Bone_marrow	570	180	0	0	0	0	0	1.56012	0	0	0	0	0	0	0	0	0	0	0	0	0	0	0	0	0.416864	0	0	0	0	0	0	0	0	0	0	33.3333	0	0	0	0	0	0	0	0	0	0	0
Lung__eosinophil	myeloid	Lung	572	180	0.973112	0	0	0	0	0.362283	0	0	0	0	0	0	0	0	0	0	0	0	0	0	0	0	2.44834	0	0	0	0	0	21.4286	0	0	0	0	7.14286	0	0	0	0	0	0	0	0	0	0	0
Small_intestine__eosinophil	myeloid	Small_intestine	573	180	1.44896	0	0	0	0	0	0	0	0	0	0	2.05613	0	0	0	0	0	0	0	0.729423	0	0	1.84232	0	0	0	0	0	37.5	0	0	0	0	0	0	0	0	0	0	62.5	0	0	0	0	0
Hypothalamus_Pituitary__granulocyte monocyte progenitor cell	myeloid	Hypothalamus_Pituitary	575	181	0.040589	0	0	0	0	0	0	0	0	0.0412305	0	0	0	0	0	0	0	0	0	0	0	0.150585	1.05469	0	0	0	0	0	7.40741	0	0	0	0	0	0	0	0	3.7037	0	0	0	0	0	0	0
Bone__granulocyte monocyte progenitor cell	myeloid	Bone	576	181	0.10636	0	0	0	0	0.0380339	0	0	0	0	0	0.0111439	0	0.397888	0	0	0.0383281	0	0	0	0	0	0.348917	0	0	0	0	0	12.2642	0	0	0	0	3.30189	0	0	0	0	0	1.41509	0	34.9057	0	0	3.77358
Bone_marrow__granulocyte monocyte progenitor cell	myeloid	Bone_marrow	577	181	0.190522	0.0099591	0	0	0.014393	0.0111916	0	0	0.014393	0	0	0	0	0.251486	0	0	0.0432735	0.0191371	0	0.0154304	0	0	0.518379	0	0	0	0.00856804	0	14.7368	1.05263	0	0	1.05263	1.05263	0	0	1.05263	0	0	0	0	13.6842	0	0	4.21053
Spleen__granulocyte monocyte progenitor cell	myeloid	Spleen	578	181	0	0	0	0	0	0	0	0	0	0	0	0	0	0	0	0	0	0	0	0	0	0	0	0	0	0	0	0	0	0	0	0	0	0	0	0	0	0	0	0	0	0	0	0	0
Lung__granulocyte monocyte progenitor cell	myeloid	Lung	579	181	0.767343	0	0	0	0	0.510212	0	0.198593	0	0	0	0.0981227	0	0.19148	0	0	0	0	0	0	0	0	0.572255	0	0	0	0	0	69.2308	0	0	0	0	30.7692	0	23.0769	0	0	0	15.3846	0	15.3846	0	0	0
Kidney__granulocyte monocyte progenitor cell	myeloid	Kidney	580	181	1.0151	0	0	0	0	0	0	1.0151	0	0	0	0	0	0	0	0	0	0	0	0	0	0	0	0	0	0	0	0	100	0	0	0	0	0	0	100	0	0	0	0	0	0	0	0	0
Hypothalamus_Pituitary__monocyte	myeloid	Hypothalamus_Pituitary	581	182	0.311505	0	0	0	0	0.29746	0	0.16294	0	0	0	0.289195	0	0	0	0	0.532501	0	0	0	0	0	1.343	0	0	0	0	0	5.88235	0	0	0	0	5.88235	0	1.96078	0	0	0	5.88235	0	0	0	0	11.7647
Fat__monocyte	myeloid	Fat	582	182	1.02671	0	0	0	0	4.17758	0	0.463417	0.0913042	0	0	0.993776	0	0.0828116	0	0	0.652488	0.0292129	0	0.113828	0	0.0251423	0.404088	0	0	0	0.116056	0	42.126	0	0	0	0	87.7953	0	10.6299	5.90551	0	0	65.3543	0	4.72441	0	0	38.9764
Mammary_gland__monocyte	myeloid	Mammary_gland	583	182	0.0801069	0	0	0	0	3.38108	0.397402	1.14916	0.118411	0	0	0.450001	0	0	0	0	0.540115	0.0337129	0.258682	0	0	0.290187	1.51934	0	0	0	0	0	4	0	0	0	0	52	4	16	4	0	0	12	0	0	0	0	16
Bone__monocyte	myeloid	Bone	584	182	0.383731	0	0	0	0	1.3041	0	0.388049	0	0	0	0.392954	0	0	0	0	0.240932	0.0692459	0	0.0686272	0	0.0234589	1.18604	0	0	0.0356227	0	0	11.6431	0	0	0	0	16.7573	0	3.59086	0	0	0	14.1458	0	0	0	0	8.37867
Bone_marrow__monocyte	myeloid	Bone_marrow	585	182	0.341407	0	0	0	0	0	0	0.261089	0	0	0	0.422736	0	0.0306241	0	0	0.29861	0.108565	0.0284026	0.126828	0	0.0330058	0.322371	0	0	0	0.0420938	0	10.7739	0	0	0	0	0	0	1.21396	0	0	0	13.9605	0	1.06222	0	0	10.1669
Blood__monocyte	myeloid	Blood	586	182	0.508168	0	0	0	0	0.367477	0	0.527929	0	0	0	0.849884	0	0	0	0	0.28383	0.04657	0.042116	0.17633	0	0.0309652	0.295482	0	0	0	0.0502364	0	19.7063	0	0	0	0	11.5147	0	6.33694	0	0	0	44.0495	0	0	0	0	16.7697
Spleen__monocyte	myeloid	Spleen	587	182	1.35485	0	0	0	0	0	0.498252	1.29846	0.23211	0	0	0.768525	0	0	0	0	0.30737	0.0650107	0.0391336	0.0438569	0	0.102429	0.381185	0	0.0274858	0.0532474	0.0339152	0	58.6873	0	0	0	0	0	3.861	15.0579	1.73745	0	0	39.1892	0	0	0	0	15.444
Lung__monocyte	myeloid	Lung	588	182	0.952928	0	0	0.114819	0	1.89322	0.110191	0.590397	0.107146	0	0	0.891254	0	0.0336595	0	0	0.277828	0.0488726	0.020342	0.151124	0	0.0399153	0.638727	0	0	0	0.0661297	0	29.451	0	0	2.85608	0	34.8294	2.00297	9.56973	2.26261	0	0	38.1677	0	1.14985	0	0	10.7938
Liver__monocyte	myeloid	Liver	589	182	0.906132	0	0	0	0	2.73182	0.346133	1.76027	0.30317	0	0	0.787433	0	0.096501	0	0	0.416056	0.104813	0.0944562	0.108755	0	0.0293611	1.09482	0	0	0	0.0492809	0	18.4502	0	0	0	0	63.4686	4.05904	14.0221	4.05904	0	0	25.4613	0	2.95203	0	0	13.6531
Pancreas__monocyte	myeloid	Pancreas	590	182	0.268192	0	0	0	0	0	0	1.7068	1.38784	0.0762332	0	1.00028	0	0.485929	0	0	0.81255	0	0	0	0	0	0.268192	0	0	0	0	0	10	0	0	0	0	0	0	40	10	10	0	40	0	30	0	0	30
Kidney__monocyte	myeloid	Kidney	591	182	1.02647	0	0	0.0548457	0	1.27584	0.131467	1.23053	0.207706	0	0	0.978749	0	0	0	0	0.208036	0.100368	0	0.0582309	0	0.0481187	0.849727	0	0	0.0644007	0.0359534	0	23.0415	0	0	1.84332	0	24.8848	3.22581	17.5115	3.68664	0	0	39.1705	0	0	0	0	9.67742
Bladder__monocyte	myeloid	Bladder	592	182	1.61899	0	0	0	0	5.34575	0	0.358659	0.0207813	0	0	0.797486	0	0.12401	0	0	0.662918	0	0.0917439	0.0389926	0	0.0670559	0.756101	0	0	0	0.112419	0	76.9437	0	0	0	0	99.7319	0	6.16622	1.34048	0	0	50.9383	0	8.57909	0	0	36.7292
Hypothalamus_Pituitary__monocyte (PF)	myeloid	Hypothalamus_Pituitary	593	183	0.642625	0	0	0	0	0.129093	0	0	0	0	0	0.235764	0	0	0	0	0	0.40992	0	0.139613	0	0	1.47499	0	0.256751	0.198171	0	0	9.67742	0	0	0	0	3.22581	0	0	0	0	0	6.45161	0	0	0	0	0
Mammary_gland__monocyte (PF)	myeloid	Mammary_gland	594	183	2.33818	0	0	0	0	0.713076	0	0	0.713076	0	0	0	0	0	0	0	0	0	0	0	0	0	0.713076	0	0	0	0	0	100	0	0	0	0	100	0	0	100	0	0	0	0	0	0	0	0
Bone__monocyte (PF)	myeloid	Bone	595	183	0.189553	0	0	0	0	0.300664	0	0	0	0	0	0.0914761	0	0.102438	0	0	0.0922568	0.0394172	0	0.0430892	0	0	1.03467	0	0	0	0	0	12.6506	0	0	0	0	7.02811	0	0	0	0	0	6.5261	0	7.02811	0	0	5.02008
Bone_marrow__monocyte (PF)	myeloid	Bone_marrow	596	183	0.309454	0	0	0	0	0	0	0	0	0	0	0.0512792	0	0.05548	0	0	0.134387	0.0463816	0	0.06495	0	0.0284376	0.925348	0	0	0	0	0	14.0553	0	0	0	0	0	0	0	0	0	0	2.76498	0	2.99539	0	0	6.91244
Blood__monocyte (PF)	myeloid	Blood	597	183	0.953905	0	0	0	0	0.159833	0	0.216866	0	0	0	0.53052	0	0	0	0	0.129369	0.0790701	0.0526626	0.295303	0	0.0310014	0.208901	0	0	0	0	0	72.2222	0	0	0	0	11.1111	0	5.55556	0	0	0	44.4444	0	0	0	0	11.1111
Spleen__monocyte (PF)	myeloid	Spleen	598	183	2.18664	0	0	0	0	0	0	0.567775	1.00409	0.420331	0	0.220789	0	0	0	0	0	0	0	0	0	0.584712	0.919538	0	0	0	0	0	66.6667	0	0	0	0	0	0	33.3333	16.6667	16.6667	0	16.6667	0	0	0	0	0
Lung__monocyte (PF)	myeloid	Lung	599	183	0.620231	0	0	0.087502	0	1.24395	0	0.047744	0.0134726	0	0	0.547591	0	0.0329924	0	0	0.132402	0.0342047	0.0622589	0.110663	0.0109213	0	0.372499	0	0	0	0.0463759	0	48.7179	0	0	1.28205	0	48.7179	0	2.5641	1.28205	0	0	38.4615	0	2.5641	0	0	14.1026
Kidney__monocyte (PF)	myeloid	Kidney	600	183	0	0	0	0	0	0	0	0	0	0	0	0	0	0	0	0	0	0	0	0	0	0	0.589069	0	0	0	0	0	0	0	0	0	0	0	0	0	0	0	0	0	0	0	0	0	0
Fat__macrophage	myeloid	Fat	610	184	0.617406	0.0271954	0	0.132958	0.292183	2.2211	1.43731	2.2153	1.10083	0.0420128	0	1.25569	0	0.0990499	0	0	1.42652	0.0946964	0.133228	0.0223094	0	0.357838	1.07806	0	0	0.0562312	0.0689538	0	22.9851	2.38806	0	4.1791	1.49254	43.5821	25.6716	40	25.6716	2.98507	0	68.9552	0	5.67164	0	0	66.8657
Mammary_gland__macrophage	myeloid	Mammary_gland	611	184	0.46067	0	0	0.209197	0	2.54002	1.79586	1.32358	0.790723	0	0	0.784886	0	0	0	0	1.39213	0.113251	1.90587	0.0959379	0	1.11526	2.40877	0	0.106742	0	0	0	11.7647	0	0	2.94118	0	50	47.0588	11.7647	17.6471	0	0	41.1765	0	0	0	0	61.7647
Limb_muscle__macrophage	myeloid	Limb_muscle	612	184	0.176317	0.322859	0	0.771438	0	1.6767	0.647299	2.39045	0.879842	0.222811	0.0464858	0.854301	0	0.228473	0	0	0.369021	0.15444	0.240587	0.037632	0	0.197442	0.993673	0	0	0	0.104353	0	5.40541	6.08108	0	6.08108	0	37.8378	7.43243	34.4595	9.45946	6.75676	1.35135	37.8378	0	5.40541	0	0	15.5405
Diaphragm__macrophage	myeloid	Diaphragm	613	184	0	0	0	0	0	2.22087	0	1.73757	0	0	0	0.776393	0	0	0	0	0	0	0	0	0	0	0	0	0	0	0.330171	0	0	0	0	0	0	50	0	50	0	0	0	50	0	0	0	0	0
Bone_marrow__macrophage	myeloid	Bone_marrow	614	184	1.14093	0	0	0	0	0.127249	0.751928	0.694382	0.454907	0.0328157	0	1.4293	0	0	0	0	0.780395	0	0.129503	0	0	0.315462	0.287111	0	0.0630487	0	0.0955605	0	11.6667	0	0	0	0	3.33333	6.66667	11.6667	5	1.66667	0	58.3333	0	0	0	0	30
Spleen__macrophage	myeloid	Spleen	615	184	2.02009	0	0	0	0	0	1.1478	1.47295	0	0.803001	0	0.365821	0	0	0.0862607	0	0.191449	0	0.0471036	0	0	0.450626	0.395164	0	0.0635843	0	0.215558	0	53.5922	0	0	0	0	0	9.70874	25.4369	0	23.8835	0	10.2913	0	0	1.74757	0	5.43689
Tongue__macrophage	myeloid	Tongue	617	184	0.199618	0	0	0.240923	1.80494	4.87529	0	0.667957	0.834127	0	0	0.52448	0	0.127068	0	0	1.28532	0.518804	0.576544	0	0	0.0406544	2.12569	0	0	0.131319	0.0582916	0	1.42857	0	0	5.71429	24.2857	92.8571	0	5.71429	10	0	0	11.4286	0	2.85714	0	0	30
Small_intestine__macrophage	myeloid	Small_intestine	618	184	0.645396	0	0	0.0528974	0	2.87781	0.56195	1.1467	0.353154	0	0	1.53143	0	0.0542761	0.0660826	0	0.926601	0.446527	0.145948	0	0	0.291007	0.564657	0	0.0389045	0	0.0845833	0	35.8779	0	0	3.05344	0	71.7557	6.10687	24.4275	9.92366	0	0	78.626	0	4.58015	5.34351	0	54.9618
Pancreas__macrophage	myeloid	Pancreas	619	184	1.30677	0.346223	0	1.29969	0	0.514161	1.56152	2.28555	0.738803	0.0948056	0	1.33959	0	0.3633	0	0	0.577549	0.256878	0.0843308	0	0	0.409223	0.751266	0	0	0.167581	0	0	18.2609	5.21739	0	10.4348	0	7.82609	22.6087	44.3478	18.2609	5.21739	0	60	0	24.3478	0	0	27.8261
Kidney__macrophage	myeloid	Kidney	620	184	1.01969	0.065499	0	0.0419195	0.0726163	1.47186	0.971738	1.55597	0.754529	0.0463032	0	1.23785	0	0.0418182	0.125287	0	0.660238	0.343348	0.134842	0.0837083	0	0.250582	1.36267	0	0	0.105199	0.018441	0	21.8391	1.14943	0	1.53257	1.14943	20.3065	10.3448	17.6245	11.4943	1.14943	0	44.4444	0	1.91571	1.91571	0	22.9885
Bladder__macrophage	myeloid	Bladder	621	184	0.466956	0	0	0.36473	1.4263	4.80957	0.0392425	0.388756	0.333752	0.0667536	0	0.826435	0	0.477624	0	0	0.915637	0.422042	1.07188	0	0	0.355233	1.93716	0	0	0	0.124267	0	15.1442	0	0	5.04808	28.3654	90.3846	1.44231	8.41346	7.69231	2.16346	0	35.8173	0	20.4327	0	0	35.5769
Testes__macrophage	myeloid	Testes	622	184	0.419383	0	0	0.281949	0	1.55413	0	0	0	0	0	0.289364	0	0	0	0	0.393575	0	0	0	0	0.368169	1.65758	0	0	0	0	0	5.88235	0	0	5.88235	0	29.4118	0	0	0	0	0	17.6471	0	0	0	0	17.6471
Fat__macrophage (PF)	myeloid	Fat	623	185	0.159647	0.0362771	0	0	0.930491	0.765778	0	0.0856694	0	0.100683	0	0.60084	0	0.0847293	0	0	0.283747	0	0	0.121831	0	0.185093	0.962303	0	0.0153651	0	0	0	30.7692	7.69231	0	0	23.0769	30.7692	0	15.3846	0	7.69231	0	46.1538	0	7.69231	0	0	38.4615
Kidney__macrophage (PF)	myeloid	Kidney	625	185	0.173577	0	0	0	0	0	0	0	0	0	0	1.14435	0	0	0	0	0.554996	0.172975	0	0	0	0.320915	0.51364	0	0	0	0	0	25	0	0	0	0	0	0	0	0	0	0	75	0	0	0	0	50
Brain_cortex__macrophage (microglial cell)	myeloid	Brain_cortex	626	186	0.244512	0	0	0	0	1.88985	0	0.190519	0	0.178725	0	0.958693	0.0499353	0.0494704	0	0	0.757226	0.148914	0	0.04565	0	0.28629	0.739215	0	0	1.12778	0.103586	0	3.68664	0	0	0	0	18.6636	0	2.07373	0	4.14747	0	29.9539	1.15207	1.84332	0	0	20.9677
Brainstem__macrophage (microglial cell)	myeloid	Brainstem	627	186	0.39561	0	0	0	0	2.31811	0	0.290935	0.0546887	0	0	1.49933	0	0.298063	0	0	0.937858	0.13335	0	0.0559396	0	0.315639	1.67165	0	0	1.77711	0.104844	0	5.00963	0	0	0	0	40.0771	0	3.46821	1.54143	0	0	56.0694	0	11.368	0	0	39.6917
Hypothalamus_Pituitary__macrophage (microglial cell)	myeloid	Hypothalamus_Pituitary	628	186	0.877405	0	0	0	0	2.33442	0.0430543	0.436765	0.126962	0.0499363	0	1.43196	0	0	0.108217	0	0.790785	0.131057	0	0.034151	0	0.275521	1.25895	0	0	1.58257	0	0	4.16667	0	0	0	0	33.3333	1.66667	2.5	2.5	1.66667	0	48.3333	0	0	2.5	0	25.8333
Eye_retina__macrophage (microglial cell)	myeloid	Eye_retina	629	186	0	0	0	0	0	0.996024	0	0	0	0	0	0.840293	0	0	0	0	0.326323	0.160766	0	0	0	0	0	0	0	0.752156	0.543726	0	0	0	0	0	0	16.6667	0	0	0	0	0	33.3333	0	0	0	0	16.6667
Bone__macrophage (osteoclast)	myeloid	Bone	630	187	0.28614	0.0430353	0	0	0.311961	0.324694	0.266307	0.400424	0.12755	0.155625	0	0.715149	0	0.25695	0	0	0.533209	0.0948625	0.0801283	0.0161179	0	0.335741	0.336975	0	0	0.0609368	0.0165446	0	8.75	2.5	0	0	5	6.25	2.5	2.5	2.5	2.5	0	31.25	0	7.5	0	0	27.5
Lung__alveolar macrophage	myeloid	Lung	631	188	1.28686	0	0	0.150018	0	0.315395	0.169074	0.33386	0.234572	0	0	1.74901	0	0.0514317	0.0156391	0.202375	0.0900758	0.0154468	0	0.021198	0	0.219008	0.291427	0	0	0	0	0	66.0725	0	0	11.4973	0	13.3096	5.55556	11.3488	11.943	0	0	91.2953	0	4.09982	1.06952	15.1515	8.46702
Lung__alveolar macrophage (PF)	myeloid	Lung	632	189	0.725614	0	0	0.0380583	0	0.43338	0.0317984	0.26499	0.0897728	0	0	0.958317	0	0.0235591	0	0.0458471	0.0865141	0.00536371	0	0.0417592	0	0.212633	0.312691	0	0	0	0.00643256	0	57.3932	0	0	4.38116	0	27.6013	1.42388	6.0241	7.44797	0	0	74.2607	0	1.86199	0	5.58598	12.2673
Lung__alveolar macrophage (CXCL10+)	myeloid	Lung	633	190	3.15116	0.0159572	0	0.154939	0.0161839	0.847723	2.03057	3.39276	2.04388	0	0	1.95988	0	0.053611	0.0275933	0.0436403	0.351964	0.0179968	0	0.00772387	0	0.325067	0.467219	0	0.0303071	0	0.0425784	0	91.9786	2.13904	0	14.4385	1.06952	39.5722	64.7059	94.6524	81.2834	0	0	97.3262	0	6.41711	1.06952	4.27807	30.4813
Lung__alveolar macrophage (LPL+)	myeloid	Lung	634	191	1.1312	0	0	0.232627	0	0.516777	0.16959	1.01299	0.113513	0	0	1.59458	0	0.106809	0	0.424013	0.154962	0	0	0.0927158	0	0.667607	0.470018	0	0	0	0	0	26.9036	0	0	3.5533	0	12.6904	2.03046	6.59898	2.53807	0	0	46.7005	0	2.03046	0	9.64467	4.06091
Lung__interstitial macrophage	myeloid	Lung	635	192	1.2283	0.0696985	0	0.0797094	0.0706523	2.16346	1.2536	0.89242	0.885474	0	0	1.55863	0	0.0346036	0	0	0.582591	0.129751	0.0650663	0.0754872	0	0.309743	0.924274	0	0	0.0428168	0.0587985	0	41.1805	1.64722	0	4.04942	1.30405	46.8085	16.1977	17.9822	16.129	0	0	71.105	0	1.92176	0	0	32.3267
Lung__interstitial macrophage (ABCA8+)	myeloid	Lung	636	193	0.537838	0.13409	0	0.120105	0	0.943639	0.668653	0.872552	0.528575	0	0	2.0829	0	0.0429277	0	0	0.721354	0.385802	0.084551	0.116189	0	0.533581	1.17233	0	0	0.0490917	0.064382	0	18.3801	4.04984	0	5.29595	0	15.5763	15.5763	19.6262	14.0187	0	0	82.5545	0	2.18069	0	0	32.0872
Lung__interstitial macrophage (CXCL10+)	myeloid	Lung	637	194	1.38036	0.201148	0	0.209992	0.204728	0.653716	3.47184	4.26943	2.77976	0	0	2.24381	0	0	0	0	0.731253	0.155375	0.231713	0.098353	0	0.426054	0.886109	0	0	0.0358556	0	0	38.3178	5.60748	0	8.41121	3.73832	15.8879	86.9159	100	70.0935	0	0	86.9159	0	0	0	0	40.1869
Liver__macrophage (Kupffer cell)	myeloid	Liver	638	195	1.79231	0.0356151	0	0	0.037962	2.55937	1.51573	2.47538	1.29852	0	0	1.57262	0	0.177878	0.0759042	0	0.741917	0.108722	0.480591	0	0	0.234262	1.63072	0	0	0.111254	0.0440411	0	37.6963	1.3089	0	0	1.04712	43.7173	18.3246	34.2932	14.9215	0	0	63.3508	0	4.18848	1.3089	0	29.0576
Liver__macrophage (Kupffer cell PF)	myeloid	Liver	639	196	1.62603	0	0	0	0	1.32826	0.120033	0.605486	0.0246791	0	0	0.528656	0	0.0454987	0	0	0.538579	0.0834353	0.0783528	0.0631658	0	0.0717683	1.06699	0	0.145706	0.188233	0	0	39.5349	0	0	0	0	18.6047	6.97674	16.2791	2.32558	0	0	30.2326	0	4.65116	0	0	34.8837
Liver__macrophage (Kupffer cell CD5L+ MARCO+)	myeloid	Liver	640	197	1.99055	0	0	0	0	1.52522	0.165357	1.44374	0.226297	0.895883	0	1.57098	0	0.228625	0	0	0.141983	0	0	0	0	0.121494	0.278508	0	0.0555463	0	0.216623	0	59.0698	0	0	0	0	19.5349	2.7907	24.6512	3.72093	38.6047	0	66.5116	0	8.37209	0	0	6.04651
Liver__macrophage (Kupffer cell CD5L- MARCO+)	myeloid	Liver	641	198	1.25374	0.0214545	0	0	0	2.92407	0.680076	1.47764	0.423317	0.0470849	0	1.54807	0	0.143692	0	0	0.68776	0.0448978	0.209766	0.0188717	0	0.310925	1.02133	0	0	0	0.123068	0	31.3043	1.21739	0	0	0	83.3043	11.1304	33.5652	7.82609	2.26087	0	80.8696	0	7.30435	0	0	38.087
Liver__macrophage (Kupffer cell MS4A7+)	myeloid	Liver	642	199	0.70037	0	0	0	0	0.355312	0.35392	1.94453	0.11693	0	0	1.20386	0	0.0774606	0	0	0.840132	0	0	0	0	0.150072	0.564041	0	0.0541775	0.105136	0	0	21.8861	0	0	0	0	4.98221	6.22776	49.6441	2.13523	0	0	49.6441	0	2.66904	0	0	33.452
Fat__macrophage (MRC1+)	myeloid	Fat	643	200	0.60328	0	0	0	0	2.10118	1.35867	2.81929	0.699913	0.136232	0	0.638191	0	0.196251	0	0	0.669081	0.0928074	0	0	0	0.151152	0.93935	0	0	0	0.166342	0	13.6253	0	0	0	0	42.8224	23.3577	55.2311	18.4915	7.05596	0	32.1168	0	10.219	0	0	28.9538
Pancreas__macrophage (MRC1+)	myeloid	Pancreas	644	200	0.309996	0	0	0.241065	0	0.233769	0.811997	2.06331	0.309718	0.129818	0	0.462552	0.0135846	0.60599	0	0	0.153265	0.139776	0	0	0	0.203844	0.324811	0	0	0	0.191848	0	9.49721	0	0	6.70391	0	2.7933	12.8492	40.7821	5.58659	3.91061	0	17.3184	1.11732	26.257	0	0	5.58659
Kidney__macrophage (MRC1+)	myeloid	Kidney	645	200	0.256005	0	0	0.0333925	0.0605343	1.3867	0.52452	0.730029	0.592261	0.0764619	0	0.830179	0	0.105555	0	0	0.428566	0.16295	0	0.0409779	0	0.363392	0.931842	0	0	0	0.14278	0	10.9375	0	0	2.34375	1.5625	28.9062	3.90625	12.5	4.6875	3.90625	0	39.0625	0	3.90625	0	0	21.875
Mammary_gland__macrophage (ENPP2+)	myeloid	Mammary_gland	646	201	0.206468	0.135019	0	0.134281	0.0683191	0.305246	1.54131	1.20758	0.159231	0.0394497	0	0.308776	0	0.0826943	0	0	0.704024	0.509936	0.657653	0.0296318	0	1.34228	2.2326	0.0248919	0.0520957	0	0.0224651	0	18.4211	13.1579	0	7.89474	5.26316	13.1579	18.4211	21.0526	5.26316	2.63158	0	23.6842	0	5.26316	0	0	44.7368
Pancreas__macrophage (ENPP2+)	myeloid	Pancreas	647	201	1.71027	0.660778	0	2.32717	0.00899846	0.0879788	0.669728	0.859991	0	0.299628	0.295631	0.857718	0.00899846	0.604686	0.0597841	0	0.534141	0.327266	0.0325814	0.0272786	0	0.348071	1.19526	0.0275177	0.0324436	0	0.219227	0	30.5085	13.5593	0	30.5085	1.69492	1.69492	8.47458	8.47458	0	11.8644	3.38983	52.5424	1.69492	22.0339	5.08475	0	35.5932
Spleen__macrophage (MARCO+)	myeloid	Spleen	648	202	1.37458	0	0	0	0	0.0795556	1.07816	2.20797	0.184199	0.328096	0	1.03505	0	0	0.00706639	0	0.39602	0.0217732	0.0232404	0.0701199	0	0.405984	0.28681	0	0	0.0176488	0.125416	0	69.697	0	0	0	0	6.06061	18.1818	49.4949	7.07071	13.1313	0	55.5556	0	0	1.0101	0	25.2525
Pancreas__macrophage (MARCO+)	myeloid	Pancreas	649	202	0.213991	0	0	0.255066	0	0.361887	0	1.13847	0	0	0	1.21471	0.055131	0.446108	0	0.0581911	0.208692	0.0581911	0	0	0	0.361331	0.0551067	0	0	0	0.202066	0.0242839	18.75	0	0	18.75	0	12.5	0	37.5	0	0	0	68.75	6.25	43.75	0	6.25	18.75
Kidney__macrophage (MARCO+)	myeloid	Kidney	650	202	0.812395	0	0.0437262	0.0463347	0	1.0896	0.405099	1.52906	0.115498	0	0	1.12189	0.00636489	0.0506062	0	0	0.537356	0.0640437	0.0308421	0.0195113	0	0.489446	0.796587	0	0	0.0102787	0.156991	0	36.4706	0	1.17647	4.70588	0	36.4706	5.88235	38.8235	5.88235	0	0	74.1176	1.17647	4.70588	0	0	45.8824
Bone_marrow__macrophage (CD5L+)	myeloid	Bone_marrow	651	203	2.56191	0	0	0	0	0	0	0.655258	0	0.786766	0	0.288862	0	0	0	0	0.217082	0	0.352886	0	0.0706169	0.221739	0.418779	0	0	0	0.130002	0	7.14286	0	0	0	0	0	0	2.38095	0	16.6667	0	7.14286	0	0	0	0	7.14286
Tongue__macrophage (CTSD+)	myeloid	Tongue	652	204	0.173607	0.0994064	0	0.15394	0.303125	3.83052	0	0	0.121314	0	0	0.396498	0.130472	0.208695	0	0	0.377453	0.273187	0	0	0	0	2.07765	0	0	0	0	0	3.84615	1.92308	0	3.84615	5.76923	71.1538	0	0	1.92308	0	0	9.61538	3.84615	1.92308	0	0	7.69231
Small_intestine__macrophage (MS4A7+)	myeloid	Small_intestine	653	205	0.902039	0	0.0495801	0	0	0.309704	1.53924	1.51595	1.38198	0	0	0.952517	0	0.0628032	0.221059	0	1.93582	0	0	0.0209401	0	0	0.77501	0	0.0593347	0.0657799	0	0	37.1429	0	2.85714	0	0	5.71429	5.71429	42.8571	25.7143	0	0	40	0	2.85714	11.4286	0	77.1429
Kidney__macrophage (EPCAM+)	myeloid	Kidney	654	206	0.600743	0.0244291	0	0	0	1.93649	0.484879	0.752513	0.250243	0	0.360485	1.72108	0	0.0545903	0	0	0.637046	0.278143	0.144648	0.113	0	0.293832	2.18677	0	0	0.211811	0.0414126	0	10.687	1.01781	0	0	0	30.5344	5.34351	9.92366	3.81679	0	5.85242	68.7023	0	2.03562	0	0	21.6285
Kidney__macrophage (ABCG1+)	myeloid	Kidney	655	207	0.155097	0	0	0	0	0	0.0597749	0	0	0	0	1.75573	0	0.0834039	0	0.275717	0.085129	0	0	0	0	0.340113	0.164439	0	0	0	0	0	14.2857	0	0	0	0	0	7.14286	0	0	0	0	92.8571	0	7.14286	0	28.5714	14.2857
Uterus__macrophage (LTC4S+)	myeloid	Uterus	657	209	0.639573	0	0	0.221308	0	1.34059	0.115324	0.0906052	0.258577	0	0	1.64333	0	0.0797321	0	0	0.488446	0.450838	0.0161866	0.0987448	0	0.426663	1.22186	0	0.0802054	0.173046	0.0807258	0	25.2066	0	0	9.50413	0	46.6942	2.06612	2.89256	4.95868	0	0	72.7273	0	3.30579	0	0	21.0744
Uterus__macrophage (MGST1+)	myeloid	Uterus	658	210	0.532102	0	0	0.216348	0	1.08686	0.616125	0	0.258136	0	0	1.01764	0	0.0892481	0	0	0.448372	0.0415036	0	0.0762242	0	0.509115	1.4443	0	0.0179084	0	0	0	33.3333	0	0	18.3333	0	50	2.5	0	2.5	0	0	46.6667	0	10	0	0	33.3333
Hypothalamus_Pituitary__conventional dendritic cell	myeloid	Hypothalamus_Pituitary	659	211	0	1.37214	0	0	0.551551	0.551551	0	0	0	0	0	0	0	0	0	0	0.689468	0	1.54324	0	0	0	0.831516	0	0	0.297687	0	1.34244	0	25	0	0	25	25	0	0	0	0	0	0	0	0	0	0	25
Fat__conventional dendritic cell	myeloid	Fat	660	211	0.228864	0	0	0	0	0.283107	0.1778	0	0	0	0	1.38959	0	0	0	0	0.272851	0	0.0817555	0	0	1.04946	0.305648	0	0	0	0	1.75465	16.6667	0	0	0	0	8.33333	16.6667	0	0	0	0	75	0	0	0	0	16.6667
Mammary_gland__conventional dendritic cell	myeloid	Mammary_gland	661	211	0	0.109759	0	0.174708	0	0.0828892	1.0181	0.178971	0	0	0	0.890466	0	0	0	0	0.237936	0	0.743044	0	0	1.08685	1.47655	0	0	0	0	1.11192	0	12.5	0	12.5	0	12.5	50	12.5	0	0	0	62.5	0	0	0	0	25
Bone__conventional dendritic cell	myeloid	Bone	662	211	0.332076	0	0	0.163746	0	0.11928	0.353854	0	0	0	0	0.6516	0	0.0534082	0	0	0.343031	0.20803	0	0	0	0.299307	0.983894	0	0.0440274	0.147903	0	1.03652	4.16667	0	0	12.5	0	4.16667	8.33333	0	0	0	0	45.8333	0	8.33333	0	0	16.6667
Bone_marrow__conventional dendritic cell	myeloid	Bone_marrow	663	211	0.187139	0	0	0	0	0	0.344717	0	0	0	0	0.657331	0	0	0	0	0	0	0	0	0	0.444858	0.339699	0	0	0.194696	0	1.03182	6.25	0	0	0	0	0	6.25	0	0	0	0	31.25	0	0	0	0	0
Blood__conventional dendritic cell	myeloid	Blood	664	211	0.934063	0	0	0.378845	0	0	0	0	0	0	0	1.3357	0	0	0	0	0	0	0	0	0	0.7344	0.378845	0	0	0	0	1.62415	66.6667	0	0	33.3333	0	0	0	0	0	0	0	100	0	0	0	0	0
Spleen__conventional dendritic cell	myeloid	Spleen	665	211	1.82059	0	0	0.173561	0	0	1.86062	1.22748	0.0700745	0.0242603	0	1.03672	0	0	0.27939	0	0.0776796	0.00950191	0.110461	0.0257024	0	0.644531	0.100583	0	0.0327767	0	0.0320388	2.12599	61.2903	0	0	6.45161	0	0	29.0323	14.5161	6.45161	1.6129	0	66.129	0	0	1.6129	0	6.45161
Lung__conventional dendritic cell	myeloid	Lung	666	211	1.24377	0.0292519	0	0.364351	0	0	0.440772	0.0948638	0.0210103	0	0	0.852719	0	0.123406	0.0117752	0	0.0812457	0.0669434	0.0242924	0	0	0.767431	0.265734	0	0	0	0	1.7018	72.7273	1.51515	0	21.9697	0	0	9.84848	3.78788	1.51515	0	0	55.303	0	8.33333	1.51515	0	5.30303
Small_intestine__conventional dendritic cell	myeloid	Small_intestine	667	211	0.51738	0	0	0	0	0.147066	1.43513	0	0	0	0	0.620484	0	0.147066	0	0	0	0	0	0	0	0	0.144094	0	0	0	0	1.71155	57.1429	0	0	0	0	14.2857	14.2857	0	0	0	0	42.8571	0	14.2857	0	0	0
Liver__conventional dendritic cell	myeloid	Liver	668	211	1.33002	0	0	0.151744	0	0	0.88133	0.376591	0.224416	0	0	0.885875	0	0	0.0294263	0	0.199097	0.0973965	0	0	0	0.782053	1.18891	0	0.0251096	0	0	1.67292	33.0357	0	0	8.92857	0	0	18.75	7.14286	1.78571	0	0	51.7857	0	0	1.78571	0	9.82143
Pancreas__conventional dendritic cell	myeloid	Pancreas	669	211	1.56157	0	0	0.405505	0	0	1.00452	0.10732	0	0	0	0.925303	0	0	0.172167	0	0.0368864	0.043734	0.283001	0	0	0.541167	0.555031	0	0.333627	0.0221061	0	1.74284	31.0345	0	0	34.4828	0	0	17.2414	3.44828	0	0	0	75.8621	0	0	3.44828	0	3.44828
Kidney__conventional dendritic cell	myeloid	Kidney	670	211	0.367646	0	0.0477801	0.272268	0.0833043	0	0.316074	0.0383948	0.0274685	0	0	1.08549	0	0	0	0	0.33814	0	0.163201	0.0223993	0	0.76696	1.38508	0	0	0.0680471	0	1.65698	15.2174	0	2.17391	6.52174	4.34783	0	6.52174	2.17391	2.17391	0	0	52.1739	0	0	0	0	13.0435
Bladder__conventional dendritic cell	myeloid	Bladder	671	211	0	0	0.0503362	0.255397	0.0708828	1.99538	0.230026	0	0.125702	0.0531424	0	0.780007	0	0.400357	0	0	0.472445	0	0.523909	0	0	0.200473	0.979593	0	0.100487	0	0	1.28756	0	0	4.34783	17.3913	4.34783	34.7826	8.69565	0	4.34783	4.34783	0	52.1739	0	8.69565	0	0	30.4348
Hypothalamus_Pituitary__plasmacytoid dendritic cell	myeloid	Hypothalamus_Pituitary	672	212	0	0	0	0	0	0	0	0	0	0	0	0	0	0	0	0	0	0	0.503081	0	0	0.316995	1.5727	0	0	0	0	0	0	0	0	0	0	0	0	0	0	0	0	0	0	0	0	0	0
Bone__plasmacytoid dendritic cell	myeloid	Bone	673	212	0.104098	0	0	0.195265	0	0	0.619898	0	0	0	0	0.0248259	0	0	0	0	0.28583	0.0543022	0.616105	0	0	0.826226	2.20749	0	0	0	0	0.0490505	4	0	0	4	0	0	4	0	0	0	0	4	0	0	0	0	12
Bone_marrow__plasmacytoid dendritic cell	myeloid	Bone_marrow	674	212	0.0922772	0	0	0.484592	0	0	1.10434	0	0	0	0	0	0	0	0	0	0.391795	0.180579	0.323984	0	0	0.538906	1.11649	0	0	0	0.0818077	0	1.5873	0	0	9.52381	0	0	3.1746	0	0	0	0	0	0	0	0	0	11.1111
Spleen__plasmacytoid dendritic cell	myeloid	Spleen	675	212	1.54047	0	0	0.166557	0	0	2.01631	0.171789	0	0	0	0	0	0	0.0536898	0	0.817668	0.230306	0.262928	0	0	0.949688	0.894105	0	0.0572504	0	0.114591	0	51.3514	0	0	8.10811	0	0	18.9189	2.7027	0	0	0	0	0	0	2.7027	0	40.5405
Lung__plasmacytoid dendritic cell	myeloid	Lung	676	212	1.85638	0.0399973	0	0.380615	0	0	1.58156	0.440967	0.173351	0	0	0.0778194	0	0.180377	0.0930374	0	0.843262	0.179252	0.310139	0	0	0.783219	1.28418	0	0	0	0.0859081	0	72.3077	1.53846	0	12.3077	0	0	13.8462	4.61538	4.61538	0	0	3.07692	0	6.15385	3.07692	0	29.2308
Trachea__plasmacytoid dendritic cell	myeloid	Trachea	677	212	0	0	0	0	0	0	0	0	1.16458	0	0	0	0	0	0	0	0	0	0	0	0	1.16458	1.16458	0	0	0	0	0	0	0	0	0	0	0	0	0	100	0	0	0	0	0	0	0	0
Liver__plasmacytoid dendritic cell	myeloid	Liver	678	212	0.482585	0	0	0.274928	0	0.0262667	0.564377	0.25711	0.0781461	0	0	0.0535682	0	0.115056	0.0319831	0	0.760936	0.066465	1.03616	0	0	0.924355	2.67001	0	0	0	0.0407123	0	13.0952	0	0	2.38095	0	1.19048	3.57143	5.95238	2.38095	0	0	2.38095	0	3.57143	1.19048	0	25
Pancreas__plasmacytoid dendritic cell	myeloid	Pancreas	679	212	0.361411	0	0	0.162844	0	0	0.162844	0.535097	0.302921	0	0	0	0	0	0	0	0.991462	0.399575	0.290733	0	0	0.810271	1.32091	0.125326	0	0	0	0	12.5	0	0	6.25	0	0	6.25	6.25	6.25	0	0	0	0	0	0	0	50
Kidney__plasmacytoid dendritic cell	myeloid	Kidney	680	212	0.340503	0	0	0	0	0	0.487054	0	0	0.28055	0	0	0	0	0.0874714	0	0.671085	0	1.01236	0	0	0.640407	2.59213	0	0	0	0	0	10.7143	0	0	0	0	0	7.14286	0	0	7.14286	0	0	0	0	3.57143	0	21.4286
Bladder__plasmacytoid dendritic cell	myeloid	Bladder	681	212	0.227893	0	0	0.227893	0	1.16465	0	0	0	0	0	1.1271	0	0	0	0	1.53354	0.86422	0.978702	0	0	0.227893	3.07737	0	0	0	0	0	20	0	0	20	0	40	0	0	0	0	0	40	0	0	0	0	40
Fat__mature dendritic cell	myeloid	Fat	682	213	0.967739	0.404674	0	0	2.6604	0	1.17272	0.996358	0.209027	0	0	0.783803	0	0.0694888	0	0	0.12416	0	2.76953	0	0	1.02814	1.71676	0	0.0963961	0	0	0.117507	5.26316	26.3158	0	0	57.8947	0	26.3158	15.7895	10.5263	0	0	68.4211	0	5.26316	0	0	10.5263
Mammary_gland__mature dendritic cell	myeloid	Mammary_gland	683	213	0.208652	0.279703	0	0.310489	2.71792	1.14571	0.228066	0.0596028	0.0675166	0	0	0.543	0.0383133	0.022979	0.0674109	0	0.0248152	0.0226305	3.64453	0	0	0.787273	2.97266	0	0.022979	0.0337186	0	0	9	10	0	6	63	17	7	2	3	0	0	23	2	1	1	0	1
Spleen__mature dendritic cell	myeloid	Spleen	684	213	1.20988	0.0631084	0	0	1.14513	0	1.21713	0.224325	0	0	0	0.199301	0	0	0	0	0	0	2.37768	0	0	0.481017	0.986866	0	0	0	0	0	66.6667	6.66667	0	0	20	0	53.3333	6.66667	0	0	0	13.3333	0	0	0	0	0
Lung__mature dendritic cell	myeloid	Lung	685	213	1.65262	0.830912	0	0.376424	2.23365	0	1.04652	0.444874	0.278253	0	0	0.682824	0.0323758	0.151955	0	0.0407721	0.160547	0	2.71735	0.0222133	0	0.669177	1.07349	0	0.0543468	0	0.0211928	0.0339938	56	24	0	17.3333	53.3333	0	24	18.6667	6.66667	0	0	30.6667	1.33333	6.66667	0	1.33333	6.66667
Tongue__mature dendritic cell	myeloid	Tongue	686	213	0	0	0.0961817	0.123637	4.4159	4.23624	0	0	0	0	0	1.30616	0	0	0	0	0.441201	0.289052	2.43873	0	0	0	1.28475	0	0	0.164036	0	0.110604	0	0	2.85714	2.85714	94.2857	71.4286	0	0	0	0	0	40	0	0	0	0	11.4286
Liver__mature dendritic cell	myeloid	Liver	687	213	1.14489	0.20589	0	0	0.0821426	1.02982	1.64938	1.36843	0.13356	0	0	0.472293	0	0.0828288	0.111305	0	0.627735	0.241597	2.63451	0	0	0.460712	1.70734	0	0	0.164455	0	0	16.6667	8.33333	0	0	4.16667	8.33333	37.5	12.5	4.16667	0	0	16.6667	0	4.16667	4.16667	0	12.5
Pancreas__mature dendritic cell	myeloid	Pancreas	688	213	1.27817	0.966249	0	0.439705	0.88261	0	0.328704	0.253078	0	0	0	0.121414	0	0.0275598	0	0.0784778	0.029877	0.114808	2.07311	0	0	0.439106	1.05815	0.0275598	0.114499	0	0	0	33.3333	36.6667	0	26.6667	26.6667	0	13.3333	13.3333	0	0	0	10	0	3.33333	0	3.33333	3.33333
Kidney__mature dendritic cell	myeloid	Kidney	689	213	0	0	0	1.51055	0.521781	0	0.862911	0	0	0	0	0	0	0	0	0	0	0	3.15749	0	0	0	2.69788	0	0	0	0	0	0	0	0	33.3333	33.3333	0	33.3333	0	0	0	0	0	0	0	0	0	0
Bladder__mature dendritic cell	myeloid	Bladder	690	213	1.50701	0.708184	0	0	3.50957	2.15201	0.119686	0.170842	0	0.0574567	0	0.761779	0	0.170842	0	0	0.363896	0.226565	3.22895	0	0	0.920282	2.29276	0	0	0	0	0	42.8571	21.4286	0	0	78.5714	78.5714	7.14286	7.14286	0	7.14286	0	42.8571	0	7.14286	0	0	14.2857
Mammary_gland__dendritic cell (FLT3+ IGSF6+)	myeloid	Mammary_gland	691	214	0	0	0	0.113016	1.61281	3.22232	1.89641	0.474769	0.709833	0	0	0.59355	0	0	0	0	0.600785	0	3.38028	0	0	0.752804	2.32411	0	0.110784	0.138807	0	0	0	0	0	7.69231	23.0769	61.5385	69.2308	23.0769	15.3846	0	0	38.4615	0	0	0	0	38.4615
Bone__dendritic cell (FLT3+ IGSF6+)	myeloid	Bone	692	214	0	0	0	0	0	0	0	0	0	0	0	0.312628	0	0	0	0	0	0.176173	0	0	0	0	1.12054	0	0	0.325371	0	0	0	0	0	0	0	0	0	0	0	0	0	9.09091	0	0	0	0	0
Bone_marrow__dendritic cell (FLT3+ IGSF6+)	myeloid	Bone_marrow	693	214	0.0659591	0	0	0.0574924	0	0	0	0.1427	0	0.03833	0	0.258442	0	0	0	0	0.39175	0.373	0	0.0445347	0	0.0996483	0.805562	0	0	0.157395	0	0	2.77778	0	0	2.77778	0	0	0	2.77778	0	2.77778	0	5.55556	0	0	0	0	19.4444
Spleen__dendritic cell (FLT3+ IGSF6+)	myeloid	Spleen	694	214	1.50363	0	0	0.0837962	0	0	1.4288	0.839055	0.0780348	0	0	0.519449	0	0.0165041	0	0	0.3384	0.132485	0.0886907	0.0594039	0	0.0462269	0.231767	0	0.0147609	0.283657	0	0	52.2388	0	0	4.47761	0	0	37.3134	22.3881	1.49254	0	0	23.8806	0	1.49254	0	0	16.4179
Lung__dendritic cell (FLT3+ IGSF6+)	myeloid	Lung	695	214	1.37261	0.0239212	0	0.461342	0	0	0.815384	0.333338	0.204269	0	0	0.645348	0	0.100991	0	0	0.439423	0.402161	0.0680666	0.0200348	0	0.147173	0.81505	0	0.0465903	0.174286	0	0	68.0851	1.06383	0	20.2128	0	0	13.2979	6.91489	3.7234	0	0	30.3191	0	4.78723	0	0	21.2766
Small_intestine__dendritic cell (FLT3+ IGSF6+)	myeloid	Small_intestine	696	214	1.51945	0	0.112804	0	0.474984	1.30871	0.331445	0.638143	0	0	0	0.841669	0	0	0.104417	0	0.351173	0.45118	0.962036	0	0	0	1.61887	0	0.221616	0	0	0.0794554	40.9091	0	9.09091	0	13.6364	22.7273	9.09091	13.6364	0	0	0	40.9091	0	0	9.09091	0	22.7273
Liver__dendritic cell (FLT3+ IGSF6+)	myeloid	Liver	697	214	1.07913	0	0	0.113952	0	0.563566	0.2285	0.202937	0.0292521	0.0528553	0	0.898102	0	0.0562917	0	0	0.694017	0.345547	0.0370907	0.0363994	0	0.201691	1.97244	0	0.0909961	0.119296	0	0	18.75	0	0	3.75	0	6.25	2.5	6.25	1.25	1.25	0	26.25	0	2.5	0	0	23.75
Pancreas__dendritic cell (FLT3+ IGSF6+)	myeloid	Pancreas	698	214	0.96063	0.03432	0	0.41417	0.0164009	0	1.50125	1.03298	0.0445158	0.0351889	0	0.721508	0	0.07482	0.0366484	0	0.384026	0.397358	0.317515	0	0	0.214135	0.65793	0.0164009	0.0232454	0.283558	0	0	10.3448	1.14943	0	18.3908	1.14943	0	39.0805	13.7931	2.29885	2.29885	0	35.6322	0	1.14943	3.44828	0	19.5402
Kidney__dendritic cell (FLT3+ IGSF6+)	myeloid	Kidney	699	214	0.140673	0	0	0.158127	0.403262	0.0347262	0.362757	0.0911111	0.0420833	0.0272638	0	0.652302	0	0	0.0327351	0	0.625729	0.406056	0.277733	0.106992	0	0.107355	1.42032	0	0	0.0384069	0	0	4.7619	0	0	3.1746	4.7619	1.5873	3.1746	1.5873	1.5873	1.5873	0	25.3968	0	0	1.5873	0	19.0476
Bladder__dendritic cell (FLT3+ IGSF6+)	myeloid	Bladder	700	214	0.140012	0	0	0.500423	0.231141	2.55251	0	0.231141	0	0	0	0.316025	0	0.352321	0	0	1.20681	0.618542	0.75937	0	0	0	1.76425	0	0	0	0	0	9.09091	0	0	18.1818	9.09091	36.3636	0	9.09091	0	0	0	9.09091	0	18.1818	0	0	63.6364
Small_intestine__dendritic cell (FLT3- IGSF6+ TCF4+)	myeloid	Small_intestine	701	215	2.36797	0	0.203623	0.650044	0	1.98037	1.08072	0	0.328845	0	0	1.30215	0	0.15967	0.15967	0	0.84853	0	1.47531	0	0	0	1.752	0	0.297322	0	0	0	44.4444	0	11.1111	11.1111	0	33.3333	11.1111	0	11.1111	0	0	55.5556	0	11.1111	11.1111	0	44.4444
Skin__dendritic cell (Langerhans cell)	myeloid	Skin	702	216	0	0	0.182862	0	1.76557	0	0	0	0	0	0	0.664541	0	0	0	0	0	0.679098	0	0	0	0	1.12853	0	0	0.200626	0	0	0	0	3.11111	0	24.8889	0	0	0	0	0	0	14.2222	0	0	0	0	0
Liver__dendritic cell (PF)	myeloid	Liver	703	217	0.161065	0	0	0	0	0	0.150368	0.0547236	0	0	0	0.557974	0	0.144958	0	0	0.244822	0.146006	0.324559	0	0	0.307618	1.51828	0	0.489049	0.14843	0	1.04688	22.7273	0	0	0	0	0	9.09091	4.54545	0	0	0	50	0	9.09091	0	0	13.6364
Brain_cortex__GABAergic neuron (GRIK1+ MEIS2+ NECAB1-)	neural	Brain_cortex	704	218	0	0.106342	0	0	0	0	0	0	0	0	0	0	1.1267	0	0	0	0	0	0	0	0	0	0.105444	0	0	0	0	0	0	4	0	0	0	0	0	0	0	0	0	0	36	0	0	0	0
Brain_cortex__GABAergic neuron (GIRK1- MEIS2+ NECAB1+)	neural	Brain_cortex	705	219	0	0	0	0	0	0	0	0.0486588	0	0	0	0.0979657	0.269547	0	0	0	0	0	0	0	0	0	0	0	0	0	0	0	0	0	0	0	0	0	0	1.53846	0	0	0	2.30769	7.69231	0	0	0	0
Brain_cortex__GABAergic neuron (GIRK1- MEIS2+ NECAB1-)	neural	Brain_cortex	706	220	0	0	0	0	0	0.0913181	0	0	0	0	0	0	1.34809	0.0518589	0	0	0	0	0	0	0	0	0.0372437	0	0	0.0289877	0	0	0	0	0	0	0	3.01003	0	0	0	0	0	0	47.4916	1.67224	0	0	0
Brain_cortex__GABAergic neuron (PPP1R1B+)	neural	Brain_cortex	707	221	0	0	0	0	0	0	0	0	0	0	0	0	1.4375	0.0756109	0	0	0	0	0	0	0	0	0	0	0	0	0	0	0	0	0	0	0	0	0	0	0	0	0	0	63.1579	5.26316	0	0	0
Hypothalamus_Pituitary__GABAergic neuron	neural	Hypothalamus_Pituitary	708	221	0	0	0	0	0	0	0	0	0	0	0	0	1.09569	0	0	0	0	0	0	0	0	0	0	0	0	0	0	0	0	0	0	0	0	0	0	0	0	0	0	0	100	0	0	0	0
Brainstem__GABAergic neuron (OTX2+)	neural	Brainstem	709	222	0.0535504	0	0	0	0	0	0	0	0	0.0251668	0	0.0298862	1.46415	0.061832	0	0	0.0154742	0	0	0	0	0	0	0	0	0	0.109564	0	6.66667	0	0	0	0	0	0	0	0	3.33333	0	6.66667	80	3.33333	0	0	3.33333
Brain_cortex__glutamatergic neuron (NPTX1+)	neural	Brain_cortex	713	223	0.013927	0	0	0	0	0.0335637	0	0	0.0130771	0	0	0	1.35578	0.0754084	0	0	0	0	0	0	0	0	0	0	0	0	0	0	2.24719	0	0	0	0	5.61798	0	0	1.1236	0	0	0	83.1461	7.86517	0	0	0
Brainstem__glutamatergic neuron (CBLN1+)	neural	Brainstem	714	224	0	0	0	0	0	0.0622138	0	0	0	0	0	0	0.123567	0.104584	0	0	0.258103	0	0	0	0	0	0.0699248	0	0	0.180422	0.279121	0	0	0	0	0	0	3.44828	0	0	0	0	0	0	6.89655	6.89655	0	0	3.44828
Brainstem__glutamatergic neuron (NEFH+)	neural	Brainstem	715	225	0	0	0	0.066281	0	0.0115544	0	0.111522	0	0.0436248	0	0	0.876777	0.079952	0	0	0	0	0	0	0	0.0486193	0.0664467	0	0	0	0	0	0	0	0	6.25	0	6.25	0	25	0	6.25	0	0	93.75	18.75	0	0	0
Brainstem__glutamatergic neuron (ROM1+)	neural	Brainstem	716	226	0.0426036	0	0	0	0	0.0371049	0	0	0	0.0204309	0	0.0170821	0.0150505	0.108881	0	0	0	0.0827244	0	1.52894	0	0	0	0	0	0	0	0	4.7619	0	0	0	0	2.5641	0	0	0	1.8315	0	1.4652	1.8315	10.2564	0	0	0
Eye_retina__cone cell	neural	Eye_retina	717	227	0	0	0	0	0	0	0	0	0	0	0	0	0	0	0	0	0	0	0	0	0	0	0	0	0	0	0	0	0	0	0	0	0	0	0	0	0	0	0	0	0	0	0	0	0
Eye_retina__rod cell	neural	Eye_retina	718	228	0	0	0	0	0	0	0	0	0	0	0	0	0	0	0	0	0	0	0	0.666689	0	0	0	0	0	0	0	0	0	0	0	0	0	0	0	0	0	0	0	0	0	0	0	0	0
Eye_retina__horizontal cell	neural	Eye_retina	719	229	0	0	0	0	0	0	0	0	0	0	0	0.289443	0	0	0	0	0	0	0	0	0	0	0	0	0	0	0	0	0	0	0	0	0	0	0	0	0	0	0	50	0	0	0	0	0
Eye_retina__ON-bipolar cell	neural	Eye_retina	720	230	0	0	0.10769	0	0	0	0	0	0	0	0	0	0	0.189902	0	0	0	0	0	0.651295	0	0	0	0	0	0	0	0	0	0	4.34783	0	0	0	0	0	0	0	0	0	0	2.17391	0	0	0
Eye_retina__OFF-bipolar cell	neural	Eye_retina	721	231	0	0	0	0	0	0	0	0	0	0	0	0	0	0	0	0	0	0	0	0	0	0	0	0	0	0	0	0	0	0	0	0	0	0	0	0	0	0	0	0	0	0	0	0	0
Small_intestine__interstitial cell of Cajal	neural	Small_intestine	723	232	1.00193	0	0	0	0	0	0	0	0	0	0	0	0	1.00193	0	0	0	0	0	0	0	0	0	0	0	0	0	0	100	0	0	0	0	0	0	0	0	0	0	0	0	100	0	0	0
Hypothalamus_Pituitary__corticotroph	neural	Hypothalamus_Pituitary	724	233	0	0	0	0	0	0	0	0	0	0	0	0.174781	0	0	0.145563	0	0	0	0	0	0	0	0.230158	0	0	0	0	0	0	0	0	0	0	0	0	0	0	0	0	10	0	0	10	0	0
Hypothalamus_Pituitary__gonadotroph	neural	Hypothalamus_Pituitary	725	234	0	0	0	0	0	0	0	0	0	0	0	0.115006	0	0	0	0	0	0	0	0	0	0	0	0	0	0	0	0	0	0	0	0	0	0	0	0	0	0	0	25	0	0	0	0	0
Hypothalamus_Pituitary__lactotroph	neural	Hypothalamus_Pituitary	726	235	0	0	0	0	0	0	0	0	0	0	0	0	0	0	0	0	0	0	0	0	0	0	0	0	0	0	0	0	0	0	0	0	0	0	0	0	0	0	0	0	0	0	0	0	0
Hypothalamus_Pituitary__somatotroph	neural	Hypothalamus_Pituitary	727	236	0	0	0	0	0	0	0	0	0	0	0	0	0.0511586	0	0	0	0	0	0	0.0926271	0	0	0	0	0	0	0	0	0	0	0	0	0	0	0	0	0	0	0	0	5.26316	0	0	0	0
Hypothalamus_Pituitary__thyrotroph	neural	Hypothalamus_Pituitary	728	237	0	0	0	0	0	0	0	0	0	0	0	0	0	0.412758	0	0	0	0	0	0	0	0	0	0	0	0	0	0	0	0	0	0	0	0	0	0	0	0	0	0	0	22.2222	0	0	0
[truncated: 11 more columns]
