# Supplementary material for: Mouse lemur cell atlas informs primate genes, physiology and disease
Source: Nature. 2025 Jul 30;644(8075):185–96. doi: 10.1038/s41586-025-09114-8 (PMC12328237; doi:10.1038/s41586-025-09114-8)
Supplement: Supplementary file 19 — Source Data Extended Data Fig. 6 [file 41586_2025_9114_MOESM19_ESM.xlsx]

## Sheet: Fig E6e
	hematopoietic precursor cell	hematopoietic precursor cell	hematopoietic precursor cell	hematopoietic precursor cell	hematopoietic precursor cell	hematopoietic precursor cell	granulocyte monocyte progenitor cell	hematopoietic precursor cell	hematopoietic precursor cell	hematopoietic precursor cell	hematopoietic precursor cell	hematopoietic precursor cell	hematopoietic precursor cell	hematopoietic precursor cell	hematopoietic precursor cell	hematopoietic precursor cell	hematopoietic precursor cell	hematopoietic precursor cell	hematopoietic precursor cell	hematopoietic precursor cell	hematopoietic precursor cell	hematopoietic precursor cell	hematopoietic precursor cell	hematopoietic precursor cell	hematopoietic precursor cell	hematopoietic precursor cell	hematopoietic precursor cell	hematopoietic precursor cell	hematopoietic precursor cell	hematopoietic precursor cell	hematopoietic precursor cell	hematopoietic precursor cell	hematopoietic precursor cell	hematopoietic precursor cell	hematopoietic precursor cell	hematopoietic precursor cell	hematopoietic precursor cell	hematopoietic precursor cell	hematopoietic precursor cell	hematopoietic precursor cell	hematopoietic precursor cell	hematopoietic precursor cell	hematopoietic precursor cell	hematopoietic precursor cell	hematopoietic precursor cell	hematopoietic precursor cell	hematopoietic precursor cell	hematopoietic precursor cell	hematopoietic precursor cell
FLT3	0	0	0	0	0	0	0	0	0	0	0	0	0	0	0	0	0	0	0	0	0	0.955315	0	0	0	0	0	0	0	0	0	0	0	0	0	0	0	0.763361	0	0	0	0.974314	0	0	0	0	0.881462	0	0
CD34	0	1.49667	0.533898	1.79249	1.30788	0.793487	0.849667	0.848519	0	2.74581	1.10546	2.00921	1.26195	1.47668	1.04485	1.19937	0.780065	1.98722	1.83885	1.39134	2.48164	0.955315	0.656165	1.17361	1.71385	0.868253	0.838631	1.5467	0	1.33468	1.64072	1.64619	1.25779	1.08597	2.53042	0	1.19582	1.71953	1.67551	0.642893	1.2401	1.78306	1.90205	1.54602	1.89867	1.28795	1.34257	1.11261	1.3384
EGFL7	1.61272	0	0.880097	1.25339	1.30788	0.793487	1.10138	0	0	0	1.9547	0.829202	2.40957	0.98924	1.54457	0	0.780065	0	0	0	0	0.955315	0.656165	0	0	0	1.28824	0	1.31671	1.33468	0	0.716273	1.25779	1.59425	0	1.63222	0	0	0	0.0384669	0.478707	2.02781	0	2.12651	1.34508	1.28795	1.89578	1.26775	2.38373
KIT	0	0	0	0	0	1.23028	0.512484	0	0.806031	0	0	1.27619	0	0	0	0	0	0	0	0	0	0	0	1.17361	0	0.868253	0	0.80289	0	0	1.12475	1.42079	0	0	0	0	1.19582	1.19118	1.67551	0.0755087	0.801092	0	1.34803	1.54602	0	0	0.881462	0.70366	0
MS4A3	0	0	0	0	0	0	1.10138	0	0	0	0	0	0	0	0	0	0	0	0	0	0	0	0	0	0	0	0	0	0	0	0	0	0	0	0	0	0	0	0	0	0	0	0	0	0	0	0	0.227362	0
MKI67	0	0	1.65506	1.55884	0	1.53327	1.73801	0	0	1.76799	1.10546	0	0	0	0	0	0	0	0	0	0	0	0.656165	0	0	0	0.838631	0	0.861015	0	0	0	0	0	0	1.11763	0	0	0	2.042	1.04449	0	1.34803	0	0	0	0	0.412486	0
TOP2A	0	0	0	0.811417	0	2.57345	1.73801	0	0	0	0	0	0	0	0	0	0	0	0	0	1.53765	0	0	0	0	0	0	0	0	0	0	0	0	0	0	0	0	0	0	0	0.478707	0	0	0	0	0	0.881462	0.568634	0
LOC105866609	0	0	0	0	0	0	0	0	0	0	0	0	0	0	0	0	0	0	0	0	0	0	0	0	0	0	0	0	0	0	0	0	0	0	0	0	0	0	0	0	0	0	0	0	0	0	0	0.227362	0
ELANE	0	0	0	0	0	1.23028	4.47	0	0	0	0	0	0	0	0	0	0	0	0	0	0	0	0	0	0.922972	0	0	0	0	0	0	0	0	0	0	0	0	0	0	0	0	0	0	1.54602	0	0	0	0	0
MPO	0	0	0	0	0	0.793487	4.20877	0	0	0	0	0	0	0	0	0	0	0	0	0.92033	0	0	0	0	0	0	0	0	0	0	0	0	0	0	0	0	0	0	0	0	0	0	0	0	0	0	0	0	0
LOC105881499	0	0	0	0	0	0	0	0	0	0	0	0	0	0	0	0	0	0	0	0	0	0	0	0	0	0	0	0	0	0	0	0	0	0	0	0	0	0	0	0	0	0	0	0	0	0	0	0	0
PRTN3	0	0	0	0	0	1.23028	4.11495	0	0	0	0	0	0	0	0	0	0	0	0	1.95168	0	0	0	0	1.71385	0	0	0.80289	0	0	1.12475	0	0	0	0	0	0	0	0	0	0	0	1.34803	1.54602	0	1.8327	0	0	0
AZU1	0	0	0	0	1.30788	0	2.91264	0	0	0	0	0	0	0	0	0	0	0	0	0	0	0	0	0	0.922972	0	0	0	0	0	0	0	0	0	0	0	0	0	0	0	0	0	1.34803	0	0	0	0	0	0
LOC105881500	0	0	0	0	0	0.793487	0.512484	0	0	0	0	0	0	0	0	0	0	0	0	0	0	0	0	0	0.922972	0	0	0	0	0	0	0	0	1.08597	0	0	1.19582	0	0	0	0	0	0	1.54602	0	1.8327	0	0	0
BPI	0	0	0	0	0	0	0	0	0	0	0	0	0	0	0	0	0	0	0	0	0	0	0	0	0	0	0	0	0	0	0	0	0	0	0	0	1.19582	0	0	0	0	0	0	0	0	0	0	0	0
CAMP	0	0	0	0	0	1.76548	2.2724	0	0.806031	0	0	0	1.26195	0.98924	0	1.72919	0.780065	1.42254	0.721669	1.95168	1.03915	0.955315	0	0	1.71385	0	0.838631	0	0	0	2.86991	0	0.609335	1.59425	0	1.11763	1.725	0.763361	0	0	0	0	0	2.12651	0	2.64807	1.34257	0	0
LTF	0	0	0	0	0	0	1.10138	0	0	0	0	0	0	0	1.04485	0	0	1.42254	0.721669	0	0	0	0.656165	0	1.95544	0	0	0.80289	0	0	2.43337	0.716273	0	1.59425	0	0	1.19582	0	0	0	0.478707	0	1.34803	0	0	0	1.34257	0	0
LCN2	0	0	1.13678	1.55884	1.30788	1.23028	1.94946	0	1.55118	2.74581	1.9547	0.829202	1.26195	1.47668	0	1.72919	2.09059	0	1.13646	1.39134	2.3159	0.955315	1.54959	0	0.922972	1.63865	1.28824	0	1.62859	2.24032	0	0.716273	1.6479	1.59425	2.02881	2.42375	1.19582	1.48985	0.894936	0	0.801092	1.78306	1.34803	0	2.89209	1.28795	0.881462	0.822605	1.3384
OLFM4	0	0	0	0	0	0	0	0	0	0	0	0	0	0	0	0	0	0	0	0	0	0	0	0	0	0	0	0	0	0	0	0	0	0	0	0	0	0	0	0	0	0	0	0	0	0	0	0	0
SERPINA1	0	0	0	0	0	0	0	0	0	0	0	0	0	0	0	0	0	0	0	0	0	0	0	0	0	0	0.838631	0	0	0	1.12475	0	0	1.08597	0	0	0	0	0	0	0	0	0	0	0	0	0	0	0
MMP9	0	0	0	0	1.30788	0	0.849667	0	0.806031	0	0	0	1.80246	1.47668	0	0	0.780065	1.42254	0.721669	0	1.03915	0	0	0	0	0	0	0	0.861015	0	1.64072	0	1.25779	1.08597	0	0	0	0	0	0	0	0.974314	1.34803	0	0	0	0	0.412486	0.878161
ARG1	0	0	0	0	0	0	0	0	0	0	0	0	0	0	0	0	0	0	0	0	0	0	0	0	0	0	0	0	0	0	0	0	0	0	0	0	0	0	0	0	0	0	0	0	0	0	0	0	0
ANPEP	0	0	0	0	0	0	0	0	0	0	0	0	0	0	0	0	0	0	0	0	0	0	0	0	0	0	0	0	0	0	0	0	0	0	0	0	1.19582	0	0	0	0	0	1.34803	0	0	0	0	0	0
ALPL	0	0	0	0	0	0	0	0	0	1.76799	0	0	0	0	0	0	0	0	0	0	0	0	0	0.749915	0	0	0	0	0	0	0	0	0	0	0	0	0	0	0	0	0	0	0	0	0	0	0	0	0
MME	0	0	0	0	0	0	0	0	0	0	0	0	0	0	0	0	0	0	0	0	0	0	0	0	0	0	0	0	0	0	0	0	0	0	0	0	0	0	0	0	0	0	0	0	0	0	0	0	0
SELL	0	0	0	0	0	0	0	0	0	0	0	0.829202	0	0	0	0	0	0	0	0	0	0	0	0	0	0	0	0	0	0	0	0	0.609335	0	0	0	0	0	0	0	0.478707	1.45831	0	0	1.89867	0	1.34257	0	0
CXCR1	0	0	0	0	0	0	0	0	0	0	0	0	0	0	0	0	0	0	0	0	0	0	0	0	0	0	0	0	0	0	0	0	0.985225	0	0	0	0	0	0	0	0	0	0	0	1.34508	0	0	0	0
CXCR2	0	0	0	0	0	0	0	0	0.806031	0	0	0	0	0	0	0	0	0	0	0	0	0	0	0	0	0	0	0	0	0	0	0	0	0	0	0	0	0	0	0	0	0	0	0	0	0	0	0	0
ITGAL	2.35332	0	0	0.811417	0	0	0	0	0.806031	0	0	0	0	0	0	0	0	0	0.721669	0	1.03915	0	0	0	0	0	0	0	0	0	0	0	0.609335	0	0	0	0	0	0	0.179051	0	0	0	1.54602	1.34508	0	0	0.227362	0
CD47	0.969384	1.00555	0.533898	0	0	0	0.512484	0	0	0	1.10546	0	0	0.98924	1.04485	0	0	0	0	0.92033	1.03915	0	0	0	0	0	0.838631	1.24241	0	0	1.12475	1.12933	0.985225	0	0.975033	0	0	0	0	1.53625	1.66731	1.78306	0	0	0	0	1.34257	1.02496	0
PTPRC	1.21791	0	0	0	1.30788	0.793487	0	1.84763	1.24646	0	1.10546	1.27619	0	0	0	0	0	1.42254	0.721669	0	0	0	0	1.17361	0	0.868253	1.59728	0.80289	1.31671	0.875212	0	1.42079	1.25779	0	0	0	0	1.48985	1.67551	2.0819	0.478707	0.974314	0	0	0	1.28795	0.881462	0.227362	1.3384
CSF3R	0	0	0	0	0	0	0.512484	0	0	0	0	0.829202	0	0	0	0	0	0	0	0	0	0	0	1.47028	0	0	0	0	0	0	0	0.716273	1.6479	0	0	0	0	0	0	0	0.478707	1.45831	0	0	0	0	0	0	0
CXCL8	0	0	0.533898	0	0	0	0	0	0	0	0	0	0	0	0	0	0	0	0	0	0	0	0	0	0	0	0	0	0	0	0	0	0	0	0	0	0	0.763361	0	0	0	0	0	0	0	0	0	0	0
CCL5	0	0	0	0	1.30788	0	0.512484	0.848519	1.55118	0	1.10546	1.58401	1.26195	0	1.87624	0	0	1.42254	0.721669	0	0	0	0	0	0	0	0	0	0	0	0	0	0.609335	0	0	0	0	0	0	0	0	1.78306	0	0	1.34508	1.8327	0	0.822605	0
LOC105885739	0	0	0	0	1.30788	0	0	0	0	0	0	0	0	0	0	0	0	0	0	0	0	0	0	0	0	0	0	0	0	0	0	0	0.609335	0	0	0	0	0	0	0	0	0	0	0	0	0	0	0	0
LOC105881712	0	0	0	0.811417	0	0	0	0	0	0	0	0	0	0.98924	0	0	0	0	0	0	0	0	0	0	0	0	0	0	0	0	0	0	0	0	0	1.11763	0	0	0	0	0	0	0	0	0	0	0	0	0
CXCR4	0	0	0	0.811417	0	0	0.512484	0	0	0	0	0.829202	0	0	0	0	0	0	1.13646	0	0	0.955315	0	0	0	0	0	0	0	0	0	0	0.609335	0	0	0	0	0	0	0	0.478707	0	0	0	0	0	0	0.568634	0.878161
[truncated: 5,000 more columns]

## Sheet: Fig E6g
Cell type	neutrophil	neutrophil	neutrophil	neutrophil	neutrophil	neutrophil	neutrophil	neutrophil	neutrophil	neutrophil	neutrophil	neutrophil	neutrophil	neutrophil	neutrophil	neutrophil	neutrophil	neutrophil	neutrophil	neutrophil	neutrophil	neutrophil	neutrophil	neutrophil	neutrophil	neutrophil	neutrophil	neutrophil	neutrophil	neutrophil	neutrophil	neutrophil	neutrophil	neutrophil	neutrophil	neutrophil	neutrophil	neutrophil	neutrophil	neutrophil	neutrophil	neutrophil	neutrophil	neutrophil	neutrophil	neutrophil	neutrophil	neutrophil	neutrophil
Tissue	Bladder	Fat	Fat	Fat	Fat	Kidney	Kidney	Kidney	Kidney	Kidney	Kidney	Kidney	Kidney	Kidney	Kidney	Kidney	Kidney	Kidney	Kidney	Kidney	Kidney	Kidney	Liver	Liver	Lung	Lung	Lung	Lung	Lung	Lung	Lung	Lung	Lung	Lung	Lung	Lung	Lung	Lung	Lung	Lung	Lung	Lung	Lung	Lung	Lung	Lung	Lung	Lung	Lung
Individual	L4	L4	L4	L4	L4	L4	L4	L4	L4	L4	L4	L4	L4	L4	L4	L4	L4	L4	L4	L4	L4	L4	L4	L4	L4	L4	L4	L4	L4	L4	L4	L4	L4	L4	L4	L4	L4	L4	L4	L4	L4	L4	L4	L4	L4	L4	L4	L4	L4
CSF3R	0	2.63692	2.70516	2.91023	2.22398	0	0	3.23985	3.03977	2.25623	3.23047	2.70516	3.07224	3.21964	3.65218	0	0	2.77705	3.34015	2.05983	2.82796	3.25012	0	0	2.33996	2.44897	3.56637	0	2.77212	3.19313	3.10761	0	3.40464	2.11745	3.17757	2.93858	3.34102	3.30178	3.2044	3.46989	1.83957	2.22104	0	0	2.53377	2.04621	2.72359	3.02505	2.91462
CXCL8	2.96371	0	0	0	3.24774	0	0	0	0	0	2.20796	0	0	0	0	0	0	0	0	0	0	0	0	0	0	0	0	0	2.77212	0	0	0	0	0	0	0	3.61981	0	0	1.97778	0	2.22104	0	0	0	0	0	0	0
CCL5	0	0	0	0	0	0	3.22345	0	0	0	0	0	0	0	0	1.88173	0	0	0	0	0	0	0	2.22104	0	0	0	0	0	0	5.75064	0	0	0	0	0	0	0	0	0	0	0	0	0	0	0	0	0	0
CXCR4	2.93998	0	0	0	0	0.133902	0.212218	0	0	0	2.20796	2.70516	0	0	0	0	1.4827	0	0	0	0	0	2.31904	0	0	0	0	0	0	0	2.09464	0	0	2.11745	0	0	0	0	0	1.97778	1.83957	0	0	0	0	0	0	0	0
TXNIP	0	0	0	0	0	0	0	0	3.42916	0	0	2.07673	0	0	2.34081	1.88173	1.4827	0	0	0	0	0	4.99487	2.22104	1.73879	1.83868	0	2.20509	0	1.92295	2.09464	0	0	0	0	0	0	2.02025	2.18383	1.97778	0	0	0	0	0	2.67257	0	0	1.91897
LOC105874071	0	0	0	0	0	0	0	0	0	0	0	0	0	0	0	0	0	0	0	0	0	0	0	0	0	0	0	0	0	0	0	2.08533	0	0	0	0	0	0	0	0	0	0	0	0	0	0	0	0	0
LOC105867541	0	3.01824	0	1.91501	2.86152	0	0	0	0	0	0	2.07673	0	0	2.34081	0	1.4827	0	0	2.68712	2.82796	0	0	0	2.71279	1.83868	2.06402	0	2.77212	0	2.09464	0	0	2.11745	2.15904	2.29702	2.31082	3.30178	0	3.46989	2.82621	2.85841	3.03883	0	0	3.33057	2.09401	0	1.91897
LOC105859340	0	0	0	0	0	0	0	0	0	0	0	0	0	0	0	0	0	0	0	0	0	0	0	0	0	0	2.06402	0	0	0	0	4.04966	0	0	2.15904	0	0	2.02025	0	0	0	0	0	2.06582	0	0	0	0	0
CISH	0	0	0	0	0	0	0	0	0	0	0	0	0	0	0	0	0	0	0	0	0	0	0	0	0	0	0	0	0	0	0	0	0	0	0	0	0	0	0	0	0	0	0	0	0	0	0	0	0
LOC105885684	0	0	0	0	0	0	0	0	0	0	0	0	0	0	0	0	0	0	0	0	0	0	0	0	0	0	0	0	0	0	0	0	0	0	0	0	0	0	0	0	0	0	0	0	0	0	0	0	0
CCL15	0	0	0	0	0	0	0	2.21666	0	0	0	0	0	2.19794	0	0	0	2.77705	0	0	0	0	0	0	1.73879	0	2.06402	2.20509	0	0	0	0	0	0	0	0	0	0	0	0	0	0	0	2.06582	0	0	0	0	1.91897
LOC105859268	0	0	0	0	0	0	0	0	0	0	0	0	0	0	0	0	0	0	0	0	0	0	0	0	0	0	0	0	0	0	0	0	0	0	0	0	0	0	0	0	0	0	0	2.06582	0	0	0	0	0
LOC105856756	0	0	0	0	0	0	0	0	0	0	0	0	0	0	0	0	0	0	0	0	0	0	0	0	0	0	0	0	0	0	0	0	0	0	0	0	0	0	0	0	0	0	0	0	1.91699	0	0	0	0
IL18BP	0	0	0	0	0	0	0	0	0	0	0	0	0	0	0	0	0	0	0	0	0	0	0	0	0	0	0	0	0	0	0	0	0	0	0	0	0	0	0	0	1.83957	2.22104	0	0	0	0	0	0	0
CTSB	3.07107	0	2.07673	0	2.22398	0	3.10358	2.21666	0	0	0	0	0	0	0	0	0	0	0	0	2.82796	0	0	0	1.73879	0	2.06402	0	0	1.92295	0	2.08533	0	0	0	0	0	2.02025	0	0	1.83957	2.22104	2.03168	0	2.53377	0	0	2.01912	1.91897
ANXA5	0	2.01291	0	1.91501	2.22398	0	0	0	0	0	0	0	2.06222	0	0	0	0	0	2.31	0	0	2.22619	0	2.22104	1.73879	1.83868	2.06402	2.20509	0	1.92295	0	2.08533	1.91997	2.74854	2.15904	2.29702	0	0	3.2044	1.97778	1.83957	0	2.03168	2.06582	0	2.04621	0	0	1.91897
SQSTM1	0	0	0	0	0	0	0	0	0	0	0	0	0	0	0	0	1.4827	0	2.31	0	0	0	0	0	0	0	2.06402	0	0	0	0	0	0	0	0	0	2.31082	0	0	0	0	0	0	0	0	2.04621	0	2.01912	0
LOC105881608	0	0	0	0	0	0	0	0	0	0	0	0	0	0	0	0	0	0	0	0	0	0	0	0	0	0	0	0	0	0	0	0	0	0	0	0	0	0	0	0	0	0	0	0	0	0	0	0	0
CD9	3.71978	0	0	0	0	0	0	0	0	0	0	0	0	0	0	0	2.41721	0	0	0	0	0	2.31904	0	0	0	2.06402	0	0	0	0	0	0	0	0	0	0	0	0	0	0	0	0	0	0	0	2.09401	2.01912	0
PTGR1	0	2.01291	2.07673	0	0	0	0	0	3.03977	0	0	2.07673	0	2.19794	0	1.88173	1.4827	2.14427	2.31	2.68712	2.82796	2.22619	0	2.22104	0	1.83868	2.69159	2.20509	2.13963	0	0	3.09746	1.91997	3.13244	2.15904	2.93858	2.9531	0	0	2.59922	0	2.22104	0	2.06582	1.91699	0	0	0	2.91462
CCR5	0	0	0	0	0	0	0	0	0	0	0	0	0	0	0	0	0	0	0	0	0	0	0	0	0	0	0	0	0	0	0	0	0	0	0	0	0	0	0	0	0	0	0	0	0	0	0	0	0
CXCL10	0	0	0	0	0	0	0	0	0	0	0	0	0	0	0	0	0	0	0	0	0	0	0	0	0	0	0	0	0	0	0	0	0	0	0	0	0	0	0	0	0	0	0	0	0	0	0	0	0
HMOX1	0	0	0	0	0	0	0	2.21666	0	0	2.20796	0	0	0	0	0	2.68235	0	0	0	2.19226	2.22619	0	0	1.73879	0	2.06402	2.20509	0	1.92295	2.09464	0	0	0	2.15904	0	0	0	0	1.97778	1.83957	0	0	0	1.91699	2.04621	2.09401	0	2.53591
NFE2L2	4.7179	0	0	0	0	0	0	0	0	0	0	2.70516	0	0	0	0	0	2.14427	2.31	0	0	2.22619	0	2.22104	0	0	0	0	0	0	0	0	1.91997	0	0	0	0	0	0	0	0	0	0	2.06582	0	0	0	0	0
ANGPTL4	0	0	0	0	0	0	0	0	0	0	0	0	0	0	0	0	0	0	0	0	0	0	0	0	0	0	0	0	0	0	0	0	0	0	0	0	0	0	0	0	0	0	0	0	0	0	0	0	0
DHDH	0	0	0	0	0	0	0	0	0	2.25623	0	0	0	0	0	0	0	0	0	0	0	0	0	0	0	0	0	0	0	0	0	0	0	0	0	0	0	0	0	0	0	0	0	0	0	0	0	0	0
[truncated: 3,725 more columns]

## Sheet: Fig E6h
	compartment	tissue	order__compartment_freeannotation_tissue	dendrogram_annotation_number	CD79A_mean_expression	MS4A1_mean_expression	CD19_mean_expression	JCHAIN_mean_expression	MZB1_mean_expression	SDC1_mean_expression	BHLHE41_mean_expression	FGR_mean_expression	TMEM2_mean_expression	ZEB2_mean_expression	IL10RA_mean_expression	CXCR6_mean_expression	ADGRG6_mean_expression	GRAP2_mean_expression	HCK_mean_expression	SOX5_mean_expression	CD79A_percent_expressed	MS4A1_percent_expressed	CD19_percent_expressed	JCHAIN_percent_expressed	MZB1_percent_expressed	SDC1_percent_expressed	BHLHE41_percent_expressed	FGR_percent_expressed	TMEM2_percent_expressed	ZEB2_percent_expressed	IL10RA_percent_expressed	CXCR6_percent_expressed	ADGRG6_percent_expressed	GRAP2_percent_expressed	HCK_percent_expressed	SOX5_percent_expressed
Brain_cortex__B cell	lymphoid	Brain_cortex	317	144	1.78109	1.87759	0	0	0	0	0	0	0	0	0	0.747448	0	0	0	0	75	50	0	0	0	0	0	0	0	0	0	25	0	0	0	0
Brainstem__B cell	lymphoid	Brainstem	318	144	2.29786	1.6974	0	0	1.04869	0	0	1.03691	0	0	0	1.04869	0	0	0	0	100	66.6667	0	0	33.3333	0	0	33.3333	0	0	0	33.3333	0	0	0	0
Hypothalamus_Pituitary__B cell	lymphoid	Hypothalamus_Pituitary	319	144	2.71921	2.15706	1.25193	0.503633	0.801238	0.299547	0	0	0	0	0	0	0	0	0	0	81.8182	72.7273	27.2727	18.1818	18.1818	9.09091	0	0	0	0	0	0	0	0	0	0
Fat__B cell	lymphoid	Fat	320	144	2.51887	1.63835	1.13314	1.47746	0.969312	0	0.888754	1.02866	0.612106	0.413845	0.482225	0.348671	0.139873	0.124718	0.186505	0.0903	85.7143	53.1429	34.6667	30.8571	27.0476	0	22.0952	26.6667	14.0952	10.0952	10.4762	7.42857	3.42857	1.90476	4.38095	2.47619
Mammary_gland__B cell	lymphoid	Mammary_gland	321	144	2.66248	2.08294	1.13487	2.13004	0.696243	0	0.720171	0.0884933	0.416527	0.319264	0.183314	0.134004	0	0.0672426	0	0.0435418	82.0513	62.6781	31.339	61.2536	17.3789	0	14.5299	1.9943	7.69231	5.69801	3.4188	3.4188	0	1.1396	0	1.1396
Limb_muscle__B cell	lymphoid	Limb_muscle	322	144	2.37736	1.2371	1.3157	1.20051	0.861581	0	1.10013	0.83449	0.636163	0.593086	0.44227	0.232871	0.42409	0.126896	0.135976	0	74.6269	34.8259	31.8408	17.9104	20.8955	0	24.3781	18.408	11.9403	11.9403	9.95025	3.48259	8.45771	1.99005	2.98507	0
Bone__B cell	lymphoid	Bone	323	144	3.21765	2.28302	1.2904	1.72561	0.810882	0	0.763686	0.478351	0.305861	0.377482	0.203232	0.239017	0.160529	0.26309	0.136805	0.380328	92.9204	65.4867	32.7434	51.3274	18.5841	0	11.5044	7.07965	7.07965	8.84956	4.42478	3.53982	3.53982	3.53982	3.53982	5.30973
Bone_marrow__B cell	lymphoid	Bone_marrow	324	144	3.06885	2.50624	1.05455	1.19429	0.934446	0	0.575546	0.439792	0.574447	0.514529	0.209539	0.412882	0	0.24315	0	0.206251	86.5248	63.8298	19.1489	21.9858	17.0213	0	7.0922	4.96454	7.80142	6.38298	2.83688	5.67376	0	3.5461	0	2.83688
Blood__B cell	lymphoid	Blood	325	144	3.00168	1.8075	0.75684	0.451508	0.199957	0	0.138541	0.534962	0.559981	0.476383	0	0.166056	0	0.206302	0.0628028	0	91.3817	47.1956	14.6375	5.88235	3.83037	0	1.91518	9.57592	9.98632	7.93434	0	2.46238	0	3.14637	1.36799	0
Spleen__B cell	lymphoid	Spleen	326	144	2.73047	2.20987	1.65413	2.86309	1.36371	0	0.391067	0.438424	0.142341	0.335076	0.205588	0.108517	0.0480306	0.125254	0.195483	0.0932868	91.0816	79.8229	60.7843	82.2897	49.2094	0	11.575	13.599	3.28906	9.04491	5.12334	2.15054	1.58128	2.40354	5.8191	2.34029
Lung__B cell	lymphoid	Lung	327	144	2.87141	1.69754	1.08289	1.49846	0.733703	0	0.589796	0.68115	0.566425	0.473767	0.172048	0.408372	0.0709894	0.104126	0.197691	0.193896	91.7012	56.4315	32.3651	42.7386	21.1618	0	11.2033	15.3527	13.6929	8.71369	4.14938	6.22407	2.07469	2.07469	3.73444	4.14938
Small_intestine__B cell	lymphoid	Small_intestine	328	144	2.67824	1.75631	0.961947	2.59394	0.701314	0	0.484035	0.269975	0.44919	0.28416	0.126606	0.0476931	0	0.0626232	0.0202773	0.114353	91.1458	60.4167	30.7292	91.1458	21.875	0	11.9792	8.33333	11.9792	8.33333	2.60417	2.08333	0	1.04167	1.04167	3.64583
Liver__B cell	lymphoid	Liver	329	144	2.93499	1.94005	1.21385	2.29881	0.958037	0	0.770284	0.42653	1.00222	0.645775	0.234227	0.477292	0.130302	0.211882	0.166713	0.518945	84.9057	50	28.3019	61.3208	23.5849	0	13.2075	8.49057	18.8679	12.2642	4.71698	6.60377	1.88679	3.77358	2.83019	11.3208
Pancreas__B cell	lymphoid	Pancreas	330	144	2.68631	2.03754	1.37275	1.10154	0.831939	0	0.442307	0.27401	0.246358	0.272896	0.0813888	0.0438577	0.0341106	0.146808	0.08977	0.0983142	92.2732	76.6517	50.224	31.187	29.2833	0	14.3337	8.00672	6.8869	7.95073	2.23964	1.06383	1.17581	2.91153	2.91153	3.07951
Kidney__B cell	lymphoid	Kidney	331	144	2.68334	1.88653	0.981523	1.14966	0.772866	0	0.313928	0.119919	0.399139	0.298041	0.140993	0.149288	0	0.102983	0.0888079	0	85.8506	54.531	24.0064	23.8474	17.965	0	6.67727	2.7027	7.47218	5.40541	2.54372	3.02067	0	1.43084	1.43084	0
Bladder__B cell	lymphoid	Bladder	332	144	2.25914	1.8747	0.57312	2.03821	0.237258	0	0.933298	0.226635	1.4343	0.880763	0	0.290596	0	0.062035	0.119724	0.134657	75.6757	54.0541	13.5135	59.4595	8.10811	0	29.7297	2.7027	35.1351	10.8108	0	5.40541	0	2.7027	2.7027	2.7027
Fat__B cell (PF)	lymphoid	Fat	333	145	1.75962	1.18348	0.570844	1.62663	1.2697	0.068582	0.302311	0.298149	0.268195	0.316528	0.16651	0.0336139	0.0715496	0.0336139	0	0	91.6667	58.3333	66.6667	91.6667	91.6667	8.33333	41.6667	33.3333	33.3333	41.6667	33.3333	8.33333	16.6667	8.33333	0	0
Mammary_gland__B cell (PF)	lymphoid	Mammary_gland	334	145	2.6276	2.09495	0.448651	2.72552	0.317932	0.0644324	0	0	0.184121	0.0920332	0.0571386	0.0683653	0	0	0	0	85.7143	66.6667	28.5714	85.7143	28.5714	4.7619	0	0	4.7619	9.52381	9.52381	4.7619	0	0	0	0
Limb_muscle__B cell (PF)	lymphoid	Limb_muscle	335	145	1.36842	0.214725	0.501226	1.45521	1.22471	0.187618	1.04887	0.439359	0.132496	0.143387	0.0833343	0.0540707	0.140208	0.0833343	0.19628	0	83.3333	25	41.6667	58.3333	66.6667	8.33333	58.3333	41.6667	16.6667	16.6667	8.33333	8.33333	25	8.33333	16.6667	0
Bone__B cell (PF)	lymphoid	Bone	336	145	3.04965	1.04852	1.72413	2.17972	0.66241	0	0	0.10637	0	1.00202	0	0.133175	0	0	0.342736	0	88.8889	27.7778	55.5556	61.1111	22.2222	0	0	5.55556	0	27.7778	0	5.55556	0	0	5.55556	0
Spleen__B cell (PF)	lymphoid	Spleen	337	145	2.53318	2.30748	1.0774	3.34308	1.27902	0.050953	0.130241	0.125943	0.0878902	0.0244255	0.14591	0	0.015844	0.0193235	0.229232	0.0546199	91.8033	81.9672	52.459	98.3607	68.8525	3.27869	8.19672	9.83607	6.55738	3.27869	6.55738	0	1.63934	1.63934	9.83607	4.91803
Liver__B cell (PF)	lymphoid	Liver	338	145	2.9077	2.91752	1.4179	2.57656	1.44849	0.347683	0.717614	0	0.277577	0.347683	0	0.277577	0	0	0.717614	0.277577	100	100	66.6667	100	100	33.3333	33.3333	0	33.3333	33.3333	0	33.3333	0	0	33.3333	33.3333
Pancreas__B cell (PF)	lymphoid	Pancreas	339	145	2.31234	1.78689	0.89381	2.18093	0.758858	0.00330299	0.433398	0.223363	0.09796	0.216843	0.0670229	0	0.21387	0.0099073	0.128253	0.0534838	86.4865	75.6757	64.8649	86.4865	54.0541	2.7027	32.4324	29.7297	24.3243	16.2162	8.10811	0	13.5135	2.7027	8.10811	5.40541
Kidney__B cell (PF)	lymphoid	Kidney	340	145	2.25499	1.83126	0.678877	0.982818	0.440197	0	0.846337	0.664251	0.0794927	0.184578	0	0.342903	0	0	0	0	87.5	75	37.5	75	25	0	37.5	37.5	12.5	25	0	12.5	0	0	0	0
Pancreas__B cell (SOX5+)	lymphoid	Pancreas	341	146	3.06802	1.75119	2.14532	1.36008	0.513209	0	1.97959	1.27979	1.46163	1.64769	0.953754	1.01377	0.834532	0.847492	1.00521	1.49844	97.8495	62.3656	76.3441	26.8817	11.828	0	62.3656	41.9355	48.3871	49.4624	30.1075	27.957	27.957	29.0323	34.4086	50.5376
Hypothalamus_Pituitary__plasma cell	lymphoid	Hypothalamus_Pituitary	342	147	2.68315	0.0494318	0.0343617	6.31572	3.6518	0.622857	0.828417	0.123639	0.159535	0.14974	0.221169	0.0684485	0	0.00759052	0.0659163	0	98.3333	1.66667	3.33333	100	98.3333	41.6667	31.6667	8.33333	8.33333	10	16.6667	5	0	1.66667	5	0
Fat__plasma cell	lymphoid	Fat	343	147	3.12124	0.0218171	0.0320858	6.58045	4.00506	0.682505	0.312975	0.0664609	0.0470132	0.0866932	0.193806	0.0236787	0.0365446	0.0188703	0	0	100	1.07527	5.37634	100	98.9247	46.2366	24.7312	4.30108	3.22581	6.45161	18.2796	2.15054	4.30108	2.15054	0	0
Mammary_gland__plasma cell	lymphoid	Mammary_gland	344	147	2.94192	0.12858	0.0423147	6.82317	3.75436	0.589196	0.364033	0.019251	0.0583229	0	0.172761	0.0693372	0	0	0	0	97.8659	3.35366	3.04878	100	99.6951	34.4512	16.1585	1.21951	2.43902	0	7.31707	3.65854	0	0	0	0
Limb_muscle__plasma cell	lymphoid	Limb_muscle	345	147	3.17498	0.0834361	0.0454591	5.17303	3.7477	0.72065	0.67568	0.0471401	0.0302255	0.0942762	0.407086	0	0.195242	0	0	0.0322632	100	6.45161	3.22581	100	100	32.2581	29.0323	3.22581	3.22581	9.67742	32.2581	0	6.45161	0	0	3.22581
Bone__plasma cell	lymphoid	Bone	346	147	3.2908	0	0	6.1503	4.45249	0.94064	0.160173	0.193053	0	0.0261612	0.160206	0	0	0	0.0171211	0	98.9011	0	0	100	100	44.5055	8.42491	10.0733	0	1.64835	7.87546	0	0	0	1.0989	0
Bone_marrow__plasma cell	lymphoid	Bone_marrow	347	147	3.27788	0	0	6.58472	4.26937	0.681801	0.183714	0.227117	0.0326708	0.0489218	0.202867	0	0	0	0.05213	0	99.7512	0	0	100	99.7512	35.5721	10.9453	14.4279	1.24378	2.73632	11.9403	0	0	0	3.48259	0
Blood__plasma cell	lymphoid	Blood	348	147	2.52742	0.125667	0.0308039	5.15727	3.67545	0.265685	0.302447	0.141293	0	0.0281709	0.214242	0	0	0	0	0	100	5	5	100	100	30	30	20	0	5	30	0	0	0	0	0
Spleen__plasma cell	lymphoid	Spleen	349	147	3.00321	0.145936	0.137887	6.56038	3.99577	0.727553	0.186135	0.164435	0.0207766	0.0609227	0.14885	0.0262104	0.0130551	0.0182386	0.0413628	0	99.6059	10.5419	11.4286	100	99.9015	51.5271	15.468	14.9754	1.87192	5.51724	11.7241	2.36453	1.37931	1.47783	4.23645	0
Heart__plasma cell	lymphoid	Heart	350	147	0	0	0	7.23972	4.17741	0	0	0	0	0	0	0	0	0	0	0	0	0	0	100	80	0	0	0	0	0	0	0	0	0	0	0
Lung__plasma cell	lymphoid	Lung	351	147	2.85914	0	0	7.43909	3.49529	0.435429	0.10263	0.394245	0.0124151	0.144419	0.190698	0	0	0	0.0417803	0	98.6014	0	0	100	99.3007	34.2657	9.09091	26.5734	2.0979	11.8881	18.8811	0	0	0	3.4965	0
Small_intestine__plasma cell	lymphoid	Small_intestine	352	147	2.79489	0.0536832	0	7.65008	3.62172	0.69085	0.239173	0.0347304	0	0.0124211	0.136984	0.028385	0	0	0	0	98.8004	1.63577	0	100	99.5638	49.6183	15.5943	2.07197	0	1.09051	10.9051	2.29008	0	0	0	0
Liver__plasma cell	lymphoid	Liver	353	147	3.12591	0	0	6.88498	4.08485	0.712956	0.20989	0.0692673	0.028079	0.0425414	0.146869	0.0542018	0	0	0.0169572	0	100	0	0	100	100	54.4118	17.6471	5.2521	2.10084	2.94118	12.605	4.41176	0	0	1.68067	0
Pancreas__plasma cell	lymphoid	Pancreas	354	147	2.98556	0.19374	0.0437658	6.53299	3.58129	0.7462	0.293945	0.0172169	0.0183896	0.0551822	0.0562533	0.0791019	0.0352641	0.0131834	0.0266738	0	97.3684	11.8421	2.63158	100	100	48.6842	18.4211	2.63158	3.94737	2.63158	7.89474	3.94737	2.63158	1.31579	2.63158	0
Kidney__plasma cell	lymphoid	Kidney	355	147	3.23777	0	0.0112756	6.52565	4.14022	0.817894	0.228744	0.0136376	0	0	0.172311	0	0	0	0	0	99.359	0	1.28205	100	100	51.2821	19.2308	1.28205	0	0	14.1026	0	0	0	0	0
Bladder__plasma cell	lymphoid	Bladder	356	147	3.05541	0	0	7.00738	3.27302	0.438195	0	0.165296	0.0485759	0.17662	0	0	0.0634087	0	0	0	100	0	0	100	100	50	0	16.6667	8.33333	25	0	0	8.33333	0	0	0
Fat__plasma cell (PF)	lymphoid	Fat	357	148	1.85567	0	0.0950563	4.03897	3.67016	0.964238	0.455154	0	0.0950563	0	0	0	0.228928	0	0	0	100	0	20	100	100	80	80	0	20	0	0	0	20	0	0	0
Limb_muscle__plasma cell (PF)	lymphoid	Limb_muscle	358	148	2.99341	0	0	4.3734	4.40962	0.441575	0	0	0	0	0	0	0	0	0	0	100	0	0	100	100	50	0	0	0	0	0	0	0	0	0	0
Bone_marrow__plasma cell (PF)	lymphoid	Bone_marrow	359	148	2.78829	0.75141	0	4.90265	4.2512	0.560328	0.37441	0	0	0	0.314322	0	0	0	0	0	100	22.2222	0	100	100	55.5556	44.4444	0	0	0	22.2222	0	0	0	0	0
Spleen__plasma cell (PF)	lymphoid	Spleen	360	148	2.37231	0.1066	0.216854	4.95387	3.97591	0.714531	0.395225	0.176975	0.0106839	0.0838701	0.116521	0.0129591	0.0483621	0	0.0533442	0	96.4286	14.2857	35.7143	100	100	57.1429	60.7143	25	3.57143	17.8571	17.8571	3.57143	10.7143	0	10.7143	0
Liver__plasma cell (PF)	lymphoid	Liver	361	148	2.37285	0.145311	0	5.02	4.22761	0.802314	0.271933	0.0655691	0.0424743	0.021542	0.156185	0.0315458	0	0	0.021542	0	100	13.6364	0	100	100	59.0909	27.2727	9.09091	4.54545	4.54545	9.09091	4.54545	0	0	4.54545	0
Pancreas__plasma cell (PF)	lymphoid	Pancreas	362	148	2.70842	0.183024	0.165492	5.0411	3.72213	0.410949	0.32264	0.0383547	0.051853	0	0.0238129	0	0.0238129	0.506071	0	0	91.6667	25	25	100	91.6667	33.3333	41.6667	8.33333	8.33333	0	8.33333	0	8.33333	8.33333	0	0
Kidney__plasma cell (PF)	lymphoid	Kidney	363	148	2.59861	0	0.161896	4.48047	3.65187	0.370894	0.953854	0.161896	0	0	0.150227	0	0	0	0	0	100	0	14.2857	100	100	28.5714	42.8571	14.2857	0	0	14.2857	0	0	0	0	0
