# Supplementary material for: Mouse lemur cell atlas informs primate genes, physiology and disease
Source: Nature. 2025 Jul 30;644(8075):185–96. doi: 10.1038/s41586-025-09114-8 (PMC12328237; doi:10.1038/s41586-025-09114-8)
Supplement: Supplementary file 20 — Source Data Extended Data Fig. 8 [file 41586_2025_9114_MOESM20_ESM.xlsx]

## Sheet: Fig E8b
	compartment	tissue	order__compartment_freeannotation_tissue	dendrogram_annotation_number	CD34_mean_expression	FLT3_mean_expression	KIT_mean_expression	MPO_mean_expression	ELANE_mean_expression	MS4A3_mean_expression	VCAN_mean_expression	CSF1R_mean_expression	MSR1_mean_expression	C1QA_mean_expression	MRC1_mean_expression	P2RY12_mean_expression	CX3CR1_mean_expression	SALL1_mean_expression	CTSK_mean_expression	NFATC1_mean_expression	ATP6V0D2_mean_expression	MARCO_mean_expression	PPARG_mean_expression	LPL_mean_expression	LOC105862649_mean_expression	CD86_mean_expression	ID3_mean_expression	ADGRE1_mean_expression	TIMD4_mean_expression	LOC105869074_mean_expression	IL10_mean_expression	SPIC_mean_expression	VCAM1_mean_expression	LOC105885453_mean_expression	SIGLEC1_mean_expression	CD34_percent_expressed	FLT3_percent_expressed	KIT_percent_expressed	MPO_percent_expressed	ELANE_percent_expressed	MS4A3_percent_expressed	VCAN_percent_expressed	CSF1R_percent_expressed	MSR1_percent_expressed	C1QA_percent_expressed	MRC1_percent_expressed	P2RY12_percent_expressed	CX3CR1_percent_expressed	SALL1_percent_expressed
Hypothalamus_Pituitary__hematopoietic precursor cell	hematopoietic	Hypothalamus_Pituitary	468	169	1.0028	0.923715	1.13988	0.408139	0.679925	0	0	0.191167	0	0	0	0	0	0	0	0	0	0	0	0	0	0	0.331157	0	0	0	0	0	0	0	0	56	44	48	20	20	0	0	8	0	0	0	0	0	0
Bone__hematopoietic precursor cell	hematopoietic	Bone	469	169	1.42633	1.01973	0.909712	0.792617	0.822884	0.160383	0	0.0197696	0	0	0	0	0	0	0	0.0223447	0	0	0	0	0.11144	0	0	0	0	0	0	0	0	0	0	80.3279	59.0164	61.4754	40.1639	41.8033	9.01639	0	1.63934	0	0	0	0	0	0
Bone_marrow__hematopoietic precursor cell	hematopoietic	Bone_marrow	470	169	1.48311	1.22617	1.10222	0.688551	0.48113	0.0622843	0.0525261	0.0284306	0	0.0528437	0	0	0	0	0	0	0	0	0	0	0.193666	0	0.150745	0	0	0.0399992	0	0	0	0	0	65.1899	46.8354	46.8354	22.1519	15.8228	3.16456	1.26582	1.26582	0	1.89873	0	0	0	0
Blood__hematopoietic precursor cell	hematopoietic	Blood	471	169	1.31357	0.83416	0.503192	0.627154	0.351769	0.108919	0.110516	0.120178	0	0	0	0	0	0	0.028795	0	0	0	0	0	0.804401	0	0.13736	0.0128406	0	0	0	0	0.161508	0	0	64.1975	33.3333	24.6914	6.17284	4.93827	4.93827	1.23457	3.7037	0	0	0	0	0	0
Spleen__hematopoietic precursor cell	hematopoietic	Spleen	472	169	1.71724	0.403219	0.686836	0	0	0.025208	0	0	0.123829	0.472228	0	0	0	0	0	0	0	0	0	0	0	0	0	0.0764665	0	0	0	0.123829	0.339142	0	0	90	30	60	0	0	10	0	0	10	40	0	0	0	0
Lung__hematopoietic precursor cell	hematopoietic	Lung	473	169	1.41195	0.875599	0.685589	0.62117	0	0	0	0	0	0.470677	0	0	0	0	0	0	0	0.091171	0	0.091171	0.802174	0	0.067597	0	0	0.130912	0	0	0	0	0	100	50	41.6667	33.3333	0	0	0	0	0	33.3333	0	0	0	0
Hypothalamus_Pituitary__granulocyte monocyte progenitor cell	myeloid	Hypothalamus_Pituitary	575	181	0.310117	1.04999	0.583975	3.31382	4.44021	1.41503	0.186564	0.452488	0	0.084839	0	0	0	0	0	0	0	0	0.0244285	0	0.183069	0	0	0	0	0	0	0	0	0	0	22.2222	62.963	55.5556	100	100	66.6667	7.40741	25.9259	0	3.7037	0	0	0	0
Bone__granulocyte monocyte progenitor cell	myeloid	Bone	576	181	0.686927	0.505679	0.728287	4.09614	4.84331	1.15098	0.024351	0.154858	0.0190236	0	0	0	0	0	0.0148227	0.0110832	0	0	0	0	0.499523	0	0	0	0	0	0	0	0	0	0	51.4151	36.7925	65.0943	98.5849	99.5283	80.1887	1.41509	9.43396	1.41509	0	0	0	0	0
Bone_marrow__granulocyte monocyte progenitor cell	myeloid	Bone_marrow	577	181	0.810585	1.06791	0.897755	3.95193	4.80335	1.10968	0.0107967	0.396979	0.0175493	0.0507054	0.0110926	0	0	0	0	0	0	0	0	0.00677257	0.350198	0.00605706	0	0.00999409	0.0410782	0	0	0	0	0	0	58.9474	60	72.6316	95.7895	98.9474	70.5263	1.05263	22.1053	2.10526	5.26316	1.05263	0	0	0
Lung__granulocyte monocyte progenitor cell	myeloid	Lung	579	181	0.307593	0.743302	0.669039	3.29955	2.74009	1.25972	0.0433764	0.277317	0.0580797	0.0760881	0.278845	0	0	0	0	0	0	0.167728	0	0.109865	1.18775	0.0575387	0	0.132304	0	0.358266	0	0	0	0	0	30.7692	53.8462	69.2308	100	92.3077	84.6154	7.69231	30.7692	7.69231	7.69231	38.4615	0	0	0
Hypothalamus_Pituitary__monocyte	myeloid	Hypothalamus_Pituitary	581	182	0	0.601826	0.576607	0.22541	0.601799	0.194351	1.98306	0.938899	1.46796	0.766591	0	0.102692	0.0796034	0	0.0189696	0.0656956	0	0	0.0189696	0.171237	0.689733	0.231046	0.0256431	0	0.222791	0	0	0	0	0	0	0	19.5122	15.8537	6.09756	12.1951	4.87805	47.561	26.8293	34.1463	13.4146	0	3.65854	2.43902	0
Fat__monocyte	myeloid	Fat	582	182	0	0.0210914	0.160416	0	0	0.0246907	1.88943	1.1793	1.43856	0.773271	0	0	0	0	0.0114892	0.0513261	0	0.192115	0.0312446	0.0845394	3.45032	0.431223	0.541993	0.189143	0.0829307	1.84477	0.178308	0	0	0	0	0	2.3622	12.9921	0	0	2.3622	88.5827	73.2283	83.4646	29.1339	0	0	0	0
Mammary_gland__monocyte	myeloid	Mammary_gland	583	182	0	0.470323	0	0	0	0	0.973341	1.35288	1.85131	1.48594	0.172723	0	0	0	0.101587	0	0	0	0.184699	0.130937	2.86116	0.289076	0.599005	0.114107	0.159512	1.40803	0	0	0	0	0	0	23.0769	0	0	0	0	30.7692	57.6923	76.9231	34.6154	3.84615	0	0	0
Bone__monocyte	myeloid	Bone	584	182	0	0.274111	0.188761	0.637366	1.07549	0.575647	1.07826	0.6329	0.622322	0.387963	0	0	0	0	0.0214108	0.0263449	0	0	0.0496282	0.0356482	1.15116	0.144636	0.294317	0.0311269	0	0.927877	0	0	0	0	0	0	13.2637	8.30287	31.1227	42.8198	27.0496	38.2768	30.7572	26.423	6.63185	0	0	0	0
Bone_marrow__monocyte	myeloid	Bone_marrow	585	182	0.0255332	0.376278	0.26852	0.268095	0.672336	0.336189	1.4169	0.635813	0.934811	0.462396	0	0	0	0	0	0	0	0.038174	0	0.049173	1.43565	0.12984	0.192871	0.0420105	0	1.19197	0	0	0	0	0	1.0064	13.9067	9.33211	10.247	22.5984	15.462	52.699	27.3559	33.8518	8.87466	0	0	0	0
Blood__monocyte	myeloid	Blood	586	182	0	0.336278	0.283456	0	0.0194325	0.0405304	1.85814	1.0191	1.56034	1.12745	0	0	0	0	0.0246531	0.0187682	0	0.0581876	0	0.0385191	2.46053	0.133737	0.747648	0.158452	0	1.81937	0	0	0	0	0	0	16.5396	16.0823	0	1.29573	2.97256	81.4787	58.9939	74.1616	30.8689	0	0	0	0
Spleen__monocyte	myeloid	Spleen	587	182	0	0.262388	0.323076	0.0359896	0.0305306	0.0252397	1.90601	1.07292	1.14718	1.90024	0	0	0.0526535	0	0.0291747	0	0	0.0401677	0.0348833	0.0770933	1.67589	0.163091	0.410134	0.251951	0.08608	1.08223	0	0.128056	0.143016	0	0.0251206	0	12.2137	17.3664	1.9084	1.9084	2.67176	88.3588	55.7252	55.3435	62.7863	0	0	1.71756	0
Lung__monocyte	myeloid	Lung	588	182	0	0.297446	0.256438	0	0.0235362	0.0383997	1.87598	1.15973	1.52061	1.24039	0.595238	0	0	0	0.0479716	0.0271091	0	0.321479	0.0519499	0.142913	2.90673	0.19926	0.895017	0.285507	0.077491	1.5093	0.0340453	0	0	0	0	0	13.6986	9.58904	0	1.33381	2.12689	71.305	55.2271	58.9041	40.5912	12.8335	0	0	0
Liver__monocyte	myeloid	Liver	589	182	0	0.212766	0.0893198	0	0.0434725	0.0334065	1.78137	1.30705	1.8685	1.15673	0.026817	0	0	0	0.724832	0.0397471	0	0.0994505	0.13424	0.290792	2.35052	0.154809	1.37184	0.199699	0.0770518	1.52874	0.0811849	0	0	0	0	0	7.38007	2.58303	0	1.10701	1.47601	68.2657	48.7085	67.5277	28.7823	1.10701	0	0	0
Pancreas__monocyte	myeloid	Pancreas	590	182	0.183732	0	0.268192	0	0	0	2.58983	1.7915	1.26971	0	0	0	0	0	0.823919	0	0	0	0	0.736155	2.23158	0.268192	0	0	0.408294	2.06601	0	0	0	0	0	10	0	10	0	0	0	90	100	50	0	0	0	0	0
Kidney__monocyte	myeloid	Kidney	591	182	0.0331386	0.157966	0.261551	0	0	0.0457625	1.98725	1.10995	1.53918	1.77579	0.105321	0	0.0638309	0	0	0	0	0	0	0.13336	2.1048	0.130802	0.862749	0.152063	0.0373757	1.45707	0	0	0.0322385	0	0	1.36986	6.39269	9.58904	0	0	3.19635	74.8858	51.5982	65.2968	41.0959	2.73973	0	1.82648	0
Bladder__monocyte	myeloid	Bladder	592	182	0.0327137	0.0291006	0.0536476	0	0	0	1.20276	1.40029	1.62916	0.750093	0.0352506	0	0	0	0.0657263	0.0477801	0	0.0441466	0.0139393	0.0611328	3.66601	0.523216	0.201142	0.0550926	0	0.905688	0.874932	0	0.0337415	0	0	2.68097	1.60858	1.34048	0	0	0	64.8794	82.3056	87.6676	27.0777	1.87668	0	0	0
Brain_cortex__macrophage (microglial cell)	myeloid	Brain_cortex	626	186	0.151064	0	0.0929348	0	0	0	0.0982555	2.71571	1.99994	4.01059	1.40377	1.33487	1.12778	0.411601	0.0508278	0.0457802	0	0.490744	0.368253	0	2.90632	0.209912	0.607614	0	0.950691	0.943363	0	0	0.223661	0	0.242833	2.99539	0	3.68664	0	0	0	1.84332	87.3272	67.9724	94.9309	22.3502	33.6406	26.2673	10.3687
Brainstem__macrophage (microglial cell)	myeloid	Brainstem	627	186	0.357183	0	0.0769556	0	0	0	0.073464	2.78279	1.56816	2.91043	0.467468	1.45901	1.77711	0.730865	0	0.0532287	0	0.110894	0.219994	0	1.8209	0.258464	0.486004	0	1.31472	0.22683	0	0	0.116382	0	0.11671	12.9094	0	3.08285	0	0	0	1.92678	91.9075	63.7765	89.4027	7.70713	58.1888	60.6936	26.7823
Hypothalamus_Pituitary__macrophage (microglial cell)	myeloid	Hypothalamus_Pituitary	628	186	0.253089	0.0712932	0.0375832	0.0588981	0.40109	0	0	2.52178	1.80435	2.7404	0.651626	1.59315	1.58257	0.837766	0.51861	0	0	0.237932	0.2182	0	1.51783	0.298247	0.510593	0	1.63115	0.235139	0.0915192	0	0.111836	0	0.199994	7.5	1.66667	1.66667	1.66667	10.8333	0	0	87.5	65.8333	85	5	51.6667	52.5	30
Eye_retina__macrophage (microglial cell)	myeloid	Eye_retina	629	186	0.702943	0	0.160766	0	0	0	0	2.48577	1.72044	3.4218	0.853733	1.2874	0.752156	0.561206	0	0	0	1.90036	0	0	2.5406	0	0	0	1.93593	0.752884	0	0	0	0	0.1952	25	0	8.33333	0	0	0	0	75	58.3333	100	25	58.3333	16.6667	8.33333
Bone__macrophage (osteoclast)	myeloid	Bone	630	187	0	0.00999968	0.121692	0.577815	0.572652	0.0452996	0	1.88039	1.15817	3.31058	0.676007	0	0.0609368	0	4.01727	0.290352	0.887193	0.111612	0.329318	0.890549	2.49339	0.084687	0.457423	0	0.847925	1.00945	0.0746148	0.178318	0.884129	0	0.454331	0	1.25	5	31.25	25	2.5	0	77.5	43.75	50	22.5	0	2.5	0
Lung__alveolar macrophage	myeloid	Lung	631	188	0.0240901	0	0.155849	0	0	0	0.0293346	1.07495	2.69004	3.97592	2.20022	0	0	0	0.0301857	0.0161849	0.0178089	1.86869	0.788268	1.18152	0.991647	0.0161592	1.22343	0.0117687	0.977384	2.23993	0	0.0664636	0.301259	0	0.929974	1.75852	0	14.6687	0	0	0	2.91658	76.7532	99.3995	99.2709	95.9683	0	0	0
Lung__interstitial macrophage	myeloid	Lung	635	192	0	0.087225	0.224062	0	0	0	0.623419	1.67976	2.08944	2.80925	2.12046	0.0447299	0.0434947	0	0.364821	0.0379968	0	0.870325	0.19502	0.565845	2.80769	0.23413	1.13685	0.0881531	1.11668	2.27739	0.118673	0.0325817	0.208341	0.180299	0.120257	0	3.76658	11.618	0	0	0	24.4562	80.6366	84.191	78.6207	64.4562	1.69761	1.96286	0
Liver__macrophage (Kupffer cell)	myeloid	Liver	638	195	0.032179	0.10142	0.135629	0	0	0	0.0550732	2.14097	1.99246	4.19028	0.836402	0.0850012	0	0	0.224722	0.032473	0	2.08367	0.324655	0.784908	2.2411	0.134528	1.96284	0.690555	1.6574	2.29257	0.496538	0.133965	0.428265	0.292691	0.70693	1.15226	2.79835	5.84362	0	0	0	2.38683	85.4321	86.749	95.3086	32.1811	2.55144	0	0
Liver__macrophage (Kupffer cell MS4A7+)	myeloid	Liver	642	199	0	0	0.428186	0	0	0	0	0.743188	0.890663	4.23941	0	0	0.105136	0	0.0326239	0.0239249	0	0.125279	0.828078	1.42284	0.947136	0.0746401	2.35971	0	0	0.318913	0.296225	0	0.0349442	0	0	0	0	15.8363	0	0	0	0	25.2669	23.3096	100	0	0	4.27046	0
Small_intestine__macrophage	myeloid	Small_intestine	618	184	0.217881	0.0464874	0.188394	0	0	0	0.0667622	2.33332	1.65791	4.34883	0.990502	0.0191197	0	0	0.133904	0.0321912	0	0.283515	0.0579674	0.0268209	2.15782	0.193568	0.801309	0	2.70788	2.22804	0.429476	0	0.190525	0	0.665496	12.2137	3.05344	13.7405	0	0	0	2.29008	92.3664	87.0229	98.4733	52.6718	1.52672	0	0
Small_intestine__macrophage (MS4A7+)	myeloid	Small_intestine	653	205	0.0705424	0	0.241648	0	0	0	0.0510419	0.646771	0.410551	3.40625	0	0	0.0657799	0	0	0.128397	0	0.13496	0.402872	0.296079	1.07122	0.0597424	0.78969	0	0.0597424	0.220141	0.483439	0	0	0	0	5.71429	0	14.2857	0	0	0	2.85714	25.7143	17.1429	88.5714	0	0	5.71429	0
Spleen__macrophage	myeloid	Spleen	615	184	0	0	0.155844	0	0.0796696	0	0.0422704	1.72442	1.06291	5.14865	0.0312349	0.0590722	0	0	0	0	0	1.12203	0.420733	0	2.59139	0.52583	0.50408	0.213531	1.66234	1.95418	0.232317	1.70406	2.10522	1.41448	0.995113	0	0	7.00326	0	1.79153	0	1.62866	50	32.5733	99.6743	1.62866	2.11726	0	0
Fat__macrophage (MRC1+)	myeloid	Fat	643	200	0.0886665	0	0.158558	0	0	0	0	2.20586	1.85201	3.76982	2.78609	0.12818	0	0	0.720821	0.0419437	0	0.118897	0.237887	0.726492	2.58872	0.195249	0.457596	0.0938759	2.02951	3.36253	0.280617	0	0.560442	0.756991	0.933808	3.40633	0	8.27251	0	0	0	0	92.944	85.6448	93.4307	97.5669	7.54258	0	0
Limb_muscle__macrophage	myeloid	Limb_muscle	612	184	0.0312598	0.168055	0.183241	0	0	0	0.101836	2.16555	1.91959	3.41552	2.44553	0	0	0	0.888943	0.0615066	0	0	0.15475	0.957065	2.47823	0.245893	0.625043	0.0726008	1.59346	3.19897	0.334866	0.0270138	0.447747	0.403647	0.660419	1.35135	4.72973	8.10811	0	0	0	3.37838	86.4865	83.7838	88.5135	73.6486	0	0	0
Tongue__macrophage	myeloid	Tongue	617	184	0.110956	0	0.0577247	0	0	0	0.175794	2.12246	1.43952	2.57451	2.29811	0.0745324	0	0	1.22433	0	0	0	0.129198	1.16863	2.43888	0.333515	0.482328	0	2.28766	1.27719	1.19346	0	0	0.799948	0.172099	2.45902	0	1.63934	0	0	0	3.27869	72.1311	40.9836	72.1311	67.2131	1.63934	0	0
Kidney__macrophage (MRC1+)	myeloid	Kidney	645	200	0.0554786	0	0.302188	0	0	0	0	2.27074	2.20065	4.48125	2.64771	0.117923	0	0.0243217	0.489081	0	0	0.451977	0.107348	0.188272	3.29827	0.164398	0.975322	0.0941845	1.08749	3.22552	0.212275	0	0.860885	0.888322	0.801988	1.5625	0	13.2812	0	0	0	0	93.75	90.625	100	97.6562	4.6875	0	1.5625
Bladder__macrophage	myeloid	Bladder	621	184	0.213358	0	0.109889	0	0	0	0.169345	2.12873	1.6391	3.05149	2.17093	0.088547	0	0	0.748663	0.0271259	0	0	0.107392	0.342654	2.78947	0.375899	0.970626	0	0.940297	1.82435	1.30914	0	0.280506	0.176841	0.114357	8.17308	0	3.84615	0	0	0	3.84615	86.2981	70.4327	85.3365	76.6827	2.88462	0	0
Fat__macrophage	myeloid	Fat	610	184	0.0746047	0.146815	0.276252	0	0	0	0.508873	1.63678	1.56756	2.95498	0.871052	0.043607	0.0541865	0	0.634058	0.0160874	0	0.803747	0.106139	0.767371	2.44962	0.204159	0.875415	0.345825	1.21519	1.87613	0.258765	0.0393863	0.0892499	0.0182738	0.383366	3.73563	7.47126	17.2414	0	0	0	14.3678	82.7586	77.8736	78.1609	32.4713	1.72414	3.44828	0
Mammary_gland__macrophage	myeloid	Mammary_gland	611	184	0	0.10321	0.186589	0	0	0	0.112448	1.42094	1.47738	4.27734	0.883023	0	0	0	0.946546	0.0196109	0	0	0.245869	0.859803	2.34068	0.342846	0.537335	0.169069	3.16895	1.85965	0.0559672	0.399108	1.59076	2.40424	0.824724	0	4.16667	12.5	0	0	0	1.38889	75	58.3333	94.4444	26.3889	0	0	0
Bone_marrow__macrophage	myeloid	Bone_marrow	614	184	0	0.0649072	0.293681	0.604607	1.56814	0.0479979	0.551356	1.49268	1.3444	4.35171	0.573954	0	0	0	0	0.0479817	0	0.104153	0.271796	0.187891	2.58375	0.225805	0.560973	0.114948	1.43608	2.07998	0.243406	0.967077	1.5775	0.301971	0.529896	0	1.96078	7.84314	10.7843	14.7059	1.96078	15.6863	57.8431	54.902	96.0784	10.7843	0	0	0
Kidney__macrophage	myeloid	Kidney	620	184	0.169724	0.540437	0.299438	0	0	0	0.0384752	2.00155	1.70865	3.21999	0.962447	0.0761927	0.150042	0	0.255193	0.0482394	0	1.05605	0.12607	0.376829	2.24863	0.244852	1.24776	0.110579	1.86924	1.37806	0.074089	0.110886	0.134782	0	0.214178	5.81242	16.9089	11.6248	0	0	0	1.4531	83.3554	70.4095	80.5812	24.4386	1.98151	4.88771	0
Uterus__macrophage (LTC4S+)	myeloid	Uterus	657	209	0.334482	0.3014	0.245141	0	0	0	0	1.78714	1.37866	3.05286	0.0430133	0.0924872	0.118934	0	2.32699	0.0367404	0.371394	0.0896183	0.205191	0.22739	2.07227	0.221518	0.809201	0	3.39039	0.665981	0	0	0	0	0.603527	10.221	8.56354	8.83978	0	0	0	0	74.8619	60.221	83.1492	2.48619	4.41989	4.97238	0
Testes__macrophage	myeloid	Testes	622	184	0	0	0	0	0	0	0.167984	1.3789	1.44578	2.38345	1.49089	0	0	0	1.42478	0	0.321298	0	0.144987	0.77233	2.59141	0.501638	0.706197	0	1.6965	0.820686	0	0	0	0	0.085404	0	0	0	0	0	0	17.6471	41.1765	47.0588	52.9412	47.0588	0	0	0
[truncated: 17 more columns]

## Sheet: Fig E8c
	compartment	tissue	order__compartment_freeannotation_tissue	dendrogram_annotation_number	ACY3_mean_expression	LOC105878881_mean_expression	BHLHE41_mean_expression	TMEM119_mean_expression	PTPRZ1_mean_expression	CKB_mean_expression	SPP1_mean_expression	RAB13_mean_expression	LAG3_mean_expression	SLC25A4_mean_expression	ABCG1_mean_expression	CYFIP2_mean_expression	GPD1_mean_expression	CHIT1_mean_expression	LTA4H_mean_expression	LOC105876782_mean_expression	LOC105869752_mean_expression	FCGR2B_mean_expression	LYZ_mean_expression	LOC105882215_mean_expression	APOC3_mean_expression	ALDOB_mean_expression	APOC1_mean_expression	LOC105872655_mean_expression	PRNP_mean_expression	LOC105866341_mean_expression	LOC105882132_mean_expression	MS4A7_mean_expression	LOC105873562_mean_expression	CD22_mean_expression	MMP1_mean_expression	MMP10_mean_expression	TNFRSF6B_mean_expression	DNASE1L3_mean_expression	JAML_mean_expression	LOC105871481_mean_expression	CD5L_mean_expression	CCR3_mean_expression	LOC105863040_mean_expression	MMP12_mean_expression	STAB1_mean_expression	ABCA6_mean_expression	GAS6_mean_expression	CLEC10A_mean_expression	MRC1_mean_expression
Hypothalamus_Pituitary__hematopoietic precursor cell	hematopoietic	Hypothalamus_Pituitary	468	169	0.10031	0	0.140236	0	0	0.251313	0	0	0.0535675	0.225806	0.0269377	0.360985	0	0	0.114296	1.51113	0.873284	0.078226	0.312898	0	0	0	0	0.0535675	0.250925	0.181023	0.181023	0	0	0.23702	0	0	0	0	0	0.0343558	0	0	0	0	0	0	0.21382	0	0
Bone__hematopoietic precursor cell	hematopoietic	Bone	469	169	0	0	0	0	0	0.520307	0.0629609	0	0.104394	0.551328	0.0601912	0.287042	0.0649769	0.133996	0.0925046	1.20559	0.873125	0.259082	0.19718	0.0199457	0	0	0	0	0.0765388	0	0	0	0	0.297629	0	0	0.0662052	0	0.0182957	0	0	0	0.0804098	0	0	0	0	0	0
Bone_marrow__hematopoietic precursor cell	hematopoietic	Bone_marrow	470	169	0	0	0	0	0	0.334238	0	0	0.158956	0.469667	0.0510597	0.46691	0	0.291357	0.110115	0.937234	0.710412	0.343935	0.313316	0	0	0	0	0	0.135989	0	0	0.0508875	0	0.255671	0	0	0.0572418	0	0.0633983	0	0.0598485	0	0	0	0	0	0	0	0
Blood__hematopoietic precursor cell	hematopoietic	Blood	471	169	0	0	0	0	0	0.279514	0	0.015248	0.205143	0.495358	0.125909	0.481231	0.00973355	0.0456191	0.0895576	0.906682	0.586663	0.144853	0.14585	0	0	0	0	0	0.149857	0	0	0.0886739	0	0.0697478	0	0	0.0164751	0	0.0292988	0.284582	0	0	0.0493267	0	0	0	0.028795	0	0
Spleen__hematopoietic precursor cell	hematopoietic	Spleen	472	169	0	0	0	0	0	0.131786	0	0.239115	0	0.416975	0.6552	0.370425	0	0.834847	0.243959	0.383972	0.973757	0	0.239115	0	0	0	0	0	0.259015	0	0	0	0.133371	0.190611	0	0	0	0	0	0	0	0	0.23182	0	0	0	0	0	0
Lung__hematopoietic precursor cell	hematopoietic	Lung	473	169	0	0	0	0	0	0.159476	0.72385	0.258352	0.263512	0.511532	0.16438	0.886489	0.0939375	0.16438	0.091171	0.912032	1.21018	0.304856	0.155657	1.02483	0	0	0	0	0.0799045	0	0	0	0	0.41843	0	0	0.091171	0	0.067597	0.067597	0	0	0.113863	0	0	0	0	0	0
Hypothalamus_Pituitary__granulocyte monocyte progenitor cell	myeloid	Hypothalamus_Pituitary	575	181	0.292596	0	0	0	0.0534481	0.321547	0.126697	0	0.0361405	0.129784	0	0.149486	0	0.0445274	0.275648	1.61178	1.20739	0	1.30239	0	0	0	0	0	0.0534481	0	0	0.364137	0	0	0	0	0	0	0.0278446	0	0	0	0.017214	0	0	0	0.0427834	0.0679654	0
Bone__granulocyte monocyte progenitor cell	myeloid	Bone	576	181	0	0	0	0	0	0.693716	0	0	0.0201048	0.548159	0.0461521	0.414075	0	0.24281	0.181776	0.75077	0.563005	0.0436396	0.301716	0	0	0	0	0	0.0311769	0	0	0	0	0.0704997	0	0	0.0334734	0	0	0	0	0	0.0190462	0	0	0	0.0210129	0	0
Bone_marrow__granulocyte monocyte progenitor cell	myeloid	Bone_marrow	577	181	0	0.0177645	0	0.0143819	0	0.507282	0	0.0117619	0.010251	0.425401	0.08268	0.396279	0.0128764	0.245704	0.213916	0.956186	0.81101	0.0857189	0.437791	0.0252923	0	0	0	0	0.0342014	0	0	0	0	0.116463	0	0	0	0	0.034665	0	0	0	0	0	0	0	0.0316646	0.0317394	0.0110926
Lung__granulocyte monocyte progenitor cell	myeloid	Lung	579	181	0	0	0	0	0	0.412598	0.962355	0	0	0.364993	0.223273	0.580555	0.0981476	0	0.0534924	1.16066	0.967432	0	0.292076	1.11224	0	0	0	0	0.141633	0	0	0	0	0.0631938	0	0	0.0569507	0	0.0294615	0	0	0	0	0	0	0	0	0	0.278845
Hypothalamus_Pituitary__monocyte	myeloid	Hypothalamus_Pituitary	581	182	0.280532	0.214914	0.0670137	0	0.0535203	0.766767	0.281117	0	0	0.164818	0	0.0544809	0	0.205807	0.244237	2.44121	1.74921	0.443796	2.57163	0.609836	0	0	0	0	0.471983	0.175647	0.110989	0.048384	0	0	0	0	0	0	0.316018	0	0	0	0	0	0	0.175326	0.290991	0.0351897	0
Fat__monocyte	myeloid	Fat	582	182	0	0	0.0288282	0	0	0.592896	1.0466	0.0173281	0	0.1072	0.214534	0.160121	0.0966303	0.601884	0.164633	1.60018	1.21877	0.668151	0.815907	3.74518	0	0.014223	0	0	0.319164	0.0282077	0.0250793	0.050516	0.050513	0.0653139	0.0117303	0	0.11183	0	0.0727128	0	0	0	0	0	0.0114224	0	0.057699	0	0
Mammary_gland__monocyte	myeloid	Mammary_gland	583	182	0	0	0	0	0	1.28236	0.67804	0	0	0.262411	0.164152	0.0613486	0	0	0.210308	2.3099	2.08828	0.862558	1.30411	2.22088	0	0	0	0	0.25587	0	0.14918	0.0613486	0	0	0	0	0	0	0.235706	0	0	0	0	0	0.148297	0.782192	0	0.102536	0.172723
Bone__monocyte	myeloid	Bone	584	182	0	0	0	0	0	0.766033	0.59125	0	0	0.359056	0.138295	0.232216	0	0.48215	0.276827	1.81794	1.3684	0.408699	1.48203	1.42338	0	0	0	0	0.196342	0.0498711	0.0338749	0	0	0	0	0	0	0	0.136513	0	0	0	0	0	0	0	0.058644	0	0
Bone_marrow__monocyte	myeloid	Bone_marrow	585	182	0	0.0456455	0	0	0	0.644015	0.66827	0	0	0.293282	0.165528	0.24122	0	0.606926	0.194284	1.70938	1.1122	0.451581	1.52389	1.33793	0	0	0	0	0.203527	0.0455528	0	0	0	0	0	0	0	0	0.188393	0	0	0	0	0	0	0	0.0709624	0	0
Blood__monocyte	myeloid	Blood	586	182	0	0	0	0	0	0.48138	0.655804	0	0	0.214766	0.138853	0.168144	0	0.447523	0.265444	1.91609	1.30816	0.750228	1.30276	1.76168	0	0	0	0	0.524044	0.12852	0.104402	0.13685	0.0304565	0	0	0	0	0	0.222813	0.0517793	0	0	0	0	0	0	0.035997	0	0
Spleen__monocyte	myeloid	Spleen	587	182	0	0.192651	0	0	0	0.747411	0.387532	0	0.0403849	0.164026	0.124073	0.112239	0.0430321	0.142139	0.274332	2.59812	2.26761	0.904269	1.64549	1.80072	0	0	0	0	0.568567	0.440762	0.346357	0.2312	0.139111	0.121927	0.0995506	0	0	0	0.271069	0.149698	0.179721	0.0230129	0.0583975	0.0676283	0	0.0362207	0.151306	0	0
Lung__monocyte	myeloid	Lung	588	182	0	0	0.0429907	0	0	0.907781	1.92511	0	0	0.158204	0.174336	0.109058	0.0818286	0.406456	0.249001	2.44074	1.86999	0.889873	1.18972	3.38587	0	0	0	0	0.541825	0.156034	0.109981	0.127891	0.0556563	0	0.0883746	0	0.0298827	0	0.379943	0	0	0	0	0	0	0.0391612	0.168766	0	0.595238
Liver__monocyte	myeloid	Liver	589	182	0	0	0.113857	0	0	0.521147	0.780904	0	0	0.226238	0.120284	0.13415	0.0293398	0.276766	0.225542	1.98475	1.16524	0.628928	1.0477	2.0537	1.70066	1.16384	1.11467	1.01146	0.497045	0.168936	0.127146	0.167031	0.0788012	0	0	0	0	0	0.113086	0	0	0	0	0	0.0484991	0	0.0522602	0	0.026817
Pancreas__monocyte	myeloid	Pancreas	590	182	0	0	0	0	0	0.754553	0.362361	0	0.147064	0.557863	0.470215	0.123324	0.283233	0.521896	0.140266	1.95452	1.27248	0.644723	0.643347	2.70954	0	0	0	0	0.85977	0	0	0	0.551618	0	0	0	0	0	0	0	0	0	0	0	0.239806	0	1.06564	0	0
Kidney__monocyte	myeloid	Kidney	591	182	0.0738735	0.0383375	0.038257	0	0	0.662308	1.34217	0	0	0.180337	0.133637	0.134982	0.071574	0.244091	0.185826	2.09877	1.62849	0.901081	1.59447	2.5104	0.371855	1.37398	0	0	0.669302	0.203036	0.142789	0.327868	0.0708245	0.0507997	0.112972	0	0	0	0.246939	0	0	0	0	0	0.0246954	0.0689386	0.139187	0	0.105321
Bladder__monocyte	myeloid	Bladder	592	182	0	0	0.0169429	0	0	0.572014	1.23787	0.0277428	0.0133449	0.0293951	0.0250448	0.0402083	0	0.676862	0.092159	1.34593	0.915499	0.241556	0.270732	3.4727	0	0	0	0	0.243782	0	0	0.122294	0.027265	0.203028	0.0965466	0.0265181	0.183824	0	0.0390032	0	0	0	0	0	0	0	0.0298218	0.0118373	0.0352506
Brain_cortex__macrophage (microglial cell)	myeloid	Brain_cortex	626	186	4.2021	1.55333	2.02927	1.49421	0.782605	1.54244	1.51226	0.0813678	0.0578959	0.491863	0.117304	0.0709796	0.114032	0.583665	0.0203782	0.440071	0.30755	0.17588	0.310019	2.10772	0	0	0.054457	0.0365972	0.541844	0	0	0	0.0745832	0	0	0	0.0507076	0	0.0689258	0	0	0	0.094586	0	0.704304	0.227891	1.25851	0	1.40377
Brainstem__macrophage (microglial cell)	myeloid	Brainstem	627	186	3.84212	2.29908	2.4309	1.70505	1.34293	1.62274	1.49949	0.108492	0.139216	0.272274	0.0341164	0.113929	0.303129	0.136845	0.0937961	1.05659	0.630323	0.0869344	0.116175	0.810319	0	0	0	0.135644	0.305554	0	0	0	0.0638408	0	0	0	0.125244	0	0.0748606	0	0	0	0.210411	0	0.215824	0.0767085	1.15763	0	0.467468
Hypothalamus_Pituitary__macrophage (microglial cell)	myeloid	Hypothalamus_Pituitary	628	186	3.8219	2.35287	2.20736	1.50642	1.40213	1.61692	0.535313	0	0.0989113	0.237223	0.0360258	0.0278041	0.441631	0.0395788	0.0926247	0.989481	0.669086	0.0749976	0.479918	0.35223	0	0	0	0	0.320811	0.0357373	0.0357373	0	0	0	0	0	0.085154	0	0.163556	0	0	0	0.0976755	0	0.475664	0.276009	0.901428	0	0.651626
Eye_retina__macrophage (microglial cell)	myeloid	Eye_retina	629	186	3.99008	2.34818	1.78369	1.38598	0.190544	1.20764	0	0	0	0.255826	0.422183	0	0.155042	0	0	2.93925	2.19418	1.27542	1.56342	0	0	0	0	0.155042	0.308454	0	0	0	0.850942	0	0	0	0.413767	0	0.789276	0	0	0	0	0	0.136072	0	1.32746	0	0.853733
Bone__macrophage (osteoclast)	myeloid	Bone	630	187	0.763695	0.228267	0.175602	0	0	3.52796	3.96098	0.950732	0.964015	1.2965	0.027429	0.0221268	0.425209	1.64834	0.126611	1.23217	0.682278	0.913215	0.422869	1.88268	0	0	0	0	0.440026	0.807603	0.230493	0.323043	0.204448	0.0801283	0	0	0.0293253	0.134044	0.08701	0.359	0.642421	0.136747	0.0861329	0	0.360306	0.0218426	0.292271	0.0325875	0.676007
Lung__alveolar macrophage	myeloid	Lung	631	188	0	0.0416634	0.669534	0	0	0.753	1.82449	0.268048	0.0118259	0.33485	1.82715	1.69693	1.90178	2.99174	1.59541	1.21666	0.854803	0.01445	0.0845515	1.43126	0	0	0	0	0.0249958	0.0208923	0.0115858	0	0.119194	0	0.0243753	0	0.0313347	0	0.0247311	0	0.0123411	0	0.0512284	0.275121	0	0	0.0268994	0	2.20022
Lung__interstitial macrophage	myeloid	Lung	635	192	0.360466	0.273318	0.301355	0.11065	0	1.90074	3.85653	0.165282	0.205177	0.196281	0.481261	0.221148	0.198467	1.54735	0.405153	3.2366	3.17152	1.40871	1.01155	4.51302	0	0	0	0	0.350356	0.376705	0.298691	0.250922	0.435958	0	0.128654	0	0.581627	0.122153	0.607155	0	0.0640448	0	0.0845885	0.262963	0.224276	0.996742	0.591163	0.122764	2.12046
Liver__macrophage (Kupffer cell)	myeloid	Liver	638	195	0.638418	0.213129	0.14124	0	0	0.869623	0.784389	0.0825133	0.144281	0.21607	0.262321	0.0627643	0.141775	1.00461	0.148647	2.15537	1.84386	0.44243	0.700402	4.09022	1.64418	1.33718	1.08889	0.914562	1.07996	1.02931	0.708487	0.423696	0.411666	0.0533783	0	0	0.0424989	0.593995	0.107615	0.0295476	1.63594	0	0.138288	0	0.11632	0.156314	0.221475	0	0.836402
Liver__macrophage (Kupffer cell MS4A7+)	myeloid	Liver	642	199	0	0.25495	0	0	0	1.6093	0.341926	0	0.365561	0.289847	0.0228969	0.0348519	0.0359067	0	0.130525	1.18652	0.631845	0	0.165806	0.215734	0.856525	0.790152	0.615279	0.580492	0.0743833	4.21654	3.7635	2.8393	2.09324	1.10403	0.258511	0	0	0.0478534	0.0462992	0	0.683088	0	0	0	0	0.0568172	0	0	0
Small_intestine__macrophage	myeloid	Small_intestine	618	184	1.51952	0.340897	0.0650677	0.126585	0	1.60656	0.0995094	0.192232	1.18147	0.13324	0.257156	0.0277596	0.254692	1.09992	0.549251	3.08911	2.65481	0.435639	0.764412	0.219641	1.66456	1.81066	0.0823995	0	1.13036	0.768282	0.605505	0.987462	0.254937	0.0677851	1.73654	1.57071	1.50362	1.21044	1.94905	0	0	0	0.417485	1.6941	0.255056	0.0553492	1.02587	0.0255396	0.990502
Small_intestine__macrophage (MS4A7+)	myeloid	Small_intestine	653	205	0	0.0819323	0.0980832	0	0	2.07464	0.121823	0	1.19312	0.0405908	0	0.0400524	0.352165	0	0.610383	1.54259	1.0105	0.108974	0.332524	0	0.942117	1.84118	0	0	0.155607	3.84786	3.19877	2.92578	1.9286	1.62795	1.38045	0.311742	0.161688	0	0.295781	0	0.183219	0	0.041087	0	0	0	0	0	0
Spleen__macrophage	myeloid	Spleen	615	184	0.10462	1.90941	0.0744467	0	0	0.486817	0.124282	0	0.0936741	0.338074	0.330281	0.174112	0.900714	0.0733159	0.185736	2.34889	1.85187	0.105755	0.797483	2.30269	0	0	0	0	1.63778	1.25946	1.05535	1.25034	1.03062	0.265587	1.42488	0.108435	0	0.399571	0.176078	1.92579	2.27042	1.29103	1.2828	1.88136	0	0	0.0451478	0	0.0312349
Fat__macrophage (MRC1+)	myeloid	Fat	643	200	0.92241	0.0919568	0.107545	0	0	0.47888	0.828129	0.264132	0.0598883	0.344941	0.0570753	0.0201744	0.410317	1.3091	0.0924909	2.025	1.68044	1.43255	0.731788	5.32145	0	0.0781071	0	0	0.0886405	0	0	0	0.369089	0	0	0	0.1663	0.0210037	0.0422437	0	0.117676	0	0.0657312	0	1.27257	1.27082	1.36273	1.3046	2.78609
Limb_muscle__macrophage	myeloid	Limb_muscle	612	184	0.857887	0.113958	0.140731	0	0	0.529569	1.18002	0.275342	0	0.555733	0.0927935	0.0420885	0.0689039	1.6323	0.114444	1.58953	0.827122	1.18807	0.487999	5.13448	0	0	0.0197117	0	0.453691	0.124769	0.0207174	0	0.221884	0	0	0	0	0.252733	0.069153	0	0	0	0	0.0833328	1.1323	1.16187	0.969559	1.12606	2.44553
Tongue__macrophage	myeloid	Tongue	617	184	0.171944	0	0.160302	0	0	1.39459	0.508819	0.220504	0.12862	0.253467	0	0	0	0	0.0638553	2.28146	2.37295	1.5526	0.63268	4.01135	0	0	0	0	0.240026	0	0	0	0.17114	0	0	0	0.142526	0	0.310926	0	0	0	0	0	1.33549	1.57066	1.59106	1.89959	2.29811
Kidney__macrophage (MRC1+)	myeloid	Kidney	645	200	2.40635	0.355459	0.165331	0	0	0.833513	1.21671	0.163608	0.155819	0.528815	0.171954	0.0493253	0.124532	1.24934	0.0243354	1.84676	1.36678	1.43308	0.23498	4.87808	0.108615	0.860376	0.0324238	0.0283988	0.39872	0	0	0	0.33735	0	0	0	0.30629	0.257382	0.224646	0	0.042732	0.0662015	0.0840933	0	1.82046	1.1057	1.55694	0.77945	2.64771
Bladder__macrophage	myeloid	Bladder	621	184	1.54908	0.205098	0.427791	0.0232938	0	1.20423	0.614704	0.27108	0.13676	0.207561	0.254237	0	0.0843107	0.305008	0.105439	2.50275	2.58871	1.32094	0.435672	3.72837	0	0	0.0288429	0	0.328061	0.0457549	0	0.088784	0.235811	0	0.0694038	0.0508616	0.411119	0.0571918	0.28714	0	0	0	0.139803	0	1.52194	0.99616	1.50342	1.31103	2.17093
Fat__macrophage	myeloid	Fat	610	184	1.0689	0.324928	0.334282	0.0461171	0	1.60405	2.07221	0.109483	0.166501	0.237345	0.202984	0.0563881	0.294435	2.54156	0.307662	2.65818	2.44251	0.996918	1.0738	3.7959	0	0.0510699	0	0	0.467748	0.336243	0.200535	0.313786	0.444087	0.0523417	0.046455	0.0335493	0.273657	0.145228	0.18464	0.0278932	0.105808	0	0.0365979	0.375506	0.0700741	0.562444	0.405494	0.220213	0.871052
Mammary_gland__macrophage	myeloid	Mammary_gland	611	184	0.135664	0.747826	0.667591	0	0	0.406375	0.549333	0.144065	0.162138	0.243061	0.614041	0.0136068	0.327919	1.46457	0.236051	2.96851	2.63957	0.37912	1.11143	3.21746	0	0	0.0977373	0	0.713132	0.384513	0.175142	0.428312	0.0903775	0.033189	0.0490564	0.0490564	0.0849414	1.37665	0.189559	0.275926	0.649805	0.52115	0.371586	1.63778	0.0272938	0.035972	0.0631782	0	0.883023
Bone_marrow__macrophage	myeloid	Bone_marrow	614	184	0.910777	0.649648	0	0	0	0.809331	2.01781	0	0.14597	0.251343	0.159722	0.102109	0.614746	0.62265	0.0576461	1.96142	1.18224	1.01807	0.648465	3.84377	0	0	0	0	1.03189	1.21042	0.810368	0.527065	0.49113	0.0637281	0	0	0	0	0.0762587	0.802997	1.39998	0.575285	0.293829	0	0.208486	0.316816	0.153029	0	0.573954
Kidney__macrophage	myeloid	Kidney	620	184	1.79398	0.831	0.62322	0.633701	0	1.60416	2.37723	0.0898119	0.38559	0.412526	0.3369	0.172627	0.176921	1.02807	0.301271	2.65966	2.2728	0.903321	1.04587	2.52923	0.33575	1.17886	0	0	0.368953	0.694226	0.492785	0.448254	0.369537	0.0742751	0.112473	0	0.450485	0	0.70138	0.0337246	0.293679	0	0.0575339	0	0.0793624	0.52994	0.519286	0.0555913	0.962447
Uterus__macrophage (LTC4S+)	myeloid	Uterus	657	209	2.79479	1.91904	0.880476	0.572654	0	1.6426	3.12978	0.183258	1.13662	0.313105	0.510136	0.104135	0.189364	4.25676	0.270017	2.26291	2.1306	0.143171	0.747422	0	0	0	0.09144	0	0.144562	0.0910458	0.0910458	0.0499677	0.403178	0	0.418548	0	0.459005	0	0.879805	0.130122	0	0	0.245066	2.21033	0	0	0.676806	0	0.0430133
Testes__macrophage	myeloid	Testes	622	184	0.59449	0.281949	0.169948	0	0	1.32807	3.31518	0.74395	0.340679	0.163923	0	0.0442883	0.218562	3.14728	0.392372	2.2135	2.3401	1.50649	2.1202	2.69551	0	0	0.127382	0.798705	0.505275	0	0	0	0.0436134	0	0	0	0.322437	0.0209068	0.681649	0	0	0	0	1.61084	0.064727	1.25693	0.974748	0.0425	1.49089
[truncated: 45 more columns]

## Sheet: Fig E8d
	individual	compartment	tissue	order__compartment_freeannotation_tissue	dendrogram_annotation_number	EREG_mean_expression	IL23A_mean_expression	CSF3_mean_expression	TNFRSF18_mean_expression	IL1A_mean_expression	SERPINB2_mean_expression	AREG_mean_expression	LOC105869025_mean_expression	HES1_mean_expression	PTGES_mean_expression	CD274_mean_expression	EREG_percent_expressed	IL23A_percent_expressed	CSF3_percent_expressed	TNFRSF18_percent_expressed	IL1A_percent_expressed	SERPINB2_percent_expressed	AREG_percent_expressed	LOC105869025_percent_expressed	HES1_percent_expressed	PTGES_percent_expressed	CD274_percent_expressed
Bladder__monocyte	L2	myeloid	Bladder	592	182	1.7732	1.58374	1.4512	2.05401	0.722561	3.91993	3.32881	0.773793	1.1279	0.958644	0.913623	71.3137	40.2145	47.185	77.2118	33.7802	82.5737	76.4075	46.9169	47.9893	51.2064	49.866
Fat__monocyte	L2	myeloid	Fat	582	182	0.83417	1.35067	1.08966	0.970131	0.743021	1.74318	2.76217	0.415814	1.07781	0.619377	0.366957	35.8268	23.622	18.1102	24.4094	38.189	38.189	67.3228	25.1969	40.1575	25.9843	25.9843
Lung__monocyte	L2	myeloid	Lung	588	182	0	0	0	0	0.0392812	0.302519	0.127784	0.0292075	0.14828	0.083793	0.109811	0	0	0	0	1.35747	4.97738	4.0724	1.80995	4.97738	3.61991	4.0724
Blood__monocyte	L2	myeloid	Blood	586	182	0	0	0	0	0	0.0890029	0.160958	0.032297	0.0771879	0.0408704	0.0694441	0	0	0	0	0	6.36943	6.58174	2.33546	4.67091	2.9724	4.24628
Bladder__macrophage	L2	myeloid	Bladder	621	184	0.201434	0.54789	0.523691	0.478794	0.232798	0.567063	0.0889083	0.563015	0.280459	0.165859	0.73226	8.33333	8.33333	20	15	8.33333	25	3.33333	35	13.3333	15	38.3333
Fat__macrophage	L2	myeloid	Fat	610	184	0.0346638	0.25982	0	0.288379	0.0675997	0.0944906	0.412705	0.133537	0.947172	0.0617268	0.473673	1.3986	4.1958	0	8.04196	3.84615	3.4965	8.04196	8.74126	30.0699	3.14685	23.0769
Lung__alveolar macrophage	L2	myeloid	Lung	631	188	0	0	0	0	0	0.113723	0.0235601	0.021434	0.0119761	0.0407996	0.0352222	0	0	0	0	0	9.02837	1.28977	3.52537	1.80567	5.50301	4.38521
Lung__interstitial macrophage	L2	myeloid	Lung	635	192	0	0	0.306763	0.477225	0.0769311	0.152675	0.0741938	0.60702	0.0860847	0.5626	0.362981	0	0	6.19835	12.3967	4.13223	1.23967	2.06612	33.0579	4.54545	19.4215	17.7686
Lung__monocyte	L1	myeloid	Lung	588	182	0	0	0.0276286	0.353683	0.0613566	0.606934	0.287672	0.285281	0.600252	0.575718	0.474544	0	0	1.36852	7.03812	3.12805	11.0459	4.30108	13.1965	21.9941	24.7312	25.6109
Blood__monocyte	L1	myeloid	Blood	586	182	0	0	0	0.0550246	0	0.118446	0	0.179711	0.126583	0.562443	0.350587	0	0	0	2.41935	0	6.45161	0	6.45161	5.64516	23.7903	17.3387
Lung__alveolar macrophage	L1	myeloid	Lung	631	188	0	0.00721824	0.0127923	0.00573822	0	0.077241	0.00868228	0.0826018	0.0960686	0.0450575	0.0220619	0	1.85676	2.65252	1.32626	0	8.22281	2.12202	13.5279	13.5279	9.54907	4.50928
Lung__interstitial macrophage	L1	myeloid	Lung	635	192	0	0	0	0	0.0416153	0.251374	0.273317	0.108393	0.130667	0.0946226	0.219358	0	0	0	0	3.36283	11.6814	5.13274	9.55752	7.61062	5.48673	13.0973
Lung__monocyte	L3	myeloid	Lung	588	182	0.214977	0.266413	0	0.0487161	0.153255	0.264492	1.23466	0.0295312	0.845045	0.124683	0.0639817	10.9244	8.40336	0	1.68067	6.72269	10.084	28.5714	1.68067	25.2101	6.72269	2.52101
Blood__monocyte	L3	myeloid	Blood	586	182	0	0	0	0	0	0.143262	0	0.0847613	0.737042	0.0342839	0	0	0	0	0	0	4.56942	0	3.16344	20.3866	1.58172	0
Lung__alveolar macrophage	L3	myeloid	Lung	631	188	0	0.0436504	0.0366774	0	0.043164	0.0307895	0.029343	0	0.191157	0.110852	0.0183922	0	2.66667	4.66667	0	5.33333	4	3.33333	0	16	11.3333	3.33333
Lung__interstitial macrophage	L3	myeloid	Lung	635	192	0	0.0276003	0	0.317118	0.0264555	1.28418	0.799798	0	0.706073	0.138342	0.0818704	0	1.63934	0	13.1148	1.63934	6.55738	4.91803	0	24.5902	6.55738	3.27869
Lung__monocyte	L4	myeloid	Lung	588	182	0	0	0	0	0	0	0.183119	0	0.470964	0	0	0	0	0	0	0	0	2.62225	0	9.7803	0	0
Blood__monocyte	L4	myeloid	Blood	586	182	0	0	0	0	0	0	0	0	0.157598	0	0	0	0	0	0	0	0	0	0	4.16667	0	0
Bladder__macrophage	L4	myeloid	Bladder	621	184	0.110046	0.0640658	0	0.932643	0.235339	0.0745483	1.10039	0.358534	0.736704	0.142347	0.218111	3.93258	1.40449	0	16.8539	7.86517	1.1236	14.3258	14.6067	24.7191	4.77528	6.46067
Fat__macrophage	L4	myeloid	Fat	610	184	0	0.129826	0	0.261243	0.0260827	1.28147	0.451317	0.0113741	0.927564	0.0151326	0.0381019	0	4.83871	0	12.9032	1.6129	11.2903	1.6129	1.6129	22.5806	1.6129	1.6129
Lung__alveolar macrophage	L4	myeloid	Lung	631	188	0	0	0.0407634	0	0.0405411	0	0	0	0.0268294	0.0930239	0.0700863	0	0	3.06088	0	2.55634	0	0	0	2.38816	7.63539	5.48268
Lung__interstitial macrophage	L4	myeloid	Lung	635	192	0	0	0	0	0	0	0	0.0276548	0.268278	0.0279858	0.141784	0	0	0	0	0	0	0	1.17994	7.9646	1.57325	6.39135
