# Supplementary material for: Mouse lemur cell atlas informs primate genes, physiology and disease
Source: Nature. 2025 Jul 30;644(8075):185–96. doi: 10.1038/s41586-025-09114-8 (PMC12328237; doi:10.1038/s41586-025-09114-8)
Supplement: Supplementary file 21 — Source Data Extended Data Fig. 9 [file 41586_2025_9114_MOESM21_ESM.xlsx]

## Sheet: Fig E9d
Tissue	Cell annotation	UMAP1	UMAP2	OXTR	MUC16		Tissue	Cell annotation	UMAP1	UMAP2	OXTR	MUC16
Lung	monocyte	10.1766	8.91651	0	0		Uterus	neutrophil	6.24904	3.814	0	0
Lung	neutrophil	7.35848	18.4643	0	0		Uterus	natural killer cell	14.7319	8.82378	0	0
Lung	capillary cell (FABP5- RBP7-)	7.29706	-6.04234	0	0		Uterus	T cell (CD4- CD8+ CCL5+)	9.571	12.1248	0	0
Lung	alveolar macrophage	10.8549	1.09758	0	0		Uterus	neutrophil (IL18BP+)	5.42408	5.22718	0	0
Lung	monocyte	9.64584	8.75138	0	0		Uterus	non-ciliated epithelial cell of uterus (IGFBP1+)	13.5738	-7.78149	0	0
Lung	alveolar macrophage (PF)	13.3388	1.53718	0	0		Uterus	endothelial cell	-11.3013	7.16173	0	0
Lung	T cell (CD4+ CD8- CCL5-)	19.7885	11.7707	0	0		Uterus	myofibroblast	1.49566	-1.41077	0	0
Lung	alveolar macrophage	11.0411	1.37255	0	0		Uterus	myofibroblast	1.86282	-1.34364	0	0
Lung	natural killer cell	18.8553	5.08065	0	0		Uterus	macrophage (LTC4S+)	10.2298	20.9024	0	0
Lung	T cell (CD4+ CD8- CCL5-)	20.3812	11.6302	0	0		Uterus	natural killer cell	14.4457	8.89058	0	0
Lung	neutrophil	7.49505	18.2259	0	0		Uterus	myofibroblast	3.12473	1.04893	0	0
Lung	neutrophil	8.85714	19.4143	0	0		Uterus	non-ciliated epithelial cell of uterus (IGFBP1+)	14.2257	-8.63428	0	0
Lung	plasma cell	3.32882	8.51934	0	0		Uterus	smooth muscle cell	3.59757	-1.99563	0	0
Lung	T cell (CD4+ CD8- CCL5-)	20.5377	11.6397	0	0		Uterus	macrophage (MGST1+)	5.19726	19.7374	0	0
Lung	neutrophil	7.13227	20.7664	0	0		Uterus	T cell (CD4- CD8+ CCL5+)	10.5597	9.6983	0	0
Lung	T cell (CD4+ CD8- CCL5-)	20.0902	11.913	0	0		Uterus	fibroblast	6.68406	-4.07814	0	0
Lung	neutrophil	7.86457	19.0113	0	0		Uterus	lymphatic cell	-11.4284	7.76961	0	0
Lung	neutrophil	7.88191	18.9748	0	0		Uterus	non-ciliated epithelial cell of uterus (FXYD4+ MUC16-)	16.2633	-5.38393	0	0
Lung	natural killer cell (GZMB+)	18.1685	5.00684	0	0		Uterus	T cell (CD4- CD8+ CCL5+)	11.3952	10.8604	0	0
Lung	T cell (CD4+ CD8- CCL5-)	19.79	11.7091	0	0		Uterus	macrophage (MGST1+)	6.72756	19.4082	0	0
Lung	T cell (CD4+ CD8- CCL5-)	19.2926	11.6866	0	0		Uterus	neutrophil (IL18BP+)	4.45633	6.51036	0	0
Lung	vein cell	8.89063	-5.18303	0	0		Uterus	myofibroblast	1.27206	1.05655	0	0
Lung	vascular associated smooth muscle cell	1.86178	0.763945	0	0		Uterus	myofibroblast	2.75847	1.32229	0	0
Lung	capillary cell (FABP5- RBP7-)	8.1093	-7.0987	0	0		Uterus	fibroblast	5.98877	-5.41975	0	0
Lung	alveolar fibroblast	-0.604622	0.106834	0	0		Uterus	macrophage (MGST1+)	6.04563	18.6931	0	0
Lung	doublets_immune_stromal	-0.662518	2.35532	0	0		Uterus	T cell (CD4- CD8+ CCL5+)	11.3335	11.5924	0	0
Lung	neutrophil	10.4149	18.2442	0	0		Uterus	macrophage (LTC4S+)	9.3432	19.3973	0	0
Lung	T cell (CD4+ CD8- CCL5-)	19.4959	11.6415	0	0		Uterus	non-ciliated epithelial cell of uterus (IGFBP1+)	13.7609	-5.52328	0	0
Lung	neutrophil	7.83631	19.1799	0	0		Uterus	vascular associated smooth muscle cell	4.05537	-2.0203	0	0
Lung	T cell (CD4+ CD8- CCL5-)	19.1544	10.688	0	0		Uterus	natural killer T cell	12.6395	9.65541	0	0
Lung	neutrophil	8.46352	19.5157	0	0		Uterus	doublets_immune_stromal	3.88011	1.94008	0	0
Lung	neutrophil	8.47188	19.3928	0	0		Uterus	T cell (CD4- CD8+ CCL5+)	9.22176	9.17818	0	0
Lung	alveolar fibroblast	-0.468997	0.0305237	0	0		Uterus	endothelial cell	-10.6543	7.12579	0	0
Lung	capillary cell (FABP5- RBP7-)	7.3726	-6.58318	0	0		Uterus	endothelial cell	-12.2686	7.16464	0	0
Lung	vein cell	8.6644	-5.40226	0	0		Uterus	non-ciliated epithelial cell of uterus (IGFBP1+)	14.2267	-7.73236	1.62793	0
Lung	alveolar macrophage	10.9915	1.24116	0	0		Uterus	T cell (CD4- CD8+ CCL5+)	9.15255	10.8166	0	0
Lung	alveolar fibroblast	-0.0943497	0.930453	0	0		Uterus	T cell (CD4- CD8+ CCL5+)	10.5271	10.1852	0	0
Lung	T cell (CD4+ CD8- CCL5-)	20.6431	11.759	0	0		Uterus	T cell (CD4- CD8+ CCL5+)	9.87212	11.5696	0	0
Lung	natural killer cell	17.154	5.11377	0	0		Uterus	neutrophil	5.41679	3.38113	0	0
Lung	alveolar macrophage	10.5862	0.818921	0	0		Uterus	T cell (CD4- CD8+ CCL5+)	10.9733	10.8838	0	0
Lung	interstitial macrophage	8.0427	6.57272	0	0		Uterus	T cell (CD4- CD8+ CCL5+)	10.3274	10.9502	0	0
Lung	alveolar macrophage	10.7923	1.30965	0	0		Uterus	T cell (CD4- CD8+ CCL5+)	8.75283	10.8033	0	0
Lung	alveolar epithelial cell type 2	-1.95974	10.8141	0	0		Uterus	T cell (CD4- CD8+ CCL5+)	8.39664	8.96572	0	0
Lung	neutrophil	7.99563	18.6188	0	0		Uterus	macrophage (LTC4S+)	9.92952	18.0783	0	0
Lung	alveolar fibroblast	-1.28033	1.20484	0	0		Uterus	T cell (CD4- CD8+ CCL5+)	10.877	12.083	0	0
Lung	plasma cell	3.73144	8.55614	0	0		Uterus	T cell (CD4- CD8+ CCL5+)	10.303	9.69209	0	0
Lung	adventitial fibroblast	0.375332	-0.847852	0	0		Uterus	non-ciliated epithelial cell of uterus (IGFBP1+)	12.6453	-6.96001	0	0
Lung	alveolar fibroblast	-1.04571	1.67884	0	0		Uterus	myofibroblast	2.61005	-0.194491	0	0
Lung	neutrophil	7.04682	18.4782	0	0		Uterus	myofibroblast	1.54293	0.88467	0	0
Lung	T cell (CD4+ CD8- CCL5-)	20.1673	11.9546	0	0		Uterus	non-ciliated epithelial cell of uterus (FXYD4+ MUC16-)	15.079	-5.30459	0	0
Lung	capillary cell (FABP5- RBP7-)	6.30261	-6.50516	0	0		Uterus	natural killer cell	13.8589	8.97834	0	0
Lung	neutrophil	7.64497	20.2256	0	0		Uterus	endothelial cell	-10.9046	7.43248	0	0
Lung	neutrophil	7.5224	19.0888	0	0		Uterus	macrophage (LTC4S+)	10.5837	17.9922	0	0
Lung	alveolar fibroblast	-1.37047	1.79445	0	0		Uterus	macrophage (MGST1+)	5.99712	19.6372	0	0
Lung	interstitial macrophage	9.41146	7.26935	0	0		Uterus	neutrophil	5.79704	4.6475	0	0
Lung	neutrophil	7.94782	19.4306	0	0		Uterus	non-ciliated epithelial cell of uterus (IGFBP1+)	12.7923	-6.48846	0	0
Lung	T cell (CD4+ CD8- CCL5-)	20.2049	10.4013	0	0		Uterus	macrophage (MGST1+)	4.6977	19.174	0	0
Lung	neutrophil	8.17499	19.2544	0	0		Uterus	natural killer cell	13.8496	9.46645	0	0
Lung	capillary aerocyte cell	4.13253	-4.84675	0	0		Uterus	T cell (CD4- CD8+ CCL5+)	9.86512	8.89169	0	0
Lung	neutrophil	7.68004	19.917	0	0		Uterus	macrophage (LTC4S+)	9.15549	19.7767	0	0
Lung	neutrophil	8.32668	19.677	0	0		Uterus	neutrophil	5.41734	5.48586	0	0
Lung	monocyte	8.36503	8.67823	0	0		Uterus	non-ciliated epithelial cell of uterus (IGFBP1+)	14.1756	-8.7326	0	0
Lung	alveolar epithelial cell type 1	-3.57841	4.88848	0	0		Uterus	macrophage (LTC4S+)	11.3077	20.5768	0	0
Lung	capillary aerocyte cell	4.04272	-5.15844	0	0		Uterus	T cell (CD4- CD8+ CCL5+)	9.47015	11.2084	0	0
Lung	neutrophil	8.06917	19.8414	0	0		Uterus	T cell (CD4- CD8+ CCL5+)	9.6552	9.17728	0	0
Lung	alveolar epithelial cell type 1	-3.7059	4.50023	1.06336	0		Uterus	macrophage (LTC4S+)	11.4925	20.8595	0	0
Lung	capillary cell (FABP5- RBP7-)	6.84323	-6.34425	0	0		Uterus	natural killer T cell	11.3535	9.74963	0	0
Lung	interstitial macrophage	9.19296	5.10455	0	0		Uterus	T cell (CD4- CD8+ CCL5+)	11.1975	11.6514	0	0
Lung	alveolar epithelial cell type 1	-3.77647	4.34588	1.09357	0		Uterus	natural killer cell	14.1007	8.67958	0	0
Lung	neutrophil	9.84719	18.5659	0	0		Uterus	ciliated epithelial cell of uterus	12.8922	-8.23565	0	0
Lung	neutrophil	7.39196	20.4122	0	0		Uterus	myofibroblast	1.93586	0.404426	0	0
Lung	neutrophil	7.4457	19.7321	0	0		Uterus	fibroblast	6.06839	-5.67506	0	0
Lung	alveolar fibroblast	-1.22219	1.15734	0	0		Uterus	pericyte	3.57738	-2.26399	0	0
Lung	capillary cell (FABP5- RBP7-)	7.90597	-7.13455	0	0		Uterus	non-ciliated epithelial cell of uterus (IGFBP1+)	12.4448	-6.86182	0	0
Lung	fibromyocyte	1.2679	0.558537	0	0		Uterus	pericyte	3.92125	-2.21075	0	0
Lung	natural killer cell	19.532	6.4206	0	0		Uterus	macrophage (LTC4S+)	11.019	18.9127	0	0
Lung	neutrophil	8.89733	19.8893	0	0		Uterus	T cell (CD4- CD8+ CCL5+)	10.2266	12.5228	0	0
Lung	B cell	4.20786	8.27593	0	0		Uterus	T cell (CD4- CD8+ CCL5+)	9.54113	10.0189	0	0
Lung	capillary cell (FABP5- RBP7-)	8.12466	-6.56607	0	0		Uterus	natural killer cell	14.1403	8.64015	0	0
Lung	neutrophil	9.65869	18.5891	0	0		Uterus	fibroblast	6.47134	-4.26302	0	0
Lung	neutrophil	8.27455	19.7281	0	0		Uterus	macrophage (MGST1+)	7.25087	18.505	0	0
Lung	neutrophil	8.22807	19.1651	0	0		Uterus	macrophage (LTC4S+)	9.86202	20.6972	0	0
Lung	alveolar macrophage	10.75	0.754597	0	0		Uterus	fibroblast	6.33171	-5.05207	0	0
Lung	capillary cell (FABP5- RBP7-)	7.32922	-5.29684	0	0		Uterus	macrophage (LTC4S+)	9.59242	18.5524	0	0
Lung	doublets_epithelial_immune	-0.846226	8.99367	0	0		Uterus	macrophage (MGST1+)	4.34463	18.954	0	0
Lung	capillary cell (FABP5- RBP7-)	7.63419	-6.8135	0	0		Uterus	macrophage (LTC4S+)	9.51329	17.8445	0	0
Lung	alveolar macrophage	10.8694	1.22422	0	0		Uterus	non-ciliated epithelial cell of uterus (IGFBP1+)	13.1692	-5.81947	0	0
Lung	monocyte	9.08459	9.72535	0	0		Uterus	macrophage (LTC4S+)	11.4241	19.9457	0	0
Lung	neutrophil	7.53103	17.6372	0	0		Uterus	T cell (CD4- CD8+ CCL5+)	9.37473	9.62804	0	0
Lung	alveolar macrophage	10.5435	0.98596	0	0		Uterus	macrophage (MGST1+)	5.72295	18.6129	0	0
Lung	alveolar macrophage	10.768	1.82879	0	0		Uterus	natural killer cell	13.7497	9.51018	0	0
Lung	capillary cell (FABP5- RBP7-)	6.89392	-6.3643	0	0		Uterus	natural killer cell	14.2755	9.40685	0	0
Lung	neutrophil	9.05634	18.9869	0	0		Uterus	non-ciliated epithelial cell of uterus (IGFBP1+)	14.6786	-8.71875	0.48841	1.25815
Lung	plasma cell	3.12177	8.2923	0	0		Uterus	macrophage (MGST1+)	6.24105	18.1782	0	0
Lung	monocyte	9.18143	9.44658	0	0		Uterus	T cell (CD4- CD8+ CCL5+)	9.13532	11.1411	0	0
Lung	alveolar fibroblast	-1.20461	1.23304	0	0		Uterus	natural killer cell	14.2163	8.55777	0	0
Lung	alveolar fibroblast	-1.34505	2.06546	0	0		Uterus	T cell (CD4- CD8+ CCL5+)	9.03509	8.74644	0	0
Lung	neutrophil	7.64652	19.3702	0	0		Uterus	macrophage (LTC4S+)	9.28327	17.929	0	0
Lung	natural killer cell	18.2891	5.90958	0	0		Uterus	non-ciliated epithelial cell of uterus (FXYD4+ MUC16-)	15.4811	-5.16768	0	0
Lung	neutrophil	8.18407	20.2061	0	0		Uterus	non-ciliated epithelial cell of uterus (IGFBP1+)	13.5441	-5.91883	0	0
Lung	neutrophil	8.47007	19.6579	0	0		Uterus	macrophage (MGST1+)	4.39167	18.5455	0	0
Lung	capillary aerocyte cell	4.24185	-5.7217	0	0		Uterus	natural killer cell	14.1864	9.13692	0	0
Lung	neutrophil	7.83293	19.7074	0	0		Uterus	doublets_immune	9.69449	20.5384	0	0
Lung	interstitial macrophage	7.96552	8.94542	0	0		Uterus	T cell (CD4- CD8+ CCL5+)	9.98827	10.6581	0	0
Lung	neutrophil	8.01556	16.5957	0	0		Uterus	natural killer cell	14.3819	9.23552	0	0
Lung	capillary cell (FABP5- RBP7-)	8.58724	-6.69771	0	0		Uterus	myofibroblast	2.77754	-1.37174	0	0
Lung	alveolar epithelial cell type 2	-1.37816	10.6783	0	0		Uterus	natural killer cell	13.1688	9.58892	0	0
Lung	alveolar epithelial cell type 2	-2.0621	11.0531	0	0		Uterus	T cell (CD4- CD8+ CCL5+)	8.11699	10.8535	0	0
Lung	alveolar epithelial cell type 1	-3.5842	4.53198	1.49292	0		Uterus	macrophage (LTC4S+)	11.1325	19.6017	0	0
Lung	T cell (CD4+ CD8- CCL5-)	20.1467	11.5471	0	0		Uterus	non-ciliated epithelial cell of uterus (IGFBP1+)	12.5861	-6.83394	0	0
Lung	alveolar fibroblast	-0.557965	0.343502	0	0		Uterus	non-ciliated epithelial cell of uterus (IGFBP1+)	14.8054	-8.28042	0	0
Lung	capillary cell (FABP5- RBP7-)	9.09207	-5.73578	0	0		Uterus	myofibroblast	2.5355	0.482939	0	0
Lung	capillary cell (FABP5- RBP7-)	5.27359	-6.17874	0	0		Uterus	neutrophil (IL18BP+)	4.55635	6.44403	0	0
Lung	alveolar fibroblast	-0.513379	1.95958	0	0		Uterus	myofibroblast	0.924811	-0.823877	0	0
Lung	alveolar macrophage	9.9454	0.701919	0	0		Uterus	neutrophil	5.51011	4.33521	0	0
Lung	natural killer cell (KLRD1+)	17.5152	4.37207	0	0		Uterus	myofibroblast	1.86843	-0.0670429	0	0
Lung	neutrophil	7.67635	18.5057	0	0		Uterus	T cell (CD4- CD8+ CCL5+)	9.00375	8.44661	0	0
Lung	capillary cell (FABP5- RBP7-)	6.53948	-6.5841	0	0		Uterus	T cell (CD4- CD8+ CCL5+)	9.54078	8.60407	0	0
Lung	alveolar macrophage	10.7594	0.953883	0	0		Uterus	T cell (CD4- CD8+ CCL5+)	8.60845	8.91983	0	0
Lung	interstitial macrophage	10.2136	7.65983	0	0		Uterus	neutrophil (IL18BP+)	6.07941	5.18555	0	0
Lung	T cell (CD4+ CD8- CCL5-)	20.4577	11.4047	0	0		Uterus	macrophage (LTC4S+)	10.8417	19.8362	0	0
Lung	alveolar epithelial cell type 1	-3.65964	4.47378	0	0		Uterus	endothelial cell	-10.8952	6.83377	0	0
Lung	neutrophil	8.12633	19.0296	0	0		Uterus	endothelial cell	-10.4819	7.73728	0	0
Lung	alveolar epithelial cell type 2	-1.91427	10.8915	0	0		Uterus	neutrophil (IL18BP+)	6.38588	4.53164	0	0
Lung	T cell (CD4+ CD8- CCL5-)	20.0204	11.4218	0	0		Uterus	macrophage (MGST1+)	6.39185	19.0034	0	0
Lung	neutrophil	8.4154	19.8276	0	0		Uterus	natural killer cell	14.0111	8.87361	0	0
Lung	neutrophil	7.35235	19.8548	0	0		Uterus	macrophage (MGST1+)	4.60315	18.7552	0	0
Lung	doublets_endothelial_immune	7.84631	-5.56348	0	0		Uterus	macrophage (LTC4S+)	11.3021	20.2888	0	0
Lung	T cell (CD4+ CD8- CCL5-)	19.6167	11.6291	0	0		Uterus	macrophage (LTC4S+)	11.0328	19.7151	0	0
Lung	neutrophil	8.25695	18.9128	0	0		Uterus	non-ciliated epithelial cell of uterus (IGFBP1+)	13.6292	-5.80549	0	0
Lung	neutrophil	7.3731	18.1791	0	0		Uterus	T cell (CD4- CD8+ CCL5+)	8.29852	9.93115	0	0
Lung	monocyte	8.50042	9.76546	0	0		Uterus	macrophage (LTC4S+)	9.69548	17.7791	0	0
Lung	neutrophil	7.63441	18.7461	0	0		Uterus	macrophage (MGST1+)	5.68013	20.0152	0	0
Lung	neutrophil	8.44583	19.5834	0	0		Uterus	non-ciliated epithelial cell of uterus (IGFBP1+)	15.0027	-8.34322	0	0
Lung	alveolar fibroblast	-1.00499	2.47864	0	0		Uterus	T cell (CD4- CD8+ CCL5+)	8.54618	11.2969	0	0
Lung	capillary cell (FABP5- RBP7-)	6.89857	-6.66034	0	0		Uterus	myofibroblast	0.853007	-1.78353	0	0
Lung	alveolar macrophage	10.8419	1.55381	0	0		Uterus	macrophage (LTC4S+)	10.3628	19.3217	0	0
Lung	alveolar fibroblast	-1.29156	1.98725	0	0		Uterus	myofibroblast	0.632797	-1.7003	0	0
Lung	fibromyocyte	1.04386	0.591635	0	0		Uterus	T cell (CD4- CD8+ CCL5+)	10.0107	11.8563	0	0
Lung	neutrophil	8.11327	19.8888	0	0		Uterus	macrophage (LTC4S+)	8.62063	19.1405	0	0
Lung	capillary cell (FABP5- RBP7-)	7.51278	-5.74861	0	0		Uterus	myofibroblast	2.69127	0.585444	0	0
Lung	alveolar epithelial cell type 1	-3.50616	4.62822	0	0		Uterus	myofibroblast	0.696897	0.253851	0	0
Lung	alveolar epithelial cell type 1	-3.63818	4.61768	1.23953	0		Uterus	macrophage (LTC4S+)	10.9015	20.0877	0	0
Lung	neutrophil	8.84022	19.7604	0	0		Uterus	macrophage (LTC4S+)	9.71563	20.8899	0	0
Lung	capillary cell (FABP5- RBP7-)	7.12385	-6.33501	0	0		Uterus	myofibroblast	2.29291	1.45449	0	0
Lung	neutrophil	9.51967	18.4511	0	0		Uterus	myofibroblast	2.54505	-0.411048	0	0
Lung	natural killer cell	18.9204	4.88041	0	0		Uterus	T cell (CD4- CD8+ CCL5+)	8.24737	10.9785	0	0
Lung	natural killer cell	20.1167	7.90705	0	0		Uterus	T cell (CD4- CD8+ CCL5+)	9.66524	8.65075	0	0
Lung	capillary cell (FABP5- RBP7-)	8.15639	-6.50405	0	0		Uterus	endothelial cell	-10.6187	7.69617	0	0
Lung	neutrophil	7.80326	20.4806	0	0		Uterus	macrophage (LTC4S+)	8.64001	20.9896	0	0
Lung	neutrophil	7.68063	19.8459	0	0		Uterus	T cell (CD4- CD8+ CCL5+)	8.28195	11.1548	0	0
Lung	monocyte	8.49125	9.40016	0	0		Uterus	myofibroblast	2.45995	0.972442	0	0
Lung	neutrophil	7.85335	19.4281	0	0		Uterus	T cell (CD4- CD8+ CCL5+)	9.47242	10.3837	0	0
Lung	T cell (CD4+ CD8- CCL5-)	20.3787	11.7251	0	0		Uterus	smooth muscle cell	3.7251	-1.92292	0	0
Lung	neutrophil	9.34859	18.1388	0	0		Uterus	myofibroblast	1.37769	-0.456407	0	0
Lung	neutrophil	7.97129	19.5721	0	0		Uterus	macrophage (MGST1+)	6.681	20.2376	0	0
Lung	plasma cell	3.90154	8.58112	0	0		Uterus	myofibroblast	1.05646	-0.967784	0	0
Lung	neutrophil	7.64422	19.9334	0	0		Uterus	non-ciliated epithelial cell of uterus (IGFBP1+)	13.9122	-8.1541	0.291859	0.991239
Lung	T cell (CD4+ CD8- CCL5-)	19.9883	11.5095	0	0		Uterus	myofibroblast	1.8153	-1.18082	0	0
Lung	alveolar epithelial cell type 2	-1.67661	11.2132	0.841474	0		Uterus	non-ciliated epithelial cell of uterus (IGFBP1+)	14.8338	-8.58239	0	0
Lung	doublets_lymphoid_myeloid	6.57408	6.51727	0	0		Uterus	macrophage (LTC4S+)	8.44824	19.5858	0	0
Lung	fibromyocyte	1.18106	0.538627	0	0		Uterus	myofibroblast	1.05951	-0.526831	0	0
Lung	neutrophil	7.09432	19.8438	0	0		Uterus	macrophage (LTC4S+)	7.63366	19.749	0	0
Lung	neutrophil	8.1344	20.3543	0	0		Uterus	non-ciliated epithelial cell of uterus (IGFBP1+)	14.5749	-8.59767	0	0
Lung	neutrophil	7.71921	19.5052	0	0		Uterus	macrophage (LTC4S+)	8.48352	21.0201	0	0
Lung	neutrophil	7.69678	18.5054	0	0		Uterus	T cell (CD4- CD8+ CCL5+)	9.32445	9.97468	0	0
Lung	neutrophil	7.86809	20.2558	0	0		Uterus	non-ciliated epithelial cell of uterus (IGFBP1+)	13.8043	-6.12946	0	0
Lung	alveolar fibroblast	-0.19359	0.367814	0	0		Uterus	endothelial cell	-10.6025	6.42969	0	0
Lung	alveolar epithelial cell type 2	-1.50767	11.7469	0	0		Uterus	macrophage (LTC4S+)	9.9788	18.0721	0	0
Lung	neutrophil	7.89937	18.9472	0	0		Uterus	macrophage (LTC4S+)	9.54748	19.5906	0	0
Lung	monocyte	9.1581	9.25101	0	0		Uterus	non-ciliated epithelial cell of uterus (IGFBP1+)	13.7099	-5.58524	0	0
Lung	capillary cell (FABP5- RBP7-)	6.33916	-6.39359	0	0		Uterus	myofibroblast	0.938092	-0.907289	0	0
Lung	alveolar fibroblast	-0.95055	0.962929	0	0		Uterus	macrophage (LTC4S+)	9.33852	19.9301	0	0
Lung	monocyte	8.0855	10.2171	0	0		Uterus	macrophage (LTC4S+)	10.4521	20.4928	0	0
Lung	alveolar macrophage	10.5366	0.931241	0	0		Uterus	myofibroblast	0.92227	-0.532278	0	0
Lung	alveolar macrophage	10.616	0.864338	0	0		Uterus	T cell (CD4- CD8+ CCL5+)	11.4119	9.13541	0	0
Lung	neutrophil	8.01836	19.2392	0	0		Uterus	macrophage (LTC4S+)	9.68336	18.0424	0	0
Lung	capillary cell (FABP5- RBP7-)	9.03408	-6.42779	0	0		Uterus	macrophage (LTC4S+)	11.6949	19.1348	0	0
Lung	neutrophil	8.01974	20.5373	0	0		Uterus	T cell (CD4- CD8+ CCL5+)	9.81005	8.73862	0	0
Lung	natural killer cell	17.9023	5.12096	0	0		Uterus	T cell (CD4- CD8+ CCL5+)	11.2153	9.66664	0	0
Lung	alveolar epithelial cell type 1	-3.92986	4.26982	0	0		Uterus	natural killer cell	11.8212	9.48729	0	0
Lung	neutrophil	8.07704	19.4883	0	0		Uterus	myofibroblast	1.42717	0.448028	0	0
Lung	neutrophil	7.716	18.2295	0	0		Uterus	myofibroblast	0.459115	-1.28313	0	0
Lung	capillary cell (FABP5- RBP7-)	7.19994	-6.56794	0	0		Uterus	macrophage (MGST1+)	5.20566	18.8316	0	0
Lung	T cell (CD4+ CD8- CCL5-)	20.4662	11.6569	0	0		Uterus	T cell (CD4- CD8+ CCL5+)	9.18114	9.18997	0	0
Lung	capillary cell (FABP5- RBP7-)	8.54319	-6.55024	0	0		Uterus	natural killer cell	14.7407	8.52172	0	0
Lung	capillary cell (FABP5- RBP7-)	7.29814	-6.40785	0	0		Uterus	myofibroblast	1.88682	-0.692199	0	0
Lung	neutrophil	7.93357	18.7148	0	0		Uterus	non-ciliated epithelial cell of uterus (IGFBP1+)	14.1009	-8.14447	0	0
Lung	T cell (CD4- CD8+ CCL5+)	19.5298	8.99594	0	0		Uterus	T cell (CD4- CD8+ CCL5+)	11.0314	10.0996	0	0
Lung	doublets_endothelial_epithelial	-3.24166	3.90606	0	0		Uterus	macrophage (LTC4S+)	10.8019	18.6037	0	0
Lung	monocyte	9.54365	8.92958	0	0		Uterus	non-ciliated epithelial cell of uterus (IGFBP1+)	14.0016	-8.59266	0	0
Lung	neutrophil	9.1592	19.6751	0	0		Uterus	neutrophil	5.72612	3.55741	0	0
Lung	capillary cell (FABP5- RBP7-)	7.14763	-6.06995	0	0		Uterus	myofibroblast	2.43463	-0.291296	0	0
Lung	T cell (CD4+ CD8- CCL5-)	19.7522	11.3945	0	0		Uterus	myofibroblast	2.37506	-1.05331	0	0
Lung	neutrophil	8.16312	18.981	0	0		Uterus	macrophage (LTC4S+)	10.4202	21.0181	0	0
Lung	capillary cell (FABP5- RBP7-)	6.53312	-6.37137	0	0		Uterus	myofibroblast	1.27665	0.193722	0	0
Lung	neutrophil	7.27429	18.9685	0	0		Uterus	natural killer cell	14.1003	9.49546	0	0
Lung	alveolar epithelial cell type 2	-1.96877	11.5813	0	0		Uterus	T cell (CD4- CD8+ CCL5+)	10.9476	12.463	0	0
Lung	neutrophil	7.22908	19.8128	0	0		Uterus	fibroblast	6.03514	-5.59008	0	0
Lung	neutrophil	8.35584	19.4669	0	0		Uterus	myofibroblast	1.20313	-1.67114	0	0
Lung	T cell (CD4+ CD8- CCL5-)	20.244	11.0559	0	0		Uterus	T cell (CD4- CD8+ CCL5+)	10.2153	9.37685	0	0
Lung	alveolar macrophage	10.8088	0.910097	0	0		Uterus	endothelial cell	-11.8627	7.37753	0	0
Lung	interstitial macrophage	9.80349	4.88961	0	0		Uterus	neutrophil	6.51138	4.01574	0	0
Lung	neutrophil	6.82741	19.7729	0	0		Uterus	neutrophil	6.60351	3.46092	0	0
Lung	natural killer cell	18.9223	4.84145	0	0		Uterus	T cell (CD4- CD8+ CCL5+)	9.60398	10.6554	0	0
Lung	T cell (CD4+ CD8- CCL5-)	18.7689	11.0781	0	0		Uterus	macrophage (MGST1+)	4.29431	19.0198	0	0
Lung	adventitial fibroblast	0.370667	-1.11491	0	0		Uterus	T cell (CD4- CD8+ CCL5+)	9.66682	10.1572	0	0
Lung	T cell (CD4+ CD8- CCL5-)	19.8752	11.5702	0	0		Uterus	macrophage (LTC4S+)	10.3415	20.1536	0	0
Lung	alveolar macrophage	10.8807	1.19216	0	0		Uterus	endothelial cell	-11.9234	6.76447	0	0
Lung	capillary cell (FABP5- RBP7-)	8.4387	-5.94898	0	0		Uterus	non-ciliated epithelial cell of uterus (FXYD4+ MUC16-)	14.4377	-5.57699	0	0
Lung	T cell (CD4+ CD8- CCL5-)	19.3762	11.9024	0	0		Uterus	macrophage (LTC4S+)	7.9029	20.1007	0	0
Lung	vein cell	8.84306	-5.84881	0	0		Uterus	T cell (CD4- CD8+ CCL5+)	10.4297	12.386	0	0
Lung	neutrophil	8.9429	19.7858	0	0		Uterus	T cell (CD4- CD8+ CCL5+)	9.23989	9.576	0	0
Lung	monocyte	8.55673	9.15674	0	0		Uterus	myofibroblast	0.793737	-1.26632	0	0
Lung	lymphatic cell (CCL21+)	17.0745	-5.66174	0	0		Uterus	macrophage (LTC4S+)	11.1762	20.6138	0	0
Lung	alveolar epithelial cell type 2	-2.15043	11.8833	0	0		Uterus	fibroblast	6.21685	-4.82546	0	0
Lung	neutrophil	8.958	19.5516	0	0		Uterus	T cell (CD4- CD8+ CCL5+)	9.27862	10.2194	0	0
Lung	alveolar macrophage	10.2362	0.490087	0	0		Uterus	macrophage (MGST1+)	5.47722	19.8855	0	0
Lung	neutrophil	7.92886	19.3878	0	0		Uterus	fibroblast	5.91832	-5.67736	0	0
Lung	alveolar macrophage	10.3476	0.527489	0	0		Uterus	myofibroblast	3.2162	-0.596637	0	0
Lung	neutrophil	7.22142	19.0845	0	0		Uterus	macrophage (LTC4S+)	9.51152	20.8605	0	0.719933
Lung	alveolar epithelial cell type 2	-1.42245	10.8074	0	0		Uterus	macrophage (LTC4S+)	10.7621	20.688	0	0
Lung	capillary cell (FABP5- RBP7-)	7.5088	-6.47401	0	0		Uterus	non-ciliated epithelial cell of uterus (FXYD4+ MUC16+)	15.1766	-6.16861	0	0
Lung	alveolar macrophage	9.4288	2.50383	0	0		Uterus	endothelial cell	-11.5725	6.35424	0	0
Lung	adventitial fibroblast	0.795916	-0.989576	0	0		Uterus	macrophage (LTC4S+)	8.50287	19.646	0	0
Lung	capillary cell (FABP5- RBP7-)	6.74055	-6.73214	0	0		Uterus	myofibroblast	3.12694	-1.06644	0	0
Lung	neutrophil	6.71723	19.8564	0	0		Uterus	T cell (CD4- CD8+ CCL5+)	9.42982	11.7158	0	0
Lung	neutrophil	8.78842	19.4361	0	0		Uterus	T cell (CD4- CD8+ CCL5+)	11.0346	10.905	0	0
Lung	alveolar epithelial cell type 2	-1.93576	11.1127	0	0		Uterus	macrophage (MGST1+)	6.00189	19.5829	0	0
Lung	capillary cell (FABP5- RBP7-)	7.5623	-6.01894	0	0		Uterus	macrophage (MGST1+)	5.16869	19.1818	0	0
Lung	neutrophil	9.00433	19.4476	0	0		Uterus	myofibroblast	1.95996	-1.55425	0	0
Lung	capillary cell (FABP5- RBP7-)	6.82334	-6.9249	0	0		Uterus	myofibroblast	0.466332	-1.55049	0	0
Lung	alveolar epithelial cell type 2	-1.22734	11.0922	0	0		Uterus	neutrophil (IL18BP+)	4.9208	5.62608	0	0
Lung	alveolar fibroblast	-1.14661	1.78668	0	0		Uterus	T cell (CD4- CD8+ CCL5+)	10.637	8.39138	0	0
Lung	monocyte	9.37768	9.05106	0	0		Uterus	myofibroblast	1.1647	-0.2206	0	0
Lung	plasma cell	3.13092	8.51581	0	0		Uterus	fibroblast	5.9525	-4.3915	0	0
Lung	alveolar fibroblast	-1.01594	1.74262	0	0		Uterus	T cell (CD4- CD8+ CCL5+)	9.76161	11.6463	0	0
Lung	alveolar fibroblast	-1.0561	2.05729	0	0		Uterus	T cell (CD4- CD8+ CCL5+)	9.09604	10.94	0	0
Lung	neutrophil	6.94518	19.924	0	0		Uterus	macrophage (MGST1+)	4.97588	19.3644	0	0
Lung	neutrophil	7.58722	20.0495	0	0		Uterus	neutrophil	5.63946	3.62806	0	0
Lung	T cell (CD4+ CD8- CCL5-)	20.2753	11.2116	0	0		Uterus	fibroblast	6.1539	-5.09746	0	0
Lung	neutrophil	7.18412	18.6074	0	0		Uterus	T cell (CD4- CD8+ CCL5+)	8.30204	9.3092	0	0
Lung	neutrophil	7.77908	16.7252	0	0		Uterus	macrophage (MGST1+)	6.52938	20.0376	0	0
Lung	alveolar fibroblast	0.0483266	-0.434278	0	0		Uterus	non-ciliated epithelial cell of uterus (IGFBP1+)	13.0563	-5.8084	0	0
Lung	B cell	4.301	8.10618	0	0		Uterus	non-ciliated epithelial cell of uterus (IGFBP1+)	14.1549	-8.30013	0.893739	0
Lung	neutrophil	6.92519	18.5811	0	0		Uterus	macrophage (LTC4S+)	9.2665	21.1772	0	0
Lung	alveolar fibroblast	-1.30581	1.67749	0	0		Uterus	macrophage (LTC4S+)	11.1694	20.4194	0	0
Lung	neutrophil	8.33933	19.8502	0	0		Uterus	natural killer cell	14.5289	8.54524	0	0
Lung	alveolar epithelial cell type 2	-1.4594	11.3391	0	0		Uterus	macrophage (MGST1+)	4.551	19.0369	0	0
Lung	capillary cell (FABP5- RBP7-)	7.27619	-6.55465	0	0		Uterus	myofibroblast	1.85995	1.37987	0	0
Lung	neutrophil	7.84897	19.8369	0	0		Uterus	myofibroblast	1.05691	-1.80024	0	0
Lung	capillary cell (FABP5- RBP7-)	8.06425	-7.11427	0	0		Uterus	myofibroblast	1.8893	-1.51223	0	0
Lung	capillary cell (FABP5- RBP7-)	8.8699	-5.61429	0	0		Uterus	myofibroblast	3.46307	-0.75471	0	0
Lung	neutrophil	7.76041	20.055	0	0		Uterus	macrophage (MGST1+)	6.80839	19.9521	0	0
Lung	alveolar macrophage	10.7919	1.283	0	0		Uterus	T cell (CD4- CD8+ CCL5+)	8.74876	11.1352	0	0
Lung	capillary cell (FABP5- RBP7-)	7.07124	-6.37057	0	0		Uterus	vein cell	-9.8042	7.01338	0	0
Lung	alveolar macrophage	10.9288	1.23874	0	0		Uterus	myofibroblast	2.07603	-1.02674	0	0
Lung	neutrophil	7.37202	20.4545	0	0		Uterus	myofibroblast	1.9274	-1.73183	0	0
Lung	monocyte	8.61329	8.83865	0	0		Uterus	macrophage (MGST1+)	5.20852	19.3698	0	0
Lung	neutrophil	8.94547	19.8064	0	0		Uterus	myofibroblast	0.927743	-2.16441	0	0
Lung	neutrophil (PF)	4.79385	11.7778	0	0		Uterus	natural killer cell	14.508	8.64228	0	0
Lung	alveolar epithelial cell type 2	-2.09347	10.9233	0	0		Uterus	T cell (CD4- CD8+ CCL5+)	11.4443	9.3366	0	0
Lung	alveolar fibroblast	-1.14765	1.11206	0	0		Uterus	neutrophil	5.20857	4.85036	0	0
Lung	capillary cell (FABP5- RBP7-)	6.54966	-6.47221	0	0		Uterus	neutrophil (IL18BP+)	5.2713	5.48885	0	0
Lung	neutrophil	8.14833	20.2268	0	0		Uterus	T cell (CD4- CD8+ CCL5+)	9.99512	12.465	0	0
Lung	neutrophil	7.63662	19.3678	0	0		Uterus	myofibroblast	2.25711	-0.291785	0	0
Lung	alveolar macrophage	10.3244	1.35424	0	0		Uterus	doublets_immune_stromal	3.37904	1.08106	0	0
Lung	interstitial macrophage	8.34865	6.95676	0	0		Uterus	T cell (CD4- CD8+ CCL5+)	10.1487	8.5105	0	0
Lung	interstitial macrophage (ABCA8+)	7.80281	5.35888	0	0		Uterus	fibroblast	6.16254	-5.80364	0	0
Lung	alveolar epithelial cell type 2	-2.12174	11.5924	0	0		Uterus	natural killer cell	14.8362	8.72159	0	0
Lung	T cell (CD4+ CD8- CCL5-)	19.6523	11.2994	0	0		Uterus	fibroblast	6.5753	-4.64957	0	0
Lung	interstitial macrophage (ABCA8+)	8.26781	5.06427	0	0		Uterus	T cell (CD4- CD8+ CCL5+)	11.2779	10.3314	0	0
Lung	lymphatic cell (CCL21+)	17.2569	-5.58309	0	0		Uterus	T cell (CD4- CD8+ CCL5+)	11.1353	10.621	0	0
Lung	T cell (CD4+ CD8- CCL5-)	20.4961	11.9595	0	0		Uterus	macrophage (MGST1+)	5.94065	20.0226	0	0
Lung	capillary cell (FABP5- RBP7-)	8.45694	-5.73243	0	0		Uterus	natural killer cell	13.6546	9.35897	0	0
Lung	neutrophil	8.1645	19.2272	0	0		Uterus	macrophage (MGST1+)	7.87219	19.4908	0	0
Lung	lymphatic cell (CCL21+)	17.0717	-5.66566	0	0		Uterus	T cell (CD4- CD8+ CCL5+)	10.6683	11.6576	0	0
Lung	interstitial macrophage	8.89123	7.70829	0	0		Uterus	fibroblast	6.28877	-4.29362	0	0
Lung	capillary cell (FABP5- RBP7-)	7.39906	-6.89245	0	0		Uterus	artery cell	-10.242	7.76901	0	0
Lung	neutrophil	10.035	18.6144	0	0		Uterus	T cell (CD4- CD8+ CCL5+)	8.97104	10.5811	0	0
Lung	capillary cell (FABP5- RBP7-)	7.09533	-6.10858	0	0		Uterus	myofibroblast	1.41836	-0.481443	0	0
Lung	alveolar epithelial cell type 2	-1.01568	10.8695	0	0		Uterus	T cell (CD4- CD8+ CCL5+)	10.0837	11.5123	0	0
Lung	alveolar macrophage	9.42645	0.139785	0	0		Uterus	macrophage (LTC4S+)	10.6725	21.3444	0	0
Lung	alveolar fibroblast	-0.411048	-0.00424586	0	0		Uterus	endothelial cell	-12.2001	7.39969	0	0
Lung	monocyte	10.8423	8.49319	0	0		Uterus	T cell (CD4- CD8+ CCL5+)	11.1908	9.35207	0	0
Lung	monocyte	8.96875	9.83637	0	0		Uterus	myofibroblast	2.74392	-1.52629	0	0
Lung	monocyte	9.097	9.13506	0	0		Uterus	neutrophil (IL18BP+)	5.61453	4.02023	0	0
Lung	fibromyocyte	1.29391	0.571269	0	0		Uterus	T cell (CD4- CD8+ CCL5+)	9.55096	8.53181	0	0
Lung	T cell (CD4+ CD8- CCL5-)	20.0186	11.9325	0	0		Uterus	neutrophil (IL18BP+)	5.66062	5.45908	0	0
Lung	plasma cell	3.44689	8.52117	0	0		Uterus	T cell (CD4- CD8+ CCL5+)	9.69632	9.95097	0	0
Lung	alveolar epithelial cell type 1	-3.82894	4.45581	0	0		Uterus	macrophage (MGST1+)	4.94224	18.9	0	0
Lung	T cell (CD4+ CD8- CCL5-)	20.6865	11.5268	0	0		Uterus	T cell (CD4- CD8+ CCL5+)	10.495	11.885	0	0
Lung	neutrophil	7.51226	18.2801	0	0		Uterus	smooth muscle cell	3.70319	-1.88845	0	0
Lung	alveolar epithelial cell type 1	-3.68341	4.57308	0	0		Uterus	myofibroblast	1.63667	0.366632	0	0
Lung	lymphatic cell (CCL21+)	17.253	-5.44646	0	0		Uterus	T cell (CD4- CD8+ CCL5+)	10.0849	10.2481	0	0
Lung	alveolar fibroblast	-1.34272	2.29448	0	0		Uterus	macrophage (LTC4S+)	10.7691	20.7784	0	0
Lung	monocyte	9.83569	9.05095	0	0		Uterus	T cell (CD4- CD8+ CCL5+)	11.7014	8.62048	0	0
Lung	neutrophil	7.38592	18.1113	0	0		Uterus	T cell (CD4- CD8+ CCL5+)	10.6473	9.32383	0	0
Lung	neutrophil	6.89179	18.7153	0	0		Uterus	vein cell	-12.1906	7.62469	0	0
Lung	neutrophil	7.89578	18.5695	0	0		Uterus	non-ciliated epithelial cell of uterus (IGFBP1+)	14.1417	-8.08817	0	0
Lung	natural killer cell (KLRD1+)	17.6047	4.47278	0	0		Uterus	T cell (CD4- CD8+ CCL5+)	9.28154	9.73682	0	0
Lung	T cell (CD4- CD8+ CCL5+)	19.1715	10.0909	0	0		Uterus	non-ciliated epithelial cell of uterus (IGFBP1+)	13.1464	-7.12476	0	0
Lung	alveolar macrophage	10.658	0.574826	0	0		Uterus	T cell (CD4- CD8+ CCL5+)	11.4148	12.2904	0	0
Lung	fibromyocyte	1.3289	0.584532	0	0		Uterus	neutrophil	5.76822	3.89801	0	0
Lung	natural killer cell	16.9405	5.48689	0	0		Uterus	macrophage (LTC4S+)	11.0246	19.4663	0	0
Lung	plasma cell	3.1045	8.40767	0	0		Uterus	neutrophil	5.81745	5.3375	0	0
Lung	alveolar epithelial cell type 2	-1.47662	10.6864	0	0		Uterus	T cell (CD4- CD8+ CCL5+)	8.78316	10.2977	0	0
Lung	alveolar epithelial cell type 1	-3.76499	4.50448	0	0		Uterus	macrophage (LTC4S+)	10.6105	20.535	0	0
Lung	neutrophil	7.76897	19.3639	0	0		Uterus	T cell (CD4- CD8+ CCL5+)	8.91097	9.88845	0	0
Lung	T cell (CD4- CD8+ CCL5+)	19.8451	8.27161	0	0		Uterus	neutrophil (IL18BP+)	6.3779	4.90496	0	0
Lung	alveolar fibroblast	-1.02705	1.70175	0	0		Uterus	fibroblast	6.33734	-4.11063	0	0
Lung	T cell (CD4+ CD8- CCL5-)	20.6158	11.4373	0	0		Uterus	macrophage (LTC4S+)	11.6914	20.0405	0	0
Lung	monocyte	9.45288	9.04054	0	0		Uterus	doublets_epithelial_immune	12.236	-6.84032	0	0
Lung	capillary cell (FABP5- RBP7-)	7.1966	-6.05147	0	0		Uterus	non-ciliated epithelial cell of uterus (IGFBP1+)	12.7826	-6.91178	0	0
Lung	neutrophil	7.97019	19.7219	0	0		Uterus	macrophage (LTC4S+)	11.4038	19.9355	0	0
Lung	alveolar macrophage	10.6121	1.15371	0	0		Uterus	T cell (CD4- CD8+ CCL5+)	9.43162	11.98	0	0
Lung	neutrophil	7.45775	18.6156	0	0		Uterus	macrophage (LTC4S+)	9.45587	18.6017	0	0
Lung	alveolar epithelial cell type 2	-1.41956	11.5096	0	0		Uterus	T cell (CD4- CD8+ CCL5+)	9.64989	9.43779	0	0
Lung	capillary cell (FABP5- RBP7-)	7.56696	-6.85906	0	0		Uterus	T cell (CD4- CD8+ CCL5+)	9.02828	8.77148	0	0
Lung	neutrophil	8.91316	19.8019	0	0		Uterus	smooth muscle cell	5.34942	-0.644136	0	0
Lung	monocyte	9.39939	8.81362	0	0		Uterus	natural killer cell	14.2007	8.66931	0	0
Lung	neutrophil	8.57345	19.2573	0	0		Uterus	neutrophil	6.38814	3.22362	0	0
Lung	neutrophil	7.92063	18.8992	0	0		Uterus	macrophage (LTC4S+)	11.1933	20.2414	0	0
Lung	alveolar epithelial cell type 2	-1.28291	10.8189	0	0		Uterus	fibroblast	6.69714	-4.70763	0	0
Lung	plasma cell	3.26282	8.4398	0	0		Uterus	T cell (CD4- CD8+ CCL5+)	10.6744	10.1691	0	0
Lung	capillary cell (FABP5- RBP7-)	7.38381	-6.05335	0	0		Uterus	non-ciliated epithelial cell of uterus (IGFBP1+)	12.6323	-7.59074	0	0
Lung	T cell (CD4+ CD8- CCL5-)	20.687	11.7194	0	0		Uterus	T cell (CD4- CD8+ CCL5+)	8.89306	10.4576	0	0
Lung	capillary cell (FABP5- RBP7-)	6.86986	-6.47084	0	0		Uterus	macrophage (LTC4S+)	11.192	18.9492	0	0
Lung	adventitial fibroblast	0.623864	-1.05216	0	0		Uterus	neutrophil	5.16483	4.53196	0	0
Lung	natural killer cell	17.1148	5.56014	0	0		Uterus	non-ciliated epithelial cell of uterus (FXYD4+ MUC16-)	16.0289	-5.38445	0	0
Lung	alveolar epithelial cell type 1	-3.73852	4.41781	1.25707	0		Uterus	macrophage (LTC4S+)	8.79813	20.1618	0	0
Lung	neutrophil	7.90408	19.1398	0	0		Uterus	fibroblast	6.31973	-4.99988	0	0
Lung	capillary cell (FABP5- RBP7-)	6.39389	-6.32074	0	0		Uterus	T cell (CD4- CD8+ CCL5+)	11.4378	10.7939	0	0
Lung	neutrophil	8.44136	19.815	0	0		Uterus	myofibroblast	2.48264	0.325495	0	0
Lung	neutrophil	8.06521	18.5143	0	0		Uterus	myofibroblast	3.09095	-1.34351	0	0
Lung	natural killer cell	18.045	5.25361	0	0		Uterus	T cell (CD4- CD8+ CCL5+)	8.75106	11.4341	0	0
Lung	neutrophil	8.16064	18.8513	0	0		Uterus	natural killer cell	13.5957	9.45347	0	0
Lung	neutrophil	8.78623	19.9275	0	0		Uterus	myofibroblast	1.2565	0.629647	0	0
Lung	monocyte	10.3012	9.01541	0	0		Uterus	myofibroblast	3.46833	-1.76843	0	0
Lung	alveolar epithelial cell type 1	-3.42781	4.47851	1.22649	0		Uterus	myofibroblast	2.10947	-0.0401046	0	0
Lung	neutrophil	7.42957	18.9293	0	0		Uterus	macrophage (MGST1+)	5.27243	19.4182	0	0
Lung	neutrophil	7.93029	18.9235	0	0		Uterus	macrophage (LTC4S+)	9.71534	20.589	0	0
Lung	alveolar macrophage	10.9256	1.67698	0	0		Uterus	neutrophil (IL18BP+)	5.43019	5.9711	0	0
Lung	monocyte	8.78914	9.97979	0	0		Uterus	non-ciliated epithelial cell of uterus (FXYD4+ MUC16-)	15.9557	-5.01497	0	0
Lung	conventional dendritic cell	5.73231	7.15866	0	0		Uterus	T cell (CD4- CD8+ CCL5+)	9.84226	8.76555	0	0
Lung	neutrophil	7.93653	19.6783	0	0		Uterus	myofibroblast	2.12891	-0.0140594	0	0
Lung	alveolar fibroblast	-1.43515	1.74886	0	0		Uterus	natural killer T cell	10.5741	9.08963	0	0
Lung	monocyte	9.41786	9.06885	0	0		Uterus	T cell (CD4- CD8+ CCL5+)	9.0762	9.49799	0	0
Lung	lymphatic cell (CCL21+)	17.208	-5.54797	0	0		Uterus	non-ciliated epithelial cell of uterus (IGFBP1+)	12.7688	-6.0277	0	0
Lung	doublets_lymphoid_myeloid	20.0037	11.6047	0	0		Uterus	macrophage (MGST1+)	5.74395	20.1554	0	0
Lung	capillary cell (FABP5- RBP7-)	7.4634	-6.3024	0	0		Uterus	T cell (CD4- CD8+ CCL5+)	11.2391	12.241	0	0
Lung	neutrophil	6.52464	20.0662	0	0		Uterus	T cell (CD4- CD8+ CCL5+)	12.0752	8.78045	0	0
Lung	interstitial macrophage	9.52512	3.66286	0	0		Uterus	non-ciliated epithelial cell of uterus (FXYD4+ MUC16+)	15.7947	-6.50785	0	0
Lung	neutrophil	8.59191	19.8266	0	0		Uterus	macrophage (MGST1+)	5.99806	18.3825	0	0
Lung	neutrophil	6.69577	19.4783	0	0		Uterus	myofibroblast	3.40348	-0.446021	0	0
Lung	neutrophil	7.42414	19.162	0	0		Uterus	macrophage (MGST1+)	5.32706	19.5974	0	0
Lung	neutrophil	8.34201	19.9102	0	0		Uterus	myofibroblast	2.5283	-0.0257811	0	0
Lung	T cell (CD4- CD8+ CCL5+)	19.3632	10.9292	0	0		Uterus	macrophage (LTC4S+)	11.3924	19.7781	0	0
Lung	neutrophil	8.52239	19.1789	0	0		Uterus	T cell (CD4- CD8+ CCL5+)	10.6024	12.2217	0	0
Lung	monocyte	9.45069	9.15651	0	0		Uterus	T cell (CD4- CD8+ CCL5+)	9.80943	10.3657	0	0
Lung	alveolar epithelial cell type 2	-1.00999	11.2555	0	0		Uterus	endothelial cell	-11.8508	7.00661	0	0
Lung	neutrophil	8.54827	17.8744	0	0		Uterus	myofibroblast	2.04405	-0.064852	0	0
Lung	neutrophil	8.51795	19.3571	0	0		Uterus	endothelial cell	-10.3056	6.95213	0	0
Lung	alveolar fibroblast	-0.372602	-0.236783	0	0		Uterus	T cell (CD4- CD8+ CCL5+)	11.1842	10.3516	0	0
Lung	capillary cell (FABP5- RBP7-)	9.0323	-6.0597	0	0		Uterus	T cell (CD4- CD8+ CCL5+)	9.06278	10.2759	0	0
Lung	alveolar epithelial cell type 1	-3.71136	4.45489	0	0		Uterus	myofibroblast	1.53877	-0.833656	0	0
Lung	capillary cell (FABP5- RBP7-)	7.89151	-6.54046	0	0		Uterus	non-ciliated epithelial cell of uterus (FXYD4+ MUC16-)	13.9757	-5.58071	0	0
Lung	alveolar fibroblast	-1.51425	2.05602	0	0		Uterus	macrophage (LTC4S+)	10.1794	19.4014	0	0
Lung	capillary cell (FABP5- RBP7-)	8.11679	-6.7918	0	0		Uterus	myofibroblast	1.04915	0.919682	0	0
Lung	interstitial macrophage	8.88145	6.42465	0	0		Uterus	macrophage (LTC4S+)	11.6206	19.8364	0	0
Lung	alveolar epithelial cell type 1	-3.90245	4.39351	2.29542	0		Uterus	ciliated epithelial cell of uterus	12.9183	-8.41975	0	2.11553
Lung	vascular associated smooth muscle cell	1.9898	0.837689	0	0		Uterus	macrophage (LTC4S+)	11.5924	20.3874	0	0
Lung	monocyte	9.38294	9.12849	0	0		Uterus	natural killer T cell	11.9506	8.82672	0	0
Lung	neutrophil	7.85862	20.3332	0	0		Uterus	T cell (CD4- CD8+ CCL5+)	11.5444	11.7209	0	0
Lung	neutrophil	8.19588	18.7551	0	0		Uterus	myofibroblast	2.76649	-1.86228	0	0
Lung	alveolar fibroblast	-1.45015	1.58075	0	0		Uterus	myofibroblast	1.62359	-1.91337	0	0
Lung	neutrophil	8.44393	18.7481	0	0		Uterus	myofibroblast	0.396726	-2.00647	0	0
Lung	adventitial fibroblast	0.413666	-0.987215	0	0		Uterus	macrophage (LTC4S+)	9.2313	18.3722	0	0
Lung	neutrophil	7.95679	18.852	0	0		Uterus	macrophage (LTC4S+)	8.14968	20.7119	0	0
Lung	neutrophil	8.30325	19.798	0	0		Uterus	vascular associated smooth muscle cell	4.33591	-1.91911	0	0
Lung	T cell (CD4+ CD8- CCL5-)	19.8071	11.842	0	0		Uterus	macrophage (LTC4S+)	11.4913	20.5892	0	0
Lung	doublets_endothelial_stromal	0.568175	0.570562	0	0		Uterus	neutrophil (IL18BP+)	6.32414	4.74242	0	0
Lung	neutrophil	7.92092	20.3466	0	0		Uterus	doublets_immune_stromal	4.91864	2.86656	0	0
Lung	neutrophil	9.11167	19.5682	0	0		Uterus	non-ciliated epithelial cell of uterus (FXYD4+ MUC16+)	15.6636	-6.07942	1.36298	2.27454
Lung	capillary cell (FABP5- RBP7-)	7.43207	-6.4029	0	0		Uterus	myofibroblast	1.44078	-0.831073	0	0
Lung	T cell (CD4- CD8+ CCL5+)	20.2448	8.79711	0	0		Uterus	non-ciliated epithelial cell of uterus (FXYD4+ MUC16+)	15.9491	-6.36505	1.08532	1.59347
Lung	adventitial fibroblast	0.804027	-1.06954	0	0		Uterus	T cell (CD4- CD8+ CCL5+)	10.1665	9.30786	0	0
Lung	neutrophil	8.30859	17.5294	0	0		Uterus	macrophage (LTC4S+)	10.9672	18.7928	0	0
Lung	alveolar epithelial cell type 2	-1.56694	11.7078	0	0		Uterus	T cell (CD4- CD8+ CCL5+)	8.73294	11.1461	0	0
Lung	neutrophil	7.94743	19.426	0	0		Uterus	myofibroblast	2.3968	-0.670582	0	0
Lung	alveolar macrophage	9.29734	-0.328387	0	0		Uterus	myofibroblast	2.85622	0.598533	0	0
Lung	alveolar fibroblast	0.0281417	-0.232275	0	0		Uterus	T cell (CD4- CD8+ CCL5+)	8.72543	8.87396	0	0
Lung	alveolar epithelial cell type 2	-1.6723	11.6929	0	0		Uterus	T cell (CD4- CD8+ CCL5+)	8.63702	10.8131	0	0
Lung	club cell	-0.820035	9.04305	0	0		Uterus	T cell (CD4- CD8+ CCL5+)	8.67296	11.1647	0	0
Lung	neutrophil	8.49401	19.5374	0	0		Uterus	non-ciliated epithelial cell of uterus (IGFBP1+)	12.9659	-7.59668	0	0
Lung	alveolar epithelial cell type 2	-1.99217	11.2937	0	0		Uterus	macrophage (LTC4S+)	9.50378	19.0452	0	0
Lung	capillary cell (FABP5- RBP7-)	7.87493	-7.20626	0	0		Uterus	myofibroblast	1.25372	0.0931385	0	0
Lung	neutrophil	7.59288	17.4303	0	0		Uterus	myofibroblast	0.395411	-0.963962	0	0
Lung	alveolar macrophage	11.033	1.38979	0	0		Uterus	non-ciliated epithelial cell of uterus (FXYD4+ MUC16-)	14.4254	-5.71649	0	0
Lung	capillary cell (FABP5- RBP7-)	7.34196	-7.26374	0	0		Uterus	T cell (CD4- CD8+ CCL5+)	11.0494	11.5301	0	0
Lung	alveolar epithelial cell type 1	-3.58692	4.48394	1.16383	0		Uterus	T cell (CD4- CD8+ CCL5+)	9.11595	10.102	0	0
Lung	capillary cell (FABP5- RBP7-)	4.0152	-5.63302	0	0		Uterus	macrophage (LTC4S+)	10.4275	19.4441	0	0
Lung	neutrophil	7.30036	18.1452	0	0		Uterus	T cell (CD4- CD8+ CCL5+)	12.6249	8.66186	0	0
Lung	T cell (CD4+ CD8- CCL5-)	20.5224	11.8204	0	0		Uterus	non-ciliated epithelial cell of uterus (FXYD4+ MUC16+)	15.9874	-6.08711	0	0
Lung	alveolar macrophage	10.7604	1.32276	0	0		Uterus	natural killer cell	13.4242	9.50483	0	0
Lung	neutrophil	7.41589	18.7217	0	0		Uterus	non-ciliated epithelial cell of uterus (FXYD4+ MUC16+)	14.876	-7.15192	2.28653	0
Lung	neutrophil	7.53618	19.2799	0	0		Uterus	T cell (CD4- CD8+ CCL5+)	11.6305	12.2629	0	0
Lung	alveolar macrophage	11.0689	1.63951	0	0		Uterus	non-ciliated epithelial cell of uterus (FXYD4+ MUC16+)	14.8252	-6.50316	1.31831	0
Lung	neutrophil	7.88454	19.9496	0	0		Uterus	macrophage (LTC4S+)	11.6788	19.4111	0	0
Lung	alveolar epithelial cell type 1	-3.87251	4.37718	0	0		Uterus	neutrophil (IL18BP+)	4.35231	6.00852	0	0
Lung	neutrophil	7.50103	20.5257	0	0		Uterus	endothelial cell	-10.9507	6.40407	0	0
Lung	monocyte	8.78779	9.82496	0	0		Uterus	T cell (CD4- CD8+ CCL5+)	10.9191	11.758	0	0
Lung	alveolar fibroblast	-0.643209	0.203561	0	0		Uterus	macrophage (LTC4S+)	11.6638	19.3212	0	0
Lung	interstitial macrophage (ABCA8+)	9.03282	5.41425	0	0		Uterus	natural killer cell	14.05	8.28428	0	0
Lung	natural killer cell	19.6526	6.09701	0	0		Uterus	T cell (CD4- CD8+ CCL5+)	10.478	12.0361	0	0
Lung	monocyte	9.38522	9.0424	0	0		Uterus	T cell (CD4- CD8+ CCL5+)	9.85095	9.22607	0	0
Lung	T cell (CD4+ CD8- CCL5-)	19.2531	11.6806	0	0		Uterus	natural killer cell	14.5349	8.28697	0	0
Lung	capillary cell (FABP5- RBP7-)	6.90945	-6.90728	0	0		Uterus	myofibroblast	3.1262	0.44683	0	0
Lung	alveolar epithelial cell type 2	-1.72841	11.4403	0	0		Uterus	myofibroblast	1.71558	0.517842	0	0
Lung	alveolar macrophage	10.7978	0.944448	0	0		Uterus	T cell (CD4- CD8+ CCL5+)	9.15389	8.33167	0	0
Lung	neutrophil	7.51651	18.4207	0	0		Uterus	T cell (CD4- CD8+ CCL5+)	10.9321	11.8071	0	0
Lung	capillary cell (FABP5- RBP7-)	6.54857	-6.66686	0	0		Uterus	T cell (CD4- CD8+ CCL5+)	10.161	12.536	0	0
Lung	vascular associated smooth muscle cell	1.70072	0.607931	0	0		Uterus	macrophage (LTC4S+)	11.0551	18.5835	0	0
Lung	alveolar macrophage	10.4174	0.461566	0	0		Uterus	neutrophil (IL18BP+)	4.8258	6.24938	0	0
Lung	plasma cell	4.80791	7.92922	0	0		Uterus	non-ciliated epithelial cell of uterus (IGFBP1+)	12.3866	-7.15816	0	0
Lung	capillary cell (FABP5- RBP7-)	7.29861	-6.17153	0	0		Uterus	macrophage (LTC4S+)	11.5826	19.0642	0	0
Lung	neutrophil	7.90714	18.9439	0	0		Uterus	non-ciliated epithelial cell of uterus (IGFBP1+)	13.5427	-5.55617	0	0
Lung	neutrophil	8.21568	19.4864	0	0		Uterus	myofibroblast	1.34934	0.767869	0	0
Lung	neutrophil	8.04857	19.562	0	0		Uterus	T cell (CD4- CD8+ CCL5+)	11.1074	11.4058	0	0
Lung	alveolar epithelial cell type 2	-1.84902	10.9217	0	0		Uterus	macrophage (LTC4S+)	10.4774	21.1287	0	0
Lung	alveolar epithelial cell type 2	-1.89149	10.7544	0	0		Uterus	myofibroblast	2.63714	0.906068	0	0
Lung	monocyte	9.86258	9.08234	0	0		Uterus	vascular associated smooth muscle cell	4.12659	-1.96109	0	0
Lung	T cell (CD4+ CD8- CCL5-)	20.5695	11.8581	0	0		Uterus	T cell (CD4- CD8+ CCL5+)	9.28562	11.7143	0	0
Lung	capillary cell (FABP5- RBP7-)	6.51501	-6.32733	0	0		Uterus	macrophage (MGST1+)	6.35777	19.344	0	0
Lung	alveolar macrophage	10.7833	0.749959	0	0		Uterus	endothelial cell	-11.8073	6.45182	0	0
Lung	alveolar fibroblast	-1.0408	2.45706	0	0		Uterus	T cell (CD4- CD8+ CCL5+)	8.96629	11.0011	0	0
Lung	T cell (CD4- CD8+ CCL5+)	19.6771	8.11209	0	0		Uterus	macrophage (LTC4S+)	10.0758	21.1391	0	0
Lung	T cell (CD4- CD8+ CCL5+)	18.9573	8.6826	0	0		Uterus	myofibroblast	2.57102	-0.0555936	0	0
Lung	capillary cell (FABP5- RBP7-)	6.39893	-6.33853	0	0		Uterus	T cell (CD4- CD8+ CCL5+)	8.41126	10.3143	0	0
Lung	monocyte	7.81528	8.70264	0	0		Uterus	macrophage (MGST1+)	6.07781	18.6635	0	0
Lung	neutrophil	8.54003	18.8048	0	0		Uterus	endothelial cell	-12.0876	7.32897	0	0
Lung	T cell (CD4+ CD8- CCL5-)	20.4838	10.9551	0	0		Uterus	myofibroblast	2.84326	-0.720089	0	0
Lung	T cell (CD4+ CD8- CCL5-)	19.044	10.812	0	0		Uterus	T cell (CD4- CD8+ CCL5+)	11.3597	10.6203	0	0
Lung	capillary cell (FABP5- RBP7-)	7.71784	-7.15094	0	0		Uterus	endothelial cell	-10.6857	6.95403	0	0
Lung	capillary cell (FABP5- RBP7-)	7.15263	-6.35004	0	0		Uterus	T cell (CD4- CD8+ CCL5+)	10.1807	12.3605	0	0
Lung	neutrophil	7.70889	18.8015	0	0		Uterus	smooth muscle cell	5.32206	-0.734595	0	0
Lung	adventitial fibroblast	-0.245428	-0.350192	0	0		Uterus	neutrophil	5.62651	5.29554	0	0
Lung	monocyte	9.18025	9.11359	0	0		Uterus	myofibroblast	0.620474	-2.05919	0	0
Lung	capillary cell (FABP5- RBP7-)	6.4408	-6.81199	0	0		Uterus	neutrophil	6.40819	3.26801	0	0
Lung	alveolar epithelial cell type 2	-1.91776	11.5763	0	0		Uterus	myofibroblast	1.00872	0.246629	0	0
Lung	alveolar fibroblast	-0.648386	0.35786	0	0		Uterus	endothelial cell	-11.2661	6.59142	0	0
Lung	plasma cell	3.46383	8.67332	0	0		Uterus	myofibroblast	1.98268	0.52371	0	0
Lung	capillary cell (FABP5- RBP7-)	8.73462	-6.83587	0	0		Uterus	non-ciliated epithelial cell of uterus (IGFBP1+)	12.9829	-6.93386	0	0
Lung	neutrophil	7.89223	19.1788	0	0		Uterus	macrophage (LTC4S+)	10.5229	20.0766	0	0
Lung	capillary cell (FABP5- RBP7-)	7.35323	-6.25858	0	0		Uterus	T cell (CD4- CD8+ CCL5+)	10.3595	11.2163	0	0
Lung	capillary cell (FABP5- RBP7-)	7.26218	-6.27823	0	0		Uterus	myofibroblast	1.90088	-1.71744	0	0
Lung	neutrophil	8.1953	19.0965	0	0		Uterus	myofibroblast	0.367242	-0.0147889	0	0
Lung	vascular associated smooth muscle cell	1.53887	0.48311	0	0		Uterus	myofibroblast	0.904262	-0.738522	0	0
Lung	capillary cell (FABP5- RBP7-)	6.76436	-7.01244	0	0		Uterus	fibroblast	6.01588	-5.30853	0	0
Lung	alveolar fibroblast	-0.986676	1.40924	0	0		Uterus	T cell (CD4- CD8+ CCL5+)	10.9273	8.71379	0	0
Lung	capillary cell (FABP5- RBP7-)	4.36076	-6.13019	0	0		Uterus	myofibroblast	1.52499	-0.4882	0	0
Lung	neutrophil	8.12836	19.1718	0	0		Uterus	T cell (CD4- CD8+ CCL5+)	10.7153	11.3512	0	0
Lung	neutrophil	7.53271	18.2733	0	0		Uterus	macrophage (LTC4S+)	8.91592	18.9767	0	0
Lung	neutrophil	7.8838	18.1812	0	0		Uterus	macrophage (LTC4S+)	9.27764	21.2192	0	0
Lung	neutrophil	7.34535	20.1349	0	0		Uterus	myofibroblast	1.89275	-0.662984	0	0
Lung	capillary cell (FABP5- RBP7-)	7.5282	-6.22516	0	0		Uterus	neutrophil (IL18BP+)	4.72693	5.26398	0	0
Lung	T cell (CD4+ CD8- CCL5-)	20.1418	11.0973	0	0		Uterus	natural killer T cell	11.5088	9.63167	0	0
Lung	alveolar macrophage	10.491	1.55732	0	0		Uterus	T cell (CD4- CD8+ CCL5+)	11.3679	11.9454	0	0
Lung	capillary cell (FABP5- RBP7-)	8.2789	-6.22885	0	0		Uterus	T cell (CD4- CD8+ CCL5+)	10.2897	9.0744	0	0
Lung	neutrophil	7.80083	19.3912	0	0		Uterus	fibroblast	6.57149	-4.834	0	0
Lung	doublets_epithelial_immune	-3.93684	4.2311	0	0		Uterus	endothelial cell	-12.2344	7.477	0	0
Lung	T cell (CD4+ CD8- CCL5-)	20.0888	11.1149	0	0		Uterus	macrophage (LTC4S+)	8.28021	20.6	0	0
Lung	capillary cell (FABP5- RBP7-)	7.51815	-5.1132	0	0		Uterus	non-ciliated epithelial cell of uterus (FXYD4+ MUC16+)	15.2821	-6.63276	3.36962	0
Lung	neutrophil	8.40384	19.8733	0	0		Uterus	neutrophil	5.69242	4.94633	0	0
Lung	capillary cell (FABP5- RBP7-)	8.0408	-6.32264	0	0		Uterus	myofibroblast	1.15769	0.156236	0	0
Lung	capillary cell (FABP5- RBP7-)	6.74147	-6.52637	0	0		Uterus	macrophage (MGST1+)	5.97959	18.9812	0	0
Lung	neutrophil	9.83053	18.5373	0	0		Uterus	neutrophil (IL18BP+)	5.85948	5.61831	0	0
Lung	adventitial fibroblast	-0.240194	-0.368498	0	0		Uterus	macrophage (MGST1+)	7.26591	20.2353	0	0
Lung	alveolar fibroblast	-0.757607	1.57753	0	0		Uterus	T cell (CD4- CD8+ CCL5+)	9.51972	8.48584	0	0
Lung	capillary cell (FABP5- RBP7-)	7.73369	-6.69296	0	0		Uterus	macrophage (LTC4S+)	9.47622	19.9999	0	0
Lung	T cell (CD4+ CD8- CCL5-)	19.2816	11.6489	0	0		Uterus	T cell (CD4- CD8+ CCL5+)	10.2321	9.4005	0	0
Lung	alveolar epithelial cell type 2	-1.94364	11.0826	0	0		Uterus	myofibroblast	1.48192	0.962012	0	0
Lung	neutrophil	6.99329	19.5106	0	0		Uterus	myofibroblast	3.0384	-1.52281	0	0
Lung	T cell (CD4+ CD8- CCL5-)	20.3574	11.5161	0	0		Uterus	T cell (CD4- CD8+ CCL5+)	9.64485	9.63168	0	0
Lung	T cell (CD4- CD8+ CCL5+)	20.3758	9.8161	0	0		Uterus	T cell (CD4- CD8+ CCL5+)	10.091	11.6458	0	0
Lung	alveolar fibroblast	-1.2705	1.69359	0	0		Uterus	natural killer T cell	9.87735	8.0894	0	0
Lung	neutrophil	7.28697	20.0686	0	0		Uterus	fibroblast	6.64653	-4.66204	0	0
Lung	doublets_endothelial_immune	7.30482	-6.73087	0	0		Uterus	endothelial cell	-11.516	6.8736	0	0
Lung	alveolar epithelial cell type 1	-3.54771	4.55152	0	0		Uterus	T cell (CD4- CD8+ CCL5+)	9.60128	11.5686	0	0
Lung	neutrophil	7.13254	19.9017	0	0		Uterus	macrophage (MGST1+)	5.30498	18.4395	0	0
Lung	capillary cell (FABP5- RBP7-)	7.13197	-6.14347	0	0		Uterus	T cell (CD4- CD8+ CCL5+)	11.4954	12.3873	0	0
Lung	neutrophil	9.0637	19.4898	0	0		Uterus	fibroblast	6.27944	-5.14734	0	0
Lung	neutrophil	8.01812	20.2292	0	0		Uterus	endothelial cell	-11.1854	6.48235	0	0
Lung	capillary cell (FABP5- RBP7-)	6.93155	-6.54669	0	0		Uterus	endothelial cell	-11.8651	7.17439	0	0
Lung	neutrophil	7.7639	18.7347	0	0		Uterus	T cell (CD4- CD8+ CCL5+)	9.53648	11.6819	0	0
Lung	neutrophil	8.72074	20.115	0	0		Uterus	myofibroblast	1.71181	1.10462	0	0
Lung	neutrophil	7.99274	17.9334	0	0		Uterus	neutrophil	5.9979	5.45923	0	0
Lung	capillary cell (FABP5- RBP7-)	6.69552	-6.5081	0	0		Uterus	myofibroblast	2.32466	-0.00394075	0	0
Lung	alveolar fibroblast	-1.14756	1.66241	0	0		Uterus	myofibroblast	1.86963	-1.53083	0	0
Lung	neutrophil	7.09455	20.1315	0	0		Uterus	T cell (CD4- CD8+ CCL5+)	9.9168	8.75189	0	0
Lung	neutrophil	9.50705	19.0509	0	0		Uterus	T cell (CD4- CD8+ CCL5+)	9.08699	10.5761	0	0
Lung	lymphatic cell (CCL21+)	17.1774	-5.60147	0	0		Uterus	macrophage (LTC4S+)	9.34479	18.4459	0	0
Lung	neutrophil	7.72285	19.0189	0	0		Uterus	neutrophil (IL18BP+)	6.14409	5.30317	0	0
Lung	natural killer cell	19.4801	6.11581	0	0		Uterus	myofibroblast	1.14116	-1.04842	0	0
Lung	neutrophil	8.75443	19.2822	0	0		Uterus	myofibroblast	1.12782	-2.17428	0	0
Lung	neutrophil	8.06424	18.4343	0	0		Uterus	T cell (CD4- CD8+ CCL5+)	9.71033	10.9875	0	0
Lung	neutrophil	7.53733	19.7796	0	0		Uterus	T cell (CD4- CD8+ CCL5+)	9.12258	8.88576	0	0
Lung	vascular associated smooth muscle cell	1.50616	0.604001	0	0		Uterus	endothelial cell	-10.8663	7.86318	0	0
Lung	capillary cell (FABP5- RBP7-)	8.58995	-5.81973	0	0		Uterus	myofibroblast	2.82627	-0.767195	0	0
Lung	capillary cell (FABP5- RBP7-)	6.29886	-6.52629	0	0		Uterus	macrophage (LTC4S+)	10.9507	18.4435	0	0
Lung	neutrophil	8.39451	19.2999	0	0		Uterus	endothelial cell	-11.9469	7.4253	0	0
Lung	neutrophil	7.76214	18.7363	0	0		Uterus	myofibroblast	0.358717	-0.521895	0	0
Lung	capillary cell (FABP5- RBP7-)	8.24315	-6.71031	0	0		Uterus	T cell (CD4- CD8+ CCL5+)	8.63177	10.719	0	0
Lung	monocyte	9.48172	8.9974	0	0		Uterus	endothelial cell	-12.2226	7.12933	0	0
Lung	plasma cell	3.57706	8.62978	0	0		Uterus	T cell (CD4- CD8+ CCL5+)	10.3592	10.635	0	0
Lung	adventitial fibroblast	0.663117	-1.06025	0	0		Uterus	myofibroblast	2.90247	1.54937	0	0
Lung	alveolar fibroblast	-0.894721	2.25802	0	0		Uterus	endothelial cell	-11.0972	6.57521	0	0
Lung	monocyte	7.91843	10.2833	0	0		Uterus	macrophage (MGST1+)	6.21586	19.7253	0	0
Lung	club cell	-0.926798	9.21369	0	0		Uterus	T cell (CD4- CD8+ CCL5+)	9.20482	8.32524	0	0
Lung	neutrophil	6.72515	19.6579	0	0		Uterus	T cell (CD4- CD8+ CCL5+)	10.1091	10.5075	0	0
Lung	neutrophil	6.98563	18.4789	0	0		Uterus	T cell (CD4- CD8+ CCL5+)	9.32591	8.12715	0	0
Lung	neutrophil	7.97338	19.689	0	0		Uterus	myofibroblast	0.65972	-1.59895	0	0
Lung	neutrophil	7.6651	19.4073	0	0		Uterus	T cell (CD4- CD8+ CCL5+)	8.55511	8.7978	0	0
Lung	natural killer cell	18.7643	4.81198	0	0		Uterus	non-ciliated epithelial cell of uterus (FXYD4+ MUC16-)	15.8833	-5.28742	0	0.539742
Lung	alveolar macrophage	10.7891	0.924144	0	0		Uterus	macrophage (MGST1+)	7.12903	19.9104	0	0
Lung	alveolar fibroblast	-0.558059	0.0552866	0	0		Uterus	macrophage (LTC4S+)	10.1323	20.5858	0	0
Lung	alveolar fibroblast	-0.899724	1.65636	0	0		Uterus	macrophage (LTC4S+)	11.7578	19.6047	0	0
Lung	alveolar fibroblast	-1.29984	1.28936	0	0		Uterus	macrophage (LTC4S+)	9.67049	18.8587	0	0
Lung	alveolar fibroblast	-0.840686	0.949676	0	0		Uterus	macrophage (MGST1+)	4.45244	18.9472	0	0
Lung	alveolar fibroblast	-1.10227	1.91047	0	0		Uterus	neutrophil	5.72124	4.2724	0	0
Lung	interstitial macrophage (ABCA8+)	7.44489	5.62858	0	0		Uterus	myofibroblast	0.330588	-1.61733	0	0
Lung	adventitial fibroblast	0.383859	-0.972235	0	0		Uterus	neutrophil	5.12575	4.59899	0	0
Lung	T cell (CD4- CD8+ CCL5+)	19.7721	9.07796	0	0		Uterus	neutrophil (IL18BP+)	4.59871	6.26004	0	0
Lung	capillary aerocyte cell	4.58537	-5.57592	0	0		Uterus	macrophage (MGST1+)	5.58068	18.3364	0	0
Lung	neutrophil	8.50211	20.0227	0	0		Uterus	non-ciliated epithelial cell of uterus (FXYD4+ MUC16+)	14.9668	-6.81618	2.00553	0.826807
Lung	neutrophil	7.7771	19.6147	0	0		Uterus	macrophage (MGST1+)	6.31119	18.4043	0	0
Lung	neutrophil	7.91988	18.4964	0	0		Uterus	macrophage (MGST1+)	7.16109	19.9171	0	0
Lung	vein cell	8.54829	-5.95954	0	0		Uterus	myofibroblast	0.440927	-0.210278	0	0
Lung	T cell (CD4+ CD8- CCL5-)	19.6798	11.6027	0	0		Uterus	myofibroblast	1.90674	0.393387	0	0
Lung	neutrophil	8.5116	17.0895	0	0		Uterus	macrophage (LTC4S+)	8.10704	20.5591	0	0
Lung	alveolar macrophage	10.6045	0.847707	0	0		Uterus	myofibroblast	1.23405	-1.4119	0	0
Lung	neutrophil	7.41336	17.7014	0	0		Uterus	non-ciliated epithelial cell of uterus (FXYD4+ MUC16+)	16.1171	-6.33211	1.1294	0
Lung	natural killer cell	18.2209	5.41248	0	0		Uterus	myofibroblast	1.81228	0.540371	0	0
Lung	capillary cell (FABP5- RBP7-)	7.06999	-6.92667	1.84718	0		Uterus	macrophage (MGST1+)	5.39713	19.8458	0.736727	0
Lung	monocyte	9.96037	8.23185	0	0		Uterus	T cell (CD4- CD8+ CCL5+)	10.7254	9.83639	0	0
Lung	neutrophil	7.32978	19.0144	0	0		Uterus	macrophage (LTC4S+)	10.087	18.8125	0	0
Lung	neutrophil	7.74659	20.0173	0	0		Uterus	endothelial cell	-10.7061	7.07273	0	0
Lung	capillary cell (FABP5- RBP7-)	7.18509	-6.71232	0	0		Uterus	macrophage (MGST1+)	7.52692	20.1073	0	0
Lung	monocyte	8.99056	9.9729	0	0		Uterus	myofibroblast	5.60823	-3.49163	0	0
Lung	neutrophil	8.28759	18.7617	0	0		Uterus	T cell (CD4- CD8+ CCL5+)	11.1972	10.7553	0	0
Lung	neutrophil	6.71329	18.9688	0	0		Uterus	macrophage (LTC4S+)	8.86124	20.8412	0	0
Lung	monocyte	9.32744	9.03837	0	0		Uterus	T cell (CD4- CD8+ CCL5+)	9.60684	11.9676	0	0
Lung	neutrophil	6.15652	20.1256	0	0		Uterus	neutrophil (IL18BP+)	4.98721	5.67704	0	0
Lung	neutrophil	8.38978	19.199	0	0		Uterus	macrophage (LTC4S+)	11.2437	19.2333	0	0
Lung	club cell	-0.834244	9.0999	0	0		Uterus	myofibroblast	1.26165	0.956473	0	0
Lung	neutrophil	8.45702	19.2341	0	0		Uterus	macrophage (LTC4S+)	11.6003	19.0074	0	0
Lung	neutrophil	7.89251	18.1499	0	0		Uterus	natural killer cell	13.4096	9.83099	0	0
Lung	capillary cell (FABP5- RBP7-)	8.51458	-6.77769	0	0		Uterus	vein cell	-10.2305	7.05628	0	0
Lung	neutrophil	6.03785	19.3925	0	0		Uterus	T cell (CD4- CD8+ CCL5+)	9.72686	9.69228	0	0
Lung	capillary cell (FABP5- RBP7-)	6.81618	-6.33459	0	0		Uterus	macrophage (MGST1+)	4.42141	19.0864	0	0
Lung	interstitial macrophage	9.90874	6.37214	0	0		Uterus	myofibroblast	3.26598	-1.17265	0	0
Lung	neutrophil	8.83262	19.165	0	0		Uterus	myofibroblast	2.29924	-1.54009	0	0
Lung	neutrophil	7.94046	19.5872	0	0		Uterus	T cell (CD4- CD8+ CCL5+)	10.0843	8.28066	0	0
Lung	alveolar fibroblast	-1.16989	1.84212	0	0		Uterus	myofibroblast	1.59828	1.24544	0	0
Lung	neutrophil	8.32337	18.293	0	0		Uterus	natural killer cell	13.6544	8.45579	0	0
Lung	alveolar epithelial cell type 2	-1.5893	10.5625	0	0		Uterus	doublets_immune_stromal	2.79138	1.29148	0	0
Lung	neutrophil	8.01154	20.1463	0	0		Uterus	macrophage (LTC4S+)	7.97349	20.0052	0	0
Lung	alveolar epithelial cell type 2	-2.00513	11.4029	0	0		Uterus	fibroblast	6.18912	-4.90101	0	0
Lung	monocyte	7.75378	8.64098	0	0		Uterus	myofibroblast	1.51213	1.08306	0	0
Lung	neutrophil	8.65173	20.0261	0	0		Uterus	macrophage (LTC4S+)	10.5266	19.7984	0	0
Lung	neutrophil	8.9879	19.5207	0	0		Uterus	macrophage (MGST1+)	8.47107	18.8636	0	0
Lung	neutrophil	7.86439	19.1242	0	0		Uterus	myofibroblast	1.47123	0.712617	0	0
Lung	neutrophil	7.99348	18.6487	0	0		Uterus	macrophage (MGST1+)	5.5168	19.6106	0	0
Lung	alveolar macrophage	11.0653	1.55055	0	0		Uterus	T cell (CD4- CD8+ CCL5+)	8.91877	9.38806	0	0
Lung	alveolar macrophage	10.8142	0.939265	0	0		Uterus	myofibroblast	1.30211	-1.71426	0	0
Lung	neutrophil	8.15541	20.1424	0	0		Uterus	T cell (CD4- CD8+ CCL5+)	9.68488	11.1651	0	0
Lung	alveolar epithelial cell type 2	-1.94753	11.2685	0.857718	0		Uterus	non-ciliated epithelial cell of uterus (IGFBP1+)	12.7541	-7.13829	0	0
Lung	alveolar fibroblast	-0.71185	1.4866	0	0		Uterus	T cell (CD4- CD8+ CCL5+)	9.41397	9.89202	0	0
Lung	neutrophil	8.4463	18.38	0	0		Uterus	T cell (CD4- CD8+ CCL5+)	13.6344	8.51135	0	0
Lung	T cell (CD4- CD8+ CCL5+)	18.7189	9.52535	0	0		Uterus	fibroblast	6.00327	-4.96356	0	0
Lung	neutrophil	7.86646	19.4633	0	0		Uterus	T cell (CD4- CD8+ CCL5+)	11.145	9.26447	0	0
Lung	neutrophil	8.24868	20.1414	0	0		Uterus	myofibroblast	2.07706	1.23992	0	0
Lung	neutrophil	8.00794	19.9396	0	0		Uterus	non-ciliated epithelial cell of uterus (IGFBP1+)	12.5119	-7.33705	0	0
Lung	T cell (CD4+ CD8- CCL5-)	20.2299	11.6494	0	0		Uterus	T cell (CD4- CD8+ CCL5+)	10.4273	10.3629	0	0
Lung	adventitial fibroblast	0.709034	-1.19688	0	0		Uterus	myofibroblast	2.17142	-1.19514	0	0
Lung	alveolar epithelial cell type 1	-3.46493	4.30695	1.13239	0		Uterus	non-ciliated epithelial cell of uterus (FXYD4+ MUC16+)	14.9157	-6.70928	1.66235	0
Lung	neutrophil	7.37175	18.3013	0	0		Uterus	T cell (CD4- CD8+ CCL5+)	9.34621	9.58266	0	0
Lung	interstitial macrophage	9.46116	5.01024	0	0		Uterus	natural killer cell	14.2183	8.79499	0	0
Lung	capillary cell (FABP5- RBP7-)	6.91927	-6.23693	0	0		Uterus	T cell (CD4- CD8+ CCL5+)	9.07593	11.6073	0	0
Lung	plasma cell	3.13544	8.43673	0	0		Uterus	doublets_endothelial_immune	6.0935	3.4312	0	0
Lung	interstitial macrophage	10.0788	4.82603	0	0		Uterus	neutrophil	5.40153	5.30838	0	0
Lung	alveolar macrophage	10.4462	0.679	0	0		Uterus	myofibroblast	2.30658	1.05441	0	0
Lung	alveolar macrophage	11.3786	1.83371	0	0		Uterus	myofibroblast	2.58999	0.815292	0	0
Lung	neutrophil	7.78132	18.4544	0	0		Uterus	myofibroblast	0.571162	-1.72602	0	0
Lung	alveolar macrophage	10.908	1.21597	0	0		Uterus	vein cell	-11.3483	6.6091	0	0
Lung	alveolar macrophage	11.133	1.70313	0	0		Uterus	endothelial cell	-10.3727	6.5082	0	0
Lung	T cell (CD4- CD8+ CCL5+)	18.7281	9.00313	0	0		Uterus	T cell (CD4- CD8+ CCL5+)	11.4536	8.84517	0	0
Lung	neutrophil	8.3476	20.2014	0	0		Uterus	T cell (CD4- CD8+ CCL5+)	10.7261	12.4147	0	0
Lung	capillary cell (FABP5- RBP7-)	7.56024	-6.22425	0	0		Uterus	T cell (CD4- CD8+ CCL5+)	9.23424	10.5651	0	0
Lung	alveolar epithelial cell type 1	-3.81523	4.47553	1.34634	0		Uterus	non-ciliated epithelial cell of uterus (FXYD4+ MUC16-)	15.3014	-5.3236	0	0
Lung	monocyte	8.50035	10.0895	0	0		Uterus	myofibroblast	2.97151	-0.416399	0	0
Lung	alveolar epithelial cell type 1	-3.59564	4.50926	1.11295	0		Uterus	T cell (CD4- CD8+ CCL5+)	9.21403	11.4242	0	0
Lung	doublets_immune_stromal	-1.12402	2.30262	0	0		Uterus	myofibroblast	1.65393	0.403084	0	0
Lung	natural killer cell	17.5099	5.21463	0	0		Uterus	myofibroblast	0.851392	-0.657268	0	0
Lung	alveolar macrophage	10.6239	0.681061	0	0		Uterus	T cell (CD4- CD8+ CCL5+)	11.1687	11.2127	0	0
Lung	capillary cell (FABP5- RBP7-)	7.56236	-7.14242	0	0		Uterus	T cell (CD4- CD8+ CCL5+)	9.80673	9.20588	0	0
Lung	alveolar epithelial cell type 1	-3.84579	4.38703	0	0		Uterus	T cell (CD4- CD8+ CCL5+)	8.70193	11.4012	0	0
Lung	alveolar macrophage	10.4571	0.780597	0	0		Uterus	natural killer T cell	13.3402	9.57789	0	0
Lung	capillary cell (FABP5- RBP7-)	6.15921	-5.82483	0	0		Uterus	T cell (CD4- CD8+ CCL5+)	10.6872	9.90584	0	0
Lung	neutrophil	7.6967	18.216	0	0		Uterus	macrophage (LTC4S+)	9.58049	20.1515	0	0
Lung	neutrophil	8.05386	19.208	0	0		Uterus	T cell (CD4- CD8+ CCL5+)	10.4945	12.1535	0	0
Lung	neutrophil	8.59624	18.9994	0	0		Uterus	macrophage (MGST1+)	7.07751	19.4781	0	0
Lung	neutrophil	7.16748	19.7834	0	0		Uterus	artery cell	-10.5509	7.41763	0	0
Lung	alveolar epithelial cell type 1	-3.6757	4.61185	0	0		Uterus	doublets_immune	9.90302	20.3773	0	0
Lung	T cell (CD4+ CD8- CCL5-)	20.5135	11.4331	0	0		Uterus	myofibroblast	1.29667	-1.60015	0	0
Lung	doublets_endothelial_stromal	0.410604	0.78921	0	0		Uterus	macrophage (MGST1+)	4.50108	19.1111	0	0
Lung	neutrophil	7.43523	19.065	0	0		Uterus	macrophage (LTC4S+)	10.385	19.1204	0	0
Lung	capillary cell (FABP5- RBP7-)	7.31001	-6.92	0	0		Uterus	macrophage (LTC4S+)	8.62621	18.6915	0	0
Lung	alveolar fibroblast	-0.075735	-0.493937	0	0		Uterus	T cell (CD4- CD8+ CCL5+)	9.23086	11.8649	0	0
Lung	neutrophil	8.09726	18.6033	0	0		Uterus	doublets_immune_stromal	3.63929	0.74512	0	0
Lung	alveolar epithelial cell type 2	-1.48603	11.1712	0	0		Uterus	T cell (CD4- CD8+ CCL5+)	9.39959	10.1482	0	0
Lung	vascular associated smooth muscle cell	1.76897	0.693084	0	0		Uterus	non-ciliated epithelial cell of uterus (IGFBP1+)	13.8648	-8.19244	0.531804	0.877135
Lung	alveolar fibroblast	-0.52527	-0.0838384	0	0		Uterus	natural killer cell	14.0859	9.34711	0	0
Lung	neutrophil	8.31946	19.3126	0	0		Uterus	endothelial cell	-12.216	7.63953	0	0
Lung	neutrophil	7.94532	18.5416	0	0		Uterus	endothelial cell	-11.883	7.39607	0	0
Lung	T cell (CD4+ CD8- CCL5-)	20.3855	11.8547	0	0		Uterus	T cell (CD4- CD8+ CCL5+)	10.1678	11.2644	0	0
Lung	capillary aerocyte cell	5.02483	-5.79187	0	0		Uterus	myofibroblast	0.886656	-0.334987	0	0
Lung	neutrophil	7.41723	18.5472	0	0		Uterus	macrophage (LTC4S+)	11.0223	18.5647	0	0
Lung	alveolar fibroblast	-1.20726	1.17025	0	0		Uterus	fibroblast	6.10705	-5.45828	0	0
Lung	natural killer cell	18.1921	4.93845	0	0		Uterus	macrophage (LTC4S+)	10.7825	18.2645	0	0
Lung	neutrophil	7.86873	17.8846	0	0		Uterus	natural killer T cell	12.101	9.37511	0	0
Lung	T cell (CD4+ CD8- CCL5-)	20.6785	11.7103	0	0		Uterus	neutrophil	4.58306	5.39394	0	0
Lung	neutrophil	8.47016	19.7717	0	0		Uterus	lymphatic cell	-11.3703	7.64177	0	0
Lung	monocyte	7.8398	9.33636	0	0		Uterus	endothelial cell	-10.2175	7.52864	0	0
Lung	neutrophil	8.41818	19.906	0	0		Uterus	myofibroblast	0.404495	-1.50938	0	0
Lung	alveolar fibroblast	-0.811673	0.552628	0	0		Uterus	myofibroblast	0.515366	0.1866	0	0
Lung	neutrophil	8.78641	18.723	0	0		Uterus	non-ciliated epithelial cell of uterus (IGFBP1+)	13.1189	-7.60169	0	0
Lung	neutrophil	8.65177	19.5534	0	0		Uterus	smooth muscle cell	5.14721	-0.820269	0	0
Lung	capillary cell (FABP5- RBP7-)	7.2853	-6.62008	0	0		Uterus	macrophage (MGST1+)	5.548	19.922	0	0
Lung	neutrophil	8.64716	19.1761	0	0		Uterus	macrophage (LTC4S+)	10.0117	19.8722	0	0
Lung	capillary cell (FABP5- RBP7-)	7.49982	-6.38858	0	0		Uterus	natural killer cell	12.2151	9.1513	0	0
Lung	neutrophil	8.72167	20.096	0	0		Uterus	doublets_erythroid-megakaryocyte_stromal	5.14436	-0.940832	0	0
Lung	capillary cell (FABP5- RBP7-)	8.72435	-6.7569	0	0		Uterus	fibroblast	5.73143	-4.20268	0	0
Lung	T cell (CD4+ CD8- CCL5-)	20.4257	11.9007	0	0		Uterus	myofibroblast	0.31768	-0.941044	0	0
Lung	neutrophil	9.16708	19.3623	0	0		Uterus	macrophage (MGST1+)	7.15862	18.3212	0	0
Lung	doublets_endothelial_epithelial	-3.22843	3.96347	1.11722	0		Uterus	neutrophil	6.44467	4.29746	0	0
Lung	capillary aerocyte cell	3.94275	-5.71011	0	0		Uterus	myofibroblast	1.25147	-0.224973	0	0
Lung	alveolar epithelial cell type 2	-1.24852	10.5905	0	0		Uterus	T cell (CD4- CD8+ CCL5+)	9.2529	11.4338	0	0
Lung	alveolar epithelial cell type 1	-3.5748	4.53027	0	0		Uterus	non-ciliated epithelial cell of uterus (FXYD4+ MUC16+)	16.0744	-6.20027	1.79454	2.23657
Lung	neutrophil	8.26288	20.166	0	0		Uterus	macrophage (MGST1+)	5.78505	18.5511	0	0
Lung	fibromyocyte	1.11201	0.622857	0	0		Uterus	non-ciliated epithelial cell of uterus (IGFBP1+)	14.658	-7.9208	1.47512	0
Lung	alveolar epithelial cell type 2	-2.16479	11.521	0	0		Uterus	fibroblast	6.2367	-4.05175	0	0
Lung	T cell (CD4+ CD8- CCL5-)	20.7115	11.4308	0	0		Uterus	neutrophil	6.00803	3.41281	0	0
Lung	capillary cell (FABP5- RBP7-)	6.81554	-6.21448	0	0		Uterus	myofibroblast	2.14424	1.43522	0	0
Lung	neutrophil	8.37644	20.0527	0	0		Uterus	T cell (CD4- CD8+ CCL5+)	10.1216	10.9009	0	0
Lung	capillary cell (FABP5- RBP7-)	8.52398	-5.64924	0	0		Uterus	non-ciliated epithelial cell of uterus (IGFBP1+)	12.6722	-6.10936	0	0
Lung	alveolar epithelial cell type 2	-1.40251	10.9053	0	0		Uterus	neutrophil	5.99245	3.31416	0	0
Lung	T cell (CD4- CD8+ CCL5+)	18.2974	7.57067	0	0		Uterus	endothelial cell	-10.8247	6.99366	0	0
Lung	neutrophil	7.7527	18.3326	0	0		Uterus	non-ciliated epithelial cell of uterus (IGFBP1+)	15.0567	-8.29939	0	0
Lung	monocyte	8.60041	8.71341	0	0		Uterus	macrophage (MGST1+)	5.60473	18.3257	0	0
Lung	monocyte	9.5516	9.04024	0	0		Uterus	macrophage (MGST1+)	4.27784	18.9519	0	0
Lung	alveolar epithelial cell type 1	-3.56287	4.62444	1.24965	0		Uterus	myofibroblast	0.902355	0.142409	0	0
Lung	alveolar fibroblast	-0.708186	0.525121	0	0		Uterus	T cell (CD4- CD8+ CCL5+)	10.9829	10.9871	0	0
Lung	T cell (CD4+ CD8- CCL5-)	20.2701	11.3887	0	0		Uterus	macrophage (LTC4S+)	9.55477	18.0174	0	2.19368
Lung	T cell (CD4+ CD8- CCL5-)	20.3567	10.8542	0	0		Uterus	neutrophil	6.10001	3.26599	0	0
Lung	monocyte	8.79986	8.81906	0	0		Uterus	non-ciliated epithelial cell of uterus (FXYD4+ MUC16-)	14.7462	-5.72987	0	0
Lung	capillary cell (FABP5- RBP7-)	7.14588	-5.95646	0	0		Uterus	T cell (CD4- CD8+ CCL5+)	10.3899	10.371	0	0
Lung	monocyte	9.05482	9.74689	0	0		Uterus	non-ciliated epithelial cell of uterus (FXYD4+ MUC16-)	15.133	-5.15309	0	0
Lung	alveolar fibroblast	-1.06547	1.56786	0	0		Uterus	T cell (CD4- CD8+ CCL5+)	8.57384	9.20153	0	0
Lung	T cell (CD4+ CD8- CCL5-)	19.5976	11.3712	0	0		Uterus	fibroblast	5.86672	-4.71268	0	0
Lung	neutrophil	8.52392	19.1522	0	0		Uterus	natural killer cell	13.6138	9.73588	0	0
Lung	neutrophil	7.8146	19.7784	0	0		Uterus	T cell (CD4- CD8+ CCL5+)	11.5254	8.61043	0	0
Lung	plasma cell	3.43301	8.58416	0	0		Uterus	macrophage (LTC4S+)	10.4638	19.8331	0	0
Lung	capillary cell (FABP5- RBP7-)	7.52596	-6.30193	0	0		Uterus	T cell (CD4- CD8+ CCL5+)	8.68515	8.72267	0	0
Lung	adventitial fibroblast	0.554912	-0.917394	0	0		Uterus	myofibroblast	0.623683	-1.74907	0	0
Lung	interstitial macrophage	10.2766	3.89039	0	0		Uterus	neutrophil	6.47765	3.10765	0	0
Lung	neutrophil	7.59637	18.548	0	0		Uterus	non-ciliated epithelial cell of uterus (IGFBP1+)	13.3539	-6.03419	0	0
Lung	alveolar macrophage	11.0057	1.75419	0	0		Uterus	myofibroblast	1.13171	-1.63919	0	0
Lung	neutrophil	8.52612	19.7722	0	0		Uterus	macrophage (LTC4S+)	10.8226	19.9451	0	0
Lung	neutrophil	8.20541	19.264	0	0		Uterus	non-ciliated epithelial cell of uterus (IGFBP1+)	12.2451	-6.40758	0	0
Lung	adventitial fibroblast	0.56803	-1.04584	0	0		Uterus	macrophage (LTC4S+)	10.6117	20.7183	0	0
Lung	neutrophil	8.24824	19.6474	0	0		Uterus	T cell (CD4- CD8+ CCL5+)	9.89942	9.6121	0	0
Lung	adventitial fibroblast	0.736312	-1.12779	0	0		Uterus	fibroblast	6.00164	-4.77317	0	0
Lung	alveolar macrophage	10.7815	0.892011	0	0		Uterus	T cell (CD4- CD8+ CCL5+)	8.414	9.7703	0	0
Lung	alveolar macrophage	10.6313	1.04479	0	0		Uterus	myofibroblast	3.35323	-0.412038	0	0
Lung	monocyte	9.17684	9.35019	0	0		Uterus	T cell (CD4- CD8+ CCL5+)	9.47358	10.2962	0	0
Lung	natural killer cell	19.4526	5.51895	0	0		Uterus	neutrophil (IL18BP+)	5.6324	4.48117	0	0
Lung	ciliated cell	1.12656	8.70376	0	0		Uterus	non-ciliated epithelial cell of uterus (IGFBP1+)	15.1048	-8.47577	0	0
Lung	capillary cell (FABP5- RBP7-)	6.83349	-6.9313	0	0		Uterus	natural killer cell	14.4703	8.54973	0	0
Lung	T cell (CD4+ CD8- CCL5-)	20.3025	11.8431	0	0		Uterus	neutrophil	5.16583	4.51594	0	0
Lung	alveolar epithelial cell type 2	-1.62482	11.4618	0	0		Uterus	T cell (CD4- CD8+ CCL5+)	10.9813	11.8123	0	0
Lung	neutrophil	8.69071	18.7932	0	0		Uterus	natural killer cell	13.7048	8.89181	0	0
Lung	T cell (CD4+ CD8- CCL5-)	19.7036	11.9769	0	0		Uterus	non-ciliated epithelial cell of uterus (FXYD4+ MUC16-)	14.0706	-5.5863	0	0
Lung	plasma cell	2.88931	8.53239	0	0		Uterus	macrophage (LTC4S+)	9.84416	20.2891	0	0
Lung	interstitial macrophage	8.27676	6.80952	0	0		Uterus	myofibroblast	2.77383	-0.87049	0	0
Lung	interstitial macrophage (ABCA8+)	8.09256	5.11247	0	0		Uterus	fibroblast	6.3185	-5.26648	0	0
Lung	monocyte	9.39322	9.09401	0	0		Uterus	artery cell	-10.382	6.68693	0	0
Lung	alveolar macrophage	10.8346	1.26628	0	0		Uterus	T cell (CD4- CD8+ CCL5+)	9.5689	9.0074	0	0
Lung	alveolar macrophage	10.5327	0.61678	0	0		Uterus	myofibroblast	2.11008	-1.21834	0	0
Lung	neutrophil	8.1335	19.5384	0	0		Uterus	non-ciliated epithelial cell of uterus (IGFBP1+)	14.9083	-8.65743	1.56559	0
Lung	capillary cell (FABP5- RBP7-)	7.42787	-6.62258	0	0		Uterus	T cell (CD4- CD8+ CCL5+)	10.5903	10.6692	0	0
Lung	alveolar macrophage	11.1418	1.84413	0	0		Uterus	T cell (CD4- CD8+ CCL5+)	8.35911	9.39408	0	0
Lung	plasma cell	3.72134	8.69236	0	0		Uterus	non-ciliated epithelial cell of uterus (IGFBP1+)	12.9491	-5.95612	0	0
Lung	alveolar macrophage	10.4981	0.568406	0	0		Uterus	myofibroblast	0.627619	-0.128608	0	0
Lung	neutrophil	8.80099	18.9499	0	0		Uterus	natural killer cell	14.4445	9.18084	0	0
Lung	neutrophil	8.51942	18.9488	0	0		Uterus	macrophage (LTC4S+)	9.40633	18.7448	0	0
Lung	neutrophil	7.98252	19.3943	0	0		Uterus	non-ciliated epithelial cell of uterus (FXYD4+ MUC16+)	16.1659	-6.11544	0.668539	1.7504
Lung	capillary cell (FABP5- RBP7-)	8.73618	-4.89842	0	0		Uterus	natural killer T cell	11.4564	9.0875	0	0
Lung	alveolar fibroblast	-1.18484	1.87058	0	0		Uterus	myofibroblast	0.458993	-0.892211	0	0
Lung	capillary cell (FABP5- RBP7-)	7.02414	-6.11725	0	0		Uterus	myofibroblast	1.13507	-0.499165	0	0
Lung	monocyte	8.10761	9.63026	0	0		Uterus	T cell (CD4- CD8+ CCL5+)	9.11097	11.2343	0	0
Lung	T cell (CD4+ CD8- CCL5-)	20.1305	11.625	0	0		Uterus	fibroblast	6.12075	-5.56299	0	0
Lung	neutrophil	8.55905	20.1941	0	0		Uterus	endothelial cell	-10.7084	7.34237	0	0
Lung	neutrophil	8.36273	19.1619	0	0		Uterus	T cell (CD4- CD8+ CCL5+)	11.0452	9.98601	0	0
Lung	monocyte	8.53637	8.79258	0	0		Uterus	myofibroblast	1.37385	-1.80476	0	0
Lung	neutrophil	7.49514	19.7958	0	0		Uterus	fibroblast	6.64267	-5.167	0	0
Lung	alveolar epithelial cell type 1	-3.86251	4.31528	0	0		Uterus	non-ciliated epithelial cell of uterus (IGFBP1+)	13.571	-5.74441	0	0
Lung	alveolar epithelial cell type 2	-1.27593	10.6869	0	0		Uterus	T cell (CD4- CD8+ CCL5+)	10.0431	11.9247	0	0
Lung	alveolar epithelial cell type 2	-2.16446	11.066	0	0		Uterus	T cell (CD4- CD8+ CCL5+)	10.6413	11.6739	0	0
Lung	alveolar macrophage	10.5809	0.907005	0	0		Uterus	non-ciliated epithelial cell of uterus (FXYD4+ MUC16-)	15.1372	-5.02708	0	0
Lung	capillary cell (FABP5- RBP7-)	7.2386	-6.30147	0	0		Uterus	endothelial cell	-11.3715	6.99556	0	0
Lung	neutrophil	7.02414	19.8807	0	0		Uterus	myofibroblast	2.14769	-1.57052	0	0
Lung	alveolar fibroblast	-1.10283	1.60646	0	0		Uterus	T cell (CD4- CD8+ CCL5+)	8.34492	9.44476	0	0
Lung	neutrophil	8.61734	20.0582	0	0		Uterus	macrophage (MGST1+)	7.25956	19.7561	0	0
Lung	alveolar epithelial cell type 2	-1.8438	10.745	0	0		Uterus	macrophage (LTC4S+)	9.00531	20.3181	0	0
Lung	neutrophil	9.0513	18.7764	0	0		Uterus	non-ciliated epithelial cell of uterus (IGFBP1+)	13.6606	-6.21625	0	0
Lung	neutrophil	7.9465	19.6007	0	0		Uterus	T cell (CD4- CD8+ CCL5+)	10.9461	11.2508	0	0
Lung	neutrophil	8.83689	19.3621	0	0		Uterus	myofibroblast	0.471656	-0.858798	0	0
Lung	neutrophil	7.68595	18.8814	0	0		Uterus	non-ciliated epithelial cell of uterus (IGFBP1+)	12.725	-6.1207	0	0
Lung	T cell (CD4- CD8+ CCL5+)	20.5508	9.33697	0	0		Uterus	myofibroblast	2.03046	1.12215	0	0
Lung	doublets_lymphoid_myeloid	13.6615	6.62247	0	0		Uterus	macrophage (MGST1+)	6.0297	18.2974	0	0
Lung	doublets_epithelial_stromal	-1.39558	9.17753	0	0		Uterus	non-ciliated epithelial cell of uterus (IGFBP1+)	13.27	-5.77002	0	0
Lung	neutrophil	7.78304	18.3109	0	0		Uterus	T cell (CD4- CD8+ CCL5+)	8.87007	10.9601	0	0
Lung	neutrophil	8.19342	19.2135	0	0		Uterus	T cell (CD4- CD8+ CCL5+)	12.4387	9.38609	0	0
Lung	alveolar macrophage	10.5288	1.43004	0	0		Uterus	endothelial cell	-11.7482	6.58603	0	0
Lung	neutrophil	8.6641	19.6515	0	0		Uterus	T cell (CD4- CD8+ CCL5+)	9.10246	10.3641	0	0
Lung	plasma cell	3.55098	8.55475	0	0		Uterus	T cell (CD4- CD8+ CCL5+)	9.28471	10.8543	0	0
Lung	T cell (CD4+ CD8- CCL5-)	20.4308	11.7426	0	0		Uterus	myofibroblast	0.971658	-1.269	0	0
Lung	neutrophil	7.81772	19.7177	0	0		Uterus	myofibroblast	2.9263	-1.59471	0	0
Lung	interstitial macrophage	7.46147	5.34226	0	0		Uterus	macrophage (LTC4S+)	9.15351	20.0111	0	0
Lung	capillary cell (FABP5- RBP7-)	7.21164	-6.14731	0	0		Uterus	T cell (CD4- CD8+ CCL5+)	9.65979	11.4366	0	0
Lung	monocyte	9.22717	9.1785	0	0		Uterus	macrophage (MGST1+)	4.78718	18.6364	0	0
Lung	alveolar fibroblast	-1.16309	1.754	0	0		Uterus	non-ciliated epithelial cell of uterus (FXYD4+ MUC16-)	14.8309	-5.43662	0	0
Lung	neutrophil	8.32095	19.8606	0	0		Uterus	macrophage (LTC4S+)	11.5036	18.7611	0	0
Lung	neutrophil	8.76166	19.6024	0	0		Uterus	macrophage (LTC4S+)	11.4497	20.2501	0	0
Lung	neutrophil	7.71489	19.4315	0	0		Uterus	macrophage (MGST1+)	5.51674	19.5914	0	0
Lung	alveolar fibroblast	-0.474577	-0.0435824	0	0		Uterus	myofibroblast	1.68345	-1.20681	0	0
Lung	lymphatic cell (CCL21+)	17.0718	-5.65036	0	0		Uterus	non-ciliated epithelial cell of uterus (IGFBP1+)	13.7666	-8.07362	0.281454	0
Lung	neutrophil	8.17634	19.1416	0	0		Uterus	endothelial cell	-12.1635	7.45301	0	0
Lung	T cell (CD4+ CD8- CCL5-)	19.9131	10.7965	0	0		Uterus	myofibroblast	1.20802	-0.159044	0	0
Lung	neutrophil	8.27423	19.681	0	0		Uterus	myofibroblast	2.07829	0.621212	0	0
Lung	alveolar fibroblast	-1.23229	1.18438	0	0		Uterus	macrophage (LTC4S+)	11.0408	20.1854	0	0
Lung	fibromyocyte	1.19125	0.531274	0	0		Uterus	T cell (CD4- CD8+ CCL5+)	10.9142	12.209	0	0
Lung	neutrophil	7.20764	19.4258	0	0		Uterus	fibroblast	5.83266	-5.25959	0	0
Lung	T cell (CD4+ CD8- CCL5-)	20.3142	11.6581	0	0		Uterus	macrophage (LTC4S+)	9.85452	18.9935	0	0
Lung	capillary cell (FABP5- RBP7-)	7.23537	-6.32698	0	0		Uterus	myofibroblast	1.11947	-0.658076	0	0
Lung	alveolar epithelial cell type 2	-1.587	11.6716	0	0		Uterus	macrophage (MGST1+)	7.75814	18.7899	0	0
Lung	alveolar fibroblast	-1.2253	1.75083	0	0		Uterus	macrophage (LTC4S+)	9.61185	21.1361	0	0
Lung	T cell (CD4+ CD8- CCL5-)	20.3143	11.5535	0	0		Uterus	pericyte	3.8875	-2.28421	0	0
Lung	natural killer cell	18.605	5.29066	0	0		Uterus	T cell (CD4- CD8+ CCL5+)	9.91546	8.72631	0	0
Lung	alveolar macrophage	10.8298	1.3379	0	0		Uterus	smooth muscle cell	5.06506	-0.867919	0	0
Lung	T cell (CD4+ CD8- CCL5-)	20.49	10.9501	0	0		Uterus	natural killer cell	14.2648	8.46575	0	0
Lung	neutrophil	7.79228	18.5729	0	0		Uterus	T cell (CD4- CD8+ CCL5+)	9.13427	9.73381	0	0
Lung	pericyte	2.07741	0.867448	0	0		Uterus	fibroblast	6.17584	-5.92185	0	0
Lung	alveolar epithelial cell type 2	-1.85972	11.7334	0	0		Uterus	myofibroblast	3.40501	0.0128373	0	0
Lung	natural killer cell	19.3064	5.57154	0	0		Uterus	smooth muscle cell	5.27309	-0.79292	0	0
Lung	capillary cell (FABP5- RBP7-)	7.15317	-7.14934	0	0		Uterus	macrophage (MGST1+)	7.07453	18.5465	0	0
Lung	neutrophil	8.43159	19.8883	0	0		Uterus	macrophage (LTC4S+)	10.4195	18.9527	0	0
Lung	natural killer cell	19.5111	5.16544	0	0		Uterus	doublets_immune	10.0284	20.6178	0	0
Lung	monocyte	8.16448	9.5951	0	0		Uterus	endothelial cell	-9.83357	7.18384	0	0
Lung	neutrophil	7.68294	17.5047	0	0		Uterus	myofibroblast	1.44374	-0.814029	0	0
Lung	interstitial macrophage	9.38559	6.79617	0	0		Uterus	myofibroblast	2.51811	-0.624658	0	0
Lung	neutrophil	9.18376	19.7016	0	0		Uterus	non-ciliated epithelial cell of uterus (FXYD4+ MUC16-)	15.5209	-5.08898	0	0
Lung	capillary cell (FABP5- RBP7-)	8.51171	-5.8931	0	0		Uterus	macrophage (LTC4S+)	11.4738	19.8619	0	0
Lung	mesothelial cell	0.672499	-0.0713238	0	1.49091		Uterus	macrophage (LTC4S+)	8.9425	20.7022	0	0
Lung	neutrophil	8.2629	18.5526	0	0		Uterus	natural killer cell	13.5914	9.22154	0	0
Lung	alveolar macrophage	10.8582	1.71353	0	0		Uterus	fibroblast	6.4503	-4.81863	0	0
Lung	capillary cell (FABP5- RBP7-)	7.34057	-6.31317	0	0		Uterus	myofibroblast	0.377242	-1.34383	0	0
Lung	alveolar epithelial cell type 2	-1.396	10.6788	0	0		Uterus	myofibroblast	1.36818	0.338768	0	0
Lung	monocyte	8.91882	9.63798	0	0		Uterus	T cell (CD4- CD8+ CCL5+)	9.33607	11.1132	0	0
Lung	neutrophil	8.20131	19.4118	0	0		Uterus	non-ciliated epithelial cell of uterus (IGFBP1+)	14.2513	-8.32878	0	0
Lung	T cell (CD4+ CD8- CCL5-)	19.4538	11.5229	0	0		Uterus	macrophage (MGST1+)	6.30176	18.8028	0	0
Lung	alveolar fibroblast	-1.20866	1.82548	0	0		Uterus	T cell (CD4- CD8+ CCL5+)	8.8988	11.4392	0	0
Lung	alveolar macrophage	9.60835	-0.154536	0	0		Uterus	macrophage (LTC4S+)	8.50057	20.8595	0	0
Lung	neutrophil	8.9447	19.7329	0	0		Uterus	myofibroblast	0.228974	-1.42397	0	0
Lung	neutrophil	8.20155	18.1483	0	0		Uterus	macrophage (MGST1+)	8.01011	20.1371	0	0
Lung	interstitial macrophage (ABCA8+)	7.79517	6.42758	0	0		Uterus	T cell (CD4- CD8+ CCL5+)	9.16841	8.71228	0	0
Lung	alveolar fibroblast	-1.49305	1.79304	0	0		Uterus	non-ciliated epithelial cell of uterus (FXYD4+ MUC16+)	15.3451	-6.74057	2.46655	0
Lung	natural killer cell	18.8973	5.266	0	0		Uterus	macrophage (LTC4S+)	10.5989	19.9183	0	0
Lung	neutrophil	8.75388	19.7008	0	0		Uterus	myofibroblast	2.51301	1.62411	0	0
Lung	neutrophil	6.9369	19.7908	0	0		Uterus	myofibroblast	3.01555	-0.547881	0	0
Lung	neutrophil	8.5851	20.0202	0	0		Uterus	macrophage (LTC4S+)	8.42301	20.5457	0	0
Lung	alveolar macrophage	10.8307	0.996242	0	0		Uterus	neutrophil	6.02163	3.56361	0	0
Lung	neutrophil	6.9318	18.6664	0	0		Uterus	macrophage (LTC4S+)	9.38203	20.8128	0	0
Lung	neutrophil	8.30913	20.1876	0	0		Uterus	myofibroblast	1.96705	0.253749	0	0
Lung	neutrophil	7.72028	18.9623	0	0		Uterus	myofibroblast	2.67091	0.247014	0	0
Lung	neutrophil	7.66703	18.1092	0	0		Uterus	T cell (CD4- CD8+ CCL5+)	9.46172	12.0645	0	0
Lung	capillary cell (FABP5- RBP7-)	6.41798	-6.73804	0	0		Uterus	myofibroblast	2.74813	0.188488	0	0
Lung	neutrophil	7.41038	19.3683	0	0		Uterus	T cell (CD4- CD8+ CCL5+)	11.6493	9.19811	0	0
Lung	natural killer cell (KLRD1+)	18.1598	5.63099	0	0		Uterus	non-ciliated epithelial cell of uterus (FXYD4+ MUC16-)	15.7874	-4.92713	0	0
Lung	alveolar fibroblast	-0.48728	0.851417	0	0		Uterus	T cell (CD4- CD8+ CCL5+)	8.2339	10.7559	0	0
Lung	interstitial macrophage	8.05469	7.05225	0	0		Uterus	natural killer cell	12.7937	9.1428	0	0
Lung	capillary cell (FABP5- RBP7-)	7.21109	-6.37931	0	0		Uterus	macrophage (LTC4S+)	10.2412	20.0371	0	0
Lung	fibromyocyte	1.34927	0.566378	0	0		Uterus	myofibroblast	3.29805	-0.0837073	0	0
Lung	monocyte	8.97971	9.24221	0	0		Uterus	myofibroblast	0.660056	-1.59139	0	0
Lung	neutrophil	8.49387	19.7809	0	0		Uterus	fibroblast	5.86403	-5.28017	0	0
Lung	neutrophil	8.70614	19.8111	0	0		Uterus	non-ciliated epithelial cell of uterus (IGFBP1+)	14.8868	-8.42568	0	0
Lung	neutrophil	9.59358	18.5243	0	0		Uterus	neutrophil	4.45555	5.59503	0	0
Lung	alveolar fibroblast	-0.899757	2.13579	0	0		Uterus	non-ciliated epithelial cell of uterus (IGFBP1+)	12.959	-7.55526	0	0
Lung	alveolar macrophage	10.9907	1.30922	0	0		Uterus	myofibroblast	3.23994	-1.35699	0	0
Lung	platelet	10.6391	16.6614	0	0		Uterus	T cell (CD4- CD8+ CCL5+)	11.6924	8.91331	0	0
Lung	capillary cell (FABP5- RBP7-)	7.69164	-7.23816	0	0		Uterus	smooth muscle cell	5.28267	-0.835405	1.81162	0
Lung	alveolar macrophage	10.368	0.600972	0	0		Uterus	vein cell	-10.1421	6.81415	0	0
Lung	capillary cell (FABP5- RBP7-)	7.53885	-6.74009	0	0		Uterus	macrophage (MGST1+)	6.15131	19.0266	0	0
Lung	natural killer cell	19.4658	4.54702	0	0		Uterus	fibroblast	6.0383	-5.54975	0	0
Lung	interstitial macrophage	8.98247	5.62663	0	0		Uterus	macrophage (LTC4S+)	10.8659	20.328	0	0
Lung	neutrophil	7.77333	19.4272	0	0		Uterus	T cell (CD4- CD8+ CCL5+)	10.4228	12.0929	0	0
Lung	capillary cell (FABP5- RBP7-)	7.94235	-6.41903	0	0		Uterus	vein cell	-10.8394	7.65604	0	0
Lung	neutrophil	8.2068	19.5432	0	0		Uterus	non-ciliated epithelial cell of uterus (FXYD4+ MUC16-)	15.8073	-5.00053	0	0
Lung	neutrophil	8.49189	18.9803	0	0		Uterus	T cell (CD4- CD8+ CCL5+)	10.3385	9.95943	0	0
Lung	T cell (CD4+ CD8- CCL5-)	20.1077	11.8953	0	0		Uterus	neutrophil	6.13413	3.25225	0	0
Lung	neutrophil	10.1427	18.7334	0	0		Uterus	T cell (CD4- CD8+ CCL5+)	11.1583	10.4006	0	0
Lung	neutrophil	9.24126	19.2664	0	0		Uterus	T cell (CD4- CD8+ CCL5+)	8.08871	9.96563	0	0
Lung	alveolar fibroblast	-1.10693	2.29034	0	0		Uterus	T cell (CD4- CD8+ CCL5+)	10.4129	9.6482	0	0
Lung	capillary cell (FABP5- RBP7-)	6.88866	-6.73532	0	0		Uterus	myofibroblast	1.47088	-1.37784	0	0
Lung	alveolar fibroblast	-0.479291	-0.175066	0	0		Uterus	T cell (CD4- CD8+ CCL5+)	11.3553	12.6809	0	0
Lung	adventitial fibroblast	0.749055	-1.09003	0	0		Uterus	non-ciliated epithelial cell of uterus (IGFBP1+)	14.7239	-8.49368	0	0
Lung	capillary aerocyte cell	4.01969	-5.65584	0	0		Uterus	fibroblast	6.71722	-4.808	0	0
Lung	T cell (CD4+ CD8- CCL5-)	19.4626	11.5622	0	0		Uterus	non-ciliated epithelial cell of uterus (FXYD4+ MUC16+)	15.6936	-6.60677	2.69384	1.49225
Lung	alveolar macrophage	10.6849	0.912122	0	0		Uterus	natural killer cell	13.9275	9.47869	0	0
Lung	natural killer cell	19.2858	5.76293	0	0		Uterus	myofibroblast	2.4827	1.18133	0	0
Lung	capillary cell (FABP5- RBP7-)	7.5349	-6.23906	0	0		Uterus	T cell (CD4- CD8+ CCL5+)	9.14051	11.6834	0	0
Lung	alveolar fibroblast	-1.46213	1.85515	0	0		Uterus	T cell (CD4- CD8+ CCL5+)	9.60524	12.3063	0	0
Lung	neutrophil	7.366	19.1929	0	0		Uterus	pericyte	3.44752	-2.01832	0	0
Lung	T cell (CD4+ CD8- CCL5-)	20.6192	11.411	0	0		Uterus	T cell (CD4- CD8+ CCL5+)	11.4561	11.8648	0	0
Lung	capillary cell (FABP5- RBP7-)	7.6147	-6.22906	0	0		Uterus	T cell (CD4- CD8+ CCL5+)	11.0628	12.1477	0	0
Lung	fibromyocyte	0.94069	0.584737	0	0		Uterus	T cell (CD4- CD8+ CCL5+)	9.42472	8.54665	0	0
Lung	capillary cell (FABP5- RBP7-)	7.48143	-6.84599	0	0		Uterus	myofibroblast	3.21997	-0.0245821	0	0
Lung	neutrophil	6.36102	19.3397	0	0		Uterus	myofibroblast	1.39585	-0.805788	0	0
Lung	neutrophil	7.78311	18.6228	0	0		Uterus	non-ciliated epithelial cell of uterus (IGFBP1+)	13.1378	-6.61725	1.46865	0
Lung	T cell (CD4- CD8+ CCL5+)	19.4637	8.70255	0	0		Uterus	pericyte	3.74135	-2.32043	0	0
Lung	T cell (CD4+ CD8- CCL5-)	19.9156	11.4507	0	0		Uterus	non-ciliated epithelial cell of uterus (IGFBP1+)	14.1538	-8.36904	0.304034	0
Lung	T cell (CD4+ CD8- CCL5-)	19.1714	11.3147	0	0		Uterus	macrophage (MGST1+)	4.75829	19.015	0	0
Lung	interstitial macrophage	8.37567	6.50605	0	0		Uterus	artery cell	-10.0458	7.11407	0	0
Lung	T cell (CD4- CD8+ CCL5+)	19.4902	10.1804	0	0		Uterus	myofibroblast	2.09839	-1.42942	0	0
Lung	T cell (CD4- CD8+ CCL5+)	19.8837	8.0225	0	0		Uterus	myofibroblast	1.90207	0.77513	0	0
Lung	vascular associated smooth muscle cell	1.69862	0.668346	0	0		Uterus	T cell (CD4- CD8+ CCL5+)	10.119	9.96455	0	0
Lung	T cell (CD4- CD8+ CCL5+)	18.2542	8.57681	0	0		Uterus	neutrophil	6.38684	3.45299	0	0
Lung	neutrophil	7.11476	19.7696	0	0		Uterus	myofibroblast	0.263506	-1.50073	0	0
Lung	neutrophil	7.75957	18.5391	0	0		Uterus	macrophage (MGST1+)	7.36415	19.1562	0	0
Lung	alveolar epithelial cell type 2	-1.67711	11.3066	0	0		Uterus	macrophage (LTC4S+)	11.0635	20.2541	0	0
Lung	neutrophil	7.86293	19.2035	0	0		Uterus	endothelial cell	-10.6891	7.62356	0	0
Lung	T cell (CD4+ CD8- CCL5-)	19.7551	11.5207	0	0		Uterus	fibroblast	5.91917	-5.15944	0	0
Lung	T cell (CD4+ CD8- CCL5-)	19.6921	11.6375	0	0		Uterus	myofibroblast	2.14126	-1.86209	0	0
Lung	monocyte	8.65258	8.66142	0	0		Uterus	myofibroblast	1.82641	-0.108358	0	0
Lung	doublets_lymphoid_myeloid	19.4585	8.81434	0	0		Uterus	macrophage (LTC4S+)	10.0634	19.9	0	0
Lung	neutrophil	8.29288	19.2234	0	0		Uterus	pericyte	3.82615	-2.21758	0	0
Lung	neutrophil	8.5522	19.8769	0	0		Uterus	macrophage (MGST1+)	6.04769	18.2613	0	0
Lung	monocyte	9.71407	8.87625	0	0		Uterus	macrophage (LTC4S+)	11.4847	19.5647	0	0
Lung	vascular associated smooth muscle cell	1.77159	0.625498	0	0		Uterus	T cell (CD4- CD8+ CCL5+)	9.99498	10.3933	0	0
Lung	neutrophil	7.41943	20.1521	0	0		Uterus	T cell (CD4- CD8+ CCL5+)	10.0378	8.1495	0	0
Lung	lymphatic cell (CCL21+)	17.0651	-5.51269	0	0		Uterus	myofibroblast	0.852917	0.458559	0	0
Lung	alveolar epithelial cell type 1	-3.90975	4.29071	0	0		Uterus	macrophage (LTC4S+)	11.0968	20.0204	0	0
Lung	neutrophil	9.61103	18.6484	0	0		Uterus	macrophage (LTC4S+)	11.4049	19.0506	0	0
Lung	capillary cell (FABP5- RBP7-)	8.98363	-4.95746	0	0		Uterus	T cell (CD4- CD8+ CCL5+)	9.79275	11.7727	0	0
Lung	neutrophil	8.15875	19.2841	0	0		Uterus	T cell (CD4- CD8+ CCL5+)	8.99391	9.87642	0	0
Lung	natural killer cell (PF)	14.2146	6.57453	0	0		Uterus	macrophage (LTC4S+)	11.3541	20.5255	0	0
Lung	alveolar fibroblast	-1.05645	2.45792	0	0		Uterus	non-ciliated epithelial cell of uterus (FXYD4+ MUC16-)	15.2478	-5.03926	0	0
Lung	alveolar macrophage	10.4259	0.397845	0	0		Uterus	macrophage (MGST1+)	6.58808	19.684	0	0
Lung	plasma cell	3.45884	8.52026	0	0		Uterus	neutrophil (IL18BP+)	5.90434	3.46194	0	0
Lung	neutrophil	8.34114	18.5536	0	0		Uterus	macrophage (LTC4S+)	10.3013	19.7554	0	0
Lung	plasma cell	3.16395	8.48568	0	0		Uterus	macrophage (LTC4S+)	11.5569	20.118	0	0
Lung	neutrophil	8.54928	18.745	0	0		Uterus	T cell (CD4- CD8+ CCL5+)	10.0713	10.9525	0	0
Lung	doublets_epithelial_stromal	0.397554	-0.786371	0	0		Uterus	T cell (CD4- CD8+ CCL5+)	9.65199	11.7367	0	0
Lung	neutrophil	6.74534	19.5772	0	0		Uterus	T cell (CD4- CD8+ CCL5+)	10.409	12.0054	0	0
Lung	interstitial macrophage	8.17573	6.46546	0	0		Uterus	T cell (CD4- CD8+ CCL5+)	9.51696	9.25568	0	0
Lung	alveolar epithelial cell type 2	-1.81463	11.3357	0	0		Uterus	T cell (CD4- CD8+ CCL5+)	10.2645	10.1837	0	0
Lung	T cell (CD4+ CD8- CCL5-)	20.3068	11.4604	0	0		Uterus	natural killer T cell	11.4701	8.52999	0	0
Lung	alveolar fibroblast	-1.28407	1.30805	0	0		Uterus	T cell (CD4- CD8+ CCL5+)	10.1928	11.3037	0	0
Lung	alveolar macrophage	10.9562	1.39105	0	0		Uterus	T cell (CD4- CD8+ CCL5+)	10.7187	9.79443	0	0
Lung	monocyte	9.10567	9.29409	0	0		Uterus	macrophage (LTC4S+)	9.06772	18.9138	0	0
Lung	vein cell	8.55665	-5.85346	0	0		Uterus	myofibroblast	1.73425	0.329758	0	0
Lung	alveolar epithelial cell type 2	-1.65954	10.8925	0	0		Uterus	T cell (CD4- CD8+ CCL5+)	8.79322	10.6926	0	0
Lung	alveolar fibroblast	-0.727174	0.282072	0	0		Uterus	myofibroblast	3.05107	-0.869325	0	0
Lung	alveolar macrophage	10.9241	1.33632	0	0		Uterus	macrophage (MGST1+)	5.03224	19.2008	0	0
Lung	neutrophil	8.08697	20.3802	0	0		Uterus	T cell (CD4- CD8+ CCL5+)	11.0474	11.5555	0	0
Lung	neutrophil	8.45671	19.8911	0	0		Uterus	non-ciliated epithelial cell of uterus (FXYD4+ MUC16-)	13.9897	-5.49841	0	0
Lung	neutrophil	6.95572	19.8286	0	0		Uterus	myofibroblast	2.10285	1.3569	0	0
Lung	doublets_endothelial_stromal	0.525775	0.633177	0	0		Uterus	myofibroblast	1.03014	-2.20261	0	0
Lung	alveolar fibroblast	-0.433373	0.0791841	0	0		Uterus	macrophage (LTC4S+)	8.85725	21.0455	0	0
Lung	neutrophil	7.77149	17.6809	0	0		Uterus	T cell (CD4- CD8+ CCL5+)	10.9487	11.4979	0	0
Lung	alveolar fibroblast	-1.11939	1.02809	0	0		Uterus	non-ciliated epithelial cell of uterus (FXYD4+ MUC16-)	16.2978	-5.34823	0	0
Lung	doublets_endothelial_epithelial	-3.04289	3.76429	0	0		Uterus	T cell (CD4- CD8+ CCL5+)	10.6262	12.3224	0	0
Lung	alveolar epithelial cell type 1	-3.68232	4.38704	0	0		Uterus	endothelial cell	-12.0236	7.06012	0	0
Lung	alveolar macrophage	10.9546	1.45945	0	0		Uterus	myofibroblast	0.935674	-1.98372	0	0
Lung	T cell (CD4+ CD8- CCL5-)	20.0873	11.7123	0	0		Uterus	macrophage (LTC4S+)	11.2707	18.6854	0	0
Lung	neutrophil	7.0561	18.719	0	0		Uterus	non-ciliated epithelial cell of uterus (IGFBP1+)	14.614	-8.21381	0	0
Lung	T cell (CD4- CD8+ CCL5+)	19.4715	7.40496	0	0		Uterus	non-ciliated epithelial cell of uterus (IGFBP1+)	14.0721	-8.41412	0.321018	0
Lung	plasma cell	3.62105	8.57225	0	0		Uterus	macrophage (LTC4S+)	10.3303	19.5936	0	0
Lung	monocyte	9.47983	7.76207	0	0		Uterus	natural killer T cell	11.6517	9.14074	0	0
Lung	alveolar macrophage	10.4721	1.06178	0	0		Uterus	T cell (CD4- CD8+ CCL5+)	10.0711	12.2844	0	0
Lung	alveolar macrophage	11.0616	1.75905	0	0		Uterus	neutrophil (IL18BP+)	4.13747	6.19809	0	0
Lung	alveolar epithelial cell type 1	-3.95395	4.24119	0	0		Uterus	macrophage (LTC4S+)	11.7346	19.6986	0	0
Lung	alveolar epithelial cell type 1	-3.44039	4.8625	0	0		Uterus	T cell (CD4- CD8+ CCL5+)	9.83664	8.97244	0	0
Lung	interstitial macrophage (ABCA8+)	7.24124	5.20547	0	0		Uterus	macrophage (MGST1+)	5.13077	19.2836	0	0
Lung	alveolar epithelial cell type 2	-1.97417	11.6248	0	0		Uterus	artery cell	-10.3114	7.70954	0	0
Lung	alveolar macrophage (PF)	14.3877	0.444597	0	0		Uterus	T cell (CD4- CD8+ CCL5+)	8.30899	10.6221	0	0
Lung	neutrophil	7.75223	20.3109	0	0		Uterus	T cell (CD4- CD8+ CCL5+)	10.4664	11.0351	0	0
Lung	neutrophil	7.73467	18.2086	0	0		Uterus	natural killer cell	14.2095	8.13102	0	0
Lung	neutrophil	8.35684	19.0533	0	0		Uterus	neutrophil	5.85191	3.42347	0	0
Lung	fibromyocyte	1.65491	0.744669	0	0		Uterus	myofibroblast	1.00164	-0.320363	0	0
Lung	T cell (CD4+ CD8- CCL5-)	19.8613	11.6084	0	0		Uterus	myofibroblast	2.85589	1.68343	0	0
Lung	neutrophil	7.79516	19.7976	0	0		Uterus	lymphatic cell	-11.145	7.81971	0	0
Lung	alveolar fibroblast	-1.27774	1.7977	0	0		Uterus	T cell (CD4- CD8+ CCL5+)	11.3793	9.58968	0	0
Lung	capillary cell (FABP5- RBP7-)	7.22856	-7.15497	0	0		Uterus	T cell (CD4- CD8+ CCL5+)	10.0625	8.71342	0	0
Lung	monocyte	7.71871	8.8431	0	0		Uterus	macrophage (LTC4S+)	10.6394	18.4302	0	0
Lung	monocyte	8.89511	9.09872	0	0		Uterus	macrophage (LTC4S+)	11.3175	19.2941	0	0
Lung	alveolar macrophage	10.9084	1.48123	0	0		Uterus	macrophage (LTC4S+)	10.8636	20.04	0	0
Lung	capillary cell (FABP5- RBP7-)	7.18775	-6.72262	0	0		Uterus	myofibroblast	2.29459	1.34167	0	0
Lung	neutrophil	8.35785	19.3104	0	0		Uterus	myofibroblast	1.77865	-1.82436	0	0
Lung	monocyte	8.66771	9.0122	0	0		Uterus	myofibroblast	2.53258	-1.1717	0	0
Lung	natural killer cell	19.4441	6.39122	0	0		Uterus	myofibroblast	1.42617	-0.907446	0	0
Lung	alveolar epithelial cell type 2	-1.10537	11.2825	0	0		Uterus	T cell (CD4- CD8+ CCL5+)	9.12667	11.7092	0	0
Lung	neutrophil	7.63391	18.6989	0	0		Uterus	endothelial cell	-11.2884	6.71102	0	0
Lung	alveolar macrophage	10.5117	0.836964	0	0		Uterus	non-ciliated epithelial cell of uterus (IGFBP1+)	12.6372	-7.04894	0	0
Lung	T cell (CD4- CD8+ CCL5+)	20.0875	10.352	0	0		Uterus	T cell (CD4- CD8+ CCL5+)	9.38477	10.3358	0	0
Lung	monocyte	9.45762	8.50312	0	0		Uterus	myofibroblast	1.89758	-0.419483	0	0
Lung	neutrophil	8.41962	18.9221	0	0		Uterus	T cell (CD4- CD8+ CCL5+)	9.52704	9.39929	0	0
Lung	monocyte	10.3158	8.93628	0	0		Uterus	myofibroblast	3.2195	0.379404	0	0
Lung	monocyte	8.99803	9.45468	0	0		Uterus	non-ciliated epithelial cell of uterus (FXYD4+ MUC16-)	14.9374	-5.56303	0.964764	0.964764
Lung	capillary cell (FABP5- RBP7-)	8.18335	-7.24712	0	0		Uterus	T cell (CD4- CD8+ CCL5+)	9.90586	10.4296	0	0
Lung	interstitial macrophage	6.85064	6.48427	0	0		Uterus	myofibroblast	0.439056	-1.77113	0	0
Lung	lymphatic cell (CCL21+)	17.0167	-5.69506	0	0		Uterus	macrophage (LTC4S+)	9.72133	18.3524	0	0
Lung	neutrophil	8.53386	19.7828	0	0		Uterus	myofibroblast	2.79842	-1.02955	0	0
Lung	neutrophil	7.926	19.5602	0	0		Uterus	fibroblast	6.67656	-4.51384	0	0
Lung	alveolar epithelial cell type 1	-3.4765	4.71157	0	0		Uterus	myofibroblast	2.4715	-1.4679	0	0
Lung	neutrophil	8.22855	19.9935	0	0		Uterus	macrophage (MGST1+)	7.26233	18.9604	0	0
Lung	alveolar fibroblast	-1.18558	2.06253	0	0		Uterus	macrophage (LTC4S+)	8.61553	20.0225	0	0
Lung	neutrophil	8.04369	19.5771	0	0		Uterus	macrophage (LTC4S+)	10.7661	20.399	0	0
Lung	neutrophil	8.14017	19.8603	0	0		Uterus	macrophage (LTC4S+)	10.0781	20.0314	0	0
Lung	neutrophil	7.07312	19.3486	0	0		Uterus	macrophage (LTC4S+)	9.29613	20.0223	0	0
Lung	neutrophil	7.68472	17.8603	0	0		Uterus	T cell (CD4- CD8+ CCL5+)	8.3533	11.0035	0	0
Lung	neutrophil	7.98642	18.5084	0	0		Uterus	natural killer cell	14.6816	9.38802	0	0
Lung	alveolar fibroblast	-1.3836	1.65955	0	0		Uterus	non-ciliated epithelial cell of uterus (FXYD4+ MUC16+)	15.2938	-6.69966	3.71513	0
Lung	alveolar macrophage	10.8638	1.44132	0	0		Uterus	T cell (CD4- CD8+ CCL5+)	11.1724	11.2919	0	0
Lung	capillary cell (FABP5- RBP7-)	8.08162	-5.9941	0	0		Uterus	T cell (CD4- CD8+ CCL5+)	8.41227	10.4962	0	0
Lung	T cell (CD4- CD8+ CCL5+)	18.5952	9.45467	0	0		Uterus	macrophage (LTC4S+)	8.62623	19.3961	0	0
Lung	neutrophil	8.60138	19.4073	0	0		Uterus	macrophage (LTC4S+)	11.1412	19.6285	0	0
Lung	neutrophil	7.86047	19.9071	0	0		Uterus	T cell (CD4- CD8+ CCL5+)	8.03863	10.1989	0	0
Lung	alveolar fibroblast	-1.02382	1.64783	0	0		Uterus	myofibroblast	0.441483	-0.412679	0	0
Lung	alveolar fibroblast	-1.2956	1.20585	0	0		Uterus	T cell (CD4- CD8+ CCL5+)	9.81278	11.6966	0	0
Lung	capillary cell (FABP5- RBP7-)	6.60501	-6.69413	0	0		Uterus	T cell (CD4- CD8+ CCL5+)	8.81089	9.65445	0	0
Lung	T cell (CD4- CD8+ CCL5+)	19.2098	8.65536	0	0		Uterus	T cell (CD4- CD8+ CCL5+)	10.5949	12.3384	0	0
Lung	capillary cell (FABP5- RBP7-)	6.81678	-6.886	0	0		Uterus	T cell (CD4- CD8+ CCL5+)	9.73613	11.0205	0	0
Lung	neutrophil	7.93073	20.1993	0	0		Uterus	fibroblast	6.44093	-4.89706	0	0
Lung	capillary cell (FABP5- RBP7-)	7.08068	-6.02806	0	0		Uterus	T cell (CD4- CD8+ CCL5+)	11.5635	10.8693	0	0
Lung	alveolar macrophage	11.2222	1.97744	0	0		Uterus	myofibroblast	0.690551	-0.503802	0	0
Lung	neutrophil	8.20341	19.9589	0	0		Uterus	myofibroblast	0.67363	-1.71642	0	0
Lung	capillary cell (FABP5- RBP7-)	7.22958	-6.57696	0	0		Uterus	T cell (CD4- CD8+ CCL5+)	10.5694	11.9437	0	0
Lung	pericyte	2.02526	0.756638	0	0		Uterus	myofibroblast	0.992248	-1.31525	0	0
Lung	alveolar fibroblast	-1.38011	1.68424	0	0		Uterus	myofibroblast	2.84633	0.509677	0	0
Lung	doublets_endothelial_stromal	0.312476	0.877647	0	0		Uterus	neutrophil (IL18BP+)	4.32387	6.13122	0	0
Lung	interstitial macrophage	8.77814	6.27468	0	0		Uterus	myofibroblast	3.04081	-0.618223	0	0
Lung	conventional dendritic cell	5.84258	7.03274	0	0		Uterus	macrophage (MGST1+)	5.6551	19.1047	0	0
Lung	T cell (CD4+ CD8- CCL5-)	20.3129	11.9485	0	0		Uterus	myofibroblast	1.48379	-1.75038	0	0
Lung	alveolar fibroblast	-1.12914	1.46122	0	0		Uterus	macrophage (LTC4S+)	11.0606	20.8348	0	0
Lung	alveolar epithelial cell type 2	-1.42661	10.2987	0	0		Uterus	myofibroblast	2.6183	-0.084231	0	0
Lung	neutrophil	7.87869	18.0623	0	0		Uterus	endothelial cell	-11.0258	6.49989	0	0
Lung	neutrophil	8.26163	19.8302	0	0		Uterus	endothelial cell	-10.4879	7.16147	0	0
Lung	neutrophil	7.30933	19.895	0	0		Uterus	myofibroblast	1.06777	-2.27447	0	0
Lung	capillary cell (FABP5- RBP7-)	7.63995	-6.95388	0	0		Uterus	fibroblast	6.31903	-5.7251	0	1.65959
Lung	doublets_lymphoid_myeloid	20.605	11.6801	0	0		Uterus	neutrophil (IL18BP+)	4.51389	5.98353	0	0
Lung	neutrophil	8.14454	20.1393	0	0		Uterus	myofibroblast	0.623221	-1.50767	0	0
Lung	monocyte	9.05755	9.1174	0	0		Uterus	T cell (CD4- CD8+ CCL5+)	8.58642	9.68072	0	0
Lung	neutrophil	8.42473	19.4578	0	0		Uterus	myofibroblast	0.353617	-0.740096	0	0
Lung	alveolar epithelial cell type 2	-1.35527	11.7745	0	0		Uterus	macrophage (LTC4S+)	11.4297	18.911	0	0
Lung	alveolar macrophage	8.91483	0.396488	0	0		Uterus	neutrophil (IL18BP+)	5.6954	4.69679	0	0
Lung	neutrophil	7.96651	18.8347	0	0		Uterus	T cell (CD4- CD8+ CCL5+)	9.29936	9.07794	0	0
Lung	monocyte	9.4948	8.71644	0	0		Uterus	macrophage (MGST1+)	4.7807	19.0952	0	0
Lung	alveolar fibroblast	-0.112081	-0.501983	0	0		Uterus	macrophage (LTC4S+)	10.8142	20.4123	0	0
Lung	alveolar epithelial cell type 2	-1.69284	10.5499	0	0		Uterus	neutrophil (IL18BP+)	4.34645	6.40364	0	0
Lung	alveolar macrophage	10.7496	0.805662	0	0		Uterus	T cell (CD4- CD8+ CCL5+)	10.6087	11.4087	0	0
Lung	capillary aerocyte cell	3.83508	-5.10034	0	0		Uterus	non-ciliated epithelial cell of uterus (IGFBP1+)	12.3756	-7.24066	0	0
Lung	alveolar macrophage	10.8306	1.46838	0	0		Uterus	T cell (CD4- CD8+ CCL5+)	11.0027	10.7873	0	0
Lung	monocyte	9.14575	9.26132	0	0		Uterus	myofibroblast	1.78518	-0.92432	1.82458	0
Lung	neutrophil	8.98074	17.9883	0	0		Uterus	endothelial cell	-11.0588	6.69481	0	0
Lung	plasma cell	3.13455	8.45879	0	0		Uterus	T cell (CD4- CD8+ CCL5+)	11.4222	11.7972	0	0
Lung	alveolar fibroblast	-0.431485	1.35401	0	0		Uterus	myofibroblast	2.36095	0.533088	0	0
Lung	neutrophil	8.2711	18.6525	0	0		Uterus	myofibroblast	1.17092	-1.55482	0	0
Lung	neutrophil	7.77707	18.2299	0	0		Uterus	macrophage (LTC4S+)	10.2572	20.0508	0	0
Lung	alveolar epithelial cell type 2	-1.99815	11.3704	0	0		Uterus	natural killer cell	13.8383	8.94908	0	0
Lung	T cell (CD4+ CD8- CCL5-)	20.057	11.8717	0	0		Uterus	neutrophil (IL18BP+)	5.02223	4.91523	0	0
Lung	lymphatic cell (CCL21+)	17.1036	-5.65047	0	0		Uterus	endothelial cell	-12.0214	7.53436	0	0
Lung	neutrophil	8.55315	19.8031	0	0		Uterus	myofibroblast	1.40299	0.733737	0	0
Lung	alveolar epithelial cell type 2	-1.88694	11.8709	0	0		Uterus	macrophage (MGST1+)	5.79394	19.2866	0	0
Lung	neutrophil	7.9624	19.4623	0	0		Uterus	macrophage (LTC4S+)	10.6835	21.1523	0	0
Lung	interstitial macrophage	7.85739	6.55657	0	0		Uterus	macrophage (LTC4S+)	11.0333	19.961	0	0
Lung	alveolar epithelial cell type 1	-3.74364	4.20483	0	0		Uterus	non-ciliated epithelial cell of uterus (IGFBP1+)	13.2446	-7.74947	0	0
Lung	monocyte	9.33979	9.05575	0	0		Uterus	myofibroblast	2.44082	-1.27269	0	0
Lung	neutrophil	7.95996	18.1759	0	0		Uterus	T cell (CD4- CD8+ CCL5+)	11.3306	11.5509	0	0
Lung	alveolar fibroblast	-1.33539	1.72332	0	0		Uterus	non-ciliated epithelial cell of uterus (IGFBP1+)	14.0679	-8.38732	0.271555	0
Lung	alveolar macrophage	10.6711	0.770206	0	0		Uterus	T cell (CD4- CD8+ CCL5+)	9.92486	12.1676	0	0
Lung	mesothelial cell	-2.68646	3.37383	0	0		Uterus	T cell (CD4- CD8+ CCL5+)	9.43546	11.0095	0	0
Lung	capillary cell (FABP5- RBP7-)	8.16037	-6.48276	0	0		Uterus	T cell (CD4- CD8+ CCL5+)	10.0243	10.1717	0	0
Lung	T cell (CD4+ CD8- CCL5-)	20.73	11.1426	0	0		Uterus	T cell (CD4- CD8+ CCL5+)	10.358	10.4099	0	0
Lung	neutrophil	8.30237	18.9687	0	0		Uterus	endothelial cell	-9.81074	7.14175	0	0
Lung	neutrophil	7.98594	19.3992	0	0		Uterus	fibroblast	6.27548	-4.49633	0	0
Lung	neutrophil	7.86598	19.9055	0	0		Uterus	myofibroblast	3.24445	-0.0524014	0	0
Lung	neutrophil	8.22232	19.3403	0	0		Uterus	non-ciliated epithelial cell of uterus (IGFBP1+)	14.4758	-8.73622	0	0
Lung	neutrophil	8.34231	19.6454	0	0		Uterus	vascular associated smooth muscle cell	4.2292	-2.05623	0	0
Lung	capillary cell (FABP5- RBP7-)	5.96611	-6.38685	0	0		Uterus	fibroblast	4.30482	-2.75285	0	0
Lung	neutrophil	8.38921	19.6555	0	0		Uterus	macrophage (MGST1+)	5.91086	20.0817	0	0
Lung	T cell (CD4- CD8+ CCL5+)	20.4373	8.67727	0	0		Uterus	fibroblast	6.44454	-5.59806	0	0
Lung	capillary cell (FABP5- RBP7-)	7.28004	-7.00582	0	0		Uterus	T cell (CD4- CD8+ CCL5+)	8.72732	10.9448	0	0
Lung	T cell (CD4+ CD8- CCL5-)	19.7359	11.4068	0	0		Uterus	neutrophil (IL18BP+)	5.26681	5.98805	0	0
Lung	alveolar macrophage	10.5919	0.546965	0	0		Uterus	myofibroblast	2.90556	0.455986	0	0
Lung	alveolar fibroblast	-0.842781	1.49692	0	0		Uterus	non-ciliated epithelial cell of uterus (FXYD4+ MUC16-)	15.4396	-5.26581	0	0
Lung	capillary cell (FABP5- RBP7-)	7.0823	-6.11207	0	0		Uterus	macrophage (MGST1+)	4.84253	19.3024	0	0
Lung	natural killer cell	19.361	4.80055	0	0		Uterus	T cell (CD4- CD8+ CCL5+)	9.9321	11.6664	0	0
Lung	alveolar fibroblast	-0.450612	0.159353	0	0		Uterus	non-ciliated epithelial cell of uterus (IGFBP1+)	12.8832	-7.39617	0	0
Lung	neutrophil	7.81777	20.5531	0	0		Uterus	macrophage (LTC4S+)	9.83452	20.0483	0	0
Lung	neutrophil	8.27202	19.576	0	0		Uterus	non-ciliated epithelial cell of uterus (FXYD4+ MUC16-)	16.1594	-5.43231	0	0
Lung	capillary aerocyte cell	4.15955	-5.78553	0	0		Uterus	myofibroblast	0.692169	-0.354229	0	0
Lung	capillary cell (FABP5- RBP7-)	6.91583	-6.10946	0	0		Uterus	T cell (CD4- CD8+ CCL5+)	9.62948	10.8006	0	0
Lung	alveolar epithelial cell type 2	-1.39309	11.4083	0.614901	0		Uterus	T cell (CD4- CD8+ CCL5+)	8.61589	9.23831	0	0
Lung	neutrophil	8.93267	19.198	0	0		Uterus	T cell (CD4- CD8+ CCL5+)	10.5978	12.2542	0	0
Lung	capillary cell (FABP5- RBP7-)	7.66831	-6.02456	0	0		Uterus	fibroblast	6.11553	-5.73075	0	0
Lung	doublets_immune_stromal	-0.101759	2.13061	0	0		Uterus	neutrophil	5.85819	3.89653	0	0
Lung	alveolar epithelial cell type 1	-3.47233	4.53192	0	0		Uterus	T cell (CD4- CD8+ CCL5+)	8.72379	8.60244	0	0
Lung	monocyte	8.97224	9.02105	0	0		Uterus	T cell (CD4- CD8+ CCL5+)	9.45308	9.87815	0	0
Lung	neutrophil	9.09306	18.7988	0	0		Uterus	macrophage (LTC4S+)	10.9711	20.1587	0	0
Lung	T cell (CD4- CD8+ CCL5+)	18.8566	9.25142	0	0		Uterus	T cell (CD4- CD8+ CCL5+)	10.5269	9.23396	0	0
Lung	alveolar macrophage	9.98132	0.106473	0	0		Uterus	macrophage (LTC4S+)	10.3172	18.5534	0	0
Lung	alveolar epithelial cell type 1	-3.90109	4.28931	0	0		Uterus	macrophage (LTC4S+)	11.4961	19.616	0	0
Lung	neutrophil	7.94314	17.2096	0	0		Uterus	neutrophil (IL18BP+)	4.66591	6.44565	0	0
Lung	capillary cell (FABP5- RBP7-)	4.97895	-6.00378	0	0		Uterus	macrophage (MGST1+)	6.57163	18.4537	0	0
Lung	T cell (CD4+ CD8- CCL5-)	20.2153	11.129	0	0		Uterus	macrophage (MGST1+)	6.73444	20.0106	0	0
Lung	neutrophil	8.45905	20.3041	0	0		Uterus	T cell (CD4- CD8+ CCL5+)	8.8062	10.4185	0	0
Lung	alveolar epithelial cell type 2	-2.14945	11.7671	0	0		Uterus	myofibroblast	1.80084	-0.937295	0	0
Lung	alveolar macrophage	10.7017	1.01473	0	0		Uterus	macrophage (LTC4S+)	9.64352	19.1678	0	0
Lung	neutrophil	7.63278	19.0911	0	0		Uterus	macrophage (LTC4S+)	8.69167	19.7769	0	0
Lung	alveolar macrophage	10.534	0.639899	0	0		Uterus	non-ciliated epithelial cell of uterus (IGFBP1+)	14.2581	-8.41982	0	0
Lung	alveolar macrophage	10.7762	1.21729	0	0		Uterus	macrophage (MGST1+)	6.06598	19.7732	0	0
Lung	alveolar fibroblast	-1.32909	1.67798	0	0		Uterus	non-ciliated epithelial cell of uterus (IGFBP1+)	13.4176	-7.78003	0	0
Lung	T cell (CD4+ CD8- CCL5-)	19.7126	11.5018	0	0		Uterus	macrophage (LTC4S+)	9.53903	20.2544	0	0
Lung	neutrophil	7.06077	20.0882	0	0		Uterus	non-ciliated epithelial cell of uterus (IGFBP1+)	12.6436	-7.45433	0	0
Lung	neutrophil	7.75658	18.154	0	0		Uterus	T cell (CD4- CD8+ CCL5+)	10.1689	8.94361	0	0
Lung	natural killer cell	17.209	4.90036	0	0		Uterus	macrophage (LTC4S+)	9.68041	21.0874	0	0
Lung	plasma cell	3.27732	8.42586	0	0		Uterus	T cell (CD4- CD8+ CCL5+)	10.2869	12.5446	0	0
Lung	B cell	4.16813	8.40588	0	0		Uterus	non-ciliated epithelial cell of uterus (IGFBP1+)	14.9523	-8.07881	0	0
Lung	plasma cell	3.68119	8.50051	0	0		Uterus	macrophage (MGST1+)	5.48003	19.3012	0	0
Lung	natural killer cell	17.506	4.67818	0	0		Uterus	natural killer cell	14.1511	8.89393	0	0
Lung	alveolar fibroblast	-1.15386	1.49563	0	0		Uterus	myofibroblast	1.75203	-1.42532	0	0
Lung	alveolar fibroblast	-1.20395	1.64359	0	0		Uterus	non-ciliated epithelial cell of uterus (IGFBP1+)	13.2733	-7.33836	0	0
Lung	neutrophil	8.69427	19.9811	0	0		Uterus	fibroblast	6.61395	-5.28063	0	0
Lung	neutrophil	7.98051	19.0652	0	0		Uterus	macrophage (LTC4S+)	9.75111	20.0252	0	0
Lung	monocyte	9.11461	9.37759	0	0		Uterus	vascular associated smooth muscle cell	4.25682	-2.16048	0	0
Lung	capillary cell (FABP5- RBP7-)	8.22251	-6.81886	0	0		Uterus	neutrophil (IL18BP+)	6.33319	5.12968	0	0
Lung	neutrophil	8.02596	19.6433	0	0		Uterus	doublets_immune_stromal	3.44198	0.61547	0	0
Lung	neutrophil	6.84395	19.0555	0	0		Uterus	myofibroblast	2.67587	-0.361569	0	0
Lung	plasma cell	3.44093	8.64709	0	0		Uterus	natural killer cell	13.4528	9.09437	0	0
Lung	alveolar fibroblast	-1.06573	1.28127	0	0		Uterus	T cell (CD4- CD8+ CCL5+)	10.2608	10.8699	0	0
Lung	T cell (CD4+ CD8- CCL5-)	19.7858	11.2331	0	0		Uterus	T cell (CD4- CD8+ CCL5+)	9.92422	9.33003	0	0
Lung	monocyte	8.29965	9.79689	0	0		Uterus	myofibroblast	2.04439	1.36309	0	0
Lung	capillary cell (FABP5- RBP7-)	8.16837	-6.45939	0	0		Uterus	non-ciliated epithelial cell of uterus (FXYD4+ MUC16-)	15.9992	-5.1176	0.986278	0
Lung	neutrophil	7.27319	18.1556	0	0		Uterus	macrophage (LTC4S+)	11.0199	20.4339	0	0
Lung	alveolar fibroblast	-0.904991	1.97575	0	0		Uterus	macrophage (LTC4S+)	11.7383	20.2646	0	0
Lung	T cell (CD4+ CD8- CCL5-)	20.4658	11.4834	0	0		Uterus	neutrophil (IL18BP+)	6.44124	4.77881	0	0
Lung	alveolar epithelial cell type 1	-3.62002	4.54684	0	0		Uterus	myofibroblast	0.781433	-0.378796	0	0
Lung	neutrophil	8.82124	19.9888	0	0		Uterus	T cell (CD4- CD8+ CCL5+)	11.9821	11.5953	0	0
Lung	neutrophil	7.4689	19.2632	0	0		Uterus	T cell (CD4- CD8+ CCL5+)	10.0451	12.216	0	0
Lung	monocyte	8.89418	9.84356	0	0		Uterus	T cell (CD4- CD8+ CCL5+)	11.6535	12.2696	0	0
Lung	neutrophil	8.10479	19.8784	0	0		Uterus	macrophage (LTC4S+)	10.4424	18.7148	0	0
Lung	capillary cell (FABP5- RBP7-)	7.20404	-6.48664	0	0		Uterus	T cell (CD4- CD8+ CCL5+)	10.808	11.0553	0	0
Lung	capillary cell (FABP5- RBP7-)	7.22991	-7.15352	0	0		Uterus	myofibroblast	2.74441	-1.08539	0	0
Lung	neutrophil	8.0441	19.6459	0	0		Uterus	neutrophil	5.8909	3.53138	0	0
Lung	adventitial fibroblast	0.858551	-1.15813	0	0		Uterus	myofibroblast	0.257924	-1.45311	0	0
Lung	neutrophil	7.3905	19.3287	0	0		Uterus	macrophage (LTC4S+)	10.3591	20.6981	0	0
Lung	monocyte	8.63171	9.33303	0	0		Uterus	T cell (CD4- CD8+ CCL5+)	10.3348	10.982	0	0
Lung	neutrophil	7.21284	18.8796	0	0		Uterus	myofibroblast	2.51627	-0.116923	0	0
Lung	alveolar fibroblast	-1.28458	1.42707	0	0		Uterus	fibroblast	6.50157	-4.89036	0	0
Lung	natural killer cell	18.4835	5.81349	0	0		Uterus	natural killer cell	14.6238	8.95561	0	0
Lung	alveolar macrophage	11.1351	1.72334	0	0		Uterus	T cell (CD4- CD8+ CCL5+)	10.8729	12.6372	0	0
Lung	T cell (CD4+ CD8- CCL5-)	19.026	10.6929	0	0		Uterus	myofibroblast	1.35123	-1.98222	0	0
Lung	T cell (CD4+ CD8- CCL5-)	20.6357	11.5308	0	0		Uterus	T cell (CD4- CD8+ CCL5+)	10.7352	12.4475	0	0
Lung	capillary cell (FABP5- RBP7-)	7.58486	-6.29058	0	0		Uterus	neutrophil (IL18BP+)	5.11625	4.75514	0	0
Lung	alveolar macrophage	10.7712	1.30043	0	0		Uterus	pericyte	3.78336	-2.1523	0	0
Lung	alveolar epithelial cell type 1	-3.50931	4.52863	0	0		Uterus	T cell (CD4- CD8+ CCL5+)	10.2175	8.61883	0	0
Lung	neutrophil	8.3523	19.9838	0	0		Uterus	non-ciliated epithelial cell of uterus (IGFBP1+)	12.3878	-6.65753	0	0
Lung	neutrophil	6.76658	19.7937	0	0		Uterus	non-ciliated epithelial cell of uterus (IGFBP1+)	12.5979	-7.11572	0	0
Lung	neutrophil	7.70011	19.4111	0	0		Uterus	myofibroblast	2.25882	-1.48785	0	0
Lung	neutrophil	8.60694	19.1081	0	0		Uterus	T cell (CD4- CD8+ CCL5+)	8.50216	9.31564	0	0
Lung	neutrophil	7.58052	20.4759	0	0		Uterus	neutrophil (IL18BP+)	4.24774	6.29796	0	0
Lung	lymphatic cell (CCL21+)	17.1433	-5.6034	0	0		Uterus	natural killer cell	13.3371	8.51016	0	0
Lung	neutrophil	7.75705	19.6967	0	0		Uterus	natural killer cell	14.0632	8.24678	0	0
Lung	T cell (CD4+ CD8- CCL5-)	20.3671	10.6469	0	0		Uterus	myofibroblast	1.37202	0.075886	0	0
Lung	alveolar epithelial cell type 2	-1.95919	10.7596	0	0		Uterus	T cell (CD4- CD8+ CCL5+)	11.3564	10.0403	0	0
Lung	alveolar macrophage	10.8576	2.47541	0	0		Uterus	endothelial cell	-9.71852	7.10429	0	0
Lung	alveolar macrophage	10.7874	0.891981	0	0		Uterus	T cell (CD4- CD8+ CCL5+)	11.6888	10.6078	0	0
Lung	neutrophil	8.46485	19.8404	0	0		Uterus	myofibroblast	1.14616	0.582124	0	0
Lung	neutrophil	8.47899	19.3989	0	0		Uterus	T cell (CD4- CD8+ CCL5+)	8.34466	8.76411	0	0
Lung	natural killer cell	19.5526	5.22127	0	0		Uterus	T cell (CD4- CD8+ CCL5+)	10.3412	9.81907	0	0
Lung	neutrophil	8.0074	18.6075	0	0		Uterus	myofibroblast	2.37384	0.120973	0	0
Lung	neutrophil	7.59666	19.4661	0	0		Uterus	myofibroblast	1.59357	-0.476322	0	0
Lung	neutrophil	8.03703	17.8436	0	0		Uterus	natural killer cell	14.2994	9.08732	0	0
Lung	interstitial macrophage	8.76487	5.2489	0	0		Uterus	T cell (CD4- CD8+ CCL5+)	10.2949	9.07233	0	0
Lung	T cell (CD4+ CD8- CCL5-)	20.4634	11.8261	0	0		Uterus	myofibroblast	2.73317	-1.0312	0	0
Lung	alveolar macrophage	9.16595	0.150245	0	0		Uterus	non-ciliated epithelial cell of uterus (FXYD4+ MUC16-)	15.9752	-5.01933	0	0
Lung	alveolar epithelial cell type 2	-1.80571	11.9677	0	0		Uterus	non-ciliated epithelial cell of uterus (IGFBP1+)	12.3898	-6.33944	0	0
Lung	alveolar macrophage	10.0714	0.213514	0	0		Uterus	macrophage (LTC4S+)	11.256	18.6859	0	0
Lung	alveolar macrophage	10.4975	0.592119	0	0		Uterus	T cell (CD4- CD8+ CCL5+)	9.60583	11.7915	0	0
Lung	capillary cell (FABP5- RBP7-)	6.45668	-6.24124	0	0		Uterus	macrophage (LTC4S+)	9.02781	18.6939	0	0
Lung	neutrophil	7.43837	20.1232	0	0		Uterus	neutrophil (IL18BP+)	6.21309	5.34202	0	0
Lung	plasma cell	3.72467	8.58651	0	0		Uterus	non-ciliated epithelial cell of uterus (IGFBP1+)	14.5719	-8.3318	0.645073	0
Lung	neutrophil	7.77555	19.6482	0	0		Uterus	macrophage (MGST1+)	5.68354	19.7003	0	0
Lung	neutrophil	6.05665	18.7039	0	0		Uterus	T cell (CD4- CD8+ CCL5+)	9.42829	9.07775	0	0
Lung	neutrophil	7.92042	19.3841	0	0		Uterus	smooth muscle cell	5.25343	-0.828306	0	0
Lung	neutrophil	7.29427	19.8197	0	0		Uterus	macrophage (LTC4S+)	8.08049	20.5498	0	0
Lung	neutrophil	8.61443	17.3345	0	0		Uterus	macrophage (LTC4S+)	8.28497	20.5764	0	0
Lung	neutrophil	8.59795	19.6483	0	0		Uterus	T cell (CD4- CD8+ CCL5+)	11.9069	8.76942	0	0
Lung	neutrophil	6.67907	18.7542	0	0		Uterus	macrophage (LTC4S+)	8.68523	20.4813	0	0
Lung	monocyte	9.05271	9.45365	0	0		Uterus	fibroblast	6.47267	-5.12953	0	0
Lung	T cell (CD4+ CD8- CCL5-)	19.8971	11.0053	0	0		Uterus	endothelial cell	-12.1277	7.58509	0	0
Lung	neutrophil	7.94281	20.1309	0	0		Uterus	non-ciliated epithelial cell of uterus (IGFBP1+)	15.0391	-8.12243	0	0
Lung	capillary cell (FABP5- RBP7-)	6.8661	-6.69742	0	0		Uterus	myofibroblast	1.70577	-1.5528	0	0
Lung	vein cell	8.7921	-5.65357	0	0		Uterus	neutrophil (IL18BP+)	5.86272	5.58336	0	0
Lung	neutrophil	8.93916	19.8084	0	0		Uterus	myofibroblast	3.01303	-0.859619	0	0
Lung	neutrophil	8.51475	19.8365	0	0		Uterus	non-ciliated epithelial cell of uterus (IGFBP1+)	14.74	-8.37128	0.861252	0
Lung	alveolar epithelial cell type 1	-3.62341	4.46074	0	0		Uterus	myofibroblast	0.896839	-1.95026	0	0
Lung	T cell (CD4- CD8+ CCL5+)	19.532	8.56618	0	0		Uterus	natural killer cell	14.5668	9.26969	0	0
Lung	interstitial macrophage	9.88758	4.87937	0	0		Uterus	macrophage (LTC4S+)	9.98486	18.0333	0	0
Lung	neutrophil	8.58776	18.8943	0	0		Uterus	macrophage (MGST1+)	7.31469	18.2795	0	0
Lung	adventitial fibroblast	0.60009	-0.904692	0	0		Uterus	T cell (CD4- CD8+ CCL5+)	9.16806	10.9827	0	0
Lung	alveolar macrophage	10.5934	1.17529	0	0		Uterus	myofibroblast	3.22138	-0.218091	0	0
Lung	B cell	4.516	7.90671	0	0		Uterus	macrophage (LTC4S+)	10.1885	18.3098	0	0
Lung	neutrophil	8.99048	19.4846	0	0		Uterus	non-ciliated epithelial cell of uterus (IGFBP1+)	13.9938	-8.13875	0.768721	0.456477
Lung	neutrophil	7.87795	19.4915	0	0		Uterus	non-ciliated epithelial cell of uterus (IGFBP1+)	14.2806	-8.70689	0	0
Lung	capillary cell (FABP5- RBP7-)	7.56084	-6.455	0	0		Uterus	non-ciliated epithelial cell of uterus (IGFBP1+)	13.0492	-7.4606	0	0
Lung	neutrophil	7.8254	19.6837	0	0		Uterus	T cell (CD4- CD8+ CCL5+)	9.42714	9.3938	0	0
Lung	alveolar fibroblast	-1.45272	1.86405	0	0		Uterus	macrophage (LTC4S+)	9.37931	20.7269	0	0
Lung	neutrophil	8.2699	19.0592	0	0		Uterus	smooth muscle cell	5.23591	-0.777705	0	0
Lung	interstitial macrophage	9.63542	3.43864	0	0		Uterus	T cell (CD4- CD8+ CCL5+)	8.85983	9.3384	0	0
Lung	capillary cell (FABP5- RBP7-)	7.12495	-6.82656	0	0		Uterus	macrophage (LTC4S+)	11.2558	18.9099	0	0
Lung	capillary cell (FABP5- RBP7-)	6.53451	-5.79493	0	0		Uterus	macrophage (MGST1+)	4.4828	18.9224	0	0
Lung	alveolar epithelial cell type 2	-1.27972	10.962	0	0		Uterus	natural killer cell	13.3351	9.60042	0	0
Lung	neutrophil	8.08348	19.6663	0	0		Uterus	neutrophil	6.63492	3.32538	0	0
Lung	neutrophil	7.84737	19.6133	0	0		Uterus	endothelial cell	-11.5502	6.36107	0	0
Lung	monocyte	9.00205	9.01336	0	0		Uterus	macrophage (LTC4S+)	9.32943	20.5724	0	0
Lung	alveolar fibroblast	-0.590182	0.575392	0	0		Uterus	fibroblast	5.89006	-4.7474	0	0
Lung	neutrophil	7.29596	19.5307	0	0		Uterus	non-ciliated epithelial cell of uterus (FXYD4+ MUC16-)	16.0382	-5.1907	0.567816	0
Lung	neutrophil	7.79994	18.8872	0	0		Uterus	neutrophil (IL18BP+)	6.33369	4.59167	0	0
Lung	neutrophil	7.73559	19.8978	0	0		Uterus	natural killer cell	13.9898	9.19576	0	0
Lung	neutrophil	7.53634	18.7922	0	0		Uterus	T cell (CD4- CD8+ CCL5+)	10.383	11.8415	0	0
Lung	neutrophil	8.84613	19.732	0	0		Uterus	endothelial cell	-11.1948	6.63219	0	0
Lung	alveolar fibroblast	-0.604179	0.0677496	0	0		Uterus	T cell (CD4- CD8+ CCL5+)	8.18001	9.20009	0	0
Lung	alveolar fibroblast	-1.12054	1.9118	0	0		Uterus	neutrophil	5.90946	4.11947	0	0
Lung	adventitial fibroblast	-0.223505	-0.512278	0	0		Uterus	T cell (CD4- CD8+ CCL5+)	8.55542	9.4824	0	0
Lung	neutrophil	7.89428	17.8427	0	0		Uterus	T cell (CD4- CD8+ CCL5+)	9.8718	9.46282	0	0
Lung	alveolar epithelial cell type 1	-3.55459	4.50887	0	0		Uterus	myofibroblast	2.46444	-1.17979	0	0
Lung	alveolar epithelial cell type 2	-1.05807	11.0138	0	0		Uterus	pericyte	3.85955	-2.05112	0	0
Lung	alveolar fibroblast	-0.898123	1.83683	0	0		Uterus	macrophage (LTC4S+)	10.1703	20.5241	0	0
Lung	neutrophil	7.82359	19.2281	0	0		Uterus	myofibroblast	1.45731	-0.924398	0	0
Lung	monocyte	8.41828	9.14746	0	0		Uterus	myofibroblast	2.42695	-0.433756	0	0
Lung	alveolar fibroblast	-1.36106	1.9439	0	0		Uterus	myofibroblast	2.43668	-1.27644	0	0
Lung	club cell	-0.945944	9.21205	0	0		Uterus	macrophage (MGST1+)	7.49116	19.3961	0	0
Lung	alveolar epithelial cell type 2	-1.5887	11.6004	0	0		Uterus	neutrophil (IL18BP+)	5.23045	5.73569	0	1.94215
Lung	plasma cell	3.92884	8.56655	0	0		Uterus	myofibroblast	2.71839	1.11983	0	0
Lung	adventitial fibroblast	0.419308	-1.05183	0	0		Uterus	pericyte	3.7636	-2.42826	0	0
Lung	neutrophil	8.72114	19.5623	0	0		Uterus	macrophage (LTC4S+)	9.06508	20.8297	0	0
Lung	neutrophil	7.43758	17.3077	0	0		Uterus	T cell (CD4- CD8+ CCL5+)	12.2584	9.37543	0	0
Lung	alveolar epithelial cell type 2	-1.23831	10.6548	0	0		Uterus	myofibroblast	2.11908	0.808076	0	0
Lung	capillary cell (FABP5- RBP7-)	6.9925	-6.72114	0	0		Uterus	myofibroblast	1.34971	-0.954858	0	0
Lung	T cell (CD4- CD8+ CCL5+)	19.7786	9.00162	0	0		Uterus	T cell (CD4- CD8+ CCL5+)	10.3703	10.2529	0	0
Lung	capillary cell (FABP5- RBP7-)	7.01561	-6.96413	0	0		Uterus	macrophage (MGST1+)	5.5418	18.2747	0	0
Lung	interstitial macrophage	7.54934	9.25278	0	0		Uterus	fibroblast	6.39909	-4.14678	0	0
Lung	neutrophil	7.39976	19.3532	0	0		Uterus	macrophage (LTC4S+)	8.87268	18.364	0	0
Lung	neutrophil	9.2131	19.0608	0	0		Uterus	non-ciliated epithelial cell of uterus (FXYD4+ MUC16-)	15.2403	-5.15668	0	0
Lung	T cell (CD4+ CD8- CCL5-)	19.7494	11.1726	0	0		Uterus	natural killer cell	14.4478	8.88788	0	0
Lung	monocyte	9.21114	9.07474	0	0		Uterus	T cell (CD4- CD8+ CCL5+)	9.71433	9.42808	0	0
Lung	adventitial fibroblast	0.60552	-1.06622	0	0		Uterus	T cell (CD4- CD8+ CCL5+)	8.2194	10.4503	0	0
Lung	neutrophil	7.99152	18.6672	0	0		Uterus	macrophage (MGST1+)	6.46334	20.1071	0	0
Lung	capillary cell (FABP5- RBP7-)	7.29354	-6.31907	0	0		Uterus	myofibroblast	1.71614	-1.30598	0	0
Lung	interstitial macrophage	9.19035	5.46953	0	0		Uterus	endothelial cell	-9.70167	7.22273	0	0
Lung	alveolar macrophage	10.4732	0.726879	0	0		Uterus	non-ciliated epithelial cell of uterus (FXYD4+ MUC16-)	15.4614	-5.27485	0	0
Lung	neutrophil	8.88661	19.4762	0	0		Uterus	non-ciliated epithelial cell of uterus (IGFBP1+)	13.5716	-5.88128	0	0
Lung	neutrophil	7.74747	19.4201	0	0		Uterus	myofibroblast	1.9804	-1.14125	0	0
Lung	monocyte	9.00335	9.07501	0	0		Uterus	T cell (CD4- CD8+ CCL5+)	10.194	11.9527	0	0
Lung	neutrophil	7.09082	19.9378	0	0		Uterus	T cell (CD4- CD8+ CCL5+)	10.0002	12.0389	0	0
Lung	alveolar epithelial cell type 2	-1.23695	10.1877	0	0		Uterus	endothelial cell	-10.8838	7.26185	0	0
Lung	neutrophil	7.82846	18.9031	0	0		Uterus	T cell (CD4- CD8+ CCL5+)	9.65764	12.2655	0	0
Lung	natural killer cell	17.3379	4.91612	0	0		Uterus	T cell (CD4- CD8+ CCL5+)	10.7214	11.4549	0	0
Lung	capillary cell (FABP5- RBP7-)	7.86745	-6.81963	0	0		Uterus	T cell (CD4- CD8+ CCL5+)	9.65315	10.6456	0	0
Lung	T cell (CD4+ CD8- CCL5-)	19.8914	11.0151	0	0		Uterus	T cell (CD4- CD8+ CCL5+)	11.1168	8.65258	0	0
Lung	neutrophil	8.67353	19.3358	0	0		Uterus	macrophage (LTC4S+)	11.5225	19.5315	0	0
Lung	alveolar epithelial cell type 1	-3.79841	4.34041	0	0		Uterus	macrophage (LTC4S+)	9.16202	17.905	0	0
Lung	capillary cell (FABP5- RBP7-)	7.07811	-6.63297	0	0		Uterus	T cell (CD4- CD8+ CCL5+)	11.0942	10.9201	0	0
Lung	alveolar epithelial cell type 1	-3.92889	4.24023	0	0		Uterus	non-ciliated epithelial cell of uterus (IGFBP1+)	13.7101	-5.9583	0	0
Lung	alveolar epithelial cell type 1	-3.72019	4.33916	0	0		Uterus	non-ciliated epithelial cell of uterus (IGFBP1+)	14.5168	-8.7771	0	0
Lung	capillary cell (FABP5- RBP7-)	8.34403	-6.18779	0	0		Uterus	T cell (CD4- CD8+ CCL5+)	8.91544	10.5248	0	0
Lung	neutrophil	8.52428	19.1293	0	0		Uterus	macrophage (MGST1+)	5.75679	19.741	0	0
Lung	alveolar fibroblast	-1.37387	1.5424	0	0		Uterus	myofibroblast	2.64966	-1.83481	0	0
Lung	neutrophil	8.55445	18.2389	0	0		Uterus	fibroblast	6.0757	-5.64435	0	0
Lung	capillary cell (FABP5- RBP7-)	6.55377	-6.31607	0	0		Uterus	endothelial cell	-11.3655	7.54694	0	0
Lung	alveolar fibroblast	-1.22665	1.63645	0	0		Uterus	myofibroblast	1.06371	-2.06259	0	0
Lung	neutrophil	7.97716	18.8984	0	0		Uterus	macrophage (LTC4S+)	11.0236	18.2841	0	0
Lung	alveolar fibroblast	-1.10235	2.4171	0	0		Uterus	T cell (CD4- CD8+ CCL5+)	10.0995	9.06582	0	0
Lung	neutrophil	7.3114	19.6077	0	0		Uterus	ciliated epithelial cell of uterus	12.8679	-8.38228	0	1.27054
Lung	neutrophil	8.02798	19.2925	0	0		Uterus	artery cell	-10.7154	6.80812	0	0
Lung	monocyte	9.40135	8.27848	0	0		Uterus	macrophage (LTC4S+)	9.90332	20.7357	0	0
Lung	capillary aerocyte cell	4.12106	-5.33433	0	0		Uterus	natural killer cell	13.8787	8.17304	0	0
Lung	T cell (CD4+ CD8- CCL5-)	20.0045	11.2884	0	0		Uterus	myofibroblast	0.730112	0.330034	0	0
Lung	neutrophil	7.71831	19.5494	0	0		Uterus	macrophage (LTC4S+)	11.3166	18.738	0	0
Lung	capillary cell (FABP5- RBP7-)	7.27402	-6.78856	0	0		Uterus	lymphatic cell	-11.1818	7.73495	0	0
Lung	monocyte	9.45794	8.90797	0	0		Uterus	smooth muscle cell	5.14699	-0.69596	0	0
Lung	adventitial fibroblast	0.827047	-1.18339	0	0		Uterus	macrophage (LTC4S+)	10.6254	21.1512	0	0
Lung	T cell (CD4+ CD8- CCL5-)	19.7105	9.48019	0	0		Uterus	myofibroblast	1.97732	-0.648021	0	0
Lung	capillary cell (FABP5- RBP7-)	7.25837	-5.85339	0	0		Uterus	macrophage (LTC4S+)	9.29131	20.081	0	0
Lung	alveolar macrophage	10.7345	1.31832	0	0		Uterus	macrophage (LTC4S+)	8.41085	20.2259	0	0
Lung	alveolar epithelial cell type 2	-1.09997	11.0139	0	0		Uterus	T cell (CD4- CD8+ CCL5+)	9.30162	9.19559	0	0
Lung	neutrophil	8.89509	19.5115	0	0		Uterus	natural killer cell	14.0779	9.31525	0	0
Lung	neutrophil	7.28122	20.8879	0	0		Uterus	myofibroblast	3.13577	-0.349927	0	0
Lung	T cell (CD4+ CD8- CCL5-)	20.1951	12.0079	0	0		Uterus	non-ciliated epithelial cell of uterus (FXYD4+ MUC16-)	15.307	-5.22417	0	0
Lung	interstitial macrophage	8.42962	8.44933	0	0		Uterus	natural killer cell	14.3729	8.20067	0	0
Lung	natural killer cell	18.2832	4.56928	0	0		Uterus	non-ciliated epithelial cell of uterus (FXYD4+ MUC16+)	15.3889	-6.64842	2.76871	1.14232
Lung	alveolar epithelial cell type 1	-3.53023	4.58732	0.865693	0		Uterus	T cell (CD4- CD8+ CCL5+)	11.1775	9.21138	0	0
Lung	neutrophil	8.53617	19.233	0	0		Uterus	non-ciliated epithelial cell of uterus (FXYD4+ MUC16-)	15.3366	-5.76166	0	0
Lung	adventitial fibroblast	0.456825	-0.936015	0	0		Uterus	myofibroblast	1.68851	-1.14593	0	0
Lung	alveolar macrophage	10.6773	0.82746	0	0		Uterus	neutrophil	6.00537	4.72491	0	0
Lung	T cell (CD4+ CD8- CCL5-)	19.5804	11.7543	0	0		Uterus	myofibroblast	2.47829	1.51412	0	0
Lung	plasma cell	3.1196	8.40787	0	0		Uterus	macrophage (LTC4S+)	10.323	18.1963	0	0
Lung	doublets_endothelial_epithelial	-2.8388	3.58924	0	0		Uterus	natural killer cell	14.2843	9.37747	0	0
Lung	alveolar fibroblast	-0.860379	1.20806	0	0		Uterus	endothelial cell	-10.4491	7.46726	0	0
Lung	capillary cell (FABP5- RBP7-)	8.629	-6.31601	0	0		Uterus	macrophage (MGST1+)	5.42187	20.0422	0	0
Lung	capillary cell (FABP5- RBP7-)	7.09632	-6.1772	0	0		Uterus	endothelial cell	-10.9579	6.61125	0	0
Lung	interstitial macrophage	8.95824	5.05669	0	0		Uterus	T cell (CD4- CD8+ CCL5+)	11.2312	9.51165	0	0
Lung	neutrophil	8.62533	19.9827	0	0		Uterus	myofibroblast	1.32034	-0.0176576	0	0
Lung	alveolar macrophage	10.4742	0.610689	0	0		Uterus	fibroblast	6.18298	-4.15731	0	0
Lung	neutrophil	7.21502	18.5393	0	0		Uterus	non-ciliated epithelial cell of uterus (FXYD4+ MUC16+)	14.6738	-7.50666	0	0
Lung	neutrophil	7.81525	19.0082	0	0		Uterus	T cell (CD4- CD8+ CCL5+)	9.16215	11.0026	0	0
Lung	T cell (CD4+ CD8- CCL5-)	20.3804	11.4884	0	0		Uterus	myofibroblast	2.41971	-0.215217	0	0
Lung	T cell (CD4+ CD8- CCL5-)	19.3219	11.4986	0	0		Uterus	macrophage (MGST1+)	6.14971	19.929	0	0
Lung	alveolar epithelial cell type 2	-2.10117	10.9384	0	0		Uterus	T cell (CD4- CD8+ CCL5+)	9.81916	11.1566	0	0
Lung	monocyte	8.88981	8.36181	0	0		Uterus	macrophage (LTC4S+)	8.51579	19.9889	0	0
Lung	neutrophil	7.37299	18.9309	0	0		Uterus	non-ciliated epithelial cell of uterus (IGFBP1+)	14.4173	-8.18785	0	0
Lung	alveolar epithelial cell type 1	-3.48918	4.9153	0	0		Uterus	non-ciliated epithelial cell of uterus (FXYD4+ MUC16+)	14.7828	-6.85	0	0
Lung	capillary cell (FABP5- RBP7-)	7.41453	-6.63885	0	0		Uterus	T cell (CD4- CD8+ CCL5+)	9.79609	8.38568	0	0
Lung	natural killer cell	19.13	5.27184	0	0		Uterus	macrophage (MGST1+)	7.08552	19.7511	0	0
Lung	alveolar epithelial cell type 2	-1.9034	11.8754	0	0		Uterus	natural killer T cell	11.6423	8.83353	0	0
Lung	neutrophil	8.87619	19.8421	0	0		Uterus	macrophage (LTC4S+)	9.69993	17.8231	0	0
Lung	capillary cell (FABP5- RBP7-)	8.88489	-5.52277	0	0		Uterus	non-ciliated epithelial cell of uterus (IGFBP1+)	13.0091	-7.6002	0	0
Lung	alveolar epithelial cell type 2	-1.96358	11.6262	0	0		Uterus	non-ciliated epithelial cell of uterus (IGFBP1+)	14.7502	-7.91766	0	0
Lung	neutrophil	8.49491	20.023	0	0		Uterus	macrophage (LTC4S+)	9.31901	20.4917	0	0
Lung	alveolar fibroblast	-1.20808	2.11725	0	0		Uterus	fibroblast	6.93504	-4.72222	0	0
Lung	neutrophil	8.79226	19.02	0	0		Uterus	myofibroblast	0.801868	-0.752668	0	0
Lung	capillary cell (FABP5- RBP7-)	6.66479	-6.4305	0	0		Uterus	myofibroblast	0.645443	-1.33924	0	0
Lung	neutrophil	7.41961	18.8183	0	0		Uterus	myofibroblast	2.86645	0.81979	0	0
Lung	neutrophil	8.29302	18.9067	0	0		Uterus	natural killer cell	14.226	8.153	0	0
Lung	alveolar macrophage	10.9983	1.34943	0	0		Uterus	T cell (CD4- CD8+ CCL5+)	9.72613	9.39692	0	0
Lung	alveolar epithelial cell type 2	-1.36734	11.3419	0	0		Uterus	macrophage (LTC4S+)	10.2322	21.0332	0	0
Lung	alveolar fibroblast	-0.235704	0.149017	0	0		Uterus	neutrophil (IL18BP+)	4.64722	6.19176	0	0
Lung	vein cell	8.85586	-5.3976	0	0		Uterus	non-ciliated epithelial cell of uterus (IGFBP1+)	14.4539	-8.14862	0	0
Lung	neutrophil	7.57503	17.9595	0	0		Uterus	macrophage (LTC4S+)	10.5521	21.1748	0	0
Lung	adventitial fibroblast	0.35008	-0.95378	0	0		Uterus	macrophage (LTC4S+)	11.167	20.1834	0	0
Lung	adventitial fibroblast	0.18698	-0.757727	0	0		Uterus	T cell (CD4- CD8+ CCL5+)	10.4137	10.9475	0	0
Lung	neutrophil	8.29445	20.1072	0	0		Uterus	T cell (CD4- CD8+ CCL5+)	8.59755	9.22083	0	0
Lung	capillary cell (FABP5- RBP7-)	8.4056	-5.87387	0	0		Uterus	myofibroblast	2.86482	-0.00558688	0	0
Lung	alveolar macrophage	10.8944	2.18379	0	0		Uterus	macrophage (LTC4S+)	9.85073	19.8385	0	0
Lung	neutrophil	7.16645	18.9405	0	0		Uterus	endothelial cell	-10.5951	7.36633	0	0
Lung	alveolar macrophage	11.173	1.78649	0	0		Uterus	natural killer cell	14.2362	9.26409	0	0
Lung	alveolar fibroblast	-0.174469	0.616442	0	0		Uterus	fibroblast	6.45773	-4.44969	0	0
Lung	T cell (CD4+ CD8- CCL5-)	19.6465	11.8631	0	0		Uterus	T cell (CD4- CD8+ CCL5+)	10.5761	10.8894	0	0
Lung	alveolar fibroblast	-0.901602	1.312	0	0		Uterus	ciliated epithelial cell of uterus	13.0589	-8.43716	0	1.48455
Lung	alveolar macrophage	10.6322	1.42134	0	0		Uterus	endothelial cell	-10.4876	7.51696	0	0
Lung	neutrophil	8.69658	19.5409	0	0		Uterus	non-ciliated epithelial cell of uterus (IGFBP1+)	12.2106	-6.4914	0	0
Lung	neutrophil	8.83225	19.3267	0	0		Uterus	T cell (CD4- CD8+ CCL5+)	10.3688	8.77153	0	0
Lung	monocyte	8.5607	8.20672	0	0		Uterus	natural killer cell	13.0424	9.83135	0	0
Lung	natural killer cell	19.018	5.91885	0	0		Uterus	T cell (CD4- CD8+ CCL5+)	11.4567	11.449	0	0
Lung	plasma cell	2.96471	8.5001	0	0		Uterus	neutrophil	5.58964	4.91234	0	0
Lung	mesothelial cell	0.67531	0.0172793	0	0		Uterus	non-ciliated epithelial cell of uterus (FXYD4+ MUC16+)	14.9978	-7.0383	3.42628	2.39065
Lung	T cell (CD4+ CD8- CCL5-)	20.6	11.6887	0	0		Uterus	macrophage (MGST1+)	6.29234	19.331	0	0
Lung	alveolar macrophage	10.795	0.93126	0	0		Uterus	T cell (CD4- CD8+ CCL5+)	8.48989	9.66461	0	0
Lung	neutrophil	8.01931	19.3464	0	0		Uterus	macrophage (MGST1+)	6.73099	19.6776	0	0
Lung	monocyte	7.97648	10.9316	0	0		Uterus	T cell (CD4- CD8+ CCL5+)	8.73199	10.513	0	0
Lung	capillary cell (FABP5- RBP7-)	6.57392	-6.80859	0	0		Uterus	T cell (CD4- CD8+ CCL5+)	9.82697	11.1956	0	0
Lung	natural killer cell	17.4628	5.8909	0	0		Uterus	endothelial cell	-10.9361	6.37602	0	0
Lung	alveolar epithelial cell type 2	-2.09238	11.4925	0	0		Uterus	non-ciliated epithelial cell of uterus (IGFBP1+)	14.7732	-8.68841	0	0.859677
Lung	monocyte	8.91985	8.51398	0	0		Uterus	macrophage (LTC4S+)	9.25954	18.0822	0	0
Lung	neutrophil	7.07536	18.4618	0	0		Uterus	macrophage (LTC4S+)	10.6699	18.6792	0	0
Lung	alveolar fibroblast	-0.70413	0.886369	0	0		Uterus	neutrophil (IL18BP+)	5.57765	5.83082	0	0
Lung	neutrophil	7.67009	18.4224	0	0		Uterus	macrophage (MGST1+)	6.38276	19.6425	0	0
Lung	neutrophil	6.84133	18.0212	0	0		Uterus	non-ciliated epithelial cell of uterus (FXYD4+ MUC16-)	15.2627	-4.91486	0	0
Lung	neutrophil	8.07283	19.6066	0	0		Uterus	T cell (CD4- CD8+ CCL5+)	11.612	11.3144	0	0
Lung	alveolar fibroblast	-0.99404	1.00919	0	0		Uterus	T cell (CD4- CD8+ CCL5+)	10.1484	11.5877	0	0
Lung	alveolar epithelial cell type 1	-3.71109	4.30421	1.31461	0		Uterus	T cell (CD4- CD8+ CCL5+)	11.1195	11.6463	0	0
Lung	alveolar macrophage	10.632	0.774927	0	0		Uterus	macrophage (MGST1+)	7.34967	18.3883	0	0
Lung	neutrophil	7.99479	17.2415	0	0		Uterus	T cell (CD4- CD8+ CCL5+)	8.27699	10.6723	0	0
Lung	capillary cell (FABP5- RBP7-)	6.90223	-6.58066	0	0		Uterus	T cell (CD4- CD8+ CCL5+)	9.32191	10.7121	0	0
Lung	T cell (CD4+ CD8- CCL5-)	19.7546	11.4424	0	0		Uterus	myofibroblast	2.19974	0.235944	0	0
Lung	neutrophil	7.71129	20.0838	0	0		Uterus	myofibroblast	3.26022	-0.891079	0	0
Lung	natural killer cell	17.4878	4.83193	1.23779	0		Uterus	myofibroblast	5.40607	-4.00632	0	0
Lung	neutrophil	7.58802	19.0326	0	0		Uterus	T cell (CD4- CD8+ CCL5+)	10.3895	11.0117	0	0
Lung	monocyte	8.70622	9.64036	0	0		Uterus	macrophage (LTC4S+)	11.2733	20.6233	0	0
Lung	neutrophil	7.95737	20.145	0	0		Uterus	macrophage (MGST1+)	5.41205	18.4538	0	0
Lung	capillary cell (FABP5- RBP7-)	6.33039	-6.56088	0	0		Uterus	T cell (CD4- CD8+ CCL5+)	9.8952	12.0335	0	0
Lung	capillary cell (FABP5- RBP7-)	6.81877	-6.85903	0	0		Uterus	macrophage (LTC4S+)	9.2255	18.1235	0	0
Lung	doublets_endothelial_immune	7.25794	-6.25152	0	0		Uterus	myofibroblast	2.74239	0.0636787	0	0
Lung	neutrophil	8.06827	18.8252	0	0		Uterus	endothelial cell	-10.2601	7.59084	0	0
Lung	T cell (CD4- CD8+ CCL5+)	18.9148	8.9641	0	0		Uterus	non-ciliated epithelial cell of uterus (FXYD4+ MUC16+)	14.7716	-7.18614	0	2.19936
Lung	alveolar fibroblast	-1.00692	1.35252	0	0		Uterus	macrophage (LTC4S+)	11.0546	19.3157	0	0
Lung	neutrophil	7.8189	20.1222	0	0		Uterus	fibroblast	5.86381	-4.87146	0	0
Lung	monocyte	8.84305	9.64266	0	0		Uterus	myofibroblast	1.42857	-2.07811	0	0
Lung	mesothelial cell	0.709649	-0.0926946	0	0.920602		Uterus	artery cell	-10.0426	7.43861	0	0
Lung	T cell (CD4+ CD8- CCL5-)	20.4602	11.6676	0	0		Uterus	T cell (CD4- CD8+ CCL5+)	9.4704	8.2918	0	0
Lung	alveolar fibroblast	-0.481611	-0.151604	0	0		Uterus	T cell (CD4- CD8+ CCL5+)	9.853	10.1282	0	0
Lung	alveolar epithelial cell type 2	-2.11963	11.0562	0	0		Uterus	T cell (CD4- CD8+ CCL5+)	10.9149	10.6318	0	0
Lung	alveolar fibroblast	-0.154949	-0.501602	0	0		Uterus	myofibroblast	2.06784	-0.776857	0	0
Lung	neutrophil	8.59046	18.6093	0	0		Uterus	myofibroblast	0.676859	-0.162024	0	0
Lung	monocyte	10.6074	8.94926	0	0		Uterus	non-ciliated epithelial cell of uterus (IGFBP1+)	12.7026	-7.39254	0	0
Lung	alveolar fibroblast	-1.28684	1.67998	0	0		Uterus	non-ciliated epithelial cell of uterus (IGFBP1+)	14.4657	-8.11802	0	0
Lung	T cell (CD4+ CD8- CCL5-)	19	10.3911	0	0		Uterus	smooth muscle cell	4.86899	-0.722123	0	0
Lung	neutrophil	7.71518	19.9983	0	0		Uterus	macrophage (MGST1+)	6.00372	19.4315	0	0
Lung	T cell (CD4+ CD8- CCL5-)	20.5675	11.8157	0	0		Uterus	macrophage (LTC4S+)	10.8311	19.4663	0	0
Lung	alveolar fibroblast	-0.736787	0.686796	0	0		Uterus	myofibroblast	2.68037	1.66879	0	0
Lung	neutrophil	7.91339	18.6882	0	0		Uterus	myofibroblast	2.12174	-0.892933	0	0
Lung	alveolar fibroblast	-1.28799	1.80355	0	0		Uterus	natural killer T cell	10.7039	9.39595	0	0
Lung	neutrophil	8.42876	20.0209	0	0		Uterus	myofibroblast	2.03964	-0.227371	0	0
Lung	neutrophil	8.29549	19.003	0	0		Uterus	macrophage (MGST1+)	7.09087	18.3497	0	0
Lung	monocyte	8.6491	9.16754	0	0		Uterus	macrophage (LTC4S+)	9.84701	20.6173	0	0
Lung	neutrophil	8.2625	19.2241	0	0		Uterus	neutrophil (IL18BP+)	4.3446	6.03759	0	0
Lung	neutrophil	7.81102	20.2119	0	0		Uterus	endothelial cell	-12.0855	7.73685	0	0
Lung	vascular associated smooth muscle cell	1.86067	0.786475	0	0		Uterus	macrophage (MGST1+)	6.5806	20.0311	0	0
Lung	monocyte	9.12388	9.18981	0	0		Uterus	neutrophil	6.37295	3.80122	0	0
Lung	capillary cell (FABP5- RBP7-)	7.75336	-6.27284	0	0		Uterus	non-ciliated epithelial cell of uterus (IGFBP1+)	12.3511	-6.31202	0	0
Lung	capillary cell (FABP5- RBP7-)	8.504	-6.26003	0	0		Uterus	endothelial cell	-9.61425	7.00119	0	0
Lung	doublets_endothelial_immune	7.8715	-5.52828	0	0		Uterus	fibroblast	6.26437	-4.4232	0	0
Lung	neutrophil	8.50742	18.7839	0	0		Uterus	myofibroblast	3.49177	-1.62756	0	0
Lung	capillary cell (FABP5- RBP7-)	7.01376	-7.10346	0	0		Uterus	non-ciliated epithelial cell of uterus (FXYD4+ MUC16-)	15.9978	-5.41539	2.46146	0
Lung	neutrophil	7.80351	19.5808	0	0		Uterus	macrophage (LTC4S+)	10.8945	18.7377	0	0
Lung	neutrophil	7.73359	20.5888	0	0		Uterus	non-ciliated epithelial cell of uterus (IGFBP1+)	14.7354	-8.37966	0	0
Lung	alveolar epithelial cell type 2	-1.18998	11.6663	0.460542	0		Uterus	myofibroblast	0.248407	-1.63782	0	0
Lung	neutrophil	6.78795	19.5027	0	0		Uterus	T cell (CD4- CD8+ CCL5+)	8.53543	8.86818	0	0
Lung	capillary cell (FABP5- RBP7-)	7.84617	-6.8033	0	0		Uterus	neutrophil (IL18BP+)	5.69071	4.39362	0	0
Lung	interstitial macrophage	7.36705	5.39674	0	0		Uterus	non-ciliated epithelial cell of uterus (IGFBP1+)	12.8346	-6.84285	0	0
Lung	neutrophil	7.18594	19.1375	0	0		Uterus	macrophage (MGST1+)	5.39698	19.3959	0	0
Lung	monocyte	8.89991	8.35729	0	0		Uterus	T cell (CD4- CD8+ CCL5+)	10.7707	11.6144	0	0
Lung	capillary cell (FABP5- RBP7-)	6.88428	-6.52093	0	0		Uterus	T cell (CD4- CD8+ CCL5+)	11.281	11.5356	0	0
Lung	capillary cell (FABP5- RBP7-)	7.22805	-7.12634	0	0		Uterus	myofibroblast	1.81583	1.26607	0	0
Lung	neutrophil	7.31386	18.3905	0	0		Uterus	T cell (CD4- CD8+ CCL5+)	10.927	11.9784	0	0
Lung	neutrophil	8.91799	18.645	0	0		Uterus	myofibroblast	0.90627	-1.3336	0	0
Lung	alveolar macrophage	11.043	1.43787	0	0		Uterus	myofibroblast	2.08849	0.293169	0	0
Lung	capillary cell (FABP5- RBP7-)	6.63446	-6.63631	0	0		Uterus	neutrophil (IL18BP+)	4.93145	5.94683	0	0
Lung	alveolar fibroblast	-1.37597	1.9635	0	0		Uterus	myofibroblast	1.47859	1.00467	0	0
Lung	alveolar macrophage	11.2598	1.70574	0	0		Uterus	macrophage (LTC4S+)	9.167	18.5713	0	0
Lung	capillary cell (FABP5- RBP7-)	7.26752	-6.52184	0	0		Uterus	vascular associated smooth muscle cell	4.4123	-2.20078	0	0
Lung	neutrophil	7.77008	20.2196	0	0		Uterus	fibroblast	6.33149	-4.30092	0	0
Lung	adventitial fibroblast	0.314997	-0.964535	0	0		Uterus	T cell (CD4- CD8+ CCL5+)	8.62518	10.6263	0	0
Lung	T cell (CD4+ CD8- CCL5-)	20.2509	11.9755	0	0		Uterus	neutrophil (IL18BP+)	4.6107	5.61664	0	0
Lung	alveolar epithelial cell type 2	-1.62408	10.8256	0	0		Uterus	T cell (CD4- CD8+ CCL5+)	11.2923	8.98968	0	0
Lung	neutrophil	8.12385	20.368	0	0		Uterus	non-ciliated epithelial cell of uterus (IGFBP1+)	14.4829	-8.02229	1.20567	0
Lung	neutrophil	8.5193	20.0573	0	0		Uterus	macrophage (MGST1+)	4.41287	18.9581	0	0
Lung	adventitial fibroblast	0.850357	-0.988423	0	0		Uterus	non-ciliated epithelial cell of uterus (IGFBP1+)	12.3752	-6.83615	0	0
Lung	T cell (CD4+ CD8- CCL5-)	19.4648	11.9076	0	0		Uterus	myofibroblast	2.10004	0.977363	0	0
Lung	monocyte	10.6363	8.97528	0	0		Uterus	natural killer T cell	11.5226	9.45134	0	0
Lung	plasma cell	3.84148	8.64662	0	0		Uterus	myofibroblast	3.14213	0.644735	0	0
Lung	capillary cell (FABP5- RBP7-)	6.97222	-7.06367	0	0		Uterus	macrophage (MGST1+)	5.79786	18.978	0	0
Lung	capillary aerocyte cell	3.71276	-4.85006	0	0		Uterus	T cell (CD4- CD8+ CCL5+)	8.52721	9.67462	0	0
Lung	alveolar fibroblast	-1.16335	2.00982	0	0		Uterus	non-ciliated epithelial cell of uterus (IGFBP1+)	12.3147	-7.18514	0	0
Lung	neutrophil	8.74632	19.9517	0	0		Uterus	T cell (CD4- CD8+ CCL5+)	11.0108	8.41648	0	0
Lung	neutrophil	7.78893	18.5878	0	0		Uterus	non-ciliated epithelial cell of uterus (FXYD4+ MUC16+)	16.0314	-6.39186	3.25235	0
Lung	T cell (CD4+ CD8- CCL5-)	20.0786	11.0713	0	0		Uterus	macrophage (MGST1+)	4.24021	18.8498	0	0
Lung	alveolar epithelial cell type 2	-1.38633	9.71727	0	0		Uterus	macrophage (LTC4S+)	11.2543	18.8634	0	0
Lung	natural killer cell	17.6458	4.91931	0	0		Uterus	T cell (CD4- CD8+ CCL5+)	9.94901	8.9691	0	0
Lung	neutrophil	8.5791	19.7995	0	0		Uterus	T cell (CD4- CD8+ CCL5+)	9.63797	9.60028	0	0
Lung	adventitial fibroblast	0.0635425	-0.733306	0	0		Uterus	macrophage (MGST1+)	5.80553	20.1114	0	0.479292
Lung	capillary aerocyte cell	4.25538	-5.64192	0	0		Uterus	T cell (CD4- CD8+ CCL5+)	9.65112	9.03726	0	0
Lung	capillary cell (FABP5- RBP7-)	7.99153	-7.09655	0	0		Uterus	myofibroblast	2.82861	-0.555294	0	0
Lung	alveolar epithelial cell type 2	-1.54926	11.0208	0	0		Uterus	macrophage (LTC4S+)	11.2554	19.1049	0	0
Lung	capillary cell (FABP5- RBP7-)	8.40194	-6.41855	0	0		Uterus	endothelial cell	-10.9978	7.16347	0	0
Lung	alveolar epithelial cell type 1	-3.88178	4.23787	1.80099	0		Uterus	natural killer cell	13.2938	9.26448	0	0
Lung	alveolar fibroblast	-0.771927	1.79728	0	0		Uterus	macrophage (LTC4S+)	9.74279	18.5808	0	0
Lung	alveolar fibroblast	-1.34072	1.96637	0	0		Uterus	fibroblast	6.28846	-4.06677	0	0
Lung	interstitial macrophage	9.90686	7.0472	0	0		Uterus	T cell (CD4- CD8+ CCL5+)	10.1206	11.2143	0	2.24107
Lung	neutrophil	7.32076	18.2716	0	0		Uterus	macrophage (LTC4S+)	10.0733	19.619	0	0
Lung	neutrophil	8.81482	19.8916	0	0		Uterus	macrophage (LTC4S+)	10.1141	19.794	0	0
Lung	neutrophil	8.47018	19.3227	0	0		Uterus	neutrophil	5.50514	4.522	0	0
Lung	capillary cell (FABP5- RBP7-)	8.41676	-6.12721	0	0		Uterus	neutrophil (IL18BP+)	5.85356	5.25431	0	0
Lung	neutrophil	7.99235	20.2794	0	0		Uterus	ciliated epithelial cell of uterus	13.0984	-8.43704	0	0
Lung	doublets_epithelial_stromal	-2.8559	3.6107	1.27202	0		Uterus	macrophage (LTC4S+)	8.77198	18.9104	0	0
Lung	fibromyocyte	1.17713	0.608727	0	0		Uterus	fibroblast	6.55376	-5.24989	0	0
Lung	T cell (CD4+ CD8- CCL5-)	19.4531	11.0638	0	0		Uterus	myofibroblast	1.81502	0.8063	0	0
Lung	neutrophil	8.13662	17.8614	0	0		Uterus	T cell (CD4- CD8+ CCL5+)	9.61214	8.38355	0	0
Lung	alveolar macrophage	10.3704	1.6198	0	0		Uterus	myofibroblast	2.99185	0.961104	0	0
Lung	neutrophil	7.0946	19.5282	0	0		Uterus	endothelial cell	-12.0277	7.4187	0	0
Lung	T cell (CD4+ CD8- CCL5-)	20.0576	11.4744	0	0		Uterus	non-ciliated epithelial cell of uterus (IGFBP1+)	14.0766	-8.52448	0	0
Lung	T cell (CD4- CD8+ CCL5+)	19.6869	8.49192	0	0		Uterus	T cell (CD4- CD8+ CCL5+)	9.46514	8.21138	0	0
Lung	alveolar fibroblast	-1.22399	1.22273	0	0		Uterus	myofibroblast	2.82883	-1.32052	0	0
Lung	neutrophil	8.09616	19.7862	0	0		Uterus	myofibroblast	1.15091	-2.15227	0	0
Lung	alveolar epithelial cell type 1	-3.63313	4.73132	0	0		Uterus	non-ciliated epithelial cell of uterus (FXYD4+ MUC16-)	15.8773	-5.26081	0	0
Lung	capillary aerocyte cell	4.29503	-5.47809	0	0		Uterus	natural killer cell	13.3468	9.44001	0	0
Lung	capillary cell (FABP5- RBP7-)	7.72902	-6.38951	0	0		Uterus	endothelial cell	-12.2102	7.40036	0	0
Lung	neutrophil	7.86943	20.2297	0	0		Uterus	myofibroblast	2.21131	-0.901505	0	0
Lung	natural killer cell	17.9373	5.94796	0	0		Uterus	myofibroblast	2.37455	-1.72829	0	0
Lung	alveolar epithelial cell type 2	-2.06944	11.4151	0	0		Uterus	T cell (CD4- CD8+ CCL5+)	11.0502	10.4585	0	0
Lung	neutrophil	7.68124	18.882	0	0		Uterus	non-ciliated epithelial cell of uterus (FXYD4+ MUC16-)	15.4217	-5.56545	1.13396	0
Lung	capillary cell (FABP5- RBP7-)	4.81676	-6.11859	0	0		Uterus	macrophage (LTC4S+)	9.73497	18.6415	0	0
Lung	capillary cell (FABP5- RBP7-)	6.98016	-6.95133	0	0		Uterus	endothelial cell	-11.0749	6.7238	0	0
Lung	T cell (CD4+ CD8- CCL5-)	19.7591	11.7745	0	0		Uterus	non-ciliated epithelial cell of uterus (IGFBP1+)	15.0306	-8.05434	1.34887	0
Lung	neutrophil	8.29125	19.4506	0	0		Uterus	myofibroblast	1.40496	-1.29585	0	0
Lung	neutrophil	8.41776	19.9188	0	0		Uterus	endothelial cell	-9.59731	6.96432	0	0
Lung	neutrophil	8.5593	19.0692	0	0		Uterus	macrophage (LTC4S+)	11.0504	19.0351	0	0
Lung	neutrophil	7.5245	19.3304	0	0		Uterus	endothelial cell	-10.0767	7.37117	0	0
Lung	neutrophil	7.13078	18.6318	0	0		Uterus	T cell (CD4- CD8+ CCL5+)	11.7645	10.2681	0	0
Lung	alveolar fibroblast	-0.505012	0.627991	0	0		Uterus	myofibroblast	1.72721	-0.614875	0	0
Lung	neutrophil	8.47072	19.763	0	0		Uterus	T cell (CD4- CD8+ CCL5+)	10.1947	8.78427	0	0
Lung	neutrophil	7.94598	19.4858	0	0		Uterus	endothelial cell	-11.8032	6.67308	0	0
Lung	neutrophil	7.10909	19.8884	0	0		Uterus	myofibroblast	0.903207	-0.979088	0	0
Lung	neutrophil	7.75189	19.1624	0	0		Uterus	macrophage (LTC4S+)	10.1153	19.4958	0	0
Lung	T cell (CD4+ CD8- CCL5-)	20.681	11.4087	0	0		Uterus	non-ciliated epithelial cell of uterus (IGFBP1+)	13.811	-7.97648	0.495685	0
Lung	T cell (CD4- CD8+ CCL5+)	19.3965	9.61673	0	0		Uterus	macrophage (LTC4S+)	8.76814	20.7492	0	0
Lung	monocyte	9.65473	8.09593	0	0		Uterus	T cell (CD4- CD8+ CCL5+)	11.5665	12.0989	0	0
Lung	neutrophil	8.1593	19.3739	0	0		Uterus	myofibroblast	0.926542	0.655335	0	0
Lung	T cell (CD4+ CD8- CCL5-)	20.5678	11.2084	0	0		Uterus	non-ciliated epithelial cell of uterus (IGFBP1+)	14.4185	-8.54883	0	0
Lung	neutrophil	8.74907	19.8104	0	0		Uterus	non-ciliated epithelial cell of uterus (FXYD4+ MUC16-)	16.226	-5.47932	0.481055	0
Lung	neutrophil	7.4272	20.1512	0	0		Uterus	T cell (CD4- CD8+ CCL5+)	11.7994	11.7692	0	0
Lung	neutrophil	8.26509	19.2718	0	0		Uterus	T cell (CD4- CD8+ CCL5+)	10.5324	11.2402	0	0
Lung	plasma cell	3.11739	8.40623	0	0		Uterus	T cell (CD4- CD8+ CCL5+)	10.727	12.6432	0	0
Lung	alveolar fibroblast	-1.00599	1.77021	0	0		Uterus	neutrophil	6.02229	3.36358	0	0
Lung	neutrophil	7.78888	18.8215	0	0		Uterus	T cell (CD4- CD8+ CCL5+)	10.1317	10.0994	0	0
Lung	natural killer cell	17.6569	4.69015	0	0		Uterus	T cell (CD4- CD8+ CCL5+)	10.6874	11.6903	0	0
Lung	monocyte	9.27983	8.90032	0	0		Uterus	T cell (CD4- CD8+ CCL5+)	10.151	12.492	0	0
Lung	neutrophil	8.55059	19.6732	0	0		Uterus	T cell (CD4- CD8+ CCL5+)	9.52719	8.9554	0	0
Lung	capillary cell (FABP5- RBP7-)	6.67928	-5.84058	0	0		Uterus	macrophage (MGST1+)	6.6383	19.1865	0	0
Lung	neutrophil	8.34015	18.3306	0	0		Uterus	macrophage (LTC4S+)	10.8567	20.1685	0	0
Lung	T cell (CD4+ CD8- CCL5-)	19.9197	9.99257	0	0		Uterus	T cell (CD4- CD8+ CCL5+)	8.0317	9.7102	0	0
Lung	capillary cell (FABP5- RBP7-)	8.31563	-7.22801	0	0		Uterus	non-ciliated epithelial cell of uterus (FXYD4+ MUC16+)	15.1958	-6.40757	1.916	1.58155
Lung	capillary cell (FABP5- RBP7-)	7.35264	-6.50816	0	0		Uterus	T cell (CD4- CD8+ CCL5+)	9.34952	9.32549	0	0
Lung	neutrophil	8.52022	19.2008	0	0		Uterus	macrophage (MGST1+)	5.91295	18.5133	0	0
Lung	club cell	0.928531	8.74375	0	0		Uterus	natural killer cell	14.4902	8.34547	0	0
Lung	neutrophil	7.44639	19.4955	0	0		Uterus	myofibroblast	0.508912	-0.748351	0	0
Lung	alveolar fibroblast	-1.25244	2.02205	0	0		Uterus	macrophage (MGST1+)	7.23143	18.7923	0	0
Lung	neutrophil	8.18403	19.4989	0	0		Uterus	T cell (CD4- CD8+ CCL5+)	9.85399	9.32893	0	0
Lung	neutrophil	7.8579	19.3649	0	0		Uterus	T cell (CD4- CD8+ CCL5+)	9.95325	9.57729	0	0
Lung	alveolar fibroblast	-0.931978	0.744902	0	0		Uterus	macrophage (LTC4S+)	10.9315	19.6248	0	0
Lung	capillary cell (FABP5- RBP7-)	6.33449	-6.66933	0	0		Uterus	non-ciliated epithelial cell of uterus (FXYD4+ MUC16-)	15.1299	-5.28764	0	0
Lung	alveolar macrophage	10.783	1.27693	0	0		Uterus	macrophage (LTC4S+)	8.05344	20.5251	0	0
Lung	neutrophil	8.28224	19.3647	0	0		Uterus	macrophage (LTC4S+)	9.55283	21.2441	0	0
Lung	neutrophil	7.74498	19.3525	0	0		Uterus	non-ciliated epithelial cell of uterus (IGFBP1+)	11.8843	-6.49118	0	0
Lung	alveolar fibroblast	-1.19701	2.24311	0	0		Uterus	T cell (CD4- CD8+ CCL5+)	10.4318	10.8285	0	0
Lung	alveolar epithelial cell type 2	-1.72584	11.0313	0	0		Uterus	macrophage (MGST1+)	7.51084	18.8555	0	0
Lung	neutrophil	7.64343	18.612	0	0		Uterus	T cell (CD4- CD8+ CCL5+)	9.56479	9.61367	0	0
Lung	capillary cell (FABP5- RBP7-)	6.89993	-6.64745	0	0		Uterus	T cell (CD4- CD8+ CCL5+)	9.95755	11.6289	0	0
Lung	capillary cell (FABP5- RBP7-)	7.51395	-6.55117	0	0		Uterus	macrophage (LTC4S+)	10.4191	21.0684	0	1.3355
Lung	interstitial macrophage	8.22823	6.7337	0	0		Uterus	neutrophil (IL18BP+)	4.37016	6.21399	0	0
Lung	alveolar fibroblast	-1.17244	2.40138	0	0		Uterus	T cell (CD4- CD8+ CCL5+)	10.288	11.3653	0	0
Lung	capillary cell (FABP5- RBP7-)	6.06042	-6.73026	0	0		Uterus	neutrophil	6.31163	3.60544	0	0
Lung	capillary cell (FABP5- RBP7-)	5.30841	-5.28608	0	0		Uterus	macrophage (LTC4S+)	9.37567	18.2427	0	0
Lung	alveolar macrophage	11.3363	1.66056	0	0		Uterus	smooth muscle cell	5.07982	-0.654892	0	0
Lung	alveolar epithelial cell type 1	-3.92106	4.29776	0	0		Uterus	T cell (CD4- CD8+ CCL5+)	11.0083	11.9309	0	0
Lung	alveolar fibroblast	-1.07436	1.99051	0	0		Uterus	endothelial cell	-9.83948	6.98871	0	0
Lung	interstitial macrophage	9.31721	5.02084	0	0		Uterus	T cell (CD4- CD8+ CCL5+)	10.6971	9.28924	0	0
Lung	T cell (CD4- CD8+ CCL5+)	20.3405	9.27625	0	0		Uterus	natural killer cell	14.0754	9.46655	0	0
Lung	monocyte	8.59519	9.44885	0	0		Uterus	macrophage (LTC4S+)	9.14856	19.2925	0	0
Lung	T cell (CD4+ CD8- CCL5-)	19.8769	11.2489	0	0		Uterus	endothelial cell	-11.6924	6.90973	0	0
Lung	capillary cell (FABP5- RBP7-)	6.88099	-6.27719	0	0		Uterus	non-ciliated epithelial cell of uterus (IGFBP1+)	12.8684	-6.51328	0	0
Lung	neutrophil	8.01106	19.3291	0	0		Uterus	endothelial cell	-11.5514	6.3012	0	0
Lung	doublets_endothelial_immune	8.63916	-2.84823	0	0		Uterus	macrophage (LTC4S+)	9.28784	20.0734	0	0
Lung	alveolar macrophage	9.73253	0.468806	0	0		Uterus	non-ciliated epithelial cell of uterus (FXYD4+ MUC16+)	16.1081	-6.21851	2.43825	0
Lung	neutrophil	7.36036	20.0817	0	0		Uterus	myofibroblast	2.88264	-1.42462	0	0
Lung	neutrophil	7.79454	18.5982	0	0		Uterus	macrophage (LTC4S+)	8.48247	20.7032	0	0
Lung	interstitial macrophage	8.19334	6.45173	0	0		Uterus	natural killer cell	13.971	9.50891	0	0
Lung	T cell (CD4+ CD8- CCL5-)	20.7521	11.3631	0	0		Uterus	endothelial cell	-11.569	7.34101	0	0
Lung	alveolar fibroblast	-1.10957	1.30343	0	0		Uterus	myofibroblast	0.339732	-0.96293	0	0
Lung	alveolar fibroblast	-1.07598	2.32864	0	0		Uterus	macrophage (LTC4S+)	11.196	19.7091	0	0
Lung	alveolar macrophage	10.9489	1.42469	0	0		Uterus	myofibroblast	2.89495	1.28507	0	0
Lung	neutrophil	7.22841	19.0899	0	0		Uterus	neutrophil	6.10884	3.78225	0	0
Lung	neutrophil	7.66568	18.3421	0	0		Uterus	T cell (CD4- CD8+ CCL5+)	10.8098	11.2984	0	0
Lung	neutrophil	7.64144	18.5376	0	0		Uterus	T cell (CD4- CD8+ CCL5+)	11.431	9.86308	0	0
Lung	alveolar fibroblast	-1.11175	1.27353	0	0		Uterus	T cell (CD4- CD8+ CCL5+)	13.7049	9.61017	0	0
Lung	neutrophil	7.41339	19.2076	0	0		Uterus	artery cell	-10.3999	7.74174	0	0
Lung	capillary cell (FABP5- RBP7-)	7.96254	-6.17969	0	0		Uterus	ciliated epithelial cell of uterus	12.9899	-8.17109	0	0
Lung	T cell (CD4- CD8+ CCL5+)	19.3471	7.59927	0	0		Uterus	macrophage (LTC4S+)	9.71224	20.3038	0	0
Lung	neutrophil	7.60912	20.6517	0	0		Uterus	T cell (CD4- CD8+ CCL5+)	9.29469	8.88161	0	0
Lung	capillary cell (FABP5- RBP7-)	7.14201	-5.85897	0	0		Uterus	endothelial cell	-12.2729	7.50196	0	0
Lung	capillary cell (FABP5- RBP7-)	8.95792	-5.7441	0	0		Uterus	neutrophil (IL18BP+)	5.15449	5.74976	0	0
Lung	neutrophil	8.90542	19.7437	0	0		Uterus	T cell (CD4- CD8+ CCL5+)	10.485	11.9033	0	0
Lung	neutrophil	9.08885	19.7417	0	0		Uterus	T cell (CD4- CD8+ CCL5+)	10.4145	8.43718	0	0
Lung	alveolar macrophage	10.8938	1.95139	0	0		Uterus	neutrophil	6.25781	3.36766	0	0
Lung	natural killer cell	18.7646	4.85052	0	0		Uterus	T cell (CD4- CD8+ CCL5+)	10.2596	11.6281	0	0
Lung	neutrophil	8.9112	19.5928	0	0		Uterus	T cell (CD4- CD8+ CCL5+)	8.86117	8.71015	0	0
Lung	neutrophil	8.13376	18.8767	0	0		Uterus	T cell (CD4- CD8+ CCL5+)	8.90065	8.54735	0	0
Lung	T cell (CD4+ CD8- CCL5-)	19.732	11.9217	0	0		Uterus	myofibroblast	1.29707	-0.0778992	0	0
Lung	alveolar epithelial cell type 2	-1.0602	11.0365	0	0		Uterus	macrophage (MGST1+)	6.85104	19.7659	0	0
Lung	T cell (CD4+ CD8- CCL5-)	20.3643	10.1016	0	0		Uterus	myofibroblast	2.62609	0.190384	0	0
Lung	neutrophil	8.992	19.5416	0	0		Uterus	fibroblast	6.5563	-4.58691	0	0
Lung	T cell (CD4+ CD8- CCL5-)	20.2704	10.3324	0	0		Uterus	T cell (CD4- CD8+ CCL5+)	8.5007	9.92601	0	0
Lung	T cell (CD4+ CD8- CCL5-)	20.4998	11.3644	0	0		Uterus	fibroblast	6.41131	-5.46421	0	0
Lung	capillary cell (FABP5- RBP7-)	8.06553	-5.64919	0	0		Uterus	macrophage (LTC4S+)	8.93969	19.1393	0	0
Lung	capillary cell (FABP5- RBP7-)	8.53776	-6.84	0	0		Uterus	macrophage (LTC4S+)	10.5149	18.774	0	0
Lung	alveolar epithelial cell type 2	-1.5894	11.6866	0	0		Uterus	non-ciliated epithelial cell of uterus (IGFBP1+)	15.1476	-8.01604	0	0
Lung	capillary cell (FABP5- RBP7-)	7.15279	-6.6751	0	0		Uterus	non-ciliated epithelial cell of uterus (FXYD4+ MUC16+)	15.9443	-6.28861	1.91678	0
Lung	capillary cell (FABP5- RBP7-)	8.29163	-6.67669	0	0		Uterus	T cell (CD4- CD8+ CCL5+)	10.3093	10.1497	0	0
Lung	interstitial macrophage	8.20059	7.05032	0	0		Uterus	T cell (CD4- CD8+ CCL5+)	9.54863	11.2435	0	0
Lung	neutrophil	8.42981	19.1165	0	0		Uterus	T cell (CD4- CD8+ CCL5+)	10.038	9.96159	0	0
Lung	natural killer cell	17.3692	5.78895	0	0		Uterus	T cell (CD4- CD8+ CCL5+)	10.5528	11.9223	0	0
Lung	neutrophil	7.98627	19.2531	0	0		Uterus	macrophage (LTC4S+)	9.48975	18.2989	0	0
Lung	adventitial fibroblast	0.565383	-1.16211	0	0		Uterus	T cell (CD4- CD8+ CCL5+)	9.14725	9.51339	0	0
Lung	monocyte	8.47196	8.58027	0	0		Uterus	macrophage (MGST1+)	7.62865	18.7428	0	0
Lung	capillary cell (FABP5- RBP7-)	8.73082	-4.97575	0	0		Uterus	non-ciliated epithelial cell of uterus (IGFBP1+)	13.3243	-6.05371	0	0
Lung	neutrophil	7.59353	19.6411	0	0		Uterus	non-ciliated epithelial cell of uterus (IGFBP1+)	12.7345	-7.05541	0	0
Lung	alveolar epithelial cell type 1	-3.48056	4.58331	1.07074	0		Uterus	non-ciliated epithelial cell of uterus (FXYD4+ MUC16-)	15.0442	-5.29187	0	0
Lung	alveolar fibroblast	-0.793666	0.400341	0	0		Uterus	neutrophil (IL18BP+)	4.41014	6.49011	0	0
Lung	adventitial fibroblast	0.76005	-1.17968	0	0		Uterus	T cell (CD4- CD8+ CCL5+)	11.3119	11.9039	0	0
Lung	capillary cell (FABP5- RBP7-)	7.01077	-5.77831	1.26195	0		Uterus	T cell (CD4- CD8+ CCL5+)	11.5246	12.3853	0	0
Lung	neutrophil	8.21987	19.8584	0	0		Uterus	myofibroblast	2.68659	-1.11355	0	0
Lung	alveolar fibroblast	-0.804318	1.08891	0	0		Uterus	T cell (CD4- CD8+ CCL5+)	10.7391	10.4856	0	0
Lung	alveolar fibroblast	-1.31174	2.07621	0	0		Uterus	fibroblast	6.25704	-5.71201	0	0
Lung	T cell (CD4+ CD8- CCL5-)	20.7917	11.4701	0	0		Uterus	T cell (CD4- CD8+ CCL5+)	10.0833	9.21321	0	0
Lung	alveolar epithelial cell type 1	-3.87651	4.2609	1.47226	0		Uterus	natural killer T cell	11.4757	9.69	0	0
Lung	neutrophil	9.09495	19.5503	0	0		Uterus	endothelial cell	-11.735	6.56722	0	0
Lung	capillary cell (FABP5- RBP7-)	8.15502	-6.59293	0	0		Uterus	macrophage (MGST1+)	5.45719	18.9455	0	0
Lung	alveolar macrophage	11.0758	1.44853	0	0		Uterus	T cell (CD4- CD8+ CCL5+)	9.81884	9.21391	0	0
Lung	neutrophil	9.06607	18.5658	0	0		Uterus	fibroblast	6.6236	-5.16234	0	0
Lung	neutrophil	8.07193	20.5529	0	0		Uterus	fibroblast	6.77204	-4.26613	0	0
Lung	alveolar fibroblast	-1.12689	1.08956	0	0		Uterus	T cell (CD4- CD8+ CCL5+)	11.3705	12.3265	0	0
Lung	T cell (CD4+ CD8- CCL5-)	19.847	11.0327	0	0		Uterus	T cell (CD4- CD8+ CCL5+)	10.1111	10.0546	0	0
Lung	natural killer cell	18.6988	5.1351	0	0		Uterus	T cell (CD4- CD8+ CCL5+)	11.0512	11.8307	0	0
Lung	neutrophil	7.93243	20.3177	0	0		Uterus	myofibroblast	2.55134	0.86439	0	0
Lung	neutrophil	7.79778	18.2869	0	0		Uterus	neutrophil	5.49817	4.13371	0	0
Lung	capillary cell (FABP5- RBP7-)	7.2024	-6.27893	0	0		Uterus	myofibroblast	0.50839	-1.18141	0	0
Lung	alveolar fibroblast	-1.30233	1.96952	0	0		Uterus	neutrophil (IL18BP+)	4.24369	6.27889	0	0
Lung	T cell (CD4+ CD8- CCL5-)	19.9584	11.7052	0	0		Uterus	T cell (CD4- CD8+ CCL5+)	11.4723	10.7831	0	0
Lung	alveolar macrophage	10.6622	1.23957	0	0		Uterus	macrophage (LTC4S+)	9.36072	18.4695	0	0
Lung	neutrophil	7.56832	20.0743	0	0		Uterus	neutrophil	5.86094	5.36225	0	0
Lung	plasma cell	3.25376	8.40185	0	0		Uterus	neutrophil (IL18BP+)	4.42293	6.24111	0	0
Lung	vein cell	8.69592	-5.52682	0	0		Uterus	T cell (CD4- CD8+ CCL5+)	8.39993	9.23258	0	0
Lung	capillary cell (FABP5- RBP7-)	7.28203	-6.5582	0	0		Uterus	T cell (CD4- CD8+ CCL5+)	10.6447	9.63912	0	0
Lung	capillary cell (FABP5- RBP7-)	7.19196	-6.11332	0	0		Uterus	endothelial cell	-10.7544	7.35792	0	0
Lung	alveolar epithelial cell type 1	-3.64779	4.67756	0	0		Uterus	fibroblast	5.90154	-4.35446	0	0
Lung	alveolar fibroblast	-1.25595	1.3798	0	0		Uterus	myofibroblast	0.324533	-0.852554	0	0
Lung	capillary cell (FABP5- RBP7-)	7.08217	-6.54115	0	0		Uterus	T cell (CD4- CD8+ CCL5+)	10.2839	11.9498	0	0
Lung	neutrophil	11.5744	17.5709	0	0		Uterus	myofibroblast	5.82689	-4.83351	0	0
Lung	neutrophil	7.7223	19.3775	0	0		Uterus	natural killer cell	13.9271	8.43585	0	0
Lung	neutrophil	7.99922	20.3067	0	0		Uterus	macrophage (LTC4S+)	10.8358	21.1002	0	0
Lung	neutrophil	7.90872	18.562	0	0		Uterus	endothelial cell	-11.4287	6.65999	0	0
Lung	natural killer cell	17.775	5.16687	0	0		Uterus	T cell (CD4- CD8+ CCL5+)	9.04373	8.66152	0	0
Lung	alveolar epithelial cell type 2	-1.79464	10.5603	0	0		Uterus	T cell (CD4- CD8+ CCL5+)	8.87661	9.12727	0	0
Lung	neutrophil	6.88998	18.7889	0	0		Uterus	non-ciliated epithelial cell of uterus (FXYD4+ MUC16-)	15.9327	-5.23822	0	0
Lung	neutrophil	8.22714	18.7682	0	0		Uterus	T cell (CD4- CD8+ CCL5+)	11.4817	10.1738	0	0
Lung	alveolar fibroblast	-1.24043	1.9	0	0		Uterus	artery cell	-10.0345	6.7408	0	0
Lung	capillary cell (FABP5- RBP7-)	8.97966	-5.76672	0	0		Uterus	T cell (CD4- CD8+ CCL5+)	9.88055	9.74608	0	0
Lung	capillary cell (FABP5- RBP7-)	6.89418	-6.8899	0	0		Uterus	macrophage (MGST1+)	6.06745	20.137	0	0
Lung	monocyte	10.7839	8.02507	0	0		Uterus	T cell (CD4- CD8+ CCL5+)	8.90615	9.24382	0	0
Lung	capillary cell (FABP5- RBP7-)	6.99706	-6.06227	0	0		Uterus	myofibroblast	2.75946	1.50536	0	0
Lung	plasma cell	3.38075	8.51488	0	0		Uterus	macrophage (LTC4S+)	10.0471	20.1817	0	0
Lung	neutrophil	8.13095	18.4959	0	0		Uterus	endothelial cell	-10.4	7.18082	0	0
Lung	capillary cell (FABP5- RBP7-)	6.73331	-6.51541	0	0		Uterus	T cell (CD4- CD8+ CCL5+)	10.1545	11.3598	0	0
Lung	capillary cell (FABP5- RBP7-)	7.16604	-6.51142	0	0		Uterus	myofibroblast	1.35363	0.60907	0	0
Lung	adventitial fibroblast	0.820229	-1.00204	0	0		Uterus	endothelial cell	-12.0767	7.05914	0	0
Lung	capillary cell (FABP5- RBP7-)	7.48172	-6.56011	0	0		Uterus	non-ciliated epithelial cell of uterus (IGFBP1+)	13.3269	-7.69334	1.00886	0
Lung	alveolar macrophage	10.4324	1.24004	0	0		Uterus	myofibroblast	2.82731	-1.52893	0	0
Lung	neutrophil	7.00735	19.5599	0	0		Uterus	myofibroblast	3.37572	-0.552896	0	0
Lung	alveolar fibroblast	-0.937545	2.05681	0	0		Uterus	neutrophil (IL18BP+)	5.56665	5.08243	0	0
Lung	alveolar epithelial cell type 2	-1.41418	11.7145	0	0		Uterus	non-ciliated epithelial cell of uterus (FXYD4+ MUC16+)	15.6007	-6.07228	2.46622	1.52445
Lung	alveolar epithelial cell type 2	-1.23542	10.6984	0	0		Uterus	non-ciliated epithelial cell of uterus (IGFBP1+)	12.4847	-6.28395	0	0
Lung	vascular associated smooth muscle cell	1.87836	0.766172	0	0		Uterus	neutrophil (IL18BP+)	5.5511	3.98351	0	0
Lung	monocyte	8.39566	9.96617	0	0		Uterus	endothelial cell	-12.2414	7.23474	0	0
Lung	alveolar epithelial cell type 2	-1.80051	11.243	0	0		Uterus	natural killer cell	14.6402	9.08122	0	0
Lung	neutrophil	8.81125	19.5962	0	0		Uterus	macrophage (MGST1+)	5.3143	19.2786	0	0
Lung	natural killer cell	19.5662	7.5714	0	0		Uterus	T cell (CD4- CD8+ CCL5+)	10.726	10.47	0	0
Lung	T cell (CD4+ CD8- CCL5-)	20.0497	11.677	0	0		Uterus	fibroblast	6.26559	-5.21027	0	0
Lung	alveolar macrophage	10.6721	0.803249	0	0		Uterus	neutrophil (IL18BP+)	5.06249	5.48824	0	0
Lung	vascular associated smooth muscle cell	1.58551	0.616008	0	0		Uterus	neutrophil (IL18BP+)	5.06601	5.66456	0	0
Lung	capillary cell (FABP5- RBP7-)	7.43401	-5.63197	0	0		Uterus	T cell (CD4- CD8+ CCL5+)	13.7208	8.97449	0	0
Lung	alveolar fibroblast	-0.976077	2.26446	0	0		Uterus	endothelial cell	-10.1032	6.84936	0	0
Lung	natural killer cell	17.1307	4.95477	0	0		Uterus	macrophage (LTC4S+)	9.6232	21.1153	0	0
Lung	capillary cell (FABP5- RBP7-)	6.60888	-6.69748	0	0		Uterus	non-ciliated epithelial cell of uterus (IGFBP1+)	12.6574	-7.36091	0	0
Lung	neutrophil	8.23683	19.1269	0	0		Uterus	T cell (CD4- CD8+ CCL5+)	8.71747	9.6686	0	0
Lung	capillary cell (FABP5- RBP7-)	6.55215	-6.619	0	0		Uterus	T cell (CD4- CD8+ CCL5+)	9.69894	10.242	0	0
Lung	capillary cell (FABP5- RBP7-)	6.6422	-6.75405	0	0		Uterus	myofibroblast	1.07896	-1.45117	0	0
Lung	natural killer cell	18.9154	5.41536	0	0		Uterus	neutrophil	4.44979	5.87873	0	0
Lung	neutrophil	7.80966	19.7178	0	0		Uterus	fibroblast	6.35338	-4.98098	0	0
Lung	alveolar fibroblast	-0.89882	2.47102	0	0		Uterus	non-ciliated epithelial cell of uterus (FXYD4+ MUC16-)	15.5937	-5.05693	0	0
Lung	neutrophil	8.77162	19.4686	0	0		Uterus	endothelial cell	-10.4534	7.78865	0	0
Lung	neutrophil	7.69221	18.7564	0	0		Uterus	macrophage (LTC4S+)	9.06011	18.4689	0	0
Lung	neutrophil	8.05931	19.4738	0	0		Uterus	macrophage (LTC4S+)	10.1919	19.8634	0	0
Lung	neutrophil	7.77674	19.1062	0	0		Uterus	T cell (CD4- CD8+ CCL5+)	10.6285	9.54086	0	0
Lung	natural killer cell	17.0151	5.2516	0	0		Uterus	myofibroblast	1.90797	0.0602394	0	0
Lung	monocyte	9.63011	9.10307	0	0		Uterus	neutrophil (IL18BP+)	4.31326	6.35471	0	0
Lung	neutrophil	8.04368	18.9894	0	0		Uterus	T cell (CD4- CD8+ CCL5+)	8.86884	11.4549	0	0
Lung	neutrophil	8.21893	19.4175	0	0		Uterus	T cell (CD4- CD8+ CCL5+)	9.26989	9.84958	0	0
Lung	monocyte	9.22198	9.11738	0	0		Uterus	artery cell	-10.4979	7.22559	0	0
Lung	neutrophil	7.54582	21.0141	0	0		Uterus	macrophage (MGST1+)	5.00559	18.8625	0	0
Lung	natural killer cell	18.0658	4.8114	0	0		Uterus	myofibroblast	2.35655	0.77501	0	0
Lung	neutrophil	8.12165	17.508	0	0		Uterus	neutrophil	6.49537	3.1978	0	0
Lung	doublets_lymphoid_myeloid	20.6929	11.5418	0	0		Uterus	T cell (CD4- CD8+ CCL5+)	10.347	12.1428	0	0
Lung	neutrophil	8.11399	18.7051	0	0		Uterus	myofibroblast	2.08641	-0.30233	0	0
Lung	alveolar macrophage	10.6177	0.91204	0	0		Uterus	T cell (CD4- CD8+ CCL5+)	8.34236	9.32647	0	0
Lung	monocyte	9.66104	8.83551	0	0		Uterus	T cell (CD4- CD8+ CCL5+)	10.2403	11.9807	0	0
Lung	capillary cell (FABP5- RBP7-)	8.97818	-4.95921	0	0		Uterus	myofibroblast	2.19782	0.517995	0	0
Lung	capillary cell (FABP5- RBP7-)	6.7328	-6.37876	0	0		Uterus	macrophage (MGST1+)	6.6697	18.6102	0	0
Lung	T cell (CD4- CD8+ CCL5+)	19.8083	9.03734	0	0		Uterus	T cell (CD4- CD8+ CCL5+)	8.86891	9.25606	0	0
Lung	capillary cell (FABP5- RBP7-)	7.48835	-6.74148	0	0		Uterus	ciliated epithelial cell of uterus	13.0403	-8.34017	0	0
Lung	alveolar fibroblast	-1.39288	1.81223	0	0		Uterus	T cell (CD4- CD8+ CCL5+)	9.5024	8.9676	0	0
Lung	T cell (CD4+ CD8- CCL5-)	20.0388	11.9761	0	0		Uterus	macrophage (LTC4S+)	9.83963	20.3633	0	0
Lung	plasma cell	3.75147	8.61036	0	0		Uterus	T cell (CD4- CD8+ CCL5+)	8.44128	8.90447	0	0
Lung	natural killer cell	17.3565	5.09209	0	0		Uterus	T cell (CD4- CD8+ CCL5+)	9.5114	8.05614	0	0
Lung	neutrophil	9.40256	19.1261	0	0		Uterus	non-ciliated epithelial cell of uterus (IGFBP1+)	12.7326	-6.71944	0	0
Lung	vascular associated smooth muscle cell	1.52637	0.613085	0	0		Uterus	T cell (CD4- CD8+ CCL5+)	10.1368	9.64488	0	0
Lung	neutrophil	7.55047	21.0171	0	0		Uterus	macrophage (LTC4S+)	9.73856	18.2968	0	0
Lung	T cell (CD4+ CD8- CCL5-)	19.5453	11.0017	0	0		Uterus	doublets_immune_stromal	2.14134	-0.905442	0	0
Lung	alveolar fibroblast	-1.25792	1.50072	0	0		Uterus	non-ciliated epithelial cell of uterus (FXYD4+ MUC16-)	15.5744	-5.0942	0	0
Lung	neutrophil	7.21653	20.3007	0	0		Uterus	T cell (CD4- CD8+ CCL5+)	8.71591	9.47132	0	0
Lung	T cell (CD4+ CD8- CCL5-)	19.9071	11.8632	0	0		Uterus	macrophage (LTC4S+)	11.7362	20.4038	0	0
Lung	neutrophil	6.73439	18.3224	0	0		Uterus	macrophage (LTC4S+)	11.3333	20.7035	0	0
Lung	neutrophil	7.4359	20.1983	0	0		Uterus	macrophage (MGST1+)	6.83041	20.3222	0	0
Lung	neutrophil	7.68874	19.6188	0	0		Uterus	T cell (CD4- CD8+ CCL5+)	8.76323	9.9892	0	0
Lung	T cell (CD4+ CD8- CCL5-)	19.9434	11.3597	0	0		Uterus	myofibroblast	0.916931	-1.08693	0	0
Lung	neutrophil	8.19346	20.0881	0	0		Uterus	myofibroblast	3.34302	0.483633	0	0
Lung	interstitial macrophage (ABCA8+)	8.48257	5.154	0	0		Uterus	macrophage (LTC4S+)	9.00747	17.9941	0	0
Lung	doublets_endothelial_epithelial	-3.22137	3.99764	0	0		Uterus	artery cell	-9.92072	6.79193	0	0
Lung	neutrophil	8.75773	19.3613	0	0		Uterus	fibroblast	6.70251	-4.17734	0	0
Lung	capillary cell (FABP5- RBP7-)	6.98264	-6.67186	0	0		Uterus	T cell (CD4- CD8+ CCL5+)	9.87555	9.0512	0	0
Lung	capillary aerocyte cell	4.18491	-5.6033	0	0		Uterus	macrophage (LTC4S+)	8.70059	18.6148	0	0
Lung	capillary cell (FABP5- RBP7-)	8.05033	-5.94819	0	0		Uterus	T cell (CD4- CD8+ CCL5+)	8.74833	8.98023	0	0
Lung	alveolar macrophage	10.8256	1.38547	0	0		Uterus	neutrophil (IL18BP+)	6.58129	3.17045	0	0
Lung	capillary cell (FABP5- RBP7-)	7.44653	-6.31933	0	0		Uterus	myofibroblast	2.37333	-0.653719	0	0
Lung	alveolar fibroblast	-1.02072	1.42615	0	0		Uterus	macrophage (LTC4S+)	8.7172	20.0963	0	0
Lung	alveolar epithelial cell type 1	-3.82722	4.32635	0	0		Uterus	macrophage (LTC4S+)	9.90993	17.8355	0	0
Lung	capillary cell (FABP5- RBP7-)	8.74386	-6.499	0	0		Uterus	T cell (CD4- CD8+ CCL5+)	9.68277	9.5622	0	0
Lung	capillary cell (FABP5- RBP7-)	7.22066	-6.64505	0	0		Uterus	T cell (CD4- CD8+ CCL5+)	10.2338	12.5629	0	0
Lung	mesothelial cell	0.70669	-0.139983	0	1.89266		Uterus	T cell (CD4- CD8+ CCL5+)	8.48046	10.0563	0	0
Lung	capillary cell (FABP5- RBP7-)	7.78912	-5.9089	0	0		Uterus	T cell (CD4- CD8+ CCL5+)	11.7461	11.977	0	0
Lung	capillary cell (FABP5- RBP7-)	7.49226	-6.46332	0	0		Uterus	macrophage (LTC4S+)	9.69363	20.9255	0	0
Lung	alveolar fibroblast	-0.879653	1.95287	0	0		Uterus	macrophage (LTC4S+)	10.7833	19.5017	0	0
Lung	alveolar epithelial cell type 1	-3.52714	4.60048	1.31761	0		Uterus	non-ciliated epithelial cell of uterus (IGFBP1+)	13.5958	-7.94309	0	0.268721
Lung	alveolar fibroblast	-0.926273	0.867138	0	0		Uterus	T cell (CD4- CD8+ CCL5+)	10.8671	10.934	0	0
Lung	alveolar macrophage	10.5157	0.696251	0	0		Uterus	myofibroblast	2.03278	0.50732	0	0
Lung	alveolar fibroblast	-0.217426	-0.301355	0	0		Uterus	T cell (CD4- CD8+ CCL5+)	8.34772	9.42445	0	0
Lung	neutrophil	8.51709	19.3652	0	0		Uterus	T cell (CD4- CD8+ CCL5+)	8.50775	10.457	0	0
Lung	alveolar macrophage	11.1618	1.6939	0	0		Uterus	non-ciliated epithelial cell of uterus (IGFBP1+)	12.9037	-6.78558	0	0
Lung	plasma cell	3.39356	8.58825	0	0		Uterus	T cell (CD4- CD8+ CCL5+)	8.90999	9.28112	0	0
Lung	T cell (CD4- CD8+ CCL5+)	20.397	8.67426	0	0		Uterus	myofibroblast	1.72987	0.828649	0	0
Lung	neutrophil	8.03679	20.2278	0	0		Uterus	macrophage (LTC4S+)	10.0596	20.9776	0.849131	0
Lung	neutrophil	8.1541	19.4834	0	0		Uterus	natural killer cell	14.4236	9.10437	0	0
Lung	T cell (CD4+ CD8- CCL5-)	19.9175	11.221	0	0		Uterus	myofibroblast	3.22348	0.218297	0	0
Lung	doublets_epithelial_immune	-3.8735	4.32028	0	0		Uterus	myofibroblast	2.07627	-1.28875	0	0
Lung	neutrophil	7.89574	19.7078	0	0		Uterus	myofibroblast	0.733603	0.455973	0	0
Lung	interstitial macrophage	9.45456	5.00528	0	0		Uterus	non-ciliated epithelial cell of uterus (IGFBP1+)	13.3324	-7.64565	0	0
Lung	monocyte	9.77454	8.7716	0	0		Uterus	T cell (CD4- CD8+ CCL5+)	10.4656	11.3664	0	0
Lung	alveolar fibroblast	-1.27873	2.18376	0	0		Uterus	vascular associated smooth muscle cell	4.21148	-1.85404	0	0
Lung	neutrophil	8.70307	19.7277	0	0		Uterus	macrophage (LTC4S+)	9.29903	19.782	0	0
Lung	ciliated cell	1.1398	8.69904	0	0		Uterus	macrophage (LTC4S+)	8.31962	20.3518	0	0
Lung	alveolar fibroblast	-0.700012	0.742237	0	0		Uterus	T cell (CD4- CD8+ CCL5+)	10.9309	11.4746	0	0
Lung	T cell (CD4+ CD8- CCL5-)	20.3555	11.6317	0	0		Uterus	T cell (CD4- CD8+ CCL5+)	10.4835	11.5864	0	0
Lung	alveolar fibroblast	-1.33725	1.95944	0	0		Uterus	endothelial cell	-11.911	7.01699	0	0
Lung	alveolar fibroblast	-0.709221	1.05369	0	0		Uterus	non-ciliated epithelial cell of uterus (IGFBP1+)	14.9901	-8.20765	0	0
Lung	alveolar fibroblast	-0.567061	1.22126	0	0		Uterus	macrophage (LTC4S+)	11.596	20.2291	0	0
Lung	doublets_epithelial_stromal	1.11719	0.36779	0	0		Uterus	natural killer cell	13.3485	9.46513	0	0
Lung	natural killer cell	17.4821	4.68466	0	0		Uterus	macrophage (LTC4S+)	10.6648	19.3976	0	0
Lung	monocyte	9.6539	9.02864	0	0		Uterus	macrophage (MGST1+)	6.85539	19.2558	0	0
Lung	T cell (CD4+ CD8- CCL5-)	19.8798	10.9337	0	0		Uterus	macrophage (MGST1+)	6.9003	19.5142	0	0
Lung	T cell (CD4+ CD8- CCL5-)	19.5236	11.2588	0	0		Uterus	lymphatic cell	-11.2691	7.77645	0	0
Lung	capillary cell (FABP5- RBP7-)	7.78905	-5.54589	0	0		Uterus	neutrophil	5.77768	3.86023	0	0
Lung	capillary cell (FABP5- RBP7-)	6.52391	-6.60487	0	0		Uterus	T cell (CD4- CD8+ CCL5+)	11.4823	10.5487	0	0
Lung	fibromyocyte	0.918482	0.582718	0	0		Uterus	T cell (CD4- CD8+ CCL5+)	9.21857	11.0687	0	0
Lung	capillary cell (FABP5- RBP7-)	8.60301	-5.7079	0	0		Uterus	macrophage (MGST1+)	6.21743	19.787	0	0
Lung	alveolar fibroblast	-0.859282	1.07107	0	0		Uterus	macrophage (LTC4S+)	8.93364	20.8501	0	0
Lung	capillary cell (FABP5- RBP7-)	7.28676	-6.97599	0	0		Uterus	macrophage (MGST1+)	6.85584	18.607	0	0
Lung	neutrophil	7.08977	18.9262	0	0		Uterus	smooth muscle cell	4.96927	-0.820302	0	0
Lung	capillary cell (FABP5- RBP7-)	7.8139	-6.70503	0	0		Uterus	myofibroblast	2.23208	-0.29546	0	0
Lung	alveolar macrophage	11.6915	1.69311	0	0		Uterus	macrophage (LTC4S+)	10.9989	19.1772	0	0
Lung	alveolar macrophage	10.6974	1.57551	0	0		Uterus	T cell (CD4- CD8+ CCL5+)	11.8024	9.96522	0	0
Lung	T cell (CD4+ CD8- CCL5-)	20.6396	11.6677	0	0		Uterus	T cell (CD4- CD8+ CCL5+)	9.9158	8.71752	0	0
Lung	neutrophil	9.90068	18.6722	0	0		Uterus	T cell (CD4- CD8+ CCL5+)	11.5311	11.3637	0	0
Lung	capillary cell (FABP5- RBP7-)	7.20724	-6.1594	0	0		Uterus	myofibroblast	1.18973	-1.88778	0	0
Lung	neutrophil	8.24073	20.0834	0	0		Uterus	non-ciliated epithelial cell of uterus (IGFBP1+)	12.7809	-6.7207	0	0
Lung	capillary cell (FABP5- RBP7-)	6.49068	-6.38026	0	0		Uterus	myofibroblast	2.60795	-0.392328	0	0
Lung	T cell (CD4+ CD8- CCL5-)	20.6383	11.3852	0	0		Uterus	non-ciliated epithelial cell of uterus (IGFBP1+)	14.9017	-8.46037	0	0
Lung	alveolar epithelial cell type 2	-1.5209	10.5125	0	0		Uterus	natural killer cell	13.8991	9.48333	0	0
Lung	capillary cell (FABP5- RBP7-)	7.99431	-7.23022	0	0		Uterus	T cell (CD4- CD8+ CCL5+)	10.0006	10.3825	0	0
Lung	neutrophil	11.7808	17.1847	0	0		Uterus	myofibroblast	2.8258	-0.969247	0	0
Lung	neutrophil	8.13522	20.4909	0	0		Uterus	macrophage (MGST1+)	7.02221	19.9138	0	0
Lung	plasma cell	3.61313	8.58306	0	0		Uterus	myofibroblast	3.12913	-1.92012	0	0
Lung	alveolar fibroblast	-0.877624	1.81955	0	0		Uterus	macrophage (MGST1+)	8.21441	20.68	0	0
Lung	capillary cell (FABP5- RBP7-)	7.67604	-6.06312	0	0		Uterus	macrophage (LTC4S+)	8.98628	19.8629	0	0
Lung	alveolar epithelial cell type 1	-3.85745	4.33286	1.53908	0
Lung	natural killer cell	18.9006	6.37511	0	0
Lung	neutrophil	7.73428	20.235	0	0
Lung	alveolar epithelial cell type 1	-3.6116	4.56425	0	0
Lung	alveolar macrophage	10.6582	0.853901	0	0
Lung	natural killer cell	17.5697	5.28707	0	0
Lung	doublets_endothelial_stromal	0.42201	0.755564	0	0
Lung	alveolar macrophage	10.6656	0.702762	0	0
Lung	neutrophil	8.38834	19.0873	0	0
Lung	alveolar macrophage	10.5241	0.573774	0	0
Lung	adventitial fibroblast	0.741071	-1.06145	0	0
Lung	interstitial macrophage	8.4646	6.44615	0	0
Lung	T cell (CD4+ CD8- CCL5-)	19.6677	11.7227	0	0
Lung	T cell (CD4+ CD8- CCL5-)	19.0296	11.1748	0	0
Lung	alveolar fibroblast	-0.931737	1.06654	0	0
Lung	T cell (CD4+ CD8- CCL5-)	19.5868	11.2595	0	0
Lung	alveolar epithelial cell type 2	-1.57624	10.3479	0	0
Lung	capillary cell (FABP5- RBP7-)	5.97619	-5.63268	1.28341	0
Lung	alveolar fibroblast	-0.77581	1.54972	0	0
Lung	plasma cell	3.17481	8.41319	0	0
Lung	neutrophil	8.85285	19.4356	0	0
Lung	capillary cell (FABP5- RBP7-)	7.77014	-6.31805	0	0
Lung	alveolar macrophage	10.6941	0.834889	0	0
Lung	alveolar macrophage	10.8036	1.1398	0	0
Lung	alveolar fibroblast	-0.977006	0.827623	0	0
Lung	neutrophil	8.52672	19.396	0	0
Lung	alveolar epithelial cell type 2	-2.17686	11.149	0	0
Lung	alveolar epithelial cell type 1	-3.73791	4.5031	0	0
Lung	neutrophil	8.0288	19.8212	0	0
Lung	alveolar macrophage	10.8726	1.13734	0	0
Lung	monocyte	10.1244	8.88966	0	0
Lung	neutrophil	7.85664	18.5197	0	0
Lung	alveolar epithelial cell type 2	-1.63209	11.2978	0	0
Lung	plasma cell	3.4528	8.5021	0	0
Lung	neutrophil	8.08002	20.1767	0	0
Lung	fibromyocyte	1.49508	0.594189	0	0
Lung	T cell (CD4+ CD8- CCL5-)	20.5394	11.894	0	0
Lung	neutrophil	8.82055	19.0888	0	0
Lung	neutrophil	7.83454	19.3198	0	0
Lung	capillary cell (FABP5- RBP7-)	7.86373	-5.93126	0	0
Lung	T cell (CD4+ CD8- CCL5-)	20.4334	11.4163	0	0
Lung	T cell (PF)	4.60307	3.67056	0	0
Lung	capillary aerocyte cell	3.71361	-4.92198	0	0
Lung	capillary cell (FABP5- RBP7-)	7.87218	-6.86064	0	0
Lung	neutrophil	8.12032	19.0083	0	0
Lung	neutrophil	7.69377	18.7042	0	0
Lung	T cell (CD4+ CD8- CCL5-)	20.0152	11.5907	0	0
Lung	alveolar fibroblast	-1.38955	1.79284	0	0
Lung	neutrophil	7.84888	19.0464	0	0
Lung	alveolar fibroblast	-0.345262	-0.100989	0	0
Lung	neutrophil	7.86323	18.6045	0	0
Lung	neutrophil	8.30221	20.1233	0	0
Lung	alveolar fibroblast	-1.17171	1.89714	0	0
Lung	alveolar fibroblast	-0.19271	-0.511889	0	0
Lung	neutrophil	7.69517	20.3795	0	0
Lung	monocyte	8.93581	8.8364	0	0
Lung	T cell (CD4+ CD8- CCL5-)	19.7974	11.2395	0	0
Lung	doublets_lymphoid_myeloid	8.8877	19.2775	0	0
Lung	alveolar epithelial cell type 2	-1.55122	11.8028	0	0
Lung	neutrophil	8.18409	18.5842	0	0
Lung	T cell (CD4+ CD8- CCL5-)	20.166	11.3907	0	0
Lung	alveolar fibroblast	-0.233138	-0.451318	0	0
Lung	B cell	4.66762	7.76656	0	0
Lung	neutrophil	9.33526	19.2723	0	0
Lung	neutrophil	8.30834	19.0204	0	0
Lung	alveolar macrophage	10.8016	1.10925	0	0
Lung	alveolar macrophage	10.7292	1.08059	0	0
Lung	fibromyocyte	1.22662	0.578391	0	0
Lung	neutrophil	7.867	18.0725	0	0
Lung	T cell (CD4+ CD8- CCL5-)	19.7574	11.4427	0	0
Lung	neutrophil	8.45818	19.9843	0	0
Lung	T cell (CD4+ CD8- CCL5-)	20.4338	11.4321	0	0
Lung	neutrophil	9.4381	18.9444	0	0
Lung	neutrophil	8.02824	18.7187	0	0
Lung	monocyte	10.572	8.44088	0	0
Lung	alveolar fibroblast	-0.850462	0.620912	0	0
Lung	alveolar fibroblast	-1.0074	1.00002	0	0
Lung	neutrophil	8.11529	19.4237	0	0
Lung	interstitial macrophage (ABCA8+)	7.42705	5.13904	0	0
Lung	neutrophil	9.6	18.3322	0	0
Lung	alveolar fibroblast	-0.232745	-0.00409733	0	0
Lung	alveolar epithelial cell type 2	-1.79932	11.1562	0	0
Lung	T cell (CD4+ CD8- CCL5-)	19.9009	10.7046	0	0
Lung	alveolar macrophage	10.5423	0.85791	0	0
Lung	alveolar macrophage	11.312	1.79556	0	0
Lung	doublets_endothelial_immune	7.5692	-5.22506	0	0
Lung	alveolar fibroblast	-0.710045	0.174695	0	0
Lung	doublets_endothelial_stromal	0.637937	0.307387	0	0
Lung	neutrophil	8.93351	19.1206	0	0
Lung	neutrophil	7.90681	19.501	0	0
Lung	T cell (CD4+ CD8- CCL5-)	20.1354	12.0246	0	0
Lung	alveolar fibroblast	-1.13582	1.41107	0	0
Lung	interstitial macrophage	7.11592	5.69547	0	0
Lung	neutrophil	7.07165	18.177	0	0
Lung	monocyte	9.25479	9.22178	0	0
Lung	alveolar macrophage	10.8679	1.50526	0	0
Lung	capillary cell (FABP5- RBP7-)	8.66139	-6.63177	0	0
Lung	T cell (CD4+ CD8- CCL5-)	20.5	11.2837	0	0
Lung	neutrophil	7.57232	19.1037	0	0
Lung	neutrophil	8.22791	18.8937	0	0
Lung	doublets_lymphoid_myeloid	19.2397	4.55307	0	0
Lung	capillary aerocyte cell	3.89071	-5.27368	0	0
Lung	vein cell	8.85017	-5.39269	0	0
Lung	neutrophil	8.22898	18.6275	0	0
Lung	T cell (CD4+ CD8- CCL5-)	19.3783	11.4485	0	0
Lung	natural killer cell	19.2234	5.79428	0	0
Lung	T cell (CD4+ CD8- CCL5-)	20.0141	11.7986	0	0
Lung	neutrophil	9.55573	18.881	0	0
Lung	interstitial macrophage (ABCA8+)	7.34626	5.10913	0	0
Lung	alveolar macrophage	10.7124	0.863175	0	0
Lung	doublets_epithelial_stromal	-2.78652	3.52651	0.555258	0
Lung	neutrophil	7.96902	19.0597	0	0
Lung	T cell (CD4+ CD8- CCL5-)	19.7393	11.6882	0	0
Lung	neutrophil	7.58816	19.6075	0	0
Lung	capillary cell (FABP5- RBP7-)	7.23976	-6.18387	0	0
Lung	T cell (CD4+ CD8- CCL5-)	19.4452	11.3041	0	0
Lung	alveolar macrophage	10.9403	1.12702	0	0
Lung	neutrophil	7.16999	18.3423	0	0
Lung	adventitial fibroblast	-0.360898	-0.23908	0	0
Lung	alveolar fibroblast	-1.44664	1.97319	0	0
Lung	T cell (CD4+ CD8- CCL5-)	20.5474	11.6727	0	0
Lung	alveolar fibroblast	-0.943625	2.05448	0	0
Lung	neutrophil	7.41634	18.4384	0	0
Lung	neutrophil	7.6887	20.6521	0	0
Lung	alveolar epithelial cell type 1	-3.42396	4.91782	0	0
Lung	capillary cell (FABP5- RBP7-)	8.00148	-6.4758	0	0
Lung	alveolar epithelial cell type 1	-3.55572	4.35657	1.0212	0
Lung	T cell (CD4+ CD8- CCL5-)	20.6956	11.7097	0	0
Lung	capillary cell (FABP5- RBP7-)	8.16284	-5.70875	0	0
Lung	monocyte	9.55302	8.99504	0	0
Lung	alveolar macrophage	9.469	0.272737	0	0
Lung	neutrophil	8.09992	19.4185	0	0
Lung	natural killer cell	18.4308	5.13512	0	0
Lung	vascular associated smooth muscle cell	1.84694	0.713548	0	0
Lung	capillary cell (FABP5- RBP7-)	7.77012	-6.95023	0	0
Lung	natural killer cell	17.5013	5.94317	0	0
Lung	monocyte	11.3113	7.96949	0	0
Lung	natural killer cell	17.307	4.79442	0	0
Lung	capillary cell (FABP5- RBP7-)	4.44231	-4.60246	0	0
Lung	neutrophil	7.90253	19.0615	0	0
Lung	T cell (CD4+ CD8- CCL5-)	20.5962	10.9815	0	0
Lung	T cell (CD4+ CD8- CCL5-)	20.0409	11.5353	0	0
Lung	neutrophil	7.0187	18.7441	0	0
Lung	interstitial macrophage	10.4891	7.60766	0	0
Lung	neutrophil	8.53341	19.7015	0	0
Lung	T cell (CD4+ CD8- CCL5-)	20.3291	11.19	0	0
Lung	monocyte	9.56043	8.99746	0	0
Lung	neutrophil	7.13158	19.6769	0	0
Lung	T cell (CD4+ CD8- CCL5-)	20.9031	11.0528	0	0
Lung	plasma cell	3.85013	8.57014	0	0
Lung	neutrophil	7.96396	19.7568	0	0
Lung	neutrophil	8.21316	19.5986	0	0
Lung	alveolar epithelial cell type 2	-1.70459	11.1674	0	0
Lung	alveolar fibroblast	-1.29685	2.11346	0	0
Lung	neutrophil	7.95203	18.7463	0	0
Lung	capillary cell (FABP5- RBP7-)	7.18949	-6.40224	0	0
Lung	T cell (CD4+ CD8- CCL5-)	18.4517	10.1831	0	0
Lung	T cell (CD4+ CD8- CCL5-)	19.0206	10.9842	0	0
Lung	neutrophil	7.1713	18.8796	0	0
Lung	neutrophil	8.06946	18.8358	0	0
Lung	neutrophil	6.32141	19.2269	0	0
Lung	neutrophil	7.97637	19.6006	0	0
Lung	capillary cell (FABP5- RBP7-)	6.61368	-6.41151	0	0
Lung	neutrophil	7.89041	19.1451	0	0
Lung	neutrophil	8.82974	19.0916	0	0
Lung	adventitial fibroblast	0.723632	-1.12641	0	0
Lung	alveolar epithelial cell type 2	-1.38505	10.6185	0	0
Lung	fibromyocyte	1.01573	0.60251	0	0
Lung	alveolar epithelial cell type 1	-3.8971	4.30206	0	0
Lung	plasma cell	3.23217	8.44571	0	0
Lung	neutrophil	8.09869	19.5832	0	0
Lung	alveolar epithelial cell type 2	-1.2762	10.4758	0	0
Lung	alveolar epithelial cell type 2	-1.84948	11.2588	0	0
Lung	plasma cell	3.10175	8.44799	0	0
Lung	alveolar fibroblast	-1.69179	1.98522	0	0
Lung	T cell (CD4+ CD8- CCL5-)	20.2321	10.6678	0	0
Lung	lymphatic cell (CCL21+)	16.8955	-5.75832	0	0
Lung	neutrophil	7.04825	18.4672	0	0
Lung	neutrophil	9.10101	19.3679	0	0
Lung	neutrophil	8.65431	19.1741	0	0
Lung	neutrophil	7.64856	19.5789	0	0
Lung	neutrophil	8.52302	20.2796	0	0
Lung	capillary cell (FABP5- RBP7-)	6.93947	-6.55124	0	0
Lung	alveolar fibroblast	-0.961239	0.531646	0	0
Lung	neutrophil	7.35009	19.0733	0	0
Lung	neutrophil	8.27809	19.306	0	0
Lung	plasma cell	3.23997	8.44233	0	0
Lung	neutrophil	8.38277	18.8829	0	0
Lung	doublets_endothelial_epithelial	-3.29447	4.16244	1.77925	0
Lung	neutrophil	7.9504	19.1856	0	0
Lung	alveolar epithelial cell type 1	-3.81873	4.40696	0	0
Lung	neutrophil	8.5141	19.8874	0	0
Lung	neutrophil	6.57603	19.9706	0	0
Lung	T cell (CD4- CD8+ CCL5+)	18.6613	9.12453	0	0
Lung	T cell (CD4+ CD8- CCL5-)	20.6129	11.0303	0	0
Lung	neutrophil	8.46191	19.6506	0	0
Lung	neutrophil	7.22575	18.2702	0	0
Lung	alveolar fibroblast	-1.17716	1.52135	0	0
Lung	vein cell	9.00077	-4.8234	0	0
Lung	neutrophil	8.68481	19.7894	0	0
Lung	interstitial macrophage	9.22185	7.08807	0	0
Lung	T cell (PF)	4.71936	3.39986	0	0
Lung	capillary cell (FABP5- RBP7-)	6.866	-6.67247	0	0
Lung	alveolar fibroblast	-0.919	0.551815	0	0
Lung	alveolar macrophage	10.4397	0.534065	0	0
Lung	alveolar epithelial cell type 2	-1.57121	11.5186	0	0
Lung	plasma cell	3.45336	8.54426	0	0
Lung	neutrophil	7.05851	18.5304	0	0
Lung	adventitial fibroblast	0.835793	-1.09286	0	0
Lung	neutrophil	8.13134	19.5905	0	0
Lung	T cell (CD4+ CD8- CCL5-)	19.5815	11.7028	0	0
Lung	neutrophil	8.0935	19.0895	0	0
Lung	capillary cell (FABP5- RBP7-)	7.06635	-6.29127	0	0
Lung	alveolar fibroblast	-1.18622	1.62914	0	0
Lung	natural killer cell	19.3447	4.53676	0	0
Lung	alveolar macrophage	11.0941	1.37629	0	0
Lung	T cell (CD4+ CD8- CCL5-)	20.5974	11.219	0	0
Lung	neutrophil	8.26923	19.9813	0	0
Lung	natural killer cell	18.5839	5.34822	0	0
Lung	interstitial macrophage	9.91962	3.41036	0	0
Lung	neutrophil	8.56768	19.3445	0	0
Lung	interstitial macrophage	8.25685	6.18353	0	0
Lung	T cell (CD4+ CD8- CCL5-)	19.4096	11.7422	0	0
Lung	alveolar epithelial cell type 1	-3.51502	4.19475	0	0
Lung	adventitial fibroblast	0.929374	-1.09268	0	0
Lung	neutrophil	7.72538	19.3686	0	0
Lung	capillary cell (FABP5- RBP7-)	7.81124	-6.15862	0	0
Lung	neutrophil	8.17231	17.5237	0	0
Lung	neutrophil	8.57199	16.1257	0	0
Lung	alveolar macrophage (PF)	14.1024	0.896345	0	0
Lung	capillary cell (FABP5- RBP7-)	7.47122	-6.49852	0	0
Lung	natural killer cell	18.7437	5.24193	0	0
Lung	capillary cell (FABP5- RBP7-)	7.24165	-7.04747	0	0
Lung	alveolar epithelial cell type 2	-1.90321	11.3822	0	0
Lung	doublets_lymphoid_myeloid	20.5733	11.4541	0	0
Lung	monocyte	8.81823	9.55581	0	0
Lung	lymphatic cell (CCL21+)	17.0748	-5.63026	0	0
Lung	alveolar fibroblast	-1.13353	2.50835	0	0
Lung	interstitial macrophage	9.4779	6.89962	0	0
Lung	capillary cell (FABP5- RBP7-)	8.35494	-5.86176	0	0
Lung	T cell (CD4+ CD8- CCL5-)	20.2933	11.9367	0	0
Lung	T cell (CD4+ CD8- CCL5-)	20.0781	11.2523	0	0
Lung	neutrophil	8.15115	19.1586	0	0
Lung	alveolar fibroblast	-1.61583	1.46496	0	0
Lung	capillary cell (FABP5- RBP7-)	6.99173	-6.28267	0	0
Lung	neutrophil	7.19946	18.196	0	0
Lung	alveolar epithelial cell type 2	-1.69267	10.6919	0	0
Lung	alveolar fibroblast	-0.69635	2.08674	0	0
Lung	neutrophil	8.54168	19.1901	0	0
Lung	alveolar macrophage	10.5595	0.784506	0	0
Lung	neutrophil	9.07273	19.529	0	0
Lung	neutrophil	8.73809	20.1082	0	0
Lung	vein cell	9.09411	-5.51995	0	0
Lung	alveolar fibroblast	-1.36574	1.35866	0	0
Lung	alveolar fibroblast	-1.50947	1.98275	0	0
Lung	adventitial fibroblast	0.353082	-0.833015	0	0
Lung	neutrophil	7.7878	18.9422	0	0
Lung	natural killer cell	18.1104	5.25637	0	0
Lung	neutrophil	7.96451	18.6993	0	0
Lung	alveolar epithelial cell type 2	-1.60902	10.4367	0	0
Lung	neutrophil	8.09958	19.7405	0	0
Lung	neutrophil	7.90502	18.1787	0	0
Lung	alveolar fibroblast	-0.341641	0.110459	0	0
Lung	capillary cell (FABP5- RBP7-)	8.82883	-5.75637	0	0
Lung	alveolar fibroblast	-0.78804	1.36106	0	0
Lung	neutrophil	6.88331	19.7707	0	0
Lung	neutrophil	8.55334	19.1004	0	0
Lung	neutrophil	7.90871	19.4757	0	0
Lung	neutrophil	8.06814	20.3903	0	0
Lung	natural killer cell	16.9683	5.59067	0	0
Lung	capillary cell (FABP5- RBP7-)	8.51247	-6.36842	0	0
Lung	neutrophil	8.87385	20.0733	0	0
Lung	neutrophil	7.7624	19.2551	0	0
Lung	capillary cell (FABP5- RBP7-)	8.21518	-6.65693	0	0
Lung	neutrophil	8.148	19.2862	0	0
Lung	natural killer cell	18.4203	4.6452	0	0
Lung	monocyte	8.34366	9.37479	0	0
Lung	capillary cell (FABP5- RBP7-)	7.04221	-6.69315	0	0
Lung	capillary cell (FABP5- RBP7-)	7.56933	-6.76565	0	0
Lung	capillary cell (FABP5- RBP7-)	8.86148	-5.59919	0	0
Lung	alveolar fibroblast	-1.21958	1.64176	0	0
Lung	neutrophil	6.78666	17.8182	0	0
Lung	neutrophil	8.06375	19.3005	0	0
Lung	alveolar fibroblast	-0.62959	0.587091	0	0
Lung	neutrophil	8.1855	19.9272	0	0
Lung	adventitial fibroblast	0.298477	-0.892883	0	0
Lung	neutrophil	8.42409	18.2544	0	0
Lung	neutrophil	8.59228	19.2943	0	0
Lung	alveolar epithelial cell type 1	-3.47162	4.94145	0	0
Lung	interstitial macrophage	9.05589	5.16422	0	0
Lung	alveolar epithelial cell type 1	-3.82289	4.39019	0	0
Lung	capillary cell (FABP5- RBP7-)	6.35467	-5.97269	0	0
Lung	capillary cell (FABP5- RBP7-)	7.85854	-5.38431	0	0
Lung	neutrophil	7.94585	19.4723	0	0
Lung	capillary cell (FABP5- RBP7-)	8.74077	-6.89725	0	0
Lung	alveolar macrophage	10.9166	1.38313	0	0
Lung	neutrophil	8.53472	18.7433	0	0
Lung	alveolar fibroblast	-1.28874	1.87411	0	0
Lung	neutrophil	6.94015	18.7143	0	0
Lung	neutrophil	8.11966	19.6614	0	0
Lung	neutrophil	7.45219	20.5755	0	0
Lung	monocyte	10.2778	8.58466	0	0
Lung	neutrophil	7.78899	19.2098	0	0
Lung	alveolar fibroblast	-1.22983	1.85268	0	0
Lung	natural killer cell	18.9695	6.36858	0	0
Lung	T cell (CD4+ CD8- CCL5-)	19.9304	11.4752	0	0
Lung	neutrophil	8.0166	18.5833	0	0
Lung	neutrophil	8.54961	18.8041	0	0
Lung	neutrophil	8.89784	19.5357	0	0
Lung	alveolar epithelial cell type 1	-3.48997	4.73911	1.61911	0
Lung	alveolar fibroblast	-0.987505	1.18399	0	0
Lung	alveolar epithelial cell type 1	-3.57453	4.58568	0.856546	0
Lung	doublets_endothelial_immune	4.59294	-5.62651	0	0
Lung	neutrophil	7.90053	17.4723	0	0
[truncated: 32,085 more rows]
