# Supplementary material for: Mouse lemur cell atlas informs primate genes, physiology and disease
Source: Nature. 2025 Jul 30;644(8075):185–96. doi: 10.1038/s41586-025-09114-8 (PMC12328237; doi:10.1038/s41586-025-09114-8)
Supplement: Supplementary file 22 — Source Data Extended Data Fig. 10 [file 41586_2025_9114_MOESM22_ESM.xlsx]

## Sheet: Fig E10a-c
Cell annotation	Method	Individual	Tissue	UMAP1	UMAP2	ADIPOQ	CIDEC	CHIT1	APOE	FABP3	KCNK3	N_UMI	N_genes
adipocyte (UCP1hi)	smartseq2	L4	Thymus	3.23402	3.10605	0	4.32559	0	0	3.39418	0.107068	2566151	1566
adipocyte (UCP1lo)	smartseq2	L2	Pancreas	0.583836	7.48251	3.22294	3.91945	0	4.98769	0	0	1206542	2816
adipocyte (UCP1lo)	smartseq2	L2	Pancreas	2.97413	3.47362	4.33796	4.18084	0	0	2.75107	0.015426	643271	1711
adipocyte (UCP1lo)	smartseq2	L2	Pancreas	0.465577	7.4708	3.53591	4.30787	3.2755	5.57372	0	0.0164322	4828614	5786
adipocyte (UCP1lo)	smartseq2	L2	Pancreas	0.305512	7.40027	3.43537	3.53513	3.06232	5.46344	0	0.0634913	3356205	6345
adipocyte (UCP1lo)	smartseq2	L2	Pancreas	0.297152	7.31928	3.89243	3.54689	3.76078	5.32118	0.873031	0	1018537	4248
adipocyte (UCP1hi)	smartseq2	L2	Kidney	-0.91902	2.43603	0	3.56091	0	1.34481	2.53067	0	754198	1306
adipocyte (UCP1lo)	smartseq2	L2	Kidney	-1.59162	0.544324	0	3.70799	0	2.9171	0	0	564973	648
adipocyte (UCP1lo)	smartseq2	L2	Bladder	-0.828938	1.12323	4.16079	3.82135	4.94755	4.37739	0	0	156047	824
adipocyte (UCP1lo)	10x	L2	Aorta	-0.233251	-0.833868	3.56905	4.3642	3.56905	3.56905	2.26392	0	1160	623
adipocyte (UCP1lo)	10x	L2	Aorta	-0.602684	0.029992	2.87089	4.52818	3.53531	3.2573	2.23285	0	1201	659
adipocyte (UCP1lo)	10x	L2	Aorta	1.14391	7.20265	3.56856	3.80426	2.19205	4.35523	1.84093	1.11908	33947	5236
adipocyte (UCP1lo)	10x	L2	Aorta	-0.937086	1.93883	3.53087	4.26902	4.45384	2.97803	1.97635	1.12236	4826	1550
adipocyte (UCP1lo)	10x	L2	Pancreas	-1.03852	5.69921	2.76245	3.25535	3.27799	5.10843	0	0.465959	16848	3708
adipocyte (UCP1lo)	10x	L2	Pancreas	0.774583	7.4952	2.99618	3.50994	3.33941	4.62763	0.684722	0.283478	30512	5209
adipocyte (UCP1hi)	10x	L2	Pancreas	4.05357	1.8988	3.68348	2.96088	0	1.85423	2.14493	1.44269	9282	2647
adipocyte (UCP1lo)	10x	L2	Pancreas	0.079758	7.29995	2.61802	3.09324	2.39138	4.83075	0	0	25180	4528
adipocyte (UCP1hi)	10x	L2	Pancreas	3.40452	-0.652373	3.92938	3.12766	0	2.60038	2.33714	2.60038	3208	1502
adipocyte (UCP1lo)	10x	L2	Pancreas	1.83724	5.79739	3.68308	3.7221	1.74871	3.70278	0.948721	0.582887	12639	3459
adipocyte (UCP1lo)	10x	L2	Pancreas	-0.922976	3.41452	2.25667	2.96135	1.54004	4.60466	0	1.54004	8186	2551
adipocyte (UCP1hi)	10x	L2	Pancreas	3.83666	0.0965148	3.80891	0	0	2.12229	1.54225	1.54225	2721	1346
adipocyte (UCP1hi)	10x	L2	Pancreas	0.590595	-1.44016	1.916	3.85757	0	1.916	1.916	0	1726	731
adipocyte (UCP1lo)	10x	L2	Pancreas	0.0731294	7.0967	3.04445	2.56488	1.60937	4.99848	0.587751	0.587751	12501	3184
adipocyte (UCP1lo)	10x	L2	Pancreas	0.884639	7.11097	3.18209	2.9299	2.46325	4.72496	0	1.14695	18617	3782
adipocyte (UCP1lo)	10x	L2	Pancreas	0.408842	5.78081	3.24932	3.35767	3.01869	4.73319	0.463628	0.463628	16954	3816
adipocyte (UCP1hi)	10x	L2	Pancreas	3.71478	1.12817	3.666	2.87168	0	0	2.5576	1.75127	4200	1689
adipocyte (UCP1lo)	10x	L2	Pancreas	-0.301747	6.72056	3.43124	3.40053	2.61157	4.8347	0.660025	0.383506	21394	4053
adipocyte (UCP1hi)	10x	L2	Pancreas	3.33153	1.62727	3.93024	3.7048	0	0.903494	1.37027	2.28333	6811	2340
adipocyte (UCP1lo)	10x	L2	Pancreas	-1.10006	5.46086	3.09943	3.31574	2.99542	5.03804	0.217938	1.08116	41066	5902
adipocyte (UCP1lo)	10x	L2	Pancreas	1.47081	6.69694	3.05538	3.53497	2.19805	4.68645	0	0	23728	4528
adipocyte (UCP1hi)	10x	L2	Pancreas	2.68325	-0.809441	3.43081	2.62576	1.66235	2.25585	2.25585	0	2341	977
adipocyte (UCP1lo)	10x	L2	Pancreas	-0.733295	-0.632112	2.46572	2.94198	2.94198	4.23733	0	0	2785	1088
adipocyte (UCP1lo)	10x	L2	Pancreas	-0.907319	0.724998	0	3.66168	0	3.66168	0	0	1582	798
adipocyte (UCP1lo)	10x	L2	Pancreas	-1.70711	-0.631776	2.47398	2.95052	1.53108	3.87331	0	0	2760	1046
adipocyte (UCP1lo)	10x	L2	Pancreas	-1.65366	1.28894	2.44191	3.16713	1.50371	3.58306	0	0	5717	1759
adipocyte (UCP1hi)	10x	L2	Pancreas	3.28573	0.108571	0	3.0767	0	3.25131	0	0	2417	1039
adipocyte (UCP1hi)	10x	L2	Pancreas	4.17641	1.40303	2.83879	3.0354	0.80562	3.34066	0	1.78378	8077	2252
adipocyte (UCP1hi)	10x	L2	Pancreas	3.53836	2.4013	3.95609	3.45345	0.537572	3.82529	1.1428	0.885291	14048	3545
adipocyte (UCP1lo)	10x	L2	Pancreas	-0.0703623	6.243	2.75052	3.43035	1.01454	4.37611	0	0	17064	3837
adipocyte (UCP1lo)	10x	L2	Pancreas	0.432881	7.091	3.00933	3.21941	2.1498	4.50095	0	0.274571	31649	5218
adipocyte (UCP1hi)	10x	L2	Pancreas	3.54017	0.408416	4.21328	3.53482	0	3.04325	0	1.46531	3004	1411
adipocyte (UCP1hi)	10x	L2	Pancreas	3.17528	0.176745	3.34717	3.34717	0	2.95915	2.31656	2.31656	1094	613
adipocyte (UCP1hi)	10x	L2	Pancreas	3.38959	1.29018	3.98411	3.43835	0	2.14405	2.60687	1.79552	3982	1599
adipocyte (UCP1lo)	10x	L2	Pancreas	-0.324778	6.86557	3.30261	2.27499	1.96862	4.19271	0	0.414359	19478	3577
adipocyte (UCP1lo)	10x	L2	Pancreas	0.722123	6.84225	3.1291	3.161	2.17229	4.33324	0	0	26998	4926
adipocyte (UCP1lo)	10x	L2	Pancreas	0.541057	6.66301	3.453	3.43673	1.88845	4.6196	0	0.412055	19611	4276
adipocyte (UCP1lo)	10x	L2	Pancreas	-1.26592	5.59298	2.96451	2.72783	1.96409	4.35163	1.11278	0.412573	19581	4020
adipocyte (UCP1lo)	10x	L2	Pancreas	-0.429125	-1.94473	2.76303	3.14724	0	3.14724	3.14724	0	1347	649
adipocyte (UCP1lo)	10x	L2	Pancreas	1.76249	6.86673	3.25556	3.27321	1.54628	4.78086	0	1.19656	21657	4342
adipocyte (UCP1lo)	10x	L2	Pancreas	1.49216	7.16153	2.92822	3.55613	1.71145	4.88713	0	0	22041	4272
adipocyte (UCP1lo)	10x	L2	Pancreas	-1.30135	0.403589	2.9903	3.48081	0	3.48081	0	0	3176	1167
adipocyte (UCP1lo)	10x	L2	Pancreas	0.348203	0.411581	2.95167	3.44137	0	4.37698	0	0	1654	804
adipocyte (UCP1lo)	10x	L2	Pancreas	-1.07457	-2.05713	2.91683	0	0	4.37791	0	0	1144	580
adipocyte (UCP1hi)	10x	L2	Pancreas	3.97206	2.02682	3.6831	3.39331	0	1.79218	1.79218	2.14051	7996	2642
adipocyte (UCP1hi)	10x	L2	Pancreas	3.52329	-0.481328	3.92903	2.72425	0	0	0	2.4582	2808	1333
adipocyte (UCP1lo)	10x	L2	Pancreas	2.17511	-1.09031	0	2.91765	0	2.27716	0	0	1143	531
adipocyte (UCP1hi)	10x	L2	Pancreas	4.09378	0.0595681	3.89916	3.72088	1.30474	0	1.30474	2.20389	3722	1609
adipocyte (UCP1lo)	10x	L2	Pancreas	1.96071	6.79558	3.36221	3.21382	2.78007	4.56537	0	0	25132	4758
adipocyte (UCP1hi)	10x	L2	Pancreas	2.5529	2.99553	3.65941	3.43646	1.07856	3.73168	0	1.76662	10307	3003
adipocyte (UCP1lo)	10x	L2	Pancreas	-0.35088	0.674741	0	3.82742	2.50438	3.94278	1.88979	0	1780	774
adipocyte (UCP1lo)	10x	L2	Pancreas	-0.352258	6.37977	3.07543	2.98251	1.47319	4.87673	0	0	20814	4087
adipocyte (UCP1lo)	10x	L2	Pancreas	-0.799885	-0.46379	0	2.54777	0	3.98905	0	0	1698	721
adipocyte (UCP1lo)	10x	L2	Pancreas	-0.682629	1.98302	3.3001	3.6932	3.21644	4.19401	0	0	4595	1539
adipocyte (UCP1lo)	10x	L2	Pancreas	-1.25144	1.31816	1.93148	3.2027	2.12521	4.0943	0	0	6780	1902
adipocyte (UCP1lo)	10x	L2	Pancreas	1.17713	0.142519	2.36974	3.29035	0	3.40399	0.961558	0	6189	1787
adipocyte (UCP1lo)	10x	L2	Pancreas	-0.883417	0.688222	2.54164	2.37494	1.58927	3.73652	0	1.58927	5128	1501
adipocyte (UCP1hi)	10x	L2	Pancreas	3.14601	0.565865	3.29863	3.12367	1.67634	2.91147	2.91147	1.67634	2301	1139
adipocyte (UCP1lo)	10x	L2	Pancreas	-1.39291	-1.3896	3.77149	0	2.25013	4.349	0	0	1178	540
adipocyte (UCP1hi)	10x	L2	Pancreas	4.12558	0.43213	1.73339	2.97753	0	3.36588	2.33405	1.73339	2146	1075
adipocyte (UCP1lo)	10x	L2	Pancreas	0.204168	-1.12278	2.19865	3.22041	0	1.61072	2.56643	0	2496	979
adipocyte (UCP1lo)	10x	L2	Pancreas	0.748777	-0.825495	2.33405	2.97753	0	2.33405	0	0	1073	557
adipocyte (UCP1lo)	10x	L2	Pancreas	1.57756	3.87606	3.3118	3.33975	2.59822	3.83068	0	0.93804	12862	3502
adipocyte (UCP1hi)	10x	L2	Pancreas	3.53702	0.874526	3.79887	3.54761	1.09331	1.09331	2.19015	0	5040	1847
adipocyte (UCP1lo)	10x	L2	Pancreas	-0.866187	6.20082	2.83985	1.70035	1.30441	5.01392	0.639311	0	11171	2829
adipocyte (UCP1lo)	10x	L2	Pancreas	-0.0222246	5.8899	3.2143	3.31782	1.31219	4.89784	0	0	18421	4066
adipocyte (UCP1lo)	10x	L2	Pancreas	0.553829	6.58626	3.2876	3.05423	0.528696	4.39596	0.87273	0	14353	3602
adipocyte (UCP1lo)	10x	L2	Pancreas	1.81456	3.66837	3.55494	2.99734	0.858422	3.38602	0	0	7356	2113
adipocyte (UCP1lo)	10x	L2	Pancreas	0.57234	-0.775727	3.02288	3.69139	0	0	0	0	1023	553
adipocyte (UCP1hi)	10x	L2	Pancreas	3.71082	1.24536	3.59827	3.47675	1.64492	0	1.12827	1.64492	4784	1940
adipocyte (UCP1lo)	10x	L2	Pancreas	-0.371995	1.68159	3.73401	3.29559	2.63882	4.29606	1.55039	1.04965	5386	1768
adipocyte (UCP1lo)	10x	L2	Pancreas	-0.627113	5.01851	2.59127	2.7154	2.52291	5.09	0	0	11339	3025
adipocyte (UCP1lo)	10x	L2	Pancreas	-0.566163	1.85319	1.65993	3.49475	3.10435	3.27917	0	0	4696	1486
adipocyte (UCP1lo)	10x	L2	Pancreas	-1.11067	0.350817	1.94036	3.08486	0	4.05408	1.38144	0	3355	1252
adipocyte (UCP1lo)	10x	L2	Pancreas	-0.540007	-0.959744	0	2.77918	0	2.14627	0	0	1324	634
adipocyte (UCP1lo)	10x	L2	Pancreas	-0.905085	-1.47667	0.973493	2.30851	1.63275	3.54867	0.600806	0	12142	1868
adipocyte (UCP1hi)	10x	L2	Pancreas	-0.5001	2.10214	2.99396	3.70931	0	1.90052	1.90052	1.06349	5273	1764
adipocyte (UCP1hi)	10x	L2	Pancreas	1.30342	0.159439	3.71879	2.9669	0	1.47045	0.984175	2.04153	5968	1910
adipocyte (UCP1lo)	10x	L2	Pancreas	-0.406858	0.582902	2.60327	2.98375	2.98375	4.04804	0	0	3198	1204
adipocyte (UCP1lo)	10x	L2	Pancreas	-1.09445	0.831816	2.65419	3.31153	1.29273	4.03418	0	0	3784	1375
adipocyte (UCP1hi)	10x	L2	Pancreas	3.2124	2.74258	4.73642	2.1296	1.04833	1.88078	0	1.54879	5397	1843
adipocyte (UCP1hi)	10x	L2	Pancreas	1.07535	-0.911744	3.23593	2.21302	0	1.62367	2.58135	0	2456	972
adipocyte (UCP1hi)	10x	L2	Pancreas	2.06257	-0.498103	3.43707	3.39208	0.862041	1.86748	1.86748	2.05923	7310	2085
adipocyte (UCP1hi)	10x	L2	Pancreas	3.36361	2.27227	3.92032	3.00655	0	2.06222	0.864022	2.06222	7285	2387
adipocyte (UCP1lo)	10x	L2	Pancreas	0.543962	-0.784943	0	3.27426	0	2.88754	0	0	1180	581
adipocyte (UCP1hi)	10x	L2	Pancreas	4.06864	0.832842	3.66256	3.70791	1.03235	1.03235	1.03235	0	5532	2061
adipocyte (UCP1lo)	10x	L2	Pancreas	1.55537	6.84331	2.66687	2.93703	1.55198	4.29297	0	0	13438	3264
adipocyte (UCP1lo)	10x	L2	Pancreas	-0.731346	-1.65493	2.20007	3.7167	0	3.7167	0	0	1246	623
adipocyte (UCP1lo)	10x	L2	Pancreas	1.78529	6.49959	2.9552	3.31811	3.09134	5.24978	0	0.659394	21422	4092
adipocyte (UCP1hi)	10x	L2	Pancreas	3.31064	1.96343	3.82698	3.67645	0.825723	1.5791	2.16346	1.81387	7791	2641
adipocyte (UCP1lo)	10x	L2	Pancreas	-1.03237	0.461693	0	2.62536	0	2.62536	1.662	0	2342	946
adipocyte (UCP1lo)	10x	L2	Pancreas	0.193301	-0.500889	2.82978	2.31348	2.51664	4.01921	0	0	4391	1412
adipocyte (UCP1lo)	10x	L2	Pancreas	-1.1463	-0.512414	0	3.32862	0	3.72207	0	0	1487	672
adipocyte (UCP1lo)	10x	L2	Pancreas	-1.40091	6.1515	3.27753	2.57767	3.13454	4.74673	0	1.08597	25480	4910
adipocyte (UCP1hi)	10x	L2	Pancreas	2.64076	-1.03071	2.97948	3.30133	0	3.54442	1.55509	2.76896	2677	1323
adipocyte (UCP1hi)	10x	L2	Pancreas	3.0736	0.325276	3.61666	2.42892	1.82023	1.82023	0	0	1933	944
adipocyte (UCP1lo)	10x	L2	Pancreas	-0.0447237	4.8729	2.74347	3.22822	2.0099	4.10724	0	0	12379	3400
adipocyte (UCP1lo)	10x	L2	Pancreas	0.185831	6.93556	3.48299	2.82009	2.27888	4.85512	0.460196	0.77416	17112	3913
adipocyte (UCP1lo)	10x	L2	Pancreas	1.94787	6.3869	2.91418	3.69451	1.28511	4.54617	0	0	11472	3189
adipocyte (UCP1hi)	10x	L2	Pancreas	3.86003	0.222325	3.37078	2.20043	0	1.10102	3.04796	1.949	4982	1962
adipocyte (UCP1hi)	10x	L2	Pancreas	3.02669	2.19773	3.52953	3.82042	1.67117	4.2291	0	1.67117	6947	2372
adipocyte (UCP1hi)	10x	L2	Pancreas	3.72278	1.50817	3.95881	3.54887	1.9277	2.65436	1.37038	2.12132	6810	2639
adipocyte (UCP1hi)	10x	L2	Pancreas	3.78698	1.97359	3.89031	3.4258	0	2.3902	0	0	6051	2201
adipocyte (UCP1hi)	10x	L2	Pancreas	3.81701	1.06513	3.91059	3.08964	1.20295	2.07816	2.07816	1.20295	4292	1724
adipocyte (UCP1lo)	10x	L2	Pancreas	1.7149	7.00261	2.54623	3.29559	1.24575	4.44464	0.48174	0.48174	16158	3858
adipocyte (UCP1hi)	10x	L2	Pancreas	3.63263	2.47362	3.50526	3.33285	2.25829	4.44675	1.29086	2.18692	15175	3483
adipocyte (UCP1lo)	10x	L2	Pancreas	-0.674578	6.94838	3.10349	2.92607	2.47352	4.68892	0	0.373405	22091	4525
adipocyte (UCP1hi)	10x	L2	Pancreas	3.66884	-0.133624	2.99342	2.51546	0	2.78272	2.78272	0	2638	1335
adipocyte (UCP1lo)	10x	L2	Pancreas	0.322941	-0.272039	3.12326	1.67598	2.91106	3.12326	0	0	2302	919
adipocyte (UCP1lo)	10x	L2	Pancreas	0.832379	6.47177	3.21012	1.58033	1.70462	4.61142	0	0	15558	3811
adipocyte (UCP1lo)	10x	L2	Pancreas	-1.17131	-1.88021	2.04446	3.72207	3.54457	3.32862	0	0	1487	642
adipocyte (UCP1hi)	10x	L2	Pancreas	4.17551	0.5394	3.83283	2.22104	0	1.6309	2.22104	2.22104	2434	1115
adipocyte (UCP1lo)	10x	L2	Pancreas	-1.43031	0.0150261	2.17756	2.17756	1.59176	3.47503	0	0	2556	964
adipocyte (UCP1lo)	10x	L2	Pancreas	0.25966	3.60425	3.97211	2.59554	2.76535	4.80858	1.24725	1.24725	4031	1453
adipocyte (UCP1lo)	10x	L2	Pancreas	-1.484	5.95089	3.37273	2.60378	2.34046	5.21082	0	0.57783	12785	3165
adipocyte (UCP1lo)	10x	L2	Pancreas	-1.27999	6.64427	3.19137	2.34562	2.23315	4.60356	0	0	18009	3857
adipocyte (UCP1hi)	10x	L2	Pancreas	3.47678	1.75452	3.69176	3.76409	0	0.918064	0.918064	2.30524	6647	2213
adipocyte (UCP1hi)	10x	L2	Pancreas	2.31588	-1.36201	2.69975	3.75251	0	0	1.72728	1.72728	2162	910
adipocyte (UCP1lo)	10x	L2	Pancreas	-0.102042	6.15463	3.24343	3.02698	1.1574	4.1484	0	0.271295	32086	4436
adipocyte (UCP1hi)	10x	L2	Pancreas	3.53117	1.51006	3.50974	3.44288	0.733	2.14817	1.1514	1.67246	9248	2742
adipocyte (UCP1lo)	10x	L2	Pancreas	2.03968	6.484	3.23026	3.27605	2.09287	4.69501	0	1.02139	16882	3932
adipocyte (UCP1lo)	10x	L2	Pancreas	1.06111	7.21916	3.43039	3.15866	1.92858	4.61468	0.398763	0.904194	20409	4185
adipocyte (UCP1hi)	10x	L2	Pancreas	3.59321	1.22093	4.34498	3.8044	1.36776	0	0	0	3417	1542
adipocyte (UCP1lo)	10x	L2	Pancreas	-0.683437	0.091555	0	3.62247	1.95609	4.5226	0	0	1647	741
adipocyte (UCP1lo)	10x	L2	Pancreas	-0.839568	6.62918	2.73061	2.89448	1.75454	4.75133	0	0	14642	3638
adipocyte (UCP1lo)	10x	L2	Pancreas	1.74289	7.01091	3.32845	3.35524	2.19219	4.67343	0.922356	0.321215	26399	4984
adipocyte (UCP1lo)	10x	L2	Pancreas	-0.992292	0.876515	2.54746	2.40627	2.54746	3.54506	0	0	5945	1713
adipocyte (UCP1lo)	10x	L2	Pancreas	-1.0167	-1.84525	2.01235	3.293	3.01762	3.83657	2.01235	0	1543	739
adipocyte (UCP1lo)	10x	L2	Pancreas	0.711334	7.2807	3.1064	3.04484	2.03717	4.11665	0	0	29990	5144
adipocyte (UCP1lo)	10x	L2	Pancreas	0.852543	4.88934	3.1403	3.26036	2.42643	5.13883	0	0	6784	2381
adipocyte (UCP1lo)	10x	L2	Pancreas	2.01392	-1.08342	0	2.3693	0	0	4.0799	0	1032	541
adipocyte (UCP1hi)	10x	L2	Pancreas	3.02472	-0.837515	2.93267	1.6946	0	0	0	2.66259	2250	1175
adipocyte (UCP1lo)	10x	L2	Pancreas	-0.373451	-0.337509	2.34763	2.34763	0	3.38039	2.9918	0	1057	517
adipocyte (UCP1hi)	10x	L2	Pancreas	1.76283	-1.32551	3.29088	3.077	0	2.42892	2.80457	0	1933	895
adipocyte (UCP1lo)	10x	L2	Pancreas	-1.06207	1.24243	2.59394	3.38369	1.55069	4.16123	0	0.805688	8076	2202
adipocyte (UCP1lo)	10x	L2	Pancreas	-0.90924	3.30655	2.63733	0	1.67246	3.29404	0	0	2312	1247
adipocyte (UCP1hi)	10x	L2	Pancreas	3.23691	0.274361	3.57733	3.41535	0	3.89496	1.84853	0	3738	1747
adipocyte (UCP1hi)	10x	L2	Pancreas	2.30137	1.271	3.93006	1.94437	0	2.56329	0	1.09741	5009	1869
adipocyte (UCP1lo)	10x	L2	Pancreas	-0.978775	4.63536	3.07862	3.03213	0.686661	3.62492	0	0	10131	2494
adipocyte (UCP1lo)	10x	L2	Pancreas	-0.387849	2.48433	3.38543	2.93554	1.51871	4.14022	0	0	8412	2147
adipocyte (UCP1lo)	10x	L2	Pancreas	-0.716408	-1.58146	2.90369	3.56905	0	2.26392	2.26392	0	1160	551
adipocyte (UCP1lo)	10x	L2	Pancreas	-0.129277	-1.52838	2.35407	3.11079	1.21849	4.14209	0	0	4198	1369
adipocyte (UCP1lo)	10x	L2	Pancreas	-1.59323	0.5297	0	3.57915	3.08676	3.08676	0	0	2870	1130
adipocyte (UCP1lo)	10x	L2	Pancreas	2.02937	3.86291	2.92331	2.19737	0.95561	4.01474	0	0	6249	2212
adipocyte (UCP1lo)	10x	L2	Pancreas	-1.32519	-1.83906	2.80311	3.46548	3.86047	2.80311	0	0	1936	797
adipocyte (UCP1lo)	10x	L2	Pancreas	1.15881	6.41747	2.95934	2.95934	2.52676	4.83319	0	0	14766	3433
adipocyte (UCP1lo)	10x	L2	Pancreas	-1.33504	-1.46632	3.03442	2.65272	2.02766	4.20414	0	0	1516	629
adipocyte (UCP1lo)	10x	L2	Pancreas	0.221037	0.684411	0	3.09914	0	3.24683	0	0	2833	1065
adipocyte (UCP1lo)	10x	L2	Pancreas	0.449366	4.05192	3.15639	3.09661	1.62695	4.67559	0	0	14676	3672
adipocyte (UCP1hi)	10x	L2	Pancreas	3.20878	2.29113	3.39168	3.74599	2.52463	2.96415	1.49198	2.06582	8706	2779
adipocyte (UCP1lo)	10x	L2	Pancreas	0.156905	0.136131	2.25891	1.66512	1.14523	3.82878	0	0	4666	1474
adipocyte (UCP1lo)	10x	L2	Pancreas	-1.23922	0.568647	0	2.2471	0	2.2471	0	0	1182	562
adipocyte (UCP1hi)	10x	L2	Pancreas	3.54069	-0.368563	3.46788	3.07789	1.12208	1.97599	2.59731	1.12208	4828	1912
adipocyte (UCP1lo)	10x	L2	Pancreas	-0.436013	-1.57284	0	2.15904	0	0	0	0	1305	653
adipocyte (UCP1lo)	10x	L2	Pancreas	0.996821	6.64212	2.93038	2.36777	1.4409	3.96257	0.591185	0	12405	2911
adipocyte (UCP1hi)	10x	L2	Pancreas	3.76108	1.96803	3.61075	2.89575	0	2.30243	1.52592	1.02951	11113	3086
adipocyte (UCP1hi)	10x	L2	Pancreas	3.46167	-0.460491	3.20213	3.20213	1.5955	1.5955	2.54886	2.18173	2544	1147
adipocyte (UCP1lo)	10x	L2	Pancreas	-0.883624	5.31015	3.4925	3.04288	2.55742	4.65444	0.324942	0.766329	26045	4554
adipocyte (UCP1lo)	10x	L2	Pancreas	-1.02344	6.60708	3.34206	2.7115	0.975754	4.25466	0	0	12098	2705
adipocyte (UCP1hi)	10x	L2	Pancreas	3.66986	0.233313	2.89801	3.28492	0	2.00509	2.62854	2.00509	4668	1656
adipocyte (UCP1lo)	10x	L2	Pancreas	-1.21622	-1.04357	0	3.02879	0	0	0	0	1525	506
adipocyte (UCP1hi)	10x	L2	Pancreas	3.42445	-0.652275	4.03413	3.42089	1.54748	1.54748	2.12813	2.4931	2703	1280
adipocyte (UCP1hi)	10x	L2	Pancreas	1.93328	-0.834255	3.31574	3.04009	0.977922	3.57899	1.78788	1.46276	6028	1748
adipocyte (UCP1lo)	10x	L2	Pancreas	-1.12083	4.46667	3.19425	3.11762	2.30227	4.73146	0	0	11115	2563
adipocyte (UCP1lo)	10x	L2	Pancreas	2.03642	-1.32198	0	2.2123	0	0	2.2123	0	1229	576
adipocyte (UCP1hi)	10x	L2	Pancreas	4.11318	1.33854	3.9007	3.31128	0	2.02881	2.4856	2.65395	4542	1846
adipocyte (UCP1hi)	10x	L2	Pancreas	2.99634	2.48688	3.3015	3.44483	0.715952	3.80528	0.715952	1.12891	9559	2778
adipocyte (UCP1hi)	10x	L2	Pancreas	3.94487	0.311626	3.23867	3.73369	0	1.62596	2.58399	1.62596	2449	1205
adipocyte (UCP1hi)	10x	L2	Pancreas	1.53632	-0.859613	3.10897	3.38543	0	0	2.4595	0	2804	1136
adipocyte (UCP1lo)	10x	L2	Pancreas	2.13227	6.64555	3.30073	2.41257	1.15616	4.64514	0	0	13776	3501
adipocyte (UCP1lo)	10x	L2	Pancreas	-1.28559	-1.60659	0	2.05864	0	2.68584	0	0	1463	563
adipocyte (UCP1hi)	10x	L2	Pancreas	3.79307	1.12744	4.00302	2.94028	0	1.94215	1.94215	0	3348	1538
adipocyte (UCP1lo)	10x	L2	Pancreas	-0.437558	-0.146948	2.29461	2.93605	0	2.93605	0	0	1121	613
adipocyte (UCP1lo)	10x	L2	Pancreas	-1.65154	1.06595	0	2.83133	2.19545	4.10891	0	0	2505	1037
adipocyte (UCP1lo)	10x	L2	Pancreas	-1.64162	0.777693	2.92147	3.37107	1.50712	4.48687	0	0	2846	1056
adipocyte (UCP1lo)	10x	L2	Pancreas	-0.206948	6.78237	3.12984	1.8324	2.44215	4.62965	0	1.01147	11431	3016
adipocyte (UCP1lo)	10x	L2	Pancreas	-0.869551	-1.00011	0	0	0	3.03129	0	0	1014	520
adipocyte (UCP1lo)	10x	L2	Pancreas	2.60062	2.70712	3.71679	3.59486	1.93178	4.07478	0	1.21215	8472	2798
adipocyte (UCP1hi)	10x	L2	Pancreas	3.2737	1.76451	3.82508	3.9184	1.94279	0.914106	1.94279	0.914106	6691	2364
adipocyte (UCP1lo)	10x	L2	Pancreas	2.10473	6.7692	3.27919	3.0459	1.12232	4.04205	0	0.525116	14479	3686
adipocyte (UCP1lo)	10x	L2	Pancreas	-1.22557	-0.0274753	3.14553	3.71401	1.69496	3.99557	0	0	2249	939
adipocyte (UCP1hi)	10x	L2	Pancreas	1.49841	-1.03887	1.87328	3.52806	0	1.87328	2.48651	0	1815	777
adipocyte (UCP1lo)	10x	L2	Pancreas	0.869064	7.00959	2.95446	3.09393	0.890424	4.14684	0.391177	0	20889	4343
adipocyte (UCP1lo)	10x	L2	Pancreas	-0.518423	4.06572	2.71564	2.90811	1.7031	4.21542	0.495647	0	15587	3201
adipocyte (UCP1hi)	10x	L2	Pancreas	2.41022	-1.24055	2.1679	3.68134	0	2.1679	4.01059	0	1292	693
adipocyte (UCP1hi)	10x	L2	Pancreas	2.03241	-0.700843	2.94524	3.72652	0	2.94524	1.70544	0.916801	6661	1920
adipocyte (UCP1hi)	10x	L2	Pancreas	3.09995	-0.755397	2.70256	3.08543	0	3.36162	2.0743	2.0743	1437	735
adipocyte (UCP1lo)	10x	L2	Pancreas	0.0197045	6.78587	2.81502	3.29493	3.31479	4.84914	0.432532	0.432532	18479	4182
adipocyte (UCP1lo)	10x	L2	Pancreas	-0.698237	6.7481	3.49973	3.23549	1.92842	4.34342	0.857223	0	22114	4259
adipocyte (UCP1hi)	10x	L2	Pancreas	3.8823	1.45543	3.72999	3.54689	0	2.91418	2.62356	2.43888	8604	2772
adipocyte (UCP1lo)	10x	L2	Pancreas	-1.10514	-1.23542	3.38865	4.06478	2.35537	3.88588	0	0	1048	569
adipocyte (UCP1lo)	10x	L2	Pancreas	-0.549334	5.31176	3.56251	3.41534	2.96175	5.05202	1.22732	0.675407	20729	4111
adipocyte (UCP1lo)	10x	L2	Pancreas	-1.07191	-0.727575	2.39638	2.87011	0	3.19025	0	0	3005	1038
adipocyte (UCP1lo)	10x	L2	Pancreas	0.387833	1.24306	2.8976	4.03732	0	2.8976	0	1.14465	4670	1684
adipocyte (UCP1lo)	10x	L2	Pancreas	-1.54477	6.10994	3.20562	3.54632	2.74513	5.01873	0	0	10984	3034
adipocyte (UCP1lo)	10x	L2	Pancreas	2.03123	-1.1463	2.89882	3.56403	0	2.25929	2.89882	0	1166	532
adipocyte (UCP1lo)	10x	L2	Pancreas	-0.487812	6.89515	3.44582	3.03007	3.19427	4.31026	0.802528	0.343867	24367	4720
adipocyte (UCP1hi)	10x	L2	Pancreas	4.08779	0.0489106	0.918788	3.02438	0.918788	1.38941	1.38941	1.38941	6639	2140
adipocyte (UCP1lo)	10x	L2	Pancreas	1.30964	6.97866	3.22476	2.68607	2.24465	4.73005	0	0	34372	5246
adipocyte (UCP1lo)	10x	L2	Pancreas	-1.23251	-1.90848	3.03505	3.70387	2.65333	2.65333	0	0	1515	669
adipocyte (UCP1lo)	10x	L2	Pancreas	-1.00774	-0.326349	0	3.35426	2.06763	3.07815	0	0	1448	715
adipocyte (UCP1hi)	10x	L2	Pancreas	4.13774	-0.457785	0	3.40071	2.10977	3.12409	2.74037	2.10977	1380	790
adipocyte (UCP1lo)	10x	L2	Pancreas	3.13443	2.94674	3.72426	3.58683	2.06907	4.49828	0	1.9995	18793	4330
adipocyte (UCP1hi)	10x	L2	Pancreas	3.01639	-0.315774	3.36588	2.33405	0	3.64489	3.36588	0	1073	638
adipocyte (UCP1lo)	10x	L2	Pancreas	1.51294	6.79983	2.95819	3.55794	1.89939	4.35291	0	0	24640	4643
adipocyte (UCP1lo)	10x	L2	Pancreas	0.44137	6.89551	3.17999	2.41442	1.43883	4.50541	0	0	18658	4033
adipocyte (UCP1lo)	10x	L2	Pancreas	1.86335	6.75325	3.43566	2.70314	1.16282	4.15945	0.549841	0	13643	3465
adipocyte (UCP1hi)	10x	L2	Pancreas	3.40576	0.157623	3.88705	3.2142	0	1.22034	3.1133	2.35645	4187	1700
adipocyte (UCP1lo)	10x	L2	Pancreas	-0.84336	3.22697	3.40212	3.12547	0	3.12547	0	0	1378	896
adipocyte (UCP1lo)	10x	L2	Pancreas	-0.422325	4.19891	3.64728	3.53275	2.86841	4.39786	0	0	7225	2256
adipocyte (UCP1lo)	10x	L2	Pancreas	0.217201	0.0651679	1.73763	3.37084	1.73763	3.86783	1.73763	0	2135	971
adipocyte (UCP1lo)	10x	L2	Pancreas	1.12046	6.00703	3.37323	2.08482	2.41989	4.93204	0	0.824427	15618	3726
adipocyte (UCP1hi)	10x	L2	Pancreas	1.31659	-0.806323	2.64369	3.55447	1.28454	0	2.17918	0	3827	1325
adipocyte (UCP1hi)	10x	L2	Pancreas	2.90978	-0.640113	3.18921	0	1.91947	0	3.58085	0	1719	867
adipocyte (UCP1lo)	10x	L2	Pancreas	1.37154	7.20149	3.22887	3.54323	1.76648	4.16551	0	1.38247	26803	4824
adipocyte (UCP1hi)	10x	L2	Pancreas	2.45956	0.23682	3.64671	3.79713	0	1.414	1.414	1.414	3213	1638
adipocyte (UCP1lo)	10x	L2	Pancreas	-0.477331	6.288	3.32745	2.84027	1.30474	4.55989	0	0.430057	18610	4188
adipocyte (UCP1hi)	10x	L2	Pancreas	1.95791	0.0858728	3.70194	3.20743	0	3.70194	1.59991	1.59991	2530	1310
adipocyte (UCP1hi)	10x	L2	Pancreas	3.4658	2.0037	3.70709	3.61423	0	3.31382	1.52872	2.10713	8305	2726
adipocyte (UCP1lo)	10x	L2	Pancreas	0.620556	7.44634	3.27611	3.22038	1.52338	4.71404	0	0	27873	5016
adipocyte (UCP1hi)	10x	L2	Pancreas	1.72836	-0.821279	2.0984	2.32208	0	1.40256	1.40256	0	9786	1821
adipocyte (UCP1hi)	10x	L2	Pancreas	3.56388	1.81241	3.01665	1.32832	0	4.05839	2.69958	1.32832	7208	2415
adipocyte (UCP1lo)	10x	L2	Pancreas	0.156999	6.54252	3.0393	2.74312	1.30226	4.44893	0	0.764321	26143	4775
adipocyte (UCP1lo)	10x	L2	Pancreas	-0.550514	2.51923	2.72534	2.80688	2.01258	3.50894	0	0	7713	2071
adipocyte (UCP1lo)	10x	L2	Pancreas	0.658259	-1.25943	0	0	0	3.2533	0	0	1206	547
adipocyte (UCP1lo)	10x	L2	Pancreas	-0.944529	6.6668	1.93078	2.13015	1.56927	3.76178	0.322312	0.174086	52588	4921
adipocyte (UCP1lo)	10x	L2	Pancreas	-1.42557	-1.50487	2.03688	3.71357	2.03688	3.32023	0	0	1500	712
adipocyte (UCP1hi)	10x	L2	Pancreas	3.9282	1.58579	3.60264	3.37154	1.67272	1.8576	0.733168	1.15163	9245	2779
adipocyte (UCP1lo)	10x	L2	Pancreas	1.46015	6.01109	2.24849	2.02689	0.663454	2.9133	0	0.385768	21243	3479
adipocyte (UCP1lo)	10x	L4	Pancreas	0.459574	0.48943	0	1.61104	0	1.61104	0	0	2495	1210
adipocyte (UCP1lo)	10x	L4	Pancreas	0.597255	0.714212	0	1.45971	0	2.02938	0	0	3026	1393
adipocyte (UCP1lo)	10x	L2	Kidney	-0.934273	-0.285861	2.84611	3.90524	3.90524	3.90524	0	0	1233	610
adipocyte (UCP1lo)	10x	L2	Kidney	-1.51106	-0.526053	3.29541	3.14742	4.32085	4.32085	1.04953	1.04953	5387	1475
adipocyte (UCP1lo)	10x	L2	Kidney	0.188558	3.65321	3.27108	3.17956	2.64289	4.92494	0	0	13023	3110
adipocyte (UCP1lo)	10x	L2	Kidney	2.35957	3.5487	3.36102	3.36102	1.77651	4.47425	0	1.45227	6111	2150
adipocyte (UCP1hi)	10x	L2	Kidney	2.66622	0.415578	4.07562	3.32777	0	0	1.12083	2.42807	4837	1831
adipocyte (UCP1hi)	10x	L2	Kidney	2.58029	-0.0590107	4.02197	3.90643	0	1.9587	2.57872	2.95857	1642	861
adipocyte (UCP1hi)	10x	L2	Kidney	2.84751	0.345055	3.55739	0	0	0	0	3.55739	1174	686
adipocyte (UCP1lo)	10x	L2	Kidney	-1.39138	4.73559	3.10344	3.28964	1.39605	6.23156	0	1.10729	19742	3675
adipocyte (UCP1hi)	10x	L2	Kidney	0.630168	-1.47091	1.99076	3.48448	0	0	3.81215	0	1582	823
adipocyte (UCP1hi)	10x	L2	Kidney	1.39231	-1.26753	0	4.14219	0	0	2.06462	0	1453	825
adipocyte (UCP1hi)	10x	L2	Kidney	1.72643	1.97692	3.82657	3.70681	1.82154	3.41316	1.00324	1.82154	5790	1992
adipocyte (UCP1lo)	10x	L2	Bladder	1.24338	3.11219	3.5996	3.2206	1.07276	4.27899	0	0	10398	2937
adipocyte (UCP1lo)	10x	L2	Bladder	-0.649507	0.996146	3.26096	2.90354	2.17881	4.07728	0	0	6381	1500
adipocyte (UCP1lo)	10x	L2	Bladder	1.64846	3.38327	3.98852	3.88242	1.62432	4.08443	0	0	7362	2314
adipocyte (UCP1lo)	10x	L2	Bladder	0.993609	3.51074	4.03571	3.94363	2.76838	3.8942	0.604097	0.604097	12054	3230
adipocyte (UCP1lo)	10x	L2	Bladder	0.84214	3.30711	2.63365	3.39186	4.21622	4.7275	0	0	13927	3382
adipocyte (UCP1lo)	10x	L4	Fat	0.151874	0.509674	0	2.30755	0	2.94966	0	0	1105	617
adipocyte (UCP1hi)	10x	L4	Fat	0.727888	0.68957	0	3.70677	0	0	2.39156	0	2014	976
adipocyte (UCP1lo)	10x	L4	Fat	0.201612	0.673922	2.54344	3.58823	0	1.92595	0	0	1706	823
adipocyte (UCP1lo)	10x	L4	Fat	0.0948796	1.67408	2.27585	2.91627	0	3.97813	0	0	3434	1360
adipocyte (UCP1lo)	10x	L4	Fat	-0.104421	0.659703	2.78557	4.3444	0	2.15229	0	0	1315	715
adipocyte (UCP1lo)	10x	L4	Fat	0.531027	0.789262	3.43399	3.82864	0	1.79176	0	0	2000	970
adipocyte (UCP1lo)	10x	L4	Fat	0.0596858	1.43076	3.09494	1.83601	0	2.82224	0	0	1897	894
adipocyte (UCP1lo)	10x	L4	Fat	-0.171301	0.283014	1.99459	2.99811	0	2.61728	0	0	1575	773
adipocyte (UCP1lo)	10x	L4	Fat	-0.198675	0.509338	2.9352	2.9352	0	1.93756	0	0	1683	831
adipocyte (UCP1lo)	10x	L4	Fat	0.464343	0.748285	3.50352	2.20365	0	3.22581	0	0	1241	701
adipocyte (UCP1lo)	10x	L4	Fat	-0.0265556	1.10035	2.84268	3.0541	0	2.57423	0	0	2475	1066
adipocyte (UCP1lo)	10x	L4	Fat	0.241447	0.636658	2.74037	2.74037	0	2.36667	0	0	2070	966
adipocyte (UCP1lo)	10x	L4	Fat	0.0792962	0.475693	2.91517	3.58085	0	2.2748	0	0	1146	613
adipocyte (UCP1lo)	10x	L4	Fat	0.332742	0.687237	2.5668	3.97226	0	2.5668	0	0	2495	1053
adipocyte (UCP1lo)	10x	L4	Fat	-0.518643	0.64612	2.78095	1.56519	0	3.44262	0	0	2643	1153
adipocyte (UCP1lo)	10x	L4	Fat	-0.182417	0.151622	2.32235	3.63227	0	3.17802	0	0	2174	925
adipocyte (UCP1lo)	10x	L4	Fat	-0.291896	1.01153	2.06132	2.89817	0	2.68871	0	0	2917	1387
adipocyte (UCP1lo)	10x	L4	Fat	-1.03178	-0.60073	3.59366	3.3151	0	4.49331	0	0	1131	624
adipocyte (UCP1lo)	10x	L4	Fat	0.266822	0.505216	3.30916	4.13535	0	3.30916	0	0	1138	635
adipocyte (UCP1lo)	10x	L4	Fat	-0.321188	1.21352	2.5565	3.53496	1.21732	2.99698	0	0	4205	1434
adipocyte (UCP1lo)	10x	L4	Fat	0.197606	0.720054	2.70712	3.58255	0	2.07857	0	0	1430	749
adipocyte (UCP1lo)	10x	L4	Fat	-0.257626	0.0507384	3.60375	2.93746	0	3.2118	0	0	1679	790
adipocyte (UCP1lo)	10x	L4	Fat	0.619333	0.900932	1.87796	2.49158	0	2.86906	0	0	1805	897
adipocyte (UCP1lo)	10x	L4	Fat	2.92029	3.72909	3.23565	2.82583	0.798025	4.50141	0	1.23614	8189	2635
adipocyte (UCP1lo)	10x	L4	Fat	-0.371344	1.05678	2.78287	2.78287	0	3.537	0	0	3297	1250
adipocyte (UCP1lo)	10x	L4	Fat	-0.0476048	4.3217	2.84293	3.05435	0	3.46526	0	0	7423	2847
adipocyte (UCP1hi)	10x	L4	Fat	0.396569	0.52825	0	3.86685	0	2.66507	0	0	1496	774
adipocyte (UCP1hi)	10x	L2	Fat	4.23991	0.358262	4.01607	2.76373	1.78389	1.78389	3.57433	2.3893	2019	1079
adipocyte (UCP1lo)	10x	L2	Fat	1.43564	6.82537	3.43249	4.00906	2.0984	4.48945	0	1.17413	22368	4340
adipocyte (UCP1lo)	10x	L2	Fat	-1.28883	0.386411	2.85198	4.34601	0	2.85198	2.47497	0	1838	896
adipocyte (UCP1lo)	10x	L2	Fat	-0.0470537	5.39374	4.06478	3.18525	2.13975	5.00785	0.859992	0.859992	14672	3569
adipocyte (UCP1hi)	10x	L2	Fat	3.65878	-0.426186	3.97919	3.15652	0	0	2.13963	2.77212	1334	808
adipocyte (UCP1lo)	10x	L2	Fat	-0.398674	0.800685	2.55897	3.60461	1.38144	3.75487	1.38144	0	3355	1270
adipocyte (UCP1lo)	10x	L2	Fat	-0.692572	4.64134	3.59593	3.51939	2.74098	4.68604	1.14691	0	18618	4097
adipocyte (UCP1hi)	10x	L2	Fat	2.70636	0.0984638	3.4412	4.18612	0	3.68538	0	0	2316	1135
adipocyte (UCP1hi)	10x	L2	Fat	3.34688	0.109269	4.18593	2.97049	0	0	2.97049	2.32735	1081	682
adipocyte (UCP1lo)	10x	L2	Fat	2.3093	4.81902	3.55963	3.43826	1.61297	4.11521	0	0	4978	1705
adipocyte (UCP1hi)	10x	L2	Fat	3.11512	0.796186	4.07554	3.45453	0	1.4827	2.05536	1.4827	2937	1408
adipocyte (UCP1hi)	10x	L2	Fat	3.98038	1.85876	3.80432	3.45294	0	3.04224	2.33321	1.29754	7518	2541
adipocyte (UCP1hi)	10x	L2	Fat	4.04262	-0.328563	3.70194	2.18663	0	0	4.03133	0	1265	760
adipocyte (UCP1hi)	10x	L2	Fat	3.05385	1.35118	3.79167	3.98183	1.40977	1.40977	2.80185	2.33069	3231	1514
adipocyte (UCP1hi)	10x	L2	Fat	-0.895743	3.02763	2.23957	2.23957	4.08975	3.54261	0	0	1192	855
adipocyte (UCP1lo)	10x	L2	Fat	-1.46774	1.32509	4.06979	3.75092	3.00477	3.95414	1.43435	0	3128	1252
adipocyte (UCP1lo)	10x	L2	Fat	1.15725	-0.634938	2.70408	4.1905	0	1.7311	0	0	2152	982
adipocyte (UCP1lo)	10x	L2	Fat	0.778753	7.43218	3.40024	3.55299	2.38808	4.67934	0	0.534511	14152	3434
adipocyte (UCP1lo)	10x	L2	Fat	2.40931	-0.749463	2.63532	2.90492	0	0	3.96634	1.67071	2317	1113
adipocyte (UCP1lo)	10x	L2	Fat	-3.67617e-05	1.07409	3.043	3.49496	0	3.8051	0	0	2504	1015
adipocyte (UCP1hi)	10x	L2	Fat	0.581288	1.43607	3.33415	3.44796	0	3.94598	0	2.04945	2957	1222
adipocyte (UCP1lo)	10x	L2	Fat	-1.15097	0.949005	3.99012	3.38681	0	3.99012	2.2152	0	2450	1021
adipocyte (UCP1lo)	10x	L2	Fat	0.615343	-0.467192	3.83138	3.83138	0	4.01009	0	0	2216	957
adipocyte (UCP1lo)	10x	L2	Fat	-0.63373	-1.74116	2.10154	3.11513	2.10154	3.39165	0	0	1393	718
adipocyte (UCP1lo)	10x	L2	Fat	0.356204	5.61667	3.77876	3.69737	0.760953	4.6463	0.451176	0	17539	4352
adipocyte (UCP1hi)	10x	L2	Fat	2.80235	2.08308	3.6909	3.31691	0	2.9836	1.73866	0.941269	6397	2239
adipocyte (UCP1hi)	10x	L2	Fat	4.04597	-0.0866938	3.77815	3.70001	0	2.0248	1.45566	1.45566	3042	1440
adipocyte (UCP1lo)	10x	L2	Fat	1.16785	3.96017	4.13555	3.10444	1.74617	4.09697	0	1.21382	4226	2001
adipocyte (UCP1hi)	10x	L2	Fat	2.90922	3.57344	3.65787	3.83588	2.1466	3.16409	1.56399	0	2647	1285
adipocyte (UCP1hi)	10x	L2	Fat	4.04858	1.52987	4.32529	2.97791	0	1.84493	1.84493	2.45576	3754	1677
adipocyte (UCP1hi)	10x	L2	Fat	2.77673	1.92348	4.171	3.18606	0	0	1.91666	1.58217	5174	1975
adipocyte (UCP1hi)	10x	L2	Fat	3.26179	0.846441	4.06341	4.14899	0	2.43318	1.82415	1.82415	1924	1078
adipocyte (UCP1hi)	10x	L2	Fat	3.61268	1.13114	4.09318	3.25548	0	0	2.05408	0	4412	1837
adipocyte (UCP1hi)	10x	L2	Fat	2.58087	0.0267183	3.41246	3.23671	0	1.77325	1.77325	0	2045	1138
adipocyte (UCP1lo)	10x	L2	Fat	0.00736311	4.26798	2.8081	3.5102	1.58813	4.66489	0	1.58813	7703	2505
adipocyte (UCP1lo)	10x	L2	Fat	-0.673622	0.106252	2.58977	3.35812	0	4.31695	0	0	3245	1000
adipocyte (UCP1hi)	10x	L2	Fat	2.99659	0.189528	3.84166	2.64115	0	0	2.01686	2.64115	1535	890
adipocyte (UCP1hi)	10x	L2	Fat	4.05431	-0.265177	3.6023	2.93605	0	0	0	3.32366	1121	690
adipocyte (UCP1lo)	10x	L2	Fat	-0.76128	0.18628	3.27263	3.15958	0	4.1438	0	0	3546	1257
adipocyte (UCP1hi)	10x	L2	Fat	2.17722	1.24076	3.83357	3.66577	0	1.21799	1.21799	1.21799	4201	1843
adipocyte (UCP1lo)	10x	L2	Fat	2.15934	-1.08652	3.24932	3.74451	0	0	4.51998	0	1211	697
adipocyte (UCP1lo)	10x	L2	Fat	0.594959	7.47742	2.96026	3.76671	1.73925	4.2813	0.661974	0.661974	21308	4109
adipocyte (UCP1hi)	10x	L2	Fat	4.19341	-0.275945	3.07815	3.07815	0	2.69545	0	3.07815	1448	839
adipocyte (UCP1lo)	10x	L2	Fat	-0.997275	-0.379807	3.52967	3.70709	0	3.31382	0	0	1510	761
adipocyte (UCP1hi)	10x	L2	Fat	3.99617	1.06314	3.73678	1.81162	0	0	2.41954	0	1953	1099
adipocyte (UCP1lo)	10x	L2	Fat	0.451487	-1.22085	3.26211	3.26211	0	3.26211	2.87562	0	1195	657
adipocyte (UCP1lo)	10x	L2	Fat	0.687243	5.72041	3.75655	3.5834	2.17211	4.52588	0.679099	0	10287	2898
adipocyte (UCP1lo)	10x	L2	Fat	0.533011	6.4988	3.59258	3.52705	1.19512	4.34421	0	0.569843	13021	3350
adipocyte (UCP1lo)	10x	L2	Fat	0.560373	4.88213	3.11419	3.94574	1.85298	4.86232	0	0.570077	13014	3340
adipocyte (UCP1lo)	10x	L2	Fat	0.433059	0.0926331	3.79771	4.10187	1.60212	4.28143	0	1.60212	2523	1051
adipocyte (UCP1hi)	10x	L2	Fat	4.26202	0.122465	3.78317	2.90044	0	0	2.63092	2.26083	2328	1183
adipocyte (UCP1lo)	10x	L2	Fat	0.41301	6.06	3.7594	3.41266	0	4.56461	0	0	7156	2387
adipocyte (UCP1hi)	10x	L2	Fat	3.82165	0.414543	3.58012	2.39472	0	3.25474	3.0412	2.76931	2007	1057
adipocyte (UCP1hi)	10x	L2	Fat	4.06658	0.614553	3.62602	3.34717	0	2.95915	0	2.95915	1094	694
adipocyte (UCP1hi)	10x	L2	Fat	3.44776	1.89194	3.82669	3.51637	0	1.62585	0	1.8631	7348	2496
adipocyte (UCP1lo)	10x	L2	Fat	-0.860446	6.10357	3.28949	3.74542	2.5951	5.08548	1.27618	1.27618	19358	3821
adipocyte (UCP1hi)	10x	L2	Fat	0.175321	6.46016	3.98416	3.68843	0	3.74419	0	1.72028	4361	1819
adipocyte (UCP1hi)	10x	L2	Fat	3.8275	-0.608361	3.89245	3.39513	0	0	0	2.36143	1041	653
adipocyte (UCP1lo)	10x	L2	Fat	0.0944703	5.10154	3.6903	3.5311	1.37313	4.60264	0.552113	0.552113	13570	3488
adipocyte (UCP1hi)	10x	L2	Fat	3.62324	2.11144	3.40131	2.97783	0	2.97783	1.97617	1.63771	4827	1907
adipocyte (UCP1hi)	10x	L2	Fat	3.19969	-0.805755	4.09546	3.87647	0	1.93249	0	2.55049	1693	959
adipocyte (UCP1lo)	10x	L2	Fat	-0.72755	2.14296	2.82558	3.53176	1.91267	4.38644	0.893142	0.893142	6931	1887
adipocyte (UCP1lo)	10x	L2	Fat	-1.2447	0.2365	3.13454	3.92099	0	3.92099	1.87096	0	1820	847
adipocyte (UCP1lo)	10x	L2	Fat	2.35803	6.31427	3.37481	3.24615	0.462406	4.61454	0	0	17010	3820
adipocyte (UCP1lo)	10x	L2	Fat	-1.33225	-1.61717	0	3.40446	0	3.6838	0	0	1031	515
adipocyte (UCP1hi)	10x	L2	Fat	3.12499	2.41757	3.48316	3.20566	2.18499	3.70014	2.64978	1.28929	3802	1618
adipocyte (UCP1lo)	10x	L2	Fat	2.03679	2.45167	3.82497	3.44448	0.840949	4.24227	2.0272	0.840949	7584	2628
adipocyte (UCP1hi)	10x	L2	Fat	2.72027	1.18748	1.7384	1.7384	0	4.04758	1.7384	2.71235	2133	930
adipocyte (UCP1lo)	10x	L2	Fat	-1.11714	4.44491	3.30209	3.58053	1.15713	3.61046	0.737352	0.737352	9171	2524
adipocyte (UCP1hi)	10x	L2	Fat	3.33956	0.703392	2.80069	3.93636	0	3.46298	2.80069	2.16653	2588	1236
adipocyte (UCP1lo)	10x	L2	Fat	-0.361971	5.31695	3.21935	3.03764	1.87812	5.13855	0	0.379645	21656	4060
adipocyte (UCP1hi)	10x	L2	Fat	3.53903	1.03556	2.74627	3.01778	0	1.7684	0	0	2057	1103
adipocyte (UCP1lo)	10x	L2	Fat	0.49257	4.96413	3.56704	3.40315	0.927983	4.89827	0	1.19213	13077	3272
adipocyte (UCP1hi)	10x	L2	Fat	3.31866	0.734496	3.13875	3.80999	0	0	2.75472	2.75472	1359	819
adipocyte (UCP1hi)	10x	L2	Fat	2.94512	2.57875	3.6036	3.6036	1.6986	0	0	0	2239	1130
adipocyte (UCP1hi)	10x	L2	Fat	2.86608	0.8316	3.33997	2.47547	0	0	2.47547	0	1837	1004
adipocyte (UCP1hi)	10x	L2	Fat	4.26701	0.548419	3.58873	3.38745	0	0	2.28208	1.16292	4547	1715
adipocyte (UCP1hi)	10x	L2	Fat	3.52641	1.10234	3.73568	3.63297	0	0	1.6276	0	2444	1252
adipocyte (UCP1lo)	10x	L2	Fat	-0.463009	-0.900321	3.55838	3.88668	2.68393	3.06637	0	0	1466	709
adipocyte (UCP1hi)	10x	L2	Fat	3.03355	-0.459655	2.63122	3.28771	0	4.47748	2.36725	1.44047	3103	1306
adipocyte (UCP1lo)	10x	L2	Fat	0.59141	-1.07876	2.27716	3.97956	0	3.30493	2.27716	0	1143	665
adipocyte (UCP1hi)	10x	L2	Fat	2.09075	-0.46772	2.23957	2.87799	0	0	3.26453	0	1192	772
adipocyte (UCP1hi)	10x	L2	Fat	4.35443	-0.41517	2.90641	2.52792	0	0	3.57184	1.91157	1735	940
adipocyte (UCP1hi)	10x	L2	Fat	2.36033	1.88148	4.19388	4.02677	1.11185	1.6253	2.21484	1.6253	4902	1887
adipocyte (UCP1hi)	10x	L2	Fat	3.79784	0.654384	3.58425	3.58425	0	2.27794	0	2.27794	2284	1106
adipocyte (UCP1lo)	10x	L2	Fat	1.41126	2.84019	3.81372	3.63165	1.89578	4.66918	0	1.34257	10605	2971
adipocyte (UCP1hi)	10x	L2	Fat	4.14447	-0.555115	2.91188	0	0	2.27168	2.27168	3.57746	1150	699
adipocyte (UCP1lo)	10x	L2	Fat	0.400026	3.86521	3.46167	3.26125	1.58079	3.81498	1.58079	0	5183	1680
adipocyte (UCP1lo)	10x	L2	Fat	-1.22	1.48105	3.47453	3.75444	2.43603	3.93285	0	0	4795	1584
adipocyte (UCP1hi)	10x	L2	Fat	3.20265	0.784693	3.97919	3.65017	0	0	2.13963	0	1334	761
adipocyte (UCP1hi)	10x	L2	Fat	4.34485	-0.526215	3.44196	3.44196	0	3.22678	0	1.95297	1653	934
adipocyte (UCP1lo)	10x	L2	Fat	-0.677597	6.75706	3.55051	3.01219	2.70551	5.11437	0	0.729478	18622	4034
adipocyte (UCP1hi)	10x	L2	Fat	4.29658	-0.453628	2.30308	3.61145	0	0	2.94496	1.7052	2221	1134
adipocyte (UCP1lo)	10x	L2	Fat	2.50833	6.2146	3.82177	3.98743	2.44956	4.70375	2.08636	0.77745	8504	2603
adipocyte (UCP1lo)	10x	L2	Fat	-1.08515	0.312854	2.97312	4.43661	2.32985	3.64037	0	0	1078	621
adipocyte (UCP1hi)	10x	L2	Fat	3.96068	0.535212	3.69809	3.24284	0	0	3.24284	2.75771	2032	1014
adipocyte (UCP1lo)	10x	L2	Fat	-0.458243	1.0489	3.44434	3.21185	2.26837	3.2955	0	1.67369	4617	1472
adipocyte (UCP1hi)	10x	L2	Fat	4.17669	-0.0980844	2.69545	4.02978	0	0	2.06763	0	1448	873
adipocyte (UCP1lo)	10x	L2	Fat	1.79287	5.35558	3.35459	3.49504	2.17157	4.45002	0	0	11580	3211
adipocyte (UCP1lo)	10x	L2	Fat	1.71122	-0.659251	3.00325	3.88932	0	0	1.99927	0	3133	1291
adipocyte (UCP1lo)	10x	L2	Fat	0.925291	5.78578	3.73146	3.40713	2.2255	4.40586	0.438603	0.438603	18164	3927
adipocyte (UCP1lo)	10x	L2	Fat	-0.915622	4.48069	2.82701	1.65606	1.13761	4.84497	0	0	9437	2070
adipocyte (UCP1hi)	10x	L2	Fat	2.62904	0.62083	3.76502	3.68011	1.50712	2.92147	2.08286	1.50712	2846	1394
adipocyte (UCP1hi)	10x	L2	Fat	3.69503	1.08234	4.00604	3.18273	0	1.57941	2.1638	1.57941	2596	1276
adipocyte (UCP1lo)	10x	L2	Fat	0.678421	-0.308183	3.6691	3.6691	3.00113	1.99734	0	0	1570	827
adipocyte (UCP1lo)	10x	L2	Fat	2.3425	-0.764421	3.00053	0	0	1.99679	0	1.99679	1571	748
adipocyte (UCP1lo)	10x	L2	Fat	0.332588	6.22679	2.98807	3.34494	1.86745	4.67652	0.795683	0.474977	16448	3954
adipocyte (UCP1hi)	10x	L2	Fat	3.12092	1.27289	3.64353	2.70538	0	4.59229	1.20197	1.73224	4298	1547
adipocyte (UCP1lo)	10x	L2	Fat	1.80082	-0.440216	2.97049	3.35871	0	0	0	0	1081	649
adipocyte (UCP1lo)	10x	L2	Fat	-0.972947	0.0168322	2.89075	3.27753	0	2.25165	0	0	1176	610
adipocyte (UCP1lo)	10x	L2	Fat	1.13052	5.60933	3.72847	3.47487	2.03578	4.91385	0	0	15019	3443
adipocyte (UCP1hi)	10x	L2	Fat	3.85284	2.11902	4.04213	4.06526	1.2986	0	0	0.846765	7507	2600
adipocyte (UCP1lo)	10x	L2	Fat	-1.34391	0.215264	2.32401	3.63406	0	2.32401	2.32401	0	1085	619
adipocyte (UCP1lo)	10x	L2	Fat	0.563006	7.39689	3.20504	3.32295	1.27295	4.76847	0	0	19445	4011
adipocyte (UCP1lo)	10x	L2	Fat	0.467097	5.96886	2.95969	3.40169	1.7994	4.93545	0.489044	1.06204	15854	3631
adipocyte (UCP1lo)	10x	L2	Fat	-0.732021	5.17918	3.76548	3.51135	2.83096	5.00157	0.997016	0	17542	4210
adipocyte (UCP1lo)	10x	L2	Fat	-0.310924	6.9789	3.07458	3.07458	1.24614	4.9629	0.601924	1.63474	12112	3063
adipocyte (UCP1hi)	10x	L2	Fat	3.42377	2.29113	3.81939	3.94197	0	3.94197	0	0	3365	1480
adipocyte (UCP1lo)	10x	L2	Fat	2.74944	3.024	2.95668	3.12268	2.5086	4.36025	1.49809	1.49809	11517	3087
adipocyte (UCP1hi)	10x	L2	Fat	3.17185	-0.854856	3.65432	2.60617	1.98424	0	3.26171	1.98424	1594	891
adipocyte (UCP1lo)	10x	L2	Fat	0.940057	7.31658	3.44966	3.24362	1.6301	4.54572	1.01487	0.461428	17055	3981
adipocyte (UCP1hi)	10x	L2	Fat	2.90601	0.188411	3.45722	2.92097	0	4.26601	1.68451	2.65109	2278	1174
adipocyte (UCP1lo)	10x	L2	Fat	-1.48182	0.655963	2.9424	4.28834	0	4.15677	0	0	2227	971
adipocyte (UCP1lo)	10x	L2	Fat	-0.145833	6.12297	3.69597	3.50401	1.73883	4.55808	1.20757	1.01487	17055	3853
adipocyte (UCP1hi)	10x	L2	Fat	3.45091	2.35302	4.13427	3.85191	0	3.32797	2.52739	1.07163	5208	1896
adipocyte (UCP1hi)	10x	L2	Fat	3.71637	1.73273	3.98655	3.79637	0.93804	0	2.59822	0.93804	6431	2400
adipocyte (UCP1lo)	10x	L2	Fat	0.587607	6.79575	3.20613	3.69547	1.05422	4.77213	0	1.97858	16045	3879
adipocyte (UCP1lo)	10x	L2	Fat	-0.499404	4.60699	3.86577	3.54261	1.52506	3.98402	0.78776	0	8344	2559
adipocyte (UCP1lo)	10x	L2	Fat	-0.623129	1.9397	3.07331	3.80228	2.42539	2.94636	0	0	3881	1458
adipocyte (UCP1lo)	10x	L2	Fat	2.32665	-1.188	2.15701	3.45256	0	0	2.15701	0	1308	754
adipocyte (UCP1hi)	10x	L2	Fat	4.40212	-0.252474	4.21722	2.66507	0	0	2.0392	2.0392	1496	845
adipocyte (UCP1lo)	10x	L2	Fat	0.0129025	5.23332	3.17326	3.27812	1.01538	4.59211	0.63138	1.83757	11361	3338
adipocyte (UCP1hi)	10x	L2	Fat	4.27633	-0.0112212	3.55757	3.31437	0	0	2.51441	1.56579	2641	1378
adipocyte (UCP1lo)	10x	L2	Fat	0.694054	-0.887836	3.03505	3.31064	2.02824	3.52646	0	0	1515	766
adipocyte (UCP1hi)	10x	L2	Fat	3.40469	1.16818	3.15427	3.49806	0	2.3623	2.00287	0	3120	1625
adipocyte (UCP1hi)	10x	L2	Fat	3.84537	1.87911	4.10936	4.00302	0.930627	1.96633	1.96633	1.72425	6510	2242
adipocyte (UCP1lo)	10x	L2	Fat	0.67194	7.30118	3.40483	3.34963	1.5854	4.70046	0.280232	0.962098	30918	5019
adipocyte (UCP1lo)	10x	L2	Fat	-0.946306	6.42244	3.61638	2.60148	3.43272	4.58239	0	0.485004	16021	4004
adipocyte (UCP1lo)	10x	L2	Fat	-1.16826	5.71999	3.79535	3.11453	3.51846	5.18745	0	1.17618	22302	4705
adipocyte (UCP1lo)	10x	L2	Fat	-1.5257	5.96829	3.79507	2.42945	2.94152	5.03389	0	0	14489	3789
adipocyte (UCP1lo)	10x	L2	Fat	-0.574966	4.8388	3.34203	3.5122	3.34203	5.14139	0	1.13082	9532	2815
adipocyte (UCP1lo)	10x	L2	Fat	-0.0984262	1.03422	2.98936	4.00593	1.30729	3.90259	2.207	0	3709	1394
adipocyte (UCP1lo)	10x	L2	Fat	-0.873434	2.16757	4.33364	0	4.58848	5.02021	0	2.28743	2260	898
adipocyte (UCP1lo)	10x	L2	Fat	-0.348309	1.2542	2.94988	3.33774	2.0527	4.29612	0	0	4419	1521
adipocyte (UCP1lo)	10x	L2	Fat	-0.415607	4.30972	3.5169	3.20603	2.51502	4.81376	0.666412	0.387722	21114	4423
adipocyte (UCP1lo)	10x	L2	Fat	-0.14429	-0.497551	1.98262	3.47534	0	2.98494	0	0	1597	812
adipocyte (UCP1lo)	10x	L2	Fat	-0.828486	4.61567	3.48779	3.51473	2.09761	5.06403	0	0.63834	22388	4723
adipocyte (UCP1hi)	10x	L2	Fat	2.2446	0.0201548	3.46576	3.46576	1.6917	4.54332	1.6917	0	2258	1110
adipocyte (UCP1lo)	10x	L2	Fat	-0.787322	-2.04301	2.9909	0	0	2.34677	0	0	1058	558
adipocyte (UCP1lo)	10x	L2	Fat	-1.07186	-0.22919	2.52342	3.56709	2.52342	3.56709	0	0	3487	1392
adipocyte (UCP1lo)	10x	L2	Fat	2.33497	6.09859	3.26515	3.16129	1.58401	4.69579	0	0	15486	3919
adipocyte (UCP1lo)	10x	L2	Fat	0.872269	5.62029	3.63974	3.2548	3.05773	4.74113	0	0.76956	17259	3921
adipocyte (UCP1lo)	10x	L2	Fat	1.15279	5.64608	3.60278	3.35922	2.18979	4.57231	0.448951	0	17647	4102
adipocyte (UCP1lo)	10x	L2	Fat	-0.856633	-1.77153	2.96786	3.35604	0	3.63496	0	0	1084	635
adipocyte (UCP1lo)	10x	L2	Fat	-1.11226	1.36531	2.6755	3.77991	2.04896	3.24983	0	0	4438	1503
adipocyte (UCP1lo)	10x	L2	Fat	-0.103524	4.92781	3.90491	3.30298	3.56745	5.50725	1.17717	0	13362	3318
adipocyte (UCP1lo)	10x	L2	Fat	-1.2982	5.96565	3.24477	3.32181	0	4.76585	0.521697	0.862793	14601	3513
adipocyte (UCP1lo)	10x	L2	Fat	-0.362291	5.80453	3.35131	3.78806	1.55215	4.66296	0	0	13435	3820
adipocyte (UCP1lo)	10x	L2	Fat	-0.3673	-1.68399	3.50665	0	2.84306	4.58506	0	0	1237	739
adipocyte (UCP1lo)	10x	L2	Fat	-0.240519	6.18371	3.55817	3.21002	1.52374	4.78289	0.640455	0	22288	4621
adipocyte (UCP1lo)	10x	L2	Fat	2.43007	6.22392	3.64264	3.83854	1.32309	4.52833	0	0.866052	14519	3666
adipocyte (UCP1lo)	10x	L2	Fat	0.248108	2.38225	3.68246	3.10956	2.41553	5.22877	0	0	9808	2828
adipocyte (UCP1lo)	10x	L2	Fat	2.36385	5.02915	3.49762	3.05104	2.11898	4.81006	0	1.04051	21850	4378
adipocyte (UCP1lo)	10x	L2	Fat	-1.01989	6.26317	3.38194	3.31349	2.57048	4.50609	0.575965	0.575965	25679	5241
adipocyte (UCP1lo)	10x	L2	Fat	-0.481227	3.49702	3.99976	3.1766	3.32477	5.38984	0	1.57433	7838	2620
adipocyte (UCP1lo)	10x	L2	Fat	-0.926661	1.58938	3.12374	3.33805	4.29643	3.98	0	0	5522	1629
adipocyte (UCP1lo)	10x	L2	Fat	-1.4195	5.16938	3.12997	2.08327	1.86692	4.66041	0	0	12801	3479
adipocyte (UCP1lo)	10x	L2	Fat	2.56468	6.17487	3.25862	3.3487	2.3804	4.34408	0	0.683562	20389	4534
adipocyte (UCP1lo)	10x	L2	Fat	-1.33007	4.59872	3.53108	2.57505	2.51148	5.04652	0	0	12364	3365
adipocyte (UCP1lo)	10x	L2	Fat	1.54194	6.98583	2.95822	3.00343	2.24746	5.10009	0	0.637057	22449	4592
adipocyte (UCP1lo)	10x	L2	Fat	0.00358952	5.43263	3.6075	3.38784	1.23078	4.56452	0	0.395265	20628	4463
adipocyte (UCP1lo)	10x	L2	Fat	-0.491917	5.17	3.50701	3.57049	2.47893	4.56743	0.362655	0.362655	22876	4539
adipocyte (UCP1lo)	10x	L2	Fat	-1.24612	4.8906	3.45335	2.61669	2.7202	5.2463	0	0	13396	3429
adipocyte (UCP1lo)	10x	L2	Fat	-0.320354	0.0827845	2.31945	3.74397	2.69159	3.62914	1.72009	0	2181	944
adipocyte (UCP1lo)	10x	L2	Fat	-1.15162	0.781494	3.22659	3.17176	2.67006	4.71147	0	0	7440	2118
adipocyte (UCP1lo)	10x	L2	Fat	-0.973148	5.84767	3.32477	2.93713	3.03377	4.9735	0.822347	0.822347	15676	3799
adipocyte (UCP1lo)	10x	L2	Fat	0.463355	6.98797	3.22024	2.91665	3.02841	4.6519	0	0.310534	27461	5048
adipocyte (UCP1lo)	10x	L2	Fat	-0.458458	4.96711	3.61537	3.01003	3.54829	5.01384	0	1.76164	12443	3527
adipocyte (UCP1lo)	10x	L2	Fat	-0.956162	4.18445	3.42737	3.13515	3.35576	4.98656	0	0.883289	14096	3442
adipocyte (UCP1lo)	10x	L2	Fat	0.0992365	4.54423	3.78166	3.42243	2.81947	4.70151	0.489019	1.25927	15855	3805
adipocyte (UCP1lo)	10x	L2	Fat	1.65852	5.93669	3.57364	3.78637	1.56916	4.61646	0	0.818693	23668	4567
adipocyte (UCP1lo)	10x	L2	Fat	-1.32381	6.26231	3.59571	2.60571	4.38959	5.40925	0.737409	0.969175	18340	4058
adipocyte (UCP1lo)	10x	L2	Fat	-0.464339	5.67733	3.35341	3.20788	2.22264	5.01478	0.394886	0	20652	4219
adipocyte (UCP1lo)	10x	L2	Fat	-1.2855	6.1842	3.81098	3.05416	3.3148	4.92728	0	0.816561	15839	3805
adipocyte (UCP1lo)	10x	L2	Fat	-0.287526	4.01271	3.16351	3.39371	2.12191	4.88298	0	0	16333	4011
adipocyte (UCP1lo)	10x	L2	Fat	-1.13444	5.60462	3.38278	3.24378	2.10648	4.91297	0	0.614823	23548	4509
adipocyte (UCP1lo)	10x	L2	Fat	-1.05155	3.45428	3.67245	2.92848	4.58848	4.42599	0	1.37368	3390	1637
adipocyte (UCP1lo)	10x	L2	Fat	-1.25153	4.41852	3.67314	3.15212	3.44619	4.8715	0.955118	0	6254	2311
adipocyte (UCP1lo)	10x	L2	Fat	-0.88109	6.68586	3.38291	3.64106	2.2331	4.87624	0.297902	1.00619	28816	5274
adipocyte (UCP1lo)	10x	L2	Fat	0.560689	3.49523	4.36688	2.80696	4.20213	4.99057	0	0	8355	2822
adipocyte (UCP1lo)	10x	L2	Fat	-1.14594	5.06215	3.53905	3.08272	3.64334	5.05104	0	0	15852	3763
adipocyte (UCP1lo)	10x	L2	Fat	0.507092	5.31341	3.38444	3.75555	1.94096	5.00267	0	1.09476	15087	3686
adipocyte (UCP1lo)	10x	L2	Fat	-0.486759	7.03185	3.57844	3.50735	2.94566	5.03823	0	0.801487	24413	4665
adipocyte (UCP1lo)	10x	L2	Fat	-0.88318	4.10929	3.11901	3.20858	2.61885	5.06183	0	0.353469	23585	4558
adipocyte (UCP1lo)	10x	L2	Fat	-0.711148	4.34346	3.60719	3.57306	2.20145	4.59827	0	0.481385	16173	3681
adipocyte (UCP1lo)	10x	L2	Fat	1.53012	6.86038	2.97724	3.46748	0.807474	4.78961	1.24832	0.483116	16100	3842
adipocyte (UCP1lo)	10x	L2	Fat	0.79993	3.71165	2.73631	3.26776	3.51058	5.74058	0	0	2772	1377
adipocyte (UCP1lo)	10x	L2	Fat	0.184459	6.95689	3.58101	3.57051	2.14095	4.74918	1.38704	0.754302	26640	4905
adipocyte (UCP1lo)	10x	L2	Fat	-1.52675	5.54158	3.45275	2.33303	3.57169	5.33335	0	0	15039	3802
adipocyte (UCP1lo)	10x	L2	Fat	-0.0050515	6.69476	4.09127	3.58079	3.58079	4.84953	0.829712	1.27685	15472	3772
adipocyte (UCP1lo)	10x	L2	Fat	-1.05865	4.21226	3.34782	3.05492	2.26856	5.45019	0	0	13848	3438
adipocyte (UCP1lo)	10x	L2	Fat	-1.33237	4.8674	3.52549	3.34539	2.76821	5.42961	0.483712	1.24942	16075	3859
adipocyte (UCP1lo)	10x	L2	Fat	-0.742878	4.15717	3.44779	3.59455	1.88546	4.98157	0	0.807405	16102	3885
adipocyte (UCP1lo)	10x	L2	Fat	-0.427883	4.46049	3.88929	3.31773	3.6438	5.27966	0.565278	1.39618	13159	3551
adipocyte (UCP1lo)	10x	L2	Fat	-0.149924	5.03519	3.31971	3.93129	3.12038	4.82911	0.810629	0.810629	24013	4678
adipocyte (UCP1lo)	10x	L2	Fat	-0.180248	2.41835	3.61559	3.15497	2.27536	4.50876	0.809751	0	8017	2220
adipocyte (UCP1lo)	10x	L2	Fat	-0.623649	0.38931	2.22434	3.7433	0	4.32051	0	0	2425	1013
adipocyte (UCP1lo)	10x	L2	Fat	-1.39428	5.96444	3.82829	3.45173	3.45173	5.08922	0	1.26589	11782	3217
adipocyte (UCP1lo)	10x	L2	Fat	-0.540804	6.75017	3.27437	3.24284	2.21943	4.95057	0	0.598952	12192	3098
adipocyte (UCP1lo)	10x	L2	Fat	0.863064	4.96704	3.0455	3.37833	3.85839	4.76818	0	0.397638	20479	4136
adipocyte (UCP1lo)	10x	L2	Fat	0.0911447	4.42374	2.66232	3.31995	3.0886	4.80335	0	1.06616	10503	2826
adipocyte (UCP1lo)	10x	L2	Fat	-0.964666	1.03597	3.47845	3.5928	2.54777	3.87358	0	1.59457	2547	988
adipocyte (UCP1lo)	10x	L2	Fat	-0.0256183	-0.100351	2.90329	2.90329	2.90329	4.11609	0	0	2321	1025
adipocyte (UCP1lo)	10x	L2	Fat	0.0752842	4.34429	3.09903	3.9272	4.18339	5.00906	0	0.722132	18889	3909
adipocyte (UCP1lo)	10x	L2	Fat	1.41254	3.62671	3.50551	3.16782	2.96276	4.78066	0	0	13623	3355
adipocyte (UCP1lo)	10x	L2	Fat	0.595561	4.64147	3.46005	3.33649	4.0972	4.99516	0	0	8112	2703
adipocyte (UCP1lo)	10x	L2	Fat	1.97271	6.89777	3.01445	3.51561	1.11178	4.50247	0	1.11178	19610	4130
adipocyte (UCP1lo)	10x	L2	Fat	-1.08738	-0.312789	2.25853	3.5632	0	3.78066	0	0	1167	621
adipocyte (UCP1lo)	10x	L2	Fat	1.76571	5.97029	3.0498	2.75923	3.31846	5.08325	0	0.780706	16906	3576
adipocyte (UCP1lo)	10x	L2	Fat	0.340261	2.63494	3.04405	3.30457	2.9173	4.58956	0	0	8004	2314
adipocyte (UCP1lo)	10x	L2	Fat	2.46178	4.06507	3.96922	2.36265	0	4.55668	0	1.07289	5198	2004
adipocyte (UCP1lo)	10x	L2	Fat	1.52967	3.39096	3.70445	1.9379	0	5.02114	0	0	5047	1820
adipocyte (UCP1lo)	10x	L2	Fat	-1.12685	5.23511	3.12944	2.82726	3.96408	4.89899	0.40336	0.40336	20127	3667
adipocyte (UCP1lo)	10x	L2	Fat	-0.54507	-0.893918	2.2803	3.58681	3.58681	3.58681	0	0	1139	550
adipocyte (UCP1lo)	10x	L2	Fat	0.0241143	5.38742	3.58191	3.65981	2.19807	4.71537	0	0	13737	3278
adipocyte (UCP1lo)	10x	L2	Fat	-0.38872	4.56504	3.69087	2.84618	2.0329	4.95466	0.552363	0.906123	13562	3248
adipocyte (UCP1lo)	10x	L2	Fat	2.13575	1.8817	4.75531	3.39451	3.95508	5.64403	0	0	3125	1366
adipocyte (UCP1hi)	10x	L2	Fat	2.6818	0.610222	2.04709	1.47538	3.44535	4.12242	0	0	2965	1394
adipocyte (UCP1lo)	10x	L2	Fat	-1.30297	-0.82638	2.19226	3.21352	2.19226	3.88635	0	0	1257	669
adipocyte (UCP1lo)	10x	L2	Fat	1.74372	4.29331	3.28025	3.62558	2.00089	4.83037	0	0	10945	3030
adipocyte (UCP1lo)	10x	L2	Fat	0.121073	5.64221	3.19569	3.10781	3.30703	5.08574	0	0	24331	4552
adipocyte (UCP1lo)	10x	L2	Fat	0.634642	-0.177733	2.9992	3.99626	2.78843	3.17318	0	0	2622	1034
adipocyte (UCP1lo)	10x	L2	Fat	-0.330206	-0.649084	0	0	3.00903	4.35762	0	0	1038	553
adipocyte (UCP1lo)	10x	L2	Fat	1.43208	3.98485	3.10889	3.45811	3.04732	4.7987	0	0	7478	2349
adipocyte (UCP1lo)	10x	L2	Fat	0.117169	-0.480835	2.75472	3.13875	2.75472	3.28669	0	0	2718	1032
adipocyte (UCP1lo)	10x	L2	Fat	1.75425	4.10279	3.44113	3.83586	2.37749	3.18267	0	0.635989	11250	2667
adipocyte (UCP1lo)	10x	L2	Fat	-1.01384	6.23278	3.72737	3.48008	2.71305	4.88767	0	0.603196	12078	3155
adipocyte (UCP1lo)	10x	L2	Fat	-0.794957	6.37904	3.40121	3.68052	2.72234	4.91928	0	0.759529	17586	3938
adipocyte (UCP1lo)	10x	L2	Fat	1.09541	4.99925	2.96936	3.84028	4.30754	5.0291	0	0.506805	15152	3292
adipocyte (UCP1lo)	10x	L2	Fat	0.000271872	4.6602	3.24407	3.68177	3.73117	4.77625	0	0	19888	3895
adipocyte (UCP1lo)	10x	L2	Fat	1.58138	4.02388	2.92901	3.65927	2.10956	4.6901	0	0.959318	12423	3178
adipocyte (UCP1lo)	10x	L2	Fat	0.119954	-0.219583	1.87328	3.80838	2.86385	3.13717	0	0	1815	819
adipocyte (UCP1lo)	10x	L2	Fat	0.236496	4.80039	3.65464	3.62867	2.8246	4.90356	1.78413	0	10092	2757
adipocyte (UCP1lo)	10x	L2	Fat	1.82525	4.53149	3.23789	3.45315	3.28989	4.57347	0	0	14706	3190
adipocyte (UCP1lo)	10x	L2	Fat	1.09221	3.08701	2.68111	3.02754	2.68111	4.56653	0	0	6617	2273
adipocyte (UCP1lo)	10x	L2	Fat	1.12158	3.14954	3.05611	3.25215	1.72296	4.65381	0.652438	0	10867	2721
adipocyte (UCP1lo)	10x	L2	Fat	1.53783	5.14807	2.89406	3.34309	3.11152	4.73731	0	0	20508	3831
adipocyte (UCP1lo)	10x	L2	Fat	-0.202255	4.12719	3.58159	3.317	2.51692	4.87405	0	0	13169	3292
adipocyte (UCP1lo)	10x	L2	Fat	1.67049	5.84162	3.45246	2.72587	1.96229	5.0494	0	0	9811	2599
adipocyte (UCP1lo)	10x	L2	Fat	-1.12604	-0.408535	2.78676	4.0402	3.05892	3.72832	0	0	1970	857
adipocyte (UCP1lo)	10x	L2	Fat	-0.682348	5.35977	3.32872	3.53474	2.85734	4.76451	0	0	21931	4173
adipocyte (UCP1lo)	10x	L2	Fat	-0.223163	3.27051	2.98523	3.44281	2.5244	4.48517	0	0	9579	2654
adipocyte (UCP1lo)	10x	L2	Fat	0.198855	3.5591	3.09939	3.2958	3.3647	4.9323	0	0	10385	2679
adipocyte (UCP1lo)	10x	L2	Fat	2.45309	6.45621	2.74827	3.66358	1.58872	5.05561	0	0	10263	2858
adipocyte (UCP1lo)	10x	L2	Fat	0.343994	3.47316	3.47975	3.57225	0	4.59005	0	0	6359	2198
adipocyte (UCP1lo)	10x	L2	Fat	0.557064	0.393025	2.13479	3.92596	1.78678	4.35719	0	0	4024	1445
adipocyte (UCP1lo)	10x	L2	Fat	-0.226054	0.377119	2.49344	2.76025	2.49344	3.73075	0	0	2702	1045
adipocyte (UCP1lo)	10x	L2	Fat	1.86155	2.17297	3.27263	4.22949	1.65443	4.88381	0	1.13625	4728	1754
adipocyte (UCP1lo)	10x	L2	Fat	1.16319	3.97839	3.34124	2.68287	2.05586	5.12356	0.758743	0	8806	2618
adipocyte (UCP1lo)	10x	L2	Fat	1.28375	4.22253	3.46283	3.44655	2.86127	4.56744	0	0	19413	4397
adipocyte (UCP1lo)	10x	L2	Fat	-0.0680518	3.19365	3.82911	3.75088	2.26779	5.01009	0	1.00489	5775	2011
adipocyte (UCP1lo)	10x	L2	Fat	-0.218926	0.450136	3.27141	3.81463	3.27141	3.66415	0	0	1578	692
adipocyte (UCP1lo)	10x	L2	Fat	0.477292	6.84122	3.3015	3.15789	1.91866	4.31883	0	0	13765	3709
adipocyte (UCP1lo)	10x	L2	Fat	3.02263	4.7773	1.97804	2.3363	2.3363	4.62707	0	0	6422	2104
adipocyte (UCP1lo)	10x	L2	Fat	-0.193245	0.108647	2.11169	3.61928	2.11169	2.11169	0	0	1377	654
adipocyte (UCP1lo)	10x	L2	Fat	1.40982	6.07209	3.5167	3.28626	1.60149	4.93176	0	0	10100	2969
adipocyte (UCP1lo)	10x	L2	Fat	-1.06415	6.15172	2.88193	2.46667	1.10586	4.76148	0	0	14838	3244
adipocyte (UCP1lo)	10x	L2	Fat	0.254971	3.96408	2.98329	3.08357	1.32924	4.24505	0	0	14398	3742
adipocyte (UCP1hi)	10x	L2	Fat	1.32191	1.00227	4.49316	0	2.80944	5.05629	0	0	1923	923
adipocyte (UCP1lo)	10x	L2	Fat	-1.187	-0.152674	2.93225	3.9947	3.81606	3.3198	0	0	2251	906
adipocyte (UCP1lo)	10x	L2	Fat	0.959103	6.23787	3.57076	3.67514	2.59402	4.86791	0	0	15343	3767
adipocyte (UCP1lo)	10x	L2	Fat	1.87887	4.88338	3.14771	3.12077	3.94652	4.70553	0	0	16156	3425
adipocyte (UCP1lo)	10x	L2	Fat	1.694	5.33687	3.20979	3.04548	2.9841	4.22782	0	0	7992	2499
adipocyte (UCP1lo)	10x	L2	Fat	1.62614	3.63389	3.52094	2.76735	2.19226	4.55882	0	0	10056	2940
adipocyte (UCP1lo)	10x	L2	Fat	1.24803	2.93299	4.17797	2.91876	4.22176	5.76597	0	0	3425	1205
adipocyte (UCP1lo)	10x	L2	Fat	2.21815	5.94254	3.49428	3.55794	2.21013	4.71788	0.432513	0	18480	3927
adipocyte (UCP1lo)	10x	L2	Fat	1.47491	4.63208	3.48459	3.13683	2.79274	4.66687	0	0	10440	2860
adipocyte (UCP1lo)	10x	L2	Fat	-0.322039	4.27193	3.19994	3.07222	3.55036	4.71883	0	0	13599	3187
adipocyte (UCP1lo)	10x	L2	Fat	2.58414	4.65962	2.70109	3.05458	2.4075	4.42019	0	0	7916	2375
adipocyte (UCP1lo)	10x	L2	Fat	-0.587966	6.74131	3.40165	3.22597	1.44072	4.20598	1.44072	0	6204	1811
adipocyte (UCP1hi)	10x	L2	Fat	0.443115	1.46117	2.87831	3.7986	2.40428	4.06158	0	0	2979	1346
adipocyte (UCP1hi)	10x	L2	Fat	0.834896	3.50887	3.19313	4.264	3.19313	5.66699	0	0	1284	751
adipocyte (UCP1lo)	10x	L2	Fat	1.77712	4.49296	3.32977	3.56056	1.97617	4.73538	0	0	9654	2720
adipocyte (UCP1lo)	10x	L2	Fat	-0.330145	2.39376	2.61905	3.66786	1.43047	4.6326	0	0	3144	1198
adipocyte (UCP1lo)	10x	L2	Fat	2.2043	2.88123	3.77616	3.72852	3.23358	5.00565	0	0	4924	1732
adipocyte (UCP1lo)	10x	L2	Fat	2.84391	4.45537	3.45028	3.58914	2.71345	4.34735	0	0.776308	8522	2631
adipocyte (UCP1lo)	10x	L2	Fat	1.15665	4.54547	3.23557	3.44557	2.6987	5.01173	0.506831	0	15151	3307
adipocyte (UCP1lo)	10x	L2	Fat	-0.973913	-1.99816	3.33317	3.61189	3.61189	3.61189	0	0	1110	551
adipocyte (UCP1lo)	10x	L2	Fat	-0.481112	4.87816	3.56229	3.70913	2.35673	4.69415	0	0	12557	3319
adipocyte (UCP1lo)	10x	L2	Fat	0.931328	6.58972	3.23572	3.32872	2.92848	5.08798	0	0	28250	4508
adipocyte (UCP1lo)	10x	L2	Fat	-1.32773	-0.610505	3.71357	4.11087	0	3.53612	0	0	1500	711
adipocyte (UCP1lo)	10x	L2	Fat	-1.32458	0.728674	2.64236	4.24123	1.44964	4.19316	0	0	3066	1139
adipocyte (UCP1lo)	10x	L2	Fat	-0.324603	4.00165	3.19387	3.5489	2.54092	4.6897	0	1.58865	7698	2243
adipocyte (UCP1lo)	10x	L2	Fat	2.82816	5.37701	3.22236	2.99654	1.26285	4.7235	0	0	7888	2575
adipocyte (UCP1lo)	10x	L2	Fat	-0.890059	4.81205	3.43471	3.07208	2.25945	4.63547	0	0	11658	3313
adipocyte (UCP1lo)	10x	L2	Fat	0.417317	3.76444	2.97147	3.23114	2.87832	4.73497	0	0	17278	3779
adipocyte (UCP1lo)	10x	L2	Fat	-0.0193424	5.44444	2.98811	3.14411	2.98811	5.01415	0	0.349845	23875	4148
adipocyte (UCP1lo)	10x	L2	Fat	-0.409837	0.268423	2.64539	4.09269	0	4.45526	0	0	1528	774
adipocyte (UCP1lo)	10x	L2	Fat	1.72388	5.76465	3.46076	3.58376	1.92203	4.52022	0	0	11997	3223
adipocyte (UCP1lo)	10x	L2	Fat	-0.587689	3.97393	3.41748	3.7347	3.95554	4.98275	0	0.417006	19327	3778
adipocyte (UCP1lo)	10x	L2	Fat	0.302704	2.86233	3.47437	3.10318	1.25339	4.94072	0	0	7993	2353
adipocyte (UCP1lo)	10x	L2	Fat	-1.56573	0.189849	2.83964	3.81333	2.20329	4.44939	0	0	2483	951
adipocyte (UCP1lo)	10x	L2	Fat	-0.950911	6.37842	3.42432	3.24135	3.77359	5.19874	0	0.741971	27271	4817
adipocyte (UCP1lo)	10x	L2	Fat	2.23097	6.10945	3.40647	3.25783	1.32893	3.98459	0	0.870667	7202	2047
adipocyte (UCP1lo)	10x	L2	Fat	-1.24851	1.08837	3.00033	3.41793	0.624777	3.62298	0	0	11523	2559
adipocyte (UCP1lo)	10x	L2	Fat	-0.115719	4.33723	2.6994	1.62524	3.69298	4.80203	0	0	12256	2966
adipocyte (UCP1lo)	10x	L2	Fat	2.81282	5.33433	3.27988	4.12958	1.46685	4.21525	0	1.17053	8994	2719
adipocyte (UCP1lo)	10x	L2	Fat	-1.58502	-0.367244	3.48265	3.87782	3.09243	2.44367	0	0	1902	857
adipocyte (UCP1lo)	10x	L2	Fat	-0.348413	6.40072	3.20662	3.49533	2.0997	4.70147	0.438936	0.438936	18147	3943
adipocyte (UCP1lo)	10x	L2	Fat	2.03933	3.42959	3.44873	3.50412	2.29847	4.68682	0.639692	0.639692	11162	3102
adipocyte (UCP1lo)	10x	L2	Fat	-0.644715	3.44425	2.84783	4.3328	1.10899	5.22492	0	0	4923	1754
adipocyte (UCP1lo)	10x	L2	Fat	-0.377311	-0.390471	0	2.09526	2.09526	3.10829	0	0	1403	704
adipocyte (UCP1lo)	10x	L2	Fat	1.07746	3.25377	4.34993	0	0	5.00695	0	0	2223	1100
adipocyte (UCP1lo)	10x	L2	Fat	0.0863827	4.41175	2.85752	3.28138	3.23076	4.64541	0	0	15227	3503
adipocyte (UCP1lo)	10x	L2	Fat	1.25516	4.14373	2.75531	3.0085	3.0976	4.05418	0	0	26484	4732
adipocyte (UCP1lo)	10x	L2	Fat	0.108023	3.70413	3.72422	3.24073	1.35802	4.88603	0	0.893739	6924	2239
adipocyte (UCP1hi)	10x	L2	Fat	2.75885	-0.674181	3.7433	4.14084	0	1.37258	2.75541	1.37258	3395	1429
adipocyte (UCP1hi)	10x	L2	Fat	3.22769	0.630039	0	2.77776	0	2.77776	0	0	1326	715
adipocyte (UCP1hi)	10x	L2	Fat	4.17686	-0.661142	0	3.79855	0	2.11296	3.94949	3.12756	1375	794
adipocyte (UCP1lo)	10x	L2	Fat	2.7275	4.55411	3.55589	3.36154	0	4.43676	0	0	6467	2136
adipocyte (UCP1lo)	10x	L2	Fat	0.0157604	5.94681	2.97817	3.27007	0	3.86345	0.846841	1.84515	7506	2276
adipocyte (UCP1lo)	10x	L2	Fat	0.816661	2.92613	3.4801	3.20264	2.76365	4.50142	0	0	11442	3148
adipocyte (UCP1hi)	10x	L2	Fat	2.6023	1.92967	3.62755	3.62755	0	0	0	0	3823	1489
adipocyte (UCP1hi)	10x	L2	Fat	3.0108	-0.578418	2.9268	2.9268	0	1.92997	1.92997	2.54777	1698	956
adipocyte (UCP1lo)	10x	L2	Fat	0.499135	-0.185382	3.04978	1.79636	1.79636	3.43932	0	0	1989	806
adipocyte (UCP1lo)	10x	L2	Fat	-1.57808	0.417413	3.42117	3.52326	2.02537	3.77879	0	1.45616	3040	1186
adipocyte (UCP1lo)	10x	L2	Fat	0.364969	3.74165	3.80327	3.13218	3.2451	4.45382	0	0	7298	2379
adipocyte (UCP1hi)	10x	L2	Fat	2.78118	-0.52751	3.15742	3.15742	0	4.14158	1.89122	1.89122	1777	920
adipocyte (UCP1lo)	10x	L2	Fat	-0.706128	1.34952	3.63193	3.83459	3.03532	4.23283	0	0	3534	1189
adipocyte (UCP1lo)	10x	L2	Fat	-0.413036	-1.20847	0	3.60143	2.29381	2.9352	0	0	1122	617
adipocyte (UCP1lo)	10x	L2	Fat	2.2773	4.91784	3.54328	3.72554	1.93527	4.47635	0	0	10125	2830
adipocyte (UCP1lo)	10x	L2	Fat	0.0537815	5.0498	3.63885	3.40245	2.94567	5.05115	0	0	9987	2817
adipocyte (UCP1lo)	10x	L2	Fat	2.83659	5.84124	3.17543	3.32359	2.79063	4.81487	0	0	18311	3759
adipocyte (UCP1hi)	10x	L2	Fat	3.89384	0.315597	3.2565	3.08185	1.64088	1.64088	2.23211	2.23211	2404	1142
adipocyte (UCP1lo)	10x	L2	Fat	0.501616	4.26595	3.85131	3.33545	2.52683	5.16513	0	0	14765	3611
adipocyte (UCP1lo)	10x	L2	Fat	2.05476	4.25069	3.64832	2.52659	2.10343	4.96596	0	0	6950	2134
adipocyte (UCP1lo)	10x	L2	Fat	0.0870696	4.17706	3.49152	3.45495	0.778915	4.62892	0	0	8481	2575
adipocyte (UCP1hi)	10x	L2	Fat	1.34042	1.52412	3.73284	3.73284	0	4.41396	1.71075	0	2206	1172
adipocyte (UCP1hi)	10x	L2	Fat	3.65044	-0.0763966	4.16076	2.94624	0	0	2.3043	0	1109	675
adipocyte (UCP1lo)	10x	L2	Fat	-0.740157	-1.06768	2.92097	3.30831	0	3.8044	0	0	2278	878
adipocyte (UCP1lo)	10x	L2	Fat	1.25413	5.08738	2.94742	3.28452	3.78552	3.73708	0	0.527383	14399	3436
adipocyte (UCP1lo)	10x	L2	Fat	-0.590926	5.14174	3.64227	3.15312	2.41465	4.86246	0.411642	0.702399	19635	4224
adipocyte (UCP1lo)	10x	L2	Fat	-0.0192009	1.37183	3.09109	3.36734	1.50412	3.91207	0	0	5714	2085
adipocyte (UCP1lo)	10x	L2	Fat	1.72635	2.42442	3.72439	3.78186	0.800045	3.78186	0	0.800045	8159	2682
adipocyte (UCP1lo)	10x	L2	Fat	2.39989	4.53768	3.98781	3.05241	2.40543	4.57255	0	0	3967	1543
adipocyte (UCP1lo)	10x	L2	Fat	0.658377	4.05421	3.46217	3.46217	2.09526	4.70311	0	1.21665	4209	1644
adipocyte (UCP1lo)	10x	L2	Fat	2.32383	4.31519	3.04542	3.09993	1.92977	4.20386	0	0	8492	2734
adipocyte (UCP1lo)	10x	L2	Fat	2.06156	4.863	3.35563	3.8524	2.04204	4.53488	0	0	11929	3240
adipocyte (UCP1lo)	10x	L2	Fat	0.814863	2.73043	3.50555	3.20626	1.14845	4.5617	0	0	4644	1829
adipocyte (UCP1lo)	10x	L2	Fat	0.723646	5.37905	3.12409	3.75058	1.22831	4.67544	0.676094	0	20700	4119
adipocyte (UCP1lo)	10x	L2	Fat	0.308776	5.77182	3.08803	3.54751	1.50163	4.66032	0	0	17197	3861
adipocyte (UCP1lo)	10x	L2	Fat	2.84866	5.51786	3.33224	3.75673	0.626475	3.73617	0	0.626475	11481	2904
adipocyte (UCP1hi)	10x	L2	Fat	1.36003	0.905793	2.56532	3.36768	1.60976	4.11127	0	0	2499	1265
adipocyte (UCP1lo)	10x	L2	Fat	2.0713	5.66077	3.77283	2.92903	0.779617	4.67523	0	0	8470	2630
adipocyte (UCP1hi)	10x	L2	Fat	2.21041	0.676046	4.06361	3.3875	2.09777	2.09777	1.52038	0	2798	1348
adipocyte (UCP1lo)	10x	L2	Fat	0.338643	-0.527186	3.56126	2.5179	2.5179	3.84182	0	0	1754	799
adipocyte (UCP1hi)	10x	L2	Fat	2.05188	0.984186	4.15007	3.30651	0	5.16576	0	1.45541	3043	1302
adipocyte (UCP1hi)	10x	L2	Fat	1.96261	0.0209885	3.48827	1.83868	1.83868	3.76828	0	0	1891	1003
adipocyte (UCP1lo)	10x	L2	Fat	0.572201	6.62707	3.45782	3.67464	3.00653	4.98203	0.495046	0	15611	3558
adipocyte (UCP1hi)	10x	L2	Fat	2.25751	2.57582	3.16815	3.65221	0	3.84003	0	1.4849	8786	2516
adipocyte (UCP1hi)	10x	L2	Fat	2.04447	0.882128	3.36768	3.36768	2.19758	4.29085	1.60976	1.60976	2499	1113
adipocyte (UCP1lo)	10x	L2	Fat	0.893034	6.37318	2.74285	3.45376	0.711938	4.75986	0.711938	0	19269	3751
adipocyte (UCP1lo)	10x	L2	Fat	1.20273	5.07676	2.97581	2.77643	1.84306	4.82149	0	0.634445	11287	3104
adipocyte (UCP1hi)	10x	L2	Fat	2.61045	0.546149	4.0691	3.56961	0	3.56961	0	0	1739	860
adipocyte (UCP1lo)	10x	L2	Fat	-0.2068	5.92679	3.423	3.30367	1.76277	4.66851	0	0.524609	14497	3286
adipocyte (UCP1lo)	10x	L2	Fat	1.91795	2.22395	2.80481	3.65108	2.63452	3.42603	0.830149	0	7730	2544
adipocyte (UCP1lo)	10x	L2	Fat	0.705325	2.98424	3.2536	3.12557	0	4.67053	0	1.41353	6430	2154
adipocyte (UCP1lo)	10x	L2	Fat	2.4429	6.12383	3.71561	3.52034	2.1148	4.51293	0	0.647624	10977	3033
adipocyte (UCP1lo)	10x	L2	Fat	-1.57574	-1.12365	2.74718	3.95307	0	4.20011	0	0	1370	671
adipocyte (UCP1hi)	10x	L2	Fat	2.14738	0.393653	3.68034	3.68034	2.00731	2.63092	0	2.00731	1552	820
adipocyte (UCP1lo)	10x	L2	Fat	-0.210469	3.68781	3.60303	3.24734	2.7793	4.22389	0.864339	0	7281	2240
adipocyte (UCP1lo)	10x	L2	Fat	2.88226	4.06339	3.68354	3.59074	1.01633	4.47037	0	0	5672	1989
adipocyte (UCP1lo)	10x	L2	Fat	2.68088	5.57637	3.06494	3.44173	0.968752	4.61228	0.597367	0	12235	3161
adipocyte (UCP1lo)	10x	L2	Fat	1.56038	3.23328	3.53488	2.91442	0.949837	4.70397	0	0	6308	2087
adipocyte (UCP1hi)	10x	L2	Fat	-0.138684	-1.59352	2.98553	2.34166	0	2.34166	0	0	1064	640
adipocyte (UCP1lo)	10x	L2	Fat	0.26397	4.64767	2.7164	3.14405	2.08727	5.09029	0	0	9911	2746
adipocyte (UCP1lo)	10x	L2	Fat	1.06572	5.14076	3.41314	3.21307	2.00453	5.40322	0.65103	0	10899	2937
adipocyte (UCP1hi)	10x	L2	Fat	2.72272	1.69426	3.93054	3.09218	0	2.64905	0	0	3805	1510
adipocyte (UCP1lo)	10x	L2	Fat	-0.895308	5.17752	3.5019	2.77363	2.14104	4.98959	0	0	9323	2536
adipocyte (UCP1lo)	10x	L2	Fat	1.72408	3.46216	3.05759	3.5768	1.3601	4.68374	0.675762	0	10357	2933
adipocyte (UCP1hi)	10x	L2	Fat	2.92124	2.69046	3.82289	2.76707	1.38189	2.93887	1.38189	0	3353	1393
adipocyte (UCP1hi)	10x	L2	Fat	3.08743	0.353851	3.62247	3.62247	0	0	2.31327	0	1098	655
adipocyte (UCP1hi)	10x	L2	Fat	3.84938	-0.711963	2.68266	3.55706	0	0	2.68266	0	1468	836
adipocyte (UCP1lo)	10x	L2	Fat	1.98444	3.22775	3.75402	3.55454	1.40814	4.78666	0	0.933802	6476	2187
adipocyte (UCP1lo)	10x	L2	Fat	2.15463	5.76499	3.56135	3.75685	1.06492	3.63921	0	0	10523	3157
adipocyte (UCP1lo)	10x	L2	Fat	0.248089	-0.609794	2.45333	3.31664	1.84269	4.17072	0	0	1882	825
adipocyte (UCP1lo)	10x	L2	Fat	1.04751	6.92609	3.18501	3.38743	2.42935	4.67723	0.400738	0.400738	20287	4003
adipocyte (UCP1lo)	10x	L2	Fat	-1.40053	4.15835	3.54726	3.24416	3.38543	4.03891	1.27918	1.5873	7711	2317
adipocyte (UCP1lo)	10x	L2	Fat	1.38378	3.32679	3.46598	3.74582	1.49185	4.02758	0	1.00161	5805	2200
adipocyte (UCP1lo)	10x	L2	Fat	2.8241	4.85129	3.22611	3.3639	1.55186	4.29789	0	1.05086	5376	1979
adipocyte (UCP1lo)	10x	L2	Fat	-1.25512	5.70857	3.45341	3.57485	2.81206	5.22944	0	0	14702	3287
adipocyte (UCP1hi)	10x	L2	Fat	-0.297165	-0.811416	3.7437	3.92207	2.22471	4.51917	0	0	1212	706
adipocyte (UCP1lo)	10x	L2	Fat	0.579643	5.92044	3.04568	3.51597	2.27277	5.2648	0.361383	0.626273	22972	4352
adipocyte (UCP1hi)	10x	L2	Fat	1.87233	0.0690737	3.63281	3.53038	0	2.96576	0	2.4887	2716	1219
adipocyte (UCP1hi)	10x	L2	Fat	3.52165	0.913829	3.72491	3.92119	1.70409	2.30187	2.30187	0	2224	1177
adipocyte (UCP1lo)	10x	L2	Fat	-1.64874	1.23138	3.75161	3.27397	3.18243	4.56155	0	0	4328	1420
adipocyte (UCP1lo)	10x	L2	Fat	1.11705	5.68876	3.31901	3.11617	2.70475	4.66592	0	1.26313	7885	2616
adipocyte (UCP1lo)	10x	L2	Fat	0.522333	5.05579	3.30861	3.21074	1.65814	4.42414	0	0	11766	2895
adipocyte (UCP1lo)	10x	L2	Fat	-0.768288	-1.3352	3.59337	3.98963	1.93047	3.59337	1.93047	0	1697	755
adipocyte (UCP1lo)	10x	L2	Fat	-0.37587	-0.197036	2.27285	2.27285	1.67775	3.97485	0	0	2297	953
adipocyte (UCP1lo)	10x	L2	Fat	0.251658	5.26529	3.4525	3.36836	3.30026	5.30349	0.492905	1.57327	15697	3429
adipocyte (UCP1lo)	10x	L2	Fat	1.89604	4.63035	3.18594	3.35124	1.36066	4.54074	0.895835	0	13799	3790
adipocyte (UCP1hi)	10x	L2	Fat	1.8793	0.874753	4.25434	3.92353	1.78471	3.92353	0	0	2017	1001
adipocyte (UCP1lo)	10x	L2	Fat	-0.656408	4.46482	3.66151	3.48103	2.53122	4.57228	0	0.49635	15559	3600
adipocyte (UCP1hi)	10x	L2	Fat	2.68883	-1.00988	3.87704	3.48188	0	0	2.18383	2.81902	1269	719
adipocyte (UCP1hi)	10x	L2	Fat	4.14956	0.604785	3.77274	3.86595	0	0	0	2.25127	2353	1190
adipocyte (UCP1hi)	10x	L2	Fat	2.74953	-0.325073	3.73995	0	0	3.56237	0	2.06043	1460	806
adipocyte (UCP1lo)	10x	L2	Fat	1.42653	5.99198	3.52181	2.85778	1.94189	4.43802	0	0	6698	2105
adipocyte (UCP1lo)	10x	L2	Fat	2.73209	4.85591	3.61462	3.61462	0	4.4924	0	0	4981	1795
adipocyte (UCP1lo)	10x	L2	Fat	1.71798	-0.990501	0	4.0287	0	0	2.48803	0	1812	875
adipocyte (UCP1hi)	10x	L2	Fat	4.07865	1.07547	3.58	3.69468	0	1.67881	2.27402	1.67881	2294	1157
adipocyte (UCP1hi)	10x	L2	Fat	2.03958	-0.967605	3.40727	0	0	0	3.40727	2.37282	1028	606
adipocyte (UCP1lo)	10x	L2	Fat	0.585543	6.10026	3.68863	3.50155	1.92403	4.82666	0.680444	0	10259	2816
adipocyte (UCP1hi)	10x	L2	Fat	2.19696	1.55257	2.54777	2.9268	0	2.54777	1.92997	2.54777	1698	878
adipocyte (UCP1lo)	10x	L2	Fat	1.48632	2.61133	3.63746	3.39963	0	3.82946	0.958773	0	6217	2253
adipocyte (UCP1lo)	10x	L2	Fat	0.714668	6.52753	3.67266	3.84826	2.43894	4.23404	0.458158	1.00923	17207	3691
adipocyte (UCP1lo)	10x	L2	Fat	1.63622	3.85069	3.46278	2.97263	0.708127	4.72995	0	0	9707	2821
adipocyte (UCP1lo)	10x	L2	Fat	1.70044	2.91076	3.38904	3.47843	2.01043	4.29122	0	0	10825	2900
adipocyte (UCP1lo)	10x	L2	Fat	0.736684	4.14033	3.58857	3.02823	1.97528	4.84609	0	0	9664	2694
adipocyte (UCP1hi)	10x	L2	Fat	0.916342	3.04351	3.76983	4.16758	0	3.55244	1.6558	0	2360	1143
adipocyte (UCP1lo)	10x	L2	Fat	0.419006	5.95585	3.52934	3.33791	0.992327	4.77177	1.26589	0.614511	11782	3103
adipocyte (UCP1lo)	10x	L2	Fat	-1.7322	-0.873462	3.57039	3.07815	4.34337	4.34337	2.06763	0	1448	652
adipocyte (UCP1hi)	10x	L2	Fat	3.8508	0.706205	2.87588	3.3639	0	2.87588	0	1.88409	1792	979
adipocyte (UCP1lo)	10x	L2	Fat	1.83668	6.34336	2.64027	3.45844	1.51515	4.84441	0	0	16901	3648
adipocyte (UCP1lo)	10x	L2	Fat	2.06004	2.77555	3.41088	3.52967	1.80734	4.50147	0	0.821347	7852	2412
adipocyte (UCP1lo)	10x	L2	Fat	0.593864	4.59366	3.55254	3.35821	2.32688	5.05067	1.11667	1.40658	9734	2610
adipocyte (UCP1hi)	10x	L2	Fat	3.43159	0.889739	3.82005	3.62424	1.62041	2.5776	0	2.20941	2466	1173
adipocyte (UCP1lo)	10x	L2	Fat	1.9915	6.03098	3.56844	3.51947	2.71625	5.03392	0	1.18165	17701	3892
adipocyte (UCP1lo)	10x	L2	Fat	-1.64551	0.848308	3.72852	2.84764	1.31045	4.44198	0	1.85874	3693	1221
adipocyte (UCP1hi)	10x	L2	Fat	3.65951	-0.34802	3.16012	3.70139	0	0	0	0	1772	952
adipocyte (UCP1lo)	10x	L2	Fat	2.45207	5.98717	3.68526	3.61986	0.408539	4.8454	0	0.408539	19817	4144
adipocyte (UCP1hi)	10x	L2	Fat	4.22803	0.0740081	3.4384	3.13191	0	2.22129	2.85867	1.31901	3650	1667
adipocyte (UCP1hi)	10x	L2	Fat	3.21802	0.0937246	3.57746	2.91188	0	2.53324	1.9165	1.9165	1725	929
adipocyte (UCP1lo)	10x	L2	Fat	-1.58991	-0.636713	4.06103	3.27141	2.61552	2.9963	0	0	1578	744
adipocyte (UCP1lo)	10x	L2	Fat	1.37086	4.8991	3.48673	3.53186	1.95077	4.61078	0	0.919694	6629	2175
adipocyte (UCP1lo)	10x	L2	Fat	-0.249998	3.12537	3.36848	3.31	0.974211	3.95358	0.974211	0	6064	2029
adipocyte (UCP1lo)	10x	L2	Fat	-1.04743	-1.44539	3.37039	3.51962	1.73724	4.91828	0	0	2136	956
adipocyte (UCP1lo)	10x	L2	Fat	-0.198157	-0.466456	3.21888	3.49651	0	3.71357	0	0	1250	617
adipocyte (UCP1lo)	10x	L2	Fat	2.35852	2.64853	3.79926	3.69987	1.65364	4.83921	0	0	7099	2387
adipocyte (UCP1lo)	10x	L2	Fat	-0.723487	6.44526	3.62489	3.43012	2.95805	4.41757	0.745115	0.978336	18072	3798
adipocyte (UCP1lo)	10x	L2	Fat	2.61964	3.78521	4.06305	3.86333	1.70692	3.65324	0	0	6649	2303
adipocyte (UCP1lo)	10x	L2	Fat	2.26219	5.5459	2.998	3.60305	1.93898	4.48959	0.784054	0.784054	8401	2648
adipocyte (UCP1lo)	10x	L2	Fat	2.18652	6.55337	3.64847	4.02497	0.567353	4.28741	0.567353	0	13096	3235
adipocyte (UCP1hi)	10x	L2	Fat	2.92479	-0.0248508	2.71806	3.65677	0	2.71806	0	0	2120	1044
adipocyte (UCP1lo)	10x	L2	Fat	-0.722913	0.210693	2.64661	3.30367	2.02196	4.09397	2.02196	0	1526	750
adipocyte (UCP1lo)	10x	L2	Fat	2.73604	3.64243	3.83976	3.30678	0.698846	4.54384	0.698846	0	9887	2764
adipocyte (UCP1hi)	10x	L2	Fat	2.87859	0.57759	3.95602	4.17533	0	3.28184	2.62556	2.62556	1561	874
adipocyte (UCP1lo)	10x	L2	Fat	1.07032	5.3579	3.77338	3.21766	1.40924	4.15309	0.572795	0.934693	12933	3305
adipocyte (UCP1lo)	10x	L2	Fat	1.18583	6.85606	3.64598	3.56278	1.77401	4.6063	0.477356	0.799135	16345	3727
adipocyte (UCP1lo)	10x	L2	Fat	-1.00963	3.80096	3.0585	3.35347	1.89953	4.81034	0	0	12318	2944
adipocyte (UCP1hi)	10x	L2	Fat	1.74537	1.73143	3.83562	3.0167	1.44392	3.90317	0	0	3089	1273
adipocyte (UCP1hi)	10x	L2	Fat	2.64032	0.575648	3.8063	3.99652	0	3.8063	2.34421	1.4211	3183	1390
adipocyte (UCP1hi)	10x	L2	Fat	3.12576	-0.964295	3.76488	0	0	2.24408	2.24408	2.24408	1186	758
adipocyte (UCP1hi)	10x	L2	Fat	2.44578	-0.498034	4.02283	3.47655	0	2.17895	2.81385	0	1276	734
adipocyte (UCP1lo)	10x	L2	Fat	-0.631394	4.27002	3.66262	3.47395	2.21792	4.78211	0	0.556399	13434	3269
adipocyte (UCP1hi)	10x	L2	Fat	2.52944	0.0604332	3.04199	3.31766	0	2.66011	0	0	1504	771
adipocyte (UCP1lo)	10x	L2	Fat	0.539696	4.1015	3.03599	2.51176	3.89464	5.56105	0	0	7063	2292
adipocyte (UCP1lo)	10x	L2	Fat	-0.10038	5.30171	3.37921	3.2149	2.62352	5.08535	0.981142	1.58736	17991	3847
adipocyte (UCP1lo)	10x	L2	Fat	1.18222	4.48534	3.68772	3.48229	1.04905	3.61554	0	0	10782	2957
adipocyte (UCP1lo)	10x	L2	Fat	1.61672	2.59813	3.2679	3.67952	2.1316	4.53379	0	0	6731	2334
adipocyte (UCP1lo)	10x	L2	Fat	2.50067	5.38868	3.43981	3.37311	1.10263	4.48329	0	0	9940	3177
adipocyte (UCP1hi)	10x	L2	Fat	3.30002	0.808629	3.69579	3.47883	0	0	2.81606	0	1273	741
adipocyte (UCP1lo)	10x	L2	Fat	2.10949	5.64471	3.49754	3.85591	1.51718	4.41721	0	0	5619	1974
adipocyte (UCP1hi)	10x	L2	Fat	1.70687	1.42708	3.40916	3.40916	0	1.36711	0	1.36711	3420	1398
adipocyte (UCP1lo)	10x	L2	Fat	-0.383468	1.75716	3.01983	3.878	0	3.98704	0	0	3592	1316
adipocyte (UCP1lo)	10x	L2	Fat	-0.816385	6.10518	3.43925	3.24024	2.32263	4.94934	0	0.929697	19560	4243
adipocyte (UCP1lo)	10x	L2	Fat	1.93944	-0.844294	3.49084	3.64062	0	2.45139	1.8409	0	1886	957
adipocyte (UCP1lo)	10x	L2	Fat	0.770169	0.127969	3.38474	3.20917	1.7495	3.92973	0	0	4209	1412
adipocyte (UCP1hi)	10x	L2	Fat	2.07558	0.913135	3.53585	3.14484	0	4.25455	1.32893	1.88008	3601	1505
adipocyte (UCP1lo)	10x	L2	Fat	2.92239	5.16017	3.6826	3.35184	0.62117	4.32963	0	0.62117	11613	3180
adipocyte (UCP1lo)	10x	L2	Fat	0.867431	-0.994755	2.90614	3.57156	2.26624	2.90614	0	0	1157	646
adipocyte (UCP1lo)	10x	L2	Fat	-0.160097	3.68619	3.57857	4.1115	2.65384	4.35477	0	0.788807	8328	2586
adipocyte (UCP1lo)	10x	L2	Fat	2.5882	4.63119	3.69319	2.98583	1.4192	4.46797	0	0	6382	2170
adipocyte (UCP1lo)	10x	L2	Fat	0.891265	5.55175	3.47743	3.0072	2.49598	4.89478	0	0	9880	2783
adipocyte (UCP1hi)	10x	L2	Fat	1.71924	0.0600535	4.23755	3.25091	1.97456	3.25091	0	0	1612	855
adipocyte (UCP1lo)	10x	L2	Fat	-0.268546	3.35342	3.6623	3.34205	0	5.12527	0	0	8432	2384
adipocyte (UCP1lo)	10x	L2	Fat	0.85138	2.47006	3.57532	3.35916	0	4.07488	0	0	4322	1601
adipocyte (UCP1lo)	10x	L2	Fat	0.176546	5.51405	3.8204	3.71526	1.53529	4.35022	0	0.647451	10981	3115
adipocyte (UCP1lo)	10x	L2	Fat	1.55388	3.31494	3.36461	3.27276	3.05904	5.19974	0	0	7879	2446
adipocyte (UCP1lo)	10x	L2	Fat	1.98992	4.52362	3.53257	3.805	1.14508	4.07504	0	1.66495	9334	2833
adipocyte (UCP1lo)	10x	L2	Fat	-0.269531	3.41615	3.23567	3.42916	1.31203	4.67128	0	0	3685	1507
adipocyte (UCP1lo)	10x	L2	Fat	-1.03112	0.147172	3.07749	3.29138	1.27759	3.29138	1.27759	0	3864	1297
adipocyte (UCP1lo)	10x	L2	Fat	2.28033	5.4739	3.54681	3.42916	1.76038	4.55773	0	1.07359	10385	3093
adipocyte (UCP1hi)	10x	L2	Fat	2.03182	0.605649	3.60004	2.72392	2.72392	2.72392	0	0	2809	1369
adipocyte (UCP1hi)	10x	L2	Fat	1.96556	2.98376	3.74813	3.65939	1.03026	4.99006	1.03026	1.03026	5550	1758
adipocyte (UCP1lo)	10x	L2	Fat	1.3875	3.05319	3.79182	3.6615	1.31064	4.18974	0	0	7384	2417
adipocyte (UCP1hi)	10x	L2	Fat	0.927464	0.51343	4.76744	0	0	4.70347	0	0	1372	579
adipocyte (UCP1lo)	10x	L2	Fat	-0.771372	-1.31199	3.54669	3.26857	0	2.88196	0	0	1187	616
adipocyte (UCP1lo)	10x	L2	Fat	1.66629	6.28312	3.49573	3.30977	2.36013	4.39366	0.587431	0	12510	3493
adipocyte (UCP1lo)	10x	L2	Fat	1.0156	5.33232	3.76802	3.57115	3.12073	4.99021	0	0.935053	19388	4152
adipocyte (UCP1lo)	10x	L2	Fat	0.431809	4.76839	3.36665	3.57038	0	4.32305	0	0	16797	3820
adipocyte (UCP1lo)	10x	L2	Fat	0.630941	2.73716	3.55388	3.27569	1.657	4.50109	1.99679	0	4713	1797
adipocyte (UCP1lo)	10x	L2	Fat	0.477776	6.38691	3.03397	2.63892	1.47951	4.4317	0	0.44797	17695	3848
adipocyte (UCP1hi)	10x	L2	Fat	2.74096	-0.064377	4.01959	2.95626	1.95661	3.62306	0	1.95661	1646	881
adipocyte (UCP1lo)	10x	L2	Fat	3.20511	4.90058	3.77208	3.59435	1.51275	3.81198	0	0	5651	1927
adipocyte (UCP1lo)	10x	L2	Fat	0.399454	6.36173	3.62639	3.68337	2.65469	4.69509	0.365118	0.631999	22692	4228
adipocyte (UCP1lo)	10x	L2	Fat	1.9924	5.5888	2.61708	1.99441	1.65478	4.72868	0	0	4726	1545
adipocyte (UCP1lo)	10x	L2	Fat	1.45943	4.89904	3.2327	3.02702	3.13514	5.02257	0.579655	0	12732	3165
adipocyte (UCP1lo)	10x	L2	Fat	1.58027	5.15011	3.53786	2.94344	3.37608	4.7364	0	0.826084	7786	2519
adipocyte (UCP1lo)	10x	L2	Fat	1.19638	3.89696	3.41328	3.64736	0.847908	4.37891	0	0	7492	2487
adipocyte (UCP1lo)	10x	L2	Fat	0.26646	3.40477	3.78953	3.78953	2.73513	4.31563	1.03015	0	5551	2081
adipocyte (UCP1lo)	10x	L2	Fat	1.33104	5.11034	3.62555	2.61586	3.18306	4.72627	0	0.912944	13408	3466
adipocyte (UCP1lo)	10x	L2	Fat	1.8785	5.73923	3.96686	3.69158	1.08364	4.1367	0	0	10228	2833
adipocyte (UCP1lo)	10x	L2	Fat	0.561206	5.6677	3.79606	3.33945	1.03445	4.49831	0.645417	1.03445	11028	3088
adipocyte (UCP1lo)	10x	L2	Fat	1.19341	7.01381	3.49194	3.36611	2.07836	4.90816	0	0.93752	12873	3175
adipocyte (UCP1hi)	10x	L2	Fat	2.12071	0.792858	4.06929	3.76533	1.57575	3.76533	0	0	2608	1178
adipocyte (UCP1lo)	10x	L2	Fat	0.274605	4.37267	3.78313	3.38898	2.21721	4.4881	0.860188	0.860188	14667	3359
adipocyte (UCP1hi)	10x	L2	Fat	2.95094	0.307699	3.59797	3.81562	0	0	0	0	1126	671
adipocyte (UCP1hi)	10x	L2	Fat	3.92605	-0.64403	4.53397	3.26292	0	3.26292	0	2.23807	1194	700
adipocyte (UCP1lo)	10x	L2	Fat	2.35955	6.10858	2.86913	2.98059	2.07011	5.04628	0	0	14439	3431
adipocyte (UCP1lo)	10x	L2	Fat	0.892495	3.77074	3.65182	2.37902	0.967891	4.59455	0	0	6126	2157
adipocyte (UCP1lo)	10x	L2	Fat	-0.933139	-1.78908	2.24559	3.94499	0	3.76653	0	0	1184	668
adipocyte (UCP1lo)	10x	L2	Fat	1.5863	3.8193	3.72064	3.40449	1.47192	4.70665	0	0	8935	2623
adipocyte (UCP1hi)	10x	L2	Fat	2.73637	1.6174	3.78876	3.34234	0	1.18594	0	1.71335	4398	1774
adipocyte (UCP1lo)	10x	L2	Fat	-1.27309	-1.78779	3.75206	3.8303	2.69932	3.75206	0	0	2884	1104
adipocyte (UCP1lo)	10x	L2	Fat	-0.809749	6.66078	3.27954	4.02881	2.66464	4.79798	0	0.458051	17212	3573
adipocyte (UCP1hi)	10x	L2	Fat	2.89401	-1.01183	3.79585	3.97442	0	0	0	2.27246	1149	688
adipocyte (UCP1lo)	10x	L2	Fat	2.23855	5.4242	3.3596	3.27924	2.17222	4.30856	0	0.747214	9000	2781
adipocyte (UCP1lo)	10x	L2	Fat	1.67913	4.52692	3.73257	3.50915	1.42007	4.37495	0	0	9562	2763
adipocyte (UCP1lo)	10x	L2	Fat	0.959671	5.83886	3.37936	2.68912	1.32008	4.69062	0	0	10934	2969
adipocyte (UCP1lo)	10x	L2	Fat	-0.22517	5.91572	3.60839	3.55852	2.17245	5.04599	0.469031	0	16710	3702
adipocyte (UCP1lo)	10x	L2	Fat	2.66605	5.74994	2.83453	2.56624	0	4.20607	0	0	4993	2037
adipocyte (UCP1lo)	10x	L2	Fat	0.0866047	1.18723	3.10863	3.85748	1.51843	3.77919	0	0	2805	1077
adipocyte (UCP1lo)	10x	L2	Fat	2.6014	4.71372	3.30792	3.40615	1.74072	3.90992	0	0	10635	2976
adipocyte (UCP1lo)	10x	L2	Fat	2.50713	5.08802	3.34046	3.55649	0.679339	4.29005	0	0	10282	2866
adipocyte (UCP1lo)	10x	L2	Fat	0.348905	-0.38254	3.06898	3.56104	1.48613	3.45883	0	0	2924	1224
adipocyte (UCP1lo)	10x	L2	Fat	2.18272	5.78171	3.74263	3.50618	0.59223	4.90624	0.59223	0	12376	3111
adipocyte (UCP1hi)	10x	L2	Fat	2.40298	0.638095	3.89406	2.69095	0	2.06342	2.69095	0	1455	814
adipocyte (UCP1hi)	10x	L2	Fat	3.18949	0.568009	3.61365	3.4367	0	3.4367	0	0	1662	912
adipocyte (UCP1lo)	10x	L2	Fat	0.139581	4.51648	3.4761	3.28855	1.04491	4.77102	0	0	10851	2845
adipocyte (UCP1lo)	10x	L2	Fat	-0.7044	-1.78848	3.31425	4.14055	0	4.27209	2.28584	0	1132	613
adipocyte (UCP1lo)	10x	L2	Fat	1.00478	5.76159	3.6531	3.43641	2.84458	4.81717	0	1.61911	17290	3716
adipocyte (UCP1lo)	10x	L2	Fat	0.709427	4.99717	3.09125	3.17211	2.12982	4.83952	0	1.24448	16187	3763
adipocyte (UCP1hi)	10x	L2	Fat	3.09567	0.95515	3.68981	3.84038	0	0	2.01573	2.01573	1537	814
adipocyte (UCP1lo)	10x	L2	Fat	1.36152	-1.27991	2.34763	4.45605	0	3.65953	2.9918	0	1057	648
adipocyte (UCP1lo)	10x	L2	Fat	-0.00939631	6.08803	2.98204	3.11836	3.22407	4.60559	0.892248	0.307597	27766	4872
adipocyte (UCP1hi)	10x	L2	Fat	3.08083	-1.0546	4.26107	3.4894	0	0	3.27385	1.99514	1574	948
adipocyte (UCP1lo)	10x	L2	Fat	2.17924	4.00416	3.84573	3.64301	0	3.78261	0	0	6988	2569
adipocyte (UCP1lo)	10x	L2	Fat	0.535987	-0.669574	2.88475	4.02395	0	3.54956	0	1.65341	2367	999
adipocyte (UCP1lo)	10x	L2	Fat	1.17005	5.8024	3.7744	3.42751	1.39644	4.89013	0	0.475092	16443	3813
adipocyte (UCP1lo)	10x	L2	Fat	1.65061	1.45943	3.45865	3.71372	0.931651	4.35587	1.40546	0	6499	1909
adipocyte (UCP1lo)	10x	L2	Fat	1.07647	5.15235	3.11958	3.17428	2.93484	5.32745	0	0.820991	7857	2405
adipocyte (UCP1lo)	10x	L2	Fat	0.531113	3.54439	3.83333	3.03951	1.86034	4.99383	0	0	5529	1979
adipocyte (UCP1lo)	10x	L2	Fat	-0.738469	1.566	3.1548	3.21667	3.1548	4.32847	0	0	6682	1834
adipocyte (UCP1lo)	10x	L2	Fat	0.639622	4.04531	3.64111	3.67859	2.11399	4.18666	0	0	13734	3483
adipocyte (UCP1hi)	10x	L2	Fat	-1.16091	-0.21235	3.25917	3.5372	0	4.72059	0	0	3596	1390
adipocyte (UCP1lo)	10x	L2	Fat	-1.69208	0.603832	3.38715	2.72725	2.60302	4.54213	0	0	5598	1609
adipocyte (UCP1lo)	10x	L2	Fat	2.24317	4.79233	3.29357	3.70194	1.67206	5.13709	0	0	16192	3452
adipocyte (UCP1lo)	10x	L2	Fat	1.52716	5.63209	3.64934	3.17328	3.03326	4.73046	0	0	9613	2509
adipocyte (UCP1lo)	10x	L2	Fat	0.613852	3.00414	3.79401	2.64122	1.91563	4.8552	0	0	6907	2273
adipocyte (UCP1hi)	10x	L2	Fat	3.56006	1.63844	3.53487	3.45726	1.26999	4.04896	0	1.26999	3905	1487
adipocyte (UCP1lo)	10x	L2	Fat	1.30852	3.77499	3.49267	2.60063	1.64044	5.31482	0	1.64044	7216	2283
adipocyte (UCP1lo)	10x	L2	Fat	1.70445	3.38418	3.66333	3.57715	0	4.1705	0	0	15530	3537
adipocyte (UCP1lo)	10x	L2	Fat	-0.696825	5.64631	3.10642	3.66959	3.52343	5.38841	0	0	11246	2888
adipocyte (UCP1lo)	10x	L2	Fat	1.0246	4.40283	3.5223	3.88466	1.45541	5.01412	0	0	6086	2132
adipocyte (UCP1lo)	10x	L2	Fat	1.56893	3.61991	3.86068	3.70309	0	4.84137	0	0	10108	2899
adipocyte (UCP1lo)	10x	L2	Fat	0.414124	4.87292	3.21687	3.48259	2.44362	4.95838	0	0	17119	3719
adipocyte (UCP1lo)	10x	L2	Fat	-0.138913	2.46508	3.54537	1.82089	1.82089	5.56017	0	0	3863	1579
adipocyte (UCP1lo)	10x	L2	Fat	0.409157	0.0931028	2.98598	3.65355	0	3.52372	0	0	2127	904
adipocyte (UCP1lo)	10x	L2	Fat	-0.525624	0.654662	3.95132	3.82054	1.43217	4.12013	0	1.43217	3137	1349
adipocyte (UCP1lo)	10x	L2	Fat	-1.02968	6.27001	3.53381	3.36124	1.62372	4.46027	1.31228	0.517994	14735	3366
adipocyte (UCP1lo)	10x	L2	Fat	0.274907	5.2283	3.47001	3.91595	1.78875	4.09702	0	0	16058	3617
adipocyte (UCP1lo)	10x	L2	Fat	2.17467	6.07811	3.00995	3.72149	0	5.32428	0.629491	0	11407	2989
adipocyte (UCP1lo)	10x	L2	Fat	-0.699915	-1.9879	0	2.34592	0	3.37856	0	0	1059	504
adipocyte (UCP1lo)	10x	L2	Fat	0.18494	6.02016	2.86859	2.9909	2.06357	5.18182	0	0	17457	3560
adipocyte (UCP1lo)	10x	L2	Fat	0.466002	-0.101956	3.31971	4.32581	0	3.99461	0	0	1876	821
adipocyte (UCP1hi)	10x	L2	Fat	3.0343	3.25939	3.64684	3.85539	0	2.29189	1.51676	2.0937	5622	2009
adipocyte (UCP1hi)	10x	L2	Fat	1.92849	1.18151	4.32336	3.64338	0	1.97456	0	0	1612	871
adipocyte (UCP1lo)	10x	L2	Fat	-0.225968	-0.496605	3.03731	3.60355	1.60339	3.8844	0	0	2519	978
adipocyte (UCP1hi)	10x	L2	Fat	3.55569	-0.413012	4.20155	3.21581	0	0	0	1.94317	1672	889
adipocyte (UCP1lo)	10x	L2	Fat	1.63034	5.64271	3.43693	3.9207	1.85214	4.91567	0	0	9305	2577
adipocyte (UCP1lo)	10x	L2	Fat	0.679114	3.75755	3.55283	3.04205	2.83077	4.55131	0	1.09688	5013	1806
adipocyte (UCP1lo)	10x	L2	Fat	2.42195	2.20764	3.47129	3.30525	0	3.81344	1.4544	1.4544	6094	2130
adipocyte (UCP1lo)	10x	L2	Fat	2.81078	3.82601	3.67458	3.67458	0	4.35496	0	0	3903	1661
adipocyte (UCP1lo)	10x	L2	Fat	-0.997559	1.77768	1.17857	3.54806	2.04758	3.77837	1.70465	0	4445	1539
adipocyte (UCP1hi)	10x	L2	Fat	3.36161	-0.383581	3.23125	3.72614	0	0	3.23125	2.84534	1234	709
adipocyte (UCP1lo)	10x	L2	Fat	-0.529922	-2.02516	2.93858	2.93858	0	3.32625	2.29702	0	1118	605
adipocyte (UCP1lo)	10x	L2	Fat	2.6302	3.14904	3.7894	4.00801	0	4.23313	0	0.933708	6477	2235
adipocyte (UCP1lo)	10x	L2	Fat	-0.71099	0.919254	3.38712	3.48909	1.42926	3.58162	0	0	3149	1193
adipocyte (UCP1hi)	10x	L2	Fat	2.73867	0.76713	3.95414	3.49558	0	3.00477	0	2.00065	1564	891
adipocyte (UCP1lo)	10x	L2	Fat	-0.0213151	6.19078	2.88211	3.31352	2.24347	5.14239	0.589159	1.33727	24923	4436
adipocyte (UCP1lo)	10x	L2	Fat	2.3973	4.07151	3.39818	3.13664	0.865693	5.09648	0	0	7264	2452
adipocyte (UCP1lo)	10x	L2	Fat	1.82366	2.83537	3.63182	3.50206	2.06643	4.14423	0	0	4350	1700
adipocyte (UCP1lo)	10x	L2	Fat	2.74318	5.51788	3.52589	3.71597	2.17031	4.32249	0	1.44308	15462	3575
adipocyte (UCP1lo)	10x	L2	Fat	1.06885	3.23437	3.86637	2.62141	2.62141	4.50298	0	0	2352	1151
adipocyte (UCP1lo)	10x	L2	Fat	-0.44572	5.21149	3.44816	3.27218	3.61741	4.73365	0.309256	0	27593	4463
adipocyte (UCP1lo)	10x	L2	Fat	2.45126	3.42574	3.73491	3.02941	1.39339	4.87691	0	0	6604	2309
adipocyte (UCP1lo)	10x	L2	Fat	1.78766	5.11293	3.85601	3.15338	1.35899	4.49104	0	0.544105	13830	3645
adipocyte (UCP1lo)	10x	L2	Fat	2.25715	4.13205	3.47211	3.51427	1.32806	3.9304	0	1.12503	14421	3604
adipocyte (UCP1lo)	10x	L2	Fat	1.50371	0.819163	4.18071	2.83926	0	5.08779	0	0	1242	687
adipocyte (UCP1hi)	10x	L2	Fat	2.544	0.549435	3.09343	3.26817	0	2.24295	3.54628	2.24295	2375	1107
adipocyte (UCP1lo)	10x	L2	Fat	2.1278	2.47249	3.94854	4.04517	1.50575	4.04517	0	1.01297	5702	2156
adipocyte (UCP1hi)	10x	L2	Fat	1.60037	0.826446	3.70791	3.61505	0	4.34279	0	0	2766	1273
adipocyte (UCP1lo)	10x	L2	Fat	2.52443	4.14974	3.70908	3.54647	0.703557	3.97156	0	1.11247	9795	2839
adipocyte (UCP1lo)	10x	L2	Fat	1.6828	2.17722	4.00006	3.86914	2.54359	3.54098	0.983965	0.983965	5970	2113
adipocyte (UCP1lo)	10x	L2	Fat	-0.875551	0.063029	2.94113	3.82522	0	3.60752	0	0	1115	619
adipocyte (UCP1lo)	10x	L2	Fat	0.497575	1.17009	3.01639	3.19052	0	4.50336	0	0	2575	1074
adipocyte (UCP1lo)	10x	L2	Fat	0.321963	0.739411	3.48817	3.81587	2.61669	2.61669	0	0	1576	752
adipocyte (UCP1lo)	10x	L2	Fat	0.524302	0.898327	0	3.86921	1.73879	3.3722	0	0	2132	944
adipocyte (UCP1lo)	10x	L2	Fat	1.10652	4.31226	3.82394	3.51954	3.17548	4.84115	0	0.738264	9155	2590
adipocyte (UCP1lo)	10x	L2	Fat	0.844558	4.08092	3.73852	3.22109	3.27603	4.88732	0	0.881711	7067	2310
adipocyte (UCP1lo)	10x	L2	Fat	-0.24567	4.63753	3.48519	3.37494	2.64887	4.43329	0.396488	0	20551	4002
adipocyte (UCP1lo)	10x	L2	Fat	-0.605349	3.44481	3.12529	3.53289	2.06352	5.39797	2.19936	0.763422	8729	2565
adipocyte (UCP1hi)	10x	L2	Fat	1.19982	2.42819	4.10479	3.42801	3.21294	4.92834	0	0	1677	846
adipocyte (UCP1hi)	10x	L2	Fat	2.41671	-0.0174749	3.87647	3.87647	0	4.09546	0	0	1693	838
adipocyte (UCP1hi)	10x	L2	Fat	2.97793	0.376323	3.5834	3.12993	0	2.27716	2.64783	1.68166	2286	1070
adipocyte (UCP1hi)	10x	L2	Fat	1.8959	0.627365	3.64914	2.33799	0	4.58215	0	1.97966	3205	1382
adipocyte (UCP1lo)	10x	L2	Fat	2.99169	5.19368	3.33092	3.88773	1.77539	3.63149	0	1.23875	8159	2601
adipocyte (UCP1lo)	10x	L2	Fat	1.01668	4.49579	3.70756	2.94812	1.03212	4.88969	0	0.643697	11068	3071
adipocyte (UCP1lo)	10x	L2	Fat	-1.05364	5.67739	3.47827	3.37357	2.00711	5.42257	0	1.22837	12419	3179
adipocyte (UCP1hi)	10x	L2	Fat	1.83104	0.273807	4.57284	3.97528	0	3.57915	0	0	2296	1071
adipocyte (UCP1lo)	10x	L2	Fat	1.85126	5.96222	3.40854	3.54924	1.86856	4.8371	0	0.648756	10951	2829
adipocyte (UCP1lo)	10x	L2	Fat	2.42117	4.84145	3.86595	3.98951	1.12921	4.51095	0	0.529298	14332	3336
adipocyte (UCP1lo)	10x	L2	Fat	-0.509302	2.35009	3.4755	3.64639	3.06687	5.17525	1.22635	0.790448	8303	2400
adipocyte (UCP1lo)	10x	L2	Fat	-1.40179	-1.43998	3.36949	2.33742	2.33742	4.809	0	0	1069	561
adipocyte (UCP1lo)	10x	L2	Fat	0.482423	3.60657	3.70294	3.13468	1.36885	5.02347	0	0	6824	1952
adipocyte (UCP1lo)	10x	L2	Fat	0.303433	6.00739	3.64944	3.3533	1.7797	4.88345	0	0	10146	2884
adipocyte (UCP1lo)	10x	L2	Fat	1.05905	5.95388	3.62922	3.24518	2.92901	4.69852	0.817549	1.06382	15811	3657
adipocyte (UCP1lo)	10x	L2	Fat	-1.42931	5.02516	3.16066	2.1114	2.36835	5.77719	0	0	12397	2954
adipocyte (UCP1lo)	10x	L2	Fat	2.59355	4.39759	3.39616	3.28256	0	4.44747	0	0	9359	2632
adipocyte (UCP1hi)	10x	L2	Fat	1.90742	1.06207	3.41564	4.09223	0	4.49211	1.64966	1.64966	2378	1145
adipocyte (UCP1lo)	10x	L2	Fat	2.04149	6.08302	3.31861	3.39909	2.38311	4.82711	0.456625	0	17279	3735
adipocyte (UCP1lo)	10x	L2	Fat	2.82026	5.21062	3.78123	3.78123	1.1806	3.67268	0	0	4432	1651
adipocyte (UCP1hi)	10x	L2	Fat	2.6903	-0.490203	3.47473	3.65188	1.98208	1.98208	3.47473	1.98208	1598	882
adipocyte (UCP1lo)	10x	L2	Fat	0.619024	3.84302	3.45701	4.00302	1.72425	4.48365	0.930627	1.40418	6510	2175
adipocyte (UCP1hi)	10x	L2	Fat	3.69715	0.49727	3.52007	3.34365	0	0	0	0	1830	891
adipocyte (UCP1lo)	10x	L2	Fat	1.90887	6.4434	3.26614	3.58744	1.57271	4.45199	0.567551	0	13090	3030
adipocyte (UCP1hi)	10x	L2	Fat	3.08834	-1.07597	2.85224	2.85224	0	0	2.2152	2.2152	1225	759
adipocyte (UCP1hi)	10x	L2	Fat	3.2887	-0.205455	2.98375	3.2587	0	0	2.60327	0	1599	875
adipocyte (UCP1lo)	10x	L2	Fat	1.24601	4.54808	3.2881	2.59377	2.86259	4.55264	0	0.708859	19386	4191
adipocyte (UCP1lo)	10x	L2	Fat	0.565177	0.270375	2.17964	4.15489	0	3.47731	0	0	1275	649
adipocyte (UCP1lo)	10x	L2	Fat	1.32303	6.6148	3.13342	3.70841	2.22269	4.5609	0.863744	0.863744	14577	3488
adipocyte (UCP1lo)	10x	L2	Fat	1.06592	4.67893	3.62002	3.87458	0.572761	5.02234	0	0.572761	12934	3295
adipocyte (UCP1hi)	10x	L2	Fat	3.08283	0.403315	4.29775	3.99252	0	1.76398	2.74128	2.36755	2068	1047
adipocyte (UCP1lo)	10x	L2	Fat	0.0374763	5.51827	3.0055	3.54367	1.50191	4.80279	0.627308	0	22921	4239
adipocyte (UCP1lo)	10x	L2	Fat	2.33019	5.08113	2.73228	4.11224	2.019	5.40739	0	0.835586	7656	2342
adipocyte (UCP1lo)	10x	L2	Fat	2.50624	3.30283	3.50836	3.17245	1.5709	4.66157	1.0666	1.0666	5248	1829
adipocyte (UCP1lo)	10x	L2	Fat	0.841035	0.25508	3.64459	3.92572	1.97563	3.92572	0	0	1610	704
adipocyte (UCP1lo)	10x	L2	Fat	-0.726345	6.68923	3.24246	3.57781	1.02953	4.71299	0	0.469951	16669	3560
adipocyte (UCP1lo)	10x	L2	Fat	1.17967	6.72239	3.55348	3.29203	1.51997	4.52274	0	1.02462	11198	2984
adipocyte (UCP1lo)	10x	L2	Fat	1.56078	2.94923	3.52704	3.38507	0.916711	4.79648	0	0.916711	6662	2258
adipocyte (UCP1hi)	10x	L2	Fat	2.36521	0.509973	4.35052	3.54029	1.75482	2.73093	0	2.35753	2091	1024
adipocyte (UCP1lo)	10x	L2	Fat	-0.729851	5.77446	3.4383	2.90635	2.34046	4.86702	0.401456	0	20243	4081
adipocyte (UCP1lo)	10x	L2	Fat	0.0104975	3.38136	3.52326	3.4309	2.562	4.66027	0	0	3344	1361
adipocyte (UCP1lo)	10x	L2	Fat	2.41171	6.35503	3.50972	3.60946	1.01286	4.71374	0.629532	0.629532	11406	3032
adipocyte (UCP1hi)	10x	L2	Fat	2.25608	0.282591	3.22359	3.53113	0	2.30701	0	1.95012	3317	1452
adipocyte (UCP1lo)	10x	L2	Fat	2.55727	5.05566	2.75534	3.06588	1.90612	4.67616	0.597808	0.597808	12223	3218
adipocyte (UCP1lo)	10x	L2	Fat	1.31619	2.84981	3.67783	3.62216	2.00509	4.72203	1.14494	1.14494	9336	2705
adipocyte (UCP1lo)	10x	L2	Fat	-0.711119	4.0986	2.98243	2.75129	2.37724	5.25549	0	0.595864	12276	3117
adipocyte (UCP1lo)	10x	L2	Fat	2.54063	4.93319	3.66696	3.75335	1.13735	4.78445	0.534248	0	14161	3299
adipocyte (UCP1hi)	10x	L2	Fat	2.90782	-0.895692	3.49186	3.77191	0	2.45236	0	1.8418	1884	1073
adipocyte (UCP1hi)	10x	L2	Fat	3.17798	-0.840545	3.90558	3.90558	2.07369	2.07369	3.08476	0	1438	818
adipocyte (UCP1lo)	10x	L2	Fat	1.59965	4.30642	2.78253	3.67854	1.32344	4.77191	0	0	7256	2252
adipocyte (UCP1hi)	10x	L2	Fat	2.49683	0.0591275	3.8223	3.64435	0	2.13435	0	0	1342	773
adipocyte (UCP1lo)	10x	L2	Fat	0.110035	5.59791	3.33336	3.06522	2.18739	5.39015	0	0	15167	3647
adipocyte (UCP1lo)	10x	L2	Fat	2.38735	3.09237	3.44401	3.90196	0	4.07062	0	1.71323	6598	2142
adipocyte (UCP1hi)	10x	L2	Fat	0.83136	2.6332	3.62701	3.62701	2.21194	4.96518	0	1.62269	2459	1205
adipocyte (UCP1hi)	10x	L2	Fat	-0.208135	2.85396	3.53793	3.41663	0	3.07393	1.93055	1.93055	10181	2867
adipocyte (UCP1lo)	10x	L2	Fat	2.61731	4.28895	3.17188	3.70819	1.47831	3.96327	0	0.613228	11815	3216
adipocyte (UCP1lo)	10x	L2	Fat	-0.475408	4.33584	4.07464	3.63943	2.1299	4.63776	0	1.69532	6744	2314
adipocyte (UCP1lo)	10x	L2	Fat	-0.299089	0.854371	3.57603	2.9807	0	4.21643	0	0	3743	1419
adipocyte (UCP1lo)	10x	L2	Fat	-0.0773888	5.57862	3.25638	3.30115	2.45918	4.91612	0	0	8415	2516
adipocyte (UCP1lo)	10x	L2	Fat	0.645265	-0.266517	3.147	2.7628	1.78306	4.35279	0	0	4042	1423
adipocyte (UCP1lo)	10x	L2	Fat	-1.54831	3.61082	1.9711	2.80011	2.97224	4.27741	0	0	3237	1318
adipocyte (UCP1lo)	10x	L2	Fat	1.74544	6.3753	3.69281	2.90303	1.59244	4.74788	0	0	12769	3382
adipocyte (UCP1hi)	10x	L2	Fat	0.0924264	2.19947	3.24345	3.48605	1.50794	3.91689	1.50794	0	2843	1310
adipocyte (UCP1lo)	10x	L2	Fat	1.4864	4.67094	3.41886	3.8555	0.748826	4.6717	0	0.748826	17945	3831
adipocyte (UCP1lo)	10x	L2	Fat	0.0749206	0.275968	3.12965	2.11488	0	4.63513	0	0	2744	1065
adipocyte (UCP1hi)	10x	L2	Fat	3.11433	1.87806	3.73229	3.51511	0	1.11144	1.11144	1.62481	4905	1901
adipocyte (UCP1lo)	10x	L2	Fat	1.85027	2.88409	3.59308	3.59308	2.08805	4.53151	0	0.881214	7073	2276
adipocyte (UCP1lo)	10x	L2	Fat	1.64131	6.69338	3.22152	3.71181	2.15841	5.23966	0	0	18283	3693
adipocyte (UCP1lo)	10x	L2	Fat	1.25895	3.77148	3.42937	2.89377	0.725772	4.1407	0	1.14188	9378	2869
adipocyte (UCP1hi)	10x	L2	Fat	2.41868	0.256598	3.27182	2.24634	0	2.24634	2.24634	2.24634	1183	752
adipocyte (UCP1lo)	10x	L2	Fat	1.17366	1.96175	3.81906	3.77359	1.95679	3.81906	0	1.10708	4937	1895
adipocyte (UCP1hi)	10x	L2	Fat	3.65981	-0.263845	1.92745	3.8707	0	2.92402	2.92402	0	1703	925
adipocyte (UCP1hi)	10x	L2	Fat	0.295929	0.471179	3.5239	3.17978	0	4.38202	0	1.45667	3038	1349
adipocyte (UCP1lo)	10x	L2	Fat	1.66726	6.56611	3.20792	3.44211	1.21573	4.72839	0.465738	0.465738	16858	3827
adipocyte (UCP1lo)	10x	L2	Fat	2.45091	5.17614	3.50203	3.67613	2.14855	4.90364	0	0.489214	15847	3738
adipocyte (UCP1lo)	10x	L2	Fat	0.412993	-0.597078	2.33827	2.98197	0	0	2.33827	0	1068	530
adipocyte (UCP1lo)	10x	L2	Fat	-0.973221	2.68379	3.03379	3.55702	1.68541	4.8555	0.741299	0.741299	9102	2550
adipocyte (UCP1lo)	10x	L2	Fat	-0.913541	5.6441	3.17883	2.98737	3.52514	5.03879	0	1.42043	19115	3987
adipocyte (UCP1lo)	10x	L2	Fat	0.0690407	0.460014	2.00425	4.2256	2.36376	3.284	1.43753	0	3115	1183
adipocyte (UCP1lo)	10x	L2	Fat	0.512537	-1.40259	2.7506	2.7506	0	2.11938	0	2.11938	1365	693
adipocyte (UCP1lo)	10x	L2	Fat	2.62003	5.88116	3.56631	3.2584	1.4173	4.34466	0	0.713926	9597	2786
adipocyte (UCP1lo)	10x	L2	Fat	0.926513	2.91586	3.43575	2.21885	1.31701	4.86303	0	0	3660	1579
adipocyte (UCP1hi)	10x	L2	Fat	1.85529	1.28793	3.68716	3.37805	1.0187	3.59435	0	0	5651	1859
adipocyte (UCP1hi)	10x	L2	Fat	1.72144	0.913796	4.04134	3.77847	2.02509	3.85094	2.02509	0	3041	1289
adipocyte (UCP1lo)	10x	L2	Fat	-0.146036	-0.195489	2.88435	4.22782	0	3.27101	0	0	1184	611
adipocyte (UCP1lo)	10x	L2	Fat	1.41503	4.38151	3.94914	3.06134	1.80649	3.20878	0	0.9919	5895	2043
adipocyte (UCP1lo)	10x	L2	Fat	0.852314	3.23314	2.11858	3.21035	0	3.84472	0	0	5465	2147
adipocyte (UCP1lo)	10x	L2	Fat	-0.546242	6.0379	2.82854	2.71812	3.594	5.34586	0	0	5653	1666
adipocyte (UCP1lo)	10x	L2	Fat	0.0945513	5.73472	3.17993	3.17993	1.72437	3.78458	0	0	6509	1859
adipocyte (UCP1lo)	10x	L2	Fat	1.25026	4.81459	3.74123	3.11334	2.71642	5.17071	0.478824	1.77722	16282	3697
adipocyte (UCP1hi)	10x	L2	Fat	0.961645	1.71872	3.01978	2.84718	0	4.68377	0	0	3079	1365
adipocyte (UCP1lo)	10x	L2	Fat	0.995675	3.40149	3.09049	3.02474	2.60953	5.12932	0	0	7147	2281
adipocyte (UCP1lo)	10x	L2	Fat	-0.641658	-1.07885	2.7813	4.23599	0	2.7813	0	0	1321	659
adipocyte (UCP1lo)	10x	L2	Fat	0.404564	4.63923	3.44533	3.8288	2.34374	4.13923	0	0.71622	9554	2837
adipocyte (UCP1lo)	10x	L2	Fat	0.242476	0.396311	2.89451	3.38295	2.51633	4.63906	0	0	1757	795
adipocyte (UCP1lo)	10x	L2	Fat	-1.41845	0.817704	3.63108	3.84891	2.96407	3.63108	0	0	3265	1217
adipocyte (UCP1lo)	10x	L2	Fat	-0.877399	-1.52584	2.90098	3.17483	1.90667	3.56626	0	0	1745	784
adipocyte (UCP1hi)	10x	L2	Fat	2.35352	0.733988	4.0597	3.51294	0	0	0	0	1229	735
adipocyte (UCP1lo)	10x	L2	Fat	0.353301	0.792999	2.88212	3.44469	1.47486	3.72436	0	0	2967	1066
adipocyte (UCP1lo)	10x	L2	Fat	0.105434	6.342	3.69044	3.63475	1.67528	4.80834	0	0.544287	13824	3547
adipocyte (UCP1lo)	10x	L2	Fat	-0.070075	0.796284	3.2545	3.12647	1.97778	4.09689	0	0	3212	1215
adipocyte (UCP1hi)	10x	L2	Fat	2.77475	-0.600449	2.95439	2.68393	0	0	2.31204	0	2199	1094
adipocyte (UCP1lo)	10x	L2	Fat	0.963639	5.61365	3.83433	3.65951	0.909874	4.39613	0	0	13477	3447
adipocyte (UCP1lo)	10x	L2	Fat	1.37274	5.61173	3.61582	3.54378	2.34911	4.69634	0.621369	0	11608	3157
adipocyte (UCP1lo)	10x	L2	Fat	2.62535	4.80683	3.82042	3.72099	1.35556	3.61056	0	0.891781	6947	2290
adipocyte (UCP1lo)	10x	L2	Fat	0.0965464	5.50784	3.54797	3.72965	1.49533	4.13404	0.623369	1.00445	11558	2929
adipocyte (UCP1lo)	10x	L2	Fat	-0.862031	0.568859	2.56035	2.56035	0	4.19978	0	0	1675	767
adipocyte (UCP1lo)	10x	L2	Fat	-1.25986	6.0653	3.77963	3.33724	3.50738	4.71071	0	0.419991	19159	4028
adipocyte (UCP1lo)	10x	L2	Fat	1.81441	4.33163	3.53835	3.32244	1.82408	5.13306	0	0	13469	3387
adipocyte (UCP1lo)	10x	L2	Fat	0.533366	5.23753	3.95295	3.19665	3.0088	4.95963	0.608417	1.4702	11940	3129
adipocyte (UCP1hi)	10x	L2	Fat	1.56831	0.700482	3.76795	3.67495	0	1.57788	1.57788	0	2601	1186
adipocyte (UCP1lo)	10x	L2	Fat	0.059022	3.93731	3.59896	3.61945	1.18473	4.44245	0	0.563381	13217	3331
adipocyte (UCP1hi)	10x	L2	Fat	1.89562	0.877107	3.46929	2.97901	0	4.54692	0	0	1607	818
adipocyte (UCP1lo)	10x	L2	Fat	1.14527	4.00373	3.32375	3.80031	1.69758	4.38702	0.637709	1.30194	11209	3008
adipocyte (UCP1lo)	10x	L2	Fat	-0.889047	4.53121	3.1532	3.21934	2.62511	4.78296	0	0	6247	2282
adipocyte (UCP1hi)	10x	L2	Fat	3.59352	-0.514007	3.00053	3.81898	0	0	3.66848	1.99679	1571	853
adipocyte (UCP1lo)	10x	L2	Fat	1.29164	2.30356	3.49986	3.14546	1.24417	4.33515	0	0	8097	2311
adipocyte (UCP1hi)	10x	L2	Fat	2.83886	0.107735	3.71618	3.71618	2.66507	2.66507	0	0	1496	869
adipocyte (UCP1hi)	10x	L2	Fat	2.93732	0.50183	3.99427	3.31937	0	1.69387	0	1.69387	2252	1102
adipocyte (UCP1hi)	10x	L2	Fat	2.69817	0.385031	4.0568	2.42703	0	2.42703	0	0	1937	1047
adipocyte (UCP1lo)	10x	L2	Fat	1.27613	5.09334	3.26623	3.80198	2.03272	5.16003	0	0.508913	15072	3398
adipocyte (UCP1lo)	10x	L2	Fat	-1.43119	-1.19382	2.38169	3.69617	0	0	0	0	1018	520
adipocyte (UCP1lo)	10x	L2	Fat	1.67579	4.32766	3.95442	3.10544	2.09264	4.42405	0	0	7036	2361
adipocyte (UCP1lo)	10x	L2	Fat	1.41234	5.04292	3.4427	3.7329	3.09368	4.46071	0	1.28986	7598	2448
adipocyte (UCP1lo)	10x	L2	Fat	0.605954	-0.110767	2.68055	3.7324	3.16358	4.01408	0	0	2207	917
adipocyte (UCP1hi)	10x	L2	Fat	2.61118	2.7658	3.77113	3.88635	0	3.10075	1.29522	0	3771	1572
adipocyte (UCP1lo)	10x	L2	Fat	1.13361	0.340712	3.34711	3.4187	1.65221	4.36999	0	1.65221	4741	1672
adipocyte (UCP1lo)	10x	L2	Fat	0.81294	4.75092	3.49119	3.8013	1.38218	4.33839	0.690408	0	10055	2831
adipocyte (UCP1lo)	10x	L2	Fat	2.74418	5.07194	3.64152	3.7662	2.33092	4.39703	0.612105	0	11844	3032
adipocyte (UCP1lo)	10x	L2	Fat	1.48876	6.13443	2.96099	3.43943	1.66957	4.95687	0	0.731151	9281	2706
adipocyte (UCP1lo)	10x	L2	Fat	-0.0901687	2.66682	3.63066	2.89835	1.77467	4.51765	0	2.12197	4083	1612
adipocyte (UCP1lo)	10x	L2	Fat	0.632048	0.269039	2.71531	3.91965	1.51013	3.48878	0	0	2835	1078
adipocyte (UCP1lo)	10x	L2	Fat	0.745891	3.94627	3.45535	3.86924	2.61217	4.24212	0	1.03107	5543	1977
adipocyte (UCP1hi)	10x	L2	Fat	3.78034	0.221787	3.58482	3.40803	0	2.74745	2.5402	1.36623	3424	1413
adipocyte (UCP1hi)	10x	L2	Fat	2.34897	1.96941	3.26749	3.69562	1.8886	3.76296	0	2.24232	7130	2278
adipocyte (UCP1lo)	10x	L2	Fat	-0.701699	-0.873937	3.29419	3.65723	1.21182	3.65723	0	0	4238	1425
adipocyte (UCP1lo)	10x	L2	Fat	-0.636407	1.91786	3.43416	3.34207	3.34207	4.01738	0	0	3666	1366
adipocyte (UCP1lo)	10x	L2	Fat	1.85272	3.58368	3.61216	3.69692	0	4.54165	0	0.738264	9155	2678
adipocyte (UCP1hi)	10x	L2	Fat	3.44616	0.0518086	3.55988	3.95582	0	0	0	0	1171	672
adipocyte (UCP1lo)	10x	L2	Fat	-0.966953	3.98438	3.58727	3.50953	3.38026	5.14324	0	0	7400	2380
adipocyte (UCP1lo)	10x	L2	Fat	1.90378	5.25571	3.17623	3.67022	1.26714	5.31076	0	1.57403	7841	2401
adipocyte (UCP1lo)	10x	L2	Fat	2.13508	6.54493	3.38197	3.54982	2.39685	4.83819	0	0.570044	13015	3295
adipocyte (UCP1lo)	10x	L2	Fat	2.36226	3.83705	3.58446	2.79284	1.1599	4.43326	0	0	4567	1804
adipocyte (UCP1lo)	10x	L2	Fat	-1.01386	1.7382	2.78173	3.44342	2.31136	5.02696	0	0	3301	1325
adipocyte (UCP1lo)	10x	L2	Fat	-1.00111	4.05139	3.28306	3.62682	3.49549	4.94622	0.351086	0	23775	4434
adipocyte (UCP1lo)	10x	L2	Fat	0.0574745	3.66106	3.02777	3.41697	2.12456	5.18788	0	0	8142	2348
adipocyte (UCP1lo)	10x	L2	Fat	-0.289099	6.02771	3.29275	3.62368	1.57681	4.62288	0	0	10418	2761
adipocyte (UCP1lo)	10x	L2	Fat	-0.212327	5.72117	3.5008	3.45641	2.73384	5.17106	0	0.391861	20845	4038
adipocyte (UCP1hi)	10x	L2	Fat	2.48131	0.924276	3.88014	4.16264	2.18663	3.20743	0	0	1265	731
adipocyte (UCP1lo)	10x	L2	Fat	1.67343	4.73576	3.47089	3.62661	0	4.7315	0	0	7380	2372
adipocyte (UCP1lo)	10x	L2	Fat	1.71893	4.39805	3.28774	3.83604	0.636072	4.60201	0	0.636072	11248	3117
adipocyte (UCP1lo)	10x	L2	Fat	-0.365888	6.21676	3.26039	3.66832	3.18923	4.77022	0	0.467913	16760	3665
adipocyte (UCP1lo)	10x	L2	Fat	-0.441139	3.92619	3.11644	3.67774	1.92885	4.97064	0	0	15302	3511
adipocyte (UCP1lo)	10x	L2	Fat	2.05752	3.96804	3.38615	3.7404	0.761775	4.44867	0	1.48755	8756	2672
adipocyte (UCP1hi)	10x	L2	Fat	2.55509	1.03261	3.89553	3.69937	1.68273	0	1.68273	1.68273	2283	1103
adipocyte (UCP1lo)	10x	L2	Fat	0.535443	-0.765474	3.44371	2.90778	0	4.12076	1.67316	0	2310	983
adipocyte (UCP1lo)	10x	L2	Fat	1.19167	5.50027	3.27003	3.446	2.83504	4.64378	0	0	11852	3202
adipocyte (UCP1lo)	10x	L2	Fat	0.694256	2.7029	3.84544	3.40222	1.6986	4.52784	0	0	8956	2588
adipocyte (UCP1lo)	10x	L2	Fat	0.106674	4.66443	3.75629	3.35141	2.35114	4.73638	0	1.34788	10529	3046
adipocyte (UCP1lo)	10x	L2	Fat	0.397162	5.50724	3.33038	3.30658	1.08919	5.03792	0	1.08919	15214	3659
adipocyte (UCP1lo)	10x	L2	Fat	-0.561832	4.58687	3.06747	3.42333	2.17146	4.61127	0.534423	0.534423	14155	3370
adipocyte (UCP1lo)	10x	L2	Fat	2.4375	-1.18223	2.2616	3.28823	0	0	4.24546	0	1163	681
adipocyte (UCP1lo)	10x	L2	Fat	-1.21387	4.33515	3.38113	2.5581	3.28298	4.98828	0	0	10914	2614
adipocyte (UCP1lo)	10x	L2	Fat	-0.960212	5.46891	3.70818	3.66994	3.17596	4.80712	1.11185	1.40118	19608	4084
adipocyte (UCP1lo)	10x	L2	Fat	0.735834	-0.81741	2.8623	4.42495	0	3.24853	0	0	1212	634
adipocyte (UCP1lo)	10x	L2	Fat	0.446677	4.4379	3.34894	3.6278	3.42628	4.59959	0	1.1907	4368	1648
adipocyte (UCP1lo)	10x	L2	Fat	-0.93776	-1.69632	2.32484	2.96786	2.32484	2.96786	0	0	1084	594
adipocyte (UCP1lo)	10x	L2	Fat	-0.62448	6.45801	3.21682	2.99664	0.533198	4.2388	0.533198	0	14197	3249
adipocyte (UCP1lo)	10x	L2	Fat	1.54959	3.76288	3.56547	2.99348	2.09287	5.17238	0	0.781476	8441	2450
adipocyte (UCP1lo)	10x	L2	Fat	-0.737406	2.80548	2.91128	3.43465	0.9478	5.0886	0	0	6329	2093
adipocyte (UCP1lo)	10x	L2	Fat	-1.02504	0.0707326	2.485	3.92207	0	4.11914	0	0	1818	821
adipocyte (UCP1hi)	10x	L2	Fat	1.59874	0.772205	3.39195	2.85725	2.21994	4.59997	0	0	2437	1108
adipocyte (UCP1lo)	10x	L2	Fat	1.33605	5.46073	3.73823	3.47371	1.7722	4.60169	1.08299	1.59067	10238	3058
adipocyte (UCP1lo)	10x	L2	Fat	2.31329	1.30544	3.51058	3.29487	0	2.63813	0	0	1540	763
adipocyte (UCP1lo)	10x	L2	Fat	0.778666	3.74405	3.35759	3.84456	1.64055	4.05744	0.869619	0.869619	7215	2428
adipocyte (UCP1lo)	10x	L2	Fat	1.318	5.69695	3.27775	3.85847	1.9721	4.15309	0	0	12933	3449
adipocyte (UCP1lo)	10x	L2	Fat	3.82001	-0.697413	0	3.07513	0	0	0	0	2421	1125
adipocyte (UCP1lo)	10x	L2	Fat	-0.317303	6.75068	3.08013	3.52986	2.51521	5.33573	0	0.401668	20230	3997
adipocyte (UCP1hi)	10x	L2	Fat	2.13777	-0.470607	3.81693	2.663	0	4.14709	0	2.29181	2249	1070
adipocyte (UCP1lo)	10x	L2	Fat	-0.847482	-1.13892	2.71806	3.52692	1.74344	4.27325	0	0	2120	856
adipocyte (UCP1lo)	10x	L2	Fat	0.905116	-0.726511	3.64944	3.37039	0	3.64944	0	0	1068	568
adipocyte (UCP1lo)	10x	L2	Fat	-0.0215198	-1.33712	2.12911	4.21459	3.14511	4.09866	0	0	1350	678
adipocyte (UCP1hi)	10x	L2	Fat	2.81017	0.680119	4.22533	4.34148	0	2.24332	0	0	1187	699
adipocyte (UCP1lo)	10x	L2	Fat	0.227308	6.57548	3.64726	2.94769	2.88011	4.8026	0	0.484165	16056	3953
adipocyte (UCP1hi)	10x	L2	Fat	2.20435	2.34405	4.34683	3.24508	1.17624	3.15366	0	1.17624	4460	1700
adipocyte (UCP1lo)	10x	L2	Fat	-1.66399	0.362957	3.72092	3.72092	3.05169	3.93921	0	0	1985	909
adipocyte (UCP1lo)	10x	L2	Fat	2.24064	5.78076	3.16968	3.16968	1.56861	4.96368	1.18784	0.924254	13158	3114
adipocyte (UCP1hi)	10x	L2	Fat	3.55955	-0.125963	3.15857	3.15857	0	2.36638	3.15857	1.43973	3106	1326
adipocyte (UCP1lo)	10x	L2	Fat	0.139787	5.33697	3.28996	3.65468	1.69194	4.16662	0.552927	0	13544	3344
adipocyte (UCP1lo)	10x	L2	Fat	2.13478	5.12828	3.36414	3.5585	2.20415	4.79841	0.482546	0	16124	3454
adipocyte (UCP1lo)	10x	L2	Fat	0.43605	5.68512	3.54356	3.18192	2.91749	4.50616	0	1.1312	14290	3510
adipocyte (UCP1lo)	10x	L2	Fat	2.18473	4.43621	3.41466	3.69408	1.84793	4.31698	0	0	11222	3183
adipocyte (UCP1hi)	10x	L2	Fat	3.18862	-1.11244	3.40446	2.37018	0	0	3.01547	3.01547	1031	663
adipocyte (UCP1lo)	10x	L2	Fat	1.5182	2.34196	3.06163	3.77875	1.96132	4.19207	0	0	4911	1750
adipocyte (UCP1lo)	10x	L2	Fat	0.613844	5.14046	3.4155	3.47083	2.07005	4.36829	0	0.62361	11552	3099
adipocyte (UCP1lo)	10x	L2	Fat	0.999234	6.14406	3.20243	3.77198	0.580208	4.44437	0	0	12716	3087
adipocyte (UCP1lo)	10x	L2	Fat	-0.416957	5.70026	3.02092	2.90921	4.68496	5.64287	0	0.433046	18452	3833
adipocyte (UCP1lo)	10x	L2	Fat	0.7934	4.51107	3.03933	3.44999	2.45175	3.96494	0	0	7541	2146
adipocyte (UCP1lo)	10x	L2	Fat	-0.949838	4.25141	2.87724	3.46995	1.4335	5.26888	0	0.586864	12526	2940
adipocyte (UCP1hi)	10x	L2	Fat	2.26018	0.960565	4.12392	3.25947	0	4.42197	0	2.0984	2796	1258
adipocyte (UCP1lo)	10x	L2	Fat	0.305386	3.95845	3.75496	3.57058	0	4.59366	0.891611	0	6949	2333
adipocyte (UCP1hi)	10x	L2	Fat	3.48386	0.343562	3.44313	3.62011	0	1.95401	1.95401	1.95401	1651	863
adipocyte (UCP1lo)	10x	L2	Fat	1.86066	5.9305	3.54287	3.21284	2.19163	5.2656	0.633033	0.633033	11321	2969
adipocyte (UCP1hi)	10x	L2	Fat	0.410565	-1.63444	3.82962	4.40771	2.30349	2.30349	2.30349	0	1110	674
adipocyte (UCP1lo)	10x	L2	Fat	0.937079	6.57864	3.32055	3.27956	3.21474	5.14524	1.1703	1.1703	17994	3811
adipocyte (UCP1lo)	10x	L2	Fat	2.78469	4.34822	3.25424	3.29519	0.733618	4.46044	0	0	9237	2688
adipocyte (UCP1hi)	10x	L2	Fat	2.085	-0.028327	4.21657	4.39643	0	0	2.03862	0	1497	780
adipocyte (UCP1lo)	10x	L2	Fat	1.8942	5.5601	3.85921	3.38006	3.10366	4.97533	0	1.27517	15508	3692
adipocyte (UCP1lo)	10x	L2	Fat	-1.18099	6.64426	3.28354	3.10545	2.47461	4.65382	0.361224	0.62603	22984	4298
adipocyte (UCP1lo)	10x	L2	Fat	1.56862	6.14202	3.52479	3.17469	2.09953	4.89947	0	0	6981	2259
adipocyte (UCP1hi)	10x	L2	Fat	2.93894	-0.902476	3.41128	3.6278	0	2.11938	0	0	1365	745
adipocyte (UCP1hi)	10x	L2	Fat	3.18808	2.22104	3.71871	3.43908	0	4.56956	1.25653	2.40268	3979	1681
adipocyte (UCP1lo)	10x	L2	Fat	-0.0920975	-1.2166	3.34828	3.56437	2.06222	3.89272	0	0	1457	713
adipocyte (UCP1lo)	10x	L2	Fat	-1.17513	0.105558	2.18208	4.27364	1.59582	4.27364	2.18208	0	2543	1047
adipocyte (UCP1hi)	10x	L2	Fat	3.9847	0.218065	2.32069	2.79144	0	1.96316	2.96349	1.96316	3267	1320
adipocyte (UCP1hi)	10x	L2	Fat	-0.999063	3.17242	3.49651	3.89182	3.10608	3.32023	0	0	1875	1193
adipocyte (UCP1lo)	10x	L2	Fat	-0.876251	1.57851	3.49275	3.49275	4.17057	4.78245	0	0	2196	954
adipocyte (UCP1hi)	10x	L2	Fat	2.76998	-0.0674363	3.3384	3.16315	0	1.71	2.30837	1.71	2208	1152
adipocyte (UCP1lo)	10x	L2	Fat	-0.854935	-0.411659	3.00416	4.06916	2.62319	3.00416	2.0001	0	1565	799
adipocyte (UCP1lo)	10x	L2	Fat	1.60694	5.10078	3.56949	3.66224	1.90951	4.37194	0	1.49287	8696	2544
adipocyte (UCP1lo)	10x	L2	Fat	-0.164445	3.09267	3.1532	3.37788	0	5.43218	0	1.93118	8478	2550
adipocyte (UCP1hi)	10x	L2	Fat	3.01307	4.4172	3.95164	3.41559	0	3.91318	1.08597	1.92963	5096	2299
adipocyte (UCP1lo)	10x	L2	Fat	-0.0263575	5.13007	3.58728	4.09653	2.16479	4.82353	0.618947	0	11669	3109
adipocyte (UCP1lo)	10x	L2	Fat	1.65915	4.07517	3.52774	3.8322	1.68756	4.22238	0	0	9078	2792
adipocyte (UCP1lo)	10x	L2	Fat	1.37631	4.09633	3.34416	3.71244	1.42413	4.84552	0	0	9511	2801
adipocyte (UCP1lo)	10x	L2	Fat	0.563011	2.6812	3.36882	2.92917	2.28809	4.31483	0	1.93211	6775	2339
adipocyte (UCP1lo)	10x	L2	Fat	-0.935033	3.69774	3.01052	2.22684	2.69356	5.24862	1.32358	1.5424	10882	2996
adipocyte (UCP1hi)	10x	L2	Fat	1.83091	2.59652	0	3.87704	1.59739	4.02823	0	1.59739	2538	1115
adipocyte (UCP1lo)	10x	L2	Fat	-1.40705	-0.445293	2.80432	3.46673	0	3.46673	0	0	1289	707
adipocyte (UCP1hi)	10x	L2	Fat	3.92458	-0.0933759	0	2.95857	0	1.9587	4.12554	0	1642	890
adipocyte (UCP1lo)	10x	L2	Fat	1.51675	4.89477	3.09354	3.61796	2.44474	4.62101	0	0	8549	2580
adipocyte (UCP1lo)	10x	L2	Fat	-0.541538	-0.568061	1.81462	3.07061	0	3.79951	0	0	3892	1467
adipocyte (UCP1lo)	10x	L2	Fat	2.71404	3.4271	3.32151	2.9631	0	3.71487	0	0	5992	1858
adipocyte (UCP1lo)	10x	L2	Fat	2.19864	4.861	3.49864	3.45248	1.94113	4.49706	0.557226	0.557226	13408	3244
adipocyte (UCP1lo)	10x	L2	Fat	-0.469852	4.11781	3.47372	3.47372	0.713873	4.96072	0	0	9598	2725
adipocyte (UCP1hi)	10x	L2	Fat	2.80171	0.247418	3.41972	3.27101	1.65307	2.24559	2.61512	1.65307	2368	1044
adipocyte (UCP1hi)	10x	L2	Fat	2.60413	2.96539	3.25433	2.83372	0	3.25433	1.51676	1.02199	5622	2196
adipocyte (UCP1lo)	10x	L2	Fat	0.967912	-0.554901	0	2.84611	0	3.50979	0	0	1233	629
adipocyte (UCP1lo)	10x	L2	Fat	0.974418	6.28187	3.67966	3.25667	1.84833	4.78144	1.02355	0.466468	16825	3835
adipocyte (UCP1lo)	10x	L2	Fat	0.693602	3.53393	3.72658	3.02381	1.6474	4.48934	0	0	7154	2497
adipocyte (UCP1lo)	10x	L2	Fat	-1.09958	5.40394	3.86363	2.71468	3.3363	5.22242	0	0	9220	2840
adipocyte (UCP1lo)	10x	L2	Fat	-0.377611	3.6806	3.41697	3.38973	1.90681	5.23913	0	1.24023	12213	3129
adipocyte (UCP1lo)	10x	L2	Fat	0.541183	4.87699	3.68439	3.78724	2.90437	4.34645	1.35471	0	6955	2312
adipocyte (UCP1lo)	10x	L2	Fat	-1.64413	5.09325	3.14713	2.58385	3.53817	5.09038	0	0.748327	8981	2474
adipocyte (UCP1lo)	10x	L2	Fat	2.06593	4.30164	3.76955	3.1316	2.11668	4.69219	0	0	6846	2326
adipocyte (UCP1lo)	10x	L2	Fat	0.347183	4.99941	2.92189	2.97312	1.92553	5.29931	0	1.36849	10241	2789
adipocyte (UCP1lo)	10x	L2	Fat	2.87511	4.89321	3.75593	3.7928	1.43826	4.04715	0	0	6224	2208
adipocyte (UCP1lo)	10x	L2	Fat	-0.0345615	4.3304	3.39924	3.28562	0.958525	5.07125	0	0	12439	3035
adipocyte (UCP1lo)	10x	L2	Fat	0.0599516	6.23558	2.93052	3.23431	2.23156	4.83842	0	0.441021	18041	4223
adipocyte (UCP1lo)	10x	L2	Fat	-0.166583	5.75189	3.71148	3.90132	2.5739	5.12692	0	0	14030	3587
adipocyte (UCP1lo)	10x	L2	Fat	1.19063	1.73888	4.19294	3.71003	2.10977	4.29679	1.53108	0	2760	1058
adipocyte (UCP1lo)	10x	L2	Fat	-0.851195	0.814074	2.60481	3.89237	2.23564	3.53834	1.98298	0	4789	1588
adipocyte (UCP1lo)	10x	L2	Fat	-1.02557	-2.10729	0	4.01899	4.89566	3.19537	0	0	1281	663
adipocyte (UCP1lo)	10x	L2	Fat	-0.568234	6.33825	3.37608	3.62101	3.051	4.85701	0.680235	0.964663	30790	4701
adipocyte (UCP1hi)	10x	L2	Fat	3.18962	0.448908	3.62691	3.17274	0	3.49717	1.71821	0	2186	1094
adipocyte (UCP1lo)	10x	L2	Fat	2.97438	4.21009	3.62734	3.276	0	3.70859	1.4312	0	6282	1900
adipocyte (UCP1lo)	10x	L2	Fat	2.73044	4.82874	3.23005	2.97948	1.05353	4.80733	0	1.55509	5354	1847
adipocyte (UCP1lo)	10x	L2	Fat	-0.182966	6.59255	3.1888	3.2482	2.18808	4.8496	0	0.402045	20207	4138
adipocyte (UCP1lo)	10x	L2	Fat	2.66403	3.14549	3.94933	3.19837	2.37849	4.18364	0	1.59238	5108	1847
adipocyte (UCP1lo)	10x	L2	Fat	0.954314	6.3058	2.84145	3.66637	1.17611	4.69183	0	1.30565	22304	4299
adipocyte (UCP1lo)	10x	L2	Fat	1.51089	3.10359	3.35273	3.5407	1.08858	5.14979	0	0	5076	1825
adipocyte (UCP1lo)	10x	L2	Fat	-1.07669	-0.570955	3.50256	3.38854	2.46244	4.00127	0	0	2795	1180
adipocyte (UCP1lo)	10x	L2	Fat	-1.09813	-2.03366	2.27951	3.58595	3.30746	3.98214	0	0	1140	627
adipocyte (UCP1hi)	10x	L2	Fat	1.43609	1.07955	3.62994	3.88617	1.54139	4.30974	0	0	2724	1247
adipocyte (UCP1lo)	10x	L2	Fat	-0.942219	4.91018	3.18884	3.5438	1.70889	4.69045	0.498421	0.82953	15477	3463
adipocyte (UCP1hi)	10x	L2	Fat	1.88879	1.68604	2.79779	3.53761	0	1.27202	0	1.27202	3894	1776
adipocyte (UCP1lo)	10x	L2	Fat	0.211748	4.54108	3.76498	3.6099	2.49821	4.82838	0	1.78512	8064	2638
adipocyte (UCP1lo)	10x	L2	Fat	2.73832	4.95706	3.76542	3.53964	0.897942	4.08061	0.897942	0	6875	2333
adipocyte (UCP1lo)	10x	L2	Fat	-0.437884	5.90754	3.71038	3.54067	3.07879	4.75893	0	0.953498	12541	3255
adipocyte (UCP1lo)	10x	L2	Fat	1.6688	6.23498	3.20867	3.37654	1.47986	5.20359	0.448133	0	17687	3775
adipocyte (UCP1hi)	10x	L2	Fat	3.53481	0.040515	3.43623	2.98535	1.55997	2.34149	2.34149	1.55997	5321	1957
adipocyte (UCP1lo)	10x	L2	Fat	1.41746	5.98288	2.67181	3.2284	0.852976	4.81658	0	0	7426	2365
adipocyte (UCP1lo)	10x	L2	Fat	-0.633606	6.06543	3.25797	2.82772	2.51463	5.01714	0	0	22003	4164
adipocyte (UCP1hi)	10x	L2	Fat	2.69814	1.34673	2.89558	3.56071	1.34781	2.25623	0	1.90181	3510	1423
adipocyte (UCP1lo)	10x	L2	Fat	1.32377	6.42079	3.45678	3.6502	2.17576	4.73592	0.419098	0	19209	3940
adipocyte (UCP1lo)	10x	L2	Fat	-0.452493	6.55569	3.58335	3.3236	1.11791	4.71068	0	0.707657	9716	2664
adipocyte (UCP1lo)	10x	L2	Fat	2.16031	6.46307	2.55767	3.69185	1.65862	4.60164	0.615409	0.993557	11759	2986
adipocyte (UCP1lo)	10x	L2	Fat	0.445624	2.58066	3.7432	3.47864	2.18086	4.44769	1.08636	0	5093	1803
adipocyte (UCP1hi)	10x	L2	Fat	2.32274	1.13269	4.33114	2.23396	1.64256	4.38452	0	2.23396	2399	1196
adipocyte (UCP1lo)	10x	L2	Fat	2.30478	6.00811	3.62153	2.70241	1.43777	4.34382	0.727759	0	9342	2930
adipocyte (UCP1lo)	10x	L2	Fat	1.72917	5.38687	3.53684	3.63928	1.04845	4.21532	0	0.655763	10792	3091
adipocyte (UCP1lo)	10x	L2	Fat	-1.63758	4.38557	2.60122	1.71168	2.5133	5.20691	0	0	8814	1980
adipocyte (UCP1lo)	10x	L2	Fat	2.65176	5.4411	2.79244	3.1583	2.79244	3.82997	0.642499	0.642499	11096	3246
adipocyte (UCP1hi)	10x	L2	Fat	3.43189	0.460345	3.73728	4.33253	0	2.05804	2.05804	0	1464	817
adipocyte (UCP1lo)	10x	L2	Fat	-0.132305	1.29105	2.9434	3.21782	0	3.82757	0	0	3337	1194
adipocyte (UCP1lo)	10x	L2	Fat	-1.117	5.55418	3.36942	2.01166	2.98101	4.93555	0.54205	1.15012	13898	3056
adipocyte (UCP1lo)	10x	L2	Fat	-0.977357	-0.520403	3.60416	3.84941	2.41721	4.0462	1.80948	0	1958	878
adipocyte (UCP1lo)	10x	L2	Fat	-0.682658	4.15947	2.88717	2.01708	0	4.60566	0	0.83433	7673	2235
adipocyte (UCP1lo)	10x	L2	Fat	0.0999165	2.74474	3.42566	3.27692	1.65804	5.25856	0	0	4707	1646
adipocyte (UCP1lo)	10x	L2	Fat	-1.0501	6.47074	3.31499	2.94881	1.22703	4.81023	0	0	8295	2500
adipocyte (UCP1lo)	10x	L2	Fat	2.68638	5.19169	3.60226	3.79159	1.48119	4.54807	0.61494	0	11771	3204
adipocyte (UCP1lo)	10x	L2	Fat	-0.0902551	0.51659	2.68967	3.89272	0	2.06222	2.06222	0	1457	732
adipocyte (UCP1hi)	10x	L2	Fat	4.09328	-0.47028	3.48955	0	0	2.82646	2.82646	2.82646	1259	719
adipocyte (UCP1lo)	10x	L2	Fat	0.194961	6.13956	3.57939	3.4734	2.3622	4.55112	0	0	8321	2524
adipocyte (UCP1lo)	10x	L2	Limb muscle	-0.16871	2.64418	3.50735	3.50735	3.02462	4.56826	0	0	11743	2963
adipocyte (UCP1lo)	10x	L2	Limb muscle	-1.62765	-1.06397	2.96146	1.96132	1.96132	5.47747	0	0	1637	808
adipocyte (UCP1lo)	10x	L2	Limb muscle	-0.910764	-1.92591	3.04262	3.71162	0	3.71162	0	0	1503	686
adipocyte (UCP1lo)	10x	L2	Limb muscle	0.764007	3.37743	3.86006	3.82012	3.2254	4.34651	0	1.55127	5380	1995
adipocyte (UCP1lo)	10x	L2	Limb muscle	-1.42541	2.69594	3.23257	3.38916	2.26096	4.9909	0	0	6983	2063
adipocyte (UCP1lo)	10x	L2	Limb muscle	-1.09749	-1.62957	0	2.17065	0	2.17065	0	0	1288	680
adipocyte (UCP1lo)	10x	L2	Limb muscle	-0.548689	-0.286198	3.68892	3.86706	2.80944	4.01822	0	0	1282	622
adipocyte (UCP1lo)	10x	L2	Limb muscle	-0.359526	-0.525762	1.88078	3.36014	2.8722	3.14564	0	0	1799	789
adipocyte (UCP1lo)	10x	L2	Limb muscle	-1.53421	4.93361	3.00867	2.7373	2.3637	4.66315	0.674484	0	10384	2541
adipocyte (UCP1lo)	10x	L2	Limb muscle	-0.695273	-0.60953	3.23261	3.23261	3.23261	4.38357	0	2.57816	1643	697
adipocyte (UCP1lo)	10x	L2	Limb muscle	-0.637035	-0.846245	3.27068	2.78486	2.4098	5.41119	2.4098	0	1974	916
adipocyte (UCP1lo)	10x	L2	Limb muscle	-1.0727	-1.47947	4.08909	3.19762	2.54452	3.58937	0	0	1704	794
adipocyte (UCP1lo)	10x	L2	Limb muscle	0.635841	2.82563	3.82191	2.57099	2.65932	4.68676	1.2284	0	8279	2381
adipocyte (UCP1lo)	10x	L2	Limb muscle	-0.832123	3.2067	3.81316	1.37445	1.93236	4.63352	0	1.37445	6773	2316
adipocyte (UCP1lo)	10x	L2	Limb muscle	-1.63157	4.3687	3.14013	2.28673	3.39245	4.85292	2.03235	0	9047	2404
adipocyte (UCP1lo)	10x	L2	Limb muscle	-0.718605	-0.359935	0	3.32711	2.29783	3.32711	0	0	1117	552
adipocyte (UCP1lo)	10x	L2	Limb muscle	1.91543	5.57911	3.64082	3.88814	2.6089	4.5106	0	0	15893	3343
adipocyte (UCP1lo)	10x	L2	Limb muscle	-1.39506	5.6305	3.74049	2.50259	3.12151	4.76114	0.558248	0.558248	13376	3153
adipocyte (UCP1lo)	10x	L2	Limb muscle	1.38017	4.631	3.91459	3.66446	2.72544	4.69645	1.6018	1.74996	12620	3150
adipocyte (UCP1lo)	10x	L2	Limb muscle	0.85729	5.32299	3.88642	1.67516	2.9101	4.53881	0	0	6913	2395
adipocyte (UCP1lo)	10x	L2	Limb muscle	-0.394103	3.88403	3.77288	3.04221	2.07187	4.65486	0	0	11528	3146
adipocyte (UCP1lo)	10x	L2	Limb muscle	-1.19869	5.04815	3.63865	2.49421	3.22192	4.68599	0	0	10799	2718
adipocyte (UCP1lo)	10x	L2	Limb muscle	-0.381982	0.185249	3.21428	3.49186	1.2958	2.45236	0	0	3768	1278
adipocyte (UCP1lo)	10x	L2	Limb muscle	-0.911589	-0.860591	3.51093	3.26811	3.26811	3.61329	0	0	2771	994
adipocyte (UCP1lo)	10x	L4	Bone	-0.503438	-0.0998145	2.75335	3.41412	2.12197	3.41412	0	0	1361	655
adipocyte (UCP1lo)	10x	L2	Bone	-1.755	-0.934684	2.45139	3.49084	3.77087	2.45139	0	0	1886	935
adipo-CAR cell	10x	L2	Bone	-4.23098	-0.165219	1.80777	0	5.00266	3.73229	0	0	1962	1098
adipo-CAR cell	10x	L2	Bone	-3.79751	-0.210125	3.73003	2.49277	5.32009	4.0972	0	0	2704	1344
adipo-CAR cell	10x	L2	Bone	-4.17665	-0.187558	0	0	3.83502	2.7787	1.25743	0	3974	1735
adipo-CAR cell	10x	L2	Bone	-3.83653	0.0418871	2.36597	0	5.49836	4.04297	0	0	5179	1906
adipo-CAR cell	10x	L2	Bone	-4.25949	-0.0868245	0	0	3.68886	4.44849	0	0	3077	1641
adipo-CAR cell	10x	L2	Bone	-4.13125	-0.239944	1.92545	1.36841	5.83979	3.9278	0	0	3414	1657
adipocyte (UCP1lo)	10x	L2	Bone	-1.74098	-1.05692	1.99459	3.48878	3.27324	2.99811	0	0	1575	752
adipocyte (UCP1lo)	10x	L2	Bone	-0.983646	-1.59632	3.8064	4.08851	4.83337	3.13524	2.12003	0	1364	668
adipo-CAR cell	10x	L2	Bone	-4.00127	-0.145273	3.2545	0	5.35991	4.10719	0	0	4015	1809
adipocyte (UCP1lo)	10x	L2	Bone	-1.92794	-0.741141	2.95293	2.95293	6.07133	3.27438	0	0	2753	988
adipo-CAR cell	10x	L2	Bone	-4.42978	0.00423738	0	0	4.71355	3.75289	0	0	5523	2123
adipo-CAR cell	10x	L2	Bone	-4.17289	-0.153716	2.35135	0	6.04537	4.16404	0	0	3158	1544
adipocyte (UCP1lo)	10x	L2	Bone	-1.97601	-0.816564	1.8338	2.44367	5.09978	3.6324	0	0	1902	922
adipocyte (UCP1lo)	10x	L2	Bone	-1.42303	4.02467	3.46748	3.22504	4.71332	3.96575	0	0	2898	1453
adipo-CAR cell	10x	L2	Bone	-4.10688	-0.112343	3.11393	1.02691	5.55726	4.601	0	0	5579	2128
adipo-CAR cell	10x	L2	Bone	-4.30281	-0.105294	0	0	4.07919	4.76384	0	0	1377	887
adipo-CAR cell	10x	L2	Bone	-4.06909	-0.190942	2.07903	0	5.57358	3.71919	0	0	5717	2048
adipocyte (UCP1lo)	10x	L2	Bone	-3.83573	0.234779	3.0116	1.07568	2.80069	4.20002	0	0	5176	1924
adipo-CAR cell	10x	L2	Bone	-4.28788	-0.179345	2.75404	0	5.19931	4.40528	0	0	2720	1409
adipo-CAR cell	10x	L2	Bone	-4.04259	-0.201246	2.3309	0	5.27827	4.40992	0	0	4307	1688
adipo-CAR cell	10x	L2	Bone	-4.02774	-0.129527	1.82779	1.00797	4.72173	3.52815	0	0	5747	1955
adipocyte (UCP1lo)	10x	L2	Bone	-1.98511	-0.787658	2.73936	3.39966	5.64651	3.70897	0	0	2763	1058
adipo-CAR cell	10x	L2	Bone	-4.08407	-0.225493	3.01491	1.58463	5.16756	4.85948	0	0	2579	1254
adipo-CAR cell	10x	L2	Bone	-4.07247	-0.247262	0	0	6.49498	4.80638	0	0	2391	1105
adipo-CAR cell	10x	L2	Bone marrow	-4.40423	-0.109046	0	0	4.35681	1.87189	0	0	1818	1085

## Sheet: Fig E10e
	compartment	tissue	order__compartment_freeannotation_tissue	dendrogram_annotation_number	LOC105856764_mean_expression	UCP1_mean_expression	FABP3_mean_expression	LOC105867540_mean_expression	LOC105876884_mean_expression	C15H10orf10_mean_expression	LOC105867541_mean_expression	SLC27A2_mean_expression	ADCY3_mean_expression	ACADM_mean_expression	S100A12_mean_expression	S100A9_mean_expression	LOC105866476_mean_expression	S100A8_mean_expression	LOC105866554_mean_expression	IL1B_mean_expression	LBP_mean_expression	HSPA6_mean_expression	SOD2_mean_expression	JUN_mean_expression	LOC105875474_mean_expression	PRSS2_mean_expression	REG3G_mean_expression	HOXB8_mean_expression	DCN_mean_expression	CTRC_mean_expression	LOC105877758_mean_expression	EGR1_mean_expression	SOCS3_mean_expression	LOC105873340_mean_expression	LOC109729893_mean_expression	LOC105882024_mean_expression	LOC105862350_mean_expression	LOC105874908_mean_expression	LOC109731171_mean_expression	LOC105861123_mean_expression	LOC105859117_mean_expression	LOC105857549_mean_expression	LOC105863618_mean_expression	LOC105870251_mean_expression	LOC105856764_percent_expressed	UCP1_percent_expressed	FABP3_percent_expressed	LOC105867540_percent_expressed	LOC105876884_percent_expressed
Fat__adipocyte (UCP1hi)__BAT	stromal	Fat	275	132	1.90587	3.30685	2.28001	1.53676	2.05449	1.17056	1.54078	1.65002	1.46915	1.89898	1.22444	1.60102	1.88297	1.68833	1.6755	0	1.2469	0.183552	2.21182	1.45108	0	0	0	0	0.406016	0	0.0600698	1.14944	0.407819	0	0.644221	0.197156	0.865854	0.943177	1.45139	1.18806	1.79822	1.01321	1.66503	1.4589	60.9375	87.5	75	57.8125	73.4375
Fat__adipocyte (UCP1lo)__BAT	stromal	Fat	279	133	1.35851	2.11108	1.54642	1.23222	0.592553	0.663362	1.31372	0.420224	0.192617	1.36293	1.13654	1.01834	2.08739	1.31108	1.56722	0.0130115	1.2853	0.736593	1.78787	1.35181	0	0	0	0	0.0427201	0	0.0344774	1.40037	0.767427	0	0.469091	0.0873125	1.47235	1.48444	1.584	2.08605	2.47903	1.59393	2.25683	3.04035	66.6667	26.3889	47.2222	50	25
Fat__adipocyte (UCP1hi)__GAT	stromal	Fat	275	132	0.611487	0	0	1.0808	0	0	1.53329	0	0	0	2.30416	2.73451	3.99364	1.49139	2.13429	1.33242	2.78719	2.2786	2.39183	2.49774	0	0	0	0	0	0	0.609335	2.53416	1.33242	0	0	0	0.832932	0	1.14399	1.47265	1.79827	0	0.985225	1.64942	25	0	0	25	0
Fat__adipocyte (UCP1lo)__GAT	stromal	Fat	279	133	0.0518515	0	0.127278	0.094949	0.187341	0.225006	0.288537	0	0	0.682485	1.89845	1.90406	4.66702	2.08837	3.30912	0.872186	2.55825	1.4914	2.38825	1.85702	0	0	0.034819	0.27688	0.135814	0	0.0966373	2.05226	1.02224	0	0.303337	0.131983	1.17224	1.32437	1.32938	1.95214	2.07055	1.42838	2.09085	2.91564	6.73077	0	9.61538	12.5	11.5385
Fat__adipocyte (UCP1hi)__MAT	stromal	Fat	275	132	0.964542	3.33321	1.93277	0.786054	1.70832	0.198719	0.911285	1.14592	1.20999	1.56591	0.835382	1.01365	1.87927	0.992583	1.24744	0.219263	1.36521	0.104271	2.12419	1.10021	0.807129	0.81224	0.780239	0.476732	1.10431	0.435216	0.207926	1.59474	0.616479	0.44445	1.10645	0.271097	0.682907	0.877579	1.20292	1.2429	1.43535	0.89116	1.4737	1.27706	25.1799	64.0288	48.9209	20.1439	43.8849
Fat__adipocyte (UCP1lo)__MAT	stromal	Fat	279	133	0.820431	0.776876	0.559975	0.613655	0.168409	0.23381	0.742246	0.0404623	0.0781335	0.767447	0.565654	0.630352	2.308	0.720281	1.31343	0.0464636	1.37371	0.207969	1.52749	1.05134	0.520373	0.546157	0.303422	0.490397	0.557534	0.266679	0.438942	2.08016	1.22732	0.29792	0.823033	0.129769	0.910452	1.00788	0.947871	1.67065	1.79334	1.11595	1.90142	2.3051	35.0679	15.1584	26.9231	28.733	11.991
Fat__adipocyte (UCP1lo)__SCAT	stromal	Fat	279	133	0.117433	0	0.406782	0.25894	0.115372	0.0272614	0.39033	0.00454509	0.0195583	0.5229	0.324503	0.458252	2.01717	0.756679	1.72994	0.0101194	1.7029	0.394704	1.39003	1.13906	0	0	0	0.0440494	0.319724	0	0.0227202	1.23467	0.627164	0	1.54898	0.935392	1.61308	1.68657	1.81479	2.4253	2.49584	1.81407	2.50121	3.0159	11.2676	0	32.3944	26.7606	16.9014
[truncated: 35 more columns]

## Sheet: Fig E10f
	compartment	tissue	order__compartment_freeannotation_tissue	dendrogram_annotation_number	LEP_mean_expression	LEPR_mean_expression	ADIPOQ_mean_expression	ADIPOR1_mean_expression	ADIPOR2_mean_expression	LEP_percent_expressed	LEPR_percent_expressed	ADIPOQ_percent_expressed	ADIPOR1_percent_expressed	ADIPOR2_percent_expressed
Skin__interfollicular basal cell	epithelial	Skin	1	1	0	0	0	0.428276	0.0776508	0	0	0	23.4115	3.45797
Skin__interfollicular basal cell (APOE+)	epithelial	Skin	2	2	0	0.0365355	0	0.381678	0.0754942	0	1.15132	0	15.2412	2.30263
Skin__interfollicular suprabasal cell	epithelial	Skin	3	3	0	0	0	0.474387	0.177257	0	0	0	29.9848	11.1648
Skin__interfollicular suprabasal cell (APOE+)	epithelial	Skin	4	4	0	0	0	0.393797	0.122365	0	0	0	18.4795	4.44444
Skin__interfollicular differentiated suprabasal cell	epithelial	Skin	5	5	0	0	0	0.740891	0.247171	0	0	0	59.1528	23.298
Skin__interfollicular cell (PF)	epithelial	Skin	6	6	0	0	0	0.340645	0.102414	0	0	0	20.1673	5.01859
Skin__upper hair follicle cell	epithelial	Skin	7	7	0	0	0	0.49013	0.0947148	0	0	0	27.0252	4.98008
Skin__inner bulge cell	epithelial	Skin	8	8	0	0	0	0.654209	0.129268	0	0	0	19.1083	2.54777
Skin__outer bulge cell	epithelial	Skin	9	9	0	0	0	0.485799	0.0645251	0	0	0	16.1312	1.9411
Skin__melanocyte	epithelial	Skin	10	10	0	0	0	0.799075	0.11937	0	0	0	16.4474	1.97368
Skin__channel cell (MMP7+)	epithelial	Skin	11	11	0	0	0	0.341837	0.0583058	0	0	0	27.2727	9.09091
Skin__channel cell (TPM1+)	epithelial	Skin	12	12	0	0	0	0.252535	0	0	0	0	15.3846	0
Skin__sweat gland cell	epithelial	Skin	13	13	0	0	0	0.606249	0.0250099	0	0	0	53.8462	7.69231
Fat__granulosa cell	epithelial	Fat	14	14	0	0.08951	0.0462399	0.188701	0.169743	0	5.55556	5.55556	16.6667	5.55556
Fat__unknown_Fat_GAT_epithelial_G1 (CRISP3+)	epithelial	Fat	15	15	0	0	0.0430384	0.367782	0.0425296	0	0	3.78151	36.5546	4.20168
Lung__respiratory basal cell	epithelial	Lung	17	17	0	0	0	0	0	0	0	0	0	0
Trachea__respiratory basal cell	epithelial	Trachea	18	17	0	0.0204733	0	0.557343	0.0720664	0	2.8777	0	41.7266	8.63309
Trachea__respiratory basal cell (PF)	epithelial	Trachea	19	18	0	0.167615	0	0.450927	0	0	20	0	40	0
Lung__ciliated cell	epithelial	Lung	20	19	0	0	0	0.447578	0	0	0	0	18.1818	0
Trachea__ciliated cell	epithelial	Trachea	21	19	0	0	0	1.01382	0	0	0	0	40	0
Lung__club cell	epithelial	Lung	22	20	0	0	0	0.932028	0.128121	0	0	0	81.8182	18.1818
Trachea__secretory cell	epithelial	Trachea	23	20	0	0.0254481	0.0479221	0.520125	0.0417734	0	4.16667	2.08333	56.25	10.4167
Lung__tuft cell	epithelial	Lung	24	21	0	0	0	0.993963	0.414195	0	0	0	38.4615	15.3846
Trachea__tuft cell	epithelial	Trachea	25	21	0	0	0	0.872659	0.540558	0	0	0	35	25
Trachea__pulmonary neuroendocrine cell	epithelial	Trachea	26	22	0	0	0	1.39555	0.923704	0	0	0	100	100
Lung__alveolar epithelial cell type 1	epithelial	Lung	27	23	0	0.0468926	0	0.92972	0.078716	0	2.30415	0	47.9263	5.06912
Lung__alveolar epithelial cell type 2	epithelial	Lung	30	24	0	0.0209944	0	0.80122	0.0875262	0	1.57729	0	65.9306	9.25342
Lung__uterine metastasis cell	epithelial	Lung	31	25	0	0.0281537	0	0.975175	0.093945	0	5.71429	0	87.1429	15.7143
Lung__alveolar epithelial cell type 2_uterine metastasis cell	epithelial	Lung	32	H1	0	0.135672	0	0.777749	0	0	20	0	100	0
Tongue__basal cell	epithelial	Tongue	33	26	0	0.0432012	0	0.319282	0.0574902	0	1.9	0	15.6	2.7
Tongue__basal cell (WIF1+)	epithelial	Tongue	34	27	0	0.0820646	0	0.264823	0	0	2.83019	0	14.1509	0
Tongue__suprabasal cell	epithelial	Tongue	35	28	0	0.0264271	0	0.330571	0.0870546	0	1.67364	0	25.8949	7.39191
Tongue__suprabasal cell (PF)	epithelial	Tongue	36	29	0	0.0447016	0	0.333212	0.089243	0	2.33918	0	25.3411	8.577
Tongue__suprabasal cell (KRT4+)	epithelial	Tongue	37	30	0	0	0	0.403554	0.161762	0	0	0	40.4878	19.8374
Tongue__suprabasal cell (WIF1+)	epithelial	Tongue	38	31	0	0.0136493	0	0.321752	0.101772	0	1.74927	0	37.3178	12.828
Tongue__suprabasal cell (PF WIF1+)	epithelial	Tongue	39	32	0	0.0643498	0	0.366026	0.0810349	0	4.9505	0	35.6436	6.93069
Tongue__filiform papilla	epithelial	Tongue	40	33	0	0	0	0.754504	0.0942476	0	0	0	73.6842	26.3158
Small_intestine__enterocyte progenitor cell	epithelial	Small_intestine	41	34	0	0	0	0.298603	0.0704241	0	0	0	25	9.28571
Colon__enterocyte progenitor cell	epithelial	Colon	42	34	0	0	0	0.103323	0.134593	0	0	0	3.14961	3.14961
Small_intestine__enterocyte	epithelial	Small_intestine	43	35	0	0	0	0.677272	0.156644	0	0	0	44.9664	11.0259
Colon__enterocyte	epithelial	Colon	44	35	0	0	0	0.26858	0.0893594	0	0	0	8.21485	2.36967
Small_intestine__enterocyte (CA2+)	epithelial	Small_intestine	45	36	0	0	0	0.446342	0.224588	0	0	0	10.3448	6.89655
Small_intestine__goblet cell	epithelial	Small_intestine	46	37	0	0.0098652	0	0.446994	0.0493794	0	1.26582	0	32.9114	6.32911
Colon__goblet cell	epithelial	Colon	47	37	0	0	0	0.243413	0.0390786	0	0	0	25.4545	5.45455
Small_intestine__goblet cell (PF)	epithelial	Small_intestine	48	38	0	0	0	0.564795	0.0773482	0	0	0	60	10
Small_intestine__enterocyte_goblet cell	epithelial	Small_intestine	49	H2	0	0	0	0.440057	0.0185672	0	0	0	26.087	4.34783
Colon__enterocyte_goblet cell	epithelial	Colon	50	H2	0	0	0	0.164718	0	0	0	0	3.33333	0
Small_intestine__enteroendocrine cell	epithelial	Small_intestine	51	39	0	0	0	0.54576	0.0734031	0	0	0	55.1724	10.3448
Colon__enteroendocrine cell	epithelial	Colon	52	39	0	0	0	0.672762	0.0439228	0	0	0	52.1739	4.34783
Small_intestine__M cell of gut	epithelial	Small_intestine	53	40	0	0.10887	0	0.476408	0.0424163	0	1.36986	0	34.2466	4.10959
Small_intestine__tuft cell	epithelial	Small_intestine	54	41	0	0	0	0.464489	0.173431	0	0	0	38.4615	15.3846
Liver__hepatocyte (APOB+)	epithelial	Liver	55	42	0	0.320585	0	0.523138	0.183574	0	19.4313	0	37.9147	15.6398
Liver__hepatocyte (PHYH+)	epithelial	Liver	56	43	0	0.0485171	0	0.772197	0.160725	0	2.02429	0	30.7692	7.28745
Liver__cholangiocyte	epithelial	Liver	57	44	0	0	0	0.893536	0.247455	0	0	0	37.037	11.1111
Fat__acinar cell	epithelial	Fat	58	45	0	0	0.197826	0.168987	0	0	0	33.3333	33.3333	0
Pancreas__acinar cell	epithelial	Pancreas	59	45	0	0	0.143536	0.198784	0.028491	0	0	9.47177	18.0328	2.91439
Pancreas__acinar cell (FDX1+)	epithelial	Pancreas	60	46	0	0.0121517	0.148227	0.249354	0.0231051	0	3.87597	38.7597	58.6563	9.04393
Pancreas__acinar cell (PNISR+)	epithelial	Pancreas	61	47	0	0.0425596	0.221393	0.296485	0.0896118	0	1.25	5	6.25	2.5
Pancreas__ductal cell (SPOCK3+)	epithelial	Pancreas	62	48	0	0.0221633	0.0814323	0.527916	0.145935	0	1.6129	9.67742	33.871	12.9032
Pancreas__ductal cell (UPK1A+)	epithelial	Pancreas	63	49	0	0	0.0606885	0.522348	0.192575	0	0	7.85714	32.1429	10.7143
Pancreas__acinar cell_ductal cell	epithelial	Pancreas	64	H3	0	0	0.0611849	0.443449	0.0392542	0	0	22.7273	70.4545	18.1818
Pancreas__alpha cell	epithelial	Pancreas	65	50	0	0.0163324	0.173946	0.368458	0.0322419	0	1.08696	19.5652	41.3043	5.43478
Pancreas__beta cell	epithelial	Pancreas	66	51	0.00148879	0.175971	0.183592	0.314612	0.0460612	1.65289	37.1901	50.4132	65.2893	19.8347
Pancreas__alpha cell_beta cell	epithelial	Pancreas	67	H4	0	0.119328	0.0640124	0.266456	0.0958486	0	47.3684	31.5789	84.2105	31.5789
Pancreas__delta cell	epithelial	Pancreas	68	52	0	0.158601	0	0.417632	0	0	16.6667	0	50	0
Pancreas__PP cell	epithelial	Pancreas	69	53	0	0	0.837217	1.28643	0	0	0	100	100	0
Kidney__podocyte	epithelial	Kidney	70	54	0	0.0397106	0	0.564541	0.0305468	0	4.7619	0	47.619	4.7619
Kidney__proximal convoluted tubule epithelial cell	epithelial	Kidney	71	55	0	0.285346	0	0.713851	0.240024	0	10.4769	0	27.9906	7.97498
Kidney__proximal straight tubule epithelial cell	epithelial	Kidney	72	56	0	0.4944	0	0.727468	0.169865	0	22.187	0	33.122	9.66719
Kidney__loop of Henle thin descending limb epithelial cell	epithelial	Kidney	73	57	0	0.212426	0	0.638313	0.0726947	0	17.9775	0	50.3889	8.12446
Kidney__loop of Henle thin ascending limb epithelial cell	epithelial	Kidney	74	58	0	0.0216542	0	0.559346	0.0689726	0	3.1339	0	43.5897	7.69231
Kidney__loop of Henle thin ascending limb epithelial cell (SLC14A2+)	epithelial	Kidney	75	59	0	0.133496	0	0.906879	0.0923818	0	9.09091	0	60.2273	5.68182
Kidney__loop of Henle thick ascending limb epithelial cell	epithelial	Kidney	76	60	0	0	0	0.853192	0.0615531	0	0	0	29.9065	2.00267
Kidney__loop of Henle epithelial cell (AKR1B1+)	epithelial	Kidney	77	61	0.448962	0	0	0.513122	0	27.7778	0	0	38.8889	0
Kidney__macula densa epithelial cell	epithelial	Kidney	78	62	0	0	0	0.678032	0.0765679	0	0	0	33.6957	3.26087
Kidney__distal convoluted tubule epithelial cell	epithelial	Kidney	79	63	0	0.0483548	0	0.759721	0.0330014	0	1.3986	0	29.3706	2.7972
Kidney__principal cell	epithelial	Kidney	80	64	0	0	0	0.683079	0.293516	0	0	0	52.7778	9.72222
Kidney__principal cell (FXYD4+)	epithelial	Kidney	81	65	0	0.0131908	0	0.798358	0.0333485	0	1.92308	0	48.0769	3.84615
Kidney__principal cell (KCNE1+)	epithelial	Kidney	82	66	0	0	0	0.68305	0.30731	0	0	0	21.4286	9.52381
Kidney__alpha-intercalated cell	epithelial	Kidney	83	67	0	0	0	0.557763	0.0958218	0	0	0	16.6667	2.54902
Kidney__beta-intercalated cell	epithelial	Kidney	84	68	0	0	0	0.765668	0.118951	0	0	0	27.2727	4.54545
Kidney__intercalated cell_principal cell	epithelial	Kidney	85	H5	0	0	0	0.690655	0	0	0	0	36.7647	0
Fat__urothelial cell	epithelial	Fat	86	69	0	0	0	0.753646	0.196683	0	0	0	76.4706	35.2941
Kidney__urothelial cell	epithelial	Kidney	87	69	0	0	0	0.898942	0.114722	0	0	0	60	13.3333
Bladder__basal urothelial cell	epithelial	Bladder	88	70	0	0.0625625	0	0.459606	0.0830103	0	9.13462	0	51.4423	12.5
Bladder__intermediate urothelial cell	epithelial	Bladder	89	71	0	0.1071	0	0.52401	0.0914378	0	11.7647	0	44.1176	13.7255
Bladder__luminal urothelial cell	epithelial	Bladder	90	72	0	0.0317214	0	0.389297	0.0547011	0	7.14286	0	44.6429	10.7143
Uterus__non-ciliated epithelial cell of uterus (FXYD4+ MUC16+)	epithelial	Uterus	91	73	0	0.0482775	0	0.76504	0.0726927	0	3.84615	0	46.1538	3.84615
Uterus__non-ciliated epithelial cell of uterus (FXYD4+ MUC16-)	epithelial	Uterus	92	74	0	0	0	0.737775	0.138003	0	0	0	24.3902	7.31707
Uterus__non-ciliated epithelial cell of uterus (IGFBP1+)	epithelial	Uterus	93	75	0	0.11315	0	0.735299	0.0855312	0	9.64912	0	48.2456	7.01754
Uterus__ciliated epithelial cell of uterus	epithelial	Uterus	94	76	0	0	0	0.592431	0	0	0	0	28.5714	0
Skin__artery cell	endothelial	Skin	95	77	0	0	0	1.04617	0	0	0	0	33.3333	0
Fat__artery cell	endothelial	Fat	96	77	0	0.128148	0.175689	0.813662	0.32928	0	5.66038	3.77358	49.0566	15.0943
Mammary_gland__artery cell	endothelial	Mammary_gland	97	77	0	0	0	0.548326	0.698388	0	0	0	25	25
Limb_muscle__artery cell	endothelial	Limb_muscle	98	77	0	0	0	0.73345	0	0	0	0	33.3333	0
Lung__artery cell	endothelial	Lung	100	77	0	1.08071	0	0.689915	0	0	24.4755	0	13.986	0
Tongue__artery cell	endothelial	Tongue	101	77	0	0	0	0	0.397462	0	0	0	0	16.6667
Small_intestine__artery cell	endothelial	Small_intestine	102	77	0	0.739158	0	0.712853	0.0895533	0	58.3333	0	33.3333	8.33333
Pancreas__artery cell	endothelial	Pancreas	103	77	0	0.0845383	0	0.847879	0	0	7.69231	0	69.2308	0
Bladder__artery cell	endothelial	Bladder	104	77	0	0.378078	0	0.71496	0.0754812	0	15.3846	0	39.5604	4.3956
Uterus__artery cell	endothelial	Uterus	105	77	0	1.44501	0	0.73149	0.463536	0	63.6364	0	45.4545	18.1818
Brain_cortex__vein cell	endothelial	Brain_cortex	106	78	0	0.115056	0	0.559457	0	0	10	0	25	0
Brainstem__vein cell	endothelial	Brainstem	107	78	0	0.109081	0	0.245406	0	0	16.6667	0	33.3333	0
Skin__vein cell	endothelial	Skin	108	78	0	0	0	0.396003	0.12556	0	0	0	16.6667	8.33333
Fat__vein cell	endothelial	Fat	109	78	0	0.234041	0.168541	0.791107	0.1116	0	8.51064	2.12766	46.8085	6.38298
Mammary_gland__vein cell	endothelial	Mammary_gland	110	78	0	0	0	0.964331	0	0	0	0	41.4634	0
Limb_muscle__vein cell	endothelial	Limb_muscle	111	78	0	0.221365	0	0.46181	0	0	8.51064	0	25.5319	0
Lung__vein cell	endothelial	Lung	113	78	0	0.590893	0	0.735997	0.123867	0	18.5185	0	24.4444	4.44444
Tongue__vein cell	endothelial	Tongue	114	78	0	0	0	0.300572	0.62855	0	0	0	10	10
Small_intestine__vein cell	endothelial	Small_intestine	115	78	0	0	0	0.503441	0	0	0	0	50	0
Pancreas__vein cell	endothelial	Pancreas	116	78	0	0.197698	0.0612118	0.431527	0.0484438	0	16.2162	8.10811	40.5405	2.7027
Bladder__vein cell	endothelial	Bladder	117	78	0	0.361301	0	0.633693	0.114727	0	24.7368	0	51.5789	8.94737
Uterus__vein cell	endothelial	Uterus	118	78	0	0.277531	0	0.379237	0	0	16.6667	0	16.6667	0
Kidney__vasa recta descending limb cell (SLC14A1+)	endothelial	Kidney	119	79	0	0.460292	0	0.760513	0.0286263	0	18.6441	0	38.1356	2.54237
Kidney__vasa recta descending limb cell (MGP+)	endothelial	Kidney	120	80	0	0.0885877	0	0.834192	0.117691	0	3.37838	0	44.2568	5.06757
Kidney__vasa recta ascending limb cell (IGFBP5+)	endothelial	Kidney	121	81	0	0.117887	0	0.747182	0.119756	0	4.53721	0	32.4864	4.90018
Kidney__vasa recta ascending limb cell (IGF1+)	endothelial	Kidney	122	82	0	0.112723	0	0.688843	0.0732869	0	4.98339	0	33.2226	2.65781
Brain_cortex__capillary cell (FABP5- RBP7-)	endothelial	Brain_cortex	123	83	0	0	0	0.75531	0.235527	0	0	0	28.9875	9.01526
Brainstem__capillary cell (FABP5- RBP7-)	endothelial	Brainstem	124	83	0	0.0949018	0	0.689929	0.206668	0	4.44444	0	29.4444	6.66667
Hypothalamus_Pituitary__capillary cell (FABP5- RBP7-)	endothelial	Hypothalamus_Pituitary	125	83	0	0.130578	0	0.562968	0.126386	0	7.14286	0	28.5714	3.57143
Blood__capillary cell (FABP5- RBP7-)	endothelial	Blood	126	83	0	0	0	0.853131	0	0	0	0	25	0
Lung__capillary cell (FABP5- RBP7-)	endothelial	Lung	127	83	0	1.18744	0	0.921042	0.138173	0	29.0725	0	21.4031	2.43757
Kidney__capillary cell (FABP5- RBP7-)	endothelial	Kidney	128	83	0	0.915316	0	0.569741	0.210106	0	28.5714	0	11.4286	2.85714
Testes__capillary cell (FABP5- RBP7-)	endothelial	Testes	129	83	0	1.11593	0	1.16468	0.863854	0	50	0	75	25
Lung__capillary cell (FABP5+ RBP7-)	endothelial	Lung	130	84	0	0	0	0.806996	0.473442	0	0	0	20	6.66667
Small_intestine__capillary cell (FABP5+ RBP7-)	endothelial	Small_intestine	131	84	0	0.508644	0	0.739399	0.0256424	0	30.3571	0	39.2857	1.78571
Pancreas__capillary cell (FABP5+ RBP7-)	endothelial	Pancreas	132	84	0	0.6583	0.0910853	0.86423	0.140244	0	33.3333	5.72917	46.875	9.375
Bladder__capillary cell (FABP5+ RBP7-)	endothelial	Bladder	133	84	0	0.896679	0	0.868342	0.123584	0	38.2022	0	41.573	8.98876
Mammary_gland__capillary cell (FABP5+ RBP7lo)	endothelial	Mammary_gland	134	85	0	0	0	0.62545	0.263722	0	0	0	24.3902	7.31707
Limb_muscle__capillary cell (FABP5+ RBP7lo)	endothelial	Limb_muscle	135	85	0	0.138986	0	0.737321	0.162006	0	2.49307	0	19.1136	3.3241
Diaphragm__capillary cell (FABP5+ RBP7lo)	endothelial	Diaphragm	136	85	0	0.0902081	0	0.727909	0.369075	0	1.81818	0	29.0909	12.7273
Tongue__capillary cell (FABP5+ RBP7lo)	endothelial	Tongue	137	85	0	0	0	0.504412	0.128505	0	0	0	10.6557	1.63934
Bladder__capillary cell (FABP5+ RBP7lo)	endothelial	Bladder	138	85	0	0.40155	0	0.618983	0.30786	0	16.2162	0	24.3243	8.10811
Fat__capillary cell (FABP5+ RBP7+)	endothelial	Fat	139	86	0	0	0.169391	0.777938	0.318493	0	0	6.41526	38.8383	14.7378
Limb_muscle__capillary cell (FABP5+ RBP7+)	endothelial	Limb_muscle	140	86	0	0	0	0.916557	0.266928	0	0	0	25.7143	10
Bone__capillary cell (FABP5+ RBP7+)	endothelial	Bone	141	86	0	0	0	0.724381	0	0	0	0	14.2857	0
Heart__endothelial cell (FABP5+ RBP7+)	endothelial	Heart	143	86	0	0	0	0.483654	0	0	0	0	3.80623	0
Aorta__endothelial cell (FABP5+ RBP7+)	endothelial	Aorta	144	86	0	0.0118949	0	0.955292	0.0929175	0	1.85185	0	55.5556	9.25926
Small_intestine__capillary cell (FABP5+ RBP7+)	endothelial	Small_intestine	145	86	0	0	0	1.32493	0.184218	0	0	0	66.6667	33.3333
Pancreas__capillary cell (FABP5+ RBP7+)	endothelial	Pancreas	146	86	0	0	0.222077	0.769852	0.243154	0	0	11.4754	48.0874	16.9399
Kidney__capillary cell (FABP5+ RBP7+)	endothelial	Kidney	147	86	0	0	0.0663949	0.695247	0.166114	0	0	2.27273	25	6.25
Bladder__capillary cell (FABP5+ RBP7+)	endothelial	Bladder	148	86	0	0	0	0.545133	0.134749	0	0	0	60.7143	10.7143
Fat__capillary cell (CXCL10+)	endothelial	Fat	149	87	0	0	0.262081	0.541886	0.151385	0	0	9.09091	30.9091	12.7273
Limb_muscle__capillary cell (CXCL10+)	endothelial	Limb_muscle	150	87	0	0	0	0.331874	0.54211	0	0	0	12.5	12.5
Lung__capillary cell (CXCL10+)	endothelial	Lung	151	87	0	1.27068	0	0.74074	0.211613	0	38.0952	0	19.0476	4.7619
Kidney__capillary cell (CXCL10+)	endothelial	Kidney	152	87	0	0	0	1.30115	0.394759	0	0	0	75	25
Lung__capillary aerocyte cell	endothelial	Lung	153	88	0	0.0967607	0	0.754644	0.106006	0	2.11111	0	23.1111	2.33333
Hypothalamus_Pituitary__sinusoid cell (MAFB+)	endothelial	Hypothalamus_Pituitary	154	89	0	0	0	0	0	0	0	0	0	0
Bone__sinusoid cell (MAFB+)	endothelial	Bone	155	89	0	0.210242	0.423111	0.814928	0.235463	0	10	5	30	15
Bone_marrow__sinusoid cell (MAFB+)	endothelial	Bone_marrow	156	89	0	0.875228	0.0802484	0.659787	0	0	12.5	6.25	18.75	0
Liver__hepatic sinusoid cell	endothelial	Liver	157	90	0	0	0.142792	0.825416	0.176547	0	0	3.75	29.1667	3.33333
Kidney__glomerular endothelial cell	endothelial	Kidney	158	91	0	0.219329	0	0.821245	0.0608092	0	6.10687	0	33.2061	2.29008
Fat__lymphatic cell (CCL21+)	endothelial	Fat	159	92	0	0	0.161837	0.711209	0.0581326	0	0	6.89655	43.1034	1.72414
Limb_muscle__lymphatic cell (CCL21+)	endothelial	Limb_muscle	160	92	0	0	0	0.867143	0	0	0	0	22.2222	0
Lung__lymphatic cell (CCL21+)	endothelial	Lung	161	92	0	0	0	0.836097	0.10899	0	0	0	24.4186	1.93798
Tongue__lymphatic cell (CCL21+)	endothelial	Tongue	162	92	0	0	0	0.338094	0	0	0	0	16.6667	0
Small_intestine__lymphatic cell (CCL21+)	endothelial	Small_intestine	163	92	0	0	0	0.691712	0.0457265	0	0	0	39.6825	3.1746
Pancreas__lymphatic cell (CCL21+)	endothelial	Pancreas	164	92	0	0	0	0.422382	0.174742	0	0	0	33.3333	13.3333
Kidney__lymphatic cell (CCL21+)	endothelial	Kidney	165	92	0	0	0	1.05089	0.115531	0	0	0	46.1538	7.69231
Bladder__lymphatic cell (CCL21+)	endothelial	Bladder	166	92	0	0	0	0.755587	0	0	0	0	36.8421	0
Fat__lymphatic cell (ACKR4- CCDC80+)	endothelial	Fat	167	93	0	0	0.220602	0.71245	0.146202	0	0	6.49351	46.7532	10.3896
Mammary_gland__lymphatic cell (ACKR4- CCDC80+)	endothelial	Mammary_gland	168	93	0	0	0.218637	0.772456	0	0	0	5	35	0
Limb_muscle__lymphatic cell (ACKR4- CCDC80+)	endothelial	Limb_muscle	169	93	0	0	0	0.639908	0.278223	0	0	0	18.1818	9.09091
Pancreas__lymphatic cell (ACKR4- CCDC80+)	endothelial	Pancreas	170	93	0	0	0	0.548658	0	0	0	0	60	0
Kidney__lymphatic cell (ACKR4- CCDC80+)	endothelial	Kidney	171	93	0	0	0	0.586189	0	0	0	0	37.5	0
Pancreas__lymphatic cell (ACKR4+ CCDC80+)	endothelial	Pancreas	172	94	0	0.0502765	0	0.70327	0.0773872	0	7.14286	0	71.4286	14.2857
Bone__osteo-CAR cell	stromal	Bone	173	95	0	2.88557	0	0.829657	0	0	90	0	20	0
Bone_marrow__osteo-CAR cell	stromal	Bone_marrow	174	95	0	3.47099	0.441822	0.339444	0.357427	0	100	10.5263	15.7895	5.26316
Bone__osteoblast	stromal	Bone	175	96	0	0.428427	0	0.373343	0.0168532	0	15.3846	0	21.1538	3.84615
Bone_marrow__osteoblast	stromal	Bone_marrow	176	96	0	0	0	0.273242	0	0	0	0	20	0
Bone__chondrocyte	stromal	Bone	177	97	0	0.214346	0.0750182	0.579286	0.119833	0	12.1495	2.80374	43.9252	11.215
Trachea__chondrocyte	stromal	Trachea	178	97	0	0.162717	0	0.779538	0.187544	0	18.1818	0	81.8182	9.09091
Fat__tendon cell	stromal	Fat	179	98	0	1.41826	0	0.165294	0	0	85.7143	0	14.2857	0
Limb_muscle__tendon cell	stromal	Limb_muscle	180	98	0	0.941871	0.0768699	0.286028	0	0	21.5686	1.96078	5.88235	0
Bone__tendon cell	stromal	Bone	182	98	0	2.59089	0	0	0	0	100	0	0	0
Tongue__tendon cell	stromal	Tongue	183	98	0	2.61841	0	0	0	0	80	0	0	0
Limb_muscle__skeletal muscle satellite stem cell	stromal	Limb_muscle	184	99	0	0.0628355	0	0.536216	0.0989565	0	1.16279	0	13.9535	2.32558
Diaphragm__skeletal muscle satellite stem cell	stromal	Diaphragm	185	99	0	0	0	0	0	0	0	0	0	0
Tongue__skeletal muscle satellite stem cell	stromal	Tongue	186	99	0	1.12262	0	0.651489	0	0	18.8406	0	11.5942	0
Limb_muscle__fast muscle cell	stromal	Limb_muscle	188	101	0	0	0	0.78027	0	0	0	0	26.6667	0
Tongue__fast muscle cell	stromal	Tongue	190	101	0	0	0	0.968513	0	0	0	0	40	0
Limb_muscle__slow muscle cell	stromal	Limb_muscle	191	102	0	0	0	0.673999	0	0	0	0	22.2222	0
Heart__cardiomyocyte	stromal	Heart	192	103	0	0	0	0	0	0	0	0	0	0
Heart__atrial cardiomyocyte	stromal	Heart	193	104	0	0	0	0	0	0	0	0	0	0
Heart__ventricular cardiomyocyte	stromal	Heart	194	105	0	0	0	1.01984	0	0	0	0	2.06186	0
Fat__smooth muscle cell	stromal	Fat	197	108	0	0	0	0.395544	0	0	0	0	17.8571	0
Small_intestine__smooth muscle cell	stromal	Small_intestine	198	108	0	0	0	0.502428	0.0230419	0	0	0	27.907	2.32558
Bladder__smooth muscle cell	stromal	Bladder	199	108	0	0.335696	0	0.469465	0	0	30	0	50	0
Uterus__smooth muscle cell	stromal	Uterus	200	108	0	0	0	0.50321	0	0	0	0	20	0
Brain_cortex__vascular associated smooth muscle cell	stromal	Brain_cortex	201	109	0	0	0	0.685139	0.0796014	0	0	0	36.1022	3.19489
Brainstem__vascular associated smooth muscle cell	stromal	Brainstem	202	109	0	0.107023	0	0.629829	0.0688476	0	2.23881	0	26.8657	2.98507
Hypothalamus_Pituitary__vascular associated smooth muscle cell	stromal	Hypothalamus_Pituitary	203	109	0	0	0	0	0	0	0	0	0	0
Fat__vascular associated smooth muscle cell	stromal	Fat	204	109	0.0883609	0.0238518	0.103545	0.787296	0.0941292	2.91971	2.18978	5.10949	45.2555	5.83942
Mammary_gland__vascular associated smooth muscle cell	stromal	Mammary_gland	205	109	0	0	0	0	0	0	0	0	0	0
Limb_muscle__vascular associated smooth muscle cell	stromal	Limb_muscle	206	109	0.144422	0	0.18087	0.441071	0	5.88235	0	5.88235	17.6471	0
Bone__vascular associated smooth muscle cell	stromal	Bone	207	109	0.0609975	0.0609975	0	0.645444	0.122428	2.63158	2.63158	0	34.2105	5.26316
Heart__vascular associated smooth muscle cell	stromal	Heart	208	109	0	0	0	0	0	0	0	0	0	0
Aorta__vascular associated smooth muscle cell	stromal	Aorta	209	109	0	0	0	0.459885	0.140236	0	0	0	45.4545	18.1818
Lung__vascular associated smooth muscle cell	stromal	Lung	210	109	0	0.130386	0	0.67808	0	0	3.44828	0	24.1379	0
Trachea__vascular associated smooth muscle cell	stromal	Trachea	211	109	0	0	0	0	0	0	0	0	0	0
Tongue__vascular associated smooth muscle cell	stromal	Tongue	212	109	0	0	0	0.2233	0	0	0	0	5	0
Small_intestine__vascular associated smooth muscle cell	stromal	Small_intestine	213	109	0	0	0	0.548523	0	0	0	0	42.8571	0
Pancreas__vascular associated smooth muscle cell	stromal	Pancreas	214	109	0	0.0523154	0.293907	0.678028	0.0993184	0	3.7037	14.8148	51.8519	3.7037
Kidney__vascular associated smooth muscle cell	stromal	Kidney	215	109	0	0.0456618	0	0.463197	0.025678	0	3.19149	0	26.5957	1.06383
Bladder__vascular associated smooth muscle cell	stromal	Bladder	216	109	0	0.102089	0	0.698467	0.15658	0	3.65854	0	39.2683	8.78049
Uterus__vascular associated smooth muscle cell	stromal	Uterus	217	109	0	0	0	0.895337	0.32854	0	0	0	28.5714	14.2857
Limb_muscle__fibroadipogenic progenitor cell	stromal	Limb_muscle	218	110	0	0.409902	0	0.533135	0.0506821	0	10.7011	0	18.8192	1.47601
Diaphragm__fibroadipogenic progenitor cell	stromal	Diaphragm	219	110	0	0.266681	0	1.03967	0	0	25	0	50	0
Hypothalamus_Pituitary__fibroblast	stromal	Hypothalamus_Pituitary	220	111	0	2.70483	0	0	0	0	50	0	0	0
Fat__fibroblast	stromal	Fat	221	111	0	0.396651	0.163644	0.493863	0.083967	0	13.4579	5.54517	21.8692	3.36449
Mammary_gland__fibroblast	stromal	Mammary_gland	222	111	0	0.805352	0	0.478424	0	0	33.3333	0	33.3333	0
Bone__fibroblast	stromal	Bone	223	111	0	0.292712	0	0.663237	0.0565538	0	11.7647	0	35.2941	5.88235
Bone_marrow__fibroblast	stromal	Bone_marrow	224	111	0	1.77406	0	0.572088	0	0	33.3333	0	33.3333	0
Heart__fibroblast	stromal	Heart	226	111	0	2.11475	0	0.350151	0	0	9.33192	0	1.06045	0
Aorta__fibroblast	stromal	Aorta	227	111	0	0	0	0.747331	0	0	0	0	25	0
Lung__fibroblast	stromal	Lung	228	111	0	0.145101	0	0.650594	0.0649815	0	6.89655	0	27.5862	3.44828
Trachea__fibroblast	stromal	Trachea	229	111	0	0.757909	0	0.372907	0.0874026	0	48.8889	0	28.8889	4.44444
Tongue__fibroblast	stromal	Tongue	230	111	0	2.43837	0	0.34126	0.0619137	0	69.9164	0	8.07799	1.11421
Small_intestine__fibroblast	stromal	Small_intestine	231	111	0	1.37922	0	0.438171	0.0239762	0	46.1538	0	21.5385	1.53846
Colon__fibroblast	stromal	Colon	232	111	0	0.897863	0	0.970667	0	0	33.3333	0	50	0
Liver__fibroblast	stromal	Liver	233	111	0	0	0	0.731146	0	0	0	0	37.5	0
Kidney__fibroblast	stromal	Kidney	234	111	0	0.807761	0	0.453271	0.0714159	0	25.2427	0	25.2427	4.85437
Bladder__fibroblast	stromal	Bladder	235	111	0	1.23698	0	0.440235	0.0776445	0	45.3626	0	26.5177	4.08938
Uterus__fibroblast	stromal	Uterus	236	111	0	0	0	0.476219	0.0617553	0	0	0	10.4478	1.49254
Fat__fibroblast (ACKR2+)	stromal	Fat	237	112	0	0.439583	0.13977	0.396004	0.113634	0	19.4737	6.31579	27.3684	7.89474
Fat__fibroblast (ITIH5+)	stromal	Fat	238	113	0	0.596844	0.0253215	0.585658	0.446324	0	30.6122	1.02041	33.6735	23.4694
Fat__fibroblast (LCN2+)	stromal	Fat	239	114	0	0	0	0.658564	0.0413922	0	0	0	69.2308	7.69231
Lung__adventitial fibroblast	stromal	Lung	240	115	0	1.74108	0	0.681056	0.122481	0	64.6688	0	23.3438	4.10095
Lung__alveolar fibroblast	stromal	Lung	241	116	0	0.474587	0	0.810555	0.147602	0	13.2397	0	24.4734	3.61083
Lung__fibroblast (NNAT+)	stromal	Lung	242	117	0	1.07951	0	0.632941	0.264397	0	37.2093	0	19.7674	5.81395
Tongue__fibroblast (WIF1+)	stromal	Tongue	243	118	0	2.2092	0	0.387953	0.125869	0	69.9029	0	10.6796	3.8835
Small_intestine__fibroblast (CHODL+)	stromal	Small_intestine	244	119	0	0.23318	0	0.6513	0	0	12	0	40	0
Small_intestine__fibroblast (GGT5+)	stromal	Small_intestine	245	120	0	0.233138	0	0.396838	0.063227	0	12.1951	0	21.9512	4.87805
Small_intestine__fibroblast (KCNN3+)	stromal	Small_intestine	246	121	0	0.404195	0	0.18958	0	0	20	0	10	0
Pancreas__fibroblast (PI16+)	stromal	Pancreas	247	122	0	1.01578	0.0844421	0.515803	0.0818374	0	37.0787	6.74157	28.6517	5.61798
Pancreas__fibroblast (PTN+)	stromal	Pancreas	248	123	0	0.70233	0.0926747	0.352788	0.104889	0	23.6162	5.90406	22.1402	5.53506
Bladder__fibroblast (PTN+)	stromal	Bladder	249	123	0	0.0790101	0	0.388609	0.181449	0	4.7619	0	38.0952	9.52381
Kidney__fibroblast (ASPN+)	stromal	Kidney	250	124	0	0.16623	0	1.03225	0.16623	0	12.5	0	37.5	12.5
Kidney__fibroblast (TNC+)	stromal	Kidney	251	125	0	0.0551949	0	0.791451	0	0	2.94118	0	32.3529	0
Bladder__fibroblast (ENPP2+)	stromal	Bladder	252	126	0	0.151585	0	0.211219	0.032444	0	8	0	12	2
Bladder__fibroblast (LY6H+)	stromal	Bladder	253	127	0	1.15045	0	0.394292	0.0867972	0	50.6173	0	20.9877	4.93827
Fat__myofibroblast	stromal	Fat	254	128	0	0	0.109132	0.409715	0	0	0	2.20588	8.08824	0
Kidney__myofibroblast	stromal	Kidney	255	128	0	0.306648	0	0.539918	0.0805247	0	14.7239	0	30.0613	4.29448
Bladder__myofibroblast	stromal	Bladder	256	128	0	0.157684	0	0.597105	0.0866566	0	10.177	0	40.2655	6.19469
Uterus__myofibroblast	stromal	Uterus	257	128	0	0	0	0.610532	0.115074	0	0	0	14.1914	1.9802
Lung__fibromyocyte	stromal	Lung	258	129	0	0.199966	0	1.09207	0	0	2	0	34	0
Brain_cortex__pericyte	stromal	Brain_cortex	259	130	0	0	0	0.852788	0.08401	0	0	0	17.1429	1.90476
Brainstem__pericyte	stromal	Brainstem	260	130	0	0	0	0.28406	0.234615	0	0	0	9.80392	3.92157
Hypothalamus_Pituitary__pericyte	stromal	Hypothalamus_Pituitary	261	130	0	0	0	0	0	0	0	0	0	0
Fat__pericyte	stromal	Fat	262	130	0.0666416	0.0467582	0.178729	0.809286	0.25427	2.10526	1.05263	5.26316	26.3158	7.36842
Limb_muscle__pericyte	stromal	Limb_muscle	263	130	0	0	0	0.732822	0.135282	0	0	0	18.2692	1.92308
Diaphragm__pericyte	stromal	Diaphragm	264	130	0	0	0	1.2451	0	0	0	0	66.6667	0
Heart__pericyte	stromal	Heart	265	130	0	0	0	0.327877	0	0	0	0	2.94118	0
Lung__pericyte	stromal	Lung	266	130	0	0	0	0.93808	0.225031	0	0	0	26.7606	4.22535
Tongue__pericyte	stromal	Tongue	267	130	0	0	0	0	0	0	0	0	0	0
Small_intestine__pericyte	stromal	Small_intestine	268	130	0	0	0	0.391876	0.391876	0	0	0	25	25
Pancreas__pericyte	stromal	Pancreas	269	130	0	0.0952361	0.182596	0.429775	0.108945	0	3.33333	3.33333	21.6667	1.66667
Kidney__pericyte	stromal	Kidney	270	130	0	0	0	0.502077	0	0	0	0	22.2222	0
Bladder__pericyte	stromal	Bladder	271	130	0	0.156769	0	0.520841	0	0	4.87805	0	31.7073	0
Uterus__pericyte	stromal	Uterus	272	130	0	0	0	0.935015	0	0	0	0	33.3333	0
Bone__adipo-CAR cell	stromal	Bone	273	131	0	0.860547	2.41277	0.518712	0.489066	0	35.2941	70.5882	29.4118	17.6471
Bone_marrow__adipo-CAR cell	stromal	Bone_marrow	274	131	0	0	0	0	0	0	0	0	0	0
Fat__adipocyte (UCP1hi)	stromal	Fat	275	132	0	0	3.67269	0.574083	0.442069	0	0	97.1429	17.1429	13.3333
Pancreas__adipocyte (UCP1hi)	stromal	Pancreas	277	132	0	0	3.54149	0.721824	0.326615	0	0	97.4026	32.4675	14.2857
Kidney__adipocyte (UCP1hi)	stromal	Kidney	278	132	0	0	3.52634	0.681573	0.252976	0	0	83.3333	33.3333	16.6667
Fat__adipocyte (UCP1lo)	stromal	Fat	279	133	0	0	3.377	0.807504	0.480587	0	0	98.4594	58.1232	38.6555
Limb_muscle__adipocyte (UCP1lo)	stromal	Limb_muscle	280	133	0	0	3.45493	0.781821	0.224429	0	0	91.6667	41.6667	16.6667
Bone__adipocyte (UCP1lo)	stromal	Bone	281	133	0	0	2.95554	0.788905	1.06864	0	0	100	33.3333	44.4444
Aorta__adipocyte (UCP1lo)	stromal	Aorta	282	133	0	0	3.42389	1.50093	0.0710587	0	0	100	75	25
Pancreas__adipocyte (UCP1lo)	stromal	Pancreas	283	133	0	0.00797196	2.88414	0.622237	0.445951	0	1.33333	84.6667	50	40.6667
Kidney__adipocyte (UCP1lo)	stromal	Kidney	284	133	0	0	3.19164	0.661836	0.0964975	0	0	100	60	20
Bladder__adipocyte (UCP1lo)	stromal	Bladder	285	133	0	0	3.62242	0.458179	0.708016	0	0	100	60	60
Blood__mesothelial cell	stromal	Blood	286	134	0	0	0	0	0	0	0	0	0	0
Spleen__mesothelial cell	stromal	Spleen	287	134	0	0	0	0.236131	0	0	0	0	50	0
Heart__mesothelial cell	stromal	Heart	289	134	0	0	0	0	0	0	0	0	0	0
Lung__mesothelial cell	stromal	Lung	290	134	0	0	0	0.568943	0.205958	0	0	0	36.3636	9.09091
Small_intestine__mesothelial cell	stromal	Small_intestine	291	134	0	0	0	0.487229	0.0250802	0	0	0	44.4444	7.40741
Colon__mesothelial cell	stromal	Colon	292	134	0	0.0629047	0	0.343532	0.00986631	0	3.7037	0	29.6296	1.85185
Liver__mesothelial cell	stromal	Liver	293	134	0	0	0	0.582598	0	0	0	0	30	0
Kidney__mesothelial cell	stromal	Kidney	294	134	0	0	0	0.27127	0	0	0	0	40	0
Bladder__mesothelial cell	stromal	Bladder	295	134	0	0.029998	0	0.479958	0.187869	0	2.5641	0	33.3333	5.12821
Testes__mesothelial cell	stromal	Testes	296	134	0	0	0	0	0	0	0	0	0	0
Fat__mesothelial cell (CXCL10+ PRG4+)	stromal	Fat	297	135	0	0	0.0644952	0.435677	0	0	0	7.14286	50	0
Pancreas__mesothelial cell (CXCL10+ PRG4+)	stromal	Pancreas	298	135	0	0	0.191606	0.211054	0.124359	0	0	60	40	40
Fat__mesothelial cell (CXCL10- PRG4+)	stromal	Fat	299	136	0	0.00916968	0.163299	0.502882	0.0521385	0	1.23457	14.1975	52.4691	8.64198
Pancreas__mesothelial cell (CXCL10- PRG4+)	stromal	Pancreas	300	136	0	0.0163391	0.0892741	0.441387	0.0627349	0	3.16901	20.0704	59.1549	11.6197
Fat__mesothelial cell (SBSN+)	stromal	Fat	301	137	0.026686	0	0.188635	0.29275	0	6.66667	0	26.6667	26.6667	0
Pancreas__mesothelial cell (SBSN+)	stromal	Pancreas	302	137	0.029971	0	0.171172	0.52204	0.049618	2.75229	0	25.6881	50.4587	5.50459
Brain_cortex__leptomeningeal cell	stromal	Brain_cortex	304	139	0	0.24888	0	0.827453	0.0408896	0	9.80392	0	47.0588	5.88235
Brainstem__leptomeningeal cell	stromal	Brainstem	305	139	0	0	0	0.590257	0.116973	0	0	0	46.1538	7.69231
Hypothalamus_Pituitary__leptomeningeal cell	stromal	Hypothalamus_Pituitary	306	139	0	0.732981	0	0	0.167264	0	20	0	0	20
Fat__reticular cell	stromal	Fat	307	140	0	0	0.556209	0.567912	0.481031	0	0	8.33333	41.6667	8.33333
Limb_muscle__reticular cell	stromal	Limb_muscle	308	140	0	0.173785	0	0.386109	0	0	5.26316	0	26.3158	0
Pancreas__reticular cell	stromal	Pancreas	309	140	0	0	0	0.229921	0.106248	0	0	0	14.2857	7.14286
Kidney__reticular cell	stromal	Kidney	310	140	0	0.40499	0	0.40297	0	0	15.3846	0	38.4615	0
Mammary_gland__unknown_Mammary_gland_stromal_G1 (NGFR+ TNNT2+)	stromal	Mammary_gland	311	141	0	0	0	0	0	0	0	0	0	0
Bone__unknown_Bone_stromal_G1 (NGFR+ TNNT2+)	stromal	Bone	312	141	0	0.108892	0	0.470636	0.47514	0	10	0	30	30
Tongue__unknown_Tongue_stromal_G2 (NGFR+ TNNT2+)	stromal	Tongue	313	141	0	0	0	0.481053	0	0	0	0	25	0
Pancreas__unknown_Pancreas_stromal_G1 (NGFR+ TNNT2+)	stromal	Pancreas	314	141	0	0	0	0.311128	0.517788	0	0	0	20	20
Tongue__unknown_Tongue_stromal_G1 (COL15A1+ PTGDS+)	stromal	Tongue	315	142	0	1.45499	0	0.83258	0.326086	0	45.4545	0	18.1818	9.09091
Kidney__unknown_Kidney_stromal_G1 (ST6GAL2+)	stromal	Kidney	316	143	0	0	0	0.579447	0.252745	0	0	0	26.087	4.34783
Brain_cortex__B cell	lymphoid	Brain_cortex	317	144	0	0	0	0	0	0	0	0	0	0
Brainstem__B cell	lymphoid	Brainstem	318	144	0	0	0	0	0	0	0	0	0	0
Hypothalamus_Pituitary__B cell	lymphoid	Hypothalamus_Pituitary	319	144	0	0	0	0.598693	0	0	0	0	9.09091	0
Fat__B cell	lymphoid	Fat	320	144	0	0	0.20787	0.435289	0.107128	0	0	4.57143	10.8571	2.47619
Mammary_gland__B cell	lymphoid	Mammary_gland	321	144	0	0	0	0.408232	0.189771	0	0	0	10.5413	3.1339
Limb_muscle__B cell	lymphoid	Limb_muscle	322	144	0	0	0	0.58766	0	0	0	0	14.9254	0
Bone__B cell	lymphoid	Bone	323	144	0	0	0	0.380204	0	0	0	0	8.84956	0
Bone_marrow__B cell	lymphoid	Bone_marrow	324	144	0	0	0	0.391784	0.17345	0	0	0	7.0922	2.12766
Blood__B cell	lymphoid	Blood	325	144	0	0	0	0.485339	0.078688	0	0	0	8.89193	1.23119
Spleen__B cell	lymphoid	Spleen	326	144	0	0	0	0.476282	0.0973302	0	0	0	14.9905	2.5933
Lung__B cell	lymphoid	Lung	327	144	0	0	0	0.431637	0.064048	0	0	0	11.2033	1.65975
Small_intestine__B cell	lymphoid	Small_intestine	328	144	0	0	0	0.488063	0.122241	0	0	0	14.0625	3.125
Liver__B cell	lymphoid	Liver	329	144	0	0	0	0.538904	0	0	0	0	11.3208	0
Pancreas__B cell	lymphoid	Pancreas	330	144	0	0	0	0.34128	0.153627	0	0	0	10.8623	4.14334
Kidney__B cell	lymphoid	Kidney	331	144	0	0	0	0.284284	0.0833409	0	0	0	5.72337	1.43084
Bladder__B cell	lymphoid	Bladder	332	144	0	0	0	0.518758	0.383759	0	0	0	16.2162	8.10811
Fat__B cell (PF)	lymphoid	Fat	333	145	0	0	0.0386107	0.272906	0.141106	0	0	8.33333	50	33.3333
Mammary_gland__B cell (PF)	lymphoid	Mammary_gland	334	145	0	0	0	0.286508	0	0	0	0	19.0476	0
Limb_muscle__B cell (PF)	lymphoid	Limb_muscle	335	145	0	0	0	0.800903	0	0	0	0	41.6667	0
Bone__B cell (PF)	lymphoid	Bone	336	145	0	0	0	0.809654	0	0	0	0	22.2222	0
Spleen__B cell (PF)	lymphoid	Spleen	337	145	0	0	0	0.716424	0.242908	0	0	0	40.9836	16.3934
Liver__B cell (PF)	lymphoid	Liver	338	145	0	0	0	0	0.717614	0	0	0	0	33.3333
Pancreas__B cell (PF)	lymphoid	Pancreas	339	145	0	0	0	0.295459	0.15319	0	0	0	48.6486	27.027
Kidney__B cell (PF)	lymphoid	Kidney	340	145	0	0	0	0.623615	0.0794927	0	0	0	37.5	12.5
Pancreas__B cell (SOX5+)	lymphoid	Pancreas	341	146	0	0	0	0.390623	0.24367	0	0	0	10.7527	4.30108
Hypothalamus_Pituitary__plasma cell	lymphoid	Hypothalamus_Pituitary	342	147	0	0	0	0.48912	0.0435852	0	0	0	50	3.33333
Fat__plasma cell	lymphoid	Fat	343	147	0	0.0118661	0.239663	0.599362	0.0857246	0	1.07527	19.3548	52.6882	10.7527
Mammary_gland__plasma cell	lymphoid	Mammary_gland	344	147	0	0	0	0.388186	0.0341049	0	0	0	23.1707	2.43902
Limb_muscle__plasma cell	lymphoid	Limb_muscle	345	147	0	0	0.032952	0.380633	0.0322632	0	0	3.22581	32.2581	3.22581
Bone__plasma cell	lymphoid	Bone	346	147	0	0	0	0.464976	0.0960806	0	0	0	24.9084	5.31136
Bone_marrow__plasma cell	lymphoid	Bone_marrow	347	147	0	0	0	0.715533	0.0891067	0	0	0	41.2935	5.47264
Blood__plasma cell	lymphoid	Blood	348	147	0	0	0	0.812356	0.171887	0	0	0	70	20
Spleen__plasma cell	lymphoid	Spleen	349	147	0	0	0	0.619509	0.0683146	0	0	0	52.8079	5.71429
Heart__plasma cell	lymphoid	Heart	350	147	0	0	0	0	0	0	0	0	0	0
Lung__plasma cell	lymphoid	Lung	351	147	0	0.0330597	0	0.485517	0.0914124	0	2.0979	0	44.7552	6.29371
Small_intestine__plasma cell	lymphoid	Small_intestine	352	147	0	0	0	0.427196	0.0652629	0	0	0	34.2421	5.23446
Liver__plasma cell	lymphoid	Liver	353	147	0	0	0	0.464541	0.0459827	0	0	0	40.5462	3.78151
Pancreas__plasma cell	lymphoid	Pancreas	354	147	0	0.00255217	0.0652943	0.338443	0.225465	0	1.31579	10.5263	39.4737	10.5263
Kidney__plasma cell	lymphoid	Kidney	355	147	0	0	0	0.574062	0.0572253	0	0	0	44.8718	5.76923
Bladder__plasma cell	lymphoid	Bladder	356	147	0	0.0423922	0	0.36186	0.106615	0	8.33333	0	41.6667	8.33333
Fat__plasma cell (PF)	lymphoid	Fat	357	148	0	0	0	0.622306	0.0950563	0	0	0	80	20
Limb_muscle__plasma cell (PF)	lymphoid	Limb_muscle	358	148	0	0	0	1.57615	0	0	0	0	100	0
Bone_marrow__plasma cell (PF)	lymphoid	Bone_marrow	359	148	0	0	0	0.599127	0	0	0	0	55.5556	0
Spleen__plasma cell (PF)	lymphoid	Spleen	360	148	0	0	0	0.551768	0.110545	0	0	0	60.7143	21.4286
Liver__plasma cell (PF)	lymphoid	Liver	361	148	0	0	0	0.546287	0.183241	0	0	0	50	22.7273
Pancreas__plasma cell (PF)	lymphoid	Pancreas	362	148	0	0	0	0.409053	0.0858712	0	0	0	50	8.33333
Kidney__plasma cell (PF)	lymphoid	Kidney	363	148	0	0	0	0.546189	0.230746	0	0	0	57.1429	28.5714
Skin__innate lymphoid cell	lymphoid	Skin	364	149	0	0	0	0	0	0	0	0	0	0
Lung__innate lymphoid cell	lymphoid	Lung	365	149	0	0	0	0.430135	0.0509305	0	0	0	16.2162	2.7027
Small_intestine__innate lymphoid cell	lymphoid	Small_intestine	366	149	0	0	0	0.567411	0.0766077	0	0	0	21.3115	1.63934
Kidney__innate lymphoid cell	lymphoid	Kidney	367	149	0	0	0	0.83356	0	0	0	0	22.2222	0
Bladder__innate lymphoid cell	lymphoid	Bladder	368	149	0	0	0	0.834625	0	0	0	0	27.2727	0
Fat__natural killer cell	lymphoid	Fat	370	150	0	0	0	0.554151	0.393132	0	0	0	20	15
Mammary_gland__natural killer cell	lymphoid	Mammary_gland	371	150	0	0	0	0.388741	0.0470175	0	0	0	7.86517	1.1236
Bone_marrow__natural killer cell	lymphoid	Bone_marrow	372	150	0	0	0	0.449055	0.234617	0	0	0	8.03571	3.57143
Blood__natural killer cell	lymphoid	Blood	373	150	0	0	0	0.431879	0.0547775	0	0	0	12.2667	1.6
Spleen__natural killer cell	lymphoid	Spleen	374	150	0	0	0	0.372366	0.0869543	0	0	0	14.7368	3.15789
Small_intestine__natural killer cell	lymphoid	Small_intestine	376	150	0	0	0	0.368178	0.1229	0	0	0	16.9643	5.35714
Liver__natural killer cell	lymphoid	Liver	377	150	0	0	0	0.40073	0.123248	0	0	0	9.72222	2.77778
Pancreas__natural killer cell	lymphoid	Pancreas	378	150	0	0	0	0.891786	0.279116	0	0	0	37.5	12.5
Kidney__natural killer cell	lymphoid	Kidney	379	150	0	0	0	0.31538	0.105429	0	0	0	9.94152	2.33918
Uterus__natural killer cell	lymphoid	Uterus	380	150	0	0	0	0.416355	0.241546	0	0	0	8.82353	4.41176
Lung__natural killer cell (PF)	lymphoid	Lung	381	151	0	0	0	0.384571	0.0910146	0	0	0	20.339	5.50847
Lung__natural killer cell (GZMB+)	lymphoid	Lung	382	152	0	0	0	0.40503	0.124663	0	0	0	13.0129	3.8687
Lung__natural killer cell (KLRD1+)	lymphoid	Lung	383	153	0	0	0	0.412776	0.157102	0	0	0	14.0127	5.17516
Pancreas__natural killer cell (CHN1+)	lymphoid	Pancreas	384	154	0	0	0	0.453343	0.200424	0	0	0	15.0943	5.66038
Kidney__natural killer cell (CHN1+)	lymphoid	Kidney	385	154	0	0	0	0.564064	0	0	0	0	13.253	0
Fat__natural killer T cell	lymphoid	Fat	386	155	0	0	0.166526	0.494262	0.0995619	0	0	7.84314	19.6078	1.96078
Mammary_gland__natural killer T cell	lymphoid	Mammary_gland	387	155	0	0	0	0	0	0	0	0	0	0
Limb_muscle__natural killer T cell	lymphoid	Limb_muscle	388	155	0	0	0	0	0	0	0	0	0	0
Bone__natural killer T cell	lymphoid	Bone	389	155	0	0	0	0.173643	0.252143	0	0	0	4.54545	4.54545
Bone_marrow__natural killer T cell	lymphoid	Bone_marrow	390	155	0	0	0	0.255784	0.0845913	0	0	0	5.06329	1.26582
Blood__natural killer T cell	lymphoid	Blood	391	155	0	0	0	0.790443	0.286223	0	0	0	25	12.5
Spleen__natural killer T cell	lymphoid	Spleen	392	155	0	0	0	0.399304	0.10846	0	0	0	14.2857	3.24675
Lung__natural killer T cell	lymphoid	Lung	393	155	0	0	0	0.355035	0.113116	0	0	0	12.1387	3.66089
Small_intestine__natural killer T cell	lymphoid	Small_intestine	394	155	0	0	0	0.468529	0.0458464	0	0	0	22.7273	4.54545
Liver__natural killer T cell	lymphoid	Liver	395	155	0	0	0	0.281359	0.0629918	0	0	0	6.97674	1.3289
Pancreas__natural killer T cell	lymphoid	Pancreas	396	155	0	0	0.00400326	0.226699	0.218001	0	0	1.17647	8.23529	5.88235
Kidney__natural killer T cell	lymphoid	Kidney	397	155	0	0	0	0.314022	0.147043	0	0	0	10.2273	5.68182
Uterus__natural killer T cell	lymphoid	Uterus	398	155	0	0	0	0.635362	0	0	0	0	6.66667	0
Brain_cortex__natural killer cell_T cell	lymphoid	Brain_cortex	399	H6	0	0	0	0.0609432	0.152528	0	0	0	5.55556	11.1111
Brainstem__natural killer cell_T cell	lymphoid	Brainstem	400	H6	0	0	0	0.0509969	0.219508	0	0	0	3.7037	7.40741
Hypothalamus_Pituitary__natural killer cell_T cell	lymphoid	Hypothalamus_Pituitary	401	H6	0	0	0	0.366382	0.0861172	0	0	0	7.9646	1.76991
Diaphragm__natural killer cell_T cell	lymphoid	Diaphragm	402	H6	0	0	0	0	0	0	0	0	0	0
Spleen__natural killer cell_T cell	lymphoid	Spleen	403	H6	0	0	0	0.387249	0.0215007	0	0	0	12.3288	1.36986
Lung__natural killer cell_T cell	lymphoid	Lung	405	H6	0	0	0	0.423596	0.122071	0	0	0	10.9589	2.73973
Trachea__natural killer cell_T cell	lymphoid	Trachea	406	H6	0	0	0	0.469895	0.157458	0	0	0	16.3636	6.36364
Pancreas__natural killer cell_T cell	lymphoid	Pancreas	407	H6	0	0	0	0.447332	0.151552	0	0	0	11.2245	4.08163
Bladder__natural killer cell_T cell	lymphoid	Bladder	408	H6	0	0.0867094	0	0.353221	0.0747341	0	1.5625	0	15.625	3.125
Testes__natural killer cell_T cell	lymphoid	Testes	409	H6	0	0	0	0	0.476489	0	0	0	0	20
Limb_muscle__natural killer cell_T cell (PF)	lymphoid	Limb_muscle	410	H7	0	0	0	0.173949	0.0709225	0	0	0	23.0769	7.69231
Bone__natural killer cell_T cell (PF)	lymphoid	Bone	411	H7	0	0	0	0.309971	0	0	0	0	18.75	0
Bone_marrow__natural killer cell_T cell (PF)	lymphoid	Bone_marrow	412	H7	0	0.16081	0	0.404572	0	0	3.22581	0	29.0323	0
Spleen__natural killer cell_T cell (PF)	lymphoid	Spleen	413	H7	0	0	0	0.41141	0.256264	0	0	0	33.8129	13.6691
Small_intestine__natural killer cell_T cell (PF)	lymphoid	Small_intestine	414	H7	0	0	0	0.382388	0	0	0	0	50	0
Liver__natural killer cell_T cell (PF)	lymphoid	Liver	415	H7	0	0	0	0.264179	0.0653829	0	0	0	18.0851	5.31915
Kidney__natural killer cell_T cell (PF)	lymphoid	Kidney	416	H7	0	0.137756	0	0.375644	0.0475048	0	9.67742	0	22.5806	6.45161
Lung__T cell (CD4+ CD8- CCL5+)	lymphoid	Lung	417	156	0	0	0	0.333381	0.0524534	0	0	0	9.86842	1.97368
Small_intestine__T cell (CD4+ CD8- CCL5+)	lymphoid	Small_intestine	418	156	0	0	0	0.382018	0.12289	0	0	0	10.917	2.62009
Fat__T cell (CD4+ CD8- CCL5-)	lymphoid	Fat	419	157	0	0	0.146316	0.451113	0.0591405	0	0	3.38313	12.6098	1.6696
Mammary_gland__T cell (CD4+ CD8- CCL5-)	lymphoid	Mammary_gland	420	157	0	0	0	0.351049	0	0	0	0	6.89951	0
Limb_muscle__T cell (CD4+ CD8- CCL5-)	lymphoid	Limb_muscle	421	157	0	0	0	0.3767	0	0	0	0	8.75796	0
Bone__T cell (CD4+ CD8- CCL5-)	lymphoid	Bone	422	157	0	0	0	0.313779	0	0	0	0	6.66667	0
Bone_marrow__T cell (CD4+ CD8- CCL5-)	lymphoid	Bone_marrow	423	157	0	0	0	0.391647	0.0956591	0	0	0	6.08696	1.52174
Blood__T cell (CD4+ CD8- CCL5-)	lymphoid	Blood	424	157	0	0	0	0.454394	0.0656958	0	0	0	9.49853	1.23894
Spleen__T cell (CD4+ CD8- CCL5-)	lymphoid	Spleen	425	157	0	0	0	0.406052	0.0864448	0	0	0	12.5677	2.38353
Lung__T cell (CD4+ CD8- CCL5-)	lymphoid	Lung	426	157	0	0	0	0.394218	0.0814126	0	0	0	9.26259	1.79856
Small_intestine__T cell (CD4+ CD8- CCL5-)	lymphoid	Small_intestine	427	157	0	0	0	0.464405	0.0920999	0	0	0	13.6674	1.59453
Liver__T cell (CD4+ CD8- CCL5-)	lymphoid	Liver	428	157	0	0	0	0.36492	0.051725	0	0	0	8.02348	1.17417
Pancreas__T cell (CD4+ CD8- CCL5-)	lymphoid	Pancreas	429	157	0	0	0	0.353915	0.0907076	0	0	0	9.72569	1.99501
Kidney__T cell (CD4+ CD8- CCL5-)	lymphoid	Kidney	430	157	0	0	0	0.367147	0	0	0	0	7.96935	0
Bladder__T cell (CD4+ CD8- CCL5-)	lymphoid	Bladder	431	157	0	0	0	0.553224	0.134303	0	0	0	12.8342	2.94118
Fat__T cell (CD4+ CD8- CCL5- CCR10+)	lymphoid	Fat	432	158	0	0	0.140955	0.480938	0	0	0	2.82575	13.1868	0
Blood__T cell (CD4+ CD8- CCL5- CCR10+)	lymphoid	Blood	433	158	0	0	0	0.48563	0.0630105	0	0	0	10.7914	1.43885
Fat__T cell (CD4+ CD8- CCL5- CLDN1+)	lymphoid	Fat	434	159	0	0	0.169714	0.421041	0.167377	0	0	3.97727	13.6364	3.97727
Mammary_gland__T cell (CD4+ CD8- CCL5- CLDN1+)	lymphoid	Mammary_gland	435	159	0	0	0	0.394848	0.0798807	0	0	0	10.989	1.8315
Limb_muscle__T cell (CD4+ CD8- CCL5- CLDN1+)	lymphoid	Limb_muscle	436	159	0	0	0	0.123362	0	0	0	0	4.57516	0
Fat__T cell (CD4- CD8+ CCL5+)	lymphoid	Fat	437	160	0	0	0.0998548	0.34887	0.0607222	0	0	3.40909	11.0795	1.98864
Mammary_gland__T cell (CD4- CD8+ CCL5+)	lymphoid	Mammary_gland	438	160	0	0	0	0.312504	0.0465014	0	0	0	7.07965	1.10619
Limb_muscle__T cell (CD4- CD8+ CCL5+)	lymphoid	Limb_muscle	439	160	0	0	0	0.559389	0.120742	0	0	0	16.2162	2.7027
Bone__T cell (CD4- CD8+ CCL5+)	lymphoid	Bone	440	160	0	0	0	0.365381	0.149919	0	0	0	8.77193	3.50877
Bone_marrow__T cell (CD4- CD8+ CCL5+)	lymphoid	Bone_marrow	441	160	0	0	0	0.477493	0	0	0	0	7.97342	0
Blood__T cell (CD4- CD8+ CCL5+)	lymphoid	Blood	442	160	0	0	0	0.550239	0	0	0	0	16.6667	0
Spleen__T cell (CD4- CD8+ CCL5+)	lymphoid	Spleen	443	160	0	0	0	0.490422	0.0736213	0	0	0	14.4231	1.76282
Aorta__T cell (CD4- CD8+ CCL5+)	lymphoid	Aorta	444	160	0	0	0	0	0	0	0	0	0	0
Lung__T cell (CD4- CD8+ CCL5+)	lymphoid	Lung	445	160	0	0.044466	0	0.492767	0.114183	0	1.03093	0	13.1443	2.57732
Small_intestine__T cell (CD4- CD8+ CCL5+)	lymphoid	Small_intestine	446	160	0	0	0	0.393291	0.101805	0	0	0	13.1915	2.97872
Colon__T cell (CD4- CD8+ CCL5+)	lymphoid	Colon	447	160	0	0	0	0.275351	0.0911747	0	0	0	11.8343	2.95858
Liver__T cell (CD4- CD8+ CCL5+)	lymphoid	Liver	448	160	0	0	0	0.339988	0.0653815	0	0	0	6.99955	1.20374
Pancreas__T cell (CD4- CD8+ CCL5+)	lymphoid	Pancreas	449	160	0	0	0.0678114	0.326451	0.0960573	0	0	3.33333	10	2.77778
Kidney__T cell (CD4- CD8+ CCL5+)	lymphoid	Kidney	450	160	0	0	0	0.382509	0.0673778	0	0	0	7.43338	1.26227
Uterus__T cell (CD4- CD8+ CCL5+)	lymphoid	Uterus	451	160	0	0	0	0.430273	0	0	0	0	7.45921	0
Skin__T cell (CD4- CD8+ CCL5-)	lymphoid	Skin	452	161	0	0	0	0.772783	0	0	0	0	14.2857	0
Fat__T cell (CD4- CD8+ CCL5-)	lymphoid	Fat	453	161	0	0	0.122384	0.424923	0.0558438	0	0	2.0202	8.58586	1.51515
Limb_muscle__T cell (CD4- CD8+ CCL5-)	lymphoid	Limb_muscle	454	161	0	0	0	0.440028	0.077594	0	0	0	10.2767	1.58103
Bone_marrow__T cell (CD4+ CD8+ CCL5+)	lymphoid	Bone_marrow	455	162	0	0	0	0.386868	0.0921751	0	0	0	4.87805	1.21951
Spleen__T cell (CD4+ CD8+ CCL5+)	lymphoid	Spleen	456	162	0	0	0	0.404669	0.0731021	0	0	0	13.1313	2.3569
Lung__T cell (CD4+ CD8+ CCL5+)	lymphoid	Lung	457	162	0	0	0	0.417833	0.111202	0	0	0	10.2685	2.61745
Kidney__T cell (CD4+ CD8+ CCL5+)	lymphoid	Kidney	458	162	0	0	0	0.380061	0.173396	0	0	0	9.82659	4.04624
Small_intestine__T cell (CD4- CD8- CCL5+ GZMK+)	lymphoid	Small_intestine	459	163	0	0	0	0.245678	0.221587	0	0	0	6.66667	6.66667
Small_intestine__T cell (CD4- CD8- CCL5+ GZMB+ LYG1+)	lymphoid	Small_intestine	460	164	0	0	0	0.333183	0.110994	0	0	0	11.6279	4.65116
Small_intestine__T cell (CD4- CD8- CCL5+ GZMB+ LYG1-)	lymphoid	Small_intestine	461	165	0	0	0	0.368376	0	0	0	0	12.1622	0
Small_intestine__T cell (CD4- CD8- CCL5+ GZMB- LYG1+)	lymphoid	Small_intestine	462	166	0	0	0	0.459198	0.105613	0	0	0	16.4038	3.15457
Fat__T cell (CD4- CD8- CCL5-)	lymphoid	Fat	463	167	0	0	0.125087	0.717267	0.174497	0	0	1.5873	15.0794	3.1746
Fat__T cell (PF)	lymphoid	Fat	464	168	0	0	0.182048	0.399908	0.19001	0	0	22.0339	59.322	23.7288
Mammary_gland__T cell (PF)	lymphoid	Mammary_gland	465	168	0	0	0	0.201154	0.0158331	0	0	0	20	4
Lung__T cell (PF)	lymphoid	Lung	466	168	0	0	0	0.403544	0.133179	0	0	0	26.3043	10.6522
Pancreas__T cell (PF)	lymphoid	Pancreas	467	168	0	0.0508515	0	0.214109	0.0915866	0	4.34783	0	21.7391	13.0435
Hypothalamus_Pituitary__hematopoietic precursor cell	hematopoietic	Hypothalamus_Pituitary	468	169	0	0	0	0.57312	0.146487	0	0	0	32	8
Bone__hematopoietic precursor cell	hematopoietic	Bone	469	169	0	0	0	0.400192	0.0798447	0	0	0	22.9508	5.7377
Bone_marrow__hematopoietic precursor cell	hematopoietic	Bone_marrow	470	169	0	0	0	0.355365	0.0487121	0	0	0	16.4557	2.53165
Blood__hematopoietic precursor cell	hematopoietic	Blood	471	169	0	0	0	0.426534	0.0764014	0	0	0	29.6296	3.7037
Spleen__hematopoietic precursor cell	hematopoietic	Spleen	472	169	0	0	0	0.851559	0	0	0	0	80	0
Lung__hematopoietic precursor cell	hematopoietic	Lung	473	169	0	0	0	0.746964	0	0	0	0	66.6667	0
Liver__hematopoietic precursor cell	hematopoietic	Liver	474	169	0	0	0	0	0	0	0	0	0	0
Hypothalamus_Pituitary__megakaryocyte progenitor cell	megakaryocyte-erythroid	Hypothalamus_Pituitary	475	170	0	0	0	0.3785	0.20761	0	0	0	33.3333	33.3333
Bone__megakaryocyte progenitor cell	megakaryocyte-erythroid	Bone	476	170	0	0	0	0.869164	0.0824805	0	0	0	48.3871	12.9032
Bone_marrow__megakaryocyte progenitor cell	megakaryocyte-erythroid	Bone_marrow	477	170	0	0.0740343	0.00955964	0.63014	0.206547	0	2.32558	2.32558	46.5116	13.9535
Blood__megakaryocyte progenitor cell	megakaryocyte-erythroid	Blood	478	170	0	0	0	0.617352	0.192318	0	0	0	26	4
Lung__megakaryocyte progenitor cell	megakaryocyte-erythroid	Lung	479	170	0	0	0	0.950262	0	0	0	0	100	0
Blood__platelet	megakaryocyte-erythroid	Blood	480	171	0	0	0	1.3409	0.123961	0	0	0	35.8974	1.7094
Spleen__platelet	megakaryocyte-erythroid	Spleen	481	171	0	0	0	0	0	0	0	0	0	0
Lung__platelet	megakaryocyte-erythroid	Lung	482	171	0	0	0	1.33592	0	0	0	0	33.3333	0
Hypothalamus_Pituitary__erythroid progenitor cell	megakaryocyte-erythroid	Hypothalamus_Pituitary	483	172	0	0.0100339	0	0.680689	0.0570431	0	3.50877	0	75.4386	8.77193
Bone__erythroid progenitor cell	megakaryocyte-erythroid	Bone	484	172	0	0	0	0.484432	0.0530221	0	0	0	47.1888	7.83133
Bone_marrow__erythroid progenitor cell	megakaryocyte-erythroid	Bone_marrow	485	172	0	0	0	0.683805	0.0708587	0	0	0	49.3685	6.31458
Blood__erythroid progenitor cell	megakaryocyte-erythroid	Blood	486	172	0	0	0	0.256219	0.123825	0	0	0	27.2727	18.1818
Spleen__erythroid progenitor cell	megakaryocyte-erythroid	Spleen	487	172	0	0	0	0.651995	0.0713875	0	0	0	65.6716	10.4478
Lung__erythroid progenitor cell	megakaryocyte-erythroid	Lung	488	172	0	0	0	0.377312	0	0	0	0	50	0
Kidney__erythroid progenitor cell	megakaryocyte-erythroid	Kidney	489	172	0	0	0	0.724336	0	0	0	0	80	0
Brain_cortex__erythroid lineage cell	megakaryocyte-erythroid	Brain_cortex	490	173	0	0	0	1.68727	0	0	0	0	87.5	0
Brainstem__erythroid lineage cell	megakaryocyte-erythroid	Brainstem	491	173	0	0	0	1.69643	0	0	0	0	100	0
Hypothalamus_Pituitary__erythroid lineage cell	megakaryocyte-erythroid	Hypothalamus_Pituitary	492	173	0	0	0	1.5357	0	0	0	0	86.3309	0
Eye_retina__erythroid lineage cell	megakaryocyte-erythroid	Eye_retina	493	173	0	0	0	1.92656	0	0	0	0	100	0
Fat__erythroid lineage cell	megakaryocyte-erythroid	Fat	494	173	0	0	0.111049	1.98782	0	0	0	14.2857	100	0
Limb_muscle__erythroid lineage cell	megakaryocyte-erythroid	Limb_muscle	495	173	0	0	0	1.65637	0	0	0	0	80	0
Diaphragm__erythroid lineage cell	megakaryocyte-erythroid	Diaphragm	496	173	0	0.824643	0	0.824643	0	0	100	0	100	0
Bone__erythroid lineage cell	megakaryocyte-erythroid	Bone	497	173	0	0	0	1.44157	0.0487415	0	0	0	76.7068	1.20482
Bone_marrow__erythroid lineage cell	megakaryocyte-erythroid	Bone_marrow	498	173	0	0	0	1.89708	0	0	0	0	81.8719	0
Blood__erythroid lineage cell	megakaryocyte-erythroid	Blood	499	173	0	0	0	1.65381	0	0	0	0	85.6	0
Spleen__erythroid lineage cell	megakaryocyte-erythroid	Spleen	500	173	0	0	0	1.27565	0.0391081	0	0	0	63.6364	4.54545
Heart__erythroid lineage cell	megakaryocyte-erythroid	Heart	501	173	0	0.799977	0	0.643116	0	0	1.25	0	3.75	0
Lung__erythroid lineage cell	megakaryocyte-erythroid	Lung	502	173	0	0	0	1.58236	0	0	0	0	85.7143	0
Brain_cortex__erythroid lineage cell (PF)	megakaryocyte-erythroid	Brain_cortex	503	174	0	0	0	1.62815	0	0	0	0	100	0
Brainstem__erythroid lineage cell (PF)	megakaryocyte-erythroid	Brainstem	504	174	0	0	0	0.45563	0	0	0	0	50	0
Hypothalamus_Pituitary__erythroid lineage cell (PF)	megakaryocyte-erythroid	Hypothalamus_Pituitary	505	174	0	0	0	1.0329	0.0210712	0	0	0	75.793	2.00334
Bone__erythroid lineage cell (PF)	megakaryocyte-erythroid	Bone	506	174	0	0	0	0.74734	0.0319742	0	0	0	54.1393	3.02234
Bone_marrow__erythroid lineage cell (PF)	megakaryocyte-erythroid	Bone_marrow	507	174	0	0	0	1.40762	0.030261	0	0	0	71.0798	1.95334
Blood__erythroid lineage cell (PF)	megakaryocyte-erythroid	Blood	508	174	0	0	0	0.914134	0	0	0	0	64	0
Spleen__erythroid lineage cell (PF)	megakaryocyte-erythroid	Spleen	509	174	0	0	0	0.917396	0.0518936	0	0	0	63.4921	4.7619
Lung__erythroid lineage cell (PF)	megakaryocyte-erythroid	Lung	510	174	0	0	0	0.924844	0	0	0	0	28.5714	0
Liver__erythroid lineage cell (PF)	megakaryocyte-erythroid	Liver	511	174	0	0	0	0.776364	0.0862157	0	0	0	50	8.33333
Brain_cortex__neutrophil	myeloid	Brain_cortex	512	175	0	0	0	1.88205	0.0563186	0	0	0	81.8182	3.40909
Brainstem__neutrophil	myeloid	Brainstem	513	175	0	0	0	2.22829	0	0	0	0	96.9697	0
Hypothalamus_Pituitary__neutrophil	myeloid	Hypothalamus_Pituitary	514	175	0	0	0	1.33906	0.113903	0	0	0	36.6366	2.7027
Eye_retina__neutrophil	myeloid	Eye_retina	515	175	0	0	0	1.64357	0	0	0	0	100	0
Fat__neutrophil	myeloid	Fat	516	175	0	0	0.216844	1.8763	0.0700203	0	0	15.2513	87.5217	6.41248
Mammary_gland__neutrophil	myeloid	Mammary_gland	517	175	0	0	0	1.48592	0	0	0	0	45.4545	0
Limb_muscle__neutrophil	myeloid	Limb_muscle	518	175	0	0	0	2.00727	0.190223	0	0	0	90.3846	7.69231
Diaphragm__neutrophil	myeloid	Diaphragm	519	175	0	0	0	1.77937	0	0	0	0	87.5	0
Bone__neutrophil	myeloid	Bone	520	175	0	0	0	1.42172	0.0824827	0	0	0	66.0828	3.90127
Bone_marrow__neutrophil	myeloid	Bone_marrow	521	175	0	0	0	1.47944	0.100154	0	0	0	61.2473	3.25296
Blood__neutrophil	myeloid	Blood	522	175	0	0	0	1.74491	0.0578377	0	0	0	71.4046	2.33708
Spleen__neutrophil	myeloid	Spleen	523	175	0	0	0	2.01583	0.0461958	0	0	0	80.5825	2.0712
Heart__neutrophil	myeloid	Heart	525	175	0	0.946255	1.43246	0.204583	0	0	2.12766	4.25532	4.25532	0
Aorta__neutrophil	myeloid	Aorta	526	175	0	0	0.0272294	1.80535	0	0	0	4.34783	91.3043	0
Lung__neutrophil	myeloid	Lung	527	175	0	0	0	1.83199	0.0570222	0	0	0	62.731	1.58626
Trachea__neutrophil	myeloid	Trachea	528	175	0	0	0.0796155	1.88176	0.0491856	0	0	1.81818	72.7273	3.63636
Small_intestine__neutrophil	myeloid	Small_intestine	529	175	0	0	0.338059	1.64152	0.123171	0	0	5	77.5	10
Colon__neutrophil	myeloid	Colon	530	175	0	0	0	1.3975	0	0	0	0	100	0
Liver__neutrophil	myeloid	Liver	531	175	0	0	0	1.73714	0.0441969	0	0	0	65.5315	1.13519
Pancreas__neutrophil	myeloid	Pancreas	532	175	0	0.0318341	0.0870398	1.69555	0.104434	0	2.85714	8.57143	88.5714	4.28571
Kidney__neutrophil	myeloid	Kidney	533	175	0	0	0.0780133	1.89547	0.0462872	0	0	1.49254	71.8905	1.74129
Bladder__neutrophil	myeloid	Bladder	534	175	0	0	0.178328	1.71886	0.078914	0	0	5.71429	88.5714	3.80952
Uterus__neutrophil	myeloid	Uterus	535	175	0	0.151346	0.215806	2.27309	0	0	2	4	70	0
Brain_cortex__neutrophil (PF)	myeloid	Brain_cortex	536	176	0	0	0	0.752873	0.334676	0	0	0	33.3333	33.3333
Hypothalamus_Pituitary__neutrophil (PF)	myeloid	Hypothalamus_Pituitary	537	176	0	0	0	0.694134	0.198896	0	0	0	33.3333	9.09091
Fat__neutrophil (PF)	myeloid	Fat	538	176	0	0	0	1.27867	0	0	0	0	100	0
Mammary_gland__neutrophil (PF)	myeloid	Mammary_gland	539	176	0	0	0	0	0	0	0	0	0	0
Bone__neutrophil (PF)	myeloid	Bone	540	176	0	0	0	0.769841	0.131538	0	0	0	62.0491	13.1252
Bone_marrow__neutrophil (PF)	myeloid	Bone_marrow	541	176	0	0	0	0.974065	0.151775	0	0	0	59.4779	9.63191
Blood__neutrophil (PF)	myeloid	Blood	542	176	0	0	0	1.04357	0.136738	0	0	0	71.3178	10.8527
Spleen__neutrophil (PF)	myeloid	Spleen	543	176	0	0.00510688	0	1.15271	0.100187	0	1.16279	0	86.0465	17.4419
Lung__neutrophil (PF)	myeloid	Lung	545	176	0	0	0	0.998332	0.120392	0	0	0	79.0076	13.7405
Liver__neutrophil (PF)	myeloid	Liver	546	176	0	0	0	0.991394	0.20829	0	0	0	60	20
Pancreas__neutrophil (PF)	myeloid	Pancreas	547	176	0	0	0	0.795667	0.206811	0	0	0	40	40
Kidney__neutrophil (PF)	myeloid	Kidney	548	176	0	0	0.0387213	1.30532	0.340365	0	0	7.14286	92.8571	35.7143
Lung__neutrophil (CCL13+)	myeloid	Lung	549	177	0	0	0.158157	1.51423	0.155394	0	0	3.26531	47.7551	3.06122
Kidney__neutrophil (CCL13+)	myeloid	Kidney	550	177	0	0	0	1.87146	0	0	0	0	71.4286	0
Fat__neutrophil (IL18BP+)	myeloid	Fat	551	178	0	0	0	1.87873	0	0	0	0	80	0
Lung__neutrophil (IL18BP+)	myeloid	Lung	552	178	0	0	0	2.04006	0.105439	0	0	0	78.1768	2.48619
Kidney__neutrophil (IL18BP+)	myeloid	Kidney	553	178	0	0	0	1.67346	0	0	0	0	66.6667	0
Bladder__neutrophil (IL18BP+)	myeloid	Bladder	554	178	0	0	0.0693345	1.75744	0.0284594	0	0	3.03309	80.7904	1.37868
Uterus__neutrophil (IL18BP+)	myeloid	Uterus	555	178	0	0	0.0913418	2.45221	0.128044	0	0	1.81818	74.5455	1.81818
Hypothalamus_Pituitary__basophil	myeloid	Hypothalamus_Pituitary	556	179	0	0	0	0.84936	0	0	0	0	100	0
Fat__basophil	myeloid	Fat	557	179	0	0	0	0.726706	0	0	0	0	33.3333	0
Limb_muscle__basophil	myeloid	Limb_muscle	558	179	0	0	0	2.08848	0	0	0	0	60	0
Bone__basophil	myeloid	Bone	560	179	0	0	0	0	0	0	0	0	0	0
Bone_marrow__basophil	myeloid	Bone_marrow	561	179	0	0	0	0.566012	0	0	0	0	14.2857	0
Blood__basophil	myeloid	Blood	562	179	0	0	0	0	0	0	0	0	0	0
Lung__basophil	myeloid	Lung	564	179	0	0	0	1.7063	0	0	0	0	25	0
Tongue__basophil	myeloid	Tongue	565	179	0	0	0	1.17469	0	0	0	0	33.3333	0
Small_intestine__basophil	myeloid	Small_intestine	566	179	0	0	0	1.69637	0	0	0	0	66.6667	0
Liver__basophil	myeloid	Liver	567	179	0	0	0	2.13435	0	0	0	0	50	0
Kidney__basophil	myeloid	Kidney	568	179	0	0	0	0	0	0	0	0	0	0
Bladder__basophil	myeloid	Bladder	569	179	0	0	0	1.06217	0	0	0	0	25	0
Bone_marrow__eosinophil	myeloid	Bone_marrow	570	180	0	0	0	1.2028	0.444107	0	0	0	100	33.3333
Lung__eosinophil	myeloid	Lung	572	180	0	0	0	0.77158	0	0	0	0	14.2857	0
Small_intestine__eosinophil	myeloid	Small_intestine	573	180	0	0	0	2.11538	0	0	0	0	62.5	0
Hypothalamus_Pituitary__granulocyte monocyte progenitor cell	myeloid	Hypothalamus_Pituitary	575	181	0	0	0	0.409611	0.189483	0	0	0	25.9259	18.5185
Bone__granulocyte monocyte progenitor cell	myeloid	Bone	576	181	0	0	0	0.348866	0.0705041	0	0	0	33.0189	9.43396
Bone_marrow__granulocyte monocyte progenitor cell	myeloid	Bone_marrow	577	181	0	0	0	0.30221	0.0801798	0	0	0	29.4737	8.42105
Spleen__granulocyte monocyte progenitor cell	myeloid	Spleen	578	181	0	0	0	0	0	0	0	0	0	0
Lung__granulocyte monocyte progenitor cell	myeloid	Lung	579	181	0	0	0	0.288006	0.229192	0	0	0	38.4615	23.0769
Kidney__granulocyte monocyte progenitor cell	myeloid	Kidney	580	181	0	0	0	0	0	0	0	0	0	0
Hypothalamus_Pituitary__monocyte	myeloid	Hypothalamus_Pituitary	581	182	0	0	0	1.39456	0.235757	0	0	0	41.1765	5.88235
Fat__monocyte	myeloid	Fat	582	182	0	0	0.0201266	1.23064	0.120723	0	0	1.5748	83.4646	8.66142
Mammary_gland__monocyte	myeloid	Mammary_gland	583	182	0	0	0	1.25657	0.256098	0	0	0	52	8
Bone__monocyte	myeloid	Bone	584	182	0	0	0	0.801024	0.108306	0	0	0	35.9086	4.24374
Bone_marrow__monocyte	myeloid	Bone_marrow	585	182	0	0	0	1.00621	0.112042	0	0	0	41.1229	3.94537
Blood__monocyte	myeloid	Blood	586	182	0	0	0	1.46473	0.142951	0	0	0	77.0479	7.57342
Spleen__monocyte	myeloid	Spleen	587	182	0	0	0	1.28699	0.129859	0	0	0	67.7606	6.56371
Lung__monocyte	myeloid	Lung	588	182	0	0	0	1.13999	0.147464	0	0	0	53.3012	6.37982
Liver__monocyte	myeloid	Liver	589	182	0	0	0	1.23578	0.129391	0	0	0	52.7675	4.42804
Pancreas__monocyte	myeloid	Pancreas	590	182	0	0	0	1.3836	0	0	0	0	50	0
Kidney__monocyte	myeloid	Kidney	591	182	0	0	0	1.28833	0.140994	0	0	0	60.3687	5.06912
Bladder__monocyte	myeloid	Bladder	592	182	0	0	0	1.36204	0.166359	0	0	0	86.8633	12.3324
Hypothalamus_Pituitary__monocyte (PF)	myeloid	Hypothalamus_Pituitary	593	183	0	0	0	0.649885	0.0793135	0	0	0	22.5806	3.22581
Mammary_gland__monocyte (PF)	myeloid	Mammary_gland	594	183	0	0	0	0	0.713076	0	0	0	0	100
Bone__monocyte (PF)	myeloid	Bone	595	183	0	0	0	0.579516	0.118176	0	0	0	41.7671	9.43775
Bone_marrow__monocyte (PF)	myeloid	Bone_marrow	596	183	0	0	0	0.752805	0.141274	0	0	0	45.1613	7.14286
Blood__monocyte (PF)	myeloid	Blood	597	183	0	0	0	0.934363	0.149503	0	0	0	44.4444	11.1111
Spleen__monocyte (PF)	myeloid	Spleen	598	183	0	0	0	0.701406	0	0	0	0	33.3333	0
Lung__monocyte (PF)	myeloid	Lung	599	183	0.117313	0	0	0.763106	0.130132	1.28205	0	0	65.3846	12.8205
Kidney__monocyte (PF)	myeloid	Kidney	600	183	0	0	0	0.71622	0	0	0	0	50	0
Blood__macrophage_monocyte	myeloid	Blood	601	H8	0	0	0	1.54388	0.0355393	0	0	0	78.7879	3.0303
Spleen__macrophage_monocyte	myeloid	Spleen	602	H8	0	0	0	1.14334	0.127543	0	0	0	51.773	7.0922
Heart__macrophage_monocyte	myeloid	Heart	603	H8	0	0	0	0.847455	0	0	0	0	4.52675	0
Aorta__macrophage_monocyte	myeloid	Aorta	604	H8	0	0	0	1.11887	0.283859	0	0	0	60	20
Trachea__macrophage_monocyte	myeloid	Trachea	605	H8	0	0	0	0.861988	0.1652	0	0	0	48.6486	13.5135
Small_intestine__macrophage_monocyte	myeloid	Small_intestine	606	H8	0	0	0	1.25795	0.0683518	0	0	0	72.549	5.88235
Colon__macrophage_monocyte	myeloid	Colon	607	H8	0	0	0	1.33073	0	0	0	0	100	0
Bone__macrophage_monocyte (PF)	myeloid	Bone	608	H9	0	0	0	0.452573	0.092299	0	0	0	44.2379	10.0372
Bone_marrow__macrophage_monocyte (PF)	myeloid	Bone_marrow	609	H9	0	0	0	0.31096	0.165715	0	0	0	25.7143	11.4286
Fat__macrophage	myeloid	Fat	610	184	0	0	0.0781818	1.10377	0.18225	0	0	6.56716	70.4478	12.8358
Mammary_gland__macrophage	myeloid	Mammary_gland	611	184	0	0	0	1.39121	0.162241	0	0	0	61.7647	5.88235
Limb_muscle__macrophage	myeloid	Limb_muscle	612	184	0	0	0	1.2363	0.0679295	0	0	0	60.8108	3.37838
Diaphragm__macrophage	myeloid	Diaphragm	613	184	0	0	0	1.25612	0	0	0	0	100	0
Bone_marrow__macrophage	myeloid	Bone_marrow	614	184	0	0	0	1.12271	0.214788	0	0	0	51.6667	10
Spleen__macrophage	myeloid	Spleen	615	184	0	0	0	1.33474	0.209704	0	0	0	38.835	5.63107
Tongue__macrophage	myeloid	Tongue	617	184	0	0	0	0.667264	0.16739	0	0	0	14.2857	1.42857
Small_intestine__macrophage	myeloid	Small_intestine	618	184	0	0	0	1.18824	0.115228	0	0	0	72.5191	9.16031
Pancreas__macrophage	myeloid	Pancreas	619	184	0	0.082534	0.0711498	1.13764	0.243667	0	2.6087	6.08696	58.2609	13.913
Kidney__macrophage	myeloid	Kidney	620	184	0	0	0	1.13962	0.144693	0	0	0	50.9579	5.74713
Bladder__macrophage	myeloid	Bladder	621	184	0	0.0747142	0	1.06622	0.0787906	0	2.64423	0	51.6827	3.84615
Testes__macrophage	myeloid	Testes	622	184	0	0	0	0.777706	0.0436134	0	0	0	35.2941	5.88235
Fat__macrophage (PF)	myeloid	Fat	623	185	0	0	0.104022	0.903213	0.246733	0	0	23.0769	76.9231	30.7692
Kidney__macrophage (PF)	myeloid	Kidney	625	185	0	0	0	1.33669	0	0	0	0	75	0
Brain_cortex__macrophage (microglial cell)	myeloid	Brain_cortex	626	186	0	0	0	1.06839	0.153352	0	0	0	38.7097	3.91705
Brainstem__macrophage (microglial cell)	myeloid	Brainstem	627	186	0	0	0	0.763299	0.221486	0	0	0	31.9846	9.63391
Hypothalamus_Pituitary__macrophage (microglial cell)	myeloid	Hypothalamus_Pituitary	628	186	0	0	0	0.807076	0.127752	0	0	0	25	5
Eye_retina__macrophage (microglial cell)	myeloid	Eye_retina	629	186	0	0	0	1.37924	0.19182	0	0	0	66.6667	8.33333
Bone__macrophage (osteoclast)	myeloid	Bone	630	187	0	0	0	0.955602	0.0864944	0	0	0	41.25	5
Lung__alveolar macrophage	myeloid	Lung	631	188	0	0	0	1.31861	0.205043	0	0	0	86.0071	19.697
Lung__alveolar macrophage (PF)	myeloid	Lung	632	189	0	0	0	1.02666	0.219119	0	0	0	89.0471	31.7634
Lung__alveolar macrophage (CXCL10+)	myeloid	Lung	633	190	0	0	0	1.20179	0.224862	0	0	0	81.8182	22.9947
Lung__alveolar macrophage (LPL+)	myeloid	Lung	634	191	0	0	0	0.89044	0.258533	0	0	0	28.934	6.09137
Lung__interstitial macrophage	myeloid	Lung	635	192	0	0	0	1.24376	0.14121	0	0	0	72.615	9.05971
Lung__interstitial macrophage (ABCA8+)	myeloid	Lung	636	193	0	0	0	1.16235	0.156987	0	0	0	58.567	7.16511
Lung__interstitial macrophage (CXCL10+)	myeloid	Lung	637	194	0	0.0532598	0	0.94097	0.162144	0	1.86916	0	49.5327	12.1495
Liver__macrophage (Kupffer cell)	myeloid	Liver	638	195	0	0	0	1.05759	0.177456	0	0	0	46.3351	7.06806
Liver__macrophage (Kupffer cell PF)	myeloid	Liver	639	196	0.0302193	0	0	1.01952	0.154337	2.32558	0	0	67.4419	11.6279
Liver__macrophage (Kupffer cell CD5L+ MARCO+)	myeloid	Liver	640	197	0	0	0	1.31301	0.0912111	0	0	0	59.5349	3.72093
Liver__macrophage (Kupffer cell CD5L- MARCO+)	myeloid	Liver	641	198	0	0	0	1.30942	0.16941	0	0	0	73.913	9.04348
Liver__macrophage (Kupffer cell MS4A7+)	myeloid	Liver	642	199	0	0	0	1.40183	0.269028	0	0	0	63.3452	10.3203
Fat__macrophage (MRC1+)	myeloid	Fat	643	200	0	0	0.252872	1.11842	0.152466	0	0	11.4355	62.2871	7.54258
Pancreas__macrophage (MRC1+)	myeloid	Pancreas	644	200	0	0	0.27187	1.16372	0.0795484	0	0	8.93855	50.838	2.7933
Kidney__macrophage (MRC1+)	myeloid	Kidney	645	200	0	0	0	1.40952	0.0653889	0	0	0	72.6562	3.125
Mammary_gland__macrophage (ENPP2+)	myeloid	Mammary_gland	646	201	0	0	0	1.58917	0.123802	0	0	0	84.2105	13.1579
Pancreas__macrophage (ENPP2+)	myeloid	Pancreas	647	201	0	0.0218152	0	1.49012	0.325519	0	1.69492	0	74.5763	20.339
Spleen__macrophage (MARCO+)	myeloid	Spleen	648	202	0	0	0	1.34802	0.283174	0	0	0	72.7273	16.1616
Pancreas__macrophage (MARCO+)	myeloid	Pancreas	649	202	0	0	0.150833	0.72558	0.136515	0	0	6.25	50	12.5
Kidney__macrophage (MARCO+)	myeloid	Kidney	650	202	0	0	0	1.15731	0.117929	0	0	0	82.3529	9.41176
Bone_marrow__macrophage (CD5L+)	myeloid	Bone_marrow	651	203	0	0	0.130002	1.4584	0	0	0	2.38095	38.0952	0
Tongue__macrophage (CTSD+)	myeloid	Tongue	652	204	0	0	0.0620917	0.664095	0.206905	0	0	1.92308	19.2308	3.84615
Small_intestine__macrophage (MS4A7+)	myeloid	Small_intestine	653	205	0	0	0	1.18375	0.0921881	0	0	0	71.4286	5.71429
Kidney__macrophage (EPCAM+)	myeloid	Kidney	654	206	0	0	0	1.13662	0.0494657	0	0	0	49.3639	2.03562
Kidney__macrophage (ABCG1+)	myeloid	Kidney	655	207	0	0	0	1.12821	0.0432597	0	0	0	71.4286	7.14286
Uterus__macrophage (LTC4S+)	myeloid	Uterus	657	209	0	0	0	1.46881	0.153019	0	0	0	68.595	6.61157
Uterus__macrophage (MGST1+)	myeloid	Uterus	658	210	0	0.0195492	0.0206685	1.78215	0.229448	0	1.66667	2.5	84.1667	15.8333
Hypothalamus_Pituitary__conventional dendritic cell	myeloid	Hypothalamus_Pituitary	659	211	0	0	0	0	0	0	0	0	0	0
Fat__conventional dendritic cell	myeloid	Fat	660	211	0	0	0.116868	0.750226	0.1778	0	0	8.33333	41.6667	16.6667
Mammary_gland__conventional dendritic cell	myeloid	Mammary_gland	661	211	0	0	0	0.641361	0	0	0	0	50	0
Bone__conventional dendritic cell	myeloid	Bone	662	211	0	0	0	0.355411	0.0657094	0	0	0	25	4.16667
Bone_marrow__conventional dendritic cell	myeloid	Bone_marrow	663	211	0	0	0	0.266214	0.0864215	0	0	0	18.75	6.25
Blood__conventional dendritic cell	myeloid	Blood	664	211	0	0	0	0.386039	0.378845	0	0	0	33.3333	33.3333
Spleen__conventional dendritic cell	myeloid	Spleen	665	211	0	0	0	0.69041	0.167735	0	0	0	43.5484	12.9032
Lung__conventional dendritic cell	myeloid	Lung	666	211	0	0	0	0.6973	0.0858191	0	0	0	49.2424	8.33333
Small_intestine__conventional dendritic cell	myeloid	Small_intestine	667	211	0	0	0	0.66376	0	0	0	0	57.1429	0
Liver__conventional dendritic cell	myeloid	Liver	668	211	0	0	0	0.635518	0.0545252	0	0	0	39.2857	3.57143
Pancreas__conventional dendritic cell	myeloid	Pancreas	669	211	0	0	0.0279289	0.653234	0.17746	0	0	3.44828	55.1724	10.3448
Kidney__conventional dendritic cell	myeloid	Kidney	670	211	0	0	0	0.710462	0.0359917	0	0	0	39.1304	2.17391
Bladder__conventional dendritic cell	myeloid	Bladder	671	211	0	0.0573341	0	0.69688	0.0706523	0	4.34783	0	52.1739	4.34783
Hypothalamus_Pituitary__plasmacytoid dendritic cell	myeloid	Hypothalamus_Pituitary	672	212	0	0	0	0.298817	0	0	0	0	14.2857	0
Bone__plasmacytoid dendritic cell	myeloid	Bone	673	212	0	0	0	0.695355	0	0	0	0	36	0
Bone_marrow__plasmacytoid dendritic cell	myeloid	Bone_marrow	674	212	0	0	0	0.408712	0.140868	0	0	0	12.6984	4.7619
Spleen__plasmacytoid dendritic cell	myeloid	Spleen	675	212	0	0	0	0.326952	0.0928299	0	0	0	16.2162	5.40541
Lung__plasmacytoid dendritic cell	myeloid	Lung	676	212	0	0	0	0.509394	0.250842	0	0	0	15.3846	9.23077
Trachea__plasmacytoid dendritic cell	myeloid	Trachea	677	212	0	0	0	1.16458	0	0	0	0	100	0
Liver__plasmacytoid dendritic cell	myeloid	Liver	678	212	0	0	0	0.387821	0.207447	0	0	0	13.0952	5.95238
Pancreas__plasmacytoid dendritic cell	myeloid	Pancreas	679	212	0	0	0	0.801402	0	0	0	0	37.5	0
Kidney__plasmacytoid dendritic cell	myeloid	Kidney	680	212	0	0	0	0.526349	0.224923	0	0	0	21.4286	7.14286
Bladder__plasmacytoid dendritic cell	myeloid	Bladder	681	212	0	0	0	0.787766	0	0	0	0	40	0
Fat__mature dendritic cell	myeloid	Fat	682	213	0	0	0.0624306	0.331653	0.10056	0	0	5.26316	26.3158	10.5263
Mammary_gland__mature dendritic cell	myeloid	Mammary_gland	683	213	0	0	0	0.573658	0.0633377	0	0	0	26	3
Spleen__mature dendritic cell	myeloid	Spleen	684	213	0	0	0	0.662726	0.121509	0	0	0	46.6667	6.66667
Lung__mature dendritic cell	myeloid	Lung	685	213	0	0	0	0.446383	0.0605551	0	0	0	22.6667	2.66667
Tongue__mature dendritic cell	myeloid	Tongue	686	213	0	0	0	0.762754	0.127904	0	0	0	22.8571	2.85714
Liver__mature dendritic cell	myeloid	Liver	687	213	0	0	0	0.591963	0.337757	0	0	0	25	4.16667
Pancreas__mature dendritic cell	myeloid	Pancreas	688	213	0	0	0	0.287915	0.0790414	0	0	0	20	6.66667
Kidney__mature dendritic cell	myeloid	Kidney	689	213	0	0	0	0.98871	0	0	0	0	33.3333	0
Bladder__mature dendritic cell	myeloid	Bladder	690	213	0	0	0	0.788765	0.112923	0	0	0	42.8571	7.14286
Mammary_gland__dendritic cell (FLT3+ IGSF6+)	myeloid	Mammary_gland	691	214	0	0	0	0.935199	0.17585	0	0	0	61.5385	7.69231
Bone__dendritic cell (FLT3+ IGSF6+)	myeloid	Bone	692	214	0	0	0	0.176173	0	0	0	0	9.09091	0
Bone_marrow__dendritic cell (FLT3+ IGSF6+)	myeloid	Bone_marrow	693	214	0	0	0	0.687189	0.0185961	0	0	0	36.1111	2.77778
Spleen__dendritic cell (FLT3+ IGSF6+)	myeloid	Spleen	694	214	0	0	0	0.770423	0.154951	0	0	0	35.8209	10.4478
Lung__dendritic cell (FLT3+ IGSF6+)	myeloid	Lung	695	214	0	0	0	0.667599	0.121352	0	0	0	35.6383	6.38298
Small_intestine__dendritic cell (FLT3+ IGSF6+)	myeloid	Small_intestine	696	214	0	0	0	0.796461	0.203312	0	0	0	50	9.09091
Liver__dendritic cell (FLT3+ IGSF6+)	myeloid	Liver	697	214	0	0	0	0.551454	0.151994	0	0	0	23.75	3.75
Pancreas__dendritic cell (FLT3+ IGSF6+)	myeloid	Pancreas	698	214	0	0	0	0.801444	0.1846	0	0	0	40.2299	11.4943
Kidney__dendritic cell (FLT3+ IGSF6+)	myeloid	Kidney	699	214	0	0.049223	0	0.747758	0.0800298	0	1.5873	0	34.9206	3.1746
Bladder__dendritic cell (FLT3+ IGSF6+)	myeloid	Bladder	700	214	0	0.189941	0.245104	0.582941	0	0	9.09091	9.09091	27.2727	0
Small_intestine__dendritic cell (FLT3- IGSF6+ TCF4+)	myeloid	Small_intestine	701	215	0	0	0	0.822848	0.15967	0	0	0	44.4444	11.1111
Skin__dendritic cell (Langerhans cell)	myeloid	Skin	702	216	0	0	0	0.83801	0.0963137	0	0	0	18.6667	1.33333
Liver__dendritic cell (PF)	myeloid	Liver	703	217	0	0	0	0.438364	0.140196	0	0	0	40.9091	9.09091
Brain_cortex__GABAergic neuron (GRIK1+ MEIS2+ NECAB1-)	neural	Brain_cortex	704	218	0	0	0	0.557757	0.224527	0	0	0	16	4
Brain_cortex__GABAergic neuron (GIRK1- MEIS2+ NECAB1+)	neural	Brain_cortex	705	219	0	0	0	0.54193	0.148627	0	0	0	18.4615	4.61538
Brain_cortex__GABAergic neuron (GIRK1- MEIS2+ NECAB1-)	neural	Brain_cortex	706	220	0	0	0	0.590537	0.136216	0	0	0	23.0769	4.34783
Brain_cortex__GABAergic neuron (PPP1R1B+)	neural	Brain_cortex	707	221	0	0	0	0.431781	0.0474283	0	0	0	31.5789	5.26316
Hypothalamus_Pituitary__GABAergic neuron	neural	Hypothalamus_Pituitary	708	221	0	0	0	1.09569	0	0	0	0	100	0
Brainstem__GABAergic neuron (OTX2+)	neural	Brainstem	709	222	0	0	0	0.267469	0.225005	0	0	0	20	10
Brain_cortex__neuron	neural	Brain_cortex	710	H10	0	0	0	0.332148	0.15474	0	0	0	25	12.5
Brainstem__neuron	neural	Brainstem	711	H10	0	0.0151588	0	0.49076	0.0469266	0	1.5873	0	39.6825	4.7619
Brain_cortex__glutamatergic neuron (NPTX1+)	neural	Brain_cortex	713	223	0	0	0	0.471716	0.128155	0	0	0	44.9438	7.86517
Brainstem__glutamatergic neuron (CBLN1+)	neural	Brainstem	714	224	0	0.0558624	0	0.295922	0.0628719	0	3.44828	0	13.7931	3.44828
Brainstem__glutamatergic neuron (NEFH+)	neural	Brainstem	715	225	0	0.0211912	0	0.44929	0.0448633	0	6.25	0	68.75	12.5
Brainstem__glutamatergic neuron (ROM1+)	neural	Brainstem	716	226	0	0	0	0.769461	0.0562915	0	0	0	65.9341	5.49451
Eye_retina__cone cell	neural	Eye_retina	717	227	0	0	0	2.62602	0	0	0	0	100	0
Eye_retina__rod cell	neural	Eye_retina	718	228	0	0	0	2.4834	0.151841	0	0	0	78.5632	2.54925
Eye_retina__horizontal cell	neural	Eye_retina	719	229	0	0	0	1.46971	0	0	0	0	100	0
Eye_retina__ON-bipolar cell	neural	Eye_retina	720	230	0	0	0	1.34169	0.22028	0	0	0	65.2174	8.69565
Eye_retina__OFF-bipolar cell	neural	Eye_retina	721	231	0	0	0	0.938708	0	0	0	0	50	0
Eye_retina__bipolar cell	neural	Eye_retina	722	H11	0	0	0	0	1.77569	0	0	0	0	100
Small_intestine__interstitial cell of Cajal	neural	Small_intestine	723	232	0	1.49225	0	1.00193	0	0	100	0	100	0
Hypothalamus_Pituitary__corticotroph	neural	Hypothalamus_Pituitary	724	233	0	0	0	0.519939	0	0	0	0	30	0
Hypothalamus_Pituitary__gonadotroph	neural	Hypothalamus_Pituitary	725	234	0	0	0	0.613642	0	0	0	0	75	0
Hypothalamus_Pituitary__lactotroph	neural	Hypothalamus_Pituitary	726	235	0	0	0	1.05813	0.171007	0	0	0	55.5556	22.2222
Hypothalamus_Pituitary__somatotroph	neural	Hypothalamus_Pituitary	727	236	0	0	0	0.912679	0.179984	0	0	0	68.4211	15.7895
Hypothalamus_Pituitary__thyrotroph	neural	Hypothalamus_Pituitary	728	237	0	0	0	0.646018	0	0	0	0	55.5556	0
Hypothalamus_Pituitary__neuroendocrine cell	neural	Hypothalamus_Pituitary	729	H12	0	0	0	0.372014	0	0	0	0	20	0
Brain_cortex__astrocyte (LHX2+ SLC7A10-)	neural	Brain_cortex	730	238	0	0	0	0.61852	0.170315	0	0	0	20.202	4.54545
Brainstem__astrocyte (LHX2- SLC7A10+)	neural	Brainstem	731	239	0	0	0	0.398795	0.105758	0	0	0	9.25926	2.46914
Hypothalamus_Pituitary__astrocyte (LHX2+ SLC7A10+)	neural	Hypothalamus_Pituitary	732	240	0	0	0	0.425093	0.16042	0	0	0	14.2857	2.85714
Brainstem__astrocyte (S100B+)	neural	Brainstem	733	241	0	0	0	0.119634	0.231318	0	0	0	5.40541	10.8108
Brain_cortex__oligodendrocyte precursor cell	neural	Brain_cortex	734	242	0	0	0	0.574202	0.100388	0	0	0	20.5128	3.20513
Brainstem__oligodendrocyte precursor cell	neural	Brainstem	735	242	0	0.0619358	0	0.462378	0.0446194	0	1.88679	0	18.8679	1.88679
Hypothalamus_Pituitary__oligodendrocyte precursor cell	neural	Hypothalamus_Pituitary	736	242	0	0	0	0.685268	0.241236	0	0	0	20	13.3333
Brain_cortex__oligodendrocyte	neural	Brain_cortex	737	243	0	0	0	1.0889	0.574462	0	0	0	43.1973	21.4286
Brainstem__oligodendrocyte	neural	Brainstem	738	243	0	0	0	0.911121	0.412703	0	0	0	40.5405	14.4144
Hypothalamus_Pituitary__oligodendrocyte	neural	Hypothalamus_Pituitary	739	243	0	0	0	0.950426	0.413136	0	0	0	31.1475	11.4754
Brain_cortex__ependymal cell	neural	Brain_cortex	740	244	0	0	0	0.586266	0.145296	0	0	0	30.5556	6.94444
Brainstem__ependymal cell	neural	Brainstem	741	244	0	0	0	0.532252	0.0638842	0	0	0	27.1523	5.29801
Hypothalamus_Pituitary__ependymal cell	neural	Hypothalamus_Pituitary	742	244	0	0.31926	0	0.724673	0	0	25	0	25	0
Brainstem__ependymal cell (NPY+)	neural	Brainstem	743	245	0	0	0	0.525803	0	0	0	0	55.5556	0
Brainstem__choroid plexus epithelial cell	neural	Brainstem	744	246	0	0.425835	0	0.945103	0.128044	0	33.3333	0	72	10.6667
Eye_retina__Muller cell	neural	Eye_retina	745	247	0	0	0	0.996872	0	0	0	0	50	0
Brainstem__myelinating Schwann cell	neural	Brainstem	746	248	0	0	0	0.588356	0	0	0	0	25	0
Bone__myelinating Schwann cell	neural	Bone	747	248	0	0	0	1.42477	0.795416	0	0	0	75	25
Lung__myelinating Schwann cell	neural	Lung	748	248	0	0	0	0	0	0	0	0	0	0
Tongue__myelinating Schwann cell	neural	Tongue	749	248	0	0.343969	0	0.901566	0	0	5.71429	0	20	0
Bladder__myelinating Schwann cell	neural	Bladder	750	248	0	0	0	1.01264	0	0	0	0	20	0
Brain_cortex__non-myelinating Schwann cell	neural	Brain_cortex	751	249	0	0.0585593	0	0.887105	0.107561	0	3.57143	0	42.8571	3.57143
Brainstem__non-myelinating Schwann cell	neural	Brainstem	752	249	0	0	0	1.32975	0	0	0	0	100	0
Fat__non-myelinating Schwann cell	neural	Fat	754	249	0	0	0.0792111	0.60863	0.125027	0	0	3.7037	22.2222	3.7037
Bone__non-myelinating Schwann cell	neural	Bone	755	249	0	0	0	0.335152	0	0	0	0	33.3333	0
Lung__non-myelinating Schwann cell	neural	Lung	756	249	0	0	0	0.551231	0	0	0	0	12.5	0
Tongue__non-myelinating Schwann cell	neural	Tongue	757	249	0	0	0	0.802291	0	0	0	0	12.5	0
Small_intestine__non-myelinating Schwann cell	neural	Small_intestine	758	249	0	0	0	0.482088	0	0	0	0	17.8571	0
Pancreas__non-myelinating Schwann cell	neural	Pancreas	759	249	0	0	0.247439	0.692641	0	0	0	6.66667	33.3333	0
Kidney__non-myelinating Schwann cell	neural	Kidney	760	249	0	0	0	0.916209	0	0	0	0	50	0
Bladder__non-myelinating Schwann cell	neural	Bladder	761	249	0	0.184433	0	0.922895	0.127439	0	7.40741	0	37.037	3.7037
Testes__spermatogonium	germ	Testes	762	250	0	0	0	0.713416	0.712214	0	0	0	50.8475	47.4576
Testes__early spermatocyte	germ	Testes	763	251	0	0	0	0.331397	0.354663	0	0	0	78.9238	69.9552
Testes__pachytene spermatocyte	germ	Testes	764	252	0	0	0	0.524414	0.301127	0	0	0	72.6634	47.6964
Testes__diplotene_secondary spermatocyte	germ	Testes	765	253	0	0	0	0.294629	0.903748	0	0	0	11.3924	32.5949
Testes__early spermatid	germ	Testes	766	254	0	0	0	0.261479	1.4161	0	0	0	48.538	99.1228
Testes__mid spermatid	germ	Testes	767	255	0	0	0	0.330906	1.85154	0	0	0	35.1979	94.8365
Testes__late spermatid	germ	Testes	768	256	0	0	0	0.756234	1.91948	0	0	0	41.049	87.4572
