# Supplementary material for: Mouse lemur cell atlas informs primate genes, physiology and disease
Source: Nature. 2025 Jul 30;644(8075):185–96. doi: 10.1038/s41586-025-09114-8 (PMC12328237; doi:10.1038/s41586-025-09114-8)
Supplement: Supplementary file 23 — Source Data Extended Data Fig. 11 [file 41586_2025_9114_MOESM23_ESM.xlsx]

## Sheet: Fig E11b
CLEC4E
Individual	Tissue	Nreads_with_WT_allele	Nreads_with_mutant_allele	N_reads_total
L4 10x	Bladder	3	6	559
L4 10x	Blood	14	0	2673
L4 10x	Bone	23	14	6551
L4 10x	Bone marrow	16	11	5048
L4 10x	Brain cortex	0	0	4
L4 10x	Brainstem	0	0	96
L4 10x	Colon	0	0	0
L4 10x	Fat	7	0	792
L4 10x	Heart	0	0	0
L4 10x	Hypothalamus/pituitary	30	24	5471
L4 10x	Kidney	5	5	899
L4 10x	Liver	1	0	741
L4 10x	Lung	128	129	25861
L4 10x	Pancreas	11	0	316
L4 10x	Retina	0	0	0
L4 10x	Skin	0	0	0
L4 10x	Small intestine	0	0	0
L4 10x	Spleen	19	21	3263
L4 10x	Testes	3	0	14
L4 10x	Tongue	0	0	21
L4 10x	Trachea	0	1	434

## Sheet: Fig E11c
CLEC4E
WT animals	Mutant animals
1.12784	0.640314
1.18696	0.546025
1.52205	0.212456
1.61067	0.0571809
1.60206	0.10759
0.690008	0.302711
0.773563
0.964509
0.754973
0.699502
0.343774
0.96713
1.18215
1.03948
0.869505
0.722974
0.689827
0.439688
0.430808

## Sheet: Fig E11g
Tissue	Lung	Lung	Lung	Lung	Lung	Lung	Liver	Liver	Liver	Liver	Liver	Liver	Liver	Liver	Liver	Lung	Lung	Lung	Muscle	Muscle	Muscle	Lung	Lung	Lung	Muscle	Muscle	Muscle	Lung	Lung	Lung	Muscle	Muscle	Muscle	Lung	Lung	Lung	Lung	Lung	Lung	Muscle	Muscle	Muscle	Muscle	Muscle	Muscle	Muscle	Muscle	Muscle	Muscle
Cell type	ciliated cell	ciliated cell	ciliated cell	alveolar epithelial cell type 2	alveolar epithelial cell type 2	alveolar epithelial cell type 2	cholangiocyte	cholangiocyte	cholangiocyte	hepatocyte+	hepatocyte+	hepatocyte+	hepatocyte-	hepatocyte-	hepatocyte-	artery cell	artery cell	artery cell	artery cell	artery cell	artery cell	vein cell	vein cell	vein cell	vein cell	vein cell	vein cell	capillary cell	capillary cell	capillary cell	capillary cell	capillary cell	capillary cell	capillary aerocyte	capillary aerocyte	capillary aerocyte	lymphatic cell	lymphatic cell	lymphatic cell	lymphatic cell	lymphatic cell	lymphatic cell	tendon cell	tendon cell	tendon cell	skeletal muscle satellite stem cell	skeletal muscle satellite stem cell	skeletal muscle satellite stem cell	fast muscle cell
Compartment	epithelial	epithelial	epithelial	epithelial	epithelial	epithelial	epithelial	epithelial	epithelial	epithelial	epithelial	epithelial	epithelial	epithelial	epithelial	endothelial	endothelial	endothelial	endothelial	endothelial	endothelial	endothelial	endothelial	endothelial	endothelial	endothelial	endothelial	endothelial	endothelial	endothelial	endothelial	endothelial	endothelial	endothelial	endothelial	endothelial	endothelial	endothelial	endothelial	endothelial	endothelial	endothelial	stromal	stromal	stromal	stromal	stromal	stromal	stromal
Species	Human	Lemur	Mouse	Human	Lemur	Mouse	Human	Lemur	Mouse	Human	Lemur	Mouse	Human	Lemur	Mouse	Human	Lemur	Mouse	Human	Lemur	Mouse	Human	Lemur	Mouse	Human	Lemur	Mouse	Human	Lemur	Mouse	Human	Lemur	Mouse	Human	Lemur	Mouse	Human	Lemur	Mouse	Human	Lemur	Mouse	Human	Lemur	Mouse	Human	Lemur	Mouse	Human
	Mean exp. ln(UP10K+1)
CD58	0.338931	0.480802	NaN	0.192926	0.397759	NaN	0.575942	0.972731	NaN	0.0536275	0.29993	NaN	0.11948	0.0549731	NaN	1.19507	0.866498	NaN	0.623005	1.19303	NaN	0.863097	0.823042	NaN	0.177328	0.800203	NaN	1.17653	1.10556	NaN	0.526062	1.38709	NaN	0.898906	1.18513	NaN	0.545295	1.08587	NaN	0.0744763	1.01003	NaN	0.208473	0.868857	NaN	0.287347	0.856017	NaN	0
GBP1	0.66609	0.0458764	NaN	0.102522	0.0325327	NaN	0.185488	0	NaN	0.307662	0.00681657	NaN	0.766595	0	NaN	0.956298	1.85538	NaN	0.585229	2.24436	NaN	1.07116	1.74331	NaN	1.16607	2.39632	NaN	1.30875	1.39284	NaN	0.91591	2.43787	NaN	1.32789	1.29874	NaN	0.468358	1.19021	NaN	0.83767	1.25775	NaN	0.141534	0.208884	NaN	0.813736	0.304861	NaN	0
PYHIN1	0.00516328	0.232118	NaN	0.0109181	0.190761	NaN	0	0.813333	NaN	0	0	NaN	0	0.087273	NaN	0.00431828	1.62165	NaN	0	1.34046	NaN	0.00262895	1.65761	NaN	0	1.37494	NaN	0.00554525	1.70369	NaN	0	1.55589	NaN	0.0103623	1.2016	NaN	0.0123727	1.28155	NaN	0	1.14284	NaN	0	0.216642	NaN	0	0.0302772	NaN	0
CLEC4E	0.0195861	0	0	0.0114441	0.0505756	0.032296	0.0546704	0	0	0.00693302	0.00860186	0	0.026166	0.00800081	0.00904643	0.0597375	0	0	0	0	0.03152	0.0826323	0.064209	0.085069	0.006795	0	0.0160621	0.359718	0.0463913	0.0290298	0.0118858	0	0.0151792	0.880611	0.0167658	0.0388674	0.021627	0	0.116839	0	0	0.0109543	0	0	0.0184698	0.00301148	0.000562074	0.00859714	0
	% Cell positive
CD58	23.4209	15.1515	NaN	13.9193	28.0757	NaN	32.5	29.6296	NaN	6.57216	16.5877	NaN	2.77393	2.02429	NaN	43.9353	14.6853	NaN	29.8387	47.0968	NaN	27.5325	22.963	NaN	10.371	35.461	NaN	27.0329	22.2157	NaN	18.6368	44.9596	NaN	24.4715	31.3333	NaN	20.3426	25.5814	NaN	5.26316	39.7059	NaN	9.52381	43.2191	NaN	13.7736	34.6521	NaN	0
GBP1	36.0539	3.0303	NaN	5.26433	2.31335	NaN	10	0	NaN	28.4794	0.473934	NaN	18.1692	0	NaN	29.5148	35.6643	NaN	25.4032	79.3548	NaN	29.2641	48.1481	NaN	60.4553	85.8156	NaN	25.1116	25.3388	NaN	31.3099	76.2229	NaN	30.5607	29.6667	NaN	15.8458	22.093	NaN	36.8421	35.2941	NaN	4.7619	7.6006	NaN	30.6132	10.9141	NaN	0
PYHIN1	0.283889	9.09091	NaN	0.401517	13.2492	NaN	0	25.9259	NaN	0	0	NaN	0	2.83401	NaN	0.134771	36.3636	NaN	0	52.9032	NaN	0.0865801	51.1111	NaN	0	60.2837	NaN	0.0947098	38.8922	NaN	0	47.7669	NaN	0.183824	29	NaN	0.214133	31.3953	NaN	0	44.1176	NaN	0	9.09091	NaN	0	1.22783	NaN	0
CLEC4E	1.34847	0	0	0.780727	3.47003	3.125	2.5	0	0	0.902062	0.473934	0	0.554785	0.404858	0.78125	2.49326	0	0	0	0	0.956023	2.33766	0.740741	1.4652	0.421585	0	0.522193	5.42552	0.530348	0.809717	0.212993	0	0.40032	19.7381	0.333333	1.89189	1.07066	0	3.0303	0	0	0.378788	0	0	0.727651	0.141509	0.136426	0.42735	0
[truncated: 140 more columns]
